# Supplementary material for: SARS-CoV-2 vaccine ChAdOx1 nCoV-19 infection of human cell lines reveals low levels of viral backbone gene transcription alongside very high levels of SARS-CoV-2 S glycoprotein gene transcription
Source: Genome Med. 2021 Mar 15;13:43. doi: 10.1186/s13073-021-00859-1 (PMC7958140; doi:10.1186/s13073-021-00859-1)
Supplement: Supplementary file 1 — Additional file 1. Features file. A text file delimiting the locations of known features on the ChAdOx1 nCoV-19 genome. [file 13073_2021_859_MOESM1_ESM.txt]

ChAdOx_Covid19	+	1760		1761	SARS_CoV_2_S_protein_TSS
ChAdOx_Covid19	+	2779		6696	SARS_CoV_2_S_protein
ChAdOx_Covid19	+	7190		7191	pIX_TSS
ChAdOx_Covid19	+	7193		7629	pIX
ChAdOx_Covid19	-	9355		9354	IVa2_TSS
ChAdOx_Covid19	-	9309	9018 9296	7682	IVa2
ChAdOx_Covid19	+	9649		9650	Major_late_TSS
ChAdOx_Covid19	+	29237		29238	L4_TSS
ChAdOx_Covid19	+	9650		9679	tpl_1
ChAdOx_Covid19	+	10701		10772	tpl_2
ChAdOx_Covid19	+	11542		11961	i_leader
ChAdOx_Covid19	+	11542	11967 13228	13314	i_leader_protein
ChAdOx_Covid19	+	13228		13314	tpl_3
ChAdOx_Covid19	+	14142		14280	VA_I
ChAdOx_Covid19	+	14365		14506	VA_II
ChAdOx_Covid19	+	14532		15724	52/55K(L1)
ChAdOx_Covid19	+	15745		17518	preIIIa(L1)
ChAdOx_Covid19	+	17595		19196	penton_base(L2)
ChAdOx_Covid19	+	19197		19781	preVII(L2)
ChAdOx_Covid19	+	19823		20849	pV(L2)
ChAdOx_Covid19	+	20865		21101	preX(L2)
ChAdOx_Covid19	+	21174		21909	preVI(L3)
ChAdOx_Covid19	+	22006		24837	hexon(L3)
ChAdOx_Covid19	+	24848		25482	23K_protease(L3)
ChAdOx_Covid19	-	27097		25555	DBP(E2A)
ChAdOx_Covid19	-	30033		30032	E2_early_TSS
ChAdOx_Covid19	-	27851		27850	E2_late_TSS
ChAdOx_Covid19	+	27123		29535	100K(L4)
ChAdOx_Covid19	+	29248	29578 29747	30079	33K_full_length(L4)
ChAdOx_Covid19	+	29248		29805	22K(L4)
ChAdOx_Covid19	+	30160		30845	preVIII(L4)
ChAdOx_Covid19	+	31101		32434	fibre(L5)
ChAdOx_Covid19	-	35161		35160	E4_TSS
ChAdOx_Covid19	-	35129		34752	E4_orf1
ChAdOx_Covid19	-	34705		34313	E4_orf2
ChAdOx_Covid19	-	34320		33964	E4_orf3
ChAdOx_Covid19	-	33957		33610	E4_orf4
ChAdOx_Covid19	-	33692		32805	E4_orf6
ChAdOx_Covid19	-	33692	32807 33518	32525	E4_orf6_7
ChAdOx_Covid19	-	31165		31164	UXP_TSS
ChAdOx_Covid19	-	31087	27106 27768 27845 30934	26703	UXP
ChAdOx_Covid19	-	17554	14099 17544	12164	preTP(E2B)
ChAdOx_Covid19	-	17554	12369 17544	8785	pol(E2B)
HAd_5_in_293_cells	+	499		500	E1a_TSS_ad5
HAd_5_in_293_cells	+	1702		1703	E1b_TSS_ad5
HAd_5_in_293_cells	+	3582		3583	pIX_TSS_ad5
HAd_5_in_293_cells	+	559	975 1229	1546	E1a_12S
HAd_5_in_293_cells	+	559	638 1229	1319	E1a_9S
HAd_5_in_293_cells	+	559	1113 1229	1546	E1a_13S
HAd_5_in_293_cells	+	559	638 854 1113 1229	1546	E1a_11S(217R)
HAd_5_in_293_cells	+	559	638 854 975 1229	1546	E1a_10S(171R)
HAd_5_in_293_cells	+	1714		2245	E1b_19K
HAd_5_in_293_cells	+	2018	2256 3218	3263	E1b_14.5S(E1b-93R)
HAd_5_in_293_cells	+	2018	2256 3276	3510	E1b_14S(E1b-156R)
HAd_5_in_293_cells	+	2018		3510	E1b_22S(E1b 55K)
HAd_5_in_293_cells	+	2018	2256 3595	3613	E1b_13S(E1b-84R)
HAd_5_in_293_cells	+	2018	2256 3598	3613	E1b_novel-84R
HAd_5_in_293_cells	+	3608		4032	pIX_ad5
STOP
