# Supplementary material for: SARS-CoV-2 vaccine ChAdOx1 nCoV-19 infection of human cell lines reveals low levels of viral backbone gene transcription alongside very high levels of SARS-CoV-2 S glycoprotein gene transcription
Source: Genome Med. 2021 Mar 15;13:43. doi: 10.1186/s13073-021-00859-1 (PMC7958140; doi:10.1186/s13073-021-00859-1)
Supplement: Supplementary file 7 — Additional file 7: Table S4. A549 proteins identified. List of all proteins identified in A549 cells or A549 cells infected for various times with ChAdOx1 nCoV-19. [file 13073_2021_859_MOESM7_ESM.xlsx]

## Sheet: Legend
Table S4 A549 Chadox1 Total proteins identified
Table of identified proteins and abundance in A549 cells infected with ChAdOx1 nCoV-19 as provided by Proteome Dscoverer

## Sheet: Proteins
Protein FDR Confidence	Accession	Description	Contaminant	Human+Chadox	Coverage	# Peptides	# PSMs	# Unique Peptides	Found in Sample: [S5] F2: 127C, Sample, Mock	Found in Sample: [S6] F2: 128C, Sample, 24	Found in Sample: [S7] F2: 129C, Sample, 72	Found in Sample: [S8] F2: 130C, Sample, 48	Abundance Ratio: (24) / (Mock)	Abundance Ratio: (48) / (Mock)	Abundance Ratio: (72) / (Mock)	Abundances (Scaled): F2: 127C, Sample, Mock	Abundances (Scaled): F2: 128C, Sample, 24	Abundances (Scaled): F2: 129C, Sample, 72	Abundances (Scaled): F2: 130C, Sample, 48	Abundances (Normalized): F2: 127C, Sample, Mock	Abundances (Normalized): F2: 128C, Sample, 24	Abundances (Normalized): F2: 129C, Sample, 72	Abundances (Normalized): F2: 130C, Sample, 48	Abundance: F2: 127C, Sample, Mock	Abundance: F2: 128C, Sample, 24	Abundance: F2: 129C, Sample, 72	Abundance: F2: 130C, Sample, 48	Abundances Count: F2: 127C, Sample, Mock	Abundances Count: F2: 128C, Sample, 24	Abundances Count: F2: 129C, Sample, 72	Abundances Count: F2: 130C, Sample, 48	Score Sequest HT
High	ENSP00000367263.4	pep chromosome:GRCh38:11:62515902:62546806:-1 gene:ENSG00000124942.14 transcript:ENST00000378024.9 gene_biotype:protein_coding transcript_biotype:protein_coding gene_symbol:AHNAK description:AHNAK nucleoprotein [Source:HGNC Symbol;Acc:HGNC:347]	FALSE	TRUE	74.4143	273	687	269	High	High	High	High	0.957	0.728	0.824	114	109.1	93.9	83	167570	160359	138017	121992	159172	160359	118930	118040	280	280	280	280	1999.82
High	ENSP00000323856.4	pep chromosome:GRCh38:8:143915153:143950876:-1 gene:ENSG00000178209.15 transcript:ENST00000322810.8 gene_biotype:protein_coding transcript_biotype:protein_coding gene_symbol:PLEC description:plectin [Source:HGNC Symbol;Acc:HGNC:9069]	FALSE	TRUE	61.0803	285	497	6	High	High	High	High	1.123	0.509	0.5	127.7	143.4	63.9	65	96657.6	108502	48351.9	49159.1	91813.5	108502	41664.9	47566.5	283	283	283	283	1624.12
High	ENSP00000344848.3	pep chromosome:GRCh38:8:143915147:143939590:-1 gene:ENSG00000178209.15 transcript:ENST00000345136.7 gene_biotype:protein_coding transcript_biotype:protein_coding gene_symbol:PLEC description:plectin [Source:HGNC Symbol;Acc:HGNC:9069]	FALSE	TRUE	62.2388	281	490	3	High	High	High	High	1.35	0.727	0.75	104.5	141.1	78.4	76	120.6	162.8	90.5	87.7	114.6	162.8	77.9	84.9	2	2	2	2	1606.25
High	ENSP00000434583.1	pep chromosome:GRCh38:8:143916177:143975369:-1 gene:ENSG00000178209.15 transcript:ENST00000527096.5 gene_biotype:protein_coding transcript_biotype:protein_coding gene_symbol:PLEC description:plectin [Source:HGNC Symbol;Acc:HGNC:9069]	FALSE	TRUE	61.2035	277	485	1	High	High	High	High	1.079	0.571	0.545	125.2	135.1	68.2	71.5	566.6	611.1	308.7	323.6	538.2	611.1	266	313.1	1	1	1	1	1596.03
High	ENSP00000348965.4	pep chromosome:GRCh38:14:101964573:102056443:1 gene:ENSG00000197102.12 transcript:ENST00000360184.10 gene_biotype:protein_coding transcript_biotype:protein_coding gene_symbol:DYNC1H1 description:dynein cytoplasmic 1 heavy chain 1 [Source:HGNC Symbol;Acc:HGNC:2961]	FALSE	TRUE	51.0116	231	500	230	High	High	High	High	0.989	1.019	0.878	102.9	101.8	90.3	104.9	87459.8	86527.3	76758.2	89143.8	83076.7	86527.3	66142.7	86255.9	239	239	239	239	1581.06
High	ENSP00000358866.3	pep chromosome:GRCh38:X:154348531:154374634:-1 gene:ENSG00000196924.17 transcript:ENST00000369850.10 gene_biotype:protein_coding transcript_biotype:protein_coding gene_symbol:FLNA description:filamin A [Source:HGNC Symbol;Acc:HGNC:3754]	FALSE	TRUE	64.2614	149	551	122	High	High	High	High	0.98	0.85	0.887	107.6	105.5	95.4	91.4	105941	103851	93951.3	90022.3	100632	103851	80958	87106	158	158	158	158	1819.29
High	ENSP00000313420.3	pep chromosome:GRCh38:8:47773108:47960183:-1 gene:ENSG00000253729.7 transcript:ENST00000314191.6 gene_biotype:protein_coding transcript_biotype:protein_coding gene_symbol:PRKDC description:protein kinase, DNA-activated, catalytic subunit [Source:HGNC Symbol;Acc:HGNC:9413]	FALSE	TRUE	48.9583	200	448	199	High	High	High	High	1.03	1.156	1.184	91.5	94.3	108.4	105.8	65387.3	67340	77418.5	75616.2	62110.4	67340	66711.6	73166.6	219	219	219	219	1400.81
High	ENSP00000216181.5	pep chromosome:GRCh38:22:36281277:36388067:-1 gene:ENSG00000100345.21 transcript:ENST00000216181.10 gene_biotype:protein_coding transcript_biotype:protein_coding gene_symbol:MYH9 description:myosin heavy chain 9 [Source:HGNC Symbol;Acc:HGNC:7579]	FALSE	TRUE	64.0816	141	548	113	High	High	High	High	0.989	1.025	1.116	96.8	95.8	108.1	99.3	88707.5	87764.7	99004.3	90935.5	84261.9	87764.7	85312.2	87989.5	164	164	164	164	1846.57
High	ENSP00000295956.4	pep chromosome:GRCh38:3:58008400:58172251:1 gene:ENSG00000136068.14 transcript:ENST00000295956.8 gene_biotype:protein_coding transcript_biotype:protein_coding gene_symbol:FLNB description:filamin B [Source:HGNC Symbol;Acc:HGNC:3755]	FALSE	TRUE	63.6434	144	459	1	High	High	High	High	0.949	0.958	0.902	105	99.6	94.8	100.6	116.4	110.4	105	111.4	110.5	110.4	90.5	107.8	1	1	1	1	1449.44
High	ENSP00000420213.1	pep chromosome:GRCh38:3:58008400:58170774:1 gene:ENSG00000136068.14 transcript:ENST00000490882.5 gene_biotype:protein_coding transcript_biotype:protein_coding gene_symbol:FLNB description:filamin B [Source:HGNC Symbol;Acc:HGNC:3755]	FALSE	TRUE	62.2864	145	463	2	High	High	High	High	0.985	0.835	0.932	106.6	105	99.3	89	78553.9	77380.2	73182.6	65562.5	74617.1	77380.2	63061.6	63438.5	143	143	143	143	1458.57
High	ENSP00000361816.4	pep chromosome:GRCh38:9:128552558:128633662:1 gene:ENSG00000197694.16 transcript:ENST00000372731.8 gene_biotype:protein_coding transcript_biotype:protein_coding gene_symbol:SPTAN1 description:spectrin alpha, non-erythrocytic 1 [Source:HGNC Symbol;Acc:HGNC:11273]	FALSE	TRUE	66.0194	179	363	2	High	High	High	High	1.06	0.79	1.053	102.5	108.6	107.9	81	60073.5	63678.2	63269.6	47481.1	57062.9	63678.2	54519.5	45942.9	181	181	181	181	1186.53
High	ENSP00000350882.6	pep chromosome:GRCh38:9:128552593:128633662:1 gene:ENSG00000197694.16 transcript:ENST00000358161.9 gene_biotype:protein_coding transcript_biotype:protein_coding gene_symbol:SPTAN1 description:spectrin alpha, non-erythrocytic 1 [Source:HGNC Symbol;Acc:HGNC:11273]	FALSE	TRUE	66.3132	178	362	1	High	High	High	High	1.097	0.881	1.172	96.4	105.7	113	84.9	328.7	360.5	385.3	289.5	312.3	360.5	332	280.1	1	1	1	1	1186.64
High	ENSP00000362006.3	pep chromosome:GRCh38:1:39084132:39486980:1 gene:ENSG00000127603.27 transcript:ENST00000372915.7 gene_biotype:protein_coding transcript_biotype:protein_coding gene_symbol:MACF1 description:microtubule actin crosslinking factor 1 [Source:HGNC Symbol;Acc:HGNC:13664]	FALSE	TRUE	31.2805	214	272	7	High	High	High	High	0.977	0.847	0.861	108.6	106	93.5	91.9	42326.8	41347.6	36455.3	35834.4	40205.5	41347.6	31413.6	34673.5	199	199	199	199	881.35
High	ENSP00000316029.9	pep chromosome:GRCh38:9:35696948:35732195:-1 gene:ENSG00000137076.21 transcript:ENST00000314888.10 gene_biotype:protein_coding transcript_biotype:protein_coding gene_symbol:TLN1 description:talin 1 [Source:HGNC Symbol;Acc:HGNC:11845]	FALSE	TRUE	62.8099	142	338	115	High	High	High	High	0.992	1.205	1.237	90.2	89.5	111.6	108.7	46669.9	46288.1	57753.8	56247.1	44331	46288.1	49766.5	54424.9	149	149	149	149	1105.86
High	ENSP00000349259.4	pep chromosome:GRCh38:2:54456327:54671446:1 gene:ENSG00000115306.16 transcript:ENST00000356805.9 gene_biotype:protein_coding transcript_biotype:protein_coding gene_symbol:SPTBN1 description:spectrin beta, non-erythrocytic 1 [Source:HGNC Symbol;Acc:HGNC:11275]	FALSE	TRUE	60.956	139	284	8	High	High	High	High	1.033	0.764	0.987	105.7	109.2	104.4	80.7	49173.9	50796.7	48544.9	37561.4	46709.5	50796.7	41831.2	36344.5	143	143	143	143	935.7
High	ENSP00000334156.5	pep chromosome:GRCh38:2:54558394:54662308:1 gene:ENSG00000115306.16 transcript:ENST00000333896.5 gene_biotype:protein_coding transcript_biotype:protein_coding gene_symbol:SPTBN1 description:spectrin beta, non-erythrocytic 1 [Source:HGNC Symbol;Acc:HGNC:11275]	FALSE	TRUE	63.2947	133	272	2	High	High	High	High	1.065	0.542	0.774	118.3	126	91.6	64.1	382.8	407.5	296.4	207.3	363.6	407.5	255.4	200.6	2	2	2	2	893.72
High	ENSP00000304592.2	pep chromosome:GRCh38:17:82078338:82098236:-1 gene:ENSG00000169710.9 transcript:ENST00000306749.4 gene_biotype:protein_coding transcript_biotype:protein_coding gene_symbol:FASN description:fatty acid synthase [Source:HGNC Symbol;Acc:HGNC:3594]	FALSE	TRUE	53.2855	113	348	111	High	High	High	High	0.972	1.159	1.002	96.8	94	96.9	112.2	53085.3	51574.2	53166.7	61535.7	50424.9	51574.2	45813.9	59542.2	120	120	120	120	1152.56
High	ENSP00000289893.4	pep chromosome:GRCh38:1:39331138:39486987:1 gene:ENSG00000127603.27 transcript:ENST00000289893.8 gene_biotype:protein_coding transcript_biotype:protein_coding gene_symbol:MACF1 description:microtubule actin crosslinking factor 1 [Source:HGNC Symbol;Acc:HGNC:13664]	FALSE	TRUE	29.0165	156	201	4	High	High	High	High	1.027	0.979	0.865	103.4	106.1	89.4	101.2	1273.4	1307.6	1100.9	1246.2	1209.6	1307.6	948.7	1205.9	6	6	6	6	660.09
High	ENSP00000479606.1	pep chromosome:GRCh38:17:59619689:59696956:1 gene:ENSG00000141367.12 transcript:ENST00000621829.4 gene_biotype:protein_coding transcript_biotype:protein_coding gene_symbol:CLTC description:clathrin heavy chain [Source:HGNC Symbol;Acc:HGNC:2092]	FALSE	TRUE	55.9857	89	339	89	High	High	High	High	0.988	1.036	0.983	99.8	98.7	98.2	103.4	51268.1	50671.4	50412.9	53098.3	48698.8	50671.4	43440.9	51378.1	97	97	97	97	1211.41
High	ENSP00000296755.7	pep chromosome:GRCh38:5:72107475:72209565:1 gene:ENSG00000131711.15 transcript:ENST00000296755.12 gene_biotype:protein_coding transcript_biotype:protein_coding gene_symbol:MAP1B description:microtubule associated protein 1B [Source:HGNC Symbol;Acc:HGNC:6836]	FALSE	TRUE	47.7715	105	268	103	High	High	High	High	1.033	0.906	0.808	106.7	110.3	86.2	96.7	50798.7	52494.5	41024.8	46035.2	48252.9	52494.5	35351.1	44543.8	114	114	114	114	937.64
High	ENSP00000352208.4	pep chromosome:GRCh38:10:93306429:93482334:-1 gene:ENSG00000138119.17 transcript:ENST00000359263.9 gene_biotype:protein_coding transcript_biotype:protein_coding gene_symbol:MYOF description:myoferlin [Source:HGNC Symbol;Acc:HGNC:3656]	FALSE	TRUE	58.2242	115	243	113	High	High	High	High	0.976	0.845	0.668	114.7	111.9	76.6	96.9	50150.1	48939.7	33482.3	42379.7	47636.8	48939.7	28851.8	41006.7	115	115	115	115	777.92
High	ENSP00000353114.4	pep chromosome:GRCh38:14:104937253:104978374:-1 gene:ENSG00000185567.7 transcript:ENST00000333244.6 gene_biotype:protein_coding transcript_biotype:protein_coding gene_symbol:AHNAK2 description:AHNAK nucleoprotein 2 [Source:HGNC Symbol;Acc:HGNC:20125]	FALSE	TRUE	46.2295	135	216	133	High	High	High	High	1.024	0.811	0.711	112.8	115.5	80.2	91.5	39371.4	40302.1	28009.5	31948.4	37398.3	40302.1	24135.8	30913.4	125	125	125	125	631.73
High	ENSP00000300648.6	pep chromosome:GRCh38:12:120127202:120194715:-1 gene:ENSG00000089154.11 transcript:ENST00000300648.7 gene_biotype:protein_coding transcript_biotype:protein_coding gene_symbol:GCN1 description:GCN1 activator of EIF2AK4 [Source:HGNC Symbol;Acc:HGNC:4199]	FALSE	TRUE	51.7035	135	229	135	High	High	High	High	1.003	1.022	0.904	101.8	102.1	92	104	40649.4	40757.3	36743.5	41536.8	38612.2	40757.3	31662	40191.1	135	135	135	135	723.66
High	ENSP00000252699.2	pep chromosome:GRCh38:19:38647649:38731589:1 gene:ENSG00000130402.12 transcript:ENST00000252699.7 gene_biotype:protein_coding transcript_biotype:protein_coding gene_symbol:ACTN4 description:actinin alpha 4 [Source:HGNC Symbol;Acc:HGNC:166]	FALSE	TRUE	76.18	72	394	20	High	High	High	High	1.047	1.187	1.303	88.2	92.3	114.8	104.7	60536.1	63375.7	78852.2	71863.7	57502.3	63375.7	67947.1	69535.6	80	80	80	80	1318.11
High	P02769	Serum albumin OS=Bos taurus GN=ALB PE=1 SV=4	TRUE	FALSE	88.1384	72	1001	65	High	High	High	High	0.856	0.792	0.86	114	97.6	98	90.3	191377	163749	164517	151603	181786	163749	141765	146691	75	75	75	75	2885.4
High	ENSP00000464087.1	pep chromosome:GRCh38:17:80260868:80398786:1 gene:ENSG00000173821.19 transcript:ENST00000582970.5 gene_biotype:protein_coding transcript_biotype:protein_coding gene_symbol:RNF213 description:ring finger protein 213 [Source:HGNC Symbol;Acc:HGNC:14539]	FALSE	TRUE	31.5153	150	198	147	High	High	High	High	1.024	1.168	1.212	90.8	93	110.1	106.1	27807.6	28477.4	33702.4	32475.7	26414	28477.4	29041.4	31423.7	143	143	143	143	628.75
High	ENSP00000357643.3	pep chromosome:GRCh38:10:128096659:128126423:-1 gene:ENSG00000148773.14 transcript:ENST00000368654.8 gene_biotype:protein_coding transcript_biotype:protein_coding gene_symbol:MKI67 description:marker of proliferation Ki-67 [Source:HGNC Symbol;Acc:HGNC:7107]	FALSE	TRUE	50.4607	134	177	133	High	High	High	High	0.953	0.263	0.183	166.7	158.8	30.6	43.9	52889.1	50399	9700.3	13925.4	50238.6	50399	8358.8	13474.2	129	129	128	129	578.66
High	ENSP00000283195.6	pep chromosome:GRCh38:2:108719482:108785809:1 gene:ENSG00000153201.16 transcript:ENST00000283195.11 gene_biotype:protein_coding transcript_biotype:protein_coding gene_symbol:RANBP2 description:RAN binding protein 2 [Source:HGNC Symbol;Acc:HGNC:9848]	FALSE	TRUE	45.2233	135	199	81	High	High	High	High	1.002	0.837	0.832	109	109.2	90.7	91.2	33166.3	33228	27606.9	27746.4	31504.1	33228	23788.9	26847.5	128	128	128	128	623.78
High	ENSP00000402608.2	pep chromosome:GRCh38:2:210477709:210679107:1 gene:ENSG00000021826.16 transcript:ENST00000430249.6 gene_biotype:protein_coding transcript_biotype:protein_coding gene_symbol:CPS1 description:carbamoyl-phosphate synthase 1 [Source:HGNC Symbol;Acc:HGNC:2323]	FALSE	TRUE	57.5697	84	328	80	High	High	High	High	1.004	1.485	1.917	74	74.3	141.8	109.9	44974.7	45142.7	86195.4	66774.6	42720.8	45142.7	74274.8	64611.4	100	100	100	100	1011.78
High	ENSP00000262854.6	pep chromosome:GRCh38:X:53532096:53686719:-1 gene:ENSG00000086758.16 transcript:ENST00000262854.11 gene_biotype:protein_coding transcript_biotype:protein_coding gene_symbol:HUWE1 description:HECT, UBA and WWE domain containing E3 ubiquitin protein ligase 1 [Source:HGNC Symbol;Acc:HGNC:30892]	FALSE	TRUE	31.9387	120	185	87	High	High	High	High	1.009	1.141	1.15	93	93.9	107	106.1	23105.7	23311.1	26582.3	26354.2	21947.7	23311.1	22906	25500.4	115	115	115	115	634.02
High	ENSP00000335153.7	pep chromosome:GRCh38:14:102081049:102139686:-1 gene:ENSG00000080824.18 transcript:ENST00000334701.11 gene_biotype:protein_coding transcript_biotype:protein_coding gene_symbol:HSP90AA1 description:heat shock protein 90 alpha family class A member 1 [Source:HGNC Symbol;Acc:HGNC:5253]	FALSE	TRUE	63.3489	67	529	41	High	High	High	High	1.001	0.986	0.759	106.8	106.9	81.1	105.3	107837	107904	81857.2	106307	102433	107904	70536.5	102864	77	77	77	77	1674.82
High	ENSP00000364403.3	pep chromosome:GRCh38:1:19074510:19210266:-1 gene:ENSG00000127481.15 transcript:ENST00000375254.8 gene_biotype:protein_coding transcript_biotype:protein_coding gene_symbol:UBR4 description:ubiquitin protein ligase E3 component n-recognin 4 [Source:HGNC Symbol;Acc:HGNC:30313]	FALSE	TRUE	28.169	133	184	119	High	High	High	High	0.996	1.038	0.862	102.6	102.3	88.5	106.6	27378.9	27280.1	23605.5	28426.5	26006.7	27280.1	20340.9	27505.6	128	128	128	128	581.75
High	ENSP00000360609.1	pep chromosome:GRCh38:6:44247866:44253883:1 gene:ENSG00000096384.20 transcript:ENST00000371554.2 gene_biotype:protein_coding transcript_biotype:protein_coding gene_symbol:HSP90AB1 description:heat shock protein 90 alpha family class B member 1 [Source:HGNC Symbol;Acc:HGNC:5258]	FALSE	TRUE	71.2707	66	481	39	High	High	High	High	0.977	0.936	0.705	110.5	108	77.9	103.5	40533.5	39617.9	28582.3	37949.3	38502.2	39617.9	24629.4	36719.9	46	46	46	46	1547.79
High	ENSP00000193403.6	pep chromosome:GRCh38:14:68874143:68979440:-1 gene:ENSG00000072110.13 transcript:ENST00000193403.10 gene_biotype:protein_coding transcript_biotype:protein_coding gene_symbol:ACTN1 description:actinin alpha 1 [Source:HGNC Symbol;Acc:HGNC:163]	FALSE	TRUE	74.1031	66	289	8	High	High	High	High	1.016	1.11	1.145	93.7	95.2	107.3	103.9	23584.2	23959.6	27005.7	26169.8	22402.2	23959.6	23270.9	25322	49	49	49	49	961.86
High	ENSP00000260665.7	pep chromosome:GRCh38:2:43886224:43995989:-1 gene:ENSG00000138095.19 transcript:ENST00000260665.12 gene_biotype:protein_coding transcript_biotype:protein_coding gene_symbol:LRPPRC description:leucine rich pentatricopeptide repeat containing [Source:HGNC Symbol;Acc:HGNC:15714]	FALSE	TRUE	68.0057	94	248	93	High	High	High	High	0.973	1.053	0.964	100.2	97.6	96.6	105.6	42839.8	41696.2	41285.1	45113.4	40692.9	41696.2	35575.4	43651.9	101	101	101	101	759.56
High	ENSP00000384537.2	pep chromosome:GRCh38:6:151239967:151358559:1 gene:ENSG00000131016.17 transcript:ENST00000402676.7 gene_biotype:protein_coding transcript_biotype:protein_coding gene_symbol:AKAP12 description:A-kinase anchoring protein 12 [Source:HGNC Symbol;Acc:HGNC:370]	FALSE	TRUE	53.9282	83	171	83	High	High	High	High	0.878	0.889	0.982	106.7	93.7	104.8	94.9	34578.8	30366.3	33950.5	30741.2	32845.8	30366.3	29255.2	29745.3	85	85	85	85	593.83
High	ENSP00000268182.5	pep chromosome:GRCh38:15:90388242:90502239:1 gene:ENSG00000140575.13 transcript:ENST00000268182.10 gene_biotype:protein_coding transcript_biotype:protein_coding gene_symbol:IQGAP1 description:IQ motif containing GTPase activating protein 1 [Source:HGNC Symbol;Acc:HGNC:6110]	FALSE	TRUE	51.6596	78	193	73	High	High	High	High	1.003	0.96	1.006	100.8	101.1	101.4	96.8	34130.9	34236.4	34350.7	32778.7	32420.4	34236.4	29600	31716.8	79	79	79	79	665.31
High	ENSP00000367044.1	pep chromosome:GRCh38:20:17613679:17682242:-1 gene:ENSG00000125844.16 transcript:ENST00000377813.6 gene_biotype:protein_coding transcript_biotype:protein_coding gene_symbol:RRBP1 description:ribosome binding protein 1 [Source:HGNC Symbol;Acc:HGNC:10448]	FALSE	TRUE	71.844	96	210	42	High	High	High	High	1.04	1.06	1.357	89.7	93.4	121.8	95.1	28984	30155	39344.7	30714.1	27531.5	30155	33903.4	29719.1	96	96	96	96	654.14
High	ENSP00000377275.3	pep chromosome:GRCh38:3:121663203:121749740:-1 gene:ENSG00000173230.15 transcript:ENST00000393667.7 gene_biotype:protein_coding transcript_biotype:protein_coding gene_symbol:GOLGB1 description:golgin B1 [Source:HGNC Symbol;Acc:HGNC:4429]	FALSE	TRUE	40.4099	123	164	115	High	High	High	High	1.036	1.116	1.214	91.6	94.9	111.2	102.2	19752	20472.2	23986.4	22039.2	18762.1	20472.2	20669.2	21325.3	118	118	118	118	521.2
High	ENSP00000334983.5	pep chromosome:GRCh38:15:72199029:72231190:-1 gene:ENSG00000067225.18 transcript:ENST00000335181.10 gene_biotype:protein_coding transcript_biotype:protein_coding gene_symbol:PKM description:pyruvate kinase M1/2 [Source:HGNC Symbol;Acc:HGNC:9021]	FALSE	TRUE	90.2072	53	565	5	High	High	High	High	1.034	1.073	0.967	98.2	101.5	94.9	105.4	93735.2	96927.4	90611.6	100602	89037.6	96927.4	78080.2	97343.2	62	62	62	62	1781.38
High	ENSP00000356448.3	pep chromosome:GRCh38:1:186311652:186375253:-1 gene:ENSG00000047410.14 transcript:ENST00000367478.9 gene_biotype:protein_coding transcript_biotype:protein_coding gene_symbol:TPR description:translocated promoter region, nuclear basket protein [Source:HGNC Symbol;Acc:HGNC:12017]	FALSE	TRUE	47.0165	113	174	110	High	High	High	High	0.973	0.772	0.979	107.4	104.5	105.1	83	29019.1	28224.5	28401.3	22415	27564.8	28224.5	24473.5	21688.9	107	107	107	107	566.19
High	ENSP00000377298.3	pep chromosome:GRCh38:11:72002864:72080687:-1 gene:ENSG00000137497.17 transcript:ENST00000393695.7 gene_biotype:protein_coding transcript_biotype:protein_coding gene_symbol:NUMA1 description:nuclear mitotic apparatus protein 1 [Source:HGNC Symbol;Acc:HGNC:8059]	FALSE	TRUE	54.8936	106	158	2	High	High	High	High	0.99	0.744	0.802	113.1	112	90.8	84.2	21040	20832	16882.8	15655.2	19985.6	20832	14547.9	15148	96	96	96	96	532.07
High	ENSP00000478624.1	pep chromosome:GRCh38:11:72002865:72035987:-1 gene:ENSG00000137497.17 transcript:ENST00000620566.4 gene_biotype:protein_coding transcript_biotype:protein_coding gene_symbol:NUMA1 description:nuclear mitotic apparatus protein 1 [Source:HGNC Symbol;Acc:HGNC:8059]	FALSE	TRUE	54.7834	105	156	1	High	High	High	High	1.112	0.696	0.755	112.3	124.8	84.8	78.2	84.4	93.9	63.7	58.8	80.2	93.9	54.9	56.9	1	1	1	1	526.56
High	ENSP00000355890.3	pep chromosome:GRCh38:1:219968600:220046505:-1 gene:ENSG00000136628.18 transcript:ENST00000366923.8 gene_biotype:protein_coding transcript_biotype:protein_coding gene_symbol:EPRS description:glutamyl-prolyl-tRNA synthetase [Source:HGNC Symbol;Acc:HGNC:3418]	FALSE	TRUE	56.1508	81	183	78	High	High	High	High	1.01	1.101	0.984	97.7	98.7	96.1	107.6	28034.3	28325.4	27572.4	30871.2	26629.3	28325.4	23759.2	29871.1	88	88	88	88	570.27
High	ENSP00000317123.5	pep chromosome:GRCh38:2:96274338:96305546:-1 gene:ENSG00000144028.15 transcript:ENST00000323853.10 gene_biotype:protein_coding transcript_biotype:protein_coding gene_symbol:SNRNP200 description:small nuclear ribonucleoprotein U5 subunit 200 [Source:HGNC Symbol;Acc:HGNC:30859]	FALSE	TRUE	42.4157	84	163	84	High	High	High	High	0.986	0.753	0.828	112.2	110.6	92.8	84.4	34464	33976.3	28528	25937	32736.8	33976.3	24582.7	25096.7	84	84	84	84	524.91
High	ENSP00000366035.3	pep chromosome:GRCh38:14:68874783:68977566:-1 gene:ENSG00000072110.13 transcript:ENST00000376839.7 gene_biotype:protein_coding transcript_biotype:protein_coding gene_symbol:ACTN1 description:actinin alpha 1 [Source:HGNC Symbol;Acc:HGNC:163]	FALSE	TRUE	68.7348	55	258	1	High	High	High	High	1.154	2.514	3.784	47.3	54.6	179.1	119	61.8	71.3	233.8	155.3	58.7	71.3	201.4	150.3	1	1	1	1	833.49
High	ENSP00000211998.4	pep chromosome:GRCh38:10:73998114:74120160:1 gene:ENSG00000035403.17 transcript:ENST00000211998.9 gene_biotype:protein_coding transcript_biotype:protein_coding gene_symbol:VCL description:vinculin [Source:HGNC Symbol;Acc:HGNC:12665]	FALSE	TRUE	72.3986	80	212	80	High	High	High	High	0.966	0.906	0.818	108.4	104.8	88.7	98.2	38401	37110.3	31412.1	34780.5	36476.5	37110.3	27067.9	33653.8	86	86	86	86	631.91
High	ENSP00000432149.1	pep chromosome:GRCh38:14:55580322:55684579:1 gene:ENSG00000126777.18 transcript:ENST00000459737.5 gene_biotype:protein_coding transcript_biotype:nonsense_mediated_decay gene_symbol:KTN1 description:kinectin 1 [Source:HGNC Symbol;Acc:HGNC:6467]	FALSE	TRUE	62.196	90	145	85	High	High	High	High	1.026	1.131	1.27	90.4	92.7	114.7	102.2	22447.2	23039.1	28504.8	25380.2	21322.3	23039.1	24562.7	24558	92	92	92	92	490.24
High	ENSP00000455736.1	pep chromosome:GRCh38:15:72199032:72231171:-1 gene:ENSG00000067225.18 transcript:ENST00000565184.5 gene_biotype:protein_coding transcript_biotype:protein_coding gene_symbol:PKM description:pyruvate kinase M1/2 [Source:HGNC Symbol;Acc:HGNC:9021]	FALSE	TRUE	86.629	51	510	3	High	High	High	High	1.051	1.07	1.145	93.8	98.6	107.4	100.3	1268.5	1333.6	1452.4	1356.8	1204.9	1333.6	1251.5	1312.9	3	3	3	3	1544.59
High	ENSP00000302961.2	pep chromosome:GRCh38:5:133052013:133106449:1 gene:ENSG00000170606.15 transcript:ENST00000304858.7 gene_biotype:protein_coding transcript_biotype:protein_coding gene_symbol:HSPA4 description:heat shock protein family A (Hsp70) member 4 [Source:HGNC Symbol;Acc:HGNC:5237]	FALSE	TRUE	77.1429	63	237	56	High	High	High	High	1.013	1.14	1.034	95.5	96.8	98.8	108.9	40658.8	41191.4	42059.9	46359.5	38621.1	41191.4	36243.1	44857.7	73	73	73	73	756.04
High	ENSP00000432768.1	pep chromosome:GRCh38:11:46743048:46846280:-1 gene:ENSG00000175216.15 transcript:ENST00000529230.6 gene_biotype:protein_coding transcript_biotype:protein_coding gene_symbol:CKAP5 description:cytoskeleton associated protein 5 [Source:HGNC Symbol;Acc:HGNC:28959]	FALSE	TRUE	48.0315	95	157	94	High	High	High	High	1.003	1.018	0.838	103.7	104	86.9	105.5	27594	27673.4	23127.1	28084.8	26211.1	27673.4	19928.7	27174.9	93	93	93	93	469.38
High	ENSP00000369129.3	pep chromosome:GRCh38:6:7541671:7586714:1 gene:ENSG00000096696.14 transcript:ENST00000379802.8 gene_biotype:protein_coding transcript_biotype:protein_coding gene_symbol:DSP description:desmoplakin [Source:HGNC Symbol;Acc:HGNC:3052]	FALSE	TRUE	44.4793	126	152	124	High	High	High	High	0.967	0.734	0.704	117.5	113.6	82.7	86.2	23548.7	22777.3	16569.1	17283.7	22368.6	22777.3	14277.6	16723.8	111	111	111	111	471.78
High	ENSP00000351777.6	pep chromosome:GRCh38:9:35056064:35072625:-1 gene:ENSG00000165280.16 transcript:ENST00000358901.11 gene_biotype:protein_coding transcript_biotype:protein_coding gene_symbol:VCP description:valosin containing protein [Source:HGNC Symbol;Acc:HGNC:12666]	FALSE	TRUE	67.2457	51	238	50	High	High	High	High	1.011	1.082	1.026	97.1	98.2	99.6	105	37532.3	37951.1	38503.9	40596.5	35651.3	37951.1	33178.9	39281.3	62	62	62	62	731.98
High	ENSP00000307940.5	pep chromosome:GRCh38:19:3976056:3985463:-1 gene:ENSG00000167658.16 transcript:ENST00000309311.7 gene_biotype:protein_coding transcript_biotype:protein_coding gene_symbol:EEF2 description:eukaryotic translation elongation factor 2 [Source:HGNC Symbol;Acc:HGNC:3214]	FALSE	TRUE	66.5501	65	313	60	High	High	High	High	0.991	0.921	0.753	109.2	108.2	82.1	100.5	73043.5	72413.7	54966.4	67238.8	69382.9	72413.7	47364.7	65060.5	77	77	77	77	889.82
High	ENSP00000466259.1	pep chromosome:GRCh38:17:41866917:41918962:-1 gene:ENSG00000131473.17 transcript:ENST00000590151.5 gene_biotype:protein_coding transcript_biotype:protein_coding gene_symbol:ACLY description:ATP citrate lyase [Source:HGNC Symbol;Acc:HGNC:115]	FALSE	TRUE	55.3134	61	257	1	High	High	High	High	0.967	1.031	0.895	102.7	99.3	92	105.9	41725.1	40349.5	37355.7	43025.3	39634	40349.5	32189.5	41631.5	72	72	72	72	794.73
High	ENSP00000432083.1	pep chromosome:GRCh38:11:123057489:123062136:-1 gene:ENSG00000109971.14 transcript:ENST00000534624.6 gene_biotype:protein_coding transcript_biotype:protein_coding gene_symbol:HSPA8 description:heat shock protein family A (Hsp70) member 8 [Source:HGNC Symbol;Acc:HGNC:5241]	FALSE	TRUE	73.065	54	444	25	High	High	High	High	0.997	0.946	0.776	107.6	107.2	83.5	101.8	81531.7	81273.1	63277.4	77145	77445.7	81273.1	54526.2	74645.8	63	63	63	63	1382.3
High	ENSP00000377474.1	pep chromosome:GRCh38:17:41867574:41919022:-1 gene:ENSG00000131473.17 transcript:ENST00000393896.6 gene_biotype:protein_coding transcript_biotype:protein_coding gene_symbol:ACLY description:ATP citrate lyase [Source:HGNC Symbol;Acc:HGNC:115]	FALSE	TRUE	55.3621	61	252	1	High	High	High	High	0.931	0.92	0.808	109.3	101.8	88.3	100.6	757.9	705.5	612.1	697.1	719.9	705.5	527.5	674.6	1	1	1	1	774.95
High	ENSP00000304350.6	pep chromosome:GRCh38:17:1650629:1684867:-1 gene:ENSG00000174231.17 transcript:ENST00000304992.11 gene_biotype:protein_coding transcript_biotype:protein_coding gene_symbol:PRPF8 description:pre-mRNA processing factor 8 [Source:HGNC Symbol;Acc:HGNC:17340]	FALSE	TRUE	44.0685	96	157	95	High	High	High	High	0.995	0.774	0.897	109.1	108.6	97.9	84.4	28563.6	28426.7	25633.1	22103.9	27132.1	28426.7	22088	21387.8	95	95	95	95	471.87
High	ENSP00000297785.3	pep chromosome:GRCh38:9:72900671:72953053:-1 gene:ENSG00000165092.13 transcript:ENST00000297785.8 gene_biotype:protein_coding transcript_biotype:protein_coding gene_symbol:ALDH1A1 description:aldehyde dehydrogenase 1 family member A1 [Source:HGNC Symbol;Acc:HGNC:402]	FALSE	TRUE	77.6447	38	641	22	High	High	High	High	1.021	1.483	1.89	74.1	75.7	140.1	110	79934.4	81651.2	151049	118571	75928.4	81651.2	130159	114730	44	44	44	44	2201.34
High	Q29443	Serotransferrin OS=Bos taurus GN=TF PE=2 SV=1	TRUE	FALSE	77.5568	57	232	51	High	High	High	High	0.841	0.778	0.858	115.1	96.7	98.7	89.5	43054.1	36190.7	36919.4	33475	40896.4	36190.7	31813.5	32390.5	62	62	62	62	743.19
High	ENSP00000353590.3	pep chromosome:GRCh38:17:8474205:8630761:-1 gene:ENSG00000133026.12 transcript:ENST00000360416.7 gene_biotype:protein_coding transcript_biotype:protein_coding gene_symbol:MYH10 description:myosin heavy chain 10 [Source:HGNC Symbol;Acc:HGNC:7568]	FALSE	TRUE	45.1918	87	160	60	High	High	High	High	0.996	1.127	1.337	89.7	89.3	119.9	101.1	11454.4	11410.4	15319.9	12907.3	10880.3	11410.4	13201.2	12489.1	63	63	63	63	525.08
High	ENSP00000264705.3	pep chromosome:GRCh38:2:27217369:27243943:1 gene:ENSG00000084774.14 transcript:ENST00000264705.9 gene_biotype:protein_coding transcript_biotype:protein_coding gene_symbol:CAD description:carbamoyl-phosphate synthetase 2, aspartate transcarbamylase, and dihydroorotase [Source:HGNC Symbol;Acc:HGNC:1424]	FALSE	TRUE	38.6966	71	154	65	High	High	High	High	1.005	0.997	0.773	106	106.5	81.9	105.7	19511.7	19606	15085.6	19458.6	18533.9	19606	12999.3	18828.2	64	64	64	64	491.63
High	ENSP00000407602.2	pep chromosome:GRCh38:3:47851094:48088841:-1 gene:ENSG00000047849.21 transcript:ENST00000426837.6 gene_biotype:protein_coding transcript_biotype:protein_coding gene_symbol:MAP4 description:microtubule associated protein 4 [Source:HGNC Symbol;Acc:HGNC:6862]	FALSE	TRUE	35.2634	77	173	15	High	High	High	High	0.998	0.927	1.096	99.5	99.3	109	92.2	36234.9	36179.8	39695.9	33596	34419	36179.8	34206.1	32507.6	80	80	80	80	455.53
High	ENSP00000340019.2	pep chromosome:GRCh38:2:197486586:197500274:-1 gene:ENSG00000144381.17 transcript:ENST00000345042.6 gene_biotype:protein_coding transcript_biotype:protein_coding gene_symbol:HSPD1 description:heat shock protein family D (Hsp60) member 1 [Source:HGNC Symbol;Acc:HGNC:5261]	FALSE	TRUE	73.822	49	328	49	High	High	High	High	0.996	1.086	1.023	97.5	97	99.7	105.8	52146.6	51917.7	53333.6	56636	49533.3	51917.7	45957.6	54801.2	59	59	59	59	1096.23
High	ENSP00000297185.3	pep chromosome:GRCh38:5:138553756:138575401:-1 gene:ENSG00000113013.15 transcript:ENST00000297185.9 gene_biotype:protein_coding transcript_biotype:protein_coding gene_symbol:HSPA9 description:heat shock protein family A (Hsp70) member 9 [Source:HGNC Symbol;Acc:HGNC:5244]	FALSE	TRUE	62.4448	52	256	51	High	High	High	High	0.998	1.141	1.138	93.5	93.3	106.4	106.7	53241.5	53124	60580.4	60745.7	50573.2	53124	52202.2	58777.8	58	58	58	58	796.69
High	ENSEMBL:ENSBTAP00000024146	(Bos taurus) similar to alpha-2-macroglobulin isoform 1 [OS=Bos taurus]	TRUE	FALSE	47.6642	60	153	57	High	High	High	High	0.853	0.739	0.811	117.5	100.3	95.3	86.9	29514	25172.8	23941.4	21809.3	28034.9	25172.8	20630.3	21102.8	61	61	61	61	483.11
High	ENSP00000440045.2	pep chromosome:GRCh38:12:110281247:110351093:1 gene:ENSG00000174437.17 transcript:ENST00000539276.7 gene_biotype:protein_coding transcript_biotype:protein_coding gene_symbol:ATP2A2 description:ATPase sarcoplasmic/endoplasmic reticulum Ca2+ transporting 2 [Source:HGNC Symbol;Acc:HGNC:812]	FALSE	TRUE	52.7831	54	169	32	High	High	High	High	1.054	1.199	1.188	90.1	95	107	108	30588.3	32248.1	36326.5	36662.1	29055.3	32248.1	31302.6	35474.4	64	64	64	64	526.05
High	ENSP00000437271.1	pep chromosome:GRCh38:11:57299644:57322197:-1 gene:ENSG00000149115.14 transcript:ENST00000532437.1 gene_biotype:protein_coding transcript_biotype:protein_coding gene_symbol:TNKS1BP1 description:tankyrase 1 binding protein 1 [Source:HGNC Symbol;Acc:HGNC:19081]	FALSE	TRUE	51.2435	65	98	65	High	High	High	High	1.018	1.013	1.015	98.9	100.7	100.3	100.1	13131.6	13371.1	13325.1	13297.1	12473.5	13371.1	11482.2	12866.3	59	59	59	59	385.98
High	ENSP00000324173.6	pep chromosome:GRCh38:9:125234853:125241343:-1 gene:ENSG00000044574.8 transcript:ENST00000324460.7 gene_biotype:protein_coding transcript_biotype:protein_coding gene_symbol:HSPA5 description:heat shock protein family A (Hsp70) member 5 [Source:HGNC Symbol;Acc:HGNC:5238]	FALSE	TRUE	62.9969	50	268	47	High	High	High	High	1.346	1.509	1.538	74.2	99.8	114.1	111.9	36428.7	49023.9	56040.9	54968.3	34603.1	49023.9	48290.5	53187.6	53	53	53	53	814.4
High	ENSP00000483300.1	pep chromosome:GRCh38:17:37084992:37406836:-1 gene:ENSG00000278540.5 transcript:ENST00000616317.5 gene_biotype:protein_coding transcript_biotype:protein_coding gene_symbol:ACACA description:acetyl-CoA carboxylase alpha [Source:HGNC Symbol;Acc:HGNC:84]	FALSE	TRUE	41.4184	85	124	84	High	High	High	High	0.987	1.158	1.04	95.6	94.3	99.4	110.7	16985.3	16756.8	17663.7	19670.3	16134.1	16756.8	15220.8	19033	81	81	81	81	410.97
High	ENSP00000307078.4	pep chromosome:GRCh38:10:32009015:32056425:-1 gene:ENSG00000170759.11 transcript:ENST00000302418.5 gene_biotype:protein_coding transcript_biotype:protein_coding gene_symbol:KIF5B description:kinesin family member 5B [Source:HGNC Symbol;Acc:HGNC:6324]	FALSE	TRUE	65.8359	65	119	55	High	High	High	High	0.986	1	0.907	102.7	101.3	93.2	102.7	17847.2	17602.6	16194.1	17847.8	16952.8	17602.6	13954.4	17269.6	67	67	67	67	407.14
High	ENSP00000391481.1	pep chromosome:GRCh38:3:53225657:53256022:-1 gene:ENSG00000163931.16 transcript:ENST00000423516.5 gene_biotype:protein_coding transcript_biotype:protein_coding gene_symbol:TKT description:transketolase [Source:HGNC Symbol;Acc:HGNC:11834]	FALSE	TRUE	74.3265	52	290	51	High	High	High	High	1.04	1.236	1.373	86	89.5	118.1	106.3	45520.6	47361	62509.4	56264.2	43239.3	47361	53864.5	54441.5	53	53	53	53	899.44
High	ENSP00000356520.3	pep chromosome:GRCh38:1:182839347:182887982:1 gene:ENSG00000135829.17 transcript:ENST00000367549.4 gene_biotype:protein_coding transcript_biotype:protein_coding gene_symbol:DHX9 description:DExH-box helicase 9 [Source:HGNC Symbol;Acc:HGNC:2750]	FALSE	TRUE	50.3937	61	171	61	High	High	High	High	1.002	0.814	0.952	106.1	106.4	101.1	86.4	27968.3	28032.3	26630.3	22768.3	26566.7	28032.3	22947.4	22030.7	65	65	65	65	556
High	ENSP00000499129.1	pep chromosome:GRCh38:7:149003062:149028505:-1 gene:ENSG00000155660.11 transcript:ENST00000652332.1 gene_biotype:protein_coding transcript_biotype:protein_coding gene_symbol:PDIA4 description:protein disulfide isomerase family A member 4 [Source:HGNC Symbol;Acc:HGNC:30167]	FALSE	TRUE	65.7364	50	197	2	High	High	High	High	1.14	1.326	1.37	82.7	94.3	113.3	109.7	28189.9	32125.3	38609.7	37379.9	26777.2	32125.3	33270	36168.9	55	55	55	55	594.95
High	ENSP00000351646.5	pep chromosome:GRCh38:11:64185272:64204543:1 gene:ENSG00000168439.16 transcript:ENST00000358794.9 gene_biotype:protein_coding transcript_biotype:protein_coding gene_symbol:STIP1 description:stress induced phosphoprotein 1 [Source:HGNC Symbol;Acc:HGNC:11387]	FALSE	TRUE	66.6102	58	219	58	High	High	High	High	0.993	1.05	0.975	99.6	98.8	97	104.6	46207.2	45872.6	45039.4	48540.6	43891.5	45872.6	38810.5	46968.1	70	70	70	70	590.29
High	ENSP00000353375.6	pep chromosome:GRCh38:3:47851868:48089272:-1 gene:ENSG00000047849.21 transcript:ENST00000360240.10 gene_biotype:protein_coding transcript_biotype:protein_coding gene_symbol:MAP4 description:microtubule associated protein 4 [Source:HGNC Symbol;Acc:HGNC:6862]	FALSE	TRUE	58.5069	62	158	1	High	High	High	High	1.189	1.12	1.262	87.5	104	110.4	98	116.5	138.5	147	130.5	110.6	138.5	126.7	126.2	1	1	1	1	416.03
High	ENSP00000387691.4	pep chromosome:GRCh38:CHR_HSCHR6_MHC_APD_CTG1:31894980:31896908:1 gene:ENSG00000232804.5 transcript:ENST00000417199.4 gene_biotype:protein_coding transcript_biotype:protein_coding gene_symbol:HSPA1B description:heat shock protein family A (Hsp70) member 1B [Source:HGNC Symbol;Acc:HGNC:5233]	FALSE	TRUE	69.4704	45	257	21	High	High	High	High	1.057	1.136	1.005	95.3	100.7	95.8	108.2	31546.7	33330.7	31718.9	35831.8	29965.7	33330.7	27332.2	34671	43	43	43	43	758.29
High	ENSP00000358633.2	pep chromosome:GRCh38:X:154532000:154547572:-1 gene:ENSG00000160211.19 transcript:ENST00000369620.6 gene_biotype:protein_coding transcript_biotype:protein_coding gene_symbol:G6PD description:glucose-6-phosphate dehydrogenase [Source:HGNC Symbol;Acc:HGNC:4057]	FALSE	TRUE	80.7487	53	391	23	High	High	High	High	1.035	1.282	1.367	85.4	88.4	116.8	109.4	52804.5	54661.5	72207.1	67671.9	50158.1	54661.5	62221	65479.6	58	58	58	58	1241.27
High	ENSP00000241704.7	pep chromosome:GRCh38:1:160288594:160343250:-1 gene:ENSG00000122218.16 transcript:ENST00000241704.8 gene_biotype:protein_coding transcript_biotype:protein_coding gene_symbol:COPA description:coatomer protein complex subunit alpha [Source:HGNC Symbol;Acc:HGNC:2230]	FALSE	TRUE	56.5359	68	112	63	High	High	High	High	1.028	1.162	1.177	91.6	94.1	107.8	106.4	18400.1	18913.8	21665.5	21386.2	17478	18913.8	18669.2	20693.4	66	66	66	66	362.98
High	ENSP00000354486.2	pep chromosome:GRCh38:3:37243177:37366751:1 gene:ENSG00000144674.16 transcript:ENST00000361924.6 gene_biotype:protein_coding transcript_biotype:protein_coding gene_symbol:GOLGA4 description:golgin A4 [Source:HGNC Symbol;Acc:HGNC:4427]	FALSE	TRUE	43.5874	96	121	92	High	High	High	High	1.002	1.043	1.06	97.4	97.6	103.3	101.6	15467.1	15502.4	16400.5	16133.2	14692	15502.4	14132.3	15610.5	86	86	86	86	353.12
High	ENSP00000341289.4	pep chromosome:GRCh38:9:137241287:137243707:1 gene:ENSG00000188229.6 transcript:ENST00000340384.5 gene_biotype:protein_coding transcript_biotype:protein_coding gene_symbol:TUBB4B description:tubulin beta 4B class IVb [Source:HGNC Symbol;Acc:HGNC:20771]	FALSE	TRUE	69.8876	27	347	2	High	High	High	High	0.975	0.939	0.817	107.2	104.6	87.6	100.6	61151.2	59652.5	49970.4	57391.4	58086.6	59652.5	43059.5	55532.1	37	37	37	37	1048.08
High	ENSP00000289371.5	pep chromosome:GRCh38:2:99337389:99401326:1 gene:ENSG00000158417.11 transcript:ENST00000289371.11 gene_biotype:protein_coding transcript_biotype:protein_coding gene_symbol:EIF5B description:eukaryotic translation initiation factor 5B [Source:HGNC Symbol;Acc:HGNC:30793]	FALSE	TRUE	46.1475	64	120	62	High	High	High	High	0.983	0.912	0.775	109	107.2	84.5	99.4	22409.7	22039.1	17374	20432.1	21286.7	22039.1	14971.2	19770.2	63	63	63	63	356.96
High	ENSP00000449404.1	pep chromosome:GRCh38:12:52897297:52926469:-1 gene:ENSG00000170421.12 transcript:ENST00000552150.5 gene_biotype:protein_coding transcript_biotype:protein_coding gene_symbol:KRT8 description:keratin 8 [Source:HGNC Symbol;Acc:HGNC:6446]	TRUE	TRUE	68.8845	50	397	36	High	High	High	High	0.975	0.457	0.577	132.9	129.6	76.7	60.8	97883.6	95464.3	56508	44776.4	92978.1	95464.3	48693.1	43325.9	62	62	62	62	1150.04
High	ENSP00000261772.7	pep chromosome:GRCh38:16:70252295:70289543:-1 gene:ENSG00000090861.15 transcript:ENST00000261772.12 gene_biotype:protein_coding transcript_biotype:protein_coding gene_symbol:AARS description:alanyl-tRNA synthetase [Source:HGNC Symbol;Acc:HGNC:20]	FALSE	TRUE	55.8884	54	150	53	High	High	High	High	1.016	1.251	1.204	89.5	90.9	107.7	111.9	25794.9	26210.3	31050.9	32272.5	24502.2	26210.3	26756.6	31227	59	59	59	59	457.04
High	Q2UVX4	Complement C3 OS=Bos taurus GN=C3 PE=1 SV=2	TRUE	FALSE	49.0066	81	123	81	High	High	High	High	0.848	0.752	0.816	117.1	99.3	95.5	88.1	21650.8	18364.1	17661	16285.5	20565.7	18364.1	15218.5	15757.9	79	79	79	79	367.3
High	ENSP00000316357.6	pep chromosome:GRCh38:X:41085635:41236579:1 gene:ENSG00000124486.13 transcript:ENST00000324545.8 gene_biotype:protein_coding transcript_biotype:protein_coding gene_symbol:USP9X description:ubiquitin specific peptidase 9 X-linked [Source:HGNC Symbol;Acc:HGNC:12632]	FALSE	TRUE	30.8171	78	116	76	High	High	High	High	0.968	1.064	0.949	100.5	97.2	95.4	106.9	17669.3	17100.6	16775.8	18793.7	16783.8	17100.6	14455.8	18184.9	76	76	76	76	372.31
High	ENSP00000299300.6	pep chromosome:GRCh38:12:69585459:69601570:1 gene:ENSG00000166226.13 transcript:ENST00000299300.11 gene_biotype:protein_coding transcript_biotype:protein_coding gene_symbol:CCT2 description:chaperonin containing TCP1 subunit 2 [Source:HGNC Symbol;Acc:HGNC:1615]	FALSE	TRUE	81.4953	40	145	40	High	High	High	High	0.982	0.971	0.82	106	104.1	86.9	102.9	26453.7	25983.1	21693.3	25685.1	25128	25983.1	18693.2	24853	47	47	47	47	485.39
High	ENSP00000286091.5	pep chromosome:GRCh38:7:149003068:149028662:-1 gene:ENSG00000155660.11 transcript:ENST00000286091.9 gene_biotype:protein_coding transcript_biotype:protein_coding gene_symbol:PDIA4 description:protein disulfide isomerase family A member 4 [Source:HGNC Symbol;Acc:HGNC:30167]	FALSE	TRUE	65.0155	49	178	1	High	High	High	High	1.1	1.267	1.391	84.1	92.5	116.9	106.5	146.3	160.9	203.5	185.4	139	160.9	175.4	179.4	1	1	1	1	534.79
High	ENSP00000370517.4	pep chromosome:GRCh38:10:3067548:3136802:1 gene:ENSG00000067057.17 transcript:ENST00000381125.9 gene_biotype:protein_coding transcript_biotype:protein_coding gene_symbol:PFKP description:phosphofructokinase, platelet [Source:HGNC Symbol;Acc:HGNC:8878]	FALSE	TRUE	51.148	41	188	34	High	High	High	High	1.004	0.933	0.862	105.3	105.7	90.8	98.2	31487.9	31616.8	27152.3	29375.1	29909.9	31616.8	23397.2	28423.4	49	49	49	49	657.22
High	ENSP00000318687.5	pep chromosome:GRCh38:13:31134973:31161904:-1 gene:ENSG00000120694.20 transcript:ENST00000320027.10 gene_biotype:protein_coding transcript_biotype:protein_coding gene_symbol:HSPH1 description:heat shock protein family H (Hsp110) member 1 [Source:HGNC Symbol;Acc:HGNC:16969]	FALSE	TRUE	61.655	54	137	2	High	High	High	High	0.996	0.964	0.697	109.4	108.9	76.2	105.4	24003.7	23905	16732.7	23138.6	22800.7	23905	14418.6	22389	48	48	48	48	463.33
High	ENSP00000445531.1	pep chromosome:GRCh38:12:122272043:122422632:-1 gene:ENSG00000130779.20 transcript:ENST00000537178.5 gene_biotype:protein_coding transcript_biotype:protein_coding gene_symbol:CLIP1 description:CAP-Gly domain containing linker protein 1 [Source:HGNC Symbol;Acc:HGNC:10461]	FALSE	TRUE	54.0948	82	114	1	High	High	High	High																				351.94
High	ENSP00000375836.1	pep chromosome:GRCh38:2:241227264:241272886:-1 gene:ENSG00000115677.17 transcript:ENST00000391975.5 gene_biotype:protein_coding transcript_biotype:protein_coding gene_symbol:HDLBP description:high density lipoprotein binding protein [Source:HGNC Symbol;Acc:HGNC:4857]	FALSE	TRUE	52.0505	70	124	68	High	High	High	High	1.033	1	1.006	99	102.3	99.6	99	22840.4	23600.1	22984.7	22839.7	21695.7	23600.1	19805.9	22099.7	68	68	68	68	371.54
High	ENSP00000439093.1	pep chromosome:GRCh38:12:122272834:122380494:-1 gene:ENSG00000130779.20 transcript:ENST00000540338.5 gene_biotype:protein_coding transcript_biotype:protein_coding gene_symbol:CLIP1 description:CAP-Gly domain containing linker protein 1 [Source:HGNC Symbol;Acc:HGNC:10461]	FALSE	TRUE	52.0862	82	114	1	High	High	High	High	0.964	0.847	0.72	113.3	109.2	81.5	95.9	18665.4	17997.1	13435.6	15808.1	17730	17997.1	11577.5	15296	78	78	78	78	351.18
High	ENSP00000355759.5	pep chromosome:GRCh38:1:226360691:226408093:-1 gene:ENSG00000143799.13 transcript:ENST00000366794.10 gene_biotype:protein_coding transcript_biotype:protein_coding gene_symbol:PARP1 description:poly(ADP-ribose) polymerase 1 [Source:HGNC Symbol;Acc:HGNC:270]	FALSE	TRUE	58.1854	64	120	64	High	High	High	High	0.979	0.678	0.732	118	115.6	86.4	80	24992.4	24472.3	18287.5	16941.9	23739.8	24472.3	15758.4	16393	63	63	63	63	373.11
High	ENSP00000353408.5	pep chromosome:GRCh38:X:65667654:65741931:1 gene:ENSG00000147065.17 transcript:ENST00000360270.7 gene_biotype:protein_coding transcript_biotype:protein_coding gene_symbol:MSN description:moesin [Source:HGNC Symbol;Acc:HGNC:7373]	FALSE	TRUE	69.6707	55	233	39	High	High	High	High	0.972	1.106	1.25	92.4	89.8	115.5	102.2	38436.8	37373.2	48056.2	42524.9	36510.5	37373.2	41410.1	41147.2	64	64	64	64	595.21
High	ENSP00000299767.4	pep chromosome:GRCh38:12:103930410:103947926:1 gene:ENSG00000166598.15 transcript:ENST00000299767.10 gene_biotype:protein_coding transcript_biotype:protein_coding gene_symbol:HSP90B1 description:heat shock protein 90 beta family member 1 [Source:HGNC Symbol;Acc:HGNC:12028]	FALSE	TRUE	64.01	56	267	54	High	High	High	High	1.109	1.444	1.716	75.9	84.2	130.3	109.6	36285	40242.4	62247.3	52387.4	34466.6	40242.4	53638.6	50690.2	61	61	61	61	761.52
High	ENSP00000438178.2	pep chromosome:GRCh38:10:119035793:119080823:-1 gene:ENSG00000107581.13 transcript:ENST00000541549.2 gene_biotype:protein_coding transcript_biotype:protein_coding gene_symbol:EIF3A description:eukaryotic translation initiation factor 3 subunit A [Source:HGNC Symbol;Acc:HGNC:3271]	FALSE	TRUE	49.6382	77	175	76	High	High	High	High	1.007	0.95	0.794	106.6	107.4	84.7	101.3	34443.7	34700.1	27350	32709.2	32717.5	34700.1	23567.5	31649.6	83	83	83	83	478.8
High	ENSP00000487365.1	pep chromosome:GRCh38:13:31136625:31162388:-1 gene:ENSG00000120694.20 transcript:ENST00000630972.2 gene_biotype:protein_coding transcript_biotype:protein_coding gene_symbol:HSPH1 description:heat shock protein family H (Hsp110) member 1 [Source:HGNC Symbol;Acc:HGNC:16969]	FALSE	TRUE	59.5349	53	134	1	High	High	High	High	0.954	0.364	0.363	149.2	142.4	54.2	54.3	690.7	659	250.7	251.2	656.1	659	216.1	243	1	1	1	1	441.63
High	ENSP00000458162.1	pep chromosome:GRCh38:17:81509989:81512781:-1 gene:ENSG00000184009.12 transcript:ENST00000575842.5 gene_biotype:protein_coding transcript_biotype:protein_coding gene_symbol:ACTG1 description:actin gamma 1 [Source:HGNC Symbol;Acc:HGNC:144]	TRUE	TRUE	74.1333	28	596	1	High	High	High	High	1.045	1.005	1.111	96.2	100.5	106.8	96.6	98647	103088	109549	99101.6	93703.2	103088	94398.4	95891.1	37	37	37	37	2116.51
High	ENSP00000406811.2	pep chromosome:GRCh38:CHR_HSCHR6_MHC_COX_CTG1:30710059:30715284:1 gene:ENSG00000227739.10 transcript:ENST00000422674.6 gene_biotype:protein_coding transcript_biotype:protein_coding gene_symbol:TUBB description:tubulin beta class I [Source:HGNC Symbol;Acc:HGNC:20778]	FALSE	TRUE	69.1441	26	339	5	High	High	High	High	0.963	0.89	0.766	110.5	106.5	84.6	98.4	8969.2	8638.6	6866.8	7984.4	8519.7	8638.6	5917.2	7725.7	7	7	7	7	994.17
High	ENSP00000399858.1	pep chromosome:GRCh38:3:184319757:184334908:1 gene:ENSG00000114867.20 transcript:ENST00000441154.5 gene_biotype:protein_coding transcript_biotype:protein_coding gene_symbol:EIF4G1 description:eukaryotic translation initiation factor 4 gamma 1 [Source:HGNC Symbol;Acc:HGNC:3296]	FALSE	TRUE	45.1253	66	134	2	High	High	High	High	0.959	1.055	0.802	104.8	100.5	84	110.6	461.2	442.3	369.7	486.7	438.1	442.3	318.6	471	2	2	2	2	386.64
High	ENSP00000338020.4	pep chromosome:GRCh38:3:184314495:184335357:1 gene:ENSG00000114867.20 transcript:ENST00000352767.7 gene_biotype:protein_coding transcript_biotype:protein_coding gene_symbol:EIF4G1 description:eukaryotic translation initiation factor 4 gamma 1 [Source:HGNC Symbol;Acc:HGNC:3296]	FALSE	TRUE	40.2864	66	135	2	High	High	High	High	0.993	0.933	0.752	108.7	108	81.8	101.5	22892.4	22734.4	17222.5	21364.6	21745.2	22734.4	14840.7	20672.5	67	67	67	67	389
High	ENSP00000411532.1	pep chromosome:GRCh38:17:40388525:40417896:-1 gene:ENSG00000131747.15 transcript:ENST00000423485.6 gene_biotype:protein_coding transcript_biotype:protein_coding gene_symbol:TOP2A description:DNA topoisomerase II alpha [Source:HGNC Symbol;Acc:HGNC:11989]	FALSE	TRUE	41.9987	71	112	52	High	High	High	High	1.006	0.345	0.236	154.6	155.6	36.5	53.4	28962.9	29143.2	6831.4	9997.2	27511.4	29143.2	5886.7	9673.3	67	67	67	67	319.04
High	ENSP00000393596.2	pep chromosome:GRCh38:2:32357028:32618899:1 gene:ENSG00000115760.14 transcript:ENST00000421745.6 gene_biotype:protein_coding transcript_biotype:protein_coding gene_symbol:BIRC6 description:baculoviral IAP repeat containing 6 [Source:HGNC Symbol;Acc:HGNC:13516]	FALSE	TRUE	19.3741	71	87	70	High	High	High	High	0.985	0.976	0.848	105	103.5	89	102.5	11106.7	10943.6	9419.3	10842.1	10550	10943.6	8116.6	10490.9	62	62	62	62	286
High	ENSP00000354045.4	pep chromosome:GRCh38:20:17613678:17682295:-1 gene:ENSG00000125844.16 transcript:ENST00000360807.8 gene_biotype:protein_coding transcript_biotype:protein_coding gene_symbol:RRBP1 description:ribosome binding protein 1 [Source:HGNC Symbol;Acc:HGNC:10448]	FALSE	TRUE	59.9795	55	110	1	High	High	High	High	1.037	0.956	1.164	96.2	99.8	112	92	170.4	176.7	198.4	162.9	161.8	176.7	170.9	157.6	1	1	1	1	355.21
High	ENSP00000483316.1	pep chromosome:GRCh38:CHR_HSCHR16_1_CTG1:16034737:16228097:1 gene:ENSG00000278183.4 transcript:ENST00000621144.4 gene_biotype:protein_coding transcript_biotype:protein_coding gene_symbol:ABCC1 description:ATP binding cassette subfamily C member 1 [Source:HGNC Symbol;Acc:HGNC:51]	FALSE	TRUE	38.7329	57	92	53	High	High	High	High	0.997	1.125	1.352	89.4	89.1	120.9	100.6	12613.5	12574.7	17048.4	14187.6	11981.3	12574.7	14690.7	13727.9	54	54	54	54	299.09
High	ENSP00000438588.2	pep chromosome:GRCh38:14:64388031:64463457:1 gene:ENSG00000100714.17 transcript:ENST00000545908.6 gene_biotype:protein_coding transcript_biotype:protein_coding gene_symbol:MTHFD1 description:methylenetetrahydrofolate dehydrogenase, cyclohydrolase and formyltetrahydrofolate synthetase 1 [Source:HGNC Symbol;Acc:HGNC:7432]	FALSE	TRUE	55.2905	54	140	53	High	High	High	High	0.986	1.085	0.982	98.7	97.3	97	107.1	26292	25917.2	25831.5	28532.7	24974.3	25917.2	22259	27608.3	58	58	58	58	412.46
High	ENSP00000295598.5	pep chromosome:GRCh38:1:116373244:116404774:1 gene:ENSG00000163399.16 transcript:ENST00000295598.10 gene_biotype:protein_coding transcript_biotype:protein_coding gene_symbol:ATP1A1 description:ATPase Na+/K+ transporting subunit alpha 1 [Source:HGNC Symbol;Acc:HGNC:799]	FALSE	TRUE	48.6804	49	100	31	High	High	High	High	0.991	1.164	1.29	90	89.1	116.1	104.8	15593.2	15446.9	20118.3	18155.8	14811.7	15446.9	17336	17567.6	51	51	51	51	337.55
High	ENSP00000357283.4	pep chromosome:GRCh38:1:156114711:156140081:1 gene:ENSG00000160789.20 transcript:ENST00000368300.9 gene_biotype:protein_coding transcript_biotype:protein_coding gene_symbol:LMNA description:lamin A/C [Source:HGNC Symbol;Acc:HGNC:6636]	FALSE	TRUE	68.8253	48	141	3	High	High	High	High	1.13	0.738	0.884	106.6	120.5	94.3	78.6	23774.9	26876.3	21022.4	17536.1	22583.4	26876.3	18115	16968	48	48	48	48	471.72
High	ENSP00000493815.1	pep chromosome:GRCh38:5:150357704:150400293:1 gene:ENSG00000070814.20 transcript:ENST00000643257.1 gene_biotype:protein_coding transcript_biotype:protein_coding gene_symbol:TCOF1 description:treacle ribosome biogenesis factor 1 [Source:HGNC Symbol;Acc:HGNC:11654]	FALSE	TRUE	38.818	64	115	6	High	High	High	High	0.978	0.786	0.976	107	104.6	104.4	84	20937.3	20486.3	20433.5	16449.8	19888	20486.3	17607.6	15916.8	62	62	62	62	326.45
High	ENSP00000229239.5	pep chromosome:GRCh38:12:6534517:6538371:1 gene:ENSG00000111640.15 transcript:ENST00000229239.10 gene_biotype:protein_coding transcript_biotype:protein_coding gene_symbol:GAPDH description:glyceraldehyde-3-phosphate dehydrogenase [Source:HGNC Symbol;Acc:HGNC:4141]	FALSE	TRUE	72.8358	30	457	30	High	High	High	High	0.985	1.046	0.881	102.2	100.7	90.1	107	73418.5	72282.1	64699.8	76817.8	69739.1	72282.1	55751.9	74329.2	37	37	37	37	1416.79
High	ENSP00000425721.1	pep chromosome:GRCh38:5:96662074:96771679:1 gene:ENSG00000153113.23 transcript:ENST00000508830.5 gene_biotype:protein_coding transcript_biotype:protein_coding gene_symbol:CAST description:calpastatin [Source:HGNC Symbol;Acc:HGNC:1515]	FALSE	TRUE	67.6359	55	166	2	High	High	High	High	1.009	1.288	1.584	81.9	82.7	129.8	105.5	24481.1	24701.3	38786.9	31532.3	23254.2	24701.3	33422.7	30510.8	56	56	56	56	441
High	ENSP00000356716.3	pep chromosome:GRCh38:1:171485551:171593511:1 gene:ENSG00000117523.16 transcript:ENST00000367742.7 gene_biotype:protein_coding transcript_biotype:protein_coding gene_symbol:PRRC2C description:proline rich coiled-coil 2C [Source:HGNC Symbol;Acc:HGNC:24903]	FALSE	TRUE	27.492	76	103	50	High	High	High	High	0.986	0.892	0.735	110.7	109.2	81.3	98.8	19001.4	18743.7	13960.6	16954.8	18049.2	18743.7	12029.9	16405.5	72	72	72	72	292.23
High	ENSP00000387327.1	pep chromosome:GRCh38:2:74361158:74391865:-1 gene:ENSG00000204843.12 transcript:ENST00000409868.5 gene_biotype:protein_coding transcript_biotype:protein_coding gene_symbol:DCTN1 description:dynactin subunit 1 [Source:HGNC Symbol;Acc:HGNC:2711]	FALSE	TRUE	55.8121	56	88	53	High	High	High	High	0.973	1.04	0.973	100.3	97.6	97.6	104.4	12270.5	11939.8	11940.7	12763.2	11655.6	11939.8	10289.3	12349.7	56	56	56	56	301.32
High	ENSP00000376132.3	pep chromosome:GRCh38:2:191245404:191425386:1 gene:ENSG00000128641.19 transcript:ENST00000392318.8 gene_biotype:protein_coding transcript_biotype:protein_coding gene_symbol:MYO1B description:myosin IB [Source:HGNC Symbol;Acc:HGNC:7596]	FALSE	TRUE	46.3908	58	130	56	High	High	High	High	0.999	0.962	0.903	103.5	103.4	93.5	99.6	23321.1	23292.3	21066.2	22434.6	22152.3	23292.3	18152.8	21707.8	59	59	59	59	400.9
High	ENSP00000261574.5	pep chromosome:GRCh38:13:97953675:98024295:1 gene:ENSG00000065150.21 transcript:ENST00000261574.10 gene_biotype:protein_coding transcript_biotype:protein_coding gene_symbol:IPO5 description:importin 5 [Source:HGNC Symbol;Acc:HGNC:6402]	FALSE	TRUE	47.9821	43	102	33	High	High	High	High	0.983	0.875	0.616	115.1	113.2	70.9	100.8	20960.3	20614.2	12911.4	18346.3	19909.9	20614.2	11125.8	17752	45	45	45	45	386.02
High	ENSP00000301740.8	pep chromosome:GRCh38:16:2752638:2771412:1 gene:ENSG00000167978.17 transcript:ENST00000301740.13 gene_biotype:protein_coding transcript_biotype:protein_coding gene_symbol:SRRM2 description:serine/arginine repetitive matrix 2 [Source:HGNC Symbol;Acc:HGNC:16639]	FALSE	TRUE	30.1599	68	96	68	High	High	High	High	1.003	0.545	0.637	125.6	125.9	80	68.4	17150	17199.5	10930.4	9345.4	16290.5	17199.5	9418.7	9042.6	64	64	64	64	308.95
High	ENSP00000231572.3	pep chromosome:GRCh38:5:168486471:168519301:1 gene:ENSG00000113643.9 transcript:ENST00000231572.8 gene_biotype:protein_coding transcript_biotype:protein_coding gene_symbol:RARS description:arginyl-tRNA synthetase [Source:HGNC Symbol;Acc:HGNC:9870]	FALSE	TRUE	60.9091	42	115	41	High	High	High	High	0.999	1.034	0.899	101.7	101.6	91.5	105.2	18469.7	18455.2	16609.2	19102	17544.1	18455.2	14312.2	18483.1	44	44	44	44	365.09
High	ENSP00000264071.1	pep chromosome:GRCh38:19:6494319:6502309:-1 gene:ENSG00000104833.12 transcript:ENST00000264071.7 gene_biotype:protein_coding transcript_biotype:protein_coding gene_symbol:TUBB4A description:tubulin beta 4A class IVa [Source:HGNC Symbol;Acc:HGNC:20774]	FALSE	TRUE	65.0901	24	291	4	High	High	High	High	1.013	1.109	1.132	94	95.3	106.4	104.3	939.6	951.8	1063.2	1041.7	892.5	951.8	916.2	1007.9	5	5	5	5	854.6
High	ENSP00000378199.1	pep chromosome:GRCh38:14:64535905:64546173:1 gene:ENSG00000126803.9 transcript:ENST00000394709.2 gene_biotype:protein_coding transcript_biotype:protein_coding gene_symbol:HSPA2 description:heat shock protein family A (Hsp70) member 2 [Source:HGNC Symbol;Acc:HGNC:5235]	FALSE	TRUE	61.8153	48	193	29	High	High	High	High	0.968	1.109	1.323	90.9	88	120.3	100.8	12407.6	12005.2	16412	13759.7	11785.8	12005.2	14142.2	13313.9	36	36	36	36	576.34
High	ENSP00000338413.6	pep chromosome:GRCh38:X:47193829:47215128:1 gene:ENSG00000130985.17 transcript:ENST00000335972.11 gene_biotype:protein_coding transcript_biotype:protein_coding gene_symbol:UBA1 description:ubiquitin like modifier activating enzyme 1 [Source:HGNC Symbol;Acc:HGNC:12469]	FALSE	TRUE	48.1096	43	134	42	High	High	High	High	1.005	1.187	1.206	90.9	91.4	109.7	108	19298	19394.6	23278.1	22910.7	18330.9	19394.6	20058.8	22168.5	42	42	42	42	477.01
High	ENSP00000356515.3	pep chromosome:GRCh38:6:144291829:144853034:1 gene:ENSG00000152818.18 transcript:ENST00000367545.7 gene_biotype:protein_coding transcript_biotype:protein_coding gene_symbol:UTRN description:utrophin [Source:HGNC Symbol;Acc:HGNC:12635]	FALSE	TRUE	25.9248	80	92	77	High	High	High	High	1.028	1.058	1.179	93.8	96.4	110.6	99.2	10108.9	10392.1	11920.6	10698.8	9602.3	10392.1	10272	10352.2	68	68	68	68	285.11
High	ENSP00000216962.3	pep chromosome:GRCh38:20:25248085:25298012:1 gene:ENSG00000100994.12 transcript:ENST00000216962.9 gene_biotype:protein_coding transcript_biotype:protein_coding gene_symbol:PYGB description:glycogen phosphorylase B [Source:HGNC Symbol;Acc:HGNC:9723]	FALSE	TRUE	60.261	51	139	38	High	High	High	High	1.047	1.124	1.117	93.3	97.7	104.2	104.9	19863.9	20802.4	22196.8	22332.7	18868.5	20802.4	19127	21609.2	54	54	54	54	394.14
High	ChAdOx_nCoV19_protein_SARS_CoV_2_S_protein	ChAdOx_nCoV19_protein_SARS_CoV_2_S_protein	FALSE	TRUE	38.1135	49	151	39	High	High	High	High	5.374	7.767	9.464	16.9	91.1	160.4	131.6	4534.5	24366.6	42915.9	35217.5	4307.2	24366.6	36980.7	34076.6	48	48	48	48	457.68
High	ENSP00000362413.4	pep chromosome:GRCh38:X:78104248:78129295:1 gene:ENSG00000102144.15 transcript:ENST00000373316.5 gene_biotype:protein_coding transcript_biotype:protein_coding gene_symbol:PGK1 description:phosphoglycerate kinase 1 [Source:HGNC Symbol;Acc:HGNC:8896]	FALSE	TRUE	82.7338	38	242	32	High	High	High	High	0.98	1.165	1.284	90.3	88.5	116	105.2	40389.8	39592.8	51867.6	47057.1	38365.7	39592.8	44694.4	45532.6	44	44	44	44	799.68
High	ENSP00000286788.4	pep chromosome:GRCh38:21:29056326:29073648:-1 gene:ENSG00000156261.13 transcript:ENST00000286788.9 gene_biotype:protein_coding transcript_biotype:protein_coding gene_symbol:CCT8 description:chaperonin containing TCP1 subunit 8 [Source:HGNC Symbol;Acc:HGNC:1623]	FALSE	TRUE	66.2409	38	155	38	High	High	High	High	0.972	1.012	0.852	104.3	101.3	88.9	105.6	31867.8	30962.7	27157.4	32259.3	30270.7	30962.7	23401.6	31214.3	47	47	47	47	450.53
High	ENSP00000295688.3	pep chromosome:GRCh38:1:156308968:156338292:-1 gene:ENSG00000163468.15 transcript:ENST00000295688.8 gene_biotype:protein_coding transcript_biotype:protein_coding gene_symbol:CCT3 description:chaperonin containing TCP1 subunit 3 [Source:HGNC Symbol;Acc:HGNC:1616]	FALSE	TRUE	64.7706	41	140	40	High	High	High	High	0.984	1.033	0.867	103	101.4	89.3	106.4	24873.4	24479.9	21569	25685.8	23626.8	24479.9	18586	24853.7	48	48	48	48	450.73
High	ENSP00000369703.2	pep chromosome:GRCh38:6:3153666:3157544:-1 gene:ENSG00000137267.6 transcript:ENST00000333628.4 gene_biotype:protein_coding transcript_biotype:protein_coding gene_symbol:TUBB2A description:tubulin beta 2A class IIa [Source:HGNC Symbol;Acc:HGNC:12412]	FALSE	TRUE	68.9888	24	299	1	High	High	High	High	0.928	0.861	0.829	110.6	102.6	91.6	95.2	732.6	680	607.2	630.9	695.9	680	523.3	610.5	1	1	1	1	895.16
High	ENSP00000234590.4	pep chromosome:GRCh38:1:8861000:8878686:-1 gene:ENSG00000074800.16 transcript:ENST00000234590.10 gene_biotype:protein_coding transcript_biotype:protein_coding gene_symbol:ENO1 description:enolase 1 [Source:HGNC Symbol;Acc:HGNC:3350]	FALSE	TRUE	85.023	38	357	30	High	High	High	High	1.028	1.116	1.041	95.6	98.3	99.5	106.7	56635.7	58227.6	58938.5	63190.5	53797.4	58227.6	50787.4	61143.4	43	43	43	43	1047.47
High	ENSP00000259818.6	pep chromosome:GRCh38:6:3224277:3227653:-1 gene:ENSG00000137285.10 transcript:ENST00000259818.8 gene_biotype:protein_coding transcript_biotype:protein_coding gene_symbol:TUBB2B description:tubulin beta 2B class IIb [Source:HGNC Symbol;Acc:HGNC:30829]	FALSE	TRUE	68.9888	24	299	1	High	High	High	High	0.965	0.866	0.79	110.4	106.6	87.3	95.7	1911.3	1844.7	1510.6	1655.9	1815.5	1844.7	1301.7	1602.3	5	5	5	5	895.18
High	ENSP00000252999.3	pep chromosome:GRCh38:20:62309065:62367312:-1 gene:ENSG00000130702.15 transcript:ENST00000252999.7 gene_biotype:protein_coding transcript_biotype:protein_coding gene_symbol:LAMA5 description:laminin subunit alpha 5 [Source:HGNC Symbol;Acc:HGNC:6485]	FALSE	TRUE	19.5399	61	80	59	High	High	High	High	0.992	1.172	1.275	90.1	89.4	114.9	105.6	8609.5	8543.7	10980.2	10093	8178	8543.7	9461.7	9766	60	60	60	60	267.36
High	ENSP00000493560.1	pep chromosome:GRCh38:15:61852389:62060447:-1 gene:ENSG00000129003.18 transcript:ENST00000644861.1 gene_biotype:protein_coding transcript_biotype:protein_coding gene_symbol:VPS13C description:vacuolar protein sorting 13 homolog C [Source:HGNC Symbol;Acc:HGNC:23594]	FALSE	TRUE	22.6485	79	92	79	High	High	High	High	1.001	1.177	1.294	89.4	89.6	115.7	105.2	12424.9	12443	16078.6	14618.2	11802.2	12443	13854.9	14144.6	76	76	76	76	261.03
High	ENSP00000421757.1	pep chromosome:GRCh38:4:39498788:39526557:-1 gene:ENSG00000109814.12 transcript:ENST00000506179.5 gene_biotype:protein_coding transcript_biotype:protein_coding gene_symbol:UGDH description:UDP-glucose 6-dehydrogenase [Source:HGNC Symbol;Acc:HGNC:12525]	FALSE	TRUE	80.1619	37	218	22	High	High	High	High	1.044	1.315	1.344	85.1	88.8	114.4	111.8	30385	31710.3	40851.2	39943.3	28862.2	31710.3	35201.5	38649.3	40	40	40	40	709.81
High	ENSP00000496634.1	pep chromosome:GRCh38:12:6570208:6606373:-1 gene:ENSG00000111642.15 transcript:ENST00000645095.1 gene_biotype:protein_coding transcript_biotype:protein_coding gene_symbol:CHD4 description:chromodomain helicase DNA binding protein 4 [Source:HGNC Symbol;Acc:HGNC:1919]	FALSE	TRUE	38.3505	65	89	50	High	High	High	High	0.981	0.902	0.797	108.7	106.7	86.6	98	16412.5	16106.6	13085	14801.4	15590	16106.6	11275.4	14321.9	59	59	59	59	299.83
High	ENSP00000364794.3	pep chromosome:GRCh38:9:92210207:92293700:-1 gene:ENSG00000196305.17 transcript:ENST00000375643.7 gene_biotype:protein_coding transcript_biotype:protein_coding gene_symbol:IARS description:isoleucyl-tRNA synthetase [Source:HGNC Symbol;Acc:HGNC:5330]	FALSE	TRUE	43.2647	55	115	55	High	High	High	High	1.017	1.102	0.989	97.4	99	96.3	107.3	18138.6	18438.9	17930.8	19983.8	17229.6	18438.9	15451	19336.4	57	57	57	57	353.5
High	ENSP00000309474.6	pep chromosome:GRCh38:2:231056867:231172827:1 gene:ENSG00000173692.13 transcript:ENST00000308696.11 gene_biotype:protein_coding transcript_biotype:protein_coding gene_symbol:PSMD1 description:proteasome 26S subunit, non-ATPase 1 [Source:HGNC Symbol;Acc:HGNC:9554]	FALSE	TRUE	48.8982	46	96	46	High	High	High	High	1.005	1.014	0.936	101.1	101.6	94.7	102.5	15904	15979.7	14892.6	16121	15107	15979.7	12833	15598.8	48	48	48	48	327.68
High	ENSP00000320949.5	pep chromosome:GRCh38:16:58519951:58629826:-1 gene:ENSG00000125107.18 transcript:ENST00000317147.10 gene_biotype:protein_coding transcript_biotype:protein_coding gene_symbol:CNOT1 description:CCR4-NOT transcription complex subunit 1 [Source:HGNC Symbol;Acc:HGNC:7877]	FALSE	TRUE	34.8064	74	93	73	High	High	High	High	0.982	0.984	0.907	103.3	101.5	93.6	101.7	12273.7	12058.5	11126.3	12082.3	11658.6	12058.5	9587.6	11690.9	68	68	68	68	281.19
High	ENSP00000496101.1	pep chromosome:GRCh38:7:5528011:5530597:-1 gene:ENSG00000075624.16 transcript:ENST00000645576.1 gene_biotype:protein_coding transcript_biotype:protein_coding gene_symbol:ACTB description:actin beta [Source:HGNC Symbol;Acc:HGNC:132]	FALSE	TRUE	81.2298	23	517	1	High	High	High	High	1.061	1.913	2.213	64.6	68.6	143.1	123.7	254.5	270	563.2	486.9	241.7	270	485.3	471.1	1	1	1	1	1901.26
High	ENSP00000346120.4	pep chromosome:GRCh38:10:68956170:68985068:1 gene:ENSG00000165732.13 transcript:ENST00000354185.9 gene_biotype:protein_coding transcript_biotype:protein_coding gene_symbol:DDX21 description:DExD-box helicase 21 [Source:HGNC Symbol;Acc:HGNC:2744]	FALSE	TRUE	53.0013	44	101	42	High	High	High	High	1.048	0.507	0.51	130.5	136.8	66.5	66.1	21240.2	22267.3	10825.7	10765.3	20175.7	22267.3	9328.5	10416.5	44	44	44	44	327.56
High	ENSP00000427484.1	pep chromosome:GRCh38:5:150357747:150399966:1 gene:ENSG00000070814.20 transcript:ENST00000513346.5 gene_biotype:protein_coding transcript_biotype:protein_coding gene_symbol:TCOF1 description:treacle ribosome biogenesis factor 1 [Source:HGNC Symbol;Acc:HGNC:11654]	FALSE	TRUE	36.6263	59	108	1	High	High	High	High	0.986	0.803	0.84	110.2	108.6	92.6	88.5	70.3	69.3	59.1	56.4	66.8	69.3	50.9	54.6	1	1	1	1	301.94
High	ENSP00000354720.4	pep chromosome:GRCh38:10:110567691:110604636:1 gene:ENSG00000108055.9 transcript:ENST00000361804.4 gene_biotype:protein_coding transcript_biotype:protein_coding gene_symbol:SMC3 description:structural maintenance of chromosomes 3 [Source:HGNC Symbol;Acc:HGNC:2468]	FALSE	TRUE	48.2334	64	98	61	High	High	High	High	0.976	0.68	0.685	119.7	116.9	82	81.4	16918.1	16515.8	11593.9	11505.8	16070.2	16515.8	9990.5	11133.1	60	60	60	60	299.42
High	ENSP00000307387.3	pep chromosome:GRCh38:3:33798630:33869703:1 gene:ENSG00000170248.15 transcript:ENST00000307296.8 gene_biotype:protein_coding transcript_biotype:protein_coding gene_symbol:PDCD6IP description:programmed cell death 6 interacting protein [Source:HGNC Symbol;Acc:HGNC:8766]	FALSE	TRUE	55.1843	51	107	50	High	High	High	High	0.996	1.048	0.917	101	100.6	92.6	105.8	16938.5	16873.7	15539.3	17750.6	16089.6	16873.7	13390.3	17175.5	49	49	49	49	307.21
High	ENSP00000437073.1	pep chromosome:GRCh38:17:29071124:29180412:-1 gene:ENSG00000196535.16 transcript:ENST00000527372.6 gene_biotype:protein_coding transcript_biotype:protein_coding gene_symbol:MYO18A description:myosin XVIIIA [Source:HGNC Symbol;Acc:HGNC:31104]	FALSE	TRUE	34.4693	66	95	64	High	High	High	High	1.045	1.364	1.575	80.2	83.9	126.4	109.5	12139.8	12686.7	19125.4	16564.2	11531.4	12686.7	16480.4	16027.6	60	60	60	60	284.23
High	ENSP00000369927.3	pep chromosome:GRCh38:10:5094414:5107686:1 gene:ENSG00000196139.14 transcript:ENST00000380554.5 gene_biotype:protein_coding transcript_biotype:protein_coding gene_symbol:AKR1C3 description:aldo-keto reductase family 1 member C3 [Source:HGNC Symbol;Acc:HGNC:386]	FALSE	TRUE	95.356	38	284	17	High	High	High	High	1.04	1.492	1.642	77.3	80.4	126.9	115.4	33011.4	34328.9	54190.3	49250.1	31357	34328.9	46695.8	47654.6	43	43	43	43	912.39
High	ENSP00000443475.1	pep chromosome:GRCh38:12:49227926:49273334:1 gene:ENSG00000167553.15 transcript:ENST00000541364.5 gene_biotype:protein_coding transcript_biotype:protein_coding gene_symbol:TUBA1C description:tubulin alpha 1c [Source:HGNC Symbol;Acc:HGNC:20768]	FALSE	TRUE	56.6474	29	281	10	High	High	High	High	1.019	0.864	0.774	109.4	111.4	84.7	94.5	53484.6	54483.9	41410	46197	50804.2	54483.9	35683.1	44700.4	34	34	34	34	994.78
High	ENSP00000438039.2	pep chromosome:GRCh38:2:26190655:26244604:-1 gene:ENSG00000084754.12 transcript:ENST00000492433.2 gene_biotype:protein_coding transcript_biotype:protein_coding gene_symbol:HADHA description:hydroxyacyl-CoA dehydrogenase trifunctional multienzyme complex subunit alpha [Source:HGNC Symbol;Acc:HGNC:4801]	FALSE	TRUE	53.6616	41	146	41	High	High	High	High	1.024	1.216	1.37	86.8	88.8	118.9	105.5	15911.2	16290.5	21802.3	19344.3	15113.8	16290.5	18787.1	18717.6	45	45	45	45	466.11
High	ENSP00000335321.5	pep chromosome:GRCh38:2:197389784:197435091:-1 gene:ENSG00000115524.16 transcript:ENST00000335508.10 gene_biotype:protein_coding transcript_biotype:protein_coding gene_symbol:SF3B1 description:splicing factor 3b subunit 1 [Source:HGNC Symbol;Acc:HGNC:10768]	FALSE	TRUE	48.1595	57	106	56	High	High	High	High	1.03	0.924	1.058	99.7	102.7	105.5	92.1	17049.6	17560.5	18041.9	15752.7	16195.2	17560.5	15546.7	15242.4	54	54	54	54	343.99
High	ENSP00000325376.2	pep chromosome:GRCh38:19:8444975:8489114:1 gene:ENSG00000099783.12 transcript:ENST00000325495.9 gene_biotype:protein_coding transcript_biotype:protein_coding gene_symbol:HNRNPM description:heterogeneous nuclear ribonucleoprotein M [Source:HGNC Symbol;Acc:HGNC:5046]	FALSE	TRUE	69.589	50	166	50	High	High	High	High	0.993	0.911	1.016	102	101.3	103.7	93	28514	28302.7	28973.6	25985.7	27085	28302.7	24966.6	25143.9	60	60	60	60	447.96
High	ENSP00000259335.4	pep chromosome:GRCh38:9:111360693:111484745:-1 gene:ENSG00000136813.14 transcript:ENST00000259335.8 gene_biotype:protein_coding transcript_biotype:protein_coding gene_symbol:ECPAS description:Ecm29 proteasome adaptor and scaffold [Source:HGNC Symbol;Acc:HGNC:29020]	FALSE	TRUE	30.6891	54	73	54	High	High	High	High	1.001	0.94	0.779	107.5	107.6	83.7	101.1	12806.6	12816.8	9970.9	12044.2	12164.7	12816.8	8591.9	11654	53	53	53	53	237.75
High	ENSP00000310129.4	pep chromosome:GRCh38:3:184299241:184309050:1 gene:ENSG00000175166.17 transcript:ENST00000310118.9 gene_biotype:protein_coding transcript_biotype:protein_coding gene_symbol:PSMD2 description:proteasome 26S subunit, non-ATPase 2 [Source:HGNC Symbol;Acc:HGNC:9559]	FALSE	TRUE	56.3877	47	115	40	High	High	High	High	0.985	1.007	0.924	102.2	100.6	94.4	102.8	20580	20266.2	19015.3	20717.9	19548.6	20266.2	16385.5	20046.7	47	47	47	47	355.68
High	ENSP00000396899.2	pep chromosome:GRCh38:2:86143932:86195472:-1 gene:ENSG00000132305.20 transcript:ENST00000449247.6 gene_biotype:protein_coding transcript_biotype:protein_coding gene_symbol:IMMT description:inner membrane mitochondrial protein [Source:HGNC Symbol;Acc:HGNC:6047]	FALSE	TRUE	67.0683	48	116	3	High	High	High	High	0.954	1.083	1.042	98.1	93.6	102.2	106.2	19702.4	18797.8	20531.2	21342.2	18715	18797.8	17691.8	20650.8	51	51	51	51	340.73
High	ENSP00000375977.2	pep chromosome:GRCh38:2:216109348:216206293:1 gene:ENSG00000079246.16 transcript:ENST00000392132.7 gene_biotype:protein_coding transcript_biotype:protein_coding gene_symbol:XRCC5 description:X-ray repair cross complementing 5 [Source:HGNC Symbol;Acc:HGNC:12833]	FALSE	TRUE	53.5519	42	132	41	High	High	High	High	0.966	0.991	1.047	99.9	96.5	104.6	99	22149.8	21398.7	23195.2	21941.2	21039.8	21398.7	19987.3	21230.4	49	49	49	49	404.17
High	ENSP00000346762.3	pep chromosome:GRCh38:7:127652194:128092593:1 gene:ENSG00000197157.11 transcript:ENST00000354725.8 gene_biotype:protein_coding transcript_biotype:protein_coding gene_symbol:SND1 description:staphylococcal nuclease and tudor domain containing 1 [Source:HGNC Symbol;Acc:HGNC:30646]	FALSE	TRUE	55.1648	48	114	48	High	High	High	High	1.049	1.145	1.151	92.1	96.6	105.9	105.4	16518.4	17333.1	19008.9	18917.8	15690.6	17333.1	16380	18305	51	51	51	51	369.98
High	ENSP00000357284.2	pep chromosome:GRCh38:1:156082578:156137865:1 gene:ENSG00000160789.20 transcript:ENST00000368301.6 gene_biotype:protein_coding transcript_biotype:protein_coding gene_symbol:LMNA description:lamin A/C [Source:HGNC Symbol;Acc:HGNC:6636]	FALSE	TRUE	74.4755	46	132	1	High	High	High	High	1.169	1.161	1.092	90.5	105.8	98.8	105	49.2	57.5	53.7	57.1	46.7	57.5	46.3	55.3	1	1	1	1	423.53
High	ENSP00000371475.4	pep chromosome:GRCh38:15:43403061:43493171:-1 gene:ENSG00000067369.13 transcript:ENST00000382044.8 gene_biotype:protein_coding transcript_biotype:protein_coding gene_symbol:TP53BP1 description:tumor protein p53 binding protein 1 [Source:HGNC Symbol;Acc:HGNC:11999]	FALSE	TRUE	35.9636	46	69	46	High	High	High	High	0.934	0.849	1.088	103.3	96.5	112.4	87.8	10365.8	9686.4	11276.5	8804.6	9846.3	9686.4	9717	8519.3	45	45	45	45	275.38
High	ENSP00000373489.2	pep chromosome:GRCh38:12:52948871:52952900:1 gene:ENSG00000111057.11 transcript:ENST00000388837.6 gene_biotype:protein_coding transcript_biotype:protein_coding gene_symbol:KRT18 description:keratin 18 [Source:HGNC Symbol;Acc:HGNC:6430]	FALSE	TRUE	74.6512	39	313	26	High	High	High	High	0.983	0.425	0.557	134.9	132.6	75.1	57.4	65153.8	64029.2	36270.6	27706.9	61888.6	64029.2	31254.5	26809.3	45	45	45	45	1055.46
High	ENSP00000484535.2	pep chromosome:GRCh38:CHR_HSCHR15_4_CTG8:29850002:29972346:-1 gene:ENSG00000277401.4 transcript:ENST00000621049.4 gene_biotype:protein_coding transcript_biotype:protein_coding gene_symbol:TJP1 description:tight junction protein 1 [Source:HGNC Symbol;Acc:HGNC:11827]	FALSE	TRUE	37.8959	57	77	47	High	High	High	High	0.974	0.833	0.753	112.3	109.5	84.6	93.6	15794.6	15391	11899.4	13159.4	15003.1	15391	10253.7	12733.1	54	54	54	54	248.53
High	ENSP00000236959.9	pep chromosome:GRCh38:2:215312059:215349764:1 gene:ENSG00000138363.15 transcript:ENST00000236959.14 gene_biotype:protein_coding transcript_biotype:protein_coding gene_symbol:ATIC description:5-aminoimidazole-4-carboxamide ribonucleotide formyltransferase/IMP cyclohydrolase [Source:HGNC Symbol;Acc:HGNC:794]	FALSE	TRUE	76.6892	36	118	36	High	High	High	High	1.007	1.108	0.997	97.3	98	97	107.8	15338.2	15444.3	15293	16988.5	14569.5	15444.3	13178	16438.2	39	39	39	39	412.43
High	ENSP00000354718.2	pep chromosome:GRCh38:15:85380729:85745610:1 gene:ENSG00000170776.21 transcript:ENST00000361243.6 gene_biotype:protein_coding transcript_biotype:protein_coding gene_symbol:AKAP13 description:A-kinase anchoring protein 13 [Source:HGNC Symbol;Acc:HGNC:371]	FALSE	TRUE	27.76	60	83	60	High	High	High	High	1.003	1.022	0.984	99.8	100.1	98.1	102	8976.9	9003.4	8829.7	9175.8	8527	9003.4	7608.6	8878.6	54	54	54	54	281.03
High	ENSP00000450697.1	pep chromosome:GRCh38:14:31100118:31207804:-1 gene:ENSG00000092148.13 transcript:ENST00000553700.5 gene_biotype:protein_coding transcript_biotype:protein_coding gene_symbol:HECTD1 description:HECT domain E3 ubiquitin protein ligase 1 [Source:HGNC Symbol;Acc:HGNC:20157]	FALSE	TRUE	28.2759	62	78	61	High	High	High	High	0.986	0.848	0.639	115.2	113.5	73.6	97.7	11435.4	11272.9	7304.4	9700.4	10862.3	11272.9	6294.2	9386.1	60	60	60	60	247.9
High	ENSP00000397873.2	pep chromosome:GRCh38:11:14457550:14499895:-1 gene:ENSG00000129083.12 transcript:ENST00000439561.6 gene_biotype:protein_coding transcript_biotype:protein_coding gene_symbol:COPB1 description:coatomer protein complex subunit beta 1 [Source:HGNC Symbol;Acc:HGNC:2231]	FALSE	TRUE	50.3673	45	94	45	High	High	High	High	1.023	1.059	1.012	97.7	99.9	98.9	103.5	15158.8	15501.3	15341.3	16053	14399.1	15501.3	13219.6	15532.9	43	43	43	43	333
High	ENSP00000317985.6	pep chromosome:GRCh38:2:11179759:11344636:-1 gene:ENSG00000134318.14 transcript:ENST00000315872.11 gene_biotype:protein_coding transcript_biotype:protein_coding gene_symbol:ROCK2 description:Rho associated coiled-coil containing protein kinase 2 [Source:HGNC Symbol;Acc:HGNC:10252]	FALSE	TRUE	48.415	76	101	67	High	High	High	High	1.014	1.102	1.046	96.1	97.4	100.6	105.9	16322.7	16547.7	17077.9	17981	15504.7	16547.7	14716.1	17398.5	72	72	72	72	305.05
High	ENSP00000353192.3	pep chromosome:GRCh38:22:41621119:41664039:1 gene:ENSG00000196419.12 transcript:ENST00000360079.7 gene_biotype:protein_coding transcript_biotype:protein_coding gene_symbol:XRCC6 description:X-ray repair cross complementing 6 [Source:HGNC Symbol;Acc:HGNC:4055]	FALSE	TRUE	59.6059	43	164	41	High	High	High	High	0.988	1.01	1.087	97.9	96.7	106.4	98.9	34278.1	33861.4	37244.7	34632.1	32560.3	33861.4	32093.9	33510.1	49	49	49	49	515.87
High	ENSP00000472543.1	pep chromosome:GRCh38:19:50188186:50309790:1 gene:ENSG00000105357.17 transcript:ENST00000598205.5 gene_biotype:protein_coding transcript_biotype:protein_coding gene_symbol:MYH14 description:myosin heavy chain 14 [Source:HGNC Symbol;Acc:HGNC:23212]	FALSE	TRUE	33.0005	59	105	29	High	High	High	High	1.053	1.126	1.275	89.8	94.6	114.5	101.1	5836.7	6143.5	7440.4	6569.5	5544.2	6143.5	6411.4	6356.6	44	44	44	44	356.51
High	ENSP00000349977.5	pep chromosome:GRCh38:16:29820462:29848021:1 gene:ENSG00000013364.19 transcript:ENST00000357402.10 gene_biotype:protein_coding transcript_biotype:protein_coding gene_symbol:MVP description:major vault protein [Source:HGNC Symbol;Acc:HGNC:7531]	FALSE	TRUE	51.1758	39	106	37	High	High	High	High	1.011	1.352	1.634	80	80.9	130.8	108.2	15507.1	15673.4	25345.2	20972	14730	15673.4	21840	20292.6	40	40	40	40	356.11
High	ENSP00000348163.3	pep chromosome:GRCh38:X:115561174:115650861:1 gene:ENSG00000102024.18 transcript:ENST00000355899.8 gene_biotype:protein_coding transcript_biotype:protein_coding gene_symbol:PLS3 description:plastin 3 [Source:HGNC Symbol;Acc:HGNC:9091]	FALSE	TRUE	53.8095	37	111	32	High	High	High	High	0.956	0.958	0.788	108.1	103.3	85.1	103.5	22748.7	21754.8	17919.3	21792.3	21608.6	21754.8	15441.1	21086.3	42	42	42	42	361.67
High	ENSP00000280326.4	pep chromosome:GRCh38:5:10250280:10266389:1 gene:ENSG00000150753.12 transcript:ENST00000280326.9 gene_biotype:protein_coding transcript_biotype:protein_coding gene_symbol:CCT5 description:chaperonin containing TCP1 subunit 5 [Source:HGNC Symbol;Acc:HGNC:1618]	FALSE	TRUE	69.6858	42	137	40	High	High	High	High	1.005	0.992	0.832	104.5	105	86.9	103.7	29500.9	29641.5	24543.2	29270.6	28022.5	29641.5	21148.9	28322.3	51	51	51	51	392.89
High	ENSP00000304669.7	pep chromosome:GRCh38:5:138753425:138935034:1 gene:ENSG00000044115.21 transcript:ENST00000302763.12 gene_biotype:protein_coding transcript_biotype:protein_coding gene_symbol:CTNNA1 description:catenin alpha 1 [Source:HGNC Symbol;Acc:HGNC:2509]	FALSE	TRUE	60.3753	51	87	51	High	High	High	High	0.971	1.332	1.611	81.4	79	131.1	108.4	12372.4	12013.4	19929.3	16479.1	11752.4	12013.4	17173.1	15945.3	51	51	51	51	291.71
High	ENSP00000496799.1	pep chromosome:GRCh38:17:1464186:1485760:-1 gene:ENSG00000197879.17 transcript:ENST00000648446.1 gene_biotype:protein_coding transcript_biotype:protein_coding gene_symbol:MYO1C description:myosin IC [Source:HGNC Symbol;Acc:HGNC:7597]	FALSE	TRUE	53.2567	56	89	53	High	High	High	High	1.014	1.122	1.193	92.4	93.7	110.2	103.7	14235.9	14428.8	16981	15966.3	13522.4	14428.8	14632.6	15449	56	56	56	56	284.46
High	ENSP00000411352.2	pep chromosome:GRCh38:15:60347342:60397986:-1 gene:ENSG00000182718.16 transcript:ENST00000421017.6 gene_biotype:protein_coding transcript_biotype:protein_coding gene_symbol:ANXA2 description:annexin A2 [Source:HGNC Symbol;Acc:HGNC:537]	FALSE	TRUE	80.531	40	447	7	High	High	High	High	0.999	1.11	1.079	95.5	95.4	103	106.1	73655.1	73560.2	79457.7	81781.4	69963.8	73560.2	68468.8	79132	45	45	45	45	1321.12
High	ENSP00000407788.2	pep chromosome:GRCh38:2:86143936:86195403:-1 gene:ENSG00000132305.20 transcript:ENST00000442664.6 gene_biotype:protein_coding transcript_biotype:protein_coding gene_symbol:IMMT description:inner membrane mitochondrial protein [Source:HGNC Symbol;Acc:HGNC:6047]	FALSE	TRUE	67.5033	47	113	2	High	High	High	High	0.895	1.049	0.969	102.2	91.5	99	107.2	379.4	339.7	367.5	398	360.4	339.7	316.7	385.1	2	2	2	2	330.89
High	ENSP00000491215.1	pep chromosome:GRCh38:1:244850297:244864543:-1 gene:ENSG00000153187.20 transcript:ENST00000640218.2 gene_biotype:protein_coding transcript_biotype:protein_coding gene_symbol:HNRNPU description:heterogeneous nuclear ribonucleoprotein U [Source:HGNC Symbol;Acc:HGNC:5048]	FALSE	TRUE	46.5455	46	169	3	High	High	High	High	1.051	0.884	1.11	98.9	103.9	109.7	87.5	36243.1	38093.5	40222.7	32055.9	34426.7	38093.5	34659.9	31017.4	48	48	48	48	455.42
High	ENSP00000323421.3	pep chromosome:GRCh38:X:53374149:53422728:-1 gene:ENSG00000072501.17 transcript:ENST00000322213.8 gene_biotype:protein_coding transcript_biotype:protein_coding gene_symbol:SMC1A description:structural maintenance of chromosomes 1A [Source:HGNC Symbol;Acc:HGNC:11111]	FALSE	TRUE	47.1208	64	87	64	High	High	High	High	0.948	0.662	0.657	122.4	116.1	80.5	81	16718.2	15856.3	10991.1	11060.7	15880.3	15856.3	9471.1	10702.3	62	62	62	62	267.75
High	ENSP00000496503.1	pep chromosome:GRCh38:11:110229450:110296614:-1 gene:ENSG00000137710.16 transcript:ENST00000645495.1 gene_biotype:protein_coding transcript_biotype:protein_coding gene_symbol:RDX description:radixin [Source:HGNC Symbol;Acc:HGNC:9944]	FALSE	TRUE	63.2933	48	164	27	High	High	High	High	0.946	1.023	1.155	97	91.7	112	99.2	10928	10333.9	12620.6	11179.2	10380.4	10333.9	10875.2	10817.1	32	32	32	32	413.95
High	ENSP00000301764.7	pep chromosome:GRCh38:11:61299451:61333366:-1 gene:ENSG00000167986.13 transcript:ENST00000301764.11 gene_biotype:protein_coding transcript_biotype:protein_coding gene_symbol:DDB1 description:damage specific DNA binding protein 1 [Source:HGNC Symbol;Acc:HGNC:2717]	FALSE	TRUE	44.1228	46	91	46	High	High	High	High	1.017	1.041	1.065	97	98.6	103.3	101	14254.4	14490.1	15173.9	14838.8	13540	14490.1	13075.4	14358.1	48	48	48	48	292.32
High	ENSP00000447006.1	pep chromosome:GRCh38:12:40692439:41072415:1 gene:ENSG00000018236.15 transcript:ENST00000551295.7 gene_biotype:protein_coding transcript_biotype:protein_coding gene_symbol:CNTN1 description:contactin 1 [Source:HGNC Symbol;Acc:HGNC:2171]	FALSE	TRUE	52.6523	46	96	46	High	High	High	High	0.984	1.539	1.969	72.8	71.7	143.4	112.1	10359.2	10194.7	20395.7	15938.2	9840	10194.7	17575	15421.8	49	49	49	49	307.33
High	ENSP00000371236.4	pep chromosome:GRCh38:21:33503933:33542117:-1 gene:ENSG00000159131.17 transcript:ENST00000381815.9 gene_biotype:protein_coding transcript_biotype:protein_coding gene_symbol:GART description:phosphoribosylglycinamide formyltransferase, phosphoribosylglycinamide synthetase, phosphoribosylaminoimidazole synthetase [Source:HGNC Symbol;Acc:HGNC:4163]	FALSE	TRUE	51.8812	48	92	32	High	High	High	High	0.97	0.968	0.771	107.8	104.6	83.1	104.4	16245.5	15762.9	12517.6	15729.9	15431.4	15762.9	10786.5	15220.3	48	48	48	48	314.29
High	ENSP00000354508.3	pep chromosome:GRCh38:6:56458968:56843153:-1 gene:ENSG00000151914.20 transcript:ENST00000361203.7 gene_biotype:protein_coding transcript_biotype:protein_coding gene_symbol:DST description:dystonin [Source:HGNC Symbol;Acc:HGNC:1090]	FALSE	TRUE	11.8885	87	92	7	High	High	High	High	1.022	0.954	0.961	101.6	103.8	97.6	96.9	9683	9893.4	9303.9	9233.6	9197.8	9893.4	8017.2	8934.5	63	63	63	63	250.64
High	ENSP00000367122.2	pep chromosome:GRCh38:11:62856102:62888793:1 gene:ENSG00000168003.16 transcript:ENST00000377890.6 gene_biotype:protein_coding transcript_biotype:protein_coding gene_symbol:SLC3A2 description:solute carrier family 3 member 2 [Source:HGNC Symbol;Acc:HGNC:11026]	FALSE	TRUE	50.1587	32	157	1	High	High	High	High	0.999	1.014	0.879	102.8	102.6	90.4	104.2	25347.4	25310.4	22279.7	25694.3	24077.1	25310.4	19198.5	24861.9	32	32	32	32	522.3
High	ENSP00000253024.4	pep chromosome:GRCh38:19:58544064:58550715:1 gene:ENSG00000130726.12 transcript:ENST00000253024.10 gene_biotype:protein_coding transcript_biotype:protein_coding gene_symbol:TRIM28 description:tripartite motif containing 28 [Source:HGNC Symbol;Acc:HGNC:16384]	FALSE	TRUE	59.6407	39	98	20	High	High	High	High	0.968	0.965	0.888	104.7	101.4	93	101	13635.3	13198.9	12106.3	13151.4	12952	13198.9	10432	12725.4	41	41	41	41	328.57
High	ENSP00000286398.7	pep chromosome:GRCh38:9:104094260:104141409:1 gene:ENSG00000136824.19 transcript:ENST00000286398.11 gene_biotype:protein_coding transcript_biotype:protein_coding gene_symbol:SMC2 description:structural maintenance of chromosomes 2 [Source:HGNC Symbol;Acc:HGNC:14011]	FALSE	TRUE	47.2013	62	99	62	High	High	High	High	0.969	0.988	0.72	108.8	105.4	78.3	107.5	19653.8	19051.8	14146	19421.7	18668.8	19051.8	12189.6	18792.5	60	60	60	60	286.87
High	ENSP00000442318.1	pep chromosome:GRCh38:12:67269358:67319953:1 gene:ENSG00000111530.13 transcript:ENST00000545606.6 gene_biotype:protein_coding transcript_biotype:protein_coding gene_symbol:CAND1 description:cullin associated and neddylation dissociated 1 [Source:HGNC Symbol;Acc:HGNC:30688]	FALSE	TRUE	41.626	50	116	50	High	High	High	High	0.984	1.007	0.934	101.9	100.3	95.2	102.6	20769.5	20432	19395.1	20907.9	19728.6	20432	16712.8	20230.6	53	53	53	53	355.77
High	ENSP00000234420.4	pep chromosome:GRCh38:2:47783082:47810101:1 gene:ENSG00000116062.15 transcript:ENST00000234420.9 gene_biotype:protein_coding transcript_biotype:protein_coding gene_symbol:MSH6 description:mutS homolog 6 [Source:HGNC Symbol;Acc:HGNC:7329]	FALSE	TRUE	46.9118	52	81	52	High	High	High	High	0.95	0.888	0.683	113.6	107.9	77.6	100.9	15414.3	14643.1	10520.8	13684.9	14641.8	14643.1	9065.8	13241.5	51	51	51	51	264.21
High	ENSP00000325017.5	pep chromosome:GRCh38:12:6494102:6531955:1 gene:ENSG00000010292.13 transcript:ENST00000315579.10 gene_biotype:protein_coding transcript_biotype:protein_coding gene_symbol:NCAPD2 description:non-SMC condensin I complex subunit D2 [Source:HGNC Symbol;Acc:HGNC:24305]	FALSE	TRUE	43.3976	54	83	52	High	High	High	High	0.931	0.846	0.506	121.8	113.5	61.6	103.1	16985.1	15818.3	8589	14373.7	16133.9	15818.3	7401.1	13908.1	50	50	50	50	274.38
High	ENSP00000356042.3	pep chromosome:GRCh38:6:158765748:158819368:-1 gene:ENSG00000092820.18 transcript:ENST00000367075.4 gene_biotype:protein_coding transcript_biotype:protein_coding gene_symbol:EZR description:ezrin [Source:HGNC Symbol;Acc:HGNC:12691]	FALSE	TRUE	63.9932	49	191	33	High	High	High	High	0.985	0.914	0.918	104.8	103.2	96.2	95.8	19204	18921.1	17629.2	17559.3	18241.6	18921.1	15191.1	16990.5	39	39	39	39	495.84
High	ENSP00000270776.8	pep chromosome:GRCh38:1:10399064:10420511:1 gene:ENSG00000142657.21 transcript:ENST00000270776.13 gene_biotype:protein_coding transcript_biotype:protein_coding gene_symbol:PGD description:phosphogluconate dehydrogenase [Source:HGNC Symbol;Acc:HGNC:8891]	FALSE	TRUE	60.8696	35	231	35	High	High	High	High	0.987	1.218	1.318	88.4	87.3	116.6	107.7	36489	36006.3	48098.1	44440.1	34660.3	36006.3	41446.3	43000.4	40	40	40	40	758.47
High	ENSP00000370254.4	pep chromosome:GRCh38:10:4963415:4983283:1 gene:ENSG00000187134.14 transcript:ENST00000380872.9 gene_biotype:protein_coding transcript_biotype:protein_coding gene_symbol:AKR1C1 description:aldo-keto reductase family 1 member C1 [Source:HGNC Symbol;Acc:HGNC:384]	FALSE	TRUE	71.8266	33	336	2	High	High	High	High	1.026	1.59	1.799	73.9	75.8	132.9	117.5	20070.8	20589.9	36102.3	31922	19064.9	20589.9	31109.4	30887.8	13	13	13	13	1004.13
High	ENSP00000264331.4	pep chromosome:GRCh38:3:25597905:25664372:-1 gene:ENSG00000077097.15 transcript:ENST00000264331.8 gene_biotype:protein_coding transcript_biotype:protein_coding gene_symbol:TOP2B description:DNA topoisomerase II beta [Source:HGNC Symbol;Acc:HGNC:11990]	FALSE	TRUE	41.3899	67	89	46	High	High	High	High	1.036	0.646	0.912	111.3	115.3	101.5	71.9	10894.8	11283.6	9935.8	7040.8	10348.8	11283.6	8561.7	6812.7	47	47	47	47	254.68
High	ENSP00000248437.4	pep chromosome:GRCh38:2:219249710:219253918:-1 gene:ENSG00000127824.14 transcript:ENST00000248437.9 gene_biotype:protein_coding transcript_biotype:protein_coding gene_symbol:TUBA4A description:tubulin alpha 4a [Source:HGNC Symbol;Acc:HGNC:12407]	FALSE	TRUE	64.5089	26	261	7	High	High	High	High	0.981	0.9	0.784	109.2	107.1	85.5	98.2	13927.8	13668.3	10914.8	12529.1	13229.8	13668.3	9405.3	12123.2	10	10	10	10	934.27
High	ENSP00000343421.3	pep chromosome:GRCh38:5:96662073:96773233:1 gene:ENSG00000153113.23 transcript:ENST00000338252.7 gene_biotype:protein_coding transcript_biotype:protein_coding gene_symbol:CAST description:calpastatin [Source:HGNC Symbol;Acc:HGNC:1515]	FALSE	TRUE	66.7626	46	138	1	High	High	High	High	1.156	1.88	2.258	63.6	73.5	143.5	119.5	46.4	53.7	104.8	87.2	44.1	53.7	90.3	84.4	1	1	1	1	366.38
High	ENSP00000259253.6	pep chromosome:GRCh38:2:128091200:128195677:1 gene:ENSG00000136731.13 transcript:ENST00000259253.11 gene_biotype:protein_coding transcript_biotype:protein_coding gene_symbol:UGGT1 description:UDP-glucose glycoprotein glucosyltransferase 1 [Source:HGNC Symbol;Acc:HGNC:15663]	FALSE	TRUE	38.9711	50	75	47	High	High	High	High	1.049	1.31	1.501	82.3	86.3	123.5	107.8	9767.2	10242.8	14656.5	12794.9	9277.7	10242.8	12629.5	12380.4	49	49	49	49	250.67
High	ENSP00000327801.4	pep chromosome:GRCh38:17:81843166:81860535:-1 gene:ENSG00000185624.15 transcript:ENST00000331483.9 gene_biotype:protein_coding transcript_biotype:protein_coding gene_symbol:P4HB description:prolyl 4-hydroxylase subunit beta [Source:HGNC Symbol;Acc:HGNC:8548]	FALSE	TRUE	67.3228	44	153	19	High	High	High	High	1.004	0.966	0.879	103.9	104.3	91.3	100.4	34005.1	34134.7	29878	32852.2	32300.9	34134.7	25745.9	31787.9	46	46	46	46	457.11
High	ENSP00000482835.1	pep chromosome:GRCh38:17:35587515:35724086:1 gene:ENSG00000006125.18 transcript:ENST00000618940.4 gene_biotype:protein_coding transcript_biotype:protein_coding gene_symbol:AP2B1 description:adaptor related protein complex 2 subunit beta 1 [Source:HGNC Symbol;Acc:HGNC:563]	FALSE	TRUE	47.4238	47	97	23	High	High	High	High	0.992	1.022	1.091	97.4	96.7	106.3	99.6	14752.8	14641.7	16102	15078.6	14013.4	14641.7	13875.1	14590.2	46	46	46	46	326.17
High	ENSP00000290158.3	pep chromosome:GRCh38:17:47649919:47685505:1 gene:ENSG00000108424.10 transcript:ENST00000290158.9 gene_biotype:protein_coding transcript_biotype:protein_coding gene_symbol:KPNB1 description:karyopherin subunit beta 1 [Source:HGNC Symbol;Acc:HGNC:6400]	FALSE	TRUE	46.9178	37	144	37	High	High	High	High	0.98	0.947	0.82	106.8	104.6	87.6	101	19883.6	19489.3	16308	18819.9	18887.2	19489.3	14052.7	18210.2	42	42	42	42	492.17
High	ENSP00000486825.1	pep chromosome:GRCh38:CHR_HG2217_PATCH:119044187:119057204:-1 gene:ENSG00000280682.3 transcript:ENST00000630669.3 gene_biotype:protein_coding transcript_biotype:protein_coding gene_symbol:HYOU1 description:hypoxia up-regulated 1 [Source:HGNC Symbol;Acc:HGNC:16931]	FALSE	TRUE	51.4515	49	88	39	High	High	High	High	1.276	1.591	1.792	70.7	90.2	126.7	112.4	10231.2	13051.4	18338	16273.4	9718.5	13051.4	15801.9	15746.2	48	48	48	48	283.64
High	ENSP00000358635.3	pep chromosome:GRCh38:6:85613976:85642886:-1 gene:ENSG00000135316.18 transcript:ENST00000369622.8 gene_biotype:protein_coding transcript_biotype:protein_coding gene_symbol:SYNCRIP description:synaptotagmin binding cytoplasmic RNA interacting protein [Source:HGNC Symbol;Acc:HGNC:16918]	FALSE	TRUE	56.8218	34	102	2	High	High	High	High	1	0.835	0.88	107.7	107.6	94.8	89.9	20321.9	20315.9	17884.1	16975.2	19303.5	20315.9	15410.8	16425.2	37	37	37	37	351.57
High	ENSP00000233084.3	pep chromosome:GRCh38:2:15591868:15631101:1 gene:ENSG00000079785.15 transcript:ENST00000233084.8 gene_biotype:protein_coding transcript_biotype:protein_coding gene_symbol:DDX1 description:DEAD-box helicase 1 [Source:HGNC Symbol;Acc:HGNC:2734]	FALSE	TRUE	60.8108	43	92	43	High	High	High	High	1.01	1.093	1.12	94.7	95.7	106.1	103.5	16760.9	16934.5	18777.6	18321.2	15920.9	16934.5	16180.7	17727.7	45	45	45	45	284.53
High	ENSP00000484908.1	pep chromosome:GRCh38:17:50962174:51120865:-1 gene:ENSG00000008294.21 transcript:ENST00000618113.4 gene_biotype:protein_coding transcript_biotype:protein_coding gene_symbol:SPAG9 description:sperm associated antigen 9 [Source:HGNC Symbol;Acc:HGNC:14524]	FALSE	TRUE	43.2927	50	83	1	High	High	High	High	0.99	1.014	0.908	102.3	101.2	92.8	103.7	13081.9	12948.9	11877	13266.6	12426.3	12948.9	10234.4	12836.8	48	48	48	48	275.7
High	ENSP00000264156.2	pep chromosome:GRCh38:2:135839626:135876443:-1 gene:ENSG00000076003.5 transcript:ENST00000264156.3 gene_biotype:protein_coding transcript_biotype:protein_coding gene_symbol:MCM6 description:minichromosome maintenance complex component 6 [Source:HGNC Symbol;Acc:HGNC:6949]	FALSE	TRUE	55.0548	46	83	46	High	High	High	High	1.013	0.935	0.818	106.2	107.6	86.9	99.3	13751.6	13936.7	11255.3	12862	13062.4	13936.7	9698.7	12445.3	46	46	46	46	268.2
High	ENSP00000421130.1	pep chromosome:GRCh38:5:96702800:96773570:1 gene:ENSG00000153113.23 transcript:ENST00000511049.5 gene_biotype:protein_coding transcript_biotype:protein_coding gene_symbol:CAST description:calpastatin [Source:HGNC Symbol;Acc:HGNC:1515]	FALSE	TRUE	65.6566	45	134	1	High	High	High	High	0.999	1.214	1.534	84.3	84.2	129.2	102.3	331.8	331.6	508.9	402.7	315.1	331.6	438.5	389.7	1	1	1	1	350.24
High	ENSP00000262013.7	pep chromosome:GRCh38:17:50962174:51120868:-1 gene:ENSG00000008294.21 transcript:ENST00000262013.12 gene_biotype:protein_coding transcript_biotype:protein_coding gene_symbol:SPAG9 description:sperm associated antigen 9 [Source:HGNC Symbol;Acc:HGNC:14524]	FALSE	TRUE	43.3762	50	83	1	High	High	High	High																				274.83
High	ENSP00000498253.1	pep chromosome:GRCh38:17:17042759:17192647:1 gene:ENSG00000133030.21 transcript:ENST00000651222.1 gene_biotype:protein_coding transcript_biotype:protein_coding gene_symbol:MPRIP description:myosin phosphatase Rho interacting protein [Source:HGNC Symbol;Acc:HGNC:30321]	FALSE	TRUE	24.7423	50	68	9	High	High	High	High	0.997	0.789	0.873	109.3	109	95.4	86.3	9952.5	9924.4	8689.7	7855.6	9453.7	9924.4	7487.9	7601.1	43	43	43	43	242.75
High	ENSP00000262030.3	pep chromosome:GRCh38:12:56638175:56645984:-1 gene:ENSG00000110955.9 transcript:ENST00000262030.8 gene_biotype:protein_coding transcript_biotype:protein_coding gene_symbol:ATP5F1B description:ATP synthase F1 subunit beta [Source:HGNC Symbol;Acc:HGNC:830]	FALSE	TRUE	68.242	25	156	13	High	High	High	High	0.975	1.14	1.215	92.4	90.1	112.2	105.3	21183.9	20645.1	25731.1	24143.8	20122.3	20645.1	22172.5	23361.6	30	30	30	30	530.17
High	ENSP00000498679.1	pep chromosome:GRCh38:17:2689388:2711764:-1 gene:ENSG00000132361.17 transcript:ENST00000651024.1 gene_biotype:protein_coding transcript_biotype:protein_coding gene_symbol:CLUH description:clustered mitochondria homolog [Source:HGNC Symbol;Acc:HGNC:29094]	FALSE	TRUE	43.0267	50	90	3	High	High	High	High	1.024	0.933	0.781	107	109.6	83.6	99.8	13187.6	13507.1	10304.3	12298.6	12526.7	13507.1	8879.3	11900.1	48	48	48	48	291.59
High	ENSP00000367121.2	pep chromosome:GRCh38:11:62856144:62888853:1 gene:ENSG00000168003.16 transcript:ENST00000377889.6 gene_biotype:protein_coding transcript_biotype:protein_coding gene_symbol:SLC3A2 description:solute carrier family 3 member 2 [Source:HGNC Symbol;Acc:HGNC:11026]	FALSE	TRUE	58.2746	32	153	1	High	High	High	High	0.712	0.688	0.521	136.9	97.4	71.4	94.2	75.2	53.5	39.2	51.8	71.5	53.5	33.8	50.1	1	1	1	1	498.8
High	ENSP00000434516.1	pep chromosome:GRCh38:12:104215779:104350307:1 gene:ENSG00000198431.16 transcript:ENST00000525566.6 gene_biotype:protein_coding transcript_biotype:protein_coding gene_symbol:TXNRD1 description:thioredoxin reductase 1 [Source:HGNC Symbol;Acc:HGNC:12437]	FALSE	TRUE	53.9291	33	125	8	High	High	High	High	1.015	1.014	0.95	100.5	102.1	95.5	101.9	22418.5	22761.2	21288.5	22728.4	21295	22761.2	18344.3	21992.1	37	37	37	37	406.48
High	ENSP00000416534.2	pep chromosome:GRCh38:5:134758779:134831121:1 gene:ENSG00000145833.16 transcript:ENST00000452510.7 gene_biotype:protein_coding transcript_biotype:protein_coding gene_symbol:DDX46 description:DEAD-box helicase 46 [Source:HGNC Symbol;Acc:HGNC:18681]	FALSE	TRUE	46.9961	52	87	51	High	High	High	High	0.994	0.944	1.044	100.4	99.8	104.9	94.9	14033.9	13949.2	14650.2	13253.7	13330.6	13949.2	12624.1	12824.3	50	50	50	50	274.44
High	ENSP00000307959.7	pep chromosome:GRCh38:6:56457989:56851916:-1 gene:ENSG00000151914.20 transcript:ENST00000312431.10 gene_biotype:protein_coding transcript_biotype:protein_coding gene_symbol:DST description:dystonin [Source:HGNC Symbol;Acc:HGNC:1090]	FALSE	TRUE	15.4055	82	87	3	High	High	High	High	1.057	0.994	0.986	99.1	104.7	97.7	98.5	415	438.6	409	412.6	394.2	438.6	352.5	399.2	3	3	3	3	245.07
High	ENSP00000367265.4	pep chromosome:GRCh38:12:106237881:106248020:-1 gene:ENSG00000136026.14 transcript:ENST00000378026.5 gene_biotype:protein_coding transcript_biotype:protein_coding gene_symbol:CKAP4 description:cytoskeleton associated protein 4 [Source:HGNC Symbol;Acc:HGNC:16991]	FALSE	TRUE	66.9435	41	85	37	High	High	High	High	1.036	1.119	1.249	90.8	94.1	113.5	101.6	11854.8	12278.8	14811	13260	11260.7	12278.8	12762.7	12830.5	37	37	37	37	308.98
High	ENSP00000499094.1	pep chromosome:GRCh38:7:74650231:74760692:1 gene:ENSG00000263001.6 transcript:ENST00000650807.1 gene_biotype:protein_coding transcript_biotype:protein_coding gene_symbol:GTF2I description:general transcription factor IIi [Source:HGNC Symbol;Acc:HGNC:4659]	FALSE	TRUE	41.2425	55	86	54	High	High	High	High	0.99	1.046	1.02	98.6	97.6	100.6	103.2	17156.4	16982.8	17501.3	17952.4	16296.6	16982.8	15080.9	17370.8	50	50	50	50	254.97
High	ENSP00000453508.1	pep chromosome:GRCh38:15:62561365:62844631:1 gene:ENSG00000171914.16 transcript:ENST00000561311.5 gene_biotype:protein_coding transcript_biotype:protein_coding gene_symbol:TLN2 description:talin 2 [Source:HGNC Symbol;Acc:HGNC:15447]	FALSE	TRUE	24.8623	58	89	33	High	High	High	High	1.016	1.157	1.314	89.1	90.6	117.1	103.1	4573.5	4648.3	6009	5290.1	4344.3	4648.3	5178	5118.7	32	32	32	32	264.11
High	ENSP00000339053.4	pep chromosome:GRCh38:6:73515750:73521032:-1 gene:ENSG00000156508.18 transcript:ENST00000309268.11 gene_biotype:protein_coding transcript_biotype:protein_coding gene_symbol:EEF1A1 description:eukaryotic translation elongation factor 1 alpha 1 [Source:HGNC Symbol;Acc:HGNC:3189]	FALSE	TRUE	70.9957	29	345	18	High	High	High	High	0.951	0.829	0.658	116.3	110.6	76.6	96.5	68500.1	65114	45092.8	56812.4	65067.2	65114	38856.6	54971.9	33	33	33	33	869.09
High	ENSP00000318195.4	pep chromosome:GRCh38:2:231453531:231464484:-1 gene:ENSG00000115053.16 transcript:ENST00000322723.9 gene_biotype:protein_coding transcript_biotype:protein_coding gene_symbol:NCL description:nucleolin [Source:HGNC Symbol;Acc:HGNC:7667]	FALSE	TRUE	55.6338	55	228	34	High	High	High	High	1.046	0.964	1.16	95.9	100.3	111.3	92.5	44178.2	46196.2	51256	42584.4	41964.2	46196.2	44167.4	41204.8	54	54	54	54	668.04
High	ENSP00000265112.3	pep chromosome:GRCh38:5:33440776:33469539:1 gene:ENSG00000113407.13 transcript:ENST00000265112.7 gene_biotype:protein_coding transcript_biotype:protein_coding gene_symbol:TARS description:threonyl-tRNA synthetase [Source:HGNC Symbol;Acc:HGNC:11572]	FALSE	TRUE	58.6445	40	98	37	High	High	High	High	1.002	1.026	0.855	103	103.2	88	105.7	17745.9	17788.3	15166.8	18215.3	16856.6	17788.3	13069.3	17625.2	41	41	41	41	297.57
High	ENSP00000317334.7	pep chromosome:GRCh38:6:159778498:159789602:-1 gene:ENSG00000120438.12 transcript:ENST00000321394.12 gene_biotype:protein_coding transcript_biotype:protein_coding gene_symbol:TCP1 description:t-complex 1 [Source:HGNC Symbol;Acc:HGNC:11655]	FALSE	TRUE	64.2086	31	102	31	High	High	High	High	1.013	1.032	0.871	102.1	103.4	89	105.5	17366.4	17587	15124.3	17928.5	16496.1	17587	13032.7	17347.7	36	36	36	36	329.48
High	ENSP00000327077.8	pep chromosome:GRCh38:8:17922840:18027968:1 gene:ENSG00000078674.17 transcript:ENST00000325083.12 gene_biotype:protein_coding transcript_biotype:protein_coding gene_symbol:PCM1 description:pericentriolar material 1 [Source:HGNC Symbol;Acc:HGNC:8727]	FALSE	TRUE	31.4229	54	72	52	High	High	High	High	1.036	0.919	0.688	109.8	113.8	75.6	100.9	9318	9655.7	6414.3	8564.4	8851.1	9655.7	5527.2	8286.9	50	50	50	50	244.24
High	ENSP00000262982.2	pep chromosome:GRCh38:20:49046312:49096949:1 gene:ENSG00000124207.17 transcript:ENST00000262982.3 gene_biotype:protein_coding transcript_biotype:protein_coding gene_symbol:CSE1L description:chromosome segregation 1 like [Source:HGNC Symbol;Acc:HGNC:2431]	FALSE	TRUE	40.1648	42	109	42	High	High	High	High	0.975	0.962	0.711	109.6	106.9	78	105.5	19399.6	18907	13802.3	18663.1	18427.4	18907	11893.5	18058.4	44	44	44	44	324.16
High	ENSP00000393151.2	pep chromosome:GRCh38:1:244850297:244864560:-1 gene:ENSG00000153187.20 transcript:ENST00000444376.7 gene_biotype:protein_coding transcript_biotype:protein_coding gene_symbol:HNRNPU description:heterogeneous nuclear ribonucleoprotein U [Source:HGNC Symbol;Acc:HGNC:5048]	FALSE	TRUE	45.4094	44	161	1	High	High	High	High	1.071	0.874	1.124	98.3	105.3	110.5	85.9	883	945.5	992	771.9	838.7	945.5	854.8	746.9	1	1	1	1	433.8
High	ENSP00000352584.4	pep chromosome:GRCh38:7:134527567:134541412:1 gene:ENSG00000198074.10 transcript:ENST00000359579.5 gene_biotype:protein_coding transcript_biotype:protein_coding gene_symbol:AKR1B10 description:aldo-keto reductase family 1 member B10 [Source:HGNC Symbol;Acc:HGNC:382]	FALSE	TRUE	92.0886	33	451	22	High	High	High	High	1.079	1.377	1.468	81.2	87.7	119.3	111.8	62190.2	67132.9	91321.5	85632.2	59073.5	67132.9	78691.9	82858	34	34	34	34	1041.7
High	ENSP00000340815.7	pep chromosome:GRCh38:11:62880872:62888855:1 gene:ENSG00000168003.16 transcript:ENST00000338663.11 gene_biotype:protein_coding transcript_biotype:protein_coding gene_symbol:SLC3A2 description:solute carrier family 3 member 2 [Source:HGNC Symbol;Acc:HGNC:11026]	FALSE	TRUE	58.4121	32	153	1	High	High	High	High																				497.09
High	ENSP00000312143.9	pep chromosome:GRCh38:7:47275154:47582111:-1 gene:ENSG00000136205.17 transcript:ENST00000311160.14 gene_biotype:protein_coding transcript_biotype:protein_coding gene_symbol:TNS3 description:tensin 3 [Source:HGNC Symbol;Acc:HGNC:21616]	FALSE	TRUE	37.0934	46	70	12	High	High	High	High	0.979	1.054	0.858	102.8	100.6	88.2	108.3	12081.6	11822.4	10363.8	12729.7	11476.1	11822.4	8930.5	12317.3	46	46	46	46	230.04
High	ENSP00000435070.1	pep chromosome:GRCh38:1:39105411:39323008:1 gene:ENSG00000127603.27 transcript:ENST00000524432.5 gene_biotype:protein_coding transcript_biotype:protein_coding gene_symbol:MACF1 description:microtubule actin crosslinking factor 1 [Source:HGNC Symbol;Acc:HGNC:13664]	FALSE	TRUE	43.1273	56	71	1	High	High	High	High	0.951	0.845	0.85	109.7	104.3	93.2	92.7	165.2	157.1	140.4	139.5	156.9	157.1	120.9	135	1	1	1	1	224.61
High	ENSP00000216392.7	pep chromosome:GRCh38:14:50905217:50944483:-1 gene:ENSG00000100504.17 transcript:ENST00000216392.8 gene_biotype:protein_coding transcript_biotype:protein_coding gene_symbol:PYGL description:glycogen phosphorylase L [Source:HGNC Symbol;Acc:HGNC:9725]	FALSE	TRUE	56.1983	48	89	39	High	High	High	High	0.994	1.144	1.185	92.5	92	109.6	105.9	11810.4	11740.8	13997.2	13513.6	11218.5	11740.8	12061.4	13075.8	40	40	40	40	269.84
High	ENSP00000455700.1	pep chromosome:GRCh38:16:30064185:30070257:1 gene:ENSG00000149925.20 transcript:ENST00000569545.5 gene_biotype:protein_coding transcript_biotype:protein_coding gene_symbol:ALDOA description:aldolase, fructose-bisphosphate A [Source:HGNC Symbol;Acc:HGNC:414]	FALSE	TRUE	76.9231	32	190	25	High	High	High	High	0.972	1.076	0.934	100.5	97.7	93.8	108.1	24774	24085.7	23126.6	26662.7	23532.5	24085.7	19928.2	25798.9	34	34	34	34	628.9
High	ENSP00000255120.5	pep chromosome:GRCh38:1:45584041:45618893:1 gene:ENSG00000132780.17 transcript:ENST00000350030.8 gene_biotype:protein_coding transcript_biotype:protein_coding gene_symbol:NASP description:nuclear autoantigenic sperm protein [Source:HGNC Symbol;Acc:HGNC:7644]	FALSE	TRUE	54.6954	42	81	30	High	High	High	High	0.975	1.066	1.008	98.8	96.3	99.6	105.3	10830.6	10557	10915.2	11548.3	10287.8	10557	9405.6	11174.2	39	39	39	39	240.49
High	Q3SZ57	Alpha-fetoprotein OS=Bos taurus GN=AFP PE=2 SV=1	TRUE	FALSE	70.9836	37	91	33	High	High	High	High	0.821	0.738	0.802	119	97.7	95.4	87.9	17644.1	14487.8	14144.1	13028.4	16759.9	14487.8	12188	12606.4	37	37	37	37	324.2
High	ENSP00000377958.3	pep chromosome:GRCh38:2:61868085:61888656:-1 gene:ENSG00000115484.15 transcript:ENST00000394440.8 gene_biotype:protein_coding transcript_biotype:protein_coding gene_symbol:CCT4 description:chaperonin containing TCP1 subunit 4 [Source:HGNC Symbol;Acc:HGNC:1617]	FALSE	TRUE	67.1614	34	123	33	High	High	High	High	0.985	1	0.82	105.1	103.5	86.2	105.1	21723.8	21404.3	17822.3	21733.8	20635.1	21404.3	15357.5	21029.8	40	40	40	40	405.73
High	ENSP00000377954.2	pep chromosome:GRCh38:5:146113034:146182650:-1 gene:ENSG00000133706.18 transcript:ENST00000394434.7 gene_biotype:protein_coding transcript_biotype:protein_coding gene_symbol:LARS description:leucyl-tRNA synthetase [Source:HGNC Symbol;Acc:HGNC:6512]	FALSE	TRUE	40.3061	45	93	45	High	High	High	High	1.012	1.06	0.978	98.7	99.9	96.6	104.7	16019.2	16208.6	15672.4	16988.1	15216.4	16208.6	13504.9	16437.8	44	44	44	44	300.13
High	ENSP00000370129.4	pep chromosome:GRCh38:10:4987400:5004023:-1 gene:ENSG00000151632.17 transcript:ENST00000380753.8 gene_biotype:protein_coding transcript_biotype:protein_coding gene_symbol:AKR1C2 description:aldo-keto reductase family 1 member C2 [Source:HGNC Symbol;Acc:HGNC:385]	FALSE	TRUE	66.8731	28	355	1	High	High	High	High	1.035	1.59	1.785	73.9	76.5	132	117.6	13468.9	13934.9	24038.9	21416.4	12793.9	13934.9	20714.4	20722.6	6	6	6	6	998.81
High	ENSP00000320295.7	pep chromosome:GRCh38:16:89923342:89936097:1 gene:ENSG00000258947.7 transcript:ENST00000315491.12 gene_biotype:protein_coding transcript_biotype:protein_coding gene_symbol:TUBB3 description:tubulin beta 3 class III [Source:HGNC Symbol;Acc:HGNC:20772]	FALSE	TRUE	58.6667	21	215	5	High	High	High	High	0.985	0.801	0.655	116.3	114.5	76.1	93.2	5615.1	5530.6	3675.4	4499.6	5333.7	5530.6	3167.1	4353.8	10	10	10	10	609.22
High	ENSP00000224237.5	pep chromosome:GRCh38:10:17229278:17237593:1 gene:ENSG00000026025.16 transcript:ENST00000224237.9 gene_biotype:protein_coding transcript_biotype:protein_coding gene_symbol:VIM description:vimentin [Source:HGNC Symbol;Acc:HGNC:12692]	FALSE	TRUE	65.6652	37	171	32	High	High	High	High	1.122	0.344	0.347	142.2	159.5	49.4	48.9	30699.3	34432.8	10667.2	10561.9	29160.8	34432.8	9191.9	10219.7	39	39	39	39	537.73
High	ENSP00000307288.5	pep chromosome:GRCh38:7:100092781:100101940:-1 gene:ENSG00000166508.17 transcript:ENST00000303887.9 gene_biotype:protein_coding transcript_biotype:protein_coding gene_symbol:MCM7 description:minichromosome maintenance complex component 7 [Source:HGNC Symbol;Acc:HGNC:6950]	FALSE	TRUE	61.3352	47	81	47	High	High	High	High	1.026	0.952	0.819	105.4	108.1	86.2	100.3	12643.1	12966.9	10349	12038.8	12009.5	12966.9	8917.8	11648.7	49	49	49	49	256.37
High	ENSP00000427985.2	pep chromosome:GRCh38:8:26514031:26658175:1 gene:ENSG00000092964.18 transcript:ENST00000521913.7 gene_biotype:protein_coding transcript_biotype:protein_coding gene_symbol:DPYSL2 description:dihydropyrimidinase like 2 [Source:HGNC Symbol;Acc:HGNC:3014]	FALSE	TRUE	58.9365	33	106	7	High	High	High	High	1.03	1.172	1.233	90.2	92.9	111.2	105.7	16364.1	16849.4	20181	19173.3	15544	16849.4	17390	18552.2	36	36	36	36	368.57
High	ENSP00000486306.1	pep chromosome:GRCh38:X:41333348:41364472:1 gene:ENSG00000215301.10 transcript:ENST00000625837.2 gene_biotype:protein_coding transcript_biotype:protein_coding gene_symbol:DDX3X description:DEAD-box helicase 3 X-linked [Source:HGNC Symbol;Acc:HGNC:2745]	FALSE	TRUE	53.206	42	124	13	High	High	High	High	0.977	0.754	0.603	119.9	117.2	72.4	90.5	22247	21744.1	13422.5	16780.5	21132.1	21744.1	11566.2	16236.9	41	41	41	41	370.57
High	P35908	Keratin, type II cytoskeletal 2 epidermal OS=Homo sapiens GN=KRT2 PE=1 SV=2	TRUE	TRUE	57.59	36	79	23	High	High	High	High	0.921	0.452	1.215	111.5	102.7	135.4	50.4	11390.9	10493	13834.9	5154	10820	10493	11921.6	4987	31	31	31	31	267.55
High	ENSP00000458986.1	pep chromosome:GRCh38:17:2689386:2712020:-1 gene:ENSG00000132361.17 transcript:ENST00000570628.6 gene_biotype:protein_coding transcript_biotype:protein_coding gene_symbol:CLUH description:clustered mitochondria homolog [Source:HGNC Symbol;Acc:HGNC:29094]	FALSE	TRUE	42.4752	48	87	1	High	High	High	High	1.063	0.9	0.801	106.3	113	85.1	95.7	224.2	238.3	179.5	201.8	212.9	238.3	154.7	195.3	1	1	1	1	282.11
High	ENSP00000349961.3	pep chromosome:GRCh38:3:160399650:160434953:1 gene:ENSG00000113810.16 transcript:ENST00000357388.8 gene_biotype:protein_coding transcript_biotype:protein_coding gene_symbol:SMC4 description:structural maintenance of chromosomes 4 [Source:HGNC Symbol;Acc:HGNC:14013]	FALSE	TRUE	46.5062	64	98	57	High	High	High	High	0.984	0.964	0.631	111.8	110	70.6	107.7	15950.9	15696.2	10071.5	15373.3	15151.5	15696.2	8678.7	14875.2	62	62	62	62	283.3
High	ENSP00000369042.3	pep chromosome:GRCh38:11:9384652:9448127:1 gene:ENSG00000205339.10 transcript:ENST00000379719.8 gene_biotype:protein_coding transcript_biotype:protein_coding gene_symbol:IPO7 description:importin 7 [Source:HGNC Symbol;Acc:HGNC:9852]	FALSE	TRUE	36.6089	34	82	33	High	High	High	High	0.982	0.842	0.626	115.9	113.8	72.6	97.6	15810.1	15520.8	9904.7	13315.7	15017.8	15520.8	8534.9	12884.3	36	36	36	36	288.54
High	ENSP00000324804.6	pep chromosome:GRCh38:19:52190052:52229518:1 gene:ENSG00000105568.18 transcript:ENST00000322088.11 gene_biotype:protein_coding transcript_biotype:protein_coding gene_symbol:PPP2R1A description:protein phosphatase 2 scaffold subunit Aalpha [Source:HGNC Symbol;Acc:HGNC:9302]	FALSE	TRUE	60.9508	34	101	25	High	High	High	High	0.991	1.008	0.901	102.6	101.6	92.5	103.4	17188	17025.8	15495	17328.2	16326.6	17025.8	13352	16766.9	41	41	41	41	319.02
High	ENSP00000369538.4	pep chromosome:GRCh38:10:5765223:5813434:-1 gene:ENSG00000057608.17 transcript:ENST00000380191.9 gene_biotype:protein_coding transcript_biotype:protein_coding gene_symbol:GDI2 description:GDP dissociation inhibitor 2 [Source:HGNC Symbol;Acc:HGNC:4227]	FALSE	TRUE	70.7865	32	119	24	High	High	High	High	0.986	1.034	0.927	101.3	99.9	94	104.8	24953.8	24596.7	23134.5	25811.5	23703.3	24596.7	19935.1	24975.3	37	37	37	37	358.02
High	ENSP00000257497.6	pep chromosome:GRCh38:9:73151865:73170393:1 gene:ENSG00000135046.14 transcript:ENST00000257497.11 gene_biotype:protein_coding transcript_biotype:protein_coding gene_symbol:ANXA1 description:annexin A1 [Source:HGNC Symbol;Acc:HGNC:533]	FALSE	TRUE	70.5202	27	259	27	High	High	High	High	0.984	1.142	1.117	94.3	92.8	105.3	107.6	39812	39183.4	44455.8	45448.4	37816.8	39183.4	38307.6	43976	31	31	31	31	818
High	ENSP00000380033.3	pep chromosome:GRCh38:22:38483440:38506337:-1 gene:ENSG00000100201.21 transcript:ENST00000396821.7 gene_biotype:protein_coding transcript_biotype:protein_coding gene_symbol:DDX17 description:DEAD-box helicase 17 [Source:HGNC Symbol;Acc:HGNC:2740]	FALSE	TRUE	53.6252	39	112	29	High	High	High	High	0.991	0.791	0.809	111.4	110.4	90.1	88.1	16863.1	16712.2	13647.7	13346.9	16018	16712.2	11760.3	12914.5	40	40	40	40	345.57
High	ENSP00000354394.3	pep chromosome:GRCh38:2:190969034:191014250:-1 gene:ENSG00000115415.18 transcript:ENST00000361099.7 gene_biotype:protein_coding transcript_biotype:protein_coding gene_symbol:STAT1 description:signal transducer and activator of transcription 1 [Source:HGNC Symbol;Acc:HGNC:11362]	FALSE	TRUE	49.6	39	92	2	High	High	High	High	0.989	1.041	0.835	103.5	102.4	86.4	107.7	15606.8	15436.3	13025.6	16246.8	14824.6	15436.3	11224.2	15720.4	40	40	40	40	289.36
High	ENSP00000377191.1	pep chromosome:GRCh38:7:107923803:108002027:-1 gene:ENSG00000091136.14 transcript:ENST00000393561.5 gene_biotype:protein_coding transcript_biotype:protein_coding gene_symbol:LAMB1 description:laminin subunit beta 1 [Source:HGNC Symbol;Acc:HGNC:6486]	FALSE	TRUE	33.2044	53	70	52	High	High	High	High	1.029	1.098	1.121	94.2	96.9	105.6	103.4	8299.7	8537.4	9306.3	9109.9	7883.8	8537.4	8019.2	8814.7	50	50	50	50	246.14
High	ENSP00000296464.3	pep chromosome:GRCh38:4:127782322:127840733:1 gene:ENSG00000164070.12 transcript:ENST00000296464.9 gene_biotype:protein_coding transcript_biotype:protein_coding gene_symbol:HSPA4L description:heat shock protein family A (Hsp70) member 4 like [Source:HGNC Symbol;Acc:HGNC:17041]	FALSE	TRUE	59.4756	44	84	36	High	High	High	High	1.062	1.219	1.096	91.4	97	100.2	111.4	11496.5	12204.4	12602.8	14018.1	10920.4	12204.4	10859.9	13564	38	38	38	38	247.36
High	ENSP00000392694.2	pep chromosome:GRCh38:10:4989434:5003860:-1 gene:ENSG00000151632.17 transcript:ENST00000421196.7 gene_biotype:protein_coding transcript_biotype:protein_coding gene_symbol:AKR1C2 description:aldo-keto reductase family 1 member C2 [Source:HGNC Symbol;Acc:HGNC:385]	FALSE	TRUE	73.4007	28	352	1	High	High	High	High	0.917	1.52	1.731	77.4	71	134	117.6	177.4	162.7	307.1	269.6	168.5	162.7	264.6	260.8	1	1	1	1	985.81
High	ENSP00000376197.3	pep chromosome:GRCh38:3:196049476:196082090:-1 gene:ENSG00000072274.13 transcript:ENST00000392396.7 gene_biotype:protein_coding transcript_biotype:protein_coding gene_symbol:TFRC description:transferrin receptor [Source:HGNC Symbol;Acc:HGNC:11763]	FALSE	TRUE	49.6053	36	101	36	High	High	High	High	0.923	0.875	0.657	115.8	106.9	76	101.3	20129.2	18584.6	13220	17610.1	19120.4	18584.6	11391.7	17039.6	37	37	37	37	321.24
High	ENSP00000384863.2	pep chromosome:GRCh38:2:61477849:61538356:-1 gene:ENSG00000082898.17 transcript:ENST00000401558.7 gene_biotype:protein_coding transcript_biotype:protein_coding gene_symbol:XPO1 description:exportin 1 [Source:HGNC Symbol;Acc:HGNC:12825]	FALSE	TRUE	40.5229	40	92	39	High	High	High	High	0.984	0.966	0.846	105.4	103.7	89.2	101.8	17029.7	16752.6	14408.3	16442.1	16176.2	16752.6	12415.6	15909.5	40	40	40	40	315.28
High	ENSP00000261173.2	pep chromosome:GRCh38:12:89588051:89656067:-1 gene:ENSG00000070961.15 transcript:ENST00000261173.6 gene_biotype:protein_coding transcript_biotype:protein_coding gene_symbol:ATP2B1 description:ATPase plasma membrane Ca2+ transporting 1 [Source:HGNC Symbol;Acc:HGNC:814]	FALSE	TRUE	34.5902	45	74	29	High	High	High	High	0.999	1.153	1.242	91	91	113.1	104.9	11357	11347.5	14103.8	13089	10787.8	11347.5	12153.3	12665	45	45	45	45	238.22
High	ENSP00000222673.5	pep chromosome:GRCh38:7:44606627:44709066:1 gene:ENSG00000105953.15 transcript:ENST00000222673.6 gene_biotype:protein_coding transcript_biotype:protein_coding gene_symbol:OGDH description:oxoglutarate dehydrogenase [Source:HGNC Symbol;Acc:HGNC:8124]	FALSE	TRUE	43.7928	39	63	39	High	High	High	High	1.035	1.262	1.427	84.7	87.6	120.8	106.9	8232.5	8516.6	11745	10386	7820	8516.6	10120.7	10049.5	39	39	39	39	208.32
High	ENSP00000001008.4	pep chromosome:GRCh38:12:2794970:2805423:1 gene:ENSG00000004478.8 transcript:ENST00000001008.6 gene_biotype:protein_coding transcript_biotype:protein_coding gene_symbol:FKBP4 description:FKBP prolyl isomerase 4 [Source:HGNC Symbol;Acc:HGNC:3720]	FALSE	TRUE	61.6558	32	127	31	High	High	High	High	0.983	0.928	0.731	109.8	108	80.3	101.9	24793.5	24382.7	18127.1	23003.6	23550.9	24382.7	15620.2	22258.4	38	38	38	38	379.87
High	ENSP00000373696.4	pep chromosome:GRCh38:2:229767441:229921999:-1 gene:ENSG00000153827.13 transcript:ENST00000389044.8 gene_biotype:protein_coding transcript_biotype:protein_coding gene_symbol:TRIP12 description:thyroid hormone receptor interactor 12 [Source:HGNC Symbol;Acc:HGNC:12306]	FALSE	TRUE	27.3039	51	73	8	High	High	High	High	1.041	0.896	0.731	109.1	113.5	79.7	97.7	12772.8	13291.1	9339.5	11441.8	12132.7	13291.1	8047.9	11071.1	49	49	49	49	219.87
High	ENSP00000258091.5	pep chromosome:GRCh38:2:73234308:73253005:1 gene:ENSG00000135624.16 transcript:ENST00000258091.10 gene_biotype:protein_coding transcript_biotype:protein_coding gene_symbol:CCT7 description:chaperonin containing TCP1 subunit 7 [Source:HGNC Symbol;Acc:HGNC:1622]	FALSE	TRUE	65.93	36	104	36	High	High	High	High	1.004	1.074	0.899	100.6	101	90.4	108	19897.5	19981.1	17879.8	21364.3	18900.4	19981.1	15407	20672.2	40	40	40	40	336.81
High	ENSP00000320324.4	pep chromosome:GRCh38:17:47531108:47623276:1 gene:ENSG00000141279.16 transcript:ENST00000322157.9 gene_biotype:protein_coding transcript_biotype:protein_coding gene_symbol:NPEPPS description:aminopeptidase puromycin sensitive [Source:HGNC Symbol;Acc:HGNC:7900]	FALSE	TRUE	47.7693	44	93	43	High	High	High	High	1	1.122	1.104	94.7	94.6	104.5	106.2	19024.3	19019.8	20995.9	21344.7	18070.9	19019.8	18092.2	20653.2	46	46	46	46	272.82
High	ENSP00000370968.2	pep chromosome:GRCh38:17:4538897:4555386:-1 gene:ENSG00000132382.14 transcript:ENST00000381556.6 gene_biotype:protein_coding transcript_biotype:protein_coding gene_symbol:MYBBP1A description:MYB binding protein 1a [Source:HGNC Symbol;Acc:HGNC:7546]	FALSE	TRUE	41.5165	55	92	54	High	High	High	High	1.022	0.455	0.476	135.5	138.4	64.5	61.6	18036.8	18433.8	8587.9	8203.3	17132.9	18433.8	7400.2	7937.6	50	50	50	50	282.16
High	ENSP00000387612.1	pep chromosome:GRCh38:22:29328821:29423179:-1 gene:ENSG00000100280.16 transcript:ENST00000415447.5 gene_biotype:protein_coding transcript_biotype:protein_coding gene_symbol:AP1B1 description:adaptor related protein complex 1 subunit beta 1 [Source:HGNC Symbol;Acc:HGNC:554]	FALSE	TRUE	46.0064	45	83	21	High	High	High	High	1.027	1.111	1.227	91.6	94.1	112.4	101.8	4465	4587.5	5479.5	4960.3	4241.2	4587.5	4721.7	4799.6	21	21	21	21	262.97
High	ENSP00000363524.3	pep chromosome:GRCh38:X:70290104:70420886:1 gene:ENSG00000090889.12 transcript:ENST00000374403.4 gene_biotype:protein_coding transcript_biotype:protein_coding gene_symbol:KIF4A description:kinesin family member 4A [Source:HGNC Symbol;Acc:HGNC:13339]	FALSE	TRUE	40.5032	45	64	44	High	High	High	High	0.994	0.784	0.423	125	124.2	52.9	97.9	10237.8	10173.7	4329.3	8022	9724.7	10173.7	3730.5	7762.1	43	43	43	43	220.55
High	ENSP00000434808.1	pep chromosome:GRCh38:11:57753290:57817940:1 gene:ENSG00000198561.13 transcript:ENST00000529919.5 gene_biotype:protein_coding transcript_biotype:protein_coding gene_symbol:CTNND1 description:catenin delta 1 [Source:HGNC Symbol;Acc:HGNC:2515]	FALSE	TRUE	52.8785	44	79	5	High	High	High	High	0.972	1.06	1.089	97.1	94.3	105.7	102.9	10594.5	10295	11538.1	11230.3	10063.6	10295	9942.4	10866.5	45	45	45	45	243.7
High	ENSP00000401121.2	pep chromosome:GRCh38:CHR_HSCHR6_MHC_MCF_CTG1:31853814:31872249:-1 gene:ENSG00000224264.9 transcript:ENST00000422694.6 gene_biotype:protein_coding transcript_biotype:protein_coding gene_symbol:VARS description:valyl-tRNA synthetase [Source:HGNC Symbol;Acc:HGNC:12651]	FALSE	TRUE	40.5063	49	80	1	High	High	High	High	1.005	1.164	1.094	93.8	94.3	102.6	109.2	12914.6	12979	14129	15035.2	12267.4	12979	12175	14548.1	48	48	48	48	246.1
High	ENSP00000480987.1	pep chromosome:GRCh38:6:52264014:52284881:-1 gene:ENSG00000112118.20 transcript:ENST00000616552.4 gene_biotype:protein_coding transcript_biotype:protein_coding gene_symbol:MCM3 description:minichromosome maintenance complex component 3 [Source:HGNC Symbol;Acc:HGNC:6945]	FALSE	TRUE	58.4994	45	78	45	High	High	High	High	1.011	0.986	0.852	103.9	105	88.6	102.5	12778.5	12915.7	10889.9	12603.7	12138.1	12915.7	9383.9	12195.4	43	43	43	43	242.92
High	ENSP00000500710.1	pep chromosome:GRCh38:6:75817548:75915012:1 gene:ENSG00000196586.16 transcript:ENST00000672093.1 gene_biotype:protein_coding transcript_biotype:protein_coding gene_symbol:MYO6 description:myosin VI [Source:HGNC Symbol;Acc:HGNC:7605]	FALSE	TRUE	43.8132	54	74	1	High	High	High	High	1.015	1.308	1.517	82.6	83.9	125.4	108.1	7907.7	8028.9	11998.4	10339.9	7511.4	8028.9	10339.1	10004.9	50	50	50	50	237.46
High	ENSP00000379156.4	pep chromosome:GRCh38:17:17042760:17192648:1 gene:ENSG00000133030.21 transcript:ENST00000395811.9 gene_biotype:protein_coding transcript_biotype:protein_coding gene_symbol:MPRIP description:myosin phosphatase Rho interacting protein [Source:HGNC Symbol;Acc:HGNC:30321]	FALSE	TRUE	49.0366	42	61	1	High	High	High	High	1.047	1.263	1.6	81.5	85.3	130.4	102.9	350.5	367	560.7	442.5	332.9	367	483.2	428.2	1	1	1	1	220.35
High	P08729	Keratin, type II cytoskeletal 7 OS=Homo sapiens GN=KRT7 PE=1 SV=5	TRUE	TRUE	70.5757	41	217	29	High	High	High	High	0.974	0.39	0.509	139.2	135.6	70.9	54.3	43673.9	42556.8	22243.5	17047.4	41485.1	42556.8	19167.3	16495.1	36	36	36	36	591.14
High	ENSP00000403359.2	pep chromosome:GRCh38:CHR_HSCHR6_MHC_COX_CTG1:31764879:31783312:-1 gene:ENSG00000226589.9 transcript:ENST00000457796.6 gene_biotype:protein_coding transcript_biotype:protein_coding gene_symbol:VARS description:valyl-tRNA synthetase [Source:HGNC Symbol;Acc:HGNC:12651]	FALSE	TRUE	40.5063	49	81	1	Medium	Medium	Medium	Medium	1.087	1.17	1.071	92.4	100.4	99	108.1	179.9	195.4	192.7	210.5	170.9	195.4	166.1	203.6	1	1	1	1	244.1
High	ENSP00000482066.1	pep chromosome:GRCh38:5:17216823:17276843:1 gene:ENSG00000176788.9 transcript:ENST00000616743.1 gene_biotype:protein_coding transcript_biotype:protein_coding gene_symbol:BASP1 description:brain abundant membrane attached signal protein 1 [Source:HGNC Symbol;Acc:HGNC:957]	FALSE	TRUE	89.8678	23	102	23	High	High	High	High	0.918	1.145	1.391	89.8	82.4	124.9	102.8	18875	17323.4	26259	21608	17929.1	17323.4	22627.4	20908	22	22	22	22	324.29
High	ENSP00000305790.5	pep chromosome:GRCh38:16:70523816:70577668:1 gene:ENSG00000189091.13 transcript:ENST00000302516.10 gene_biotype:protein_coding transcript_biotype:protein_coding gene_symbol:SF3B3 description:splicing factor 3b subunit 3 [Source:HGNC Symbol;Acc:HGNC:10770]	FALSE	TRUE	39.6878	43	81	42	High	High	High	High	1.012	0.879	0.995	102.9	104.1	102.5	90.5	13415.4	13572.3	13353	11791.6	12743	13572.3	11506.3	11409.6	39	39	39	39	264.3
High	ENSP00000246957.5	pep chromosome:GRCh38:16:3658037:3717524:-1 gene:ENSG00000126602.11 transcript:ENST00000246957.10 gene_biotype:protein_coding transcript_biotype:protein_coding gene_symbol:TRAP1 description:TNF receptor associated protein 1 [Source:HGNC Symbol;Acc:HGNC:16264]	FALSE	TRUE	54.4034	38	97	37	High	High	High	High	1.004	1.13	1.068	95.2	95.6	101.7	107.6	12052.3	12095.2	12868.6	13617.5	11448.3	12095.2	11088.9	13176.4	42	42	42	42	312.92
High	ENSP00000276440.7	pep chromosome:GRCh38:8:25184689:25415711:1 gene:ENSG00000147459.18 transcript:ENST00000276440.12 gene_biotype:protein_coding transcript_biotype:protein_coding gene_symbol:DOCK5 description:dedicator of cytokinesis 5 [Source:HGNC Symbol;Acc:HGNC:23476]	FALSE	TRUE	34.0107	59	76	56	High	High	High	High	0.989	0.951	0.961	102.6	101.4	98.5	97.5	10619.1	10501.6	10204.3	10093.5	10086.9	10501.6	8793.1	9766.5	56	56	56	56	222.22
High	ENSP00000492392.1	pep chromosome:GRCh38:CHR_HSCHR17_3_CTG1:18244841:18258723:-1 gene:ENSG00000284571.2 transcript:ENST00000638404.1 gene_biotype:protein_coding transcript_biotype:protein_coding gene_symbol:FLII description:FLII actin remodeling protein [Source:HGNC Symbol;Acc:HGNC:3750]	FALSE	TRUE	42.0923	45	71	1	High	High	High	High	1.036	1.113	0.903	98.7	102.2	89.2	109.9	96.3	99.8	87	107.2	91.5	99.8	75	103.7	1	1	1	1	220.6
High	ENSP00000294623.4	pep chromosome:GRCh38:1:77946482:77979087:-1 gene:ENSG00000162613.16 transcript:ENST00000294623.8 gene_biotype:protein_coding transcript_biotype:nonsense_mediated_decay gene_symbol:FUBP1 description:far upstream element binding protein 1 [Source:HGNC Symbol;Acc:HGNC:4004]	FALSE	TRUE	63.2466	36	95	2	High	High	High	High	0.988	1.093	1.164	94.2	93.1	109.7	103	13224.5	13066.8	15387	14450.4	12561.7	13066.8	13259	13982.3	35	35	35	35	272.26
High	ENSP00000358992.1	pep chromosome:GRCh38:6:75749235:75916612:1 gene:ENSG00000196586.16 transcript:ENST00000369975.6 gene_biotype:protein_coding transcript_biotype:protein_coding gene_symbol:MYO6 description:myosin VI [Source:HGNC Symbol;Acc:HGNC:7605]	FALSE	TRUE	44.8524	54	74	1	High	High	High	High																				237.14
High	ENSP00000351926.4	pep chromosome:GRCh38:19:49767134:49807110:1 gene:ENSG00000196961.12 transcript:ENST00000359032.9 gene_biotype:protein_coding transcript_biotype:protein_coding gene_symbol:AP2A1 description:adaptor related protein complex 2 subunit alpha 1 [Source:HGNC Symbol;Acc:HGNC:561]	FALSE	TRUE	46.0594	45	75	26	High	High	High	High	1.019	1.122	1.203	92.1	93.9	110.8	103.3	10497.1	10699.8	12628.9	11774	9971.1	10699.8	10882.3	11392.6	44	44	44	44	233.81
High	ENSP00000422319.1	pep chromosome:GRCh38:5:139274104:139330428:1 gene:ENSG00000280987.4 transcript:ENST00000502929.5 gene_biotype:protein_coding transcript_biotype:protein_coding gene_symbol:MATR3 description:matrin 3 [Source:NCBI gene;Acc:9782]	FALSE	TRUE	43.4637	45	104	43	High	High	High	High	1.008	0.833	0.988	104.5	105.3	103.2	87	17109.8	17246.2	16907.6	14254	16252.3	17246.2	14569.3	13792.3	47	47	47	47	290.44
High	ENSP00000264670.6	pep chromosome:GRCh38:5:6599239:6633044:-1 gene:ENSG00000037474.15 transcript:ENST00000264670.11 gene_biotype:protein_coding transcript_biotype:protein_coding gene_symbol:NSUN2 description:NOP2/Sun RNA methyltransferase 2 [Source:HGNC Symbol;Acc:HGNC:25994]	FALSE	TRUE	56.8449	42	69	42	High	High	High	High	0.98	0.959	0.876	104.8	102.8	91.8	100.5	13668.1	13400.6	11971	13104.4	12983.2	13400.6	10315.4	12679.8	41	41	41	41	230.25
High	ENSP00000359804.2	pep chromosome:GRCh38:1:77948405:77979086:-1 gene:ENSG00000162613.16 transcript:ENST00000370768.6 gene_biotype:protein_coding transcript_biotype:protein_coding gene_symbol:FUBP1 description:far upstream element binding protein 1 [Source:HGNC Symbol;Acc:HGNC:4004]	FALSE	TRUE	67.8571	36	96	2	High	High	High	High	0.825	0.963	1.027	104.9	86.5	107.6	101	80.2	66.2	82.3	77.2	76.2	66.2	70.9	74.7	2	2	2	2	276.96
High	P04264	Keratin, type II cytoskeletal 1 OS=Homo sapiens GN=KRT1 PE=1 SV=6	TRUE	TRUE	54.9689	38	114	28	High	High	High	High	0.74	0.431	0.879	131.2	97	115.2	56.6	21655.9	16015.4	19028.1	9342	20570.6	16015.4	16396.6	9039.3	35	35	35	35	360.32
High	ENSP00000381736.5	pep chromosome:GRCh38:18:46080248:46098296:-1 gene:ENSG00000152234.16 transcript:ENST00000398752.11 gene_biotype:protein_coding transcript_biotype:protein_coding gene_symbol:ATP5F1A description:ATP synthase F1 subunit alpha [Source:HGNC Symbol;Acc:HGNC:823]	FALSE	TRUE	63.1103	37	143	36	High	High	High	High	1.017	1.217	1.315	87.9	89.5	115.6	107	22509	22900.3	29592.2	27403.2	21380.9	22900.3	25499.7	26515.4	43	43	43	43	395.23
High	ENSP00000221419.4	pep chromosome:GRCh38:19:38836388:38850333:-1 gene:ENSG00000104824.17 transcript:ENST00000221419.9 gene_biotype:protein_coding transcript_biotype:protein_coding gene_symbol:HNRNPL description:heterogeneous nuclear ribonucleoprotein L [Source:HGNC Symbol;Acc:HGNC:5045]	FALSE	TRUE	56.0272	23	78	6	High	High	High	High	1.058	0.987	1.237	93.4	98.8	115.6	92.2	11112.5	11753.7	13749.3	10968.7	10555.6	11753.7	11847.8	10613.4	27	27	27	27	258.57
High	ENSP00000336741.4	pep chromosome:GRCh38:4:24527475:24584554:-1 gene:ENSG00000109606.13 transcript:ENST00000336812.5 gene_biotype:protein_coding transcript_biotype:protein_coding gene_symbol:DHX15 description:DEAH-box helicase 15 [Source:HGNC Symbol;Acc:HGNC:2738]	FALSE	TRUE	49.434	37	93	36	High	High	High	High	0.978	0.945	0.919	104.1	101.8	95.7	98.4	19004.2	18577.6	17470.7	17967.7	18051.8	18577.6	15054.5	17385.6	41	41	41	41	289.52
High	ENSP00000498582.1	pep chromosome:GRCh38:4:150264435:151015284:-1 gene:ENSG00000198589.13 transcript:ENST00000651943.1 gene_biotype:protein_coding transcript_biotype:protein_coding gene_symbol:LRBA description:LPS responsive beige-like anchor protein [Source:HGNC Symbol;Acc:HGNC:1742]	FALSE	TRUE	22.6508	55	69	50	High	High	High	High	1.016	1.243	1.277	88.2	89.6	112.6	109.6	7993.5	8124.4	10207.4	9939.8	7592.9	8124.4	8795.7	9617.8	49	49	49	49	212.54
High	ENSP00000317955.8	pep chromosome:GRCh38:12:92770637:92929295:-1 gene:ENSG00000102189.17 transcript:ENST00000322349.13 gene_biotype:protein_coding transcript_biotype:protein_coding gene_symbol:EEA1 description:early endosome antigen 1 [Source:HGNC Symbol;Acc:HGNC:3185]	FALSE	TRUE	45.4288	63	67	60	High	High	High	High	1	1.066	1.211	93.5	93.5	113.3	99.7	7888.1	7884.7	9555.4	8412.5	7492.8	7884.7	8233.9	8139.9	58	58	58	58	211.77
High	ENSP00000329419.4	pep chromosome:GRCh38:3:139357406:139389647:-1 gene:ENSG00000184432.10 transcript:ENST00000333188.10 gene_biotype:protein_coding transcript_biotype:protein_coding gene_symbol:COPB2 description:coatomer protein complex subunit beta 2 [Source:HGNC Symbol;Acc:HGNC:2232]	FALSE	TRUE	50.1104	42	78	42	High	High	High	High	1.008	1.168	1.198	91.5	92.2	109.5	106.8	12683.1	12785.6	15191.8	14813	12047.5	12785.6	13090.8	14333.1	44	44	44	44	255.44
High	ENSP00000375863.2	pep chromosome:GRCh38:19:41264372:41307787:1 gene:ENSG00000105323.17 transcript:ENST00000392006.8 gene_biotype:protein_coding transcript_biotype:protein_coding gene_symbol:HNRNPUL1 description:heterogeneous nuclear ribonucleoprotein U like 1 [Source:HGNC Symbol;Acc:HGNC:17011]	FALSE	TRUE	42.6402	37	83	36	High	High	High	High	0.988	1.076	1.137	95.2	94.1	108.3	102.4	12834.5	12681.8	14598.8	13811.1	12191.3	12681.8	12579.8	13363.7	35	35	35	35	264.24
High	ENSP00000376410.4	pep chromosome:GRCh38:14:104689618:104722535:1 gene:ENSG00000203485.13 transcript:ENST00000392634.9 gene_biotype:protein_coding transcript_biotype:protein_coding gene_symbol:INF2 description:inverted formin, FH2 and WH2 domain containing [Source:HGNC Symbol;Acc:HGNC:23791]	FALSE	TRUE	37.8703	39	67	37	High	High	High	High	1.011	1.033	0.995	99	100.1	98.5	102.3	8683.7	8780	8639.2	8970.8	8248.5	8780	7444.4	8680.2	36	36	36	36	227.93
High	ENSP00000355889.2	pep chromosome:GRCh38:1:220094132:220148041:1 gene:ENSG00000067704.10 transcript:ENST00000366922.3 gene_biotype:protein_coding transcript_biotype:protein_coding gene_symbol:IARS2 description:isoleucyl-tRNA synthetase 2, mitochondrial [Source:HGNC Symbol;Acc:HGNC:29685]	FALSE	TRUE	38.9328	37	74	37	High	High	High	High	1.013	1.197	1.324	88.2	89.4	116.8	105.6	10903.6	11050.3	14437.7	13049.4	10357.2	11050.3	12441	12626.6	39	39	39	39	229.23
High	ENSP00000205061.5	pep chromosome:GRCh38:16:74447427:74607114:-1 gene:ENSG00000090863.11 transcript:ENST00000205061.9 gene_biotype:protein_coding transcript_biotype:protein_coding gene_symbol:GLG1 description:golgi glycoprotein 1 [Source:HGNC Symbol;Acc:HGNC:4316]	FALSE	TRUE	39.3184	44	78	43	High	High	High	High	1.038	1.268	1.295	86.9	90.2	112.6	110.2	9072.8	9417.4	11753.8	11503.1	8618.1	9417.4	10128.2	11130.4	40	40	40	40	240.01
High	ENSP00000491480.1	pep chromosome:GRCh38:CHR_HSCHR17_3_CTG1:18244815:18258738:-1 gene:ENSG00000284571.2 transcript:ENST00000638207.2 gene_biotype:protein_coding transcript_biotype:protein_coding gene_symbol:FLII description:FLII actin remodeling protein [Source:HGNC Symbol;Acc:HGNC:3750]	FALSE	TRUE	40.3467	45	71	1	High	High	High	High	1.015	1.041	0.996	98.7	100.2	98.3	102.7	15588.2	15822.8	15518.2	16221.7	14807	15822.8	13372.1	15696.2	45	45	45	45	216.21
High	ENSP00000377833.4	pep chromosome:GRCh38:2:69742134:69827112:1 gene:ENSG00000196975.16 transcript:ENST00000394295.6 gene_biotype:protein_coding transcript_biotype:protein_coding gene_symbol:ANXA4 description:annexin A4 [Source:HGNC Symbol;Acc:HGNC:542]	FALSE	TRUE	72.5857	31	187	30	High	High	High	High	1.051	1.536	2.16	69.6	73.2	150.3	106.9	19416.7	20415.6	41934.4	29823.1	18443.7	20415.6	36135	28857	33	33	33	33	610.08
High	ENSP00000481029.1	pep chromosome:GRCh38:11:47418769:47426473:-1 gene:ENSG00000165916.8 transcript:ENST00000619920.4 gene_biotype:protein_coding transcript_biotype:protein_coding gene_symbol:PSMC3 description:proteasome 26S subunit, ATPase 3 [Source:HGNC Symbol;Acc:HGNC:9549]	FALSE	TRUE	69.7039	28	87	28	High	High	High	High	0.996	1.003	0.875	103.2	102.9	90.4	103.5	15125	15071.2	13237.3	15168.5	14367	15071.2	11406.6	14677.1	33	33	33	33	277.23
High	ENSP00000376136.3	pep chromosome:GRCh38:2:190975537:191014168:-1 gene:ENSG00000115415.18 transcript:ENST00000392322.7 gene_biotype:protein_coding transcript_biotype:protein_coding gene_symbol:STAT1 description:signal transducer and activator of transcription 1 [Source:HGNC Symbol;Acc:HGNC:11362]	FALSE	TRUE	48.736	38	89	1	High	High	High	High	0.916	1.074	0.914	102.5	93.9	93.6	110	254.5	233.2	232.6	273.3	241.8	233.2	200.4	264.5	1	1	1	1	273.54
High	ENSP00000300289.5	pep chromosome:GRCh38:15:43746438:43773278:1 gene:ENSG00000167004.13 transcript:ENST00000300289.10 gene_biotype:protein_coding transcript_biotype:protein_coding gene_symbol:PDIA3 description:protein disulfide isomerase family A member 3 [Source:HGNC Symbol;Acc:HGNC:4606]	FALSE	TRUE	66.3366	36	134	30	High	High	High	High	1.084	1.366	1.492	80.9	87.8	120.8	110.5	17523.8	19002.7	26144.1	23931	16645.5	19002.7	22528.5	23155.8	38	38	38	38	411.14
High	ENSP00000349053.3	pep chromosome:GRCh38:11:62624829:62646613:-1 gene:ENSG00000089597.18 transcript:ENST00000356638.8 gene_biotype:protein_coding transcript_biotype:protein_coding gene_symbol:GANAB description:glucosidase II alpha subunit [Source:HGNC Symbol;Acc:HGNC:4138]	FALSE	TRUE	40.678	36	93	2	High	High	High	High	1.066	1.243	1.311	86.6	92.3	113.5	107.6	1473	1570.8	1931.7	1831	1399.2	1570.8	1664.6	1771.7	2	2	2	2	311.05
High	ENSP00000345739.3	pep chromosome:GRCh38:19:10133346:10195135:-1 gene:ENSG00000130816.16 transcript:ENST00000340748.8 gene_biotype:protein_coding transcript_biotype:protein_coding gene_symbol:DNMT1 description:DNA methyltransferase 1 [Source:HGNC Symbol;Acc:HGNC:2976]	FALSE	TRUE	39.3564	56	72	55	High	High	High	High	0.979	0.753	0.495	124	121.3	61.3	93.3	14099.9	13799.5	6976.1	10611.6	13393.3	13799.5	6011.3	10267.8	54	54	54	54	229.96
High	ENSP00000343535.4	pep chromosome:GRCh38:16:8892097:8963906:-1 gene:ENSG00000187555.15 transcript:ENST00000344836.9 gene_biotype:protein_coding transcript_biotype:protein_coding gene_symbol:USP7 description:ubiquitin specific peptidase 7 [Source:HGNC Symbol;Acc:HGNC:12630]	FALSE	TRUE	45.0091	44	74	44	High	High	High	High	1.001	1.005	0.968	100.7	100.8	97.4	101.2	13841	13856.3	13398	13911.3	13147.4	13856.3	11545.1	13460.6	44	44	44	44	240.75
High	ENSP00000355541.3	pep chromosome:GRCh38:1:236549005:236604516:-1 gene:ENSG00000119285.11 transcript:ENST00000366582.8 gene_biotype:protein_coding transcript_biotype:protein_coding gene_symbol:HEATR1 description:HEAT repeat containing 1 [Source:HGNC Symbol;Acc:HGNC:25517]	FALSE	TRUE	26.4459	53	71	51	High	High	High	High	1.043	0.462	0.447	135.5	141.3	60.6	62.6	12234.6	12756	5469.2	5648.1	11621.5	12756	4712.9	5465.1	50	50	50	50	213.19
High	ENSP00000285873.6	pep chromosome:GRCh38:5:154887411:154938211:-1 gene:ENSG00000082516.9 transcript:ENST00000285873.8 gene_biotype:protein_coding transcript_biotype:protein_coding gene_symbol:GEMIN5 description:gem nuclear organelle associated protein 5 [Source:HGNC Symbol;Acc:HGNC:20043]	FALSE	TRUE	34.6154	49	69	49	High	High	High	High	1.004	0.962	0.766	107.2	107.6	82.1	103.1	12608.5	12653	9660.6	12123.2	11976.6	12653	8324.6	11730.4	48	48	48	48	201.84
High	ENSP00000381216.2	pep chromosome:GRCh38:19:6413348:6424794:-1 gene:ENSG00000088247.17 transcript:ENST00000398148.7 gene_biotype:protein_coding transcript_biotype:protein_coding gene_symbol:KHSRP description:KH-type splicing regulatory protein [Source:HGNC Symbol;Acc:HGNC:6316]	FALSE	TRUE	54.571	38	77	33	High	High	High	High	0.914	0.949	1.011	103.2	94.4	104.4	98	11700.5	10697.5	11827.6	11105.3	11114.1	10697.5	10191.9	10745.5	37	37	37	37	255.74
High	ENSP00000326603.6	pep chromosome:GRCh38:18:2655738:2805017:1 gene:ENSG00000101596.15 transcript:ENST00000320876.10 gene_biotype:protein_coding transcript_biotype:protein_coding gene_symbol:SMCHD1 description:structural maintenance of chromosomes flexible hinge domain containing 1 [Source:HGNC Symbol;Acc:HGNC:29090]	FALSE	TRUE	31.8703	62	70	61	High	High	High	High	0.989	0.748	0.771	114	112.8	87.9	85.3	12357	12224.1	9525.8	9238.9	11737.7	12224.1	8208.4	8939.6	59	59	59	59	208.47
High	ENSP00000467805.1	pep chromosome:GRCh38:17:44850916:44899368:-1 gene:ENSG00000108883.13 transcript:ENST00000591382.5 gene_biotype:protein_coding transcript_biotype:protein_coding gene_symbol:EFTUD2 description:elongation factor Tu GTP binding domain containing 2 [Source:HGNC Symbol;Acc:HGNC:30858]	FALSE	TRUE	51.9547	42	73	41	High	High	High	High	0.969	0.706	0.772	116	112.4	89.6	81.9	13023.8	12619.6	10054.9	9195.3	12371.1	12619.6	8664.3	8897.4	41	41	41	41	237.69
High	ENSP00000342112.4	pep chromosome:GRCh38:13:75620434:75859870:1 gene:ENSG00000136153.20 transcript:ENST00000341547.8 gene_biotype:protein_coding transcript_biotype:protein_coding gene_symbol:LMO7 description:LIM domain 7 [Source:HGNC Symbol;Acc:HGNC:6646]	FALSE	TRUE	39.4366	50	74	1	Medium	Medium	Medium	Medium	1.039	1.143	1.264	90	93.5	113.7	102.8	8903.5	9253.1	11257.7	10177.4	8457.3	9253.1	9700.8	9847.7	50	50	50	50	242.09
High	ENSP00000398393.1	pep chromosome:GRCh38:19:38724157:38731583:1 gene:ENSG00000130402.12 transcript:ENST00000440400.1 gene_biotype:protein_coding transcript_biotype:protein_coding gene_symbol:ACTN4 description:actinin alpha 4 [Source:HGNC Symbol;Acc:HGNC:166]	FALSE	TRUE	76.3158	27	166	1	High	High	High	High	0.842	0.904	0.842	111.5	93.8	93.9	100.8	253.3	213.2	213.4	229.1	240.6	213.2	183.9	221.7	1	1	1	1	576.76
High	ENSP00000431129.1	pep chromosome:GRCh38:13:75760659:75858156:1 gene:ENSG00000136153.20 transcript:ENST00000526202.5 gene_biotype:protein_coding transcript_biotype:protein_coding gene_symbol:LMO7 description:LIM domain 7 [Source:HGNC Symbol;Acc:HGNC:6646]	FALSE	TRUE	41.8039	50	74	1	Medium	Medium	Medium	Medium	1.088	1.25	1.618	80.7	87.8	130.6	100.9	66.1	71.9	106.9	82.6	62.8	71.9	92.2	80	1	1	1	1	242.85
High	ENSP00000340466.4	pep chromosome:GRCh38:11:62624826:62646615:-1 gene:ENSG00000089597.18 transcript:ENST00000346178.8 gene_biotype:protein_coding transcript_biotype:protein_coding gene_symbol:GANAB description:glucosidase II alpha subunit [Source:HGNC Symbol;Acc:HGNC:4138]	FALSE	TRUE	41.3043	37	91	3	High	High	High	High	1.016	1.141	1.197	91.9	93.3	110	104.8	13218	13431	15828.6	15076	12555.6	13431	13639.5	14587.6	39	39	39	39	299.38
High	ENSP00000404121.1	pep chromosome:GRCh38:19:10654261:10692417:1 gene:ENSG00000129351.17 transcript:ENST00000449870.5 gene_biotype:protein_coding transcript_biotype:protein_coding gene_symbol:ILF3 description:interleukin enhancer binding factor 3 [Source:HGNC Symbol;Acc:HGNC:6038]	FALSE	TRUE	47.6615	36	88	30	High	High	High	High	1.025	0.965	1.26	94.1	96.5	118.6	90.8	13220.3	13547.9	16656.9	12753.2	12557.7	13547.9	14353.3	12340	38	38	38	38	257.7
High	ENSP00000347380.6	pep chromosome:GRCh38:6:85608329:85642991:-1 gene:ENSG00000135316.18 transcript:ENST00000355238.10 gene_biotype:protein_coding transcript_biotype:protein_coding gene_symbol:SYNCRIP description:synaptotagmin binding cytoplasmic RNA interacting protein [Source:HGNC Symbol;Acc:HGNC:16918]	FALSE	TRUE	54.8043	31	94	1	High	High	High	High	0.906	0.806	0.686	117.7	106.6	80.8	94.9	410.9	372.2	281.9	331.1	390.3	372.2	242.9	320.4	1	1	1	1	311.94
High	ENSP00000265056.7	pep chromosome:GRCh38:3:127598411:127622436:1 gene:ENSG00000073111.14 transcript:ENST00000265056.12 gene_biotype:protein_coding transcript_biotype:protein_coding gene_symbol:MCM2 description:minichromosome maintenance complex component 2 [Source:HGNC Symbol;Acc:HGNC:6944]	FALSE	TRUE	44.5796	38	72	38	High	High	High	High	1.022	0.989	0.856	103.4	105.7	88.5	102.3	13169.9	13464	11274.1	13020.5	12509.9	13464	9714.9	12598.7	38	38	38	38	227.68
High	ENSP00000379769.3	pep chromosome:GRCh38:22:41469130:41528989:1 gene:ENSG00000100412.16 transcript:ENST00000396512.3 gene_biotype:protein_coding transcript_biotype:protein_coding gene_symbol:ACO2 description:aconitase 2 [Source:HGNC Symbol;Acc:HGNC:118]	FALSE	TRUE	47.5776	35	65	35	High	High	High	High	1.023	1.222	1.484	84.6	86.6	125.5	103.3	8777.4	8981.3	13026.4	10722.6	8337.5	8981.3	11224.9	10375.2	34	34	34	34	214.88
High	ENSP00000396576.2	pep chromosome:GRCh38:9:131125586:131234663:1 gene:ENSG00000126883.17 transcript:ENST00000411637.6 gene_biotype:protein_coding transcript_biotype:protein_coding gene_symbol:NUP214 description:nucleoporin 214 [Source:HGNC Symbol;Acc:HGNC:8064]	FALSE	TRUE	28.7981	43	61	1	High	High	High	High	1.072	0.946	0.902	102	109.4	92.1	96.5	251.7	269.9	227.1	238.1	239	269.9	195.7	230.4	1	1	1	1	204.54
High	ENSP00000444850.2	pep chromosome:GRCh38:4:75724593:75814213:1 gene:ENSG00000138768.14 transcript:ENST00000514213.6 gene_biotype:protein_coding transcript_biotype:protein_coding gene_symbol:USO1 description:USO1 vesicle transport factor [Source:HGNC Symbol;Acc:HGNC:30904]	FALSE	TRUE	45.0104	37	69	37	High	High	High	High	1.017	1.195	1.198	90.7	92.2	108.7	108.4	8374.8	8516	10030.3	10004.7	7955.1	8516	8643.2	9680.6	34	34	34	34	244.66
High	ENSP00000349437.1	pep chromosome:GRCh38:6:159969099:160111504:1 gene:ENSG00000197081.14 transcript:ENST00000356956.5 gene_biotype:protein_coding transcript_biotype:protein_coding gene_symbol:IGF2R description:insulin like growth factor 2 receptor [Source:HGNC Symbol;Acc:HGNC:5467]	FALSE	TRUE	25.4918	54	68	54	High	High	High	High	0.999	1.165	1.189	91.9	91.8	109.3	107	8448.5	8440	10045.1	9841.8	8025.1	8440	8655.9	9522.9	48	48	48	48	224.1
High	ENSP00000322439.3	pep chromosome:GRCh38:16:28842411:28846348:-1 gene:ENSG00000178952.11 transcript:ENST00000313511.8 gene_biotype:protein_coding transcript_biotype:protein_coding gene_symbol:TUFM description:Tu translation elongation factor, mitochondrial [Source:HGNC Symbol;Acc:HGNC:12420]	FALSE	TRUE	72.5275	29	114	29	High	High	High	High	1.002	1.137	1.165	92.9	93.1	108.3	105.7	16584.5	16625	19327.2	18861.7	15753.3	16625	16654.3	18250.7	32	32	32	32	392.66
High	ENSP00000418385.1	pep chromosome:GRCh38:7:139045916:139109354:-1 gene:ENSG00000105939.13 transcript:ENST00000464606.5 gene_biotype:protein_coding transcript_biotype:protein_coding gene_symbol:ZC3HAV1 description:zinc finger CCCH-type containing, antiviral 1 [Source:HGNC Symbol;Acc:HGNC:23721]	FALSE	TRUE	45.9961	43	66	2	High	High	High	High	1.023	1.128	1.077	94.6	96.8	101.9	106.7	7957.2	8142.2	8568.4	8972.4	7558.4	8142.2	7383.4	8681.7	42	42	42	42	232.81
High	ENSP00000352400.5	pep chromosome:GRCh38:9:131125586:131234663:1 gene:ENSG00000126883.17 transcript:ENST00000359428.10 gene_biotype:protein_coding transcript_biotype:protein_coding gene_symbol:NUP214 description:nucleoporin 214 [Source:HGNC Symbol;Acc:HGNC:8064]	FALSE	TRUE	28.6124	43	61	1	High	High	High	High	0.959	0.819	0.779	112.5	107.9	87.6	92	10566	10134.3	8235.2	8648.8	10036.5	10134.3	7096.3	8368.6	38	38	38	38	204.14
High	ENSP00000491150.1	pep chromosome:GRCh38:15:90934041:90953716:1 gene:ENSG00000140553.18 transcript:ENST00000639885.1 gene_biotype:protein_coding transcript_biotype:protein_coding gene_symbol:UNC45A description:unc-45 myosin chaperone A [Source:HGNC Symbol;Acc:HGNC:30594]	FALSE	TRUE	41.1439	41	72	40	High	High	High	High	0.999	0.983	0.794	105.9	105.8	84.2	104.1	10982.6	10970.6	8724.9	10793.4	10432.2	10970.6	7518.2	10443.8	42	42	42	42	242.96
High	ENSP00000385442.1	pep chromosome:GRCh38:7:73441565:73522278:-1 gene:ENSG00000009954.11 transcript:ENST00000404251.1 gene_biotype:protein_coding transcript_biotype:protein_coding gene_symbol:BAZ1B description:bromodomain adjacent to zinc finger domain 1B [Source:HGNC Symbol;Acc:HGNC:961]	FALSE	TRUE	39.8517	60	75	59	High	High	High	High	0.974	0.696	0.705	118.5	115.5	83.6	82.4	12625.5	12301.8	8906.7	8781.8	11992.8	12301.8	7674.9	8497.3	56	56	56	56	227.34
High	ENSP00000424063.1	pep chromosome:GRCh38:5:179698417:179728907:1 gene:ENSG00000127022.15 transcript:ENST00000504734.5 gene_biotype:protein_coding transcript_biotype:protein_coding gene_symbol:CANX description:calnexin [Source:HGNC Symbol;Acc:HGNC:1473]	FALSE	TRUE	47.973	31	153	21	High	High	High	High	1.03	1.17	1.22	90.5	93.2	110.4	105.9	30449.8	31349	37151.5	35612	28923.8	31349	32013.5	34458.3	38	38	38	38	433.13
High	ENSP00000262027.5	pep chromosome:GRCh38:12:57488068:57516652:1 gene:ENSG00000166986.15 transcript:ENST00000262027.10 gene_biotype:protein_coding transcript_biotype:protein_coding gene_symbol:MARS description:methionyl-tRNA synthetase [Source:HGNC Symbol;Acc:HGNC:6898]	FALSE	TRUE	46.2222	35	84	35	High	High	High	High	1.008	1.042	0.925	100.6	101.5	93.1	104.8	11166	11255.9	10324	11630.4	10606.4	11255.9	8896.2	11253.6	35	35	35	35	262.84
High	ENSP00000481762.1	pep chromosome:GRCh38:1:114716914:114758050:-1 gene:ENSG00000009307.16 transcript:ENST00000610726.4 gene_biotype:protein_coding transcript_biotype:protein_coding gene_symbol:CSDE1 description:cold shock domain containing E1 [Source:HGNC Symbol;Acc:HGNC:29905]	FALSE	TRUE	48.2227	45	71	45	High	High	High	High	0.967	0.869	0.66	114.4	110.6	75.5	99.4	15047.8	14545.4	9934.6	13079	14293.6	14545.4	8560.6	12655.3	43	43	43	43	228.1
High	ENSP00000325002.6	pep chromosome:GRCh38:3:129249606:129277773:1 gene:ENSG00000181789.14 transcript:ENST00000314797.10 gene_biotype:protein_coding transcript_biotype:protein_coding gene_symbol:COPG1 description:coatomer protein complex subunit gamma 1 [Source:HGNC Symbol;Acc:HGNC:2236]	FALSE	TRUE	48.9703	37	73	32	High	High	High	High	1.04	1.091	1.06	95.4	99.2	101.2	104.1	10597.8	11019.6	11235.3	11563.4	10066.7	11019.6	9681.5	11188.8	37	37	37	37	232.85
High	ENSP00000265986.6	pep chromosome:GRCh38:10:92451684:92574093:-1 gene:ENSG00000119912.17 transcript:ENST00000265986.11 gene_biotype:protein_coding transcript_biotype:protein_coding gene_symbol:IDE description:insulin degrading enzyme [Source:HGNC Symbol;Acc:HGNC:5381]	FALSE	TRUE	39.0579	42	74	42	High	High	High	High	1.044	1.201	1.121	91.6	95.6	102.7	110	12198.3	12734.2	13671.5	14649.7	11586.9	12734.2	11780.8	14175.1	41	41	41	41	233.94
High	ENSP00000490092.1	pep chromosome:GRCh38:CHR_HSCHR2_6_CTG7_2:206123111:206159194:-1 gene:ENSG00000283447.2 transcript:ENST00000637733.1 gene_biotype:protein_coding transcript_biotype:protein_coding gene_symbol:NDUFS1 description:NADH:ubiquinone oxidoreductase core subunit S1 [Source:HGNC Symbol;Acc:HGNC:7707]	FALSE	TRUE	62.3482	36	70	36	High	High	High	High	0.999	1.286	1.381	85.7	85.6	118.4	110.2	10488.4	10481.6	14489.6	13491.4	9962.7	10481.6	12485.8	13054.4	37	37	37	37	240.49
High	ENSP00000366396.3	pep chromosome:GRCh38:20:21303331:21389825:1 gene:ENSG00000088930.8 transcript:ENST00000377191.5 gene_biotype:protein_coding transcript_biotype:protein_coding gene_symbol:XRN2 description:5'-3' exoribonuclease 2 [Source:HGNC Symbol;Acc:HGNC:12836]	FALSE	TRUE	46.8421	41	81	40	High	High	High	High	0.988	1.008	0.954	101.3	100	96.6	102.1	14145.8	13969.3	13488.2	14254.2	13436.8	13969.3	11622.8	13792.5	39	39	39	39	251.67
High	ENSP00000419851.1	pep chromosome:GRCh38:3:155870650:155944020:1 gene:ENSG00000163655.16 transcript:ENST00000496455.7 gene_biotype:protein_coding transcript_biotype:protein_coding gene_symbol:GMPS description:guanine monophosphate synthase [Source:HGNC Symbol;Acc:HGNC:4378]	FALSE	TRUE	60.8947	43	82	43	High	High	High	High	0.966	0.919	0.78	109.1	105.4	85.2	100.3	12751.4	12320.5	9949.7	11714.7	12112.4	12320.5	8573.6	11335.2	44	44	44	44	230.38
High	ENSP00000242351.5	pep chromosome:GRCh38:7:139043515:139109720:-1 gene:ENSG00000105939.13 transcript:ENST00000242351.10 gene_biotype:protein_coding transcript_biotype:protein_coding gene_symbol:ZC3HAV1 description:zinc finger CCCH-type containing, antiviral 1 [Source:HGNC Symbol;Acc:HGNC:23721]	FALSE	TRUE	51.3304	42	65	1	High	High	High	High	0.906	1.017	0.849	106.1	96.1	90	107.9	162.2	146.9	137.7	164.9	154.1	146.9	118.6	159.6	1	1	1	1	230.48
High	ENSP00000496269.1	pep chromosome:GRCh38:2:121337776:121606060:-1 gene:ENSG00000074054.18 transcript:ENST00000646274.1 gene_biotype:protein_coding transcript_biotype:protein_coding gene_symbol:CLASP1 description:cytoplasmic linker associated protein 1 [Source:HGNC Symbol;Acc:HGNC:17088]	FALSE	TRUE	34.4603	47	63	1	High	High	High	High	0.987	1.011	0.91	102.4	101	93.2	103.5	8654.9	8542.7	7878.8	8747.8	8221.1	8542.7	6789.1	8464.4	45	45	45	45	210.47
High	ENSP00000355237.2	pep chromosome:GRCh38:14:102932380:103057549:-1 gene:ENSG00000198752.11 transcript:ENST00000361246.7 gene_biotype:protein_coding transcript_biotype:protein_coding gene_symbol:CDC42BPB description:CDC42 binding protein kinase beta [Source:HGNC Symbol;Acc:HGNC:1738]	FALSE	TRUE	30.45	54	67	23	High	High	High	High	1.019	1.103	1.197	92.6	94.3	110.8	102.2	8465.3	8622.1	10129.4	9341.2	8041.1	8622.1	8728.5	9038.6	52	52	52	52	217.1
High	ENSP00000386636.1	pep chromosome:GRCh38:2:169799279:169812064:1 gene:ENSG00000138385.16 transcript:ENST00000409333.1 gene_biotype:protein_coding transcript_biotype:protein_coding gene_symbol:SSB description:small RNA binding exonuclease protection factor La [Source:HGNC Symbol;Acc:HGNC:11316]	FALSE	TRUE	64.2157	35	105	35	High	High	High	High	0.993	1.118	1.188	93	92.4	110.5	104	19264.7	19137.3	22886.1	21543.4	18299.3	19137.3	19721	20845.4	39	39	39	39	301.78
High	ENSP00000251636.5	pep chromosome:GRCh38:5:55256055:55307694:-1 gene:ENSG00000067248.10 transcript:ENST00000251636.10 gene_biotype:protein_coding transcript_biotype:protein_coding gene_symbol:DHX29 description:DExH-box helicase 29 [Source:HGNC Symbol;Acc:HGNC:15815]	FALSE	TRUE	37.1804	50	72	48	High	High	High	High	0.995	1.021	0.904	102.1	101.5	92.3	104.2	10693.4	10634.8	9669.6	10913.8	10157.5	10634.8	8332.3	10560.2	49	49	49	49	212.9
High	ENSP00000314556.6	pep chromosome:GRCh38:15:70654554:70763558:-1 gene:ENSG00000137831.15 transcript:ENST00000322954.11 gene_biotype:protein_coding transcript_biotype:protein_coding gene_symbol:UACA description:uveal autoantigen with coiled-coil domains and ankyrin repeats [Source:HGNC Symbol;Acc:HGNC:15947]	FALSE	TRUE	37.5706	60	72	58	High	High	High	High	1.007	0.999	1.113	97.1	97.8	108.1	97	9442.8	9511.1	10512.5	9429.9	8969.5	9511.1	9058.7	9124.4	57	57	57	57	190.32
High	ENSP00000441625.1	pep chromosome:GRCh38:2:121337776:121649476:-1 gene:ENSG00000074054.18 transcript:ENST00000541377.5 gene_biotype:protein_coding transcript_biotype:protein_coding gene_symbol:CLASP1 description:cytoplasmic linker associated protein 1 [Source:HGNC Symbol;Acc:HGNC:17088]	FALSE	TRUE	35.4096	47	62	1	High	High	High	High	1.106	0.96	0.879	101.4	112.1	89.1	97.4	44.3	49	38.9	42.5	42.1	49	33.5	41.2	1	1	1	1	207.88
High	ENSP00000346453.6	pep chromosome:GRCh38:14:24180219:24188816:-1 gene:ENSG00000196497.17 transcript:ENST00000354464.11 gene_biotype:protein_coding transcript_biotype:protein_coding gene_symbol:IPO4 description:importin 4 [Source:HGNC Symbol;Acc:HGNC:19426]	FALSE	TRUE	41.7206	35	71	35	High	High	High	High	0.983	0.812	0.557	119.3	117.3	66.5	96.9	9377.5	9219.1	5226.1	7615.3	8907.5	9219.1	4503.3	7368.6	33	33	33	33	232.12
High	ENSP00000369897.4	pep chromosome:GRCh38:11:3000922:3057437:-1 gene:ENSG00000110619.17 transcript:ENST00000380525.8 gene_biotype:protein_coding transcript_biotype:protein_coding gene_symbol:CARS description:cysteinyl-tRNA synthetase [Source:HGNC Symbol;Acc:HGNC:1493]	FALSE	TRUE	48.7365	41	81	40	High	High	High	High	1.005	1.088	1.04	96.8	97.3	100.7	105.3	11974	12034.1	12451.3	13023.2	11373.9	12034.1	10729.3	12601.3	39	39	39	39	238.61
High	ENSP00000318861.6	pep chromosome:GRCh38:11:66052364:66069308:1 gene:ENSG00000087365.16 transcript:ENST00000322535.11 gene_biotype:protein_coding transcript_biotype:protein_coding gene_symbol:SF3B2 description:splicing factor 3b subunit 2 [Source:HGNC Symbol;Acc:HGNC:10769]	FALSE	TRUE	47.5978	45	87	45	High	High	High	High	1.006	0.937	1.13	98.2	98.8	111	92	16201.6	16305.3	18312.8	15175.6	15389.7	16305.3	15780.1	14684	44	44	44	44	243.11
High	ENSP00000359000.3	pep chromosome:GRCh38:10:102245532:102382899:1 gene:ENSG00000107862.4 transcript:ENST00000369983.3 gene_biotype:protein_coding transcript_biotype:protein_coding gene_symbol:GBF1 description:golgi brefeldin A resistant guanine nucleotide exchange factor 1 [Source:HGNC Symbol;Acc:HGNC:4181]	FALSE	TRUE	29.9086	48	69	46	High	High	High	High	1.028	1.029	0.874	101.7	104.6	88.9	104.7	8395.2	8630.8	7336.9	8641.8	7974.5	8630.8	6322.2	8361.9	43	43	43	43	210.46
High	ENSP00000354785.6	pep chromosome:GRCh38:11:57761797:57819178:1 gene:ENSG00000198561.13 transcript:ENST00000361391.10 gene_biotype:protein_coding transcript_biotype:protein_coding gene_symbol:CTNND1 description:catenin delta 1 [Source:HGNC Symbol;Acc:HGNC:2515]	FALSE	TRUE	49.7343	40	72	1	High	High	High	High	1.158	0.777	0.762	108.2	125.3	82.4	84.1	88.8	102.8	67.7	69	84.4	102.8	58.3	66.8	1	1	1	1	224.86
High	ENSP00000484435.1	pep chromosome:GRCh38:12:6867420:6870946:1 gene:ENSG00000111669.15 transcript:ENST00000613953.4 gene_biotype:protein_coding transcript_biotype:protein_coding gene_symbol:TPI1 description:triosephosphate isomerase 1 [Source:HGNC Symbol;Acc:HGNC:12009]	FALSE	TRUE	79.021	22	182	22	High	High	High	High	0.889	1.275	1.272	90.2	80.1	114.7	115	23595.2	20972.2	30021	30084.3	22412.7	20972.2	25869.1	29109.7	22	22	22	22	604.13
High	ENSP00000307939.5	pep chromosome:GRCh38:2:108448561:108509398:1 gene:ENSG00000135968.20 transcript:ENST00000309863.10 gene_biotype:protein_coding transcript_biotype:protein_coding gene_symbol:GCC2 description:GRIP and coiled-coil domain containing 2 [Source:HGNC Symbol;Acc:HGNC:23218]	FALSE	TRUE	34.9169	58	68	50	High	High	High	High	1.022	1.107	1.09	94.8	96.9	103.3	105	6987.2	7138.3	7613.1	7733.4	6637.1	7138.3	6560.2	7482.9	49	49	49	49	208.45
High	ENSP00000371293.3	pep chromosome:GRCh38:8:17643795:17800917:-1 gene:ENSG00000129422.14 transcript:ENST00000381869.5 gene_biotype:protein_coding transcript_biotype:protein_coding gene_symbol:MTUS1 description:microtubule associated scaffold protein 1 [Source:HGNC Symbol;Acc:HGNC:29789]	FALSE	TRUE	41.9408	50	67	47	High	High	High	High	0.932	1.308	1.135	91.4	85.2	103.8	119.6	9130.3	8507.3	10362	11939.5	8672.8	8507.3	8929	11552.8	47	47	47	47	210.86
High	ENSP00000347532.4	pep chromosome:GRCh38:10:116881477:117005187:-1 gene:ENSG00000187164.20 transcript:ENST00000355371.9 gene_biotype:protein_coding transcript_biotype:protein_coding gene_symbol:SHTN1 description:shootin 1 [Source:HGNC Symbol;Acc:HGNC:29319]	FALSE	TRUE	57.8447	41	66	40	High	High	High	High	0.973	1.086	1.137	95.3	92.7	108.4	103.6	9712.7	9447.8	11044.6	10551.2	9225.9	9447.8	9517.1	10209.4	41	41	41	41	219.9
High	ENSP00000386810.3	pep chromosome:GRCh38:2:107826937:107890841:1 gene:ENSG00000196862.9 transcript:ENST00000408999.3 gene_biotype:protein_coding transcript_biotype:protein_coding gene_symbol:RGPD4 description:RANBP2 like and GRIP domain containing 4 [Source:HGNC Symbol;Acc:HGNC:32417]	FALSE	TRUE	26.7918	50	68	1	High	High	High	High	1.005	1.072	0.906	100.4	100.9	91	107.7	152.6	153.3	138.3	163.7	145	153.3	119.2	158.4	1	1	1	1	205.57
High	ENSP00000371890.2	pep chromosome:GRCh38:4:10074340:10116949:-1 gene:ENSG00000071127.17 transcript:ENST00000382452.6 gene_biotype:protein_coding transcript_biotype:protein_coding gene_symbol:WDR1 description:WD repeat domain 1 [Source:HGNC Symbol;Acc:HGNC:12754]	FALSE	TRUE	53.9604	31	84	31	High	High	High	High	0.994	1.041	1.045	98	97.5	102.4	102.1	13740.7	13663.1	14354.3	14304.9	13052.1	13663.1	12369.1	13841.5	30	30	30	30	261.73
High	ENSP00000368100.4	pep chromosome:GRCh38:5:132556977:132646349:1 gene:ENSG00000113522.14 transcript:ENST00000378823.8 gene_biotype:protein_coding transcript_biotype:protein_coding gene_symbol:RAD50 description:RAD50 double strand break repair protein [Source:HGNC Symbol;Acc:HGNC:9816]	FALSE	TRUE	41.1585	64	80	63	High	High	High	High	0.991	1.012	1.073	98.1	97.3	105.3	99.3	10069.9	9979.5	10805.5	10188.5	9565.3	9979.5	9311.1	9858.5	58	58	58	58	218.11
High	ENSP00000340900.5	pep chromosome:GRCh38:1:222618097:222668007:1 gene:ENSG00000154305.18 transcript:ENST00000344922.10 gene_biotype:protein_coding transcript_biotype:protein_coding gene_symbol:MIA3 description:MIA SH3 domain ER export factor 3 [Source:HGNC Symbol;Acc:HGNC:24008]	FALSE	TRUE	31.2533	53	65	51	High	High	High	High	1.038	1.279	1.478	83.4	86.6	123.3	106.7	7086.5	7353.9	10471.5	9061.9	6731.4	7353.9	9023.3	8768.3	49	49	49	49	207.66
High	ENSP00000293831.8	pep chromosome:GRCh38:17:7572825:7579006:1 gene:ENSG00000161960.15 transcript:ENST00000293831.13 gene_biotype:protein_coding transcript_biotype:protein_coding gene_symbol:EIF4A1 description:eukaryotic translation initiation factor 4A1 [Source:HGNC Symbol;Acc:HGNC:3282]	FALSE	TRUE	61.5764	27	131	13	High	High	High	High	0.971	0.799	0.608	118.4	115	72	94.6	24832.1	24117.6	15096.7	19845.8	23587.6	24117.6	13008.9	19202.8	31	31	31	31	429.39
High	ENSEMBL:ENSBTAP00000007350	(Bos taurus) similar to Complement C4-A precursor [OS=Bos taurus]	TRUE	FALSE	29.3341	45	61	27	High	High	High	High	0.861	0.835	0.917	110.7	95.3	101.5	92.5	10425.7	8978.4	9561.1	8707.4	9903.2	8978.4	8238.8	8425.3	41	41	41	41	194.17
High	ENSP00000336824.4	pep chromosome:GRCh38:10:103967201:104029233:1 gene:ENSG00000065613.15 transcript:ENST00000335753.8 gene_biotype:protein_coding transcript_biotype:protein_coding gene_symbol:SLK description:STE20 like kinase [Source:HGNC Symbol;Acc:HGNC:11088]	FALSE	TRUE	42.4419	53	69	50	High	High	High	High	1.015	1.03	0.933	100.6	102	93.8	103.5	9789.6	9932.6	9132.5	10078.4	9299	9932.6	7869.5	9751.9	50	50	50	50	220.66
High	ENSP00000373697.3	pep chromosome:GRCh38:2:229767441:229921903:-1 gene:ENSG00000153827.13 transcript:ENST00000389045.7 gene_biotype:protein_coding transcript_biotype:protein_coding gene_symbol:TRIP12 description:thyroid hormone receptor interactor 12 [Source:HGNC Symbol;Acc:HGNC:12306]	FALSE	TRUE	28.9199	44	65	1	High	High	High	High	1.062	1.167	1.185	90.6	96.2	107.4	105.8	148.6	157.8	176.1	173.4	141.1	157.8	151.8	167.8	1	1	1	1	199.31
High	ENSP00000349860.4	pep chromosome:GRCh38:2:69319769:69387254:-1 gene:ENSG00000198380.12 transcript:ENST00000357308.8 gene_biotype:protein_coding transcript_biotype:protein_coding gene_symbol:GFPT1 description:glutamine--fructose-6-phosphate transaminase 1 [Source:HGNC Symbol;Acc:HGNC:4241]	FALSE	TRUE	52.5036	36	73	30	High	High	High	High	1.075	1.24	1.21	88.4	95	107	109.6	10563.1	11352.2	12778.3	13095.8	10033.7	11352.2	11011.1	12671.5	36	36	36	36	230.16
High	ENSP00000348510.4	pep chromosome:GRCh38:16:27460613:27549913:-1 gene:ENSG00000077235.18 transcript:ENST00000356183.9 gene_biotype:protein_coding transcript_biotype:protein_coding gene_symbol:GTF3C1 description:general transcription factor IIIC subunit 1 [Source:HGNC Symbol;Acc:HGNC:4664]	FALSE	TRUE	27.8331	53	62	52	High	High	High	High	1.005	0.804	0.734	112.9	113.5	82.8	90.8	9457.5	9506.9	6940.7	7608.5	8983.5	9506.9	5980.9	7362	50	50	50	50	188.35
High	ENSP00000225792.5	pep chromosome:GRCh38:17:64498254:64506289:-1 gene:ENSG00000108654.15 transcript:ENST00000225792.10 gene_biotype:protein_coding transcript_biotype:protein_coding gene_symbol:DDX5 description:DEAD-box helicase 5 [Source:HGNC Symbol;Acc:HGNC:2746]	FALSE	TRUE	56.5147	35	104	25	High	High	High	High	0.982	0.654	0.542	125.9	123.6	68.2	82.4	12750	12515.1	6906.4	8341.6	12111	12515.1	5951.3	8071.3	27	27	27	27	301
High	ENSP00000496964.1	pep chromosome:GRCh38:8:47960941:47978160:1 gene:ENSG00000104738.18 transcript:ENST00000649973.1 gene_biotype:protein_coding transcript_biotype:protein_coding gene_symbol:MCM4 description:minichromosome maintenance complex component 4 [Source:HGNC Symbol;Acc:HGNC:6947]	FALSE	TRUE	47.2769	43	66	42	High	High	High	High	1.033	0.939	0.815	105.6	109.1	86.1	99.2	9539.9	9858.9	7773.6	8957.3	9061.8	9858.9	6698.5	8667.1	40	40	40	40	212.04
High	ENSP00000230640.5	pep chromosome:GRCh38:5:55307989:55425579:1 gene:ENSG00000039123.16 transcript:ENST00000230640.10 gene_biotype:protein_coding transcript_biotype:protein_coding gene_symbol:MTREX description:Mtr4 exosome RNA helicase [Source:HGNC Symbol;Acc:HGNC:18734]	FALSE	TRUE	43.858	48	73	46	High	High	High	High	1.029	0.811	0.81	109.6	112.8	88.8	88.9	13767.2	14165	11151.7	11165	13077.2	14165	9609.4	10803.2	50	50	50	50	209.84
High	ENSP00000295006.5	pep chromosome:GRCh38:1:223712539:223776018:1 gene:ENSG00000162909.18 transcript:ENST00000295006.6 gene_biotype:protein_coding transcript_biotype:protein_coding gene_symbol:CAPN2 description:calpain 2 [Source:HGNC Symbol;Acc:HGNC:1479]	FALSE	TRUE	54.4286	31	87	29	High	High	High	High	1.007	0.957	0.894	103.7	104.4	92.7	99.3	10985.2	11061.8	9818.5	10518	10434.7	11061.8	8460.6	10177.3	32	32	32	32	275.83
High	ENSP00000405573.3	pep chromosome:GRCh38:19:34364740:34402413:1 gene:ENSG00000105220.17 transcript:ENST00000415930.8 gene_biotype:protein_coding transcript_biotype:protein_coding gene_symbol:GPI description:glucose-6-phosphate isomerase [Source:HGNC Symbol;Acc:HGNC:4458]	FALSE	TRUE	44.5561	34	182	23	High	High	High	High	0.997	1.128	1.098	94.7	94.4	104	106.8	29529	29428.5	32426.6	33297	28049.2	29428.5	27942.1	32218.3	38	38	38	38	534.53
High	ENSP00000403783.1	pep chromosome:GRCh38:2:62705742:63046487:1 gene:ENSG00000115504.14 transcript:ENST00000431489.5 gene_biotype:protein_coding transcript_biotype:protein_coding gene_symbol:EHBP1 description:EH domain binding protein 1 [Source:HGNC Symbol;Acc:HGNC:29144]	FALSE	TRUE	40.6034	43	61	38	High	High	High	High	0.972	1.091	1.177	94.3	91.7	111	103	10156	9871.3	11949.3	11083.1	9647.1	9871.3	10296.7	10724.1	42	42	42	42	207.63
High	ENSP00000287295.3	pep chromosome:GRCh38:X:130129362:130165841:-1 gene:ENSG00000156709.14 transcript:ENST00000287295.8 gene_biotype:protein_coding transcript_biotype:protein_coding gene_symbol:AIFM1 description:apoptosis inducing factor mitochondria associated 1 [Source:HGNC Symbol;Acc:HGNC:8768]	FALSE	TRUE	50.0816	28	68	28	High	High	High	High	1.036	1.21	1.36	86.8	90	118.1	105.1	11362.1	11772.8	15453.2	13743.9	10792.7	11772.8	13316	13298.6	29	29	29	29	224.98
High	ENSP00000436812.1	pep chromosome:GRCh38:11:1223066:1262172:1 gene:ENSG00000117983.17 transcript:ENST00000529681.5 gene_biotype:protein_coding transcript_biotype:protein_coding gene_symbol:MUC5B description:mucin 5B, oligomeric mucus/gel-forming [Source:HGNC Symbol;Acc:HGNC:7516]	FALSE	TRUE	13.9188	43	56	41	High	High	High	High	1.047	1.533	3.671	55.2	57.7	202.5	84.6	3603.7	3771.4	13228.4	5524.7	3423.1	3771.4	11398.9	5345.7	43	43	43	43	204.58
High	ENSP00000470142.1	pep chromosome:GRCh38:19:18832001:18868229:1 gene:ENSG00000005007.12 transcript:ENST00000599848.5 gene_biotype:protein_coding transcript_biotype:protein_coding gene_symbol:UPF1 description:UPF1 RNA helicase and ATPase [Source:HGNC Symbol;Acc:HGNC:9962]	FALSE	TRUE	43.2241	41	54	40	High	High	High	High	1.072	1.018	0.94	99.3	106.4	93.3	101	6846.3	7337.6	6438.1	6969.6	6503.1	7337.6	5547.7	6743.8	41	41	41	41	178.93
High	ENSP00000289175.6	pep chromosome:GRCh38:2:237692145:237765279:1 gene:ENSG00000124831.19 transcript:ENST00000289175.10 gene_biotype:protein_coding transcript_biotype:protein_coding gene_symbol:LRRFIP1 description:LRR binding FLII interacting protein 1 [Source:HGNC Symbol;Acc:HGNC:6702]	FALSE	TRUE	41.6223	31	57	25	High	High	High	High	1.006	1.039	1.003	98.8	99.4	99.1	102.6	9669.5	9731.4	9699.1	10045.7	9184.9	9731.4	8357.7	9720.2	30	30	30	30	219.81
High	ENSP00000324463.7	pep chromosome:GRCh38:14:74763316:74837318:1 gene:ENSG00000119596.18 transcript:ENST00000325680.12 gene_biotype:protein_coding transcript_biotype:protein_coding gene_symbol:YLPM1 description:YLP motif containing 1 [Source:HGNC Symbol;Acc:HGNC:17798]	FALSE	TRUE	26.0485	46	61	45	High	High	High	High	0.981	1.01	1.086	98.1	96.2	106.6	99.1	9467.6	9286.8	10286.1	9561.9	8993.1	9286.8	8863.5	9252.2	44	44	44	44	198.06
High	ENSP00000216122.3	pep chromosome:GRCh38:22:35400140:35425431:1 gene:ENSG00000100297.16 transcript:ENST00000216122.9 gene_biotype:protein_coding transcript_biotype:protein_coding gene_symbol:MCM5 description:minichromosome maintenance complex component 5 [Source:HGNC Symbol;Acc:HGNC:6948]	FALSE	TRUE	51.2262	38	76	38	High	High	High	High	1.086	1.019	0.898	99.9	108.5	89.7	101.8	13018.1	14136.8	11686.9	13259.1	12365.7	14136.8	10070.6	12829.5	37	37	37	37	235.84
High	ENSP00000349748.5	pep chromosome:GRCh38:1:35182936:35193145:-1 gene:ENSG00000116560.11 transcript:ENST00000357214.6 gene_biotype:protein_coding transcript_biotype:protein_coding gene_symbol:SFPQ description:splicing factor proline and glutamine rich [Source:HGNC Symbol;Acc:HGNC:10774]	FALSE	TRUE	41.3013	30	96	29	High	High	High	High	1.08	0.788	0.999	103.5	111.7	103.4	81.5	13349.9	14413.9	13339.8	10513.4	12680.8	14413.9	11494.9	10172.8	37	37	37	37	293.02
High	ENSP00000362576.4	pep chromosome:GRCh38:1:32775239:32818153:-1 gene:ENSG00000134684.10 transcript:ENST00000373477.8 gene_biotype:protein_coding transcript_biotype:protein_coding gene_symbol:YARS description:tyrosyl-tRNA synthetase [Source:HGNC Symbol;Acc:HGNC:12840]	FALSE	TRUE	74.2424	42	85	41	High	High	High	High	0.992	1.002	0.872	103.5	102.7	90.2	103.6	17496.6	17364.8	15256.2	17525.7	16619.8	17364.8	13146.3	16958	41	41	41	41	246.45
High	ENSP00000320866.4	pep chromosome:GRCh38:19:12938607:12944489:1 gene:ENSG00000179218.13 transcript:ENST00000316448.9 gene_biotype:protein_coding transcript_biotype:protein_coding gene_symbol:CALR description:calreticulin [Source:HGNC Symbol;Acc:HGNC:1455]	FALSE	TRUE	55.3957	28	113	9	High	High	High	High	1.114	1.233	1.206	87.8	97.9	105.9	108.3	21576.3	24038.6	26021.3	26606	20495	24038.6	22422.6	25744.1	29	29	29	29	317.26
High	ENSP00000277165.5	pep chromosome:GRCh38:9:93451685:93566112:1 gene:ENSG00000048828.17 transcript:ENST00000277165.11 gene_biotype:protein_coding transcript_biotype:protein_coding gene_symbol:FAM120A description:family with sequence similarity 120A [Source:HGNC Symbol;Acc:HGNC:13247]	FALSE	TRUE	40.0716	36	54	27	High	High	High	High	0.967	1.004	1.047	99.6	96.3	104.3	99.9	8016.5	7750.8	8394.9	8047.1	7614.7	7750.8	7233.9	7786.4	35	35	35	35	197.15
High	ENSP00000362441.4	pep chromosome:GRCh38:X:77504878:77786216:-1 gene:ENSG00000085224.22 transcript:ENST00000373344.10 gene_biotype:protein_coding transcript_biotype:protein_coding gene_symbol:ATRX description:ATRX chromatin remodeler [Source:HGNC Symbol;Acc:HGNC:886]	FALSE	TRUE	23.1541	54	57	51	High	High	High	High	1.013	0.858	0.948	104.8	106.1	99.3	89.9	7340.9	7436.3	6957.3	6297	6973	7436.3	5995.1	6093	45	45	45	45	187.13
High	ENSP00000487356.1	pep chromosome:GRCh38:CHR_HSCHR17_2_CTG2:1247054:1303157:-1 gene:ENSG00000274474.3 transcript:ENST00000627231.2 gene_biotype:protein_coding transcript_biotype:protein_coding gene_symbol:YWHAE description:tyrosine 3-monooxygenase/tryptophan 5-monooxygenase activation protein epsilon [Source:HGNC Symbol;Acc:HGNC:12851]	FALSE	TRUE	81.1765	23	177	20	High	High	High	High	0.982	0.991	0.955	101.8	100.1	97.2	100.9	25321.5	24876.7	24170	25085.2	24052.5	24876.7	20827.3	24272.5	23	23	23	23	537.64
High	ENSP00000352117.6	pep chromosome:GRCh38:19:39445644:39476670:1 gene:ENSG00000196235.14 transcript:ENST00000359191.10 gene_biotype:protein_coding transcript_biotype:protein_coding gene_symbol:SUPT5H description:SPT5 homolog, DSIF elongation factor subunit [Source:HGNC Symbol;Acc:HGNC:11469]	FALSE	TRUE	43.7673	41	57	41	High	High	High	High	1.01	0.859	0.751	110.5	111.6	83	94.9	7764.3	7844.3	5830.6	6668.7	7375.2	7844.3	5024.3	6452.7	37	37	37	37	192.06
High	ENSP00000327070.5	pep chromosome:GRCh38:7:76048106:76067508:1 gene:ENSG00000146701.12 transcript:ENST00000315758.10 gene_biotype:protein_coding transcript_biotype:protein_coding gene_symbol:MDH2 description:malate dehydrogenase 2 [Source:HGNC Symbol;Acc:HGNC:6971]	FALSE	TRUE	72.1893	26	122	26	High	High	High	High	1.007	1.246	1.362	86.7	87.3	118	108	18758.1	18898.6	25540.5	23377.5	17818	18898.6	22008.3	22620.2	28	28	28	28	394.42
High	ENSP00000431117.1	pep chromosome:GRCh38:8:26578405:26656027:1 gene:ENSG00000092964.18 transcript:ENST00000523027.1 gene_biotype:protein_coding transcript_biotype:protein_coding gene_symbol:DPYSL2 description:dihydropyrimidinase like 2 [Source:HGNC Symbol;Acc:HGNC:3014]	FALSE	TRUE	59.7015	27	95	1	Medium	Medium	Medium	Medium	0.974	1.045	1.011	99.3	96.7	100.3	103.7	481.3	468.7	486.5	503.1	457.2	468.7	419.2	486.8	1	1	1	1	327.76
High	ENSP00000434919.1	pep chromosome:GRCh38:12:104287022:104348828:1 gene:ENSG00000198431.16 transcript:ENST00000529546.5 gene_biotype:protein_coding transcript_biotype:protein_coding gene_symbol:TXNRD1 description:thioredoxin reductase 1 [Source:HGNC Symbol;Acc:HGNC:12437]	FALSE	TRUE	64.2082	26	92	1	High	High	High	High	0.976	1.187	1.614	83.7	81.7	135.2	99.4	100.4	98	162.1	119.2	95.4	98	139.7	115.4	1	1	1	1	313.27
High	ENSP00000353826.2	pep chromosome:GRCh38:19:5691834:5720146:-1 gene:ENSG00000196365.12 transcript:ENST00000360614.8 gene_biotype:protein_coding transcript_biotype:protein_coding gene_symbol:LONP1 description:lon peptidase 1, mitochondrial [Source:HGNC Symbol;Acc:HGNC:9479]	FALSE	TRUE	42.3358	40	69	36	High	High	High	High	1.014	1.143	1.15	92.9	94.1	106.8	106.2	10364.5	10506.2	11923.3	11848.1	9845.1	10506.2	10274.3	11464.2	39	39	39	39	230.2
High	ENSP00000410513.1	pep chromosome:GRCh38:2:208236232:208254458:-1 gene:ENSG00000138413.13 transcript:ENST00000446179.5 gene_biotype:protein_coding transcript_biotype:protein_coding gene_symbol:IDH1 description:isocitrate dehydrogenase (NADP(+)) 1, cytosolic [Source:HGNC Symbol;Acc:HGNC:5382]	FALSE	TRUE	75.3623	32	109	30	High	High	High	High	0.997	1.312	1.524	82.8	82.5	126.1	108.6	15297.1	15257.6	23308.3	20077.2	14530.5	15257.6	20084.8	19426.8	35	35	35	35	350.3
High	ENSP00000331901.4	pep chromosome:GRCh38:11:62559596:62573891:-1 gene:ENSG00000254772.10 transcript:ENST00000329251.5 gene_biotype:protein_coding transcript_biotype:protein_coding gene_symbol:EEF1G description:eukaryotic translation elongation factor 1 gamma [Source:HGNC Symbol;Acc:HGNC:3213]	FALSE	TRUE	55.8352	28	124	28	High	High	High	High	0.956	0.842	0.654	115.9	110.7	75.8	97.6	31012.6	29632.8	20279.6	26113.7	29458.4	29632.8	17475	25267.7	30	30	30	30	361.73
High	ENSP00000489867.2	pep chromosome:GRCh38:20:36154740:36232799:1 gene:ENSG00000088367.23 transcript:ENST00000636016.2 gene_biotype:protein_coding transcript_biotype:protein_coding gene_symbol:EPB41L1 description:erythrocyte membrane protein band 4.1 like 1 [Source:HGNC Symbol;Acc:HGNC:3378]	FALSE	TRUE	26.2696	38	70	3	High	High	High	High	1.017	1.166	1.301	89.2	90.7	116	104	10262.2	10438.7	13348.2	11965.7	9747.9	10438.7	11502.2	11578.1	40	40	40	40	213.95
High	ENSP00000370377.2	pep chromosome:GRCh38:10:3137730:3172841:-1 gene:ENSG00000107959.16 transcript:ENST00000380989.6 gene_biotype:protein_coding transcript_biotype:protein_coding gene_symbol:PITRM1 description:pitrilysin metallopeptidase 1 [Source:HGNC Symbol;Acc:HGNC:17663]	FALSE	TRUE	45.0867	43	66	43	High	High	High	High	1.018	1.076	1.043	96.7	98.4	100.9	104	10558.6	10750	11017.7	11358.4	10029.4	10750	9494	10990.4	40	40	40	40	202.08
High	ENSP00000373706.4	pep chromosome:GRCh38:5:141515021:141619000:-1 gene:ENSG00000131504.17 transcript:ENST00000389054.8 gene_biotype:protein_coding transcript_biotype:protein_coding gene_symbol:DIAPH1 description:diaphanous related formin 1 [Source:HGNC Symbol;Acc:HGNC:2876]	FALSE	TRUE	31.9969	42	65	41	High	High	High	High	1.018	1.033	0.86	102.3	104.1	88	105.6	9781.7	9957.1	8415.2	10100.4	9291.4	9957.1	7251.4	9773.2	39	39	39	39	200.23
High	ENSP00000346643.5	pep chromosome:GRCh38:10:69220332:69267552:1 gene:ENSG00000156510.13 transcript:ENST00000354624.6 gene_biotype:protein_coding transcript_biotype:protein_coding gene_symbol:HKDC1 description:hexokinase domain containing 1 [Source:HGNC Symbol;Acc:HGNC:23302]	FALSE	TRUE	48.855	46	68	43	High	High	High	High	1.002	1.112	1.134	94.2	94.3	106.8	104.7	8234.1	8247.1	9335.4	9153.4	7821.5	8247.1	8044.3	8856.9	41	41	41	41	194.9
High	ENSP00000387890.2	pep chromosome:GRCh38:3:142596393:142713664:1 gene:ENSG00000120756.13 transcript:ENST00000457734.7 gene_biotype:protein_coding transcript_biotype:protein_coding gene_symbol:PLS1 description:plastin 1 [Source:HGNC Symbol;Acc:HGNC:9090]	FALSE	TRUE	49.1256	30	56	25	High	High	High	High	0.981	1.144	1.242	91.6	89.8	113.8	104.8	7833.5	7680.9	9727.4	8958.5	7440.9	7680.9	8382.1	8668.3	27	27	27	27	202.25
High	ENSP00000354878.5	pep chromosome:GRCh38:12:39294421:39442986:-1 gene:ENSG00000139116.18 transcript:ENST00000361418.9 gene_biotype:protein_coding transcript_biotype:protein_coding gene_symbol:KIF21A description:kinesin family member 21A [Source:HGNC Symbol;Acc:HGNC:19349]	FALSE	TRUE	29.7491	43	60	2	High	High	High	High	0.999	1.005	0.877	103.1	103	90.4	103.5	5662.1	5659.2	4967.4	5688	5378.4	5659.2	4280.4	5503.7	40	40	40	40	205.63
High	ENSP00000378752.1	pep chromosome:GRCh38:20:62877743:62926503:-1 gene:ENSG00000101191.16 transcript:ENST00000395343.5 gene_biotype:protein_coding transcript_biotype:protein_coding gene_symbol:DIDO1 description:death inducer-obliterator 1 [Source:HGNC Symbol;Acc:HGNC:2680]	FALSE	TRUE	22.7679	47	62	45	High	High	High	High	0.998	0.981	1.037	99.6	99.4	103.3	97.7	8036.2	8019	8331.2	7884.5	7633.5	8019	7179	7629.1	46	46	46	46	177.13
High	ENSP00000313007.5	pep chromosome:GRCh38:8:100702916:100722088:-1 gene:ENSG00000070756.16 transcript:ENST00000318607.10 gene_biotype:protein_coding transcript_biotype:protein_coding gene_symbol:PABPC1 description:poly(A) binding protein cytoplasmic 1 [Source:HGNC Symbol;Acc:HGNC:8554]	FALSE	TRUE	60.3774	39	105	16	High	High	High	High	0.996	0.916	0.78	108.3	107.9	84.5	99.2	23719.2	23634.8	18505.9	21723	22530.5	23634.8	15946.6	21019.3	42	42	42	42	294.92
High	ENSP00000348573.3	pep chromosome:GRCh38:7:91940867:92110673:1 gene:ENSG00000127914.16 transcript:ENST00000356239.7 gene_biotype:protein_coding transcript_biotype:protein_coding gene_symbol:AKAP9 description:A-kinase anchoring protein 9 [Source:HGNC Symbol;Acc:HGNC:379]	FALSE	TRUE	14.9731	60	68	57	High	High	High	High	0.983	0.982	1.083	98.8	97.2	107	97	8770.1	8621.1	9496.4	8608.3	8330.6	8621.1	8183	8329.4	55	55	55	55	185.83
High	ENSP00000419970.1	pep chromosome:GRCh38:7:75915155:75986855:1 gene:ENSG00000127948.16 transcript:ENST00000461988.6 gene_biotype:protein_coding transcript_biotype:protein_coding gene_symbol:POR description:cytochrome p450 oxidoreductase [Source:HGNC Symbol;Acc:HGNC:9208]	FALSE	TRUE	55.1471	37	82	12	High	High	High	High	0.993	1.205	1.335	88.2	87.6	117.8	106.4	12320.3	12230	16447.9	14848.2	11702.9	12230	14173.1	14367.1	36	36	36	36	230.32
High	ENSP00000216297.2	pep chromosome:GRCh38:14:21351476:21384019:-1 gene:ENSG00000092201.10 transcript:ENST00000216297.7 gene_biotype:protein_coding transcript_biotype:protein_coding gene_symbol:SUPT16H description:SPT16 homolog, facilitates chromatin remodeling subunit [Source:HGNC Symbol;Acc:HGNC:11465]	FALSE	TRUE	40.6877	49	86	48	High	High	High	High	0.924	0.751	0.73	117.5	108.5	85.8	88.2	17871.9	16506.4	13050.6	13416.3	16976.2	16506.4	11245.7	12981.7	53	53	53	53	217.77
High	ENSP00000267064.4	pep chromosome:GRCh38:12:56163345:56189548:-1 gene:ENSG00000139613.12 transcript:ENST00000267064.8 gene_biotype:protein_coding transcript_biotype:protein_coding gene_symbol:SMARCC2 description:SWI/SNF related, matrix associated, actin dependent regulator of chromatin subfamily c member 2 [Source:HGNC Symbol;Acc:HGNC:11105]	FALSE	TRUE	36.0791	44	66	1	High	High	High	High	0.996	0.968	1.024	100.3	99.9	102.7	97.1	458.6	456.8	469.4	443.9	435.6	456.8	404.5	429.5	1	1	1	1	219.81
High	ENSP00000495274.1	pep chromosome:GRCh38:19:2100988:2151566:-1 gene:ENSG00000065000.18 transcript:ENST00000643116.2 gene_biotype:protein_coding transcript_biotype:protein_coding gene_symbol:AP3D1 description:adaptor related protein complex 3 subunit delta 1 [Source:HGNC Symbol;Acc:HGNC:568]	FALSE	TRUE	37.6132	43	60	42	High	High	High	High	1.045	1.131	1.082	93.9	98.2	101.6	106.2	9260.5	9677.2	10018.6	10473.3	8796.4	9677.2	8633.1	10134	40	40	40	40	186.24
High	ENSP00000368767.4	pep chromosome:GRCh38:8:61500556:61714592:-1 gene:ENSG00000198363.18 transcript:ENST00000379454.9 gene_biotype:protein_coding transcript_biotype:protein_coding gene_symbol:ASPH description:aspartate beta-hydroxylase [Source:HGNC Symbol;Acc:HGNC:757]	FALSE	TRUE	44.4591	36	92	33	High	High	High	High	0.998	1.137	1.232	91.6	91.4	112.8	104.1	14718.5	14694.3	18133.3	16735.8	13980.9	14694.3	15625.5	16193.6	37	37	37	37	327.32
High	ENSP00000263857.6	pep chromosome:GRCh38:2:86020216:86105886:-1 gene:ENSG00000068654.16 transcript:ENST00000263857.11 gene_biotype:protein_coding transcript_biotype:protein_coding gene_symbol:POLR1A description:RNA polymerase I subunit A [Source:HGNC Symbol;Acc:HGNC:17264]	FALSE	TRUE	29.5349	42	57	41	High	High	High	High	1.07	0.69	0.604	118.9	127.2	71.8	82	8422.9	9010.2	5087.7	5809.9	8000.8	9010.2	4384.1	5621.6	41	41	41	41	184.04
High	ENSP00000395599.1	pep chromosome:GRCh38:X:154532980:154546838:-1 gene:ENSG00000160211.19 transcript:ENST00000439227.5 gene_biotype:protein_coding transcript_biotype:protein_coding gene_symbol:G6PD description:glucose-6-phosphate dehydrogenase [Source:HGNC Symbol;Acc:HGNC:4057]	FALSE	TRUE	81.3609	31	227	1	Medium	Medium	Medium	Medium	1.034	1.079	1.242	91.9	95	114.1	99.1	255.8	264.5	317.8	275.9	243	264.5	273.8	267	1	1	1	1	706.87
High	ENSP00000202028.5	pep chromosome:GRCh38:20:36091504:36230341:1 gene:ENSG00000088367.23 transcript:ENST00000202028.9 gene_biotype:protein_coding transcript_biotype:protein_coding gene_symbol:EPB41L1 description:erythrocyte membrane protein band 4.1 like 1 [Source:HGNC Symbol;Acc:HGNC:3378]	FALSE	TRUE	49.8074	36	69	1	High	High	High	High	1.021	1.252	1.495	83.9	85.7	125.4	105	1022.7	1044.7	1529.1	1280.6	971.5	1044.7	1317.6	1239.1	2	2	2	2	211.05
High	ENSP00000438075.2	pep chromosome:GRCh38:12:39294424:39442970:-1 gene:ENSG00000139116.18 transcript:ENST00000541463.6 gene_biotype:protein_coding transcript_biotype:protein_coding gene_symbol:KIF21A description:kinesin family member 21A [Source:HGNC Symbol;Acc:HGNC:19349]	FALSE	TRUE	30.1666	42	58	1	Medium	Medium	Medium	Medium	0.991	0.83	0.83	109.6	108.5	91	90.9	401.5	397.8	333.4	333.3	381.4	397.8	287.3	322.5	1	1	1	1	200.76
High	ENSP00000363741.1	pep chromosome:GRCh38:1:23309786:23344322:-1 gene:ENSG00000125944.20 transcript:ENST00000374612.5 gene_biotype:protein_coding transcript_biotype:protein_coding gene_symbol:HNRNPR description:heterogeneous nuclear ribonucleoprotein R [Source:HGNC Symbol;Acc:HGNC:5047]	FALSE	TRUE	43.7599	30	78	1	High	High	High	High	1.025	0.809	1.015	103.9	106.5	105.5	84.1	9394.6	9627.4	9537	7600.2	8923.8	9627.4	8218.1	7354	21	21	21	21	253.08
High	ENSP00000303427.8	pep chromosome:GRCh38:4:39822863:39977911:-1 gene:ENSG00000121892.15 transcript:ENST00000303538.13 gene_biotype:protein_coding transcript_biotype:protein_coding gene_symbol:PDS5A description:PDS5 cohesin associated factor A [Source:HGNC Symbol;Acc:HGNC:29088]	FALSE	TRUE	38.2199	50	65	41	High	High	High	High	0.958	0.845	0.729	113.2	108.5	82.6	95.7	12323.5	11811.2	8983.6	10409.9	11705.9	11811.2	7741.2	10072.7	48	48	48	48	185.9
High	ENSP00000016946.3	pep chromosome:GRCh38:2:109794305:109857705:1 gene:ENSG00000015568.13 transcript:ENST00000016946.8 gene_biotype:protein_coding transcript_biotype:protein_coding gene_symbol:RGPD5 description:RANBP2 like and GRIP domain containing 5 [Source:HGNC Symbol;Acc:HGNC:32418]	FALSE	TRUE	25.7224	52	66	2	High	High	High	High	0.83	0.724	0.706	122.7	101.8	86.6	88.8	463.3	384.3	327	335.4	440	384.3	281.8	324.5	4	4	4	4	184.1
High	ENSP00000258341.3	pep chromosome:GRCh38:1:183023420:183145592:1 gene:ENSG00000135862.6 transcript:ENST00000258341.5 gene_biotype:protein_coding transcript_biotype:protein_coding gene_symbol:LAMC1 description:laminin subunit gamma 1 [Source:HGNC Symbol;Acc:HGNC:6492]	FALSE	TRUE	26.849	38	47	38	High	High	High	High	1.039	1.036	1.066	96.6	100.4	103	100.1	6304.1	6550.8	6721.6	6530.6	5988.1	6550.8	5792	6319	35	35	35	35	167.29
High	ENSP00000449089.1	pep chromosome:GRCh38:12:32679287:32743782:1 gene:ENSG00000087470.18 transcript:ENST00000553257.5 gene_biotype:protein_coding transcript_biotype:protein_coding gene_symbol:DNM1L description:dynamin 1 like [Source:HGNC Symbol;Acc:HGNC:2973]	FALSE	TRUE	57.1429	35	62	2	High	High	High	High	0.996	1.139	1.047	95.7	95.2	100.2	108.9	423.1	421.3	443.1	481.8	401.9	421.3	381.8	466.2	2	2	2	2	213.35
High	ENSP00000485513.1	pep chromosome:GRCh38:10:45727264:45792936:1 gene:ENSG00000172661.18 transcript:ENST00000623400.3 gene_biotype:protein_coding transcript_biotype:protein_coding gene_symbol:WASHC2C description:WASH complex subunit 2C [Source:HGNC Symbol;Acc:HGNC:23414]	FALSE	TRUE	35.2722	33	49	9	High	High	High	High	0.996	1.161	1.196	91.9	91.5	109.9	106.7	7265.2	7238.2	8689.6	8438.1	6901.1	7238.2	7487.8	8164.8	32	32	32	32	184.08
High	ENSP00000409171.1	pep chromosome:GRCh38:22:50274979:50307627:-1 gene:ENSG00000196576.15 transcript:ENST00000449103.5 gene_biotype:protein_coding transcript_biotype:protein_coding gene_symbol:PLXNB2 description:plexin B2 [Source:HGNC Symbol;Acc:HGNC:9104]	FALSE	TRUE	28.9445	45	56	38	High	High	High	High	1.015	1.208	1.32	88.1	89.4	116.2	106.4	6818.7	6919.2	9000.1	8235.3	6476.9	6919.2	7755.4	7968.5	42	42	42	42	182.55
High	ENSP00000354125.4	pep chromosome:GRCh38:7:2354827:2380745:1 gene:ENSG00000106263.18 transcript:ENST00000360876.9 gene_biotype:protein_coding transcript_biotype:protein_coding gene_symbol:EIF3B description:eukaryotic translation initiation factor 3 subunit B [Source:HGNC Symbol;Acc:HGNC:3280]	FALSE	TRUE	40.9091	29	73	29	High	High	High	High	0.988	0.908	0.742	109.9	108.6	81.6	99.9	11790.9	11645.8	8753.9	10709.6	11200	11645.8	7543.2	10362.7	31	31	31	31	247.34
High	ENSP00000264161.4	pep chromosome:GRCh38:2:135905881:135985626:-1 gene:ENSG00000115866.11 transcript:ENST00000264161.9 gene_biotype:protein_coding transcript_biotype:protein_coding gene_symbol:DARS description:aspartyl-tRNA synthetase [Source:HGNC Symbol;Acc:HGNC:2678]	FALSE	TRUE	72.2555	35	76	35	High	High	High	High	1.014	1.085	1.009	97.4	98.7	98.3	105.6	13168.4	13352.6	13290.4	14281.1	12508.4	13352.6	11452.3	13818.5	37	37	37	37	249.34
High	ENSP00000413234.2	pep chromosome:GRCh38:11:925881:1012239:1 gene:ENSG00000183020.13 transcript:ENST00000448903.6 gene_biotype:protein_coding transcript_biotype:protein_coding gene_symbol:AP2A2 description:adaptor related protein complex 2 subunit alpha 2 [Source:HGNC Symbol;Acc:HGNC:562]	FALSE	TRUE	48.7753	45	70	1	High	High	High	High	0.992	1.111	1.238	92.2	91.4	114.1	102.4	6369.8	6315.8	7886.6	7075.8	6050.6	6315.8	6795.9	6846.5	26	26	26	26	217
High	ENSP00000290341.3	pep chromosome:GRCh38:17:48997385:49056145:1 gene:ENSG00000159217.10 transcript:ENST00000290341.8 gene_biotype:protein_coding transcript_biotype:protein_coding gene_symbol:IGF2BP1 description:insulin like growth factor 2 mRNA binding protein 1 [Source:HGNC Symbol;Acc:HGNC:28866]	FALSE	TRUE	54.766	36	81	31	High	High	High	High	1.02	1.044	1.062	97	98.9	103	101.2	14322.7	14606.2	15208.8	14951.1	13604.9	14606.2	13105.4	14466.7	36	36	36	36	227.66
High	ENSP00000371419.3	pep chromosome:GRCh38:13:24420931:24512778:-1 gene:ENSG00000102699.6 transcript:ENST00000381989.4 gene_biotype:protein_coding transcript_biotype:protein_coding gene_symbol:PARP4 description:poly(ADP-ribose) polymerase family member 4 [Source:HGNC Symbol;Acc:HGNC:271]	FALSE	TRUE	27.8422	45	57	45	High	High	High	High	1.021	1.147	1.224	91.1	93	111.5	104.5	8053.9	8219.9	9854	9235.9	7650.2	8219.9	8491.2	8936.6	43	43	43	43	177.39
High	ENSP00000264414.4	pep chromosome:GRCh38:2:224470150:224585363:-1 gene:ENSG00000036257.13 transcript:ENST00000264414.9 gene_biotype:protein_coding transcript_biotype:protein_coding gene_symbol:CUL3 description:cullin 3 [Source:HGNC Symbol;Acc:HGNC:2553]	FALSE	TRUE	48.5677	38	61	36	High	High	High	High	1.021	0.995	0.891	102.4	104.5	91.2	101.9	8915.9	9104.9	7943.3	8872.3	8469	9104.9	6844.7	8584.9	35	35	35	35	191.17
High	ENSP00000497948.1	pep chromosome:GRCh38:5:95461755:95554977:-1 gene:ENSG00000198677.11 transcript:ENST00000649566.1 gene_biotype:protein_coding transcript_biotype:protein_coding gene_symbol:TTC37 description:tetratricopeptide repeat domain 37 [Source:HGNC Symbol;Acc:HGNC:23639]	FALSE	TRUE	32.289	44	58	43	High	High	High	High	1.039	1.151	1.147	92.2	95.8	105.8	106.2	8334.1	8661.1	9555.7	9593.6	7916.4	8661.1	8234.2	9282.8	41	41	41	41	183.52
High	ENSP00000449396.1	pep chromosome:GRCh38:12:56162359:56189483:-1 gene:ENSG00000139613.12 transcript:ENST00000550164.6 gene_biotype:protein_coding transcript_biotype:protein_coding gene_symbol:SMARCC2 description:SWI/SNF related, matrix associated, actin dependent regulator of chromatin subfamily c member 2 [Source:HGNC Symbol;Acc:HGNC:11105]	FALSE	TRUE	34.3775	44	65	1	Medium	Medium	Medium	Medium	0.989	0.988	1.08	98.6	97.5	106.4	97.4	8730.5	8637.2	9425.3	8627.2	8293	8637.2	8121.8	8347.7	39	39	39	39	213.06
High	ENSP00000327694.5	pep chromosome:GRCh38:11:925809:1012245:1 gene:ENSG00000183020.13 transcript:ENST00000332231.9 gene_biotype:protein_coding transcript_biotype:protein_coding gene_symbol:AP2A2 description:adaptor related protein complex 2 subunit alpha 2 [Source:HGNC Symbol;Acc:HGNC:562]	FALSE	TRUE	48.8298	45	69	1	High	High	High	High																				216.3
High	ENSP00000267113.4	pep chromosome:GRCh38:12:56128267:56144041:1 gene:ENSG00000139641.12 transcript:ENST00000267113.4 gene_biotype:protein_coding transcript_biotype:protein_coding gene_symbol:ESYT1 description:extended synaptotagmin 1 [Source:HGNC Symbol;Acc:HGNC:29534]	FALSE	TRUE	36.6248	36	70	1	High	High	High	High	1.089	0.909	0.941	101.5	110.6	95.6	92.3	154.9	168.7	145.9	140.8	147.2	168.7	125.7	136.3	1	1	1	1	219.17
High	ENSP00000261733.2	pep chromosome:GRCh38:12:111766933:111817532:1 gene:ENSG00000111275.13 transcript:ENST00000261733.7 gene_biotype:protein_coding transcript_biotype:protein_coding gene_symbol:ALDH2 description:aldehyde dehydrogenase 2 family member [Source:HGNC Symbol;Acc:HGNC:404]	FALSE	TRUE	53.7718	24	89	22	High	High	High	High	1.016	1.451	1.959	73.7	74.9	144.4	107	8247.7	8383.7	16160.6	11967.8	7834.4	8383.7	13925.6	11580.1	24	24	24	24	295.28
High	ENSP00000321584.4	pep chromosome:GRCh38:3:49024325:49029398:-1 gene:ENSG00000178035.12 transcript:ENST00000326739.9 gene_biotype:protein_coding transcript_biotype:protein_coding gene_symbol:IMPDH2 description:inosine monophosphate dehydrogenase 2 [Source:HGNC Symbol;Acc:HGNC:6053]	FALSE	TRUE	53.5019	28	69	26	High	High	High	High	1.011	0.925	0.705	109.9	111.1	77.5	101.6	15021.4	15190.2	10595.7	13889.9	14268.6	15190.2	9130.3	13439.9	30	30	30	30	230.86
High	ENSP00000500603.1	pep chromosome:GRCh38:CHR_HG2111_PATCH:18398892:18410844:1 gene:ENSG00000288299.1 transcript:ENST00000673007.1 gene_biotype:protein_coding transcript_biotype:protein_coding gene_symbol:LDHA description:lactate dehydrogenase A [Source:HGNC Symbol;Acc:HGNC:6535]	FALSE	TRUE	58.1717	31	255	9	High	High	High	High	0.99	1.024	0.911	101.9	100.9	92.8	104.3	43472.9	43050	39590	44500.7	41294.2	43050	34114.8	43059.1	33	33	33	33	683.81
High	ENSP00000375918.3	pep chromosome:GRCh38:2:222860942:222942222:1 gene:ENSG00000123983.14 transcript:ENST00000392066.7 gene_biotype:protein_coding transcript_biotype:protein_coding gene_symbol:ACSL3 description:acyl-CoA synthetase long chain family member 3 [Source:HGNC Symbol;Acc:HGNC:3570]	FALSE	TRUE	47.6389	29	56	26	High	High	High	High	0.963	1.01	0.92	102.8	99	94.5	103.8	9903.2	9535.4	9106.6	9997.4	9406.8	9535.4	7847.2	9673.5	31	31	31	31	177.72
High	ENSP00000363745.3	pep chromosome:GRCh38:1:23309783:23344310:-1 gene:ENSG00000125944.20 transcript:ENST00000374616.7 gene_biotype:protein_coding transcript_biotype:protein_coding gene_symbol:HNRNPR description:heterogeneous nuclear ribonucleoprotein R [Source:HGNC Symbol;Acc:HGNC:5047]	FALSE	TRUE	44.0252	30	74	1	High	High	High	High	1.104	0.865	0.871	104.2	115	90.8	90.1	49.8	54.9	43.4	43.1	47.3	54.9	37.4	41.7	1	1	1	1	238.03
High	ENSP00000275493.2	pep chromosome:GRCh38:7:55019017:55211628:1 gene:ENSG00000146648.18 transcript:ENST00000275493.7 gene_biotype:protein_coding transcript_biotype:protein_coding gene_symbol:EGFR description:epidermal growth factor receptor [Source:HGNC Symbol;Acc:HGNC:3236]	FALSE	TRUE	38.843	40	63	39	High	High	High	High	0.976	0.842	0.806	110.4	107.7	88.9	93	9904.2	9665.8	7978.8	8340.4	9407.9	9665.8	6875.3	8070.2	39	39	39	39	216.06
High	ENSP00000326563.5	pep chromosome:GRCh38:5:138352685:138437027:1 gene:ENSG00000120733.14 transcript:ENST00000314358.10 gene_biotype:protein_coding transcript_biotype:protein_coding gene_symbol:KDM3B description:lysine demethylase 3B [Source:HGNC Symbol;Acc:HGNC:1337]	FALSE	TRUE	29.188	44	54	43	High	High	High	High	0.994	1.053	0.944	100.2	99.7	94.6	105.5	7588.8	7545.3	7162.1	7990.7	7208.5	7545.3	6171.6	7731.8	39	39	39	39	173.62
High	ENSP00000370258.4	pep chromosome:GRCh38:16:28379581:28403879:-1 gene:ENSG00000205609.12 transcript:ENST00000380876.4 gene_biotype:protein_coding transcript_biotype:protein_coding gene_symbol:EIF3CL description:eukaryotic translation initiation factor 3 subunit C like [Source:HGNC Symbol;Acc:HGNC:26347]	FALSE	TRUE	38.2932	40	80	40	High	High	High	High	0.995	0.905	0.756	109.4	108.8	82.7	99	13681.8	13609.8	10344.3	12379.1	12996.1	13609.8	8913.7	11978.1	40	40	40	40	213.96
High	ENSP00000424940.2	pep chromosome:GRCh38:5:119452497:119542332:1 gene:ENSG00000133835.16 transcript:ENST00000510025.6 gene_biotype:protein_coding transcript_biotype:protein_coding gene_symbol:HSD17B4 description:hydroxysteroid 17-beta dehydrogenase 4 [Source:HGNC Symbol;Acc:HGNC:5213]	FALSE	TRUE	48.6413	29	59	29	High	High	High	High	1.054	1.423	1.504	80.3	84.6	120.8	114.3	7573.5	7983.8	11393.4	10780.2	7194	7983.8	9817.7	10430.9	28	28	28	28	198.43
High	ENSP00000350948.5	pep chromosome:GRCh38:12:32679292:32744428:1 gene:ENSG00000087470.18 transcript:ENST00000358214.9 gene_biotype:protein_coding transcript_biotype:protein_coding gene_symbol:DNM1L description:dynamin 1 like [Source:HGNC Symbol;Acc:HGNC:2973]	FALSE	TRUE	57.0225	35	60	2	High	High	High	High	1.011	1.074	0.989	98.2	99.3	97.1	105.5	8422.4	8518.5	8333.5	9048.7	8000.3	8518.5	7181	8755.5	36	36	36	36	205.83
High	ENSP00000498205.1	pep chromosome:GRCh38:10:103396626:103446281:1 gene:ENSG00000148843.15 transcript:ENST00000649849.1 gene_biotype:protein_coding transcript_biotype:protein_coding gene_symbol:PDCD11 description:programmed cell death 11 [Source:HGNC Symbol;Acc:HGNC:13408]	FALSE	TRUE	28.4722	52	65	52	High	High	High	High	1.086	0.494	0.544	128	139.1	69.6	63.2	11007.6	11957.7	5986.6	5435.4	10455.9	11957.7	5158.7	5259.3	46	46	46	46	184.13
High	ENSP00000480421.1	pep chromosome:GRCh38:7:100875103:100888664:1 gene:ENSG00000087087.20 transcript:ENST00000611405.5 gene_biotype:protein_coding transcript_biotype:protein_coding gene_symbol:SRRT description:serrate, RNA effector molecule [Source:HGNC Symbol;Acc:HGNC:24101]	FALSE	TRUE	43.2648	41	68	41	High	High	High	High	1.015	0.94	0.971	101.9	103.4	99	95.8	11965.6	12142.9	11622.2	11249	11366	12142.9	10014.9	10884.6	39	39	39	39	193.38
High	ENSP00000377507.1	pep chromosome:GRCh38:17:41754604:41785155:-1 gene:ENSG00000173801.17 transcript:ENST00000393930.5 gene_biotype:protein_coding transcript_biotype:protein_coding gene_symbol:JUP description:junction plakoglobin [Source:HGNC Symbol;Acc:HGNC:6207]	FALSE	TRUE	57.1812	34	65	28	High	High	High	High	0.977	1.333	1.811	78.1	76.3	141.5	104.1	9712.5	9491.7	17589.7	12946.3	9225.7	9491.7	15157.1	12526.9	35	35	35	35	216.76
High	ENSP00000431641.1	pep chromosome:GRCh38:11:123060129:123061483:-1 gene:ENSG00000109971.14 transcript:ENST00000534567.5 gene_biotype:protein_coding transcript_biotype:protein_coding gene_symbol:HSPA8 description:heat shock protein family A (Hsp70) member 8 [Source:HGNC Symbol;Acc:HGNC:5241]	FALSE	TRUE	93.9891	18	164	1	High	High	High	High	1.059	1.199	1.066	92.5	98	98.6	111	574.7	608.6	612.5	689.3	545.9	608.6	527.8	667	1	1	1	1	566.05
High	ENSP00000261023.3	pep chromosome:GRCh38:2:186590056:186680901:1 gene:ENSG00000138448.12 transcript:ENST00000261023.8 gene_biotype:protein_coding transcript_biotype:protein_coding gene_symbol:ITGAV description:integrin subunit alpha V [Source:HGNC Symbol;Acc:HGNC:6150]	FALSE	TRUE	41.4122	40	62	34	High	High	High	High	0.951	1.139	1.31	90.9	86.5	119.1	103.5	9820.8	9339.7	12866.8	11185	9328.6	9339.7	11087.4	10822.7	39	39	39	39	197.81
High	ENSP00000410378.2	pep chromosome:GRCh38:12:132768914:132828864:-1 gene:ENSG00000090615.15 transcript:ENST00000450791.7 gene_biotype:protein_coding transcript_biotype:protein_coding gene_symbol:GOLGA3 description:golgin A3 [Source:HGNC Symbol;Acc:HGNC:4426]	FALSE	TRUE	37.5834	49	57	47	High	High	High	High	1.002	0.997	1.085	97.9	98.1	106.3	97.7	6326.7	6337.4	6866.6	6310.6	6009.7	6337.4	5916.9	6106.2	45	45	45	45	180.68
High	ENSP00000296255.3	pep chromosome:GRCh38:3:128619969:128650818:-1 gene:ENSG00000163902.12 transcript:ENST00000296255.8 gene_biotype:protein_coding transcript_biotype:protein_coding gene_symbol:RPN1 description:ribophorin I [Source:HGNC Symbol;Acc:HGNC:10381]	FALSE	TRUE	60.4613	35	89	35	High	High	High	High	0.995	1.088	1.149	94.5	94.1	108.6	102.9	13729.8	13663.3	15768.8	14944.5	13041.8	13663.3	13588	14460.4	36	36	36	36	269.57
High	ENSP00000325827.7	pep chromosome:GRCh38:9:136440097:136477689:-1 gene:ENSG00000148396.18 transcript:ENST00000313050.11 gene_biotype:protein_coding transcript_biotype:protein_coding gene_symbol:SEC16A description:SEC16 homolog A, endoplasmic reticulum export factor [Source:HGNC Symbol;Acc:HGNC:29006]	FALSE	TRUE	23.1226	40	55	40	High	High	High	High	1.059	1.105	1.072	94.4	100	101.2	104.4	6622.6	7013.9	7099.9	7320.5	6290.7	7013.9	6118	7083.4	37	37	37	37	177.29
High	ENSP00000295640.4	pep chromosome:GRCh38:1:201982648:202006143:1 gene:ENSG00000176393.11 transcript:ENST00000295640.9 gene_biotype:protein_coding transcript_biotype:protein_coding gene_symbol:RNPEP description:arginyl aminopeptidase [Source:HGNC Symbol;Acc:HGNC:10078]	FALSE	TRUE	49.8462	29	72	29	High	High	High	High	1.015	1.292	1.417	84.7	85.9	120	109.4	9028.4	9160.4	12792.8	11666.6	8576	9160.4	11023.6	11288.7	28	28	28	28	222.68
High	ENSP00000299138.7	pep chromosome:GRCh38:16:46656132:46689178:-1 gene:ENSG00000069329.18 transcript:ENST00000299138.12 gene_biotype:protein_coding transcript_biotype:protein_coding gene_symbol:VPS35 description:VPS35 retromer complex component [Source:HGNC Symbol;Acc:HGNC:13487]	FALSE	TRUE	43.9698	36	65	33	High	High	High	High	1.012	1.119	1.096	94.6	95.7	103.7	105.9	10186.8	10305.4	11168.3	11401.9	9676.3	10305.4	9623.7	11032.6	34	34	34	34	188.97
High	ENSP00000222345.4	pep chromosome:GRCh38:19:37907208:38208369:1 gene:ENSG00000105738.11 transcript:ENST00000222345.11 gene_biotype:protein_coding transcript_biotype:protein_coding gene_symbol:SIPA1L3 description:signal induced proliferation associated 1 like 3 [Source:HGNC Symbol;Acc:HGNC:23801]	FALSE	TRUE	33.1275	51	55	47	High	High	High	High	1.033	1.02	0.967	99.5	102.8	96.2	101.5	6587.3	6802.9	6370.5	6722.2	6257.2	6802.9	5489.5	6504.4	40	40	40	40	163.99
High	ENSP00000354681.3	pep chromosome:GRCh38:3:193593186:193697811:1 gene:ENSG00000198836.10 transcript:ENST00000361908.8 gene_biotype:protein_coding transcript_biotype:protein_coding gene_symbol:OPA1 description:OPA1 mitochondrial dynamin like GTPase [Source:HGNC Symbol;Acc:HGNC:8140]	FALSE	TRUE	41.5246	40	57	40	High	High	High	High	1.007	1.082	1.103	95.4	96.1	105.2	103.2	9149	9210.2	10088.1	9897.7	8690.5	9210.2	8693	9577	38	38	38	38	187.09
High	ENSP00000359001.4	pep chromosome:GRCh38:X:153947559:153971184:-1 gene:ENSG00000172534.14 transcript:ENST00000369984.4 gene_biotype:protein_coding transcript_biotype:protein_coding gene_symbol:HCFC1 description:host cell factor C1 [Source:HGNC Symbol;Acc:HGNC:4839]	FALSE	TRUE	21.7788	36	55	35	High	High	High	High	0.995	0.918	0.967	103.1	102.6	99.7	94.7	7886.4	7846.7	7625	7240.7	7491.2	7846.7	6570.5	7006.2	28	28	28	28	173.13
High	ENSP00000449386.2	pep chromosome:GRCh38:12:108522214:108561173:-1 gene:ENSG00000075856.12 transcript:ENST00000546815.6 gene_biotype:protein_coding transcript_biotype:protein_coding gene_symbol:SART3 description:spliceosome associated factor 3, U4/U6 recycling protein [Source:HGNC Symbol;Acc:HGNC:16860]	FALSE	TRUE	46.2098	43	66	41	High	High	High	High	0.982	1.113	1.147	94.3	92.6	108.2	105	8604	8445.3	9868.1	9579	8172.8	8445.3	8503.4	9268.7	40	40	40	40	215.29
High	ENSP00000377612.5	pep chromosome:GRCh38:12:56128056:56144671:1 gene:ENSG00000139641.12 transcript:ENST00000394048.9 gene_biotype:protein_coding transcript_biotype:protein_coding gene_symbol:ESYT1 description:extended synaptotagmin 1 [Source:HGNC Symbol;Acc:HGNC:29534]	FALSE	TRUE	36.1413	36	70	1	High	High	High	High	0.989	1.03	1.008	99.3	98.2	100.2	102.3	10406.4	10288.2	10493.5	10713.7	9884.9	10288.2	9042.3	10366.6	36	36	36	36	218.77
High	ENSP00000433664.1	pep chromosome:GRCh38:11:10797050:10807973:-1 gene:ENSG00000110321.17 transcript:ENST00000526148.5 gene_biotype:protein_coding transcript_biotype:protein_coding gene_symbol:EIF4G2 description:eukaryotic translation initiation factor 4 gamma 2 [Source:HGNC Symbol;Acc:HGNC:3297]	FALSE	TRUE	46.527	41	73	41	High	High	High	High	0.998	0.816	0.627	116.3	116	72.9	94.8	16181.3	16146.8	10147.7	13196.8	15370.4	16146.8	8744.3	12769.3	40	40	40	40	204.52
High	ENSP00000283131.3	pep chromosome:GRCh38:4:143513702:143557486:1 gene:ENSG00000153147.6 transcript:ENST00000283131.4 gene_biotype:protein_coding transcript_biotype:protein_coding gene_symbol:SMARCA5 description:SWI/SNF related, matrix associated, actin dependent regulator of chromatin, subfamily a, member 5 [Source:HGNC Symbol;Acc:HGNC:11101]	FALSE	TRUE	39.8289	49	69	32	High	High	High	High	1.007	0.703	0.635	119.6	120.4	75.9	84.1	6731.9	6776.2	4271.5	4734.7	6394.5	6776.2	3680.8	4581.4	29	29	29	29	209.11
High	ENSP00000499895.1	pep chromosome:GRCh38:CHR_HG2121_PATCH:89643512:89819723:-1 gene:ENSG00000288121.1 transcript:ENST00000672983.1 gene_biotype:protein_coding transcript_biotype:protein_coding gene_symbol:MDN1 description:midasin AAA ATPase 1 [Source:HGNC Symbol;Acc:HGNC:18302]	FALSE	TRUE	11.1687	54	75	54	High	High	High	High	0.941	0.745	0.632	120.5	113.4	76.2	89.9	7636.4	7182.6	4829.3	5692.6	7253.7	7182.6	4161.4	5508.2	50	50	50	50	192.85
High	ENSP00000229268.8	pep chromosome:GRCh38:12:6852128:6866629:1 gene:ENSG00000111667.13 transcript:ENST00000229268.12 gene_biotype:protein_coding transcript_biotype:protein_coding gene_symbol:USP5 description:ubiquitin specific peptidase 5 [Source:HGNC Symbol;Acc:HGNC:12628]	FALSE	TRUE	46.62	34	71	32	High	High	High	High	0.984	1.138	1.159	93.4	91.9	108.3	106.3	9467.3	9313.9	10975.8	10769.6	8992.8	9313.9	9457.9	10420.7	32	32	32	32	220.35
High	ENSP00000312066.1	pep chromosome:GRCh38:17:76038785:76072517:-1 gene:ENSG00000167881.15 transcript:ENST00000307877.7 gene_biotype:protein_coding transcript_biotype:protein_coding gene_symbol:SRP68 description:signal recognition particle 68 [Source:HGNC Symbol;Acc:HGNC:11302]	FALSE	TRUE	54.067	34	60	33	High	High	High	High	0.996	1.01	0.887	102.7	102.3	91.2	103.8	8627.3	8589.6	7654.6	8714.9	8195	8589.6	6596	8432.5	34	34	34	34	194.09
High	ENSP00000354251.2	pep chromosome:GRCh38:2:182924877:183038858:-1 gene:ENSG00000061676.15 transcript:ENST00000360982.2 gene_biotype:protein_coding transcript_biotype:protein_coding gene_symbol:NCKAP1 description:NCK associated protein 1 [Source:HGNC Symbol;Acc:HGNC:7666]	FALSE	TRUE	34.9206	40	56	40	High	High	High	High	1.028	0.958	0.88	103.4	106.3	91.1	99.1	8484.5	8722.8	7470.1	8131.8	8059.3	8722.8	6437	7868.4	40	40	40	40	165.34
High	ENSP00000217426.2	pep chromosome:GRCh38:20:34280268:34303355:-1 gene:ENSG00000101444.13 transcript:ENST00000217426.7 gene_biotype:protein_coding transcript_biotype:protein_coding gene_symbol:AHCY description:adenosylhomocysteinase [Source:HGNC Symbol;Acc:HGNC:343]	FALSE	TRUE	54.1667	24	87	23	High	High	High	High	0.966	1.013	0.92	102.6	99.1	94.4	103.9	17187.5	16598.5	15816.5	17408	16326.1	16598.5	13629.1	16844	27	27	27	27	274.67
High	ENSP00000337445.4	pep chromosome:GRCh38:17:12991612:13018027:-1 gene:ENSG00000006744.19 transcript:ENST00000338034.9 gene_biotype:protein_coding transcript_biotype:protein_coding gene_symbol:ELAC2 description:elaC ribonuclease Z 2 [Source:HGNC Symbol;Acc:HGNC:14198]	FALSE	TRUE	45.1574	30	50	30	High	High	High	High	0.991	0.853	0.651	114.4	113.4	74.5	97.6	7184.8	7121.3	4675.5	6129.6	6824.7	7121.3	4028.9	5931.1	30	30	30	30	170.08
High	ENSP00000264639.4	pep chromosome:GRCh38:17:39980807:39997959:1 gene:ENSG00000108344.15 transcript:ENST00000264639.9 gene_biotype:protein_coding transcript_biotype:protein_coding gene_symbol:PSMD3 description:proteasome 26S subunit, non-ATPase 3 [Source:HGNC Symbol;Acc:HGNC:9560]	FALSE	TRUE	56.1798	31	67	31	High	High	High	High	0.988	1.021	0.958	100.8	99.7	96.6	102.9	12580.6	12434.7	12048.2	12839.9	11950.1	12434.7	10382	12423.9	32	32	32	32	210.54
High	ENSP00000346550.5	pep chromosome:GRCh38:5:151100706:151157779:-1 gene:ENSG00000197043.14 transcript:ENST00000354546.10 gene_biotype:protein_coding transcript_biotype:protein_coding gene_symbol:ANXA6 description:annexin A6 [Source:HGNC Symbol;Acc:HGNC:544]	FALSE	TRUE	61.9614	43	68	43	High	High	High	High	1.075	1.364	1.515	80.7	86.8	122.3	110.2	8900.1	9568.3	13482.4	12144	8454	9568.3	11617.8	11750.6	43	43	43	43	207.23
High	ENSP00000310448.5	pep chromosome:GRCh38:11:65961734:65980137:1 gene:ENSG00000175467.15 transcript:ENST00000312397.10 gene_biotype:protein_coding transcript_biotype:protein_coding gene_symbol:SART1 description:spliceosome associated factor 1, recruiter of U4/U6.U5 tri-snRNP [Source:HGNC Symbol;Acc:HGNC:10538]	FALSE	TRUE	45.75	33	48	32	High	High	High	High	1.059	0.841	1.022	102	108.1	104.2	85.7	6351.4	6729.1	6489.7	5338.5	6033.1	6729.1	5592.2	5165.6	29	29	29	29	170.27
High	ENSP00000379281.3	pep chromosome:GRCh38:8:100920630:100950557:-1 gene:ENSG00000164924.18 transcript:ENST00000395951.7 gene_biotype:protein_coding transcript_biotype:protein_coding gene_symbol:YWHAZ description:tyrosine 3-monooxygenase/tryptophan 5-monooxygenase activation protein zeta [Source:HGNC Symbol;Acc:HGNC:12855]	FALSE	TRUE	79.1837	23	213	15	High	High	High	High	0.994	1.042	1.04	98.1	97.6	102	102.3	27367.1	27208.9	28459.6	28528	25995.6	27208.9	24523.7	27603.8	20	20	20	20	628.92
High	ENSP00000257829.3	pep chromosome:GRCh38:11:34105629:34146908:1 gene:ENSG00000135372.9 transcript:ENST00000257829.8 gene_biotype:protein_coding transcript_biotype:protein_coding gene_symbol:NAT10 description:N-acetyltransferase 10 [Source:HGNC Symbol;Acc:HGNC:29830]	FALSE	TRUE	37.1707	35	58	34	High	High	High	High	1.053	0.602	0.657	120.8	127.1	79.3	72.7	11730.5	12346.5	7705	7063.3	11142.6	12346.5	6639.4	6834.5	34	34	34	34	181.82
High	P13645	Keratin, type I cytoskeletal 10 OS=Homo sapiens GN=KRT10 PE=1 SV=6	TRUE	TRUE	52.7397	29	76	20	High	High	High	High	0.851	0.538	1.08	115.3	98.1	124.6	62	11362.1	9667.2	12271.6	6109.4	10792.7	9667.2	10574.4	5911.5	30	30	30	30	272.09
High	ENSP00000336725.3	pep chromosome:GRCh38:Y:12904868:12920478:1 gene:ENSG00000067048.17 transcript:ENST00000336079.8 gene_biotype:protein_coding transcript_biotype:protein_coding gene_symbol:DDX3Y description:DEAD-box helicase 3 Y-linked [Source:HGNC Symbol;Acc:HGNC:2699]	FALSE	TRUE	47.5758	33	93	4	High	High	High	High	1.045	0.955	0.985	100.4	104.9	98.8	95.9	674.3	704.5	663.9	644.3	640.5	704.5	572.1	623.4	4	4	4	4	274.18
High	ENSP00000262461.2	pep chromosome:GRCh38:5:128083766:128189677:1 gene:ENSG00000064651.14 transcript:ENST00000262461.7 gene_biotype:protein_coding transcript_biotype:protein_coding gene_symbol:SLC12A2 description:solute carrier family 12 member 2 [Source:HGNC Symbol;Acc:HGNC:10911]	FALSE	TRUE	29.7855	31	58	30	High	High	High	High	0.964	1.398	1.606	80.5	77.6	129.3	112.6	8850.1	8532.9	14212.4	12372.4	8406.6	8532.9	12246.8	11971.6	30	30	30	30	189.7
High	ENSP00000301785.5	pep chromosome:GRCh38:11:62712630:62727457:-1 gene:ENSG00000214753.4 transcript:ENST00000301785.7 gene_biotype:protein_coding transcript_biotype:protein_coding gene_symbol:HNRNPUL2 description:heterogeneous nuclear ribonucleoprotein U like 2 [Source:HGNC Symbol;Acc:HGNC:25451]	FALSE	TRUE	48.5944	37	70	36	High	High	High	High	1.013	0.901	1.282	95.3	96.6	122.2	85.9	13470.7	13652.3	17263.2	12139.4	12795.6	13652.3	14875.7	11746.1	38	38	38	38	218.58
High	ENSP00000365233.4	pep chromosome:GRCh38:13:102597003:102678461:1 gene:ENSG00000134900.12 transcript:ENST00000376065.8 gene_biotype:protein_coding transcript_biotype:protein_coding gene_symbol:TPP2 description:tripeptidyl peptidase 2 [Source:HGNC Symbol;Acc:HGNC:12016]	FALSE	TRUE	31.9456	39	58	1	High	High	High	High	0.999	1.149	1.011	96.2	96.1	97.2	110.5	255.3	255	258	293.4	242.5	255	222.4	283.9	1	1	1	1	172.41
High	ENSP00000352385.4	pep chromosome:GRCh38:11:118572424:118602928:1 gene:ENSG00000095139.14 transcript:ENST00000359415.8 gene_biotype:protein_coding transcript_biotype:protein_coding gene_symbol:ARCN1 description:archain 1 [Source:HGNC Symbol;Acc:HGNC:649]	FALSE	TRUE	51.8116	32	77	32	High	High	High	High	1.016	1.083	1.036	96.7	98.3	100.2	104.8	13720.7	13941.1	14216.3	14863.2	13033	13941.1	12250.2	14381.6	33	33	33	33	225.26
High	ENSP00000358159.2	pep chromosome:GRCh38:6:100508194:100881329:-1 gene:ENSG00000112249.14 transcript:ENST00000369162.7 gene_biotype:protein_coding transcript_biotype:protein_coding gene_symbol:ASCC3 description:activating signal cointegrator 1 complex subunit 3 [Source:HGNC Symbol;Acc:HGNC:18697]	FALSE	TRUE	24.3869	51	59	50	High	High	High	High	1.044	1.1	0.952	97.7	101.9	92.9	107.4	9007.5	9401.9	8571	9908	8556.1	9401.9	7385.7	9587	45	45	45	45	175.41
High	ENSP00000228740.2	pep chromosome:GRCh38:12:96000753:96035587:-1 gene:ENSG00000111144.10 transcript:ENST00000228740.7 gene_biotype:protein_coding transcript_biotype:protein_coding gene_symbol:LTA4H description:leukotriene A4 hydrolase [Source:HGNC Symbol;Acc:HGNC:6710]	FALSE	TRUE	54.6645	31	74	31	High	High	High	High	1.042	1.117	1.141	93	96.9	106.1	103.9	12450.7	12968.8	14200.7	13910.1	11826.7	12968.8	12236.8	13459.5	33	33	33	33	228.68
High	ENSP00000432016.1	pep chromosome:GRCh38:5:140401908:140549569:1 gene:ENSG00000254996.5 transcript:ENST00000532219.5 gene_biotype:protein_coding transcript_biotype:protein_coding gene_symbol:ANKHD1-EIF4EBP3 description:ANKHD1-EIF4EBP3 readthrough [Source:HGNC Symbol;Acc:HGNC:33530]	FALSE	TRUE	19.0676	40	49	7	High	High	High	High	1.016	1.001	0.854	103.3	105	88.3	103.4	6769.1	6876.6	5784	6773.8	6429.9	6876.6	4984.1	6554.3	37	37	37	37	162.14
High	ENSP00000393621.1	pep chromosome:GRCh38:7:134891610:134968859:1 gene:ENSG00000122786.20 transcript:ENST00000424922.5 gene_biotype:protein_coding transcript_biotype:protein_coding gene_symbol:CALD1 description:caldesmon 1 [Source:HGNC Symbol;Acc:HGNC:1441]	FALSE	TRUE	55.8271	36	63	3	High	High	High	High	1.001	1.196	1.395	87.1	87.2	121.5	104.2	8428.5	8439	11758.2	10080.8	8006.1	8439	10132	9754.3	36	36	36	36	195.71
High	ENSP00000288235.4	pep chromosome:GRCh38:15:59132434:59372871:-1 gene:ENSG00000157483.9 transcript:ENST00000288235.9 gene_biotype:protein_coding transcript_biotype:protein_coding gene_symbol:MYO1E description:myosin IE [Source:HGNC Symbol;Acc:HGNC:7599]	FALSE	TRUE	36.1011	35	55	35	High	High	High	High	0.957	1.105	1.111	95.9	91.7	106.5	105.9	8588.1	8220.3	9537.9	9491.7	8157.7	8220.3	8218.8	9184.2	34	34	34	34	178.3
High	ENSP00000238081.3	pep chromosome:GRCh38:2:9583967:9630997:-1 gene:ENSG00000134308.14 transcript:ENST00000238081.8 gene_biotype:protein_coding transcript_biotype:protein_coding gene_symbol:YWHAQ description:tyrosine 3-monooxygenase/tryptophan 5-monooxygenase activation protein theta [Source:HGNC Symbol;Acc:HGNC:12854]	FALSE	TRUE	68.9796	24	199	17	High	High	High	High	1.001	1.022	0.971	100.2	100.3	97.3	102.3	33962.5	33996.9	32991.6	34692.9	32260.4	33996.9	28428.9	33569	28	28	28	28	567.68
High	ENSP00000365220.3	pep chromosome:GRCh38:13:102596986:102679958:1 gene:ENSG00000134900.12 transcript:ENST00000376052.5 gene_biotype:protein_coding transcript_biotype:protein_coding gene_symbol:TPP2 description:tripeptidyl peptidase 2 [Source:HGNC Symbol;Acc:HGNC:12016]	FALSE	TRUE	30.9033	39	58	1	High	High	High	High	1.012	1.158	1.059	94.6	95.8	100.1	109.5	9267.5	9383	9812.5	10732.9	8803.1	9383	8455.5	10385.2	37	37	37	37	174.67
High	ENSP00000360162.4	pep chromosome:GRCh38:X:129446846:129523405:-1 gene:ENSG00000102038.15 transcript:ENST00000371121.4 gene_biotype:protein_coding transcript_biotype:protein_coding gene_symbol:SMARCA1 description:SWI/SNF related, matrix associated, actin dependent regulator of chromatin, subfamily a, member 1 [Source:HGNC Symbol;Acc:HGNC:11097]	FALSE	TRUE	41.3084	53	78	36	High	High	High	High	0.994	0.856	0.794	109.8	109.1	87.1	93.9	12205.5	12132.2	9687.5	10444.1	11593.8	12132.2	8347.7	10105.8	48	48	48	48	216.64
High	ENSP00000473172.1	pep chromosome:GRCh38:19:48993887:49015970:1 gene:ENSG00000183207.14 transcript:ENST00000595090.6 gene_biotype:protein_coding transcript_biotype:protein_coding gene_symbol:RUVBL2 description:RuvB like AAA ATPase 2 [Source:HGNC Symbol;Acc:HGNC:10475]	FALSE	TRUE	58.7473	27	70	27	High	High	High	High	0.983	0.972	0.923	103.1	101.4	95.2	100.2	12819.6	12605.7	11835.2	12459	12177.1	12605.7	10198.4	12055.3	31	31	31	31	223.12
High	ENSP00000357459.4	pep chromosome:GRCh38:1:154582057:154608186:-1 gene:ENSG00000160710.17 transcript:ENST00000368474.9 gene_biotype:protein_coding transcript_biotype:protein_coding gene_symbol:ADAR description:adenosine deaminase RNA specific [Source:HGNC Symbol;Acc:HGNC:225]	FALSE	TRUE	35.5628	46	81	46	High	High	High	High	1.004	0.967	1.069	99	99.4	105.9	95.7	12971.6	13023.2	13871.7	12541.7	12321.5	13023.2	11953.3	12135.4	49	49	49	49	227.09
High	ENSP00000321746.4	pep chromosome:GRCh38:4:94451942:94668223:1 gene:ENSG00000163110.15 transcript:ENST00000317968.9 gene_biotype:protein_coding transcript_biotype:protein_coding gene_symbol:PDLIM5 description:PDZ and LIM domain 5 [Source:HGNC Symbol;Acc:HGNC:17468]	FALSE	TRUE	63.255	34	64	34	High	High	High	High	0.974	1.094	1.268	92.3	89.8	117	100.9	9933.7	9672.1	12597.1	10868.4	9435.8	9672.1	10854.9	10516.3	34	34	34	34	200.35
High	ENSP00000362947.1	pep chromosome:GRCh38:X:71283633:71301168:1 gene:ENSG00000147140.16 transcript:ENST00000373841.5 gene_biotype:protein_coding transcript_biotype:protein_coding gene_symbol:NONO description:non-POU domain containing octamer binding [Source:HGNC Symbol;Acc:HGNC:7871]	FALSE	TRUE	54.5648	28	98	26	High	High	High	High	1.073	0.805	0.935	104.9	112.5	98.1	84.4	14249.2	15287	13327.1	11468.5	13535.1	15287	11484	11097	34	34	34	34	290.25
High	ENSP00000338919.6	pep chromosome:GRCh38:X:120526396:120561440:-1 gene:ENSG00000158290.16 transcript:ENST00000336592.10 gene_biotype:protein_coding transcript_biotype:protein_coding gene_symbol:CUL4B description:cullin 4B [Source:HGNC Symbol;Acc:HGNC:2555]	FALSE	TRUE	49.1111	46	63	29	High	High	High	High	1.008	1.064	1.088	96.2	96.9	104.6	102.3	10017.3	10095.3	10897.7	10659.9	9515.3	10095.3	9390.6	10314.6	44	44	44	44	194.62
High	ENSP00000261590.8	pep chromosome:GRCh38:18:31498177:31549008:1 gene:ENSG00000046604.13 transcript:ENST00000261590.13 gene_biotype:protein_coding transcript_biotype:protein_coding gene_symbol:DSG2 description:desmoglein 2 [Source:HGNC Symbol;Acc:HGNC:3049]	FALSE	TRUE	39.7138	34	54	34	High	High	High	High	0.992	1.097	1.328	90.6	89.9	120.3	99.3	8115.4	8052.6	10779.2	8899.6	7708.7	8052.6	9288.4	8611.3	33	33	33	33	176.52
High	ENSP00000379350.2	pep chromosome:GRCh38:10:32900319:32957894:-1 gene:ENSG00000150093.19 transcript:ENST00000396033.6 gene_biotype:protein_coding transcript_biotype:protein_coding gene_symbol:ITGB1 description:integrin subunit beta 1 [Source:HGNC Symbol;Acc:HGNC:6153]	FALSE	TRUE	32.3308	27	85	21	High	High	High	High	0.965	0.961	0.962	102.9	99.3	98.9	98.9	16116.5	15552.2	15500.1	15492.9	15308.8	15552.2	13356.4	14991	27	27	27	27	290.26
High	ENSP00000487049.2	pep chromosome:GRCh38:20:36092712:36230343:1 gene:ENSG00000088367.23 transcript:ENST00000628415.2 gene_biotype:protein_coding transcript_biotype:protein_coding gene_symbol:EPB41L1 description:erythrocyte membrane protein band 4.1 like 1 [Source:HGNC Symbol;Acc:HGNC:3378]	FALSE	TRUE	50.9272	33	64	2	High	High	High	High	1.073	1.266	1.364	85.1	91.2	116	107.7	263.9	283.1	360	334.3	250.7	283.1	310.2	323.4	2	2	2	2	196.21
High	ENSP00000499947.1	pep chromosome:GRCh38:CHR_HG2365_PATCH:23539361:23616629:-1 gene:ENSG00000288461.1 transcript:ENST00000672091.1 gene_biotype:protein_coding transcript_biotype:protein_coding gene_symbol:AC270230.1	FALSE	TRUE	37.9888	47	63	20	High	High	High	High	0.998	0.974	0.901	103.3	103	93	100.6	11017.2	10990.9	9924.4	10734.1	10465.1	10990.9	8551.9	10386.3	47	47	47	47	193.02
High	ENSP00000376826.2	pep chromosome:GRCh38:7:134891400:134970728:1 gene:ENSG00000122786.20 transcript:ENST00000393118.6 gene_biotype:protein_coding transcript_biotype:protein_coding gene_symbol:CALD1 description:caldesmon 1 [Source:HGNC Symbol;Acc:HGNC:1441]	FALSE	TRUE	53.0466	35	62	2	High	High	High	High	1.09	1.309	1.373	83.8	91.4	115.1	109.7	195.5	213.1	268.3	255.8	185.7	213.1	231.2	247.5	2	2	2	2	194.16
High	ENSP00000310668.5	pep chromosome:GRCh38:16:56730129:56850286:1 gene:ENSG00000102900.13 transcript:ENST00000308159.10 gene_biotype:protein_coding transcript_biotype:protein_coding gene_symbol:NUP93 description:nucleoporin 93 [Source:HGNC Symbol;Acc:HGNC:28958]	FALSE	TRUE	48.3516	40	62	40	High	High	High	High	0.987	0.674	0.561	124.2	122.5	69.6	83.7	11627.2	11471	6518.1	7839.3	11044.4	11471	5616.7	7585.3	37	37	37	37	184.69
High	ENSP00000319104.6	pep chromosome:GRCh38:17:28662205:28702679:1 gene:ENSG00000109111.15 transcript:ENST00000314616.11 gene_biotype:protein_coding transcript_biotype:protein_coding gene_symbol:SUPT6H description:SPT6 homolog, histone chaperone and transcription elongation factor [Source:HGNC Symbol;Acc:HGNC:11470]	FALSE	TRUE	26.4774	41	49	41	High	High	High	High	1.028	0.815	0.813	109.4	112.4	89	89.1	6588.4	6769.8	5356.3	5366.7	6258.3	6769.8	4615.5	5192.8	40	40	40	40	173.01
High	ENSP00000438733.2	pep chromosome:GRCh38:9:32384603:32450832:1 gene:ENSG00000122729.19 transcript:ENST00000541043.5 gene_biotype:protein_coding transcript_biotype:protein_coding gene_symbol:ACO1 description:aconitase 1 [Source:HGNC Symbol;Acc:HGNC:117]	FALSE	TRUE	49.1564	41	58	41	High	High	High	High	1.01	1.315	1.5	82.9	83.7	124.4	109	7595.5	7672.8	11395.9	9991.5	7214.8	7672.8	9819.8	9667.8	40	40	40	40	177.55
High	ENSP00000353401.3	pep chromosome:GRCh38:7:101816011:102258233:1 gene:ENSG00000257923.11 transcript:ENST00000360264.7 gene_biotype:protein_coding transcript_biotype:protein_coding gene_symbol:CUX1 description:cut like homeobox 1 [Source:HGNC Symbol;Acc:HGNC:2557]	FALSE	TRUE	31.7942	41	49	15	High	High	High	High	0.964	1.091	1.106	96.1	92.7	106.3	104.9	5678.8	5472.7	6278.8	6197	5394.2	5472.7	5410.4	5996.3	38	38	38	38	163.22
High	ENSP00000442739.2	pep chromosome:GRCh38:12:991233:1490729:1 gene:ENSG00000082805.20 transcript:ENST00000546231.6 gene_biotype:protein_coding transcript_biotype:protein_coding gene_symbol:ERC1 description:ELKS/RAB6-interacting/CAST family member 1 [Source:HGNC Symbol;Acc:HGNC:17072]	FALSE	TRUE	37.9464	44	59	43	High	High	High	High	1.036	0.992	0.966	100.1	103.8	96.7	99.4	9308.5	9645.4	8993.9	9238.1	8842	9645.4	7750	8938.8	41	41	41	41	190.09
High	ENSP00000287097.4	pep chromosome:GRCh38:6:73696203:73828313:1 gene:ENSG00000156535.15 transcript:ENST00000287097.6 gene_biotype:protein_coding transcript_biotype:protein_coding gene_symbol:CD109 description:CD109 molecule [Source:HGNC Symbol;Acc:HGNC:21685]	FALSE	TRUE	26.2284	35	60	35	High	High	High	High	1.037	1.18	1.309	88.4	91.6	115.7	104.3	7527.6	7806.6	9854.9	8884	7150.4	7806.6	8492	8596.2	36	36	36	36	190.71
High	ENSP00000360034.2	pep chromosome:GRCh38:1:67411038:67430386:-1 gene:ENSG00000142864.14 transcript:ENST00000370995.6 gene_biotype:protein_coding transcript_biotype:protein_coding gene_symbol:SERBP1 description:SERPINE1 mRNA binding protein 1 [Source:HGNC Symbol;Acc:HGNC:17860]	FALSE	TRUE	52.9412	29	84	29	High	High	High	High	0.978	0.891	0.843	107.7	105.4	90.9	96	18228.9	17825.8	15372.7	16250	17315.3	17825.8	13246.7	15723.6	29	29	29	29	251.34
High	ENSP00000414358.1	pep chromosome:GRCh38:7:47302967:47582558:-1 gene:ENSG00000136205.17 transcript:ENST00000457718.5 gene_biotype:protein_coding transcript_biotype:protein_coding gene_symbol:TNS3 description:tensin 3 [Source:HGNC Symbol;Acc:HGNC:21616]	FALSE	TRUE	31.3851	33	50	3	High	High	High	High	0.98	1.021	0.658	109.3	107.2	72	111.6	551	540.1	362.7	562.5	523.4	540.1	312.5	544.3	3	3	3	3	174.33
High	ENSP00000360268.2	pep chromosome:GRCh38:10:95605941:95656711:-1 gene:ENSG00000059573.9 transcript:ENST00000371224.7 gene_biotype:protein_coding transcript_biotype:protein_coding gene_symbol:ALDH18A1 description:aldehyde dehydrogenase 18 family member A1 [Source:HGNC Symbol;Acc:HGNC:9722]	FALSE	TRUE	54.3396	37	57	37	High	High	High	High	1.019	1.02	1.23	93.7	95.5	115.3	95.5	6745.5	6874.8	8299.9	6878.2	6407.4	6874.8	7152	6655.4	38	38	38	38	174.5
High	ENSP00000380460.3	pep chromosome:GRCh38:9:26903372:26947242:-1 gene:ENSG00000137055.15 transcript:ENST00000397292.8 gene_biotype:protein_coding transcript_biotype:protein_coding gene_symbol:PLAA description:phospholipase A2 activating protein [Source:HGNC Symbol;Acc:HGNC:9043]	FALSE	TRUE	49.9371	34	53	34	High	High	High	High	1.005	1.043	0.938	100.4	100.9	94.1	104.7	7721.7	7761.5	7239.5	8053.7	7334.7	7761.5	6238.3	7792.8	31	31	31	31	166.3
High	ENSP00000285968.6	pep chromosome:GRCh38:7:135557917:135648753:1 gene:ENSG00000155561.15 transcript:ENST00000285968.11 gene_biotype:protein_coding transcript_biotype:protein_coding gene_symbol:NUP205 description:nucleoporin 205 [Source:HGNC Symbol;Acc:HGNC:18658]	FALSE	TRUE	24.0557	46	59	46	High	High	High	High	0.983	0.559	0.505	131.3	129.1	66.2	73.4	11506.3	11315.3	5806.3	6431.5	10929.7	11315.3	5003.3	6223.2	42	42	42	42	172.92
High	ENSP00000309629.5	pep chromosome:GRCh38:11:65854673:65858180:-1 gene:ENSG00000172757.13 transcript:ENST00000308162.10 gene_biotype:protein_coding transcript_biotype:protein_coding gene_symbol:CFL1 description:cofilin 1 [Source:HGNC Symbol;Acc:HGNC:1874]	FALSE	TRUE	93.3735	26	169	21	High	High	High	High	1.016	1.149	1.179	92.1	93.6	108.6	105.8	41269.7	41927.9	48645.2	47407	39201.4	41927.9	41917.6	45871.2	29	29	29	29	442.53
High	ENSP00000368678.2	pep chromosome:GRCh38:1:1020120:1056116:1 gene:ENSG00000188157.15 transcript:ENST00000379370.7 gene_biotype:protein_coding transcript_biotype:protein_coding gene_symbol:AGRN description:agrin [Source:HGNC Symbol;Acc:HGNC:329]	FALSE	TRUE	25.1345	40	48	40	High	High	High	High	1.011	1.166	1.252	90.3	91.3	113.1	105.4	5305	5361.4	6640.7	6188.1	5039.1	5361.4	5722.3	5987.6	38	38	38	38	166.57
High	ENSP00000391211.1	pep chromosome:GRCh38:7:103344914:103369395:1 gene:ENSG00000161057.12 transcript:ENST00000435765.5 gene_biotype:protein_coding transcript_biotype:protein_coding gene_symbol:PSMC2 description:proteasome 26S subunit, ATPase 2 [Source:HGNC Symbol;Acc:HGNC:9548]	FALSE	TRUE	68.8222	31	72	31	High	High	High	High	1	1.044	0.963	99.8	99.8	96.1	104.2	16304.2	16299.6	15701.8	17023.1	15487.1	16299.6	13530.3	16471.6	30	30	30	30	217.38
High	ENSP00000355330.2	pep chromosome:GRCh38:20:38127385:38165270:-1 gene:ENSG00000198959.12 transcript:ENST00000361475.7 gene_biotype:protein_coding transcript_biotype:protein_coding gene_symbol:TGM2 description:transglutaminase 2 [Source:HGNC Symbol;Acc:HGNC:11778]	FALSE	TRUE	43.9592	28	68	28	High	High	High	High	0.998	1.028	1.202	94.6	94.4	113.7	97.3	11385.4	11364	13684	11707.6	10814.8	11364	11791.6	11328.4	30	30	30	30	202.42
High	ENSP00000361152.5	pep chromosome:GRCh38:1:45511051:45521884:-1 gene:ENSG00000117450.14 transcript:ENST00000319248.13 gene_biotype:protein_coding transcript_biotype:protein_coding gene_symbol:PRDX1 description:peroxiredoxin 1 [Source:HGNC Symbol;Acc:HGNC:9352]	TRUE	TRUE	81.9095	19	189	16	High	High	High	High	0.998	1.131	1.148	93.5	93.4	107.3	105.8	38724.7	38654.9	44440.4	43792.5	36783.9	38654.9	38294.3	42373.8	22	22	22	22	481.28
High	ENSP00000040738.5	pep chromosome:GRCh38:4:13568738:13627725:-1 gene:ENSG00000038219.13 transcript:ENST00000040738.10 gene_biotype:protein_coding transcript_biotype:protein_coding gene_symbol:BOD1L1 description:biorientation of chromosomes in cell division 1 like 1 [Source:HGNC Symbol;Acc:HGNC:31792]	FALSE	TRUE	17.3058	46	55	41	High	High	High	High	0.932	0.86	0.927	107.6	100.2	99.7	92.5	8943.7	8334.6	8287.6	7693.9	8495.5	8334.6	7141.4	7444.6	42	42	42	42	164.79
High	ENSP00000373930.3	pep chromosome:GRCh38:8:22605038:22620471:1 gene:ENSG00000158941.16 transcript:ENST00000389279.7 gene_biotype:protein_coding transcript_biotype:protein_coding gene_symbol:CCAR2 description:cell cycle and apoptosis regulator 2 [Source:HGNC Symbol;Acc:HGNC:23360]	FALSE	TRUE	46.4789	37	59	17	High	High	High	High	0.976	0.986	0.998	101	98.6	100.8	99.6	10273.2	10030.1	10249.4	10131.2	9758.4	10030.1	8831.9	9803	36	36	36	36	175.96
High	ENSP00000362014.3	pep chromosome:GRCh38:9:128203352:128255244:1 gene:ENSG00000106976.20 transcript:ENST00000372923.7 gene_biotype:protein_coding transcript_biotype:protein_coding gene_symbol:DNM1 description:dynamin 1 [Source:HGNC Symbol;Acc:HGNC:2972]	FALSE	TRUE	49.8843	47	79	1	High	High	High	High	1.186	1.311	1.647	77.8	92.2	128.1	101.9	152.3	180.6	250.8	199.7	144.7	180.6	216.1	193.2	1	1	1	1	231.85
High	ENSP00000311430.6	pep chromosome:GRCh38:15:66498015:66504855:-1 gene:ENSG00000174444.15 transcript:ENST00000307961.11 gene_biotype:protein_coding transcript_biotype:protein_coding gene_symbol:RPL4 description:ribosomal protein L4 [Source:HGNC Symbol;Acc:HGNC:10353]	FALSE	TRUE	63.2319	35	132	34	High	High	High	High	1.016	0.905	0.8	107.5	109.2	86	97.3	25280.2	25678.2	20214.5	22872.6	24013.3	25678.2	17418.9	22131.6	36	36	36	36	383.32
High	ENSP00000290378.4	pep chromosome:GRCh38:15:34790230:34795549:-1 gene:ENSG00000159251.8 transcript:ENST00000290378.6 gene_biotype:protein_coding transcript_biotype:protein_coding gene_symbol:ACTC1 description:actin alpha cardiac muscle 1 [Source:HGNC Symbol;Acc:HGNC:143]	FALSE	TRUE	47.7454	21	434	4	High	High	High	High	1.022	1.031	1.133	95.6	97.7	108.3	98.5	8252	8435.5	9348.2	8506.4	7838.4	8435.5	8055.3	8230.8	4	4	4	4	1348.7
High	ENSP00000373918.3	pep chromosome:GRCh38:7:30594878:30634033:1 gene:ENSG00000106105.14 transcript:ENST00000389266.8 gene_biotype:protein_coding transcript_biotype:protein_coding gene_symbol:GARS description:glycyl-tRNA synthetase [Source:HGNC Symbol;Acc:HGNC:4162]	FALSE	TRUE	49.3911	35	71	34	High	High	High	High	0.995	1.027	0.895	102.1	101.6	91.4	104.8	13399.5	13329.2	11996.5	13756.3	12728	13329.2	10337.4	13310.6	35	35	35	35	206.63
High	ENSP00000382595.3	pep chromosome:GRCh38:4:56436138:56461361:1 gene:ENSG00000128050.8 transcript:ENST00000399688.7 gene_biotype:protein_coding transcript_biotype:protein_coding gene_symbol:PAICS description:phosphoribosylaminoimidazole carboxylase and phosphoribosylaminoimidazolesuccinocarboxamide synthase [Source:HGNC Symbol;Acc:HGNC:8587]	FALSE	TRUE	55.0926	29	77	29	High	High	High	High	0.956	0.989	0.816	106.4	101.7	86.8	105.2	16172	15456.5	13195.7	15995.2	15361.5	15456.5	11370.8	15477	30	30	30	30	230.18
High	ENSP00000256854.4	pep chromosome:GRCh38:18:57600656:57621836:-1 gene:ENSG00000134440.12 transcript:ENST00000256854.10 gene_biotype:protein_coding transcript_biotype:protein_coding gene_symbol:NARS description:asparaginyl-tRNA synthetase [Source:HGNC Symbol;Acc:HGNC:7643]	FALSE	TRUE	50.5474	30	83	30	High	High	High	High	1.027	1.128	1.107	93.8	96.4	103.9	105.9	12817.1	13164.7	14194.7	14461.2	12174.8	13164.7	12231.6	13992.8	34	34	34	34	259.66
High	ENSP00000266732.4	pep chromosome:GRCh38:12:98515630:98535634:1 gene:ENSG00000120802.13 transcript:ENST00000266732.8 gene_biotype:protein_coding transcript_biotype:protein_coding gene_symbol:TMPO description:thymopoietin [Source:HGNC Symbol;Acc:HGNC:11875]	FALSE	TRUE	54.611	33	57	23	High	High	High	High	0.984	1.111	1.069	96.1	94.5	102.6	106.8	6531.1	6426.9	6979	7258.6	6203.8	6426.9	6013.8	7023.4	31	31	31	31	182
High	ENSP00000359345.2	pep chromosome:GRCh38:1:92832040:92841924:1 gene:ENSG00000122406.14 transcript:ENST00000370321.8 gene_biotype:protein_coding transcript_biotype:protein_coding gene_symbol:RPL5 description:ribosomal protein L5 [Source:HGNC Symbol;Acc:HGNC:10360]	FALSE	TRUE	55.8923	21	95	21	High	High	High	High	1.004	0.939	0.84	105.7	106.1	88.8	99.3	17676.4	17740.7	14846.4	16598.8	16790.5	17740.7	12793.2	16061.1	26	26	26	26	299.02
High	ENSP00000318697.4	pep chromosome:GRCh38:18:12308241:12326616:1 gene:ENSG00000176014.13 transcript:ENST00000317702.10 gene_biotype:protein_coding transcript_biotype:protein_coding gene_symbol:TUBB6 description:tubulin beta 6 class V [Source:HGNC Symbol;Acc:HGNC:20776]	FALSE	TRUE	56.278	20	136	8	High	High	High	High	0.992	0.861	0.782	110	109.2	86	94.8	3842.6	3812.1	3003.1	3310	3650	3812.1	2587.8	3202.7	9	9	9	9	372.96
High	ENSP00000486525.1	pep chromosome:GRCh38:9:128203397:128255244:1 gene:ENSG00000106976.20 transcript:ENST00000628346.2 gene_biotype:protein_coding transcript_biotype:protein_coding gene_symbol:DNM1 description:dynamin 1 [Source:HGNC Symbol;Acc:HGNC:2972]	FALSE	TRUE	49.4213	47	78	1	High	High	High	High	1.042	1.306	1.411	84	87.6	118.6	109.7	8159.1	8504.6	11513	10653.1	7750.2	8504.6	9920.8	10308	43	43	43	43	227.38
High	ENSP00000391249.1	pep chromosome:GRCh38:17:77281499:77500593:1 gene:ENSG00000184640.18 transcript:ENST00000427177.6 gene_biotype:protein_coding transcript_biotype:protein_coding gene_symbol:SEPTIN9 description:septin 9 [Source:HGNC Symbol;Acc:HGNC:7323]	FALSE	TRUE	51.1945	34	68	19	High	High	High	High	0.984	1.078	1.111	95.9	94.3	106.5	103.3	11055.1	10873.6	12276.8	11912.8	10501.1	10873.6	10578.9	11526.9	36	36	36	36	206.61
High	Q3MHN5	Vitamin D-binding protein OS=Bos taurus GN=GC PE=2 SV=1	TRUE	FALSE	62.8692	29	72	5	High	High	High	High	0.827	0.757	0.828	117.2	97	97	88.7	15470.2	12796.2	12805.1	11709.5	14694.9	12796.2	11034.2	11330.1	28	28	28	28	221.08
High	ENSP00000300738.5	pep chromosome:GRCh38:11:4094799:4138932:1 gene:ENSG00000167325.15 transcript:ENST00000300738.10 gene_biotype:protein_coding transcript_biotype:protein_coding gene_symbol:RRM1 description:ribonucleotide reductase catalytic subunit M1 [Source:HGNC Symbol;Acc:HGNC:10451]	FALSE	TRUE	43.5606	34	64	34	High	High	High	High	0.977	1.033	0.73	107	104.5	78	110.5	10715.1	10467	7818.2	11069.5	10178.1	10467	6736.9	10710.9	29	29	29	29	182.65
High	ENSP00000231498.3	pep chromosome:GRCh38:5:37288137:37371106:-1 gene:ENSG00000113569.16 transcript:ENST00000231498.8 gene_biotype:protein_coding transcript_biotype:protein_coding gene_symbol:NUP155 description:nucleoporin 155 [Source:HGNC Symbol;Acc:HGNC:8063]	FALSE	TRUE	33.7168	42	56	40	High	High	High	High	0.982	0.823	0.733	113.1	111	82.9	93	9043.7	8882	6630.2	7438.8	8590.5	8882	5713.3	7197.8	39	39	39	39	195.77
High	ENSP00000497128.1	pep chromosome:GRCh38:17:32444461:32483295:1 gene:ENSG00000108671.11 transcript:ENST00000649012.1 gene_biotype:protein_coding transcript_biotype:protein_coding gene_symbol:PSMD11 description:proteasome 26S subunit, non-ATPase 11 [Source:HGNC Symbol;Acc:HGNC:9556]	FALSE	TRUE	70.6161	30	74	28	High	High	High	High	0.976	0.951	0.833	106.4	103.8	88.6	101.2	11867.8	11578.1	9883.7	11283.2	11273	11578.1	8516.8	10917.6	30	30	30	30	234.79
High	ENSP00000471303.1	pep chromosome:GRCh38:19:58548294:58550722:1 gene:ENSG00000130726.12 transcript:ENST00000597136.1 gene_biotype:protein_coding transcript_biotype:protein_coding gene_symbol:TRIM28 description:tripartite motif containing 28 [Source:HGNC Symbol;Acc:HGNC:16384]	FALSE	TRUE	68.4783	20	62	1	High	High	High	High	1.041	0.595	0.459	129.2	134.6	59.4	76.8	555.8	578.8	255.4	330.5	528	578.8	220	319.8	1	1	1	1	220.72
High	ENSP00000260818.6	pep chromosome:GRCh38:3:132417502:132539032:1 gene:ENSG00000138246.17 transcript:ENST00000260818.11 gene_biotype:protein_coding transcript_biotype:protein_coding gene_symbol:DNAJC13 description:DnaJ heat shock protein family (Hsp40) member C13 [Source:HGNC Symbol;Acc:HGNC:30343]	FALSE	TRUE	20.4191	43	53	43	High	High	High	High	0.993	1.063	0.98	99.1	98.4	97.2	105.4	6742.2	6691.7	6609.8	7169.7	6404.3	6691.7	5695.7	6937.4	38	38	38	38	152.53
High	ENSP00000350719.3	pep chromosome:GRCh38:14:63852983:64226432:1 gene:ENSG00000054654.16 transcript:ENST00000358025.7 gene_biotype:protein_coding transcript_biotype:protein_coding gene_symbol:SYNE2 description:spectrin repeat containing nuclear envelope protein 2 [Source:HGNC Symbol;Acc:HGNC:17084]	FALSE	TRUE	8.59997	59	60	54	High	High	High	High	1.024	1.096	1.324	90	92.2	119.2	98.6	5156	5280.3	6824.4	5649.3	4897.6	5280.3	5880.6	5466.3	51	51	51	51	170.22
High	ENSP00000417078.1	pep chromosome:GRCh38:3:154272546:154324487:-1 gene:ENSG00000174953.14 transcript:ENST00000496811.6 gene_biotype:protein_coding transcript_biotype:protein_coding gene_symbol:DHX36 description:DEAH-box helicase 36 [Source:HGNC Symbol;Acc:HGNC:14410]	FALSE	TRUE	40.6746	40	51	38	High	High	High	High	0.997	0.964	0.78	106.9	106.6	83.4	103.1	9213.9	9184.9	7185.4	8878.5	8752.1	9184.9	6191.7	8590.9	38	38	38	38	158.32
High	ENSP00000484041.1	pep chromosome:GRCh38:CHR_HSCHR8_3_CTG7:143777927:143802386:-1 gene:ENSG00000274287.4 transcript:ENST00000612204.4 gene_biotype:protein_coding transcript_biotype:protein_coding gene_symbol:SCRIB description:scribble planar cell polarity protein [Source:HGNC Symbol;Acc:HGNC:30377]	FALSE	TRUE	27.2508	43	57	40	High	High	High	High	1.013	1.094	1.11	94.9	96.1	105.3	103.8	6904.9	6992.2	7666.5	7555.1	6558.9	6992.2	6606.2	7310.3	41	41	41	41	160.94
High	ENSP00000434657.1	pep chromosome:GRCh38:11:75562056:75572783:1 gene:ENSG00000149257.14 transcript:ENST00000533603.5 gene_biotype:protein_coding transcript_biotype:protein_coding gene_symbol:SERPINH1 description:serpin family H member 1 [Source:HGNC Symbol;Acc:HGNC:1546]	FALSE	TRUE	54.7847	22	52	22	High	High	High	High	1.04	1.062	1.107	95	98.9	105.2	100.9	9102.9	9470.9	10072.9	9664.1	8646.7	9470.9	8679.8	9351	22	22	22	22	185.52
High	ENSP00000416097.2	pep chromosome:GRCh38:9:128255829:128275989:-1 gene:ENSG00000167110.17 transcript:ENST00000421699.6 gene_biotype:protein_coding transcript_biotype:protein_coding gene_symbol:GOLGA2 description:golgin A2 [Source:HGNC Symbol;Acc:HGNC:4425]	FALSE	TRUE	42.3154	36	45	19	High	High	High	High	1.026	1.174	1.264	89.6	92	113.3	105.2	5207.8	5345.7	6584.8	6115.4	4946.8	5345.7	5674.1	5917.3	35	35	35	35	157.14
High	ENSP00000357076.1	pep chromosome:GRCh38:1:159918107:159923717:-1 gene:ENSG00000158710.14 transcript:ENST00000368096.5 gene_biotype:protein_coding transcript_biotype:protein_coding gene_symbol:TAGLN2 description:transgelin 2 [Source:HGNC Symbol;Acc:HGNC:11554]	FALSE	TRUE	71.8182	17	143	16	High	High	High	High	0.992	0.985	0.96	101.6	100.8	97.5	100.1	25428	25225.1	24401.7	25051.6	24153.7	25225.1	21027	24240	21	21	21	21	463.85
High	ENSP00000252512.9	pep chromosome:GRCh38:8:21919662:22006585:1 gene:ENSG00000130227.17 transcript:ENST00000252512.14 gene_biotype:protein_coding transcript_biotype:protein_coding gene_symbol:XPO7 description:exportin 7 [Source:HGNC Symbol;Acc:HGNC:14108]	FALSE	TRUE	35.8786	35	50	35	High	High	High	High	1.001	1.066	0.982	98.8	98.9	97	105.3	6182.9	6189.6	6070.4	6593.8	5873.1	6189.6	5230.8	6380.2	33	33	33	33	159.23
High	ENSP00000233146.2	pep chromosome:GRCh38:2:47402969:47483228:1 gene:ENSG00000095002.14 transcript:ENST00000233146.6 gene_biotype:protein_coding transcript_biotype:protein_coding gene_symbol:MSH2 description:mutS homolog 2 [Source:HGNC Symbol;Acc:HGNC:7325]	FALSE	TRUE	38.9722	35	62	33	High	High	High	High	0.99	0.974	0.806	106.1	105	85.5	103.3	10939.7	10830.6	8820.3	10654	10391.4	10830.6	7600.4	10308.9	32	32	32	32	168.96
High	ENSP00000296930.5	pep chromosome:GRCh38:5:171387648:171411137:1 gene:ENSG00000181163.13 transcript:ENST00000296930.9 gene_biotype:protein_coding transcript_biotype:protein_coding gene_symbol:NPM1 description:nucleophosmin 1 [Source:HGNC Symbol;Acc:HGNC:7910]	FALSE	TRUE	58.5034	22	184	4	High	High	High	High	0.984	0.814	0.906	108	106.2	97.8	87.9	31458.3	30940.6	28493.8	25601.3	29881.7	30940.6	24553.2	24771.9	26	26	26	26	518.19
High	ENSP00000364119.2	pep chromosome:GRCh38:20:34088309:34112243:-1 gene:ENSG00000125977.7 transcript:ENST00000374980.3 gene_biotype:protein_coding transcript_biotype:protein_coding gene_symbol:EIF2S2 description:eukaryotic translation initiation factor 2 subunit beta [Source:HGNC Symbol;Acc:HGNC:3266]	FALSE	TRUE	64.8649	26	62	26	High	High	High	High	1.009	0.977	0.885	103.3	104.3	91.4	101	10913	11015.8	9653.6	10664.8	10366.1	11015.8	8318.5	10319.3	27	27	27	27	222.75
High	ENSP00000416739.2	pep chromosome:GRCh38:12:21468910:21501635:-1 gene:ENSG00000004700.16 transcript:ENST00000444129.7 gene_biotype:protein_coding transcript_biotype:protein_coding gene_symbol:RECQL description:RecQ like helicase [Source:HGNC Symbol;Acc:HGNC:9948]	FALSE	TRUE	51.1556	29	58	28	High	High	High	High	0.967	0.974	0.893	104.3	100.9	93.1	101.6	11743.1	11358.8	10481	11439.5	11154.6	11358.8	9031.5	11068.9	30	30	30	30	195.79
High	ENSP00000352581.6	pep chromosome:GRCh38:3:33496249:33718213:-1 gene:ENSG00000163539.17 transcript:ENST00000359576.9 gene_biotype:protein_coding transcript_biotype:protein_coding gene_symbol:CLASP2 description:cytoplasmic linker associated protein 2 [Source:HGNC Symbol;Acc:HGNC:17078]	FALSE	TRUE	31.0891	41	50	4	High	High	High	High	0.971	0.991	0.804	106.2	103.2	85.4	105.3	5889.8	5721.1	4734.6	5838.4	5594.6	5721.1	4079.8	5649.2	30	30	30	30	164.47
High	ENSP00000414373.2	pep chromosome:GRCh38:CHR_HSCHR6_MHC_MANN_CTG1:30616012:30636067:1 gene:ENSG00000231129.8 transcript:ENST00000426219.6 gene_biotype:protein_coding transcript_biotype:protein_coding gene_symbol:ABCF1 description:ATP binding cassette subfamily F member 1 [Source:HGNC Symbol;Acc:HGNC:70]	FALSE	TRUE	44.3787	34	53	18	High	High	High	High	0.976	0.957	0.872	105.1	102.6	91.6	100.6	8595.3	8389.2	7491.3	8224.6	8164.6	8389.2	6455.3	7958.1	29	29	29	29	182.9
High	ENSP00000467423.1	pep chromosome:GRCh38:19:5623083:5668478:1 gene:ENSG00000160633.13 transcript:ENST00000588852.2 gene_biotype:protein_coding transcript_biotype:protein_coding gene_symbol:SAFB description:scaffold attachment factor B [Source:HGNC Symbol;Acc:HGNC:10520]	FALSE	TRUE	37.9498	39	63	25	High	High	High	High	1.025	0.591	0.814	116.6	119.5	94.9	68.9	11901.3	12202.1	9688.1	7036.3	11304.8	12202.1	8348.3	6808.3	36	36	36	36	170.85
High	ENSP00000261303.8	pep chromosome:GRCh38:14:90256553:90275429:1 gene:ENSG00000100764.14 transcript:ENST00000261303.13 gene_biotype:protein_coding transcript_biotype:protein_coding gene_symbol:PSMC1 description:proteasome 26S subunit, ATPase 1 [Source:HGNC Symbol;Acc:HGNC:9547]	FALSE	TRUE	69.5455	33	78	29	High	High	High	High	0.994	1.045	0.95	100.3	99.7	95.3	104.8	14719.5	14631	13990.4	15378.7	13981.8	14631	12055.5	14880.5	36	36	36	36	217.8
High	ENSP00000397824.1	pep chromosome:GRCh38:X:154351581:154353169:-1 gene:ENSG00000196924.17 transcript:ENST00000444578.1 gene_biotype:protein_coding transcript_biotype:protein_coding gene_symbol:FLNA description:filamin A [Source:HGNC Symbol;Acc:HGNC:3754]	FALSE	TRUE	85.0534	17	53	1	High	High	High	High	0.993	0.627	0.504	128	127.2	64.5	80.3	197.8	196.4	99.7	124	187.9	196.4	85.9	120	1	1	1	1	199.01
High	ENSP00000348442.3	pep chromosome:GRCh38:17:67337916:67366577:-1 gene:ENSG00000197170.10 transcript:ENST00000356126.8 gene_biotype:protein_coding transcript_biotype:protein_coding gene_symbol:PSMD12 description:proteasome 26S subunit, non-ATPase 12 [Source:HGNC Symbol;Acc:HGNC:9557]	FALSE	TRUE	59.4298	31	70	1	High	High	High	High	0.975	1.028	0.917	102	99.4	93.6	104.9	10997.4	10717.6	10084.5	11309.4	10446.3	10717.6	8689.8	10943	37	37	37	37	240.13
High	ENSP00000281828.6	pep chromosome:GRCh38:2:222566899:222656092:-1 gene:ENSG00000116120.11 transcript:ENST00000281828.8 gene_biotype:protein_coding transcript_biotype:protein_coding gene_symbol:FARSB description:phenylalanyl-tRNA synthetase subunit beta [Source:HGNC Symbol;Acc:HGNC:17800]	FALSE	TRUE	58.2343	38	71	38	High	High	High	High	1.009	0.981	0.965	101.1	102	97.6	99.2	11956.9	12064.8	11542.7	11728.7	11357.7	12064.8	9946.3	11348.8	38	38	38	38	202.85
High	ENSP00000374574.2	pep chromosome:GRCh38:17:63774170:63819317:1 gene:ENSG00000198231.13 transcript:ENST00000389924.7 gene_biotype:protein_coding transcript_biotype:protein_coding gene_symbol:DDX42 description:DEAD-box helicase 42 [Source:HGNC Symbol;Acc:HGNC:18676]	FALSE	TRUE	37.2068	29	43	29	High	High	High	High	1.009	1.018	0.995	99.4	100.4	98.9	101.2	7121	7187.9	7085.7	7250.7	6764.1	7187.9	6105.7	7015.8	28	28	28	28	155.71
High	ENSP00000285238.8	pep chromosome:GRCh38:17:50634881:50692253:1 gene:ENSG00000108846.16 transcript:ENST00000285238.13 gene_biotype:protein_coding transcript_biotype:protein_coding gene_symbol:ABCC3 description:ATP binding cassette subfamily C member 3 [Source:HGNC Symbol;Acc:HGNC:54]	FALSE	TRUE	27.243	35	51	30	High	High	High	High	1.079	1.391	2.163	71	76.6	153.6	98.8	4804.5	5185.5	10394.1	6682.8	4563.7	5185.5	8956.6	6466.3	31	31	31	31	166.79
High	ENSP00000479966.1	pep chromosome:GRCh38:CHR_HSCHR11_1_CTG8:494515:506800:-1 gene:ENSG00000276230.4 transcript:ENST00000619599.4 gene_biotype:protein_coding transcript_biotype:protein_coding gene_symbol:RNH1 description:ribonuclease/angiogenin inhibitor 1 [Source:HGNC Symbol;Acc:HGNC:10074]	FALSE	TRUE	70.0651	26	65	15	High	High	High	High	1.039	1.129	1.062	94.6	98.2	100.5	106.8	8033.8	8344.2	8534.9	9071.1	7631.2	8344.2	7354.5	8777.2	26	26	26	26	215.6
High	ENSP00000470715.1	pep chromosome:GRCh38:19:41883184:41907448:1 gene:ENSG00000076928.17 transcript:ENST00000599846.5 gene_biotype:protein_coding transcript_biotype:protein_coding gene_symbol:ARHGEF1 description:Rho guanine nucleotide exchange factor 1 [Source:HGNC Symbol;Acc:HGNC:681]	FALSE	TRUE	38.2231	38	54	37	High	High	High	High	1.025	1.053	0.917	100.1	102.6	91.9	105.4	7769.6	7960	7126.6	8178.5	7380.3	7960	6141	7913.5	36	36	36	36	159.8
High	ENSP00000243326.4	pep chromosome:GRCh38:2:151409941:151482172:1 gene:ENSG00000080345.18 transcript:ENST00000243326.9 gene_biotype:protein_coding transcript_biotype:protein_coding gene_symbol:RIF1 description:replication timing regulatory factor 1 [Source:HGNC Symbol;Acc:HGNC:23207]	FALSE	TRUE	20.3479	46	54	45	High	High	High	High	0.94	0.474	0.392	142.6	134	55.8	67.6	8810.8	8282.1	3451.3	4175.2	8369.3	8282.1	2974	4039.9	37	37	37	37	163.27
High	ENSP00000479153.1	pep chromosome:GRCh38:11:64852727:64879713:-1 gene:ENSG00000110047.18 transcript:ENST00000621096.4 gene_biotype:protein_coding transcript_biotype:protein_coding gene_symbol:EHD1 description:EH domain containing 1 [Source:HGNC Symbol;Acc:HGNC:3242]	FALSE	TRUE	62.5912	33	55	22	High	High	High	High	1.051	0.986	0.856	102.7	108	88	101.3	7170.5	7537.4	6140.9	7069.7	6811.2	7537.4	5291.6	6840.6	28	28	28	28	162.18
High	ENSP00000357110.2	pep chromosome:GRCh38:6:130839352:131063318:-1 gene:ENSG00000079819.19 transcript:ENST00000368128.6 gene_biotype:protein_coding transcript_biotype:protein_coding gene_symbol:EPB41L2 description:erythrocyte membrane protein band 4.1 like 2 [Source:HGNC Symbol;Acc:HGNC:3379]	FALSE	TRUE	40.796	37	53	35	High	High	High	High	0.98	0.906	0.791	108.8	106.6	86	98.6	7610.4	7461.6	6018.7	6896.3	7229	7461.6	5186.3	6672.9	33	33	33	33	172.33
High	ENSP00000310572.6	pep chromosome:GRCh38:17:63827431:63832019:1 gene:ENSG00000087191.13 transcript:ENST00000310144.11 gene_biotype:protein_coding transcript_biotype:protein_coding gene_symbol:PSMC5 description:proteasome 26S subunit, ATPase 5 [Source:HGNC Symbol;Acc:HGNC:9552]	FALSE	TRUE	66.2562	26	78	24	High	High	High	High	0.957	0.974	0.902	104.4	99.9	94.1	101.6	11508.1	11018.6	10375.8	11207.9	10931.4	11018.6	8940.9	10844.8	25	25	25	25	244.28
High	ENSP00000420381.1	pep chromosome:GRCh38:7:128739404:128769936:1 gene:ENSG00000128595.17 transcript:ENST00000479257.5 gene_biotype:protein_coding transcript_biotype:protein_coding gene_symbol:CALU description:calumenin [Source:HGNC Symbol;Acc:HGNC:1458]	FALSE	TRUE	60.6811	22	65	6	High	High	High	High	1.012	1.067	1.169	94.2	95.3	110.1	100.5	13456.6	13621.3	15726.2	14354.3	12782.2	13621.3	13551.3	13889.3	24	24	24	24	204.14
High	ENSP00000379386.1	pep chromosome:GRCh38:12:21635342:21657794:-1 gene:ENSG00000111716.13 transcript:ENST00000396076.5 gene_biotype:protein_coding transcript_biotype:protein_coding gene_symbol:LDHB description:lactate dehydrogenase B [Source:HGNC Symbol;Acc:HGNC:6541]	FALSE	TRUE	57.485	23	170	21	High	High	High	High	1.006	1.182	1.135	92.5	93.1	105	109.4	30164.4	30355.5	34248.7	35668.6	28652.7	30355.5	29512.2	34513.1	25	25	25	25	473.03
High	ENSP00000325136.5	pep chromosome:GRCh38:2:26244939:26290465:1 gene:ENSG00000138029.14 transcript:ENST00000317799.10 gene_biotype:protein_coding transcript_biotype:protein_coding gene_symbol:HADHB description:hydroxyacyl-CoA dehydrogenase trifunctional multienzyme complex subunit beta [Source:HGNC Symbol;Acc:HGNC:4803]	FALSE	TRUE	56.3291	26	70	25	High	High	High	High	1	1.252	1.473	84.7	84.6	124.7	106	13754.5	13749.3	20262.9	17225	13065.1	13749.3	17460.6	16667	30	30	30	30	197.51
High	ENSP00000264447.4	pep chromosome:GRCh38:2:71331782:71435061:1 gene:ENSG00000075292.19 transcript:ENST00000264447.9 gene_biotype:protein_coding transcript_biotype:protein_coding gene_symbol:ZNF638 description:zinc finger protein 638 [Source:HGNC Symbol;Acc:HGNC:17894]	FALSE	TRUE	23.1041	45	52	45	High	High	High	High	1.007	0.876	0.903	105.6	106.4	95.4	92.6	8434.8	8496.4	7614.5	7389.5	8012.1	8496.4	6561.5	7150.1	39	39	39	39	149.68
High	ENSP00000346694.4	pep chromosome:GRCh38:7:26189927:26200746:-1 gene:ENSG00000122566.21 transcript:ENST00000354667.8 gene_biotype:protein_coding transcript_biotype:protein_coding gene_symbol:HNRNPA2B1 description:heterogeneous nuclear ribonucleoprotein A2/B1 [Source:HGNC Symbol;Acc:HGNC:5033]	FALSE	TRUE	61.4731	22	166	18	High	High	High	High	0.967	0.764	0.987	107.5	104	106.2	82.2	22222.8	21499.6	21940.3	16989.1	21109.1	21499.6	18906	16438.7	20	20	20	20	563
High	ENSP00000321845.6	pep chromosome:GRCh38:10:73744372:73772161:1 gene:ENSG00000176986.16 transcript:ENST00000345254.9 gene_biotype:protein_coding transcript_biotype:protein_coding gene_symbol:SEC24C description:SEC24 homolog C, COPII coat complex component [Source:HGNC Symbol;Acc:HGNC:10705]	FALSE	TRUE	38.8483	34	49	33	High	High	High	High	1.034	1.162	1.258	89.8	92.8	113	104.4	6932.8	7167.5	8724.6	8057.6	6585.4	7167.5	7518	7796.6	33	33	33	33	168.47
High	ENSP00000298049.8	pep chromosome:GRCh38:20:63488014:63499083:-1 gene:ENSG00000101210.12 transcript:ENST00000298049.12 gene_biotype:protein_coding transcript_biotype:non_stop_decay gene_symbol:EEF1A2 description:eukaryotic translation elongation factor 1 alpha 2 [Source:HGNC Symbol;Acc:HGNC:3192]	FALSE	TRUE	55.0403	23	156	12	High	High	High	High	1.028	1.233	1.559	83	85.3	129.4	102.3	2827.3	2907.8	4408.6	3486.4	2685.6	2907.8	3798.9	3373.4	9	9	9	9	404.71
High	ENSP00000251496.2	pep chromosome:GRCh38:4:17810979:17844865:1 gene:ENSG00000109805.10 transcript:ENST00000251496.7 gene_biotype:protein_coding transcript_biotype:protein_coding gene_symbol:NCAPG description:non-SMC condensin I complex subunit G [Source:HGNC Symbol;Acc:HGNC:24304]	FALSE	TRUE	39.1133	36	48	36	High	High	High	High	0.974	0.874	0.521	118.7	115.6	61.9	103.7	8647.5	8423.8	4508.5	7555.8	8214.2	8423.8	3885	7311	35	35	35	35	163.54
High	ENSP00000284320.5	pep chromosome:GRCh38:3:100363431:100401089:-1 gene:ENSG00000154174.8 transcript:ENST00000284320.6 gene_biotype:protein_coding transcript_biotype:protein_coding gene_symbol:TOMM70 description:translocase of outer mitochondrial membrane 70 [Source:HGNC Symbol;Acc:HGNC:11985]	FALSE	TRUE	53.4539	33	64	33	High	High	High	High	0.992	1.104	1.095	95.4	94.7	104.5	105.4	10741.6	10655.4	11761.6	11857.6	10203.3	10655.4	10135	11473.4	33	33	33	33	195.42
High	ENSP00000421633.1	pep chromosome:GRCh38:4:82818672:82881937:-1 gene:ENSG00000138674.17 transcript:ENST00000505472.5 gene_biotype:protein_coding transcript_biotype:protein_coding gene_symbol:SEC31A description:SEC31 homolog A, COPII coat complex component [Source:HGNC Symbol;Acc:HGNC:17052]	FALSE	TRUE	29.2566	37	53	36	High	High	High	High	1.022	1.225	1.362	86.8	88.7	118.2	106.3	7078.8	7233.6	9639.4	8672.3	6724	7233.6	8306.3	8391.4	36	36	36	36	165.87
High	ENSP00000349667.4	pep chromosome:GRCh38:17:67339803:67366605:-1 gene:ENSG00000197170.10 transcript:ENST00000357146.4 gene_biotype:protein_coding transcript_biotype:protein_coding gene_symbol:PSMD12 description:proteasome 26S subunit, non-ATPase 12 [Source:HGNC Symbol;Acc:HGNC:9557]	FALSE	TRUE	61.9266	31	69	1	High	High	High	High	0.919	0.643	0.586	127	116.8	74.4	81.7	118.9	109.3	69.7	76.5	113	109.3	60	74	1	1	1	1	237.44
High	ENSP00000168216.6	pep chromosome:GRCh38:X:53431258:53434373:-1 gene:ENSG00000072506.12 transcript:ENST00000168216.10 gene_biotype:protein_coding transcript_biotype:protein_coding gene_symbol:HSD17B10 description:hydroxysteroid 17-beta dehydrogenase 10 [Source:HGNC Symbol;Acc:HGNC:4800]	FALSE	TRUE	77.3946	16	57	16	High	High	High	High	1.011	1.208	1.241	89.7	90.7	111.3	108.3	7467.5	7550.2	9270.2	9021.4	7093.3	7550.2	7988.1	8729.2	19	19	19	19	201.86
High	ENSP00000221130.5	pep chromosome:GRCh38:8:30678066:30727846:-1 gene:ENSG00000104687.14 transcript:ENST00000221130.11 gene_biotype:protein_coding transcript_biotype:protein_coding gene_symbol:GSR description:glutathione-disulfide reductase [Source:HGNC Symbol;Acc:HGNC:4623]	FALSE	TRUE	54.5977	24	69	24	High	High	High	High	0.965	1.055	1.068	97.8	94.4	104.5	103.2	13107.4	12647.7	14004.9	13822.4	12450.5	12647.7	12068.1	13374.6	25	25	25	25	210.65
High	ENSP00000386731.1	pep chromosome:GRCh38:2:142877664:143042172:1 gene:ENSG00000115919.15 transcript:ENST00000409512.5 gene_biotype:protein_coding transcript_biotype:protein_coding gene_symbol:KYNU description:kynureninase [Source:HGNC Symbol;Acc:HGNC:6469]	FALSE	TRUE	55.6989	24	67	24	High	High	High	High	0.969	1.09	1.059	97.1	94.1	102.9	105.9	10867.5	10530.8	11509.1	11850.3	10322.9	10530.8	9917.4	11466.4	25	25	25	25	212.69
High	ENSP00000406162.2	pep chromosome:GRCh38:19:49677272:49688447:1 gene:ENSG00000126457.21 transcript:ENST00000454376.6 gene_biotype:protein_coding transcript_biotype:protein_coding gene_symbol:PRMT1 description:protein arginine methyltransferase 1 [Source:HGNC Symbol;Acc:HGNC:5187]	FALSE	TRUE	58.4906	22	72	22	High	High	High	High	0.966	0.959	0.854	105.9	102.2	90.4	101.5	16360.4	15796.1	13973.7	15694.4	15540.5	15796.1	12041.2	15186	21	21	21	21	238.33
High	ENSP00000005386.3	pep chromosome:GRCh38:12:47661249:47706030:-1 gene:ENSG00000005175.10 transcript:ENST00000005386.8 gene_biotype:protein_coding transcript_biotype:protein_coding gene_symbol:RPAP3 description:RNA polymerase II associated protein 3 [Source:HGNC Symbol;Acc:HGNC:26151]	FALSE	TRUE	52.0301	36	51	36	High	High	High	High	0.975	0.922	0.777	108.9	106.1	84.6	100.4	10912.9	10638.8	8476.8	10063.9	10366	10638.8	7304.5	9737.9	36	36	36	36	160.39
High	ENSP00000265351.7	pep chromosome:GRCh38:6:43522334:43576038:-1 gene:ENSG00000124571.18 transcript:ENST00000265351.12 gene_biotype:protein_coding transcript_biotype:protein_coding gene_symbol:XPO5 description:exportin 5 [Source:HGNC Symbol;Acc:HGNC:17675]	FALSE	TRUE	36.6279	37	53	35	High	High	High	High	0.995	0.917	0.754	109.1	108.5	82.3	100.1	9170.6	9124.5	6919.2	8413	8711	9124.5	5962.3	8140.5	36	36	36	36	172.37
High	ENSP00000323687.6	pep chromosome:GRCh38:17:76389456:76453152:-1 gene:ENSG00000175931.13 transcript:ENST00000319380.12 gene_biotype:protein_coding transcript_biotype:protein_coding gene_symbol:UBE2O description:ubiquitin conjugating enzyme E2 O [Source:HGNC Symbol;Acc:HGNC:29554]	FALSE	TRUE	33.2043	37	52	37	High	High	High	High	1.011	0.991	0.771	106	107.2	81.7	105.1	8861.4	8957.6	6828.5	8785.4	8417.3	8957.6	5884.1	8500.8	32	32	32	32	169.34
High	ENSP00000456019.1	pep chromosome:GRCh38:15:45631148:45691280:1 gene:ENSG00000137767.14 transcript:ENST00000568606.5 gene_biotype:protein_coding transcript_biotype:protein_coding gene_symbol:SQOR description:sulfide quinone oxidoreductase [Source:HGNC Symbol;Acc:HGNC:20390]	FALSE	TRUE	57.3333	29	54	29	High	High	High	High	1.044	1.215	1.3	87.8	91.6	114	106.6	7565	7896.9	9831	9189.6	7185.9	7896.9	8471.4	8891.9	28	28	28	28	184.27
High	ENSP00000294383.5	pep chromosome:GRCh38:1:55066359:55215364:-1 gene:ENSG00000162402.14 transcript:ENST00000294383.7 gene_biotype:protein_coding transcript_biotype:protein_coding gene_symbol:USP24 description:ubiquitin specific peptidase 24 [Source:HGNC Symbol;Acc:HGNC:12623]	FALSE	TRUE	18.3206	43	55	42	High	High	High	High	1.007	1.022	0.894	101.9	102.7	91.2	104.2	8395.9	8457.8	7507.8	8583.4	7975.2	8457.8	6469.5	8305.3	40	40	40	40	169.87
High	ENSP00000306881.6	pep chromosome:GRCh38:14:39031919:39103235:-1 gene:ENSG00000100934.15 transcript:ENST00000307712.11 gene_biotype:protein_coding transcript_biotype:protein_coding gene_symbol:SEC23A description:Sec23 homolog A, coat complex II component [Source:HGNC Symbol;Acc:HGNC:10701]	FALSE	TRUE	40.5229	24	65	20	High	High	High	High	1.032	1.252	1.373	85.9	88.6	117.9	107.6	8318.4	8583.3	11418	10418.1	7901.6	8583.3	9838.9	10080.6	27	27	27	27	214.2
High	ENSP00000432782.1	pep chromosome:GRCh38:11:66480013:66509550:1 gene:ENSG00000254986.7 transcript:ENST00000531863.5 gene_biotype:protein_coding transcript_biotype:protein_coding gene_symbol:DPP3 description:dipeptidyl peptidase 3 [Source:HGNC Symbol;Acc:HGNC:3008]	FALSE	TRUE	49.1413	34	66	34	High	High	High	High	1.005	1.179	1.225	90.7	91.2	111.2	106.9	9941	9992.1	12180.3	11717.8	9442.8	9992.1	10495.8	11338.2	33	33	33	33	204.55
High	ENSP00000497157.1	pep chromosome:GRCh38:CHR_HG26_PATCH:38836424:38847470:-1 gene:ENSG00000282947.2 transcript:ENST00000648860.1 gene_biotype:protein_coding transcript_biotype:protein_coding gene_symbol:HNRNPL description:heterogeneous nuclear ribonucleoprotein L [Source:HGNC Symbol;Acc:HGNC:5045]	FALSE	TRUE	45.2514	18	65	1	High	High	High	High	0.944	0.918	1.255	97.1	91.7	121.9	89.2	81.2	76.7	101.9	74.6	77.1	76.7	87.8	72.2	1	1	1	1	223.39
High	P15559	NAD(P)H dehydrogenase [quinone] 1 OS=Homo sapiens GN=NQO1 PE=1 SV=1	TRUE	TRUE	51.0949	18	178	1	High	High	High	High	1.004	1.215	1.274	89	89.4	113.4	108.2	31856	31981.4	40587.6	38702.8	30259.5	31981.4	34974.4	37449	21	21	21	21	510.62
High	ENSP00000366135.4	pep chromosome:GRCh38:1:11066618:11099869:-1 gene:ENSG00000171824.14 transcript:ENST00000376936.9 gene_biotype:protein_coding transcript_biotype:protein_coding gene_symbol:EXOSC10 description:exosome component 10 [Source:HGNC Symbol;Acc:HGNC:9138]	FALSE	TRUE	45.5367	36	48	36	High	High	High	High	1.002	0.888	0.924	104.9	105.1	96.9	93.2	7471.4	7484.1	6899.9	6638	7097	7484.1	5945.6	6423	34	34	34	34	149.27
High	ENSP00000282633.5	pep chromosome:GRCh38:10:50067954:50133509:1 gene:ENSG00000099290.17 transcript:ENST00000282633.10 gene_biotype:protein_coding transcript_biotype:protein_coding gene_symbol:WASHC2A description:WASH complex subunit 2A [Source:HGNC Symbol;Acc:HGNC:23416]	FALSE	TRUE	32.1402	30	44	6	High	High	High	High	0.988	1.08	1.06	96.9	95.7	102.7	104.6	444.3	439	471.1	479.8	422	439	406	464.3	6	6	6	6	164.44
High	ENSP00000368334.2	pep chromosome:GRCh38:16:69710727:69726584:-1 gene:ENSG00000181019.13 transcript:ENST00000379046.6 gene_biotype:protein_coding transcript_biotype:protein_coding gene_symbol:NQO1 description:NAD(P)H quinone dehydrogenase 1 [Source:HGNC Symbol;Acc:HGNC:2874]	FALSE	TRUE	58.0508	18	178	1	High	High	High	High	1.005	1.029	0.918	101.2	101.8	92.9	104.1	411.7	413.9	378	423.4	391	413.9	325.8	409.7	1	1	1	1	509.81
High	ENSP00000245934.7	pep chromosome:GRCh38:19:45815410:45863147:-1 gene:ENSG00000125755.19 transcript:ENST00000245934.12 gene_biotype:protein_coding transcript_biotype:protein_coding gene_symbol:SYMPK description:symplekin [Source:HGNC Symbol;Acc:HGNC:22935]	FALSE	TRUE	34.6939	38	48	38	High	High	High	High	0.956	0.851	0.723	113.3	108.4	81.9	96.5	7333.6	7013.1	5300.6	6243.1	6966.1	7013.1	4567.5	6040.8	33	33	33	33	155.7
High	ENSP00000362329.2	pep chromosome:GRCh38:10:70202835:70233429:-1 gene:ENSG00000180817.12 transcript:ENST00000373232.8 gene_biotype:protein_coding transcript_biotype:protein_coding gene_symbol:PPA1 description:pyrophosphatase (inorganic) 1 [Source:HGNC Symbol;Acc:HGNC:9226]	FALSE	TRUE	87.5433	24	66	22	High	High	High	High	1.005	0.981	0.862	103.9	104.5	89.6	102	15055.7	15138	12976.7	14774.1	14301.2	15138	11182	14295.5	27	27	27	27	214.7
High	ENSP00000261601.6	pep chromosome:GRCh38:18:158557:214629:1 gene:ENSG00000101557.15 transcript:ENST00000261601.8 gene_biotype:protein_coding transcript_biotype:protein_coding gene_symbol:USP14 description:ubiquitin specific peptidase 14 [Source:HGNC Symbol;Acc:HGNC:12612]	FALSE	TRUE	51.6194	30	58	29	High	High	High	High	0.977	1.026	0.937	101.5	99.2	95.1	104.2	9469.8	9252.5	8870.5	9714.5	8995.2	9252.5	7643.7	9399.8	32	32	32	32	195.31
High	ENSP00000385866.1	pep chromosome:GRCh38:22:41245611:41285965:-1 gene:ENSG00000100401.19 transcript:ENST00000405486.5 gene_biotype:protein_coding transcript_biotype:protein_coding gene_symbol:RANGAP1 description:Ran GTPase activating protein 1 [Source:HGNC Symbol;Acc:HGNC:9854]	FALSE	TRUE	49.4037	26	52	26	High	High	High	High	1.011	0.73	0.692	116.5	117.8	80.6	85	13594.5	13749.2	9410.4	9922	12913.2	13749.2	8108.9	9600.5	25	25	25	25	183.05
High	ENSP00000246548.3	pep chromosome:GRCh38:19:34428381:34471251:1 gene:ENSG00000126261.13 transcript:ENST00000246548.9 gene_biotype:protein_coding transcript_biotype:protein_coding gene_symbol:UBA2 description:ubiquitin like modifier activating enzyme 2 [Source:HGNC Symbol;Acc:HGNC:30661]	FALSE	TRUE	52.8125	30	69	30	High	High	High	High	0.963	1.005	1.044	99.7	96	104.1	100.2	14423.9	13883.6	15054.7	14500.6	13701	13883.6	12972.7	14030.9	31	31	31	31	210.65
High	ENSP00000401361.1	pep chromosome:GRCh38:9:72925508:73038722:-1 gene:ENSG00000165092.13 transcript:ENST00000446946.1 gene_biotype:protein_coding transcript_biotype:protein_coding gene_symbol:ALDH1A1 description:aldehyde dehydrogenase 1 family member A1 [Source:HGNC Symbol;Acc:HGNC:402]	FALSE	TRUE	81.2808	15	224	1	High	High	High	High	1.03	1.121	1.602	84.2	86.7	134.8	94.3	267.7	275.7	428.8	300	254.3	275.7	369.5	290.3	1	1	1	1	805.5
High	ENSP00000355922.3	pep chromosome:GRCh38:1:214603195:214664571:1 gene:ENSG00000117724.13 transcript:ENST00000366955.8 gene_biotype:protein_coding transcript_biotype:protein_coding gene_symbol:CENPF description:centromere protein F [Source:HGNC Symbol;Acc:HGNC:1857]	FALSE	TRUE	18.9467	56	62	50	High	High	High	High	1.113	0.786	0.57	115.3	128.3	65.7	90.7	8247.9	9177	4699.4	6486.4	7834.6	9177	4049.5	6276.3	50	50	50	50	180.31
High	ENSP00000353793.3	pep chromosome:GRCh38:14:54938949:55027099:-1 gene:ENSG00000198554.12 transcript:ENST00000360586.8 gene_biotype:protein_coding transcript_biotype:protein_coding gene_symbol:WDHD1 description:WD repeat and HMG-box DNA binding protein 1 [Source:HGNC Symbol;Acc:HGNC:23170]	FALSE	TRUE	35.341	33	44	33	High	High	High	High	0.948	0.916	0.591	115.8	109.7	68.5	106	7951.3	7536.8	4702.1	7280.5	7552.8	7536.8	4051.8	7044.7	32	32	32	32	165.05
High	ENSP00000265333.3	pep chromosome:GRCh38:5:133971871:134004975:-1 gene:ENSG00000213585.11 transcript:ENST00000265333.8 gene_biotype:protein_coding transcript_biotype:protein_coding gene_symbol:VDAC1 description:voltage dependent anion channel 1 [Source:HGNC Symbol;Acc:HGNC:12669]	FALSE	TRUE	77.3852	20	95	7	High	High	High	High	0.978	1.091	1.155	94.7	92.6	109.4	103.4	16844.3	16468.5	19454.7	18383.8	16000.2	16468.5	16764.1	17788.2	21	21	21	21	335.33
High	ENSP00000302886.6	pep chromosome:GRCh38:12:56104559:56113910:1 gene:ENSG00000170515.14 transcript:ENST00000303305.11 gene_biotype:protein_coding transcript_biotype:protein_coding gene_symbol:PA2G4 description:proliferation-associated 2G4 [Source:HGNC Symbol;Acc:HGNC:8550]	FALSE	TRUE	66.7513	26	112	24	High	High	High	High	0.953	0.935	0.867	106.5	101.5	92.4	99.6	25274.8	24085.3	21925.2	23636.2	24008.2	24085.3	18893	22870.5	27	27	27	27	336.9
High	ENSP00000361883.3	pep chromosome:GRCh38:1:40040233:40072649:1 gene:ENSG00000131236.17 transcript:ENST00000372797.7 gene_biotype:protein_coding transcript_biotype:protein_coding gene_symbol:CAP1 description:cyclase associated actin cytoskeleton regulatory protein 1 [Source:HGNC Symbol;Acc:HGNC:20040]	FALSE	TRUE	45.0526	23	83	22	High	High	High	High	1.003	1.032	0.959	100.1	100.5	96	103.4	16548.5	16602.9	15870.2	17085.8	15719.1	16602.9	13675.4	16532.3	26	26	26	26	252.68
High	ENSP00000396673.2	pep chromosome:GRCh38:17:63819433:63827663:-1 gene:ENSG00000108592.17 transcript:ENST00000427159.7 gene_biotype:protein_coding transcript_biotype:protein_coding gene_symbol:FTSJ3 description:FtsJ RNA 2'-O-methyltransferase 3 [Source:HGNC Symbol;Acc:HGNC:17136]	FALSE	TRUE	40.4959	27	44	27	High	High	High	High	1.051	0.667	0.74	115.7	121.6	85.6	77.2	8821.8	9273.2	6529.2	5885.1	8379.7	9273.2	5626.2	5694.5	26	26	26	26	165.71
High	ENSP00000347890.6	pep chromosome:GRCh38:19:10718163:10831895:1 gene:ENSG00000079805.16 transcript:ENST00000355667.10 gene_biotype:protein_coding transcript_biotype:protein_coding gene_symbol:DNM2 description:dynamin 2 [Source:HGNC Symbol;Acc:HGNC:2974]	FALSE	TRUE	45.1724	45	77	1	High	High	High	High	1.098	1.206	1.348	86	94.4	115.9	103.7	179.2	196.8	241.6	216.2	170.2	196.8	208.2	209.2	1	1	1	1	214.79
High	ENSP00000386537.1	pep chromosome:GRCh38:2:232697331:232858627:1 gene:ENSG00000204120.14 transcript:ENST00000409547.5 gene_biotype:protein_coding transcript_biotype:protein_coding gene_symbol:GIGYF2 description:GRB10 interacting GYF protein 2 [Source:HGNC Symbol;Acc:HGNC:11960]	FALSE	TRUE	31.5627	40	55	38	High	High	High	High	1.015	1.028	0.865	102.4	103.9	88.5	105.2	6858.6	6963.2	5932	7048.6	6514.8	6963.2	5111.6	6820.3	40	40	40	40	181.55
High	ENSP00000216774.6	pep chromosome:GRCh38:14:34982992:35029567:1 gene:ENSG00000100883.12 transcript:ENST00000216774.11 gene_biotype:protein_coding transcript_biotype:protein_coding gene_symbol:SRP54 description:signal recognition particle 54 [Source:HGNC Symbol;Acc:HGNC:11301]	FALSE	TRUE	61.7063	30	55	30	High	High	High	High	0.999	1.03	0.923	101.2	101.1	93.4	104.3	10749.9	10733.9	9919	11073.4	10211.1	10733.9	8547.2	10714.6	33	33	33	33	169.19
High	ENSP00000388725.2	pep chromosome:GRCh38:5:34656470:34832611:1 gene:ENSG00000039560.14 transcript:ENST00000428746.6 gene_biotype:protein_coding transcript_biotype:protein_coding gene_symbol:RAI14 description:retinoic acid induced 14 [Source:HGNC Symbol;Acc:HGNC:14873]	FALSE	TRUE	47.1429	46	53	46	High	High	High	High	1.062	1.006	1.268	92.2	97.9	117	92.8	6464.5	6863.2	8199.3	6503.9	6140.6	6863.2	7065.3	6293.2	43	43	43	43	158.98
High	ENSP00000221957.3	pep chromosome:GRCh38:19:4838341:4867667:-1 gene:ENSG00000105355.9 transcript:ENST00000221957.9 gene_biotype:protein_coding transcript_biotype:protein_coding gene_symbol:PLIN3 description:perilipin 3 [Source:HGNC Symbol;Acc:HGNC:16893]	FALSE	TRUE	63.3641	24	47	24	High	High	High	High	0.964	1.11	1.115	95.5	92.1	106.5	106	7374.8	7112.8	8226.6	8185.9	7005.2	7112.8	7088.9	7920.7	25	25	25	25	166.33
High	ENSP00000426909.1	pep chromosome:GRCh38:5:181236897:181243906:-1 gene:ENSG00000204628.12 transcript:ENST00000512805.6 gene_biotype:protein_coding transcript_biotype:protein_coding gene_symbol:RACK1 description:receptor for activated C kinase 1 [Source:HGNC Symbol;Acc:HGNC:4399]	FALSE	TRUE	71.6088	22	98	17	High	High	High	High	0.991	0.932	0.818	106.9	106	87.5	99.6	16901.2	16746.3	13822.9	15749.3	16054.2	16746.3	11911.2	15239.1	23	23	23	23	320.45
High	ENSP00000353030.4	pep chromosome:GRCh38:1:43530883:43623666:1 gene:ENSG00000142949.17 transcript:ENST00000359947.9 gene_biotype:protein_coding transcript_biotype:protein_coding gene_symbol:PTPRF description:protein tyrosine phosphatase receptor type F [Source:HGNC Symbol;Acc:HGNC:9670]	FALSE	TRUE	28.2643	40	46	36	High	High	High	High	1.159	1.887	2.775	58.7	68	162.7	110.7	3171.9	3674.7	8800.8	5983.9	3012.9	3674.7	7583.7	5790	36	36	36	36	154.78
High	ENSP00000494919.1	pep chromosome:GRCh38:CHR_HG1_PATCH:24094310:24104124:1 gene:ENSG00000285241.2 transcript:ENST00000645217.2 gene_biotype:protein_coding transcript_biotype:protein_coding gene_symbol:PCK2 description:phosphoenolpyruvate carboxykinase 2, mitochondrial [Source:HGNC Symbol;Acc:HGNC:8725]	FALSE	TRUE	49.8438	30	55	29	High	High	High	High	1.01	1.204	1.324	88.2	89	116.7	106.1	7436.1	7508.6	9842.9	8954.2	7063.4	7508.6	8481.6	8664.1	28	28	28	28	175.52
High	ENSP00000274364.6	pep chromosome:GRCh38:5:76403285:76708132:1 gene:ENSG00000145703.16 transcript:ENST00000274364.11 gene_biotype:protein_coding transcript_biotype:protein_coding gene_symbol:IQGAP2 description:IQ motif containing GTPase activating protein 2 [Source:HGNC Symbol;Acc:HGNC:6111]	FALSE	TRUE	28.8254	42	53	38	High	High	High	High	1.031	1.521	2.097	70.8	73	148.5	107.7	3869.9	3991	8113.3	5886.5	3675.9	3991	6991.3	5695.8	34	34	34	34	155.1
High	ENSP00000382177.3	pep chromosome:GRCh38:15:52307283:52529050:-1 gene:ENSG00000197535.14 transcript:ENST00000399231.7 gene_biotype:protein_coding transcript_biotype:protein_coding gene_symbol:MYO5A description:myosin VA [Source:HGNC Symbol;Acc:HGNC:7602]	FALSE	TRUE	25.3908	50	59	40	High	High	High	High	1.03	1.076	0.973	98.1	101	95.4	105.5	6867.5	7073.3	6679.3	7390.1	6523.4	7073.3	5755.5	7150.7	43	43	43	43	172.23
High	ENSP00000431984.1	pep chromosome:GRCh38:11:65182462:65211987:1 gene:ENSG00000014216.15 transcript:ENST00000527323.5 gene_biotype:protein_coding transcript_biotype:protein_coding gene_symbol:CAPN1 description:calpain 1 [Source:HGNC Symbol;Acc:HGNC:1476]	FALSE	TRUE	41.0364	33	76	32	High	High	High	High	1.023	1.228	1.275	88.4	90.4	112.7	108.6	10084.8	10311.8	12854.6	12386.7	9579.4	10311.8	11076.8	11985.4	32	32	32	32	225.66
High	ENSP00000344152.5	pep chromosome:GRCh38:17:7219863:7225264:1 gene:ENSG00000072778.20 transcript:ENST00000350303.9 gene_biotype:protein_coding transcript_biotype:protein_coding gene_symbol:ACADVL description:acyl-CoA dehydrogenase very long chain [Source:HGNC Symbol;Acc:HGNC:92]	FALSE	TRUE	47.5513	25	52	25	High	High	High	High	1.041	1.285	1.583	81.5	84.8	129	104.7	7038	7326.6	11140.4	9040.5	6685.3	7326.6	9599.7	8747.6	24	24	24	24	178.76
High	ENSP00000296543.4	pep chromosome:GRCh38:4:139301505:139391384:1 gene:ENSG00000164134.13 transcript:ENST00000296543.10 gene_biotype:protein_coding transcript_biotype:protein_coding gene_symbol:NAA15 description:N(alpha)-acetyltransferase 15, NatA auxiliary subunit [Source:HGNC Symbol;Acc:HGNC:30782]	FALSE	TRUE	40.8776	41	68	1	High	High	High	High	0.979	0.9	0.733	110.7	108.5	81.1	99.7	520.3	509.5	381.2	468.2	494.2	509.5	328.5	453	1	1	1	1	184.11
High	ENSP00000303043.3	pep chromosome:GRCh38:16:75627724:75647679:-1 gene:ENSG00000065427.14 transcript:ENST00000302445.7 gene_biotype:protein_coding transcript_biotype:protein_coding gene_symbol:KARS description:lysyl-tRNA synthetase [Source:HGNC Symbol;Acc:HGNC:6215]	FALSE	TRUE	38.6935	28	64	27	High	High	High	High	0.986	1.02	0.865	103.3	101.8	89.4	105.4	11385.6	11222.8	9853.9	11618.3	10815	11222.8	8491.1	11241.9	26	26	26	26	204.91
High	ENSP00000495128.1	pep chromosome:GRCh38:4:56467617:56503681:1 gene:ENSG00000174780.17 transcript:ENST00000642900.1 gene_biotype:protein_coding transcript_biotype:protein_coding gene_symbol:SRP72 description:signal recognition particle 72 [Source:HGNC Symbol;Acc:HGNC:11303]	FALSE	TRUE	41.8778	29	50	28	High	High	High	High	1.048	1.154	1.103	92.9	97.4	102.5	107.2	9721.3	10187.3	10724	11215.1	9234.2	10187.3	9240.9	10851.7	29	29	29	29	151.19
High	ENSP00000261366.5	pep chromosome:GRCh38:5:126777136:126837020:1 gene:ENSG00000113368.12 transcript:ENST00000261366.10 gene_biotype:protein_coding transcript_biotype:protein_coding gene_symbol:LMNB1 description:lamin B1 [Source:HGNC Symbol;Acc:HGNC:6637]	FALSE	TRUE	51.1945	33	59	29	High	High	High	High	1.117	0.834	1.084	99.1	110.7	107.4	82.7	8863.9	9900.4	9605	7395.6	8419.6	9900.4	8276.6	7156	34	34	34	34	184.02
High	ENSP00000365773.3	pep chromosome:GRCh38:9:78297125:78330093:1 gene:ENSG00000135069.14 transcript:ENST00000376588.4 gene_biotype:protein_coding transcript_biotype:protein_coding gene_symbol:PSAT1 description:phosphoserine aminotransferase 1 [Source:HGNC Symbol;Acc:HGNC:19129]	FALSE	TRUE	67.8378	29	72	27	High	High	High	High	1.066	0.957	0.746	106.2	113.1	79.2	101.6	13254.6	14122.9	9883.1	12685.3	12590.3	14122.9	8516.3	12274.4	30	30	30	30	203.65
High	ENSP00000341168.6	pep chromosome:GRCh38:5:171387829:171410884:1 gene:ENSG00000181163.13 transcript:ENST00000351986.10 gene_biotype:protein_coding transcript_biotype:protein_coding gene_symbol:NPM1 description:nucleophosmin 1 [Source:HGNC Symbol;Acc:HGNC:7910]	FALSE	TRUE	55.4717	19	166	1	High	High	High	High	1.124	0.827	0.942	102.8	115.5	96.8	85	138.8	156	130.7	114.8	131.9	156	112.6	111.1	1	1	1	1	492.44
High	ENSP00000332628.7	pep chromosome:GRCh38:17:7888789:7912755:1 gene:ENSG00000170004.17 transcript:ENST00000330494.12 gene_biotype:protein_coding transcript_biotype:protein_coding gene_symbol:CHD3 description:chromodomain helicase DNA binding protein 3 [Source:HGNC Symbol;Acc:HGNC:1918]	FALSE	TRUE	23.95	43	50	9	High	High	High	High	0.976	0.965	1.084	99.4	97	107.7	95.9	4770.7	4655.2	5171.6	4605.6	4531.6	4655.2	4456.4	4456.4	26	26	26	26	152.41
High	ENSP00000349878.5	pep chromosome:GRCh38:1:156742109:156751675:-1 gene:ENSG00000143321.19 transcript:ENST00000357325.10 gene_biotype:protein_coding transcript_biotype:protein_coding gene_symbol:HDGF description:heparin binding growth factor [Source:HGNC Symbol;Acc:HGNC:4856]	FALSE	TRUE	65.4167	21	76	20	High	High	High	High	0.99	1.119	1.335	90	89.1	120.1	100.8	13519.7	13389.1	18044.3	15134.6	12842.2	13389.1	15548.8	14644.3	20	20	20	20	273.79
High	ENSP00000263277.2	pep chromosome:GRCh38:19:47713422:47743134:1 gene:ENSG00000024422.12 transcript:ENST00000263277.8 gene_biotype:protein_coding transcript_biotype:protein_coding gene_symbol:EHD2 description:EH domain containing 2 [Source:HGNC Symbol;Acc:HGNC:3243]	FALSE	TRUE	66.1142	36	58	31	High	High	High	High	1.016	0.989	1.138	96.5	98.1	109.9	95.5	6979.7	7094.3	7945.2	6903.7	6629.9	7094.3	6846.4	6680	35	35	35	35	168.72
High	ENSP00000351022.3	pep chromosome:GRCh38:15:63042685:63071889:1 gene:ENSG00000140416.21 transcript:ENST00000358278.7 gene_biotype:protein_coding transcript_biotype:protein_coding gene_symbol:TPM1 description:tropomyosin 1 [Source:HGNC Symbol;Acc:HGNC:12010]	FALSE	TRUE	70.7746	36	120	0	Not Found	Not Found	Not Found	Not Found	0.991	0.517	0.61	128.3	127.1	78.2	66.4	12297.5	12187.3	7499.6	6361.1	11681.2	12187.3	6462.4	6155.1	19	19	19	19	325.41
High	ENSP00000403236.1	pep chromosome:GRCh38:X:53532096:53549505:-1 gene:ENSG00000086758.16 transcript:ENST00000426907.5 gene_biotype:protein_coding transcript_biotype:protein_coding gene_symbol:HUWE1 description:HECT, UBA and WWE domain containing E3 ubiquitin protein ligase 1 [Source:HGNC Symbol;Acc:HGNC:30892]	FALSE	TRUE	29.741	32	45	1	High	High	High	High	0.846	1.05	1.06	101.1	85.5	107.2	106.2	26.9	22.8	28.5	28.2	25.6	22.8	24.6	27.3	1	1	1	1	147.71
High	ENSP00000218364.4	pep chromosome:GRCh38:X:136497592:136512346:1 gene:ENSG00000102241.12 transcript:ENST00000218364.5 gene_biotype:protein_coding transcript_biotype:protein_coding gene_symbol:HTATSF1 description:HIV-1 Tat specific factor 1 [Source:HGNC Symbol;Acc:HGNC:5276]	FALSE	TRUE	46.0927	35	50	34	High	High	High	High	0.996	1.148	1.278	90.4	90.1	115.6	103.9	6158.6	6133.8	7873.4	7072.3	5849.9	6133.8	6784.5	6843.2	33	33	33	33	174.46
High	ENSP00000494621.1	pep chromosome:GRCh38:CHR_HSCHR3_9_CTG2_1:128080810:128123812:-1 gene:ENSG00000284901.2 transcript:ENST00000643444.2 gene_biotype:protein_coding transcript_biotype:protein_coding gene_symbol:RUVBL1 description:RuvB like AAA ATPase 1 [Source:HGNC Symbol;Acc:HGNC:10474]	FALSE	TRUE	57.2368	21	73	21	High	High	High	High	0.973	0.992	0.938	102.5	99.7	96.1	101.7	14279	13895.2	13397.1	14168.6	13563.4	13895.2	11544.3	13709.6	22	22	22	22	258.6
High	ENSP00000419305.3	pep chromosome:GRCh38:3:33497755:33659105:-1 gene:ENSG00000163539.17 transcript:ENST00000461133.8 gene_biotype:protein_coding transcript_biotype:protein_coding gene_symbol:CLASP2 description:cytoplasmic linker associated protein 2 [Source:HGNC Symbol;Acc:HGNC:17078]	FALSE	TRUE	35.5852	38	47	1	High	High	High	High	0.971	1.102	0.841	102.2	99.2	86	112.6	44.4	43.1	37.3	48.9	42.1	43.1	32.2	47.3	1	1	1	1	153.38
High	ENSP00000452481.1	pep chromosome:GRCh38:14:103629237:103701514:1 gene:ENSG00000126214.21 transcript:ENST00000555836.5 gene_biotype:protein_coding transcript_biotype:protein_coding gene_symbol:KLC1 description:kinesin light chain 1 [Source:HGNC Symbol;Acc:HGNC:6387]	FALSE	TRUE	53.0159	31	51	1	High	High	High	High	1.083	0.994	0.826	102.5	111	84.6	101.9	211.2	228.7	174.3	209.9	200.6	228.7	150.2	203.1	1	1	1	1	161.24
High	P08758	Annexin A5 OS=Homo sapiens GN=ANXA5 PE=1 SV=2	TRUE	TRUE	80.9375	26	126	5	High	High	High	High	1.007	1.063	1.19	93.9	94.5	111.8	99.8	15407.4	15516.5	18341	16381	14635.2	15516.5	15804.4	15850.3	27	27	27	27	374.81
High	ENSP00000364805.4	pep chromosome:GRCh38:6:31809619:31815283:-1 gene:ENSG00000204390.10 transcript:ENST00000375654.5 gene_biotype:protein_coding transcript_biotype:protein_coding gene_symbol:HSPA1L description:heat shock protein family A (Hsp70) member 1 like [Source:HGNC Symbol;Acc:HGNC:5234]	FALSE	TRUE	35.8814	23	135	1	High	High	High	High	1.025	1.173	1.43	86.4	88.6	123.6	101.4	124.1	127.2	177.5	145.6	117.9	127.2	152.9	140.9	1	1	1	1	408.23
High	ENSP00000440671.2	pep chromosome:GRCh38:17:82752158:82942709:1 gene:ENSG00000141556.21 transcript:ENST00000539345.6 gene_biotype:protein_coding transcript_biotype:protein_coding gene_symbol:TBCD description:tubulin folding cofactor D [Source:HGNC Symbol;Acc:HGNC:11581]	FALSE	TRUE	31.3821	32	48	32	High	High	High	High	1.037	1.06	0.903	100	103.7	90.3	106	5729.2	5938.5	5171.3	6074.2	5442	5938.5	4456.1	5877.4	30	30	30	30	157.69
High	ENSP00000450544.1	pep chromosome:GRCh38:14:21210937:21269442:-1 gene:ENSG00000092199.17 transcript:ENST00000553300.5 gene_biotype:protein_coding transcript_biotype:protein_coding gene_symbol:HNRNPC description:heterogeneous nuclear ribonucleoprotein C (C1/C2) [Source:HGNC Symbol;Acc:HGNC:5035]	FALSE	TRUE	60.7509	25	87	1	High	High	High	High	1.038	0.808	1.163	99.8	103.6	116	80.6	17438.8	18106	20276.3	14092.2	16564.9	18106	17472.1	13635.6	26	26	26	26	241.38
High	ENSEMBL:ENSBTAP00000018229	(Bos taurus) 54 kDa protein [OS=Bos taurus]	TRUE	FALSE	56.8421	26	62	2	High	High	High	High	0.855	0.792	0.767	117.2	100.2	89.8	92.8	202.9	173.5	155.6	160.7	192.8	173.5	134.1	155.5	2	2	2	2	197.39
High	ENSP00000420608.1	pep chromosome:GRCh38:1:19215660:19251524:-1 gene:ENSG00000127463.15 transcript:ENST00000477853.6 gene_biotype:protein_coding transcript_biotype:protein_coding gene_symbol:EMC1 description:ER membrane protein complex subunit 1 [Source:HGNC Symbol;Acc:HGNC:28957]	FALSE	TRUE	32.8298	31	50	31	High	High	High	High	0.999	1.02	1.008	99.3	99.3	100.1	101.3	6879.7	6875.6	6931.9	7016.3	6534.9	6875.6	5973.2	6789	31	31	31	31	157.08
High	ENSP00000305556.5	pep chromosome:GRCh38:2:70087477:70089203:1 gene:ENSG00000169564.7 transcript:ENST00000303577.7 gene_biotype:protein_coding transcript_biotype:protein_coding gene_symbol:PCBP1 description:poly(rC) binding protein 1 [Source:HGNC Symbol;Acc:HGNC:8647]	FALSE	TRUE	65.1685	18	115	11	High	High	High	High	0.996	1.004	0.957	101.1	100.6	96.7	101.5	19797.3	19710.5	18948.1	19883.1	18805.1	19710.5	16327.6	19239	24	24	24	24	381.88
High	ENSP00000258729.3	pep chromosome:GRCh38:7:23310209:23470491:-1 gene:ENSG00000136231.14 transcript:ENST00000258729.8 gene_biotype:protein_coding transcript_biotype:protein_coding gene_symbol:IGF2BP3 description:insulin like growth factor 2 mRNA binding protein 3 [Source:HGNC Symbol;Acc:HGNC:28868]	FALSE	TRUE	53.5406	29	48	23	High	High	High	High	1.015	1.163	1.376	87.8	89.1	120.9	102.2	6200.8	6290.7	8532.6	7212.9	5890	6290.7	7352.5	6979.2	23	23	23	23	150.95
High	ENSP00000366243.4	pep chromosome:GRCh38:9:71683366:71768513:-1 gene:ENSG00000135048.14 transcript:ENST00000377044.9 gene_biotype:protein_coding transcript_biotype:protein_coding gene_symbol:CEMIP2 description:cell migration inducing hyaluronidase 2 [Source:HGNC Symbol;Acc:HGNC:11869]	FALSE	TRUE	26.898	35	53	33	High	High	High	High	1.016	1.022	0.977	99.6	101.3	97.3	101.8	6701.3	6809.5	6544.6	6845.4	6365.4	6809.5	5639.5	6623.7	32	32	32	32	156.04
High	ENSP00000338095.6	pep chromosome:GRCh38:14:21209136:21269494:-1 gene:ENSG00000092199.17 transcript:ENST00000336053.10 gene_biotype:protein_coding transcript_biotype:protein_coding gene_symbol:HNRNPC description:heterogeneous nuclear ribonucleoprotein C (C1/C2) [Source:HGNC Symbol;Acc:HGNC:5035]	FALSE	TRUE	61.8056	25	88	1	High	High	High	High	1.029	0.669	0.844	112.9	116.2	95.3	75.5	317.2	326.5	267.7	212	301.3	326.5	230.7	205.2	1	1	1	1	242.12
High	ENSP00000434685.1	pep chromosome:GRCh38:17:19737984:19748341:-1 gene:ENSG00000108602.18 transcript:ENST00000468746.5 gene_biotype:protein_coding transcript_biotype:nonsense_mediated_decay gene_symbol:ALDH3A1 description:aldehyde dehydrogenase 3 family member A1 [Source:HGNC Symbol;Acc:HGNC:405]	FALSE	TRUE	52.7778	19	118	6	High	High	High	High	1.059	1.428	1.618	78.4	83	126.8	111.9	17339.8	18356.7	28056.3	24764.1	16470.8	18356.7	24176.2	23961.8	21	21	21	21	398.27
High	ENSP00000361948.3	pep chromosome:GRCh38:1:39560816:39576744:-1 gene:ENSG00000090621.14 transcript:ENST00000372857.7 gene_biotype:protein_coding transcript_biotype:protein_coding gene_symbol:PABPC4 description:poly(A) binding protein cytoplasmic 4 [Source:HGNC Symbol;Acc:HGNC:8557]	FALSE	TRUE	53.4161	35	69	1	High	High	High	High	0.812	0.471	0.295	155.2	125.9	45.8	73.1	221.7	179.9	65.4	104.4	210.6	179.9	56.4	101	1	1	1	1	206.5
High	ENSP00000262215.3	pep chromosome:GRCh38:8:67197658:67343781:-1 gene:ENSG00000066777.9 transcript:ENST00000262215.8 gene_biotype:protein_coding transcript_biotype:protein_coding gene_symbol:ARFGEF1 description:ADP ribosylation factor guanine nucleotide exchange factor 1 [Source:HGNC Symbol;Acc:HGNC:15772]	FALSE	TRUE	21.8496	42	52	26	High	High	High	High	1.032	1.092	1.096	94.8	97.8	103.9	103.5	7548.9	7790.4	8273.2	8242.2	7170.6	7790.4	7129.1	7975.2	40	40	40	40	147.52
High	ENSP00000381920.1	pep chromosome:GRCh38:4:139301588:139391368:1 gene:ENSG00000164134.13 transcript:ENST00000398947.1 gene_biotype:protein_coding transcript_biotype:protein_coding gene_symbol:NAA15 description:N(alpha)-acetyltransferase 15, NatA auxiliary subunit [Source:HGNC Symbol;Acc:HGNC:30782]	FALSE	TRUE	40.8092	41	66	1	High	High	High	High	0.963	0.855	0.728	112.8	108.7	82.1	96.4	10710.9	10319.9	7793.8	9157.9	10174.1	10319.9	6715.9	8861.2	40	40	40	40	177.72
High	ENSP00000260731.3	pep chromosome:GRCh38:10:92593130:92655395:1 gene:ENSG00000138160.6 transcript:ENST00000260731.5 gene_biotype:protein_coding transcript_biotype:protein_coding gene_symbol:KIF11 description:kinesin family member 11 [Source:HGNC Symbol;Acc:HGNC:6388]	FALSE	TRUE	38.1629	41	49	40	High	High	High	High	0.992	0.733	0.401	128	127	51.3	93.8	8359.6	8294.5	3350.2	6129.5	7940.7	8294.5	2886.9	5930.9	40	40	40	40	141.66
High	ENSP00000336721.4	pep chromosome:GRCh38:5:154712843:154817605:1 gene:ENSG00000155506.17 transcript:ENST00000336314.9 gene_biotype:protein_coding transcript_biotype:protein_coding gene_symbol:LARP1 description:La ribonucleoprotein domain family member 1 [Source:HGNC Symbol;Acc:HGNC:29531]	FALSE	TRUE	42.1001	39	58	12	High	High	High	High	1.008	0.999	0.836	104.1	104.9	87	104	7918.3	7978.5	6621.1	7910.6	7521.4	7978.5	5705.4	7654.3	35	35	35	35	171.47
High	ENSP00000271850.7	pep chromosome:GRCh38:1:154157318:154192058:-1 gene:ENSG00000143549.21 transcript:ENST00000271850.11 gene_biotype:protein_coding transcript_biotype:protein_coding gene_symbol:TPM3 description:tropomyosin 3 [Source:HGNC Symbol;Acc:HGNC:12012]	FALSE	TRUE	74.0351	37	121	6	High	High	High	High	0.999	0.592	0.664	122.9	122.8	81.6	72.7	22413	22399.6	14887.1	13265.4	21289.7	22399.6	12828.3	12835.6	39	39	39	39	332.5
High	ENSP00000265872.6	pep chromosome:GRCh38:10:68721239:68792377:1 gene:ENSG00000060339.14 transcript:ENST00000265872.11 gene_biotype:protein_coding transcript_biotype:protein_coding gene_symbol:CCAR1 description:cell division cycle and apoptosis regulator 1 [Source:HGNC Symbol;Acc:HGNC:24236]	FALSE	TRUE	32.1739	38	52	37	High	High	High	High	1.011	0.712	1.002	107.4	108.5	107.6	76.5	9009.3	9104.8	9027.3	6416.4	8557.8	9104.8	7778.9	6208.6	36	36	36	36	148.86
High	ENSP00000495440.1	pep chromosome:GRCh38:9:35682937:35689925:-1 gene:ENSG00000198467.15 transcript:ENST00000647435.1 gene_biotype:protein_coding transcript_biotype:protein_coding gene_symbol:TPM2 description:tropomyosin 2 [Source:HGNC Symbol;Acc:HGNC:12011]	FALSE	TRUE	71.4789	31	118	5	High	High	High	High	0.977	0.742	0.889	110.8	108.3	98.6	82.3	16280.2	15909.6	14475.7	12088	15464.3	15909.6	12473.7	11696.4	19	19	19	19	325.34
High	ENSP00000428426.2	pep chromosome:GRCh38:8:53966556:54022448:-1 gene:ENSG00000187735.14 transcript:ENST00000521604.7 gene_biotype:protein_coding transcript_biotype:protein_coding gene_symbol:TCEA1 description:transcription elongation factor A1 [Source:HGNC Symbol;Acc:HGNC:11612]	FALSE	TRUE	66.113	27	60	27	High	High	High	High	1.026	1.082	1.065	95.9	98.4	102.1	103.7	9054.1	9290.1	9640.3	9798.2	8600.3	9290.1	8307.1	9480.8	25	25	25	25	200.24
High	ENSP00000429084.1	pep chromosome:GRCh38:8:102252273:102412700:-1 gene:ENSG00000104517.13 transcript:ENST00000520539.6 gene_biotype:protein_coding transcript_biotype:protein_coding gene_symbol:UBR5 description:ubiquitin protein ligase E3 component n-recognin 5 [Source:HGNC Symbol;Acc:HGNC:16806]	FALSE	TRUE	18.0779	44	49	44	High	High	High	High	1.009	0.996	0.914	102.1	103	93.3	101.7	6705.4	6765.7	6126.9	6677.4	6369.4	6765.7	5279.5	6461.1	43	43	43	43	156.39
High	ENSP00000352721.6	pep chromosome:GRCh38:19:10718093:10831884:1 gene:ENSG00000079805.16 transcript:ENST00000359692.10 gene_biotype:protein_coding transcript_biotype:protein_coding gene_symbol:DNM2 description:dynamin 2 [Source:HGNC Symbol;Acc:HGNC:2974]	FALSE	TRUE	44.9192	45	76	0	Not Found	Not Found	Not Found	Not Found	1.023	1.26	1.246	88.3	90.3	110	111.3	6380.9	6525.5	7949.6	8042.1	6061.1	6525.5	6850.2	7781.6	28	28	28	28	210.6
High	ENSP00000313454.4	pep chromosome:GRCh38:4:67612652:67701155:-1 gene:ENSG00000033178.13 transcript:ENST00000322244.10 gene_biotype:protein_coding transcript_biotype:protein_coding gene_symbol:UBA6 description:ubiquitin like modifier activating enzyme 6 [Source:HGNC Symbol;Acc:HGNC:25581]	FALSE	TRUE	37.4525	38	57	37	High	High	High	High	0.978	1.133	1.122	94.5	92.4	106	107.1	8633.2	8445.2	9685.6	9785	8200.6	8445.2	8346.1	9468	36	36	36	36	161.99
High	ENSP00000307567.6	pep chromosome:GRCh38:3:49095932:49104757:-1 gene:ENSG00000172053.18 transcript:ENST00000306125.12 gene_biotype:protein_coding transcript_biotype:protein_coding gene_symbol:QARS description:glutaminyl-tRNA synthetase [Source:HGNC Symbol;Acc:HGNC:9751]	FALSE	TRUE	43.0968	30	59	3	High	High	High	High	0.975	1.059	0.968	99.9	97.5	96.7	105.8	10062.6	9813.8	9740.2	10655.4	9558.3	9813.8	8393.1	10310.2	30	30	30	30	179.58
High	ENSP00000377944.3	pep chromosome:GRCh38:X:129906164:129929752:1 gene:ENSG00000156697.13 transcript:ENST00000394422.8 gene_biotype:protein_coding transcript_biotype:protein_coding gene_symbol:UTP14A description:UTP14A small subunit processome component [Source:HGNC Symbol;Acc:HGNC:10665]	FALSE	TRUE	44.2283	32	48	32	High	High	High	High	0.997	0.671	0.782	115.9	115.6	90.7	77.8	9929.3	9898.8	7763.9	6666.3	9431.7	9898.8	6690.2	6450.3	31	31	31	31	156.71
High	ENSP00000361949.3	pep chromosome:GRCh38:1:39560816:39576790:-1 gene:ENSG00000090621.14 transcript:ENST00000372858.8 gene_biotype:protein_coding transcript_biotype:protein_coding gene_symbol:PABPC4 description:poly(A) binding protein cytoplasmic 4 [Source:HGNC Symbol;Acc:HGNC:8557]	FALSE	TRUE	52.7273	36	71	2	High	High	High	High	1.037	0.894	0.764	108.3	112.2	82.7	96.8	7518.8	7795.2	5745.3	6720.9	7142	7795.2	4950.7	6503.2	26	26	26	26	210.24
High	ENSP00000416892.3	pep chromosome:GRCh38:22:37848868:37889407:1 gene:ENSG00000100129.18 transcript:ENST00000412331.6 gene_biotype:protein_coding transcript_biotype:protein_coding gene_symbol:EIF3L description:eukaryotic translation initiation factor 3 subunit L [Source:HGNC Symbol;Acc:HGNC:18138]	FALSE	TRUE	42.6689	27	68	27	High	High	High	High	0.988	0.873	0.74	111.1	109.7	82.2	97	12294.6	12145.8	9099.8	10736.8	11678.4	12145.8	7841.3	10389	27	27	27	27	218.76
High	ENSP00000483730.1	pep chromosome:GRCh38:19:46918676:47004307:1 gene:ENSG00000160007.19 transcript:ENST00000614079.1 gene_biotype:protein_coding transcript_biotype:protein_coding gene_symbol:ARHGAP35 description:Rho GTPase activating protein 35 [Source:HGNC Symbol;Acc:HGNC:4591]	FALSE	TRUE	29.6865	39	48	38	High	High	High	High	1.018	1.132	1.031	95.6	97.4	98.6	108.3	6499.5	6618.9	6702.6	7360.6	6173.8	6618.9	5775.7	7122.2	34	34	34	34	150.67
High	ENSP00000296181.4	pep chromosome:GRCh38:3:124761948:124887365:-1 gene:ENSG00000082781.12 transcript:ENST00000296181.9 gene_biotype:protein_coding transcript_biotype:protein_coding gene_symbol:ITGB5 description:integrin subunit beta 5 [Source:HGNC Symbol;Acc:HGNC:6160]	FALSE	TRUE	43.5544	31	50	31	High	High	High	High	0.964	1.219	1.335	88.5	85.4	118.2	107.9	6993.2	6744.9	9337.4	8526.6	6642.7	6744.9	8046.1	8250.4	31	31	31	31	164.79
High	ENSP00000365439.3	pep chromosome:GRCh38:9:83968083:83980215:-1 gene:ENSG00000165119.21 transcript:ENST00000376263.8 gene_biotype:protein_coding transcript_biotype:protein_coding gene_symbol:HNRNPK description:heterogeneous nuclear ribonucleoprotein K [Source:HGNC Symbol;Acc:HGNC:5044]	FALSE	TRUE	54.0948	22	141	4	High	High	High	High	1.018	0.952	1.055	99.4	101.2	104.8	94.6	23024.5	23438.8	24288.1	21924.4	21870.6	23438.8	20929.1	21214.1	27	27	27	27	393.14
High	ENSP00000310842.7	pep chromosome:GRCh38:15:89243967:89317129:1 gene:ENSG00000140525.17 transcript:ENST00000310775.11 gene_biotype:protein_coding transcript_biotype:protein_coding gene_symbol:FANCI description:FA complementation group I [Source:HGNC Symbol;Acc:HGNC:25568]	FALSE	TRUE	32.8313	39	54	38	High	High	High	High	0.993	0.769	0.543	121	120.2	65.7	93.1	7177.3	7127.9	3898.3	5520.6	6817.6	7127.9	3359.2	5341.7	35	35	35	35	164.81
High	ENSP00000365606.5	pep chromosome:GRCh38:X:48973723:49002264:-1 gene:ENSG00000068400.13 transcript:ENST00000376423.8 gene_biotype:protein_coding transcript_biotype:protein_coding gene_symbol:GRIPAP1 description:GRIP1 associated protein 1 [Source:HGNC Symbol;Acc:HGNC:18706]	FALSE	TRUE	40.4281	28	42	28	High	High	High	High	1.037	1.136	1.092	93.8	97.3	102.4	106.5	3708.6	3845.5	4049.4	4212.2	3522.8	3845.5	3489.4	4075.7	25	25	25	25	157.58
High	ENSP00000449426.1	pep chromosome:GRCh38:12:48122647:48146104:1 gene:ENSG00000152556.17 transcript:ENST00000547587.5 gene_biotype:protein_coding transcript_biotype:protein_coding gene_symbol:PFKM description:phosphofructokinase, muscle [Source:HGNC Symbol;Acc:HGNC:8877]	FALSE	TRUE	42.6923	28	44	24	High	High	High	High	1.026	1.266	1.304	87	89.3	113.5	110.2	4538.7	4657.5	5917.4	5744.1	4311.2	4657.5	5099.1	5558	25	25	25	25	154.03
High	ENSP00000359991.4	pep chromosome:GRCh38:10:97426191:97433444:1 gene:ENSG00000171314.9 transcript:ENST00000334828.6 gene_biotype:protein_coding transcript_biotype:protein_coding gene_symbol:PGAM1 description:phosphoglycerate mutase 1 [Source:HGNC Symbol;Acc:HGNC:8888]	FALSE	TRUE	68.5039	17	112	17	High	High	High	High	0.96	1.083	0.996	99	95.1	98.7	107.2	18622.9	17877.3	18552	20159.4	17689.6	17877.3	15986.3	19506.3	19	19	19	19	416.77
High	ENSP00000261503.5	pep chromosome:GRCh38:17:20087022:20314755:1 gene:ENSG00000128487.16 transcript:ENST00000261503.9 gene_biotype:protein_coding transcript_biotype:protein_coding gene_symbol:SPECC1 description:sperm antigen with calponin homology and coiled-coil domains 1 [Source:HGNC Symbol;Acc:HGNC:30615]	FALSE	TRUE	45.6929	43	52	39	High	High	High	High	0.998	0.961	1	101.1	100.8	101	97.1	6206.2	6192.7	6203.6	5962.9	5895.2	6192.7	5345.6	5769.7	40	40	40	40	154.01
High	ENSP00000346001.3	pep chromosome:GRCh38:22:39312882:39319623:-1 gene:ENSG00000100316.16 transcript:ENST00000216146.9 gene_biotype:protein_coding transcript_biotype:protein_coding gene_symbol:RPL3 description:ribosomal protein L3 [Source:HGNC Symbol;Acc:HGNC:10332]	FALSE	TRUE	56.8238	31	100	31	High	High	High	High	1.015	0.959	0.865	104.2	105.7	90.1	100	18769.3	19046.2	16229.7	18006	17828.7	19046.2	13985.1	17422.7	38	38	38	38	203.29
High	ENSP00000352091.5	pep chromosome:GRCh38:11:3675011:3797792:-1 gene:ENSG00000110713.17 transcript:ENST00000359171.8 gene_biotype:protein_coding transcript_biotype:protein_coding gene_symbol:NUP98 description:nucleoporin 98 [Source:HGNC Symbol;Acc:HGNC:8068]	FALSE	TRUE	23.06	38	51	38	High	High	High	High	0.956	0.682	0.724	119	113.7	86.1	81.1	9576.7	9156	6933.7	6531.1	9096.7	9156	5974.8	6319.5	37	37	37	37	159.1
High	ENSP00000484595.1	pep chromosome:GRCh38:CHR_HSCHR16_1_CTG1:15058498:15121713:-1 gene:ENSG00000275498.5 transcript:ENST00000618389.4 gene_biotype:protein_coding transcript_biotype:protein_coding gene_symbol:PDXDC1 description:pyridoxal dependent decarboxylase domain containing 1 [Source:HGNC Symbol;Acc:HGNC:28995]	FALSE	TRUE	35.2792	24	44	24	High	High	High	High	1.008	1.068	1.093	95.9	96.7	104.9	102.5	6244.7	6296.2	6827.6	6672	5931.7	6296.2	5883.3	6455.9	25	25	25	25	153.4
High	ENSP00000472445.1	pep chromosome:GRCh38:19:50384347:50418014:1 gene:ENSG00000062822.14 transcript:ENST00000595904.6 gene_biotype:protein_coding transcript_biotype:protein_coding gene_symbol:POLD1 description:DNA polymerase delta 1, catalytic subunit [Source:HGNC Symbol;Acc:HGNC:9175]	FALSE	TRUE	38.0406	40	52	39	High	High	High	High	0.98	0.894	0.672	112.8	110.5	75.8	100.9	7621.4	7469.6	5121	6815.7	7239.5	7469.6	4412.8	6594.9	37	37	37	37	156.51
High	ENSP00000382697.1	pep chromosome:GRCh38:18:20946906:21111813:-1 gene:ENSG00000067900.8 transcript:ENST00000399799.3 gene_biotype:protein_coding transcript_biotype:protein_coding gene_symbol:ROCK1 description:Rho associated coiled-coil containing protein kinase 1 [Source:HGNC Symbol;Acc:HGNC:10251]	FALSE	TRUE	31.8316	46	56	40	High	High	High	High	0.998	1.136	1.104	94.4	94.2	104.2	107.2	4815.3	4806.1	5315.3	5469.1	4574	4806.1	4580.2	5292	35	35	35	35	170.21
High	ENSP00000269848.6	pep chromosome:GRCh38:21:44300053:44327373:1 gene:ENSG00000141959.17 transcript:ENST00000349048.9 gene_biotype:protein_coding transcript_biotype:protein_coding gene_symbol:PFKL description:phosphofructokinase, liver type [Source:HGNC Symbol;Acc:HGNC:8876]	FALSE	TRUE	37.3077	26	61	19	High	High	High	High	1.009	1.262	1.3	87.5	88.3	113.8	110.4	3373.4	3405	4385.7	4256.3	3204.3	3405	3779.1	4118.4	19	19	19	19	215.75
High	ENSP00000394489.1	pep chromosome:GRCh38:5:140401850:140526142:1 gene:ENSG00000131503.21 transcript:ENST00000421134.5 gene_biotype:protein_coding transcript_biotype:protein_coding gene_symbol:ANKHD1 description:ankyrin repeat and KH domain containing 1 [Source:HGNC Symbol;Acc:HGNC:24714]	FALSE	TRUE	25.7508	34	42	1	High	High	High	High																				137.23
High	ENSP00000386192.3	pep chromosome:GRCh38:19:10718208:10831424:1 gene:ENSG00000079805.16 transcript:ENST00000408974.8 gene_biotype:protein_coding transcript_biotype:protein_coding gene_symbol:DNM2 description:dynamin 2 [Source:HGNC Symbol;Acc:HGNC:2974]	FALSE	TRUE	43.1871	44	76	1	High	High	High	High	1.058	1.242	1.373	85.6	90.6	117.5	106.3	329	348	451.6	408.7	312.5	348	389.2	395.4	1	1	1	1	207.98
High	ENSP00000489051.1	pep chromosome:GRCh38:1:20807319:21176836:-1 gene:ENSG00000075151.20 transcript:ENST00000634879.1 gene_biotype:protein_coding transcript_biotype:protein_coding gene_symbol:EIF4G3 description:eukaryotic translation initiation factor 4 gamma 3 [Source:HGNC Symbol;Acc:HGNC:3298]	FALSE	TRUE	25.9301	46	61	35	High	High	High	High	0.985	1.176	1.172	92.3	90.9	108.2	108.5	5148.4	5070.4	6036.3	6052.3	4890.4	5070.4	5201.5	5856.3	30	30	30	30	171.99
High	ENSP00000263238.2	pep chromosome:GRCh38:2:113890089:113962596:1 gene:ENSG00000115091.12 transcript:ENST00000263238.7 gene_biotype:protein_coding transcript_biotype:protein_coding gene_symbol:ACTR3 description:actin related protein 3 [Source:HGNC Symbol;Acc:HGNC:170]	FALSE	TRUE	59.0909	23	67	23	High	High	High	High	1.029	1.161	1.205	91	93.6	109.7	105.6	9871.6	10154.5	11897.5	11456.3	9376.8	10154.5	10252.1	11085.1	24	24	24	24	217.12
High	ENSP00000394071.2	pep chromosome:GRCh38:X:154437154:154443467:1 gene:ENSG00000203879.12 transcript:ENST00000447750.7 gene_biotype:protein_coding transcript_biotype:protein_coding gene_symbol:GDI1 description:GDP dissociation inhibitor 1 [Source:HGNC Symbol;Acc:HGNC:4226]	FALSE	TRUE	57.7181	20	59	12	High	High	High	High	0.994	1.063	1.138	95.3	94.8	108.5	101.4	7474.1	7429.1	8505.6	7948.6	7099.5	7429.1	7329.3	7691.1	16	16	16	16	193.04
High	ENSP00000494654.1	pep chromosome:GRCh38:3:41199505:41239903:1 gene:ENSG00000168036.18 transcript:ENST00000645276.1 gene_biotype:protein_coding transcript_biotype:protein_coding gene_symbol:CTNNB1 description:catenin beta 1 [Source:HGNC Symbol;Acc:HGNC:2514]	FALSE	TRUE	41.2516	28	46	22	High	High	High	High	1.028	1.265	1.404	85.2	87.5	119.6	107.7	3988	4100.1	5599.6	5045	3788.2	4100.1	4825.2	4881.6	23	23	23	23	154.18
High	ENSP00000368884.3	pep chromosome:GRCh38:X:20149911:20266909:-1 gene:ENSG00000177189.14 transcript:ENST00000379565.9 gene_biotype:protein_coding transcript_biotype:protein_coding gene_symbol:RPS6KA3 description:ribosomal protein S6 kinase A3 [Source:HGNC Symbol;Acc:HGNC:10432]	FALSE	TRUE	45.9459	32	54	22	High	High	High	High	0.997	1.207	1.167	91.5	91.2	106.8	110.5	7576.2	7550.5	8840.8	9145	7196.5	7550.5	7618.1	8848.7	31	31	31	31	171.39
High	ENSP00000381214.3	pep chromosome:GRCh38:2:87755960:87825952:-1 gene:ENSG00000185304.15 transcript:ENST00000398146.4 gene_biotype:protein_coding transcript_biotype:protein_coding gene_symbol:RGPD2 description:RANBP2 like and GRIP domain containing 2 [Source:HGNC Symbol;Acc:HGNC:32415]	FALSE	TRUE	22.3235	41	55	1	High	High	High	High	0.933	0.788	0.616	119.9	111.8	73.9	94.4	52	48.5	32	40.9	49.4	48.5	27.6	39.6	1	1	1	1	156.59
High	ENSP00000262710.1	pep chromosome:GRCh38:14:23058567:23095614:-1 gene:ENSG00000100813.14 transcript:ENST00000262710.5 gene_biotype:protein_coding transcript_biotype:protein_coding gene_symbol:ACIN1 description:apoptotic chromatin condensation inducer 1 [Source:HGNC Symbol;Acc:HGNC:17066]	FALSE	TRUE	28.5608	36	57	1	High	High	High	High	0.947	0.823	0.968	107	101.3	103.6	88.1	447	423.2	432.5	367.8	424.6	423.2	372.7	355.9	1	1	1	1	173.95
High	ENSP00000466134.1	pep chromosome:GRCh38:19:11435635:11450968:1 gene:ENSG00000130175.9 transcript:ENST00000592741.5 gene_biotype:protein_coding transcript_biotype:protein_coding gene_symbol:PRKCSH description:protein kinase C substrate 80K-H [Source:HGNC Symbol;Acc:HGNC:9411]	FALSE	TRUE	45.4206	24	80	23	High	High	High	High	1	1.084	1.211	93.1	93.2	112.8	101	11072.8	11077.7	13410.6	12005.5	10517.9	11077.7	11556	11616.5	29	29	29	29	244.64
High	ENSP00000253861.4	pep chromosome:GRCh38:7:133253078:134065761:1 gene:ENSG00000131558.15 transcript:ENST00000253861.5 gene_biotype:protein_coding transcript_biotype:protein_coding gene_symbol:EXOC4 description:exocyst complex component 4 [Source:HGNC Symbol;Acc:HGNC:30389]	FALSE	TRUE	38.501	36	50	35	High	High	High	High	1.012	1.179	1.185	91.4	92.5	108.3	107.8	6253.1	6325.1	7411.2	7372.3	5939.7	6325.1	6386.2	7133.5	35	35	35	35	154.09
High	ENSP00000305653.2	pep chromosome:GRCh38:4:1811479:1856156:-1 gene:ENSG00000168924.15 transcript:ENST00000302787.3 gene_biotype:protein_coding transcript_biotype:protein_coding gene_symbol:LETM1 description:leucine zipper and EF-hand containing transmembrane protein 1 [Source:HGNC Symbol;Acc:HGNC:6556]	FALSE	TRUE	46.0081	32	51	32	High	High	High	High	0.997	1.119	1.146	93.9	93.6	107.5	105.1	7389.7	7365.7	8466.6	8272.1	7019.4	7365.7	7295.6	8004.1	30	30	30	30	158.34
High	ENSP00000311572.5	pep chromosome:GRCh38:9:111562967:111599407:-1 gene:ENSG00000106853.20 transcript:ENST00000309195.9 gene_biotype:protein_coding transcript_biotype:protein_coding gene_symbol:PTGR1 description:prostaglandin reductase 1 [Source:HGNC Symbol;Acc:HGNC:18429]	FALSE	TRUE	62.0061	20	94	20	High	High	High	High	0.967	1.245	1.502	84.9	82.1	127.4	105.6	14953.1	14463.8	22457.6	18613.7	14203.7	14463.8	19351.8	18010.7	22	22	22	22	267.61
High	ENSP00000382382.2	pep chromosome:GRCh38:11:11842066:11959323:1 gene:ENSG00000170242.18 transcript:ENST00000399455.2 gene_biotype:protein_coding transcript_biotype:protein_coding gene_symbol:USP47 description:ubiquitin specific peptidase 47 [Source:HGNC Symbol;Acc:HGNC:20076]	FALSE	TRUE	27.7091	33	41	32	High	High	High	High	0.99	0.971	0.885	104	102.9	92	101	4846.1	4795.5	4288.6	4706.3	4603.3	4795.5	3695.5	4553.8	29	29	29	29	137.55
High	ENSP00000412646.1	pep chromosome:GRCh38:22:18121107:18131117:1 gene:ENSG00000183785.15 transcript:ENST00000416740.1 gene_biotype:protein_coding transcript_biotype:protein_coding gene_symbol:TUBA8 description:tubulin alpha 8 [Source:HGNC Symbol;Acc:HGNC:12410]	FALSE	TRUE	35.546	16	175	1	Medium	Medium	Medium	Medium	0.925	0.802	0.757	114.8	106.2	86.9	92.1	1024.9	947.6	775.7	821.8	973.6	947.6	668.4	795.2	1	1	1	1	626.74
High	P06868	Plasminogen OS=Bos taurus GN=PLG PE=1 SV=2	TRUE	FALSE	51.7241	33	52	32	High	High	High	High	0.864	0.727	0.776	118.8	102.6	92.2	86.4	7191.1	6211.9	5583	5228.1	6830.7	6211.9	4810.9	5058.7	28	28	28	28	147.65
High	ENSP00000313490.6	pep chromosome:GRCh38:17:8249289:8270486:1 gene:ENSG00000178921.14 transcript:ENST00000314666.11 gene_biotype:protein_coding transcript_biotype:protein_coding gene_symbol:PFAS description:phosphoribosylformylglycinamidine synthase [Source:HGNC Symbol;Acc:HGNC:8863]	FALSE	TRUE	28.2511	32	57	24	High	High	High	High	1.019	0.975	0.876	103.4	105.3	90.6	100.7	8680.3	8846.6	7606.8	8461.6	8245.3	8846.6	6554.8	8187.5	29	29	29	29	166.5
High	ENSP00000351811.5	pep chromosome:GRCh38:16:67873052:67884499:1 gene:ENSG00000038358.15 transcript:ENST00000358933.10 gene_biotype:protein_coding transcript_biotype:protein_coding gene_symbol:EDC4 description:enhancer of mRNA decapping 4 [Source:HGNC Symbol;Acc:HGNC:17157]	FALSE	TRUE	28.1228	33	43	32	High	High	High	High	1.031	1.07	0.979	98	101.1	95.9	104.9	5239.9	5404.9	5128.5	5606.8	4977.3	5404.9	4419.2	5425.2	31	31	31	31	140.07
High	ENSP00000451328.1	pep chromosome:GRCh38:14:23059059:23095383:-1 gene:ENSG00000100813.14 transcript:ENST00000555053.5 gene_biotype:protein_coding transcript_biotype:protein_coding gene_symbol:ACIN1 description:apoptotic chromatin condensation inducer 1 [Source:HGNC Symbol;Acc:HGNC:17066]	FALSE	TRUE	28.4639	37	58	2	High	High	High	High	0.994	0.769	1.004	106.2	105.6	106.6	81.6	10305.9	10247.5	10348.4	7922.5	9789.4	10247.5	8917.2	7665.9	32	32	32	32	175.16
High	ENSP00000332455.3	pep chromosome:GRCh38:17:68035735:68046854:1 gene:ENSG00000182481.9 transcript:ENST00000330459.8 gene_biotype:protein_coding transcript_biotype:protein_coding gene_symbol:KPNA2 description:karyopherin subunit alpha 2 [Source:HGNC Symbol;Acc:HGNC:6395]	FALSE	TRUE	45.1796	24	62	24	High	High	High	High	1.007	0.706	0.337	131.2	132.1	44.2	92.5	13212.3	13305.8	4454	9323.1	12550.2	13305.8	3838	9021	25	25	25	25	202.93
High	ENSP00000316891.7	pep chromosome:GRCh38:4:41360787:41700044:1 gene:ENSG00000064042.18 transcript:ENST00000313860.11 gene_biotype:protein_coding transcript_biotype:protein_coding gene_symbol:LIMCH1 description:LIM and calponin homology domains 1 [Source:HGNC Symbol;Acc:HGNC:29191]	FALSE	TRUE	35.4571	37	49	37	High	High	High	High	1.051	1.366	1.87	75.6	79.5	141.5	103.4	6075.5	6384.1	11363	8302	5771	6384.1	9791.5	8033	35	35	35	35	145.35
High	ENSP00000465105.1	pep chromosome:GRCh38:19:12938645:12940872:1 gene:ENSG00000179218.13 transcript:ENST00000588454.5 gene_biotype:protein_coding transcript_biotype:protein_coding gene_symbol:CALR description:calreticulin [Source:HGNC Symbol;Acc:HGNC:1455]	FALSE	TRUE	71.6599	20	82	1	High	High	High	High	0.695	0.656	1.452	105.2	73.1	152.7	69	391	271.8	567.6	256.6	371.4	271.8	489.1	248.3	1	1	1	1	244.5
High	ENSP00000481714.1	pep chromosome:GRCh38:CHR_HSCHR17_2_CTG5:46419843:46586373:1 gene:ENSG00000276262.2 transcript:ENST00000620290.2 gene_biotype:protein_coding transcript_biotype:protein_coding gene_symbol:NSF description:N-ethylmaleimide sensitive factor, vesicle fusing ATPase [Source:HGNC Symbol;Acc:HGNC:8016]	FALSE	TRUE	42.8763	35	61	34	High	High	High	High	1.005	1.16	1.097	93.8	94.3	102.9	108.9	9948	9998.9	10911.2	11543.2	9449.5	9998.9	9402.2	11169.3	33	33	33	33	182.57
High	ENSP00000490811.1	pep chromosome:GRCh38:5:126544150:126595219:-1 gene:ENSG00000164904.18 transcript:ENST00000636879.1 gene_biotype:protein_coding transcript_biotype:protein_coding gene_symbol:ALDH7A1 description:aldehyde dehydrogenase 7 family member A1 [Source:HGNC Symbol;Acc:HGNC:877]	FALSE	TRUE	48.7365	25	43	25	High	High	High	High	1.008	1.333	1.727	78.9	79.6	136.3	105.2	7334.3	7393	12666.1	9780.3	6966.8	7393	10914.4	9463.5	27	27	27	27	154.84
High	ENSP00000341826.6	pep chromosome:GRCh38:12:54280755:54285214:1 gene:ENSG00000135486.17 transcript:ENST00000340913.10 gene_biotype:protein_coding transcript_biotype:protein_coding gene_symbol:HNRNPA1 description:heterogeneous nuclear ribonucleoprotein A1 [Source:HGNC Symbol;Acc:HGNC:5031]	FALSE	TRUE	60.4839	23	115	17	High	High	High	High	1.031	0.743	0.851	110.3	113.8	93.9	82	14479	14932.8	12326.9	10763.9	13753.4	14932.8	10622.1	10415.2	25	25	25	25	391.13
High	ENSP00000368612.3	pep chromosome:GRCh38:13:41566835:41961109:-1 gene:ENSG00000102763.18 transcript:ENST00000379310.8 gene_biotype:protein_coding transcript_biotype:protein_coding gene_symbol:VWA8 description:von Willebrand factor A domain containing 8 [Source:HGNC Symbol;Acc:HGNC:29071]	FALSE	TRUE	23.8845	39	45	39	High	High	High	High	0.986	1.167	1.311	89.6	88.4	117.5	104.6	4851.2	4783.4	6358.7	5660.3	4608.1	4783.4	5479.3	5476.9	31	31	31	31	133.96
High	ENSP00000355500.1	pep chromosome:GRCh38:1:243124428:243255281:-1 gene:ENSG00000143702.16 transcript:ENST00000366542.6 gene_biotype:protein_coding transcript_biotype:protein_coding gene_symbol:CEP170 description:centrosomal protein 170 [Source:HGNC Symbol;Acc:HGNC:28920]	FALSE	TRUE	26.5783	38	48	37	High	High	High	High	1.018	1.027	0.925	100.8	102.5	93.2	103.5	5016.1	5104.7	4637.9	5152.7	4764.7	5104.7	3996.5	4985.8	34	34	34	34	143.54
High	ENSP00000223073.1	pep chromosome:GRCh38:7:128297685:128343908:-1 gene:ENSG00000106344.8 transcript:ENST00000223073.6 gene_biotype:protein_coding transcript_biotype:protein_coding gene_symbol:RBM28 description:RNA binding motif protein 28 [Source:HGNC Symbol;Acc:HGNC:21863]	FALSE	TRUE	42.9513	38	47	37	High	High	High	High	1.053	0.589	0.64	121.9	128.3	78	71.8	9324.3	9816.3	5963.6	5491.5	8857	9816.3	5138.9	5313.6	36	36	36	36	142.06
High	ENSP00000255194.6	pep chromosome:GRCh38:5:78000525:78294755:-1 gene:ENSG00000132842.13 transcript:ENST00000255194.10 gene_biotype:protein_coding transcript_biotype:protein_coding gene_symbol:AP3B1 description:adaptor related protein complex 3 subunit beta 1 [Source:HGNC Symbol;Acc:HGNC:566]	FALSE	TRUE	35.4662	37	52	31	High	High	High	High	1.021	1.108	1.049	95.8	97.7	100.4	106.1	7413.6	7566.7	7775.2	8212	7042.1	7566.7	6699.9	7945.9	37	37	37	37	145.27
High	ENSP00000265970.6	pep chromosome:GRCh38:11:17086572:17169741:-1 gene:ENSG00000011405.13 transcript:ENST00000265970.11 gene_biotype:protein_coding transcript_biotype:protein_coding gene_symbol:PIK3C2A description:phosphatidylinositol-4-phosphate 3-kinase catalytic subunit type 2 alpha [Source:HGNC Symbol;Acc:HGNC:8971]	FALSE	TRUE	24.9703	40	50	39	High	High	High	High	1.014	1.111	1.061	95.6	96.9	101.3	106.2	7855.6	7968.8	8331.3	8729.1	7461.9	7968.8	7179.1	8446.3	37	37	37	37	151.16
High	ENSP00000439065.1	pep chromosome:GRCh38:14:103562962:103685924:1 gene:ENSG00000256500.5 transcript:ENST00000472726.2 gene_biotype:protein_coding transcript_biotype:protein_coding gene_symbol:AL139300.1 description:novel protein	FALSE	TRUE	44.5355	31	50	1	Medium	Medium	Medium	Medium	1.012	1.004	0.908	101.9	103.2	92.6	102.3	8448.1	8552.7	7672.4	8478.7	8024.7	8552.7	6611.3	8204	29	29	29	29	154.55
High	ENSP00000499089.1	pep chromosome:GRCh38:6:105273220:105403084:-1 gene:ENSG00000085377.14 transcript:ENST00000652536.1 gene_biotype:protein_coding transcript_biotype:protein_coding gene_symbol:PREP description:prolyl endopeptidase [Source:HGNC Symbol;Acc:HGNC:9358]	FALSE	TRUE	52.6761	33	47	33	High	High	High	High	0.991	1.14	1.116	94.2	93.4	105.1	107.3	6932.9	6873.4	7737.6	7901.9	6585.5	6873.4	6667.5	7645.9	30	30	30	30	141.91
High	ENSP00000265637.4	pep chromosome:GRCh38:11:68460752:68615334:1 gene:ENSG00000110075.14 transcript:ENST00000265637.8 gene_biotype:protein_coding transcript_biotype:protein_coding gene_symbol:PPP6R3 description:protein phosphatase 6 regulatory subunit 3 [Source:HGNC Symbol;Acc:HGNC:1173]	FALSE	TRUE	42.2007	31	47	30	High	High	High	High	0.984	1.005	0.839	104.5	102.8	87.7	105	6669.3	6560.9	5594.1	6703.5	6335	6560.9	4820.4	6486.4	27	27	27	27	155.73
High	ENSP00000484998.1	pep chromosome:GRCh38:14:52707178:52727995:1 gene:ENSG00000100519.12 transcript:ENST00000612399.4 gene_biotype:protein_coding transcript_biotype:protein_coding gene_symbol:PSMC6 description:proteasome 26S subunit, ATPase 6 [Source:HGNC Symbol;Acc:HGNC:9553]	FALSE	TRUE	65.2605	23	54	22	High	High	High	High	0.993	0.998	0.913	102.5	101.8	93.5	102.3	9911.9	9845.2	9045	9895.4	9415.1	9845.2	7794.1	9574.9	25	25	25	25	176.15
High	ENSP00000436971.1	pep chromosome:GRCh38:11:75399531:75422280:1 gene:ENSG00000149273.15 transcript:ENST00000527446.5 gene_biotype:protein_coding transcript_biotype:protein_coding gene_symbol:RPS3 description:ribosomal protein S3 [Source:HGNC Symbol;Acc:HGNC:10420]	FALSE	TRUE	81.893	22	111	3	High	High	High	High	0.982	0.948	0.824	106.5	104.6	87.8	101	26832.5	26353.5	22117.7	25429.1	25487.8	26353.5	19058.9	24605.3	26	26	26	26	314.39
High	ENSP00000369317.3	pep chromosome:GRCh38:12:52487176:52493257:-1 gene:ENSG00000205420.11 transcript:ENST00000330722.7 gene_biotype:protein_coding transcript_biotype:protein_coding gene_symbol:KRT6A description:keratin 6A [Source:HGNC Symbol;Acc:HGNC:6443]	TRUE	TRUE	47.8723	32	84	12	High	High	High	High	0.627	0.539	0.753	137	86	103.1	73.9	1878.7	1178.3	1413.8	1012.7	1784.5	1178.3	1218.3	979.9	11	11	11	11	233.79
High	ENSP00000402515.2	pep chromosome:GRCh38:16:18804853:18926454:-1 gene:ENSG00000157106.16 transcript:ENST00000446231.6 gene_biotype:protein_coding transcript_biotype:protein_coding gene_symbol:SMG1 description:SMG1 nonsense mediated mRNA decay associated PI3K related kinase [Source:HGNC Symbol;Acc:HGNC:30045]	FALSE	TRUE	13.357	39	41	38	High	High	High	High	0.985	0.944	0.798	107.3	105.7	85.7	101.3	4903.3	4830.9	3914.5	4628.5	4657.5	4830.9	3373.1	4478.6	35	35	35	35	132.17
High	ENSP00000497274.1	pep chromosome:GRCh38:10:99782640:99852594:1 gene:ENSG00000023839.12 transcript:ENST00000647814.1 gene_biotype:protein_coding transcript_biotype:protein_coding gene_symbol:ABCC2 description:ATP binding cassette subfamily C member 2 [Source:HGNC Symbol;Acc:HGNC:53]	FALSE	TRUE	24.466	40	54	38	High	High	High	High	1.046	1.35	1.43	82.9	86.7	118.5	111.9	8120.5	8494	11614.2	10963.4	7713.5	8494	10007.9	10608.3	40	40	40	40	162.14
High	ENSP00000319255.6	pep chromosome:GRCh38:11:90200429:90223049:-1 gene:ENSG00000110172.12 transcript:ENST00000320585.11 gene_biotype:protein_coding transcript_biotype:protein_coding gene_symbol:CHORDC1 description:cysteine and histidine rich domain containing 1 [Source:HGNC Symbol;Acc:HGNC:14525]	FALSE	TRUE	66.5663	24	54	24	High	High	High	High	0.987	0.96	0.733	108.7	107.3	79.7	104.3	11348.8	11200.1	8316.7	10890	10780.1	11200.1	7166.5	10537.2	26	26	26	26	161.86
High	ENSP00000264158.7	pep chromosome:GRCh38:2:135052265:135170706:1 gene:ENSG00000115839.17 transcript:ENST00000264158.12 gene_biotype:protein_coding transcript_biotype:protein_coding gene_symbol:RAB3GAP1 description:RAB3 GTPase activating protein catalytic subunit 1 [Source:HGNC Symbol;Acc:HGNC:17063]	FALSE	TRUE	37.4108	31	38	31	High	High	High	High	0.986	0.967	0.813	106.2	104.7	86.3	102.7	5821.8	5739.5	4731	5629.2	5530	5739.5	4076.7	5446.8	30	30	30	30	131.56
High	ENSP00000499773.1	pep chromosome:GRCh38:17:7484366:7514616:1 gene:ENSG00000181222.16 transcript:ENST00000617998.5 gene_biotype:protein_coding transcript_biotype:protein_coding gene_symbol:POLR2A description:RNA polymerase II subunit A [Source:HGNC Symbol;Acc:HGNC:9187]	FALSE	TRUE	24.0102	41	48	40	High	High	High	High	1.027	0.881	0.855	106.3	109.2	90.9	93.6	6568.8	6749	5615.6	5784.7	6239.6	6749	4839	5597.3	36	36	36	36	141.52
High	ENSP00000296577.4	pep chromosome:GRCh38:4:145098311:145129524:1 gene:ENSG00000164163.11 transcript:ENST00000296577.9 gene_biotype:protein_coding transcript_biotype:protein_coding gene_symbol:ABCE1 description:ATP binding cassette subfamily E member 1 [Source:HGNC Symbol;Acc:HGNC:69]	FALSE	TRUE	41.9032	25	52	20	High	High	High	High	1	1.043	0.915	101.1	101.1	92.5	105.4	9379	9381.8	8579.1	9778.8	8909	9381.8	7392.7	9462	25	25	25	25	158.62
High	ENSP00000373772.3	pep chromosome:GRCh38:9:101533853:101563344:1 gene:ENSG00000155827.12 transcript:ENST00000389120.8 gene_biotype:protein_coding transcript_biotype:protein_coding gene_symbol:RNF20 description:ring finger protein 20 [Source:HGNC Symbol;Acc:HGNC:10062]	FALSE	TRUE	36.2051	35	41	32	High	High	High	High	0.97	0.871	0.775	110.6	107.3	85.8	96.4	6689.9	6490.4	5187.5	5828.7	6354.6	6490.4	4470.1	5639.9	32	32	32	32	136.39
High	ENSP00000453941.1	pep chromosome:GRCh38:15:63042758:63071222:1 gene:ENSG00000140416.21 transcript:ENST00000559556.5 gene_biotype:protein_coding transcript_biotype:protein_coding gene_symbol:TPM1 description:tropomyosin 1 [Source:HGNC Symbol;Acc:HGNC:12010]	FALSE	TRUE	65.1408	33	104	0	Not Found	Not Found	Not Found	Not Found	0.899	0.723	0.902	113.5	102	102.4	82.1	132.1	118.8	119.2	95.6	125.5	118.8	102.7	92.5	1	1	1	1	285.79
High	ENSP00000310723.2	pep chromosome:GRCh38:12:48829756:48852163:-1 gene:ENSG00000174243.10 transcript:ENST00000308025.8 gene_biotype:protein_coding transcript_biotype:protein_coding gene_symbol:DDX23 description:DEAD-box helicase 23 [Source:HGNC Symbol;Acc:HGNC:17347]	FALSE	TRUE	41.0976	34	53	34	High	High	High	High	0.998	0.789	0.937	107.4	107.2	100.6	84.7	10005.7	9989.7	9373.1	7893.5	9504.2	9989.7	8076.8	7637.8	33	33	33	33	154.46
High	ENSP00000364198.1	pep chromosome:GRCh38:X:54808371:54816007:1 gene:ENSG00000102316.17 transcript:ENST00000375058.5 gene_biotype:protein_coding transcript_biotype:protein_coding gene_symbol:MAGED2 description:MAGE family member D2 [Source:HGNC Symbol;Acc:HGNC:16353]	FALSE	TRUE	55.9406	30	52	28	High	High	High	High	1.03	1.3	1.187	88.6	91.2	105.1	115.1	7393	7611.9	8772.6	9610.7	7022.5	7611.9	7559.4	9299.4	30	30	30	30	159.59
High	ENSP00000340689.4	pep chromosome:GRCh38:2:190880834:190935289:1 gene:ENSG00000115419.12 transcript:ENST00000338435.8 gene_biotype:protein_coding transcript_biotype:protein_coding gene_symbol:GLS description:glutaminase [Source:HGNC Symbol;Acc:HGNC:4331]	FALSE	TRUE	48.495	25	43	4	High	High	High	High	0.985	0.828	0.626	116.3	114.6	72.8	96.3	913.1	899.2	571.2	756.2	867.4	899.2	492.2	731.7	4	4	4	4	141.84
High	ENSP00000280377.5	pep chromosome:GRCh38:12:62260404:62416389:1 gene:ENSG00000135655.16 transcript:ENST00000280377.10 gene_biotype:protein_coding transcript_biotype:protein_coding gene_symbol:USP15 description:ubiquitin specific peptidase 15 [Source:HGNC Symbol;Acc:HGNC:12613]	FALSE	TRUE	38.3282	33	42	1	High	High	High	High	1.009	1.085	0.838	101.7	102.7	85.2	110.4	6211.6	6268.3	5202.9	6737.5	5900.3	6268.3	4483.3	6519.2	33	33	33	33	135.2
High	ENSP00000388806.3	pep chromosome:GRCh38:12:53006456:53040280:1 gene:ENSG00000063046.17 transcript:ENST00000420463.7 gene_biotype:protein_coding transcript_biotype:protein_coding gene_symbol:EIF4B description:eukaryotic translation initiation factor 4B [Source:HGNC Symbol;Acc:HGNC:3285]	FALSE	TRUE	43.5065	29	72	29	High	High	High	High	0.988	0.895	0.796	108.7	107.4	86.6	97.3	14109	13934.3	11237.4	12628.9	13402	13934.3	9683.3	12219.8	32	32	32	32	183.71
High	ENSP00000275603.4	pep chromosome:GRCh38:7:56051765:56063989:1 gene:ENSG00000146731.11 transcript:ENST00000275603.9 gene_biotype:protein_coding transcript_biotype:protein_coding gene_symbol:CCT6A description:chaperonin containing TCP1 subunit 6A [Source:HGNC Symbol;Acc:HGNC:1620]	FALSE	TRUE	52.5424	28	83	22	High	High	High	High	1.011	1.031	0.878	102	103.2	89.6	105.2	15926.9	16104.6	13987.3	16420.2	15128.7	16104.6	12052.9	15888.2	29	29	29	29	220.48
High	ENSP00000385211.1	pep chromosome:GRCh38:19:48900320:48923271:1 gene:ENSG00000104805.16 transcript:ENST00000407032.5 gene_biotype:protein_coding transcript_biotype:protein_coding gene_symbol:NUCB1 description:nucleobindin 1 [Source:HGNC Symbol;Acc:HGNC:8043]	FALSE	TRUE	56.1822	26	53	25	High	High	High	High	1.032	1.118	1.205	91.8	94.8	110.7	102.7	8201.1	8462.2	9884.9	9171	7790.1	8462.2	8517.8	8873.9	26	26	26	26	183.49
High	ENSP00000367541.1	pep chromosome:GRCh38:9:35682014:35689913:-1 gene:ENSG00000198467.15 transcript:ENST00000329305.6 gene_biotype:protein_coding transcript_biotype:protein_coding gene_symbol:TPM2 description:tropomyosin 2 [Source:HGNC Symbol;Acc:HGNC:12011]	FALSE	TRUE	77.8169	31	112	2	High	High	High	High	0.988	0.673	0.709	118.7	117.3	84.1	79.9	3493.8	3453.3	2476.2	2351.4	3318.7	3453.3	2133.7	2275.2	6	6	6	6	310.08
High	ENSP00000371798.3	pep chromosome:GRCh38:7:5592816:5606655:1 gene:ENSG00000075618.18 transcript:ENST00000382361.8 gene_biotype:protein_coding transcript_biotype:protein_coding gene_symbol:FSCN1 description:fascin actin-bundling protein 1 [Source:HGNC Symbol;Acc:HGNC:11148]	FALSE	TRUE	49.0872	24	60	24	High	High	High	High	0.985	0.9	0.819	108	106.4	88.5	97.2	12012.5	11836.7	9842.2	10815.2	11410.5	11836.7	8481.1	10464.8	23	23	23	23	197
High	ENSP00000385812.1	pep chromosome:GRCh38:22:36510899:36528897:-1 gene:ENSG00000100353.18 transcript:ENST00000405442.5 gene_biotype:protein_coding transcript_biotype:protein_coding gene_symbol:EIF3D description:eukaryotic translation initiation factor 3 subunit D [Source:HGNC Symbol;Acc:HGNC:3278]	FALSE	TRUE	51.0949	21	40	21	High	High	High	High	1.017	0.935	0.753	108	109.8	81.2	101	7572.5	7703.8	5698.4	7080.6	7193	7703.8	4910.3	6851.2	22	22	22	22	153.16
High	ENSP00000264167.4	pep chromosome:GRCh38:2:177392757:177543834:1 gene:ENSG00000018510.16 transcript:ENST00000264167.10 gene_biotype:protein_coding transcript_biotype:protein_coding gene_symbol:AGPS description:alkylglycerone phosphate synthase [Source:HGNC Symbol;Acc:HGNC:327]	FALSE	TRUE	46.6565	25	43	25	High	High	High	High	0.989	1.022	1.016	99.3	98.3	100.9	101.5	7583.8	7504.1	7707.6	7752.6	7203.7	7504.1	6641.6	7501.4	25	25	25	25	169.41
High	ENSP00000225655.5	pep chromosome:GRCh38:17:4945652:4949014:-1 gene:ENSG00000108518.7 transcript:ENST00000225655.5 gene_biotype:protein_coding transcript_biotype:protein_coding gene_symbol:PFN1 description:profilin 1 [Source:HGNC Symbol;Acc:HGNC:8881]	FALSE	TRUE	78.5714	15	138	7	High	High	High	High	0.999	1.105	1.046	96.4	96.3	100.8	106.5	24525.4	24501.9	25654.6	27111.6	23296.3	24501.9	22106.6	26233.3	18	18	18	18	442.88
High	ENSP00000389168.2	pep chromosome:GRCh38:12:79773568:79935097:-1 gene:ENSG00000058272.19 transcript:ENST00000450142.7 gene_biotype:protein_coding transcript_biotype:protein_coding gene_symbol:PPP1R12A description:protein phosphatase 1 regulatory subunit 12A [Source:HGNC Symbol;Acc:HGNC:7618]	FALSE	TRUE	35.8252	41	50	41	High	High	High	High	0.99	1.044	1.092	97	96	105.8	101.2	8162.4	8078	8910.4	8522.5	7753.3	8078	7678.1	8246.4	37	37	37	37	140.69
High	ENSP00000302640.4	pep chromosome:GRCh38:17:44205033:44221626:-1 gene:ENSG00000108312.15 transcript:ENST00000302904.8 gene_biotype:protein_coding transcript_biotype:protein_coding gene_symbol:UBTF description:upstream binding transcription factor [Source:HGNC Symbol;Acc:HGNC:12511]	FALSE	TRUE	43.3246	39	52	39	High	High	High	High	1	0.746	0.774	113.6	113.6	88	84.8	10240.6	10235.5	7931.3	7644.2	9727.3	10235.5	6834.4	7396.6	40	40	40	40	141.44
High	ENSP00000453039.1	pep chromosome:GRCh38:15:60351724:60398033:-1 gene:ENSG00000182718.16 transcript:ENST00000558985.5 gene_biotype:protein_coding transcript_biotype:protein_coding gene_symbol:ANXA2 description:annexin A2 [Source:HGNC Symbol;Acc:HGNC:537]	FALSE	TRUE	87.3239	20	225	1	High	High	High	High	0.969	0.693	0.984	109.7	106.3	107.9	76.1	582.1	564	572.6	403.6	553	564	493.4	390.5	1	1	1	1	718.2
High	ENSP00000500756.1	pep chromosome:GRCh38:CHR_HG2115_PATCH:70403996:70442042:1 gene:ENSG00000288401.1 transcript:ENST00000671805.1 gene_biotype:protein_coding transcript_biotype:protein_coding gene_symbol:CTTN description:cortactin [Source:HGNC Symbol;Acc:HGNC:3338]	FALSE	TRUE	54.5455	33	65	33	High	High	High	High	1.082	1.094	1.19	91.6	99.1	109	100.2	12296.5	13302.3	14630.8	13447.9	11680.2	13302.3	12607.4	13012.2	34	34	34	34	194.23
High	ENSP00000338718.4	pep chromosome:GRCh38:16:28823093:28837237:1 gene:ENSG00000168488.18 transcript:ENST00000336783.8 gene_biotype:protein_coding transcript_biotype:protein_coding gene_symbol:ATXN2L description:ataxin 2 like [Source:HGNC Symbol;Acc:HGNC:31326]	FALSE	TRUE	30.7907	35	54	32	High	High	High	High	0.987	0.934	0.847	106.1	104.8	89.9	99.2	8679.8	8570.8	7349.1	8110.5	8244.8	8570.8	6332.7	7847.7	35	35	35	35	154.49
High	ENSP00000362724.5	pep chromosome:GRCh38:20:37179161:37241619:1 gene:ENSG00000118705.17 transcript:ENST00000373622.9 gene_biotype:protein_coding transcript_biotype:protein_coding gene_symbol:RPN2 description:ribophorin II [Source:HGNC Symbol;Acc:HGNC:10382]	FALSE	TRUE	42.7642	21	45	1	High	High	High	High	0.872	1.076	1.004	101.2	88.3	101.6	108.9	46.7	40.8	46.9	50.3	44.4	40.8	40.4	48.7	1	1	1	1	166.13
High	ENSP00000494609.1	pep chromosome:GRCh38:13:95019835:95301451:-1 gene:ENSG00000125257.16 transcript:ENST00000645237.2 gene_biotype:protein_coding transcript_biotype:protein_coding gene_symbol:ABCC4 description:ATP binding cassette subfamily C member 4 [Source:HGNC Symbol;Acc:HGNC:55]	FALSE	TRUE	27.0189	34	48	32	High	High	High	High	0.998	1.177	1.49	85.7	85.6	127.8	100.9	6356.4	6343.6	9473.3	7479.2	6037.8	6343.6	8163.2	7236.9	32	32	32	32	147.37
High	ENSP00000354558.4	pep chromosome:GRCh38:1:11106535:11262551:-1 gene:ENSG00000198793.13 transcript:ENST00000361445.9 gene_biotype:protein_coding transcript_biotype:protein_coding gene_symbol:MTOR description:mechanistic target of rapamycin kinase [Source:HGNC Symbol;Acc:HGNC:3942]	FALSE	TRUE	18.164	43	47	42	High	High	High	High	1.038	1.158	1.189	91.2	94.7	108.4	105.6	5746.5	5966.4	6830	6654.8	5458.5	5966.4	5885.4	6439.2	37	37	37	37	131.08
High	ENSP00000446184.2	pep chromosome:GRCh38:10:97356701:97426074:-1 gene:ENSG00000052749.13 transcript:ENST00000536831.5 gene_biotype:protein_coding transcript_biotype:protein_coding gene_symbol:RRP12 description:ribosomal RNA processing 12 homolog [Source:HGNC Symbol;Acc:HGNC:29100]	FALSE	TRUE	33.6931	40	50	40	High	High	High	High	1.032	0.448	0.444	136.8	141.2	60.8	61.3	10857.5	11206.4	4823	4866.2	10313.3	11206.4	4156	4708.5	37	37	37	37	146.91
High	ENSP00000267622.4	pep chromosome:GRCh38:14:91965991:92040059:-1 gene:ENSG00000100815.12 transcript:ENST00000267622.8 gene_biotype:protein_coding transcript_biotype:protein_coding gene_symbol:TRIP11 description:thyroid hormone receptor interactor 11 [Source:HGNC Symbol;Acc:HGNC:12305]	FALSE	TRUE	24.6589	50	53	47	High	High	High	High	0.985	1.101	1.008	97.7	96.2	98.5	107.6	5559.1	5475.2	5603.6	6120.2	5280.5	5475.2	4828.7	5921.9	38	38	38	38	148.24
High	ENSP00000379616.3	pep chromosome:GRCh38:16:15703172:15857011:-1 gene:ENSG00000133392.18 transcript:ENST00000396324.7 gene_biotype:protein_coding transcript_biotype:protein_coding gene_symbol:MYH11 description:myosin heavy chain 11 [Source:HGNC Symbol;Acc:HGNC:7569]	FALSE	TRUE	10.662	27	98	1	High	High	High	High	1.041	1.146	1.145	92.3	96.2	105.7	105.8	200.2	208.4	229.1	229.3	190.1	208.4	197.4	221.9	1	1	1	1	317.96
High	ENSP00000338235.3	pep chromosome:GRCh38:8:97644184:97730260:1 gene:ENSG00000147649.10 transcript:ENST00000336273.8 gene_biotype:protein_coding transcript_biotype:protein_coding gene_symbol:MTDH description:metadherin [Source:HGNC Symbol;Acc:HGNC:29608]	FALSE	TRUE	48.2818	25	46	25	High	High	High	High	1.033	1.184	1.318	88.2	91.1	116.3	104.5	8411.1	8685.2	11085.8	9961.6	7989.6	8685.2	9552.7	9638.9	25	25	25	25	146.22
High	ENSP00000385107.3	pep chromosome:GRCh38:15:63042747:63066178:1 gene:ENSG00000140416.21 transcript:ENST00000403994.8 gene_biotype:protein_coding transcript_biotype:protein_coding gene_symbol:TPM1 description:tropomyosin 1 [Source:HGNC Symbol;Acc:HGNC:12010]	FALSE	TRUE	66.9014	33	100	0	Not Found	Not Found	Not Found	Not Found	1.056	0.587	0.755	117.7	124.3	88.9	69.1	116.2	122.7	87.8	68.2	110.4	122.7	75.6	66	1	1	1	1	275.1
High	ENSP00000319664.5	pep chromosome:GRCh38:1:26921743:26946871:1 gene:ENSG00000090273.14 transcript:ENST00000321265.10 gene_biotype:protein_coding transcript_biotype:protein_coding gene_symbol:NUDC description:nuclear distribution C, dynein complex regulator [Source:HGNC Symbol;Acc:HGNC:8045]	FALSE	TRUE	54.9849	22	66	21	High	High	High	High	0.921	0.867	0.672	115.6	106.4	77.7	100.2	14996.1	13804.6	10079	12994.9	14244.6	13804.6	8685.1	12573.9	25	25	25	25	204.29
High	ENSP00000349595.3	pep chromosome:GRCh38:16:28878405:28904464:1 gene:ENSG00000196296.13 transcript:ENST00000357084.7 gene_biotype:protein_coding transcript_biotype:protein_coding gene_symbol:ATP2A1 description:ATPase sarcoplasmic/endoplasmic reticulum Ca2+ transporting 1 [Source:HGNC Symbol;Acc:HGNC:811]	FALSE	TRUE	18.981	20	71	1	Medium	Medium	Medium	Medium	0.945	0.985	0.831	106.3	100.5	88.4	104.8	86.5	81.7	71.9	85.2	82.2	81.7	62	82.5	1	1	1	1	210.45
High	ENSP00000215793.7	pep chromosome:GRCh38:22:30331988:30356894:-1 gene:ENSG00000099995.19 transcript:ENST00000215793.13 gene_biotype:protein_coding transcript_biotype:protein_coding gene_symbol:SF3A1 description:splicing factor 3a subunit 1 [Source:HGNC Symbol;Acc:HGNC:10765]	FALSE	TRUE	37.0744	29	49	28	High	High	High	High	1.06	1.018	1.331	90.7	96.2	120.8	92.3	8020.3	8504.3	10675.5	8163.1	7618.4	8504.3	9199.1	7898.6	27	27	27	27	167.71
High	ENSP00000236671.2	pep chromosome:GRCh38:11:1752755:1763927:-1 gene:ENSG00000117984.14 transcript:ENST00000236671.7 gene_biotype:protein_coding transcript_biotype:protein_coding gene_symbol:CTSD description:cathepsin D [Source:HGNC Symbol;Acc:HGNC:2529]	TRUE	TRUE	50.2427	17	56	17	High	High	High	High	0.985	1.566	2.2	69.6	68.5	153	108.9	7220.6	7114.5	15885.3	11306.4	6858.8	7114.5	13688.4	10940.1	21	21	21	21	200.64
High	ENSP00000216832.4	pep chromosome:GRCh38:14:39175254:39183220:1 gene:ENSG00000100941.9 transcript:ENST00000216832.9 gene_biotype:protein_coding transcript_biotype:protein_coding gene_symbol:PNN description:pinin, desmosome associated protein [Source:HGNC Symbol;Acc:HGNC:9162]	FALSE	TRUE	43.9331	33	58	33	High	High	High	High	0.951	0.72	0.899	112	106.5	100.7	80.7	9424.8	8959.8	8474.1	6789	8952.4	8959.8	7302.1	6569.1	30	30	30	30	169.87
High	ENSP00000354742.4	pep chromosome:GRCh38:1:201829157:201884291:1 gene:ENSG00000198700.10 transcript:ENST00000361565.9 gene_biotype:protein_coding transcript_biotype:protein_coding gene_symbol:IPO9 description:importin 9 [Source:HGNC Symbol;Acc:HGNC:19425]	FALSE	TRUE	24.1114	22	51	22	High	High	High	High	1.014	0.988	0.849	103.9	105.4	88.2	102.6	6912.7	7011.9	5868.8	6829.1	6566.2	7011.9	5057.2	6607.8	24	24	24	24	174.78
High	ENSP00000369377.3	pep chromosome:GRCh38:14:103629203:103685316:1 gene:ENSG00000126214.21 transcript:ENST00000380038.7 gene_biotype:protein_coding transcript_biotype:protein_coding gene_symbol:KLC1 description:kinesin light chain 1 [Source:HGNC Symbol;Acc:HGNC:6387]	FALSE	TRUE	54.6875	29	48	1	High	High	High	High	0.932	0.817	0.59	119.8	111.6	70.7	97.9	192.8	179.6	113.7	157.4	183.1	179.6	98	152.3	1	1	1	1	152.36
High	ENSP00000433825.1	pep chromosome:GRCh38:1:36224432:36304148:1 gene:ENSG00000054118.15 transcript:ENST00000469141.6 gene_biotype:protein_coding transcript_biotype:protein_coding gene_symbol:THRAP3 description:thyroid hormone receptor associated protein 3 [Source:HGNC Symbol;Acc:HGNC:22964]	FALSE	TRUE	33.822	32	60	31	High	High	High	High	0.989	0.825	0.985	105.3	104.1	103.7	86.9	10948.1	10826.3	10789.3	9035.7	10399.4	10826.3	9297.1	8743	30	30	30	30	167.36
High	ENSP00000245206.5	pep chromosome:GRCh38:16:58707131:58734316:-1 gene:ENSG00000125166.13 transcript:ENST00000245206.10 gene_biotype:protein_coding transcript_biotype:protein_coding gene_symbol:GOT2 description:glutamic-oxaloacetic transaminase 2 [Source:HGNC Symbol;Acc:HGNC:4433]	FALSE	TRUE	52.5581	24	80	24	High	High	High	High	1.029	1.231	1.281	88.1	90.7	112.8	108.4	14142	14558.2	18114.2	17402.3	13433.2	14558.2	15609	16838.5	28	28	28	28	235.07
High	ENSP00000463188.1	pep chromosome:GRCh38:17:15627960:15684300:-1 gene:ENSG00000221926.12 transcript:ENST00000578237.5 gene_biotype:protein_coding transcript_biotype:protein_coding gene_symbol:TRIM16 description:tripartite motif containing 16 [Source:HGNC Symbol;Acc:HGNC:17241]	FALSE	TRUE	50.8865	26	42	25	High	High	High	High	0.979	0.77	0.475	124	121.5	59	95.5	7139	6991.8	3394	5495.8	6781.2	6991.8	2924.6	5317.8	24	24	24	24	157.1
High	ENSP00000216038.5	pep chromosome:GRCh38:22:32387582:32412247:-1 gene:ENSG00000100220.12 transcript:ENST00000216038.6 gene_biotype:protein_coding transcript_biotype:protein_coding gene_symbol:RTCB description:RNA 2',3'-cyclic phosphate and 5'-OH ligase [Source:HGNC Symbol;Acc:HGNC:26935]	FALSE	TRUE	50.495	25	52	25	High	High	High	High	0.975	1.028	1.065	98.3	95.9	104.7	101	10776.2	10510.4	11476.4	11073.2	10236.2	10510.4	9889.2	10714.5	25	25	25	25	159.68
High	ENSP00000273130.4	pep chromosome:GRCh38:3:32525974:32570858:-1 gene:ENSG00000144635.9 transcript:ENST00000273130.9 gene_biotype:protein_coding transcript_biotype:protein_coding gene_symbol:DYNC1LI1 description:dynein cytoplasmic 1 light intermediate chain 1 [Source:HGNC Symbol;Acc:HGNC:18745]	FALSE	TRUE	61.5679	26	44	26	High	High	High	High	0.983	1.022	0.863	103.4	101.6	89.2	105.7	7531.7	7401	6499	7695.8	7154.3	7401	5600.2	7446.4	23	23	23	23	131.7
High	ENSP00000378923.3	pep chromosome:GRCh38:17:19737984:19748341:-1 gene:ENSG00000108602.18 transcript:ENST00000395555.7 gene_biotype:protein_coding transcript_biotype:protein_coding gene_symbol:ALDH3A1 description:aldehyde dehydrogenase 3 family member A1 [Source:HGNC Symbol;Acc:HGNC:405]	FALSE	TRUE	54.2416	18	111	5	High	High	High	High	1.07	1.474	1.639	77.2	82.6	126.5	113.7	3121.1	3338.7	5114.1	4599.1	2964.7	3338.7	4406.8	4450.1	6	6	6	6	367.9
High	ENSP00000258123.4	pep chromosome:GRCh38:12:62260338:62416389:1 gene:ENSG00000135655.16 transcript:ENST00000353364.7 gene_biotype:protein_coding transcript_biotype:protein_coding gene_symbol:USP15 description:ubiquitin specific peptidase 15 [Source:HGNC Symbol;Acc:HGNC:12613]	FALSE	TRUE	39.0756	33	43	1	High	High	High	High	1.364	1.205	1.008	87.4	119.2	88.1	105.3	79.4	108.3	80	95.7	75.4	108.3	68.9	92.6	1	1	1	1	133.85
High	ENSP00000237530.6	pep chromosome:GRCh38:20:37179330:37241619:1 gene:ENSG00000118705.17 transcript:ENST00000237530.11 gene_biotype:protein_coding transcript_biotype:protein_coding gene_symbol:RPN2 description:ribophorin II [Source:HGNC Symbol;Acc:HGNC:10382]	FALSE	TRUE	41.3629	21	46	1	Medium	Medium	Medium	Medium	1.025	1.112	1.21	92	94.3	111.4	102.3	7290.6	7469.6	8821.8	8106.2	6925.2	7469.6	7601.8	7843.5	21	21	21	21	167.74
High	ENSP00000351832.2	pep chromosome:GRCh38:1:220148293:220272453:-1 gene:ENSG00000118873.16 transcript:ENST00000358951.7 gene_biotype:protein_coding transcript_biotype:protein_coding gene_symbol:RAB3GAP2 description:RAB3 GTPase activating non-catalytic protein subunit 2 [Source:HGNC Symbol;Acc:HGNC:17168]	FALSE	TRUE	25.9153	35	49	33	High	High	High	High	0.998	0.986	0.856	104.2	103.9	89.2	102.7	8857.7	8836.1	7582.8	8734.9	8413.8	8836.1	6534.1	8451.9	34	34	34	34	155.87
High	ENSP00000306330.3	pep chromosome:GRCh38:7:76326799:76358991:-1 gene:ENSG00000170027.7 transcript:ENST00000307630.5 gene_biotype:protein_coding transcript_biotype:protein_coding gene_symbol:YWHAG description:tyrosine 3-monooxygenase/tryptophan 5-monooxygenase activation protein gamma [Source:HGNC Symbol;Acc:HGNC:12852]	FALSE	TRUE	71.6599	21	144	15	High	High	High	High	0.985	1.023	1.022	99.3	97.8	101.5	101.5	15881.8	15645.6	16233.4	16239.4	15085.9	15645.6	13988.4	15713.3	19	19	19	19	428.22
High	ENSP00000323889.4	pep chromosome:GRCh38:17:56887909:56914049:-1 gene:ENSG00000121060.18 transcript:ENST00000316881.9 gene_biotype:protein_coding transcript_biotype:protein_coding gene_symbol:TRIM25 description:tripartite motif containing 25 [Source:HGNC Symbol;Acc:HGNC:12932]	FALSE	TRUE	47.4603	27	45	26	High	High	High	High	0.984	0.885	0.795	109.2	107.4	86.8	96.6	7059.2	6947.7	5611.4	6248.1	6705.4	6947.7	4835.3	6045.7	25	25	25	25	163.15
High	ENSP00000404619.1	pep chromosome:GRCh38:CHR_HSCHR6_MHC_MANN_CTG1:31660173:31677219:1 gene:ENSG00000226618.9 transcript:ENST00000414956.1 gene_biotype:protein_coding transcript_biotype:protein_coding gene_symbol:PRRC2A description:proline rich coiled-coil 2A [Source:HGNC Symbol;Acc:HGNC:13918]	FALSE	TRUE	21.975	34	38	32	High	High	High	High	1.024	0.917	0.823	106.3	108.8	87.4	97.5	4687.9	4801.1	3858.1	4300.9	4452.9	4801.1	3324.5	4161.5	29	29	29	29	120.7
High	ENSP00000442841.1	pep chromosome:GRCh38:19:48115450:48170344:-1 gene:ENSG00000105486.14 transcript:ENST00000427526.6 gene_biotype:protein_coding transcript_biotype:protein_coding gene_symbol:LIG1 description:DNA ligase 1 [Source:HGNC Symbol;Acc:HGNC:6598]	FALSE	TRUE	33.3333	31	41	5	High	High	High	High	0.998	1.156	0.88	99.2	98.9	87.3	114.6	5500.6	5487	4841.9	6357.4	5225	5487	4172.3	6151.5	28	28	28	28	142.24
High	ENSP00000496494.1	pep chromosome:GRCh38:9:35682926:35690056:-1 gene:ENSG00000198467.15 transcript:ENST00000645482.2 gene_biotype:protein_coding transcript_biotype:protein_coding gene_symbol:TPM2 description:tropomyosin 2 [Source:HGNC Symbol;Acc:HGNC:12011]	FALSE	TRUE	70.7746	30	103	0	Not Found	Not Found	Not Found	Not Found																				280.2
High	ENSP00000469689.2	pep chromosome:GRCh38:11:70469435:71224762:-1 gene:ENSG00000162105.19 transcript:ENST00000601538.5 gene_biotype:protein_coding transcript_biotype:protein_coding gene_symbol:SHANK2 description:SH3 and multiple ankyrin repeat domains 2 [Source:HGNC Symbol;Acc:HGNC:14295]	FALSE	TRUE	23.2558	37	43	37	High	High	High	High	1.025	1.156	1.49	85.6	87.8	127.6	99	4407.7	4516.9	6568.4	5095.1	4186.8	4516.9	5660	4930	33	33	33	33	131.54
High	ENSP00000363435.4	pep chromosome:GRCh38:6:33620365:33696574:1 gene:ENSG00000096433.11 transcript:ENST00000374316.9 gene_biotype:protein_coding transcript_biotype:protein_coding gene_symbol:ITPR3 description:inositol 1,4,5-trisphosphate receptor type 3 [Source:HGNC Symbol;Acc:HGNC:6182]	FALSE	TRUE	17.5964	41	52	35	High	High	High	High	1.035	1.12	1.225	91.3	94.5	111.9	102.3	6409.4	6636.4	7852.5	7181.3	6088.2	6636.4	6766.5	6948.6	35	35	35	35	143.25
High	ENSP00000479964.1	pep chromosome:GRCh38:2:27663471:27694976:1 gene:ENSG00000163798.13 transcript:ENST00000613058.4 gene_biotype:protein_coding transcript_biotype:protein_coding gene_symbol:SLC4A1AP description:solute carrier family 4 member 1 adaptor protein [Source:HGNC Symbol;Acc:HGNC:13813]	FALSE	TRUE	37.1859	28	38	28	High	High	High	High	0.979	1.058	0.894	101.8	99.6	91	107.6	5788.5	5665.2	5177.6	6122.2	5498.4	5665.2	4461.6	5923.8	25	25	25	25	144.63
High	ENSP00000312671.4	pep chromosome:GRCh38:11:65576053:65592650:1 gene:ENSG00000173442.13 transcript:ENST00000309295.9 gene_biotype:protein_coding transcript_biotype:protein_coding gene_symbol:EHBP1L1 description:EH domain binding protein 1 like 1 [Source:HGNC Symbol;Acc:HGNC:30682]	FALSE	TRUE	28.956	32	37	30	High	High	High	High	1.005	1.024	0.879	102.4	102.8	89.9	104.9	4637.6	4659.4	4075.4	4750.8	4405.2	4659.4	3511.8	4596.9	28	28	28	28	130.12
High	ENSP00000254029.3	pep chromosome:GRCh38:X:118346106:118449961:1 gene:ENSG00000131725.14 transcript:ENST00000254029.8 gene_biotype:protein_coding transcript_biotype:protein_coding gene_symbol:WDR44 description:WD repeat domain 44 [Source:HGNC Symbol;Acc:HGNC:30512]	FALSE	TRUE	42.4973	31	37	31	High	High	High	High	1.015	1.16	1.221	91	92.4	111.1	105.5	3725.5	3780.8	4547.2	4320.1	3538.8	3780.8	3918.4	4180.1	29	29	29	29	125.08
High	ENSP00000321259.3	pep chromosome:GRCh38:11:747464:765012:1 gene:ENSG00000177156.11 transcript:ENST00000319006.8 gene_biotype:protein_coding transcript_biotype:protein_coding gene_symbol:TALDO1 description:transaldolase 1 [Source:HGNC Symbol;Acc:HGNC:11559]	FALSE	TRUE	59.0504	26	106	25	High	High	High	High	0.986	1.219	1.413	86.6	85.4	122.4	105.6	20167.9	19890.3	28507	24593.8	19157.1	19890.3	24564.5	23797.1	29	29	29	29	312.86
High	ENSP00000479320.1	pep chromosome:GRCh38:12:6556870:6568332:-1 gene:ENSG00000111641.11 transcript:ENST00000620535.4 gene_biotype:protein_coding transcript_biotype:protein_coding gene_symbol:NOP2 description:NOP2 nucleolar protein [Source:HGNC Symbol;Acc:HGNC:7867]	FALSE	TRUE	39.645	30	50	1	High	High	High	High	1.067	0.706	0.891	109.2	116.5	97.2	77.1	8972.6	9573.3	7992.1	6335.8	8522.9	9573.3	6886.8	6130.5	25	25	25	25	134.44
High	ENSP00000254719.4	pep chromosome:GRCh38:17:1830005:1900082:1 gene:ENSG00000132383.12 transcript:ENST00000254719.10 gene_biotype:protein_coding transcript_biotype:protein_coding gene_symbol:RPA1 description:replication protein A1 [Source:HGNC Symbol;Acc:HGNC:10289]	FALSE	TRUE	49.8377	30	47	29	High	High	High	High	0.98	0.949	0.891	104.7	102.6	93.3	99.4	9526.6	9336.9	8487	9038	9049.1	9336.9	7313.3	8745.2	30	30	30	30	155.79
High	ENSP00000427900.1	pep chromosome:GRCh38:8:29067278:29263070:-1 gene:ENSG00000197892.13 transcript:ENST00000524189.6 gene_biotype:protein_coding transcript_biotype:protein_coding gene_symbol:KIF13B description:kinesin family member 13B [Source:HGNC Symbol;Acc:HGNC:14405]	FALSE	TRUE	23.0559	35	46	25	High	High	High	High	1.017	1.099	1.186	93	94.6	110.3	102.2	5478.5	5574.3	6498.6	6021.2	5203.9	5574.3	5599.8	5826.2	33	33	33	33	152.18
High	ENSP00000498406.1	pep chromosome:GRCh38:11:66848539:66958372:-1 gene:ENSG00000173599.15 transcript:ENST00000651036.1 gene_biotype:protein_coding transcript_biotype:protein_coding gene_symbol:PC description:pyruvate carboxylase [Source:HGNC Symbol;Acc:HGNC:8636]	FALSE	TRUE	31.4092	33	40	33	High	High	High	High	1.004	1.224	1.271	88.9	89.3	113	108.8	5449.2	5472	6923.9	6670.3	5176.1	5472	5966.4	6454.2	32	32	32	32	115.8
High	ENSP00000491657.1	pep chromosome:GRCh38:3:188212933:188890671:1 gene:ENSG00000145012.13 transcript:ENST00000640853.1 gene_biotype:protein_coding transcript_biotype:protein_coding gene_symbol:LPP description:LIM domain containing preferred translocation partner in lipoma [Source:HGNC Symbol;Acc:HGNC:6679]	FALSE	TRUE	47.8758	19	38	17	High	High	High	High	0.99	1.144	1.296	90.3	89.4	117	103.3	6246.1	6186	8092.4	7144.9	5933.1	6186	6973.2	6913.5	17	17	17	17	138.13
High	ENSP00000277865.4	pep chromosome:GRCh38:10:87050202:87094843:-1 gene:ENSG00000148672.9 transcript:ENST00000277865.5 gene_biotype:protein_coding transcript_biotype:protein_coding gene_symbol:GLUD1 description:glutamate dehydrogenase 1 [Source:HGNC Symbol;Acc:HGNC:4335]	FALSE	TRUE	44.9821	25	58	9	High	High	High	High	1.033	1.371	1.767	77.3	79.9	136.7	106.1	8196.4	8466.1	14484.1	11240.7	7785.7	8466.1	12481	10876.5	23	23	23	23	169.59
High	ENSP00000363779.5	pep chromosome:GRCh38:9:108867517:108934124:-1 gene:ENSG00000070061.15 transcript:ENST00000374647.10 gene_biotype:protein_coding transcript_biotype:protein_coding gene_symbol:ELP1 description:elongator complex protein 1 [Source:HGNC Symbol;Acc:HGNC:5959]	FALSE	TRUE	24.0991	29	41	29	High	High	High	High	0.995	1	0.836	104.4	103.9	87.3	104.4	6384.5	6351.9	5340.4	6382.6	6064.6	6351.9	4601.9	6175.8	25	25	25	25	133.82
High	ENSP00000367787.3	pep chromosome:GRCh38:17:34980512:35009743:1 gene:ENSG00000005156.12 transcript:ENST00000378526.9 gene_biotype:protein_coding transcript_biotype:protein_coding gene_symbol:LIG3 description:DNA ligase 3 [Source:HGNC Symbol;Acc:HGNC:6600]	FALSE	TRUE	38.0575	38	50	38	High	High	High	High	0.973	0.914	0.969	103.8	100.9	100.5	94.8	7137.3	6944	6913.9	6521.1	6779.6	6944	5957.7	6309.8	36	36	36	36	152.24
High	ENSP00000346890.7	pep chromosome:GRCh38:1:51789191:51878805:-1 gene:ENSG00000078618.21 transcript:ENST00000354831.11 gene_biotype:protein_coding transcript_biotype:protein_coding gene_symbol:NRDC description:nardilysin convertase [Source:HGNC Symbol;Acc:HGNC:7995]	FALSE	TRUE	22.1493	27	41	27	High	High	High	High	0.983	0.985	0.724	108.3	106.5	78.4	106.7	8244.2	8104	5968.6	8122.3	7831	8104	5143.2	7859.2	27	27	27	27	126.2
High	ENSP00000355343.2	pep chromosome:GRCh38:1:154225082:154270853:1 gene:ENSG00000143569.19 transcript:ENST00000361546.6 gene_biotype:protein_coding transcript_biotype:protein_coding gene_symbol:UBAP2L description:ubiquitin associated protein 2 like [Source:HGNC Symbol;Acc:HGNC:29877]	FALSE	TRUE	31.8307	24	44	2	High	High	High	High	0.989	0.988	0.93	102.4	101.3	95.2	101.1	7158.1	7078.4	6657	7069.4	6799.4	7078.4	5736.3	6840.4	22	22	22	22	163.63
High	ENSP00000386591.1	pep chromosome:GRCh38:2:171687708:171748011:1 gene:ENSG00000077380.15 transcript:ENST00000409317.5 gene_biotype:protein_coding transcript_biotype:protein_coding gene_symbol:DYNC1I2 description:dynein cytoplasmic 1 intermediate chain 2 [Source:HGNC Symbol;Acc:HGNC:2964]	FALSE	TRUE	40.3481	19	39	19	High	High	High	High	0.982	1.119	1.011	97.3	95.5	98.3	108.9	6513.2	6395	6584.4	7289.1	6186.8	6395	5673.8	7053	17	17	17	17	156.07
High	ENSP00000409708.2	pep chromosome:GRCh38:2:156436379:156586403:1 gene:ENSG00000115159.16 transcript:ENST00000438166.7 gene_biotype:protein_coding transcript_biotype:protein_coding gene_symbol:GPD2 description:glycerol-3-phosphate dehydrogenase 2 [Source:HGNC Symbol;Acc:HGNC:4456]	FALSE	TRUE	45.2545	34	48	34	High	High	High	High	0.962	1.007	0.989	101.1	97.2	100	101.7	8177.8	7865.9	8089.6	8231.9	7768	7865.9	6970.8	7965.2	27	27	27	27	148.99
High	ENSP00000295901.4	pep chromosome:GRCh38:3:64010549:64023560:-1 gene:ENSG00000163636.10 transcript:ENST00000295901.8 gene_biotype:protein_coding transcript_biotype:protein_coding gene_symbol:PSMD6 description:proteasome 26S subunit, non-ATPase 6 [Source:HGNC Symbol;Acc:HGNC:9564]	FALSE	TRUE	57.3265	27	55	27	High	High	High	High	1.056	1.025	0.95	99.3	104.8	94.2	101.7	8393	8862.4	7969.3	8598.6	7972.4	8862.4	6867.2	8320.1	27	27	27	27	171.58
High	ENSP00000248594.6	pep chromosome:GRCh38:7:77537295:77640069:1 gene:ENSG00000127947.16 transcript:ENST00000248594.11 gene_biotype:protein_coding transcript_biotype:protein_coding gene_symbol:PTPN12 description:protein tyrosine phosphatase non-receptor type 12 [Source:HGNC Symbol;Acc:HGNC:9645]	FALSE	TRUE	41.2821	31	44	31	High	High	High	High	0.984	1.148	1.239	91.5	90.1	113.4	105.1	5155.9	5075	6388.4	5919.8	4897.5	5075	5504.9	5728	27	27	27	27	141.54
High	ENSP00000290349.6	pep chromosome:GRCh38:21:36070024:36073164:1 gene:ENSG00000159228.13 transcript:ENST00000290349.11 gene_biotype:protein_coding transcript_biotype:protein_coding gene_symbol:CBR1 description:carbonyl reductase 1 [Source:HGNC Symbol;Acc:HGNC:1548]	FALSE	TRUE	88.0866	23	70	19	High	High	High	High	1.01	1.162	1.157	92.4	93.3	106.9	107.4	9896.9	9992.8	11455.6	11502.1	9400.9	9992.8	9871.3	11129.4	25	25	25	25	212.11
High	ENSP00000225719.4	pep chromosome:GRCh38:17:30378927:30469989:1 gene:ENSG00000108582.12 transcript:ENST00000225719.9 gene_biotype:protein_coding transcript_biotype:protein_coding gene_symbol:CPD description:carboxypeptidase D [Source:HGNC Symbol;Acc:HGNC:2301]	FALSE	TRUE	29.058	39	53	38	High	High	High	High	1.072	1.616	2.156	68.4	73.4	147.6	110.6	4792.6	5136.6	10334.1	7744.7	4552.4	5136.6	8904.9	7493.8	34	34	34	34	162.99
High	ENSP00000216277.8	pep chromosome:GRCh38:14:96502373:96567111:1 gene:ENSG00000090060.18 transcript:ENST00000216277.12 gene_biotype:protein_coding transcript_biotype:protein_coding gene_symbol:PAPOLA description:poly(A) polymerase alpha [Source:HGNC Symbol;Acc:HGNC:14981]	FALSE	TRUE	45.6376	30	46	25	High	High	High	High	0.989	1.039	0.911	101.6	100.4	92.5	105.5	7508.3	7423	6836.8	7801.5	7132	7423	5891.3	7548.8	29	29	29	29	148.99
High	ENSP00000355013.2	pep chromosome:GRCh38:11:10751246:10779746:1 gene:ENSG00000198730.9 transcript:ENST00000361367.7 gene_biotype:protein_coding transcript_biotype:protein_coding gene_symbol:CTR9 description:CTR9 homolog, Paf1/RNA polymerase II complex component [Source:HGNC Symbol;Acc:HGNC:16850]	FALSE	TRUE	33.4186	36	47	35	High	High	High	High	1.018	1.041	0.917	100.6	102.4	92.3	104.8	6178.4	6287.7	5666.6	6433.9	5868.7	6287.7	4882.9	6225.5	35	35	35	35	155.27
High	ENSP00000400101.2	pep chromosome:GRCh38:7:96120221:96322147:-1 gene:ENSG00000004864.13 transcript:ENST00000416240.6 gene_biotype:protein_coding transcript_biotype:protein_coding gene_symbol:SLC25A13 description:solute carrier family 25 member 13 [Source:HGNC Symbol;Acc:HGNC:10983]	FALSE	TRUE	41.4201	26	52	17	High	High	High	High	0.982	1.148	1.165	93.1	91.5	108.5	106.9	8377.5	8229.8	9759.3	9615.5	7957.7	8229.8	8409.6	9304	25	25	25	25	164.4
High	ENSP00000261396.3	pep chromosome:GRCh38:1:229440259:229508341:-1 gene:ENSG00000069248.12 transcript:ENST00000261396.6 gene_biotype:protein_coding transcript_biotype:protein_coding gene_symbol:NUP133 description:nucleoporin 133 [Source:HGNC Symbol;Acc:HGNC:18016]	FALSE	TRUE	32.0934	30	37	30	High	High	High	High	0.97	0.699	0.726	117.8	114.3	85.5	82.3	5878.2	5703.9	4268.7	4109	5583.6	5703.9	3678.3	3975.8	28	28	28	28	127.77
High	ENSP00000419425.1	pep chromosome:GRCh38:7:44796681:44803117:1 gene:ENSG00000196262.14 transcript:ENST00000468812.6 gene_biotype:protein_coding transcript_biotype:protein_coding gene_symbol:PPIA description:peptidylprolyl isomerase A [Source:HGNC Symbol;Acc:HGNC:9253]	TRUE	TRUE	89.697	19	204	7	High	High	High	High	0.954	1.021	0.971	101.4	96.7	98.4	103.5	34599.4	32996.2	33597	35320.5	32865.4	32996.2	28950.6	34176.2	24	24	24	24	531.65
High	ENSP00000473665.1	pep chromosome:GRCh38:12:123289109:123364847:-1 gene:ENSG00000139697.14 transcript:ENST00000602398.3 gene_biotype:protein_coding transcript_biotype:protein_coding gene_symbol:SBNO1 description:strawberry notch homolog 1 [Source:HGNC Symbol;Acc:HGNC:22973]	FALSE	TRUE	28.9304	32	39	26	High	High	High	High	1.008	0.9	0.625	113.2	114.1	70.8	101.9	5947.3	5996.3	3718.9	5354.5	5649.2	5996.3	3204.6	5181	32	32	32	32	127.15
High	ENSP00000346050.3	pep chromosome:GRCh38:4:151099628:151104642:1 gene:ENSG00000145425.10 transcript:ENST00000274065.9 gene_biotype:protein_coding transcript_biotype:protein_coding gene_symbol:RPS3A description:ribosomal protein S3A [Source:HGNC Symbol;Acc:HGNC:10421]	FALSE	TRUE	74.6212	26	91	26	High	High	High	High	0.961	0.913	0.82	108.3	104.1	88.8	98.9	18132.2	17430.9	14865.1	16560.7	17223.5	17430.9	12809.2	16024.2	28	28	28	28	248
High	ENSP00000481892.1	pep chromosome:GRCh38:2:10783393:10820864:-1 gene:ENSG00000143870.12 transcript:ENST00000617249.4 gene_biotype:protein_coding transcript_biotype:protein_coding gene_symbol:PDIA6 description:protein disulfide isomerase family A member 6 [Source:HGNC Symbol;Acc:HGNC:30168]	FALSE	TRUE	49.187	25	100	24	High	High	High	High	1.097	1.346	1.44	81.9	89.9	118	110.2	12060.6	13232.2	17365.8	16230.5	11456.1	13232.2	14964.1	15704.7	25	25	25	25	317.81
High	ENSP00000483528.1	pep chromosome:GRCh38:CHR_HSCHR19LRC_LRC_I_CTG3_1:54970903:55006759:1 gene:ENSG00000274638.4 transcript:ENST00000619454.4 gene_biotype:protein_coding transcript_biotype:protein_coding gene_symbol:NLRP2 description:NLR family pyrin domain containing 2 [Source:HGNC Symbol;Acc:HGNC:22948]	FALSE	TRUE	34.275	38	51	38	High	High	High	High	1.031	1.146	0.949	97	100	92	111.1	6048.3	6236.5	5737.2	6932.4	5745.2	6236.5	4943.7	6707.8	36	36	36	36	151.03
High	ENSP00000336712.5	pep chromosome:GRCh38:5:72816312:72916733:1 gene:ENSG00000083312.17 transcript:ENST00000337273.9 gene_biotype:protein_coding transcript_biotype:protein_coding gene_symbol:TNPO1 description:transportin 1 [Source:HGNC Symbol;Acc:HGNC:6401]	FALSE	TRUE	32.7394	25	57	17	High	High	High	High	0.965	0.879	0.735	111.7	107.9	82.1	98.2	12833.8	12390	9431.8	11282.7	12190.6	12390	8127.4	10917.2	25	25	25	25	162.21
High	ENSP00000381111.4	pep chromosome:GRCh38:14:20455226:20457767:1 gene:ENSG00000100823.12 transcript:ENST00000398030.8 gene_biotype:protein_coding transcript_biotype:protein_coding gene_symbol:APEX1 description:apurinic/apyrimidinic endodeoxyribonuclease 1 [Source:HGNC Symbol;Acc:HGNC:587]	FALSE	TRUE	62.2642	23	48	23	High	High	High	High	1.008	1.06	1.12	95.5	96.3	107	101.2	8810.9	8881.2	9872.1	9340.3	8369.4	8881.2	8506.8	9037.8	22	22	22	22	159.83
High	ENSP00000461407.1	pep chromosome:GRCh38:17:81511238:81512763:-1 gene:ENSG00000184009.12 transcript:ENST00000571691.5 gene_biotype:protein_coding transcript_biotype:protein_coding gene_symbol:ACTG1 description:actin gamma 1 [Source:HGNC Symbol;Acc:HGNC:144]	FALSE	TRUE	65.9751	14	241	1	High	High	High	High	0.695	0.899	2.11	85	59.1	179.4	76.5	156.2	108.6	329.5	140.4	148.4	108.6	283.9	135.9	1	1	1	1	772.01
High	ENSP00000495347.1	pep chromosome:GRCh38:19:16076495:16103002:1 gene:ENSG00000167460.17 transcript:ENST00000643579.2 gene_biotype:protein_coding transcript_biotype:protein_coding gene_symbol:TPM4 description:tropomyosin 4 [Source:HGNC Symbol;Acc:HGNC:12013]	FALSE	TRUE	69.3548	29	104	10	High	High	High	High	0.972	0.889	1.207	98.3	95.6	118.6	87.4	4593.7	4467.3	5543.5	4085	4363.5	4467.3	4776.8	3952.7	10	10	10	10	287.44
High	ENSP00000368129.3	pep chromosome:GRCh38:11:43312003:43344529:1 gene:ENSG00000166181.13 transcript:ENST00000378852.7 gene_biotype:protein_coding transcript_biotype:protein_coding gene_symbol:API5 description:apoptosis inhibitor 5 [Source:HGNC Symbol;Acc:HGNC:594]	FALSE	TRUE	49.2063	23	42	23	High	High	High	High	1.017	1.083	1.228	92.4	94	113.5	100.1	7242.4	7363.2	8891.1	7845.9	6879.4	7363.2	7661.4	7591.7	23	23	23	23	135.46
High	ENSP00000441875.1	pep chromosome:GRCh38:12:6965327:6970664:-1 gene:ENSG00000215021.9 transcript:ENST00000535923.6 gene_biotype:protein_coding transcript_biotype:protein_coding gene_symbol:PHB2 description:prohibitin 2 [Source:HGNC Symbol;Acc:HGNC:30306]	FALSE	TRUE	79.9331	28	87	28	High	High	High	High	1.016	1.072	1.109	95.3	96.8	105.7	102.2	11108.7	11285.5	12321.5	11907.8	10552	11285.5	10617.5	11522	31	31	31	31	241.71
High	ENSP00000408910.3	pep chromosome:GRCh38:12:57530311:57547141:-1 gene:ENSG00000175203.15 transcript:ENST00000434715.7 gene_biotype:protein_coding transcript_biotype:protein_coding gene_symbol:DCTN2 description:dynactin subunit 2 [Source:HGNC Symbol;Acc:HGNC:2712]	FALSE	TRUE	56.1576	21	48	21	High	High	High	High	0.984	1.11	1.054	96.4	94.9	101.6	107.1	6998.8	6889.5	7376.5	7771.9	6648	6889.5	6356.4	7520.2	20	20	20	20	171.79
High	ENSP00000368314.3	pep chromosome:GRCh38:7:108147626:108456397:-1 gene:ENSG00000091129.20 transcript:ENST00000379028.7 gene_biotype:protein_coding transcript_biotype:protein_coding gene_symbol:NRCAM description:neuronal cell adhesion molecule [Source:HGNC Symbol;Acc:HGNC:7994]	FALSE	TRUE	27.3773	29	47	29	High	High	High	High	0.981	1.263	1.209	89.8	88.1	108.6	113.4	5948.8	5836.1	7192.6	7512.8	5650.7	5836.1	6197.9	7269.4	28	28	28	28	168.55
High	ENSP00000200181.3	pep chromosome:GRCh38:17:75721459:75757818:1 gene:ENSG00000132470.14 transcript:ENST00000200181.8 gene_biotype:protein_coding transcript_biotype:protein_coding gene_symbol:ITGB4 description:integrin subunit beta 4 [Source:HGNC Symbol;Acc:HGNC:6158]	FALSE	TRUE	21.6246	33	39	33	High	High	High	High	1.04	1.167	1.42	86.4	89.9	122.8	100.9	4430.4	4608.7	6292.1	5172.4	4208.4	4608.7	5421.9	5004.8	32	32	32	32	128.82
High	P35527	Keratin, type I cytoskeletal 9 OS=Homo sapiens GN=KRT9 PE=1 SV=3	TRUE	TRUE	46.549	26	55	23	High	High	High	High	0.813	0.453	0.794	130.7	106.2	103.8	59.2	8376.8	6808.7	6654.3	3796.8	7957	6808.7	5734.1	3673.8	25	25	25	25	182.66
High	ENSP00000269143.2	pep chromosome:GRCh38:18:12328944:12377314:-1 gene:ENSG00000141385.9 transcript:ENST00000269143.7 gene_biotype:protein_coding transcript_biotype:protein_coding gene_symbol:AFG3L2 description:AFG3 like matrix AAA peptidase subunit 2 [Source:HGNC Symbol;Acc:HGNC:315]	FALSE	TRUE	46.675	38	53	38	High	High	High	High	0.976	1.057	1.094	96.9	94.6	106	102.5	7892.3	7700	8632.1	8344.7	7496.7	7700	7438.3	8074.4	37	37	37	37	146.7
High	ENSP00000320663.5	pep chromosome:GRCh38:2:42169353:42332548:1 gene:ENSG00000143924.19 transcript:ENST00000318522.10 gene_biotype:protein_coding transcript_biotype:protein_coding gene_symbol:EML4 description:EMAP like 4 [Source:HGNC Symbol;Acc:HGNC:1316]	FALSE	TRUE	35.5759	35	58	34	High	High	High	High	0.985	1.057	1.647	85.3	84	140.5	90.2	7816.2	7699.1	12872.9	8265.2	7424.5	7699.1	11092.6	7997.4	35	35	35	35	160.31
High	ENSP00000383623.3	pep chromosome:GRCh38:6:167827133:167972023:1 gene:ENSG00000130396.20 transcript:ENST00000400822.7 gene_biotype:protein_coding transcript_biotype:protein_coding gene_symbol:AFDN description:afadin, adherens junction formation factor [Source:HGNC Symbol;Acc:HGNC:7137]	FALSE	TRUE	25.3544	36	39	2	High	High	High	High	0.991	1.148	1.244	91.3	90.4	113.6	104.7	4189.6	4150.6	5212.2	4808	3979.6	4150.6	4491.3	4652.3	33	33	33	33	114.13
High	ENSP00000361930.3	pep chromosome:GRCh38:20:44885711:44908532:1 gene:ENSG00000166913.13 transcript:ENST00000372839.7 gene_biotype:protein_coding transcript_biotype:protein_coding gene_symbol:YWHAB description:tyrosine 3-monooxygenase/tryptophan 5-monooxygenase activation protein beta [Source:HGNC Symbol;Acc:HGNC:12849]	FALSE	TRUE	61.3821	16	141	7	High	High	High	High	0.972	1.074	1.104	96.4	93.7	106.4	103.5	5447.7	5293.7	6012.1	5851.4	5174.7	5293.7	5180.7	5661.9	7	7	7	7	397.43
High	ENSP00000362744.4	pep chromosome:GRCh38:X:72272042:72277248:-1 gene:ENSG00000198034.11 transcript:ENST00000316084.10 gene_biotype:protein_coding transcript_biotype:protein_coding gene_symbol:RPS4X description:ribosomal protein S4 X-linked [Source:HGNC Symbol;Acc:HGNC:10424]	FALSE	TRUE	68.0608	24	106	16	High	High	High	High	0.989	0.932	0.817	107	105.8	87.4	99.7	21802.8	21562.4	17810.7	20317.4	20710.1	21562.4	15347.5	19659.2	26	26	26	26	309.55
High	ENSP00000355151.5	pep chromosome:GRCh38:7:74289475:74405930:1 gene:ENSG00000106665.15 transcript:ENST00000361545.9 gene_biotype:protein_coding transcript_biotype:protein_coding gene_symbol:CLIP2 description:CAP-Gly domain containing linker protein 2 [Source:HGNC Symbol;Acc:HGNC:2586]	FALSE	TRUE	34.7181	41	47	29	High	High	High	High	1.045	1.181	1.351	87.4	91.4	118.1	103.2	3910.2	4087.8	5282.9	4616.6	3714.2	4087.8	4552.3	4467	27	27	27	27	144.24
High	ENSP00000346839.4	pep chromosome:GRCh38:2:215360451:215436068:-1 gene:ENSG00000115414.19 transcript:ENST00000354785.9 gene_biotype:protein_coding transcript_biotype:protein_coding gene_symbol:FN1 description:fibronectin 1 [Source:HGNC Symbol;Acc:HGNC:3778]	FALSE	TRUE	17.9249	36	40	36	High	High	High	High	1.028	1.519	2.252	69	70.9	155.4	104.8	3129.6	3216.4	7048.9	4753.4	2972.7	3216.4	6074	4599.5	34	34	34	34	129.01
High	ENSP00000443150.1	pep chromosome:GRCh38:12:6556871:6568691:-1 gene:ENSG00000111641.11 transcript:ENST00000541778.5 gene_biotype:protein_coding transcript_biotype:protein_coding gene_symbol:NOP2 description:NOP2 nucleolar protein [Source:HGNC Symbol;Acc:HGNC:7867]	FALSE	TRUE	40.9653	30	48	1	High	High	High	High	0.944	0.549	0.802	121.4	114.6	97.3	66.6	129.6	122.4	103.9	71.2	123.1	122.4	89.6	68.9	1	1	1	1	128.69
High	ENSP00000268379.4	pep chromosome:GRCh38:16:21953361:21983660:1 gene:ENSG00000140740.11 transcript:ENST00000268379.9 gene_biotype:protein_coding transcript_biotype:protein_coding gene_symbol:UQCRC2 description:ubiquinol-cytochrome c reductase core protein 2 [Source:HGNC Symbol;Acc:HGNC:12586]	FALSE	TRUE	45.2539	19	48	19	High	High	High	High	1.01	1.269	1.417	85.2	86	120.7	108.1	6897.6	6963.8	9772.6	8756.4	6551.9	6963.8	8421.1	8472.7	21	21	21	21	149.96
High	ENSP00000482106.1	pep chromosome:GRCh38:CHR_HSCHR14_7_CTG1:94050922:94081245:-1 gene:ENSG00000273761.5 transcript:ENST00000613280.4 gene_biotype:protein_coding transcript_biotype:protein_coding gene_symbol:DDX24 description:DEAD-box helicase 24 [Source:HGNC Symbol;Acc:HGNC:13266]	FALSE	TRUE	41.56	30	45	29	High	High	High	High	1.004	0.575	0.54	128.3	128.8	69.2	73.7	8222.5	8257.8	4438.6	4725.4	7810.4	8257.8	3824.7	4572.3	28	28	28	28	143.44
High	ENSP00000342026.5	pep chromosome:GRCh38:1:173477335:173488815:1 gene:ENSG00000117592.9 transcript:ENST00000340385.6 gene_biotype:protein_coding transcript_biotype:protein_coding gene_symbol:PRDX6 description:peroxiredoxin 6 [Source:HGNC Symbol;Acc:HGNC:16753]	FALSE	TRUE	68.3036	16	70	16	High	High	High	High	0.991	1.164	1.171	92.5	91.6	108.3	107.6	13800.2	13674.3	16165.5	16057	13108.6	13674.3	13929.8	15536.8	18	18	18	18	222.75
High	ENSP00000351416.4	pep chromosome:GRCh38:4:73073376:73258798:-1 gene:ENSG00000132466.19 transcript:ENST00000358602.9 gene_biotype:protein_coding transcript_biotype:protein_coding gene_symbol:ANKRD17 description:ankyrin repeat domain 17 [Source:HGNC Symbol;Acc:HGNC:23575]	FALSE	TRUE	15.5974	34	40	22	High	High	High	High	0.971	0.873	0.732	111.8	108.6	81.9	97.7	2413.2	2343.3	1767.4	2107.5	2292.3	2343.3	1523	2039.2	18	18	18	18	137.59
High	ENSP00000398131.2	pep chromosome:GRCh38:16:11868128:11915956:-1 gene:ENSG00000103342.13 transcript:ENST00000434724.7 gene_biotype:protein_coding transcript_biotype:protein_coding gene_symbol:GSPT1 description:G1 to S phase transition 1 [Source:HGNC Symbol;Acc:HGNC:4621]	FALSE	TRUE	38.7755	26	59	9	High	High	High	High	0.944	0.908	0.776	110.3	104.1	85.5	100.2	12936.7	12210.3	10033.3	11752.1	12288.3	12210.3	8645.7	11371.4	28	28	28	28	146.17
High	ENSP00000480539.1	pep chromosome:GRCh38:CHR_HSCHR16_1_CTG1:15317898:15380204:-1 gene:ENSG00000274779.4 transcript:ENST00000620839.3 gene_biotype:protein_coding transcript_biotype:protein_coding gene_symbol:NOMO1 description:NODAL modulator 1 [Source:HGNC Symbol;Acc:HGNC:30060]	FALSE	TRUE	24.3094	26	39	2	High	High	High	High	1.001	1.003	0.939	101.4	101.5	95.3	101.8	5420.7	5424.4	5090.5	5439.6	5149	5424.4	4386.5	5263.3	23	23	23	23	126.46
High	ENSP00000418529.1	pep chromosome:GRCh38:20:1442162:1466918:-1 gene:ENSG00000088833.17 transcript:ENST00000476071.5 gene_biotype:protein_coding transcript_biotype:protein_coding gene_symbol:NSFL1C description:NSFL1 cofactor [Source:HGNC Symbol;Acc:HGNC:15912]	FALSE	TRUE	52.1505	19	46	1	High	High	High	High	1.001	1.056	1.042	97.6	97.7	101.7	103	6942.3	6949.4	7236.7	7330.4	6594.4	6949.4	6235.9	7092.9	19	19	19	19	154.9
High	ENSP00000345308.6	pep chromosome:GRCh38:1:154220179:154263505:1 gene:ENSG00000143569.19 transcript:ENST00000343815.10 gene_biotype:protein_coding transcript_biotype:protein_coding gene_symbol:UBAP2L description:ubiquitin associated protein 2 like [Source:HGNC Symbol;Acc:HGNC:29877]	FALSE	TRUE	33.7742	23	41	1	High	High	High	High																				154.53
High	ENSP00000419038.1	pep chromosome:GRCh38:3:158644278:158692575:1 gene:ENSG00000168827.14 transcript:ENST00000486715.5 gene_biotype:protein_coding transcript_biotype:protein_coding gene_symbol:GFM1 description:G elongation factor mitochondrial 1 [Source:HGNC Symbol;Acc:HGNC:13780]	FALSE	TRUE	37.2836	27	41	27	High	High	High	High	1.004	1.13	1.051	95.6	96	100.4	108	6962.6	6988.6	7315.1	7865.7	6613.7	6988.6	6303.4	7610.9	25	25	25	25	127.38
High	ENSP00000384678.1	pep chromosome:GRCh38:13:30458747:30617597:-1 gene:ENSG00000189403.15 transcript:ENST00000405805.5 gene_biotype:protein_coding transcript_biotype:protein_coding gene_symbol:HMGB1 description:high mobility group box 1 [Source:HGNC Symbol;Acc:HGNC:4983]	FALSE	TRUE	54.4186	19	75	12	High	High	High	High	0.968	1.041	1.072	98	94.9	105.1	102	16287.5	15760.4	17457.3	16955.9	15471.3	15760.4	15043	16406.6	22	22	22	22	198.92
High	ENSP00000360985.4	pep chromosome:GRCh38:20:48921711:49036693:1 gene:ENSG00000124198.9 transcript:ENST00000371917.5 gene_biotype:protein_coding transcript_biotype:protein_coding gene_symbol:ARFGEF2 description:ADP ribosylation factor guanine nucleotide exchange factor 2 [Source:HGNC Symbol;Acc:HGNC:15853]	FALSE	TRUE	19.2157	34	42	18	High	High	High	High	0.97	1.003	0.932	102.4	99.4	95.5	102.8	2775.9	2692.2	2586.6	2784.5	2636.8	2692.2	2228.9	2694.3	15	15	15	15	123.08
High	ENSP00000285930.3	pep chromosome:GRCh38:7:134442356:134459100:-1 gene:ENSG00000085662.14 transcript:ENST00000285930.9 gene_biotype:protein_coding transcript_biotype:protein_coding gene_symbol:AKR1B1 description:aldo-keto reductase family 1 member B [Source:HGNC Symbol;Acc:HGNC:381]	FALSE	TRUE	64.8734	21	148	18	High	High	High	High	1.004	1.087	1.049	96.6	97	101.3	105	26816.5	26935.5	28121	29159.3	25472.5	26935.5	24231.9	28214.7	22	22	22	22	351.53
High	ENSP00000215582.4	pep chromosome:GRCh38:19:751112:764318:1 gene:ENSG00000099812.9 transcript:ENST00000215582.8 gene_biotype:protein_coding transcript_biotype:protein_coding gene_symbol:MISP description:mitotic spindle positioning [Source:HGNC Symbol;Acc:HGNC:27000]	FALSE	TRUE	47.1281	28	45	27	High	High	High	High	0.971	0.806	0.789	112.2	109	88.5	90.4	6637.5	6447.3	5235.9	5346.6	6304.9	6447.3	4511.8	5173.4	27	27	27	27	147.37
High	ENSP00000336747.6	pep chromosome:GRCh38:7:75533298:75738941:-1 gene:ENSG00000127946.17 transcript:ENST00000336926.11 gene_biotype:protein_coding transcript_biotype:protein_coding gene_symbol:HIP1 description:huntingtin interacting protein 1 [Source:HGNC Symbol;Acc:HGNC:4913]	FALSE	TRUE	35.0048	35	43	31	High	High	High	High	1.054	1.164	1.294	88.6	93.4	114.7	103.2	4315.3	4547.5	5584.9	5024.8	4099.1	4547.5	4812.5	4862	32	32	32	32	142.18
High	P00735	Prothrombin OS=Bos taurus GN=F2 PE=1 SV=2	TRUE	FALSE	44.8	25	33	23	High	High	High	High	0.874	0.756	0.798	116.7	102	93.2	88.2	4647.2	4062.1	3710.6	3513.7	4414.3	4062.1	3197.4	3399.9	23	23	23	23	129.89
High	ENSP00000452254.1	pep chromosome:GRCh38:14:68874786:68882567:-1 gene:ENSG00000072110.13 transcript:ENST00000555075.5 gene_biotype:protein_coding transcript_biotype:protein_coding gene_symbol:ACTN1 description:actinin alpha 1 [Source:HGNC Symbol;Acc:HGNC:163]	FALSE	TRUE	65.7371	17	98	1	Medium	Medium	Medium	Medium	1.022	1.274	1.102	90.9	93	100.2	115.9	74	75.6	81.5	94.3	70.3	75.6	70.2	91.2	1	1	1	1	328.21
High	ENSP00000362409.3	pep chromosome:GRCh38:9:127505343:127569073:-1 gene:ENSG00000136830.12 transcript:ENST00000373312.4 gene_biotype:protein_coding transcript_biotype:protein_coding gene_symbol:NIBAN2 description:niban apoptosis regulator 2 [Source:HGNC Symbol;Acc:HGNC:25282]	FALSE	TRUE	41.4209	29	51	29	High	High	High	High	1.008	1.025	1.139	95.9	96.6	109.2	98.3	6731.6	6785.9	7670.5	6899.8	6394.2	6785.9	6609.6	6676.3	29	29	29	29	153.71
High	ENSP00000375960.2	pep chromosome:GRCh38:6:167826991:167972020:1 gene:ENSG00000130396.20 transcript:ENST00000392112.5 gene_biotype:protein_coding transcript_biotype:protein_coding gene_symbol:AFDN description:afadin, adherens junction formation factor [Source:HGNC Symbol;Acc:HGNC:7137]	FALSE	TRUE	26.2765	35	38	1	High	High	High	High	0.984	0.973	1.007	100.9	99.3	101.6	98.2	242.9	238.9	244.5	236.4	230.7	238.9	210.7	228.7	1	1	1	1	116.04
High	ENSP00000406463.2	pep chromosome:GRCh38:17:41976435:42017439:-1 gene:ENSG00000168259.16 transcript:ENST00000457167.9 gene_biotype:protein_coding transcript_biotype:protein_coding gene_symbol:DNAJC7 description:DnaJ heat shock protein family (Hsp40) member C7 [Source:HGNC Symbol;Acc:HGNC:12392]	FALSE	TRUE	54.6559	29	42	29	High	High	High	High	0.965	0.966	0.706	110	106.1	77.6	106.3	7145.2	6895.5	5044.6	6903.3	6787.1	6895.5	4347	6679.6	30	30	30	30	140.79
High	ENSP00000388117.1	pep chromosome:GRCh38:17:81843166:81847327:-1 gene:ENSG00000185624.15 transcript:ENST00000415593.5 gene_biotype:protein_coding transcript_biotype:protein_coding gene_symbol:P4HB description:prolyl 4-hydroxylase subunit beta [Source:HGNC Symbol;Acc:HGNC:8548]	FALSE	TRUE	65.6934	25	84	1	High	High	High	High	0.886	0.807	0.834	113.4	100.5	94.6	91.6	237	209.9	197.6	191.3	225.1	209.9	170.3	185.1	1	1	1	1	240.57
High	ENSP00000327821.5	pep chromosome:GRCh38:12:64404392:64451125:1 gene:ENSG00000184575.12 transcript:ENST00000332707.10 gene_biotype:protein_coding transcript_biotype:protein_coding gene_symbol:XPOT description:exportin for tRNA [Source:HGNC Symbol;Acc:HGNC:12826]	FALSE	TRUE	32.4324	26	39	26	High	High	High	High	0.996	1.042	0.91	101.3	100.9	92.2	105.6	5761.6	5739	5242.7	6002	5472.9	5739	4517.6	5807.6	26	26	26	26	120.88
High	ENSP00000261637.4	pep chromosome:GRCh38:12:101280105:101386618:1 gene:ENSG00000120800.5 transcript:ENST00000261637.5 gene_biotype:protein_coding transcript_biotype:protein_coding gene_symbol:UTP20 description:UTP20 small subunit processome component [Source:HGNC Symbol;Acc:HGNC:17897]	FALSE	TRUE	15.9785	41	49	40	High	High	High	High	1.022	0.454	0.475	135.5	138.5	64.4	61.5	7283.2	7444.3	3461.3	3306	6918.2	7444.3	2982.6	3198.9	36	36	36	36	126.48
High	P04040	Catalase OS=Homo sapiens GN=CAT PE=1 SV=3	TRUE	TRUE	53.7002	25	42	25	High	High	High	High	1.035	1.627	2.008	70.6	73	141.6	114.8	4537.6	4697.9	9109.4	7381.7	4310.2	4697.9	7849.6	7142.6	27	27	27	27	136.91
High	ENSP00000205402.3	pep chromosome:GRCh38:7:107891183:107921198:1 gene:ENSG00000091140.14 transcript:ENST00000205402.10 gene_biotype:protein_coding transcript_biotype:protein_coding gene_symbol:DLD description:dihydrolipoamide dehydrogenase [Source:HGNC Symbol;Acc:HGNC:2898]	FALSE	TRUE	40.275	19	50	2	High	High	High	High	0.997	1.256	1.376	86.4	86.2	118.9	108.5	9009.1	8980.9	12392.7	11314.7	8557.6	8980.9	10678.8	10948.2	22	22	22	22	147.72
High	ENSP00000393313.1	pep chromosome:GRCh38:19:16355247:16471970:-1 gene:ENSG00000127527.14 transcript:ENST00000455140.7 gene_biotype:protein_coding transcript_biotype:protein_coding gene_symbol:EPS15L1 description:epidermal growth factor receptor pathway substrate 15 like 1 [Source:HGNC Symbol;Acc:HGNC:24634]	FALSE	TRUE	35.4945	26	37	26	High	High	High	High	0.982	1.058	1.112	96.3	94.6	107.1	101.9	6321.1	6209.2	7029.7	6687.4	6004.3	6209.2	6057.5	6470.8	25	25	25	25	126.22
High	ENSP00000317379.3	pep chromosome:GRCh38:2:190880827:190965552:1 gene:ENSG00000115419.12 transcript:ENST00000320717.7 gene_biotype:protein_coding transcript_biotype:protein_coding gene_symbol:GLS description:glutaminase [Source:HGNC Symbol;Acc:HGNC:4331]	FALSE	TRUE	46.7862	27	42	6	High	High	High	High	1.003	0.999	0.894	102.7	103	91.8	102.6	7734	7759	6913.6	7725.5	7346.4	7759	5957.5	7475.3	28	28	28	28	122.34
High	ENSP00000364289.3	pep chromosome:GRCh38:9:97633821:97673748:1 gene:ENSG00000136937.13 transcript:ENST00000375147.8 gene_biotype:protein_coding transcript_biotype:protein_coding gene_symbol:NCBP1 description:nuclear cap binding protein subunit 1 [Source:HGNC Symbol;Acc:HGNC:7658]	FALSE	TRUE	36.3291	26	40	25	High	High	High	High	0.995	0.92	0.87	105.7	105.1	91.9	97.3	5667.7	5637.4	4931.6	5217.1	5383.7	5637.4	4249.5	5048.1	26	26	26	26	135.97
High	ENSP00000384211.1	pep chromosome:GRCh38:2:53864069:53970993:-1 gene:ENSG00000068878.15 transcript:ENST00000404125.6 gene_biotype:protein_coding transcript_biotype:protein_coding gene_symbol:PSME4 description:proteasome activator subunit 4 [Source:HGNC Symbol;Acc:HGNC:20635]	FALSE	TRUE	20.6728	35	47	34	High	High	High	High	1.013	1.015	0.877	102.4	103.7	89.9	104	6769.9	6855.1	5940.5	6871.9	6430.6	6855.1	5119	6649.2	33	33	33	33	151.02
High	ENSP00000398370.2	pep chromosome:GRCh38:3:186783577:186789897:1 gene:ENSG00000156976.17 transcript:ENST00000440191.6 gene_biotype:protein_coding transcript_biotype:protein_coding gene_symbol:EIF4A2 description:eukaryotic translation initiation factor 4A2 [Source:HGNC Symbol;Acc:HGNC:3284]	FALSE	TRUE	49.7549	22	86	8	High	High	High	High	0.992	1.316	1.917	76.5	76	146.7	100.8	1201.5	1192.4	2303.3	1581.8	1141.3	1192.4	1984.8	1530.5	8	8	8	8	279.11
High	ENSP00000497602.1	pep chromosome:GRCh38:1:40979696:41012565:1 gene:ENSG00000171793.16 transcript:ENST00000650070.2 gene_biotype:protein_coding transcript_biotype:protein_coding gene_symbol:CTPS1 description:CTP synthase 1 [Source:HGNC Symbol;Acc:HGNC:2519]	FALSE	TRUE	48.5618	26	51	23	High	High	High	High	0.982	0.897	0.712	111.4	109.4	79.3	99.9	12288.5	12071.1	8754.3	11017.8	11672.7	12071.1	7543.6	10660.9	25	25	25	25	159.73
High	ENSP00000499277.1	pep chromosome:GRCh38:7:148698072:148800988:1 gene:ENSG00000055130.17 transcript:ENST00000662716.1 gene_biotype:protein_coding transcript_biotype:protein_coding gene_symbol:CUL1 description:cullin 1 [Source:HGNC Symbol;Acc:HGNC:2551]	FALSE	TRUE	46.0052	36	50	36	High	High	High	High	1.006	1.037	0.937	100.5	101.1	94.2	104.2	7262.9	7307.2	6804.9	7533.4	6898.9	7307.2	5863.8	7289.4	35	35	35	35	138.63
High	ENSP00000264993.3	pep chromosome:GRCh38:3:133573730:133590261:1 gene:ENSG00000091527.15 transcript:ENST00000264993.7 gene_biotype:protein_coding transcript_biotype:protein_coding gene_symbol:CDV3 description:CDV3 homolog [Source:HGNC Symbol;Acc:HGNC:26928]	FALSE	TRUE	80.2326	19	31	19	High	High	High	High	1.024	1.215	1.1	92.2	94.4	101.4	112	2963.6	3034.8	3259.5	3601.4	2815.1	3034.8	2808.7	3484.7	21	21	21	21	121.93
High	ENSP00000263847.1	pep chromosome:GRCh38:11:59574398:59615774:-1 gene:ENSG00000110048.12 transcript:ENST00000263847.6 gene_biotype:protein_coding transcript_biotype:protein_coding gene_symbol:OSBP description:oxysterol binding protein [Source:HGNC Symbol;Acc:HGNC:8503]	FALSE	TRUE	39.777	27	42	25	High	High	High	High	1.02	1.133	1.12	93.6	95.5	104.8	106.1	7182.4	7326.2	8040.9	8137.7	6822.4	7326.2	6928.9	7874.1	25	25	25	25	136.77
High	ENSP00000438248.1	pep chromosome:GRCh38:7:128739292:128771477:1 gene:ENSG00000128595.17 transcript:ENST00000542996.6 gene_biotype:protein_coding transcript_biotype:protein_coding gene_symbol:CALU description:calumenin [Source:HGNC Symbol;Acc:HGNC:1458]	FALSE	TRUE	52.0124	18	51	2	High	High	High	High	1.04	1.168	1.18	91.1	94.8	107.6	106.5	557.5	579.7	658	651.3	529.5	579.7	567	630.2	2	2	2	2	162
High	ENSP00000161863.4	pep chromosome:GRCh38:5:113513694:113595284:1 gene:ENSG00000047188.16 transcript:ENST00000161863.9 gene_biotype:protein_coding transcript_biotype:protein_coding gene_symbol:YTHDC2 description:YTH domain containing 2 [Source:HGNC Symbol;Acc:HGNC:24721]	FALSE	TRUE	25.9441	31	39	30	High	High	High	High	0.999	1.127	1.06	95.6	95.5	101.3	107.7	5130.5	5126.8	5437.7	5781.9	4873.4	5126.8	4685.7	5594.6	26	26	26	26	131.65
High	ENSP00000377846.3	pep chromosome:GRCh38:7:97852128:97872131:-1 gene:ENSG00000070669.17 transcript:ENST00000394309.7 gene_biotype:protein_coding transcript_biotype:protein_coding gene_symbol:ASNS description:asparagine synthetase (glutamine-hydrolyzing) [Source:HGNC Symbol;Acc:HGNC:753]	FALSE	TRUE	57.3975	28	60	28	High	High	High	High	1.015	0.874	0.554	116.2	118	64.4	101.5	11254.8	11426.9	6234.2	9834.5	10690.7	11426.9	5372	9515.9	31	31	31	31	180
High	ENSP00000275418.8	pep chromosome:GRCh38:7:158730997:158829509:-1 gene:ENSG00000117868.17 transcript:ENST00000275418.13 gene_biotype:protein_coding transcript_biotype:protein_coding gene_symbol:ESYT2 description:extended synaptotagmin 2 [Source:HGNC Symbol;Acc:HGNC:22211]	FALSE	TRUE	34.5266	26	42	1	High	High	High	High																				133.4
High	ENSP00000490664.1	pep chromosome:GRCh38:3:49095933:49104420:-1 gene:ENSG00000172053.18 transcript:ENST00000636669.1 gene_biotype:protein_coding transcript_biotype:nonsense_mediated_decay gene_symbol:QARS description:glutaminyl-tRNA synthetase [Source:HGNC Symbol;Acc:HGNC:9751]	FALSE	TRUE	41.712	28	53	1	High	High	High	High	0.976	0.348	0.39	147.3	143.9	57.5	51.3	258.6	252.5	100.9	90	245.6	252.5	87	87.1	1	1	1	1	159.26
High	ENSP00000262077.2	pep chromosome:GRCh38:6:17615038:17706387:-1 gene:ENSG00000124789.11 transcript:ENST00000262077.2 gene_biotype:protein_coding transcript_biotype:protein_coding gene_symbol:NUP153 description:nucleoporin 153 [Source:HGNC Symbol;Acc:HGNC:8062]	FALSE	TRUE	26.4407	32	43	32	High	High	High	High	0.948	0.876	0.906	107.2	101.7	97.1	93.9	6864.5	6510.1	6218.3	6013	6520.5	6510.1	5358.3	5818.2	28	28	28	28	124.71
High	ENSP00000394682.1	pep chromosome:GRCh38:3:47825028:47850187:1 gene:ENSG00000132153.15 transcript:ENST00000457607.1 gene_biotype:protein_coding transcript_biotype:protein_coding gene_symbol:DHX30 description:DExH-box helicase 30 [Source:HGNC Symbol;Acc:HGNC:16716]	FALSE	TRUE	33.2242	34	40	34	High	High	High	High	0.725	0.636	0.496	140	101.5	69.5	89	6970.7	5052.3	3460.4	4432.8	6621.4	5052.3	2981.8	4289.2	29	29	29	29	122.73
High	ENSP00000495095.1	pep chromosome:GRCh38:CHR_HG1_PATCH:24136193:24138961:1 gene:ENSG00000284916.2 transcript:ENST00000645537.2 gene_biotype:protein_coding transcript_biotype:protein_coding gene_symbol:PSME1 description:proteasome activator subunit 1 [Source:HGNC Symbol;Acc:HGNC:9568]	FALSE	TRUE	71.0843	22	50	22	High	High	High	High	1.017	1.309	1.478	83.3	84.7	123	109	9500.3	9664.3	14038.6	12437.6	9024.1	9664.3	12097.1	12034.7	22	22	22	22	157.83
High	ENSP00000266079.4	pep chromosome:GRCh38:20:63981132:64033100:1 gene:ENSG00000101161.8 transcript:ENST00000266079.5 gene_biotype:protein_coding transcript_biotype:protein_coding gene_symbol:PRPF6 description:pre-mRNA processing factor 6 [Source:HGNC Symbol;Acc:HGNC:15860]	FALSE	TRUE	42.4017	42	56	42	High	High	High	High	0.979	0.645	0.731	119.2	116.7	87.2	76.9	10082.6	9868	7370.2	6502.4	9577.3	9868	6350.9	6291.8	42	42	42	42	155.65
High	ENSP00000384018.1	pep chromosome:GRCh38:12:124324415:124495252:-1 gene:ENSG00000196498.13 transcript:ENST00000405201.5 gene_biotype:protein_coding transcript_biotype:protein_coding gene_symbol:NCOR2 description:nuclear receptor corepressor 2 [Source:HGNC Symbol;Acc:HGNC:7673]	FALSE	TRUE	18.4964	34	35	29	High	High	High	High	0.91	0.779	0.75	116.3	105.8	87.2	90.6	4489.5	4083.9	3365.5	3498.3	4264.5	4083.9	2900.1	3384.9	32	32	32	32	111.07
High	ENSP00000378392.2	pep chromosome:GRCh38:10:71816299:71851325:-1 gene:ENSG00000197746.14 transcript:ENST00000394934.4 gene_biotype:protein_coding transcript_biotype:protein_coding gene_symbol:PSAP description:prosaposin [Source:HGNC Symbol;Acc:HGNC:9498]	FALSE	TRUE	44.0228	24	69	24	High	High	High	High	0.975	1.376	1.972	75.1	73.2	148.2	103.4	11095.1	10814.3	21882.9	15264.1	10539	10814.3	18856.5	14769.6	22	22	22	22	197.94
High	ENSP00000435210.1	pep chromosome:GRCh38:6:136256627:136289846:-1 gene:ENSG00000029363.17 transcript:ENST00000531224.6 gene_biotype:protein_coding transcript_biotype:protein_coding gene_symbol:BCLAF1 description:BCL2 associated transcription factor 1 [Source:HGNC Symbol;Acc:HGNC:16863]	FALSE	TRUE	37.1739	36	53	35	High	High	High	High	0.982	0.904	1.013	102.6	100.8	103.9	92.7	9038.6	8878.5	9155.3	8169.6	8585.7	8878.5	7889.1	7905	35	35	35	35	121.64
High	ENSP00000493382.1	pep chromosome:GRCh38:1:119648411:119744190:1 gene:ENSG00000092621.12 transcript:ENST00000641597.1 gene_biotype:protein_coding transcript_biotype:protein_coding gene_symbol:PHGDH description:phosphoglycerate dehydrogenase [Source:HGNC Symbol;Acc:HGNC:8923]	FALSE	TRUE	49.7186	26	46	26	High	High	High	High	0.997	1.027	0.901	101.9	101.6	91.8	104.6	6543.8	6522.3	5893	6717.6	6215.9	6522.3	5078	6500	26	26	26	26	151.4
High	ENSP00000425299.1	pep chromosome:GRCh38:14:67364008:67384122:1 gene:ENSG00000134001.13 transcript:ENST00000466499.6 gene_biotype:protein_coding transcript_biotype:protein_coding gene_symbol:EIF2S1 description:eukaryotic translation initiation factor 2 subunit alpha [Source:HGNC Symbol;Acc:HGNC:3265]	FALSE	TRUE	63.8095	22	59	21	High	High	High	High	0.998	0.959	0.869	104.6	104.4	90.8	100.3	7882.8	7868.8	6846.5	7559.2	7487.7	7868.8	5899.6	7314.3	22	22	22	22	184.19
High	ENSP00000355518.3	pep chromosome:GRCh38:1:241497603:241519761:-1 gene:ENSG00000091483.6 transcript:ENST00000366560.3 gene_biotype:protein_coding transcript_biotype:protein_coding gene_symbol:FH description:fumarate hydratase [Source:HGNC Symbol;Acc:HGNC:3700]	FALSE	TRUE	45.098	22	57	21	High	High	High	High	0.98	1.188	1.189	91.8	89.9	109.1	109.1	8550.5	8377.2	10164.1	10161.7	8121.9	8377.2	8758.4	9832.5	23	23	23	23	179.9
High	ENSP00000342778.4	pep chromosome:GRCh38:2:27381199:27409591:-1 gene:ENSG00000115241.11 transcript:ENST00000344034.5 gene_biotype:protein_coding transcript_biotype:protein_coding gene_symbol:PPM1G description:protein phosphatase, Mg2+/Mn2+ dependent 1G [Source:HGNC Symbol;Acc:HGNC:9278]	FALSE	TRUE	41.2088	20	47	20	High	High	High	High	0.962	1.011	0.859	104.4	100.5	89.6	105.5	7541.4	7257.3	6474.8	7621.1	7163.5	7257.3	5579.4	7374.2	19	19	19	19	150.39
High	ENSP00000390783.2	pep chromosome:GRCh38:14:30622319:30735850:1 gene:ENSG00000092108.21 transcript:ENST00000458591.7 gene_biotype:protein_coding transcript_biotype:protein_coding gene_symbol:SCFD1 description:sec1 family domain containing 1 [Source:HGNC Symbol;Acc:HGNC:20726]	FALSE	TRUE	45.0156	23	37	23	High	High	High	High	1.02	1.095	0.981	97.7	99.6	95.8	107	4614	4704.3	4524.6	5052.3	4382.7	4704.3	3898.8	4888.6	22	22	22	22	135.54
High	ENSP00000433548.3	pep chromosome:GRCh38:12:752923:911451:1 gene:ENSG00000060237.17 transcript:ENST00000530271.6 gene_biotype:protein_coding transcript_biotype:protein_coding gene_symbol:WNK1 description:WNK lysine deficient protein kinase 1 [Source:HGNC Symbol;Acc:HGNC:14540]	FALSE	TRUE	12.4603	36	48	31	High	High	High	High	0.998	1.036	0.941	100.6	100.4	94.7	104.3	7235.4	7220.6	6806.1	7495.9	6872.8	7220.6	5864.8	7253.1	35	35	35	35	140.48
High	ENSP00000358071.3	pep chromosome:GRCh38:10:119892730:119944657:1 gene:ENSG00000107651.13 transcript:ENST00000369075.8 gene_biotype:protein_coding transcript_biotype:protein_coding gene_symbol:SEC23IP description:SEC23 interacting protein [Source:HGNC Symbol;Acc:HGNC:17018]	FALSE	TRUE	27.7	30	51	29	High	High	High	High	0.984	1.063	1.031	98.1	96.5	101.2	104.2	7467.7	7345.9	7702.8	7934.8	7093.4	7345.9	6637.5	7677.8	28	28	28	28	140.1
High	ENSP00000435585.1	pep chromosome:GRCh38:11:706117:727724:1 gene:ENSG00000177106.16 transcript:ENST00000533256.5 gene_biotype:protein_coding transcript_biotype:protein_coding gene_symbol:EPS8L2 description:EPS8 like 2 [Source:HGNC Symbol;Acc:HGNC:21296]	FALSE	TRUE	49.5105	32	44	32	High	High	High	High	1.076	1.361	1.495	81.1	87.2	121.3	110.4	4920.2	5292.4	7355.5	6695.9	4673.6	5292.4	6338.3	6478.9	31	31	31	31	135.58
High	ENSP00000278412.2	pep chromosome:GRCh38:11:57325988:57335892:-1 gene:ENSG00000149136.9 transcript:ENST00000278412.7 gene_biotype:protein_coding transcript_biotype:protein_coding gene_symbol:SSRP1 description:structure specific recognition protein 1 [Source:HGNC Symbol;Acc:HGNC:11327]	FALSE	TRUE	38.5049	31	56	30	High	High	High	High	0.906	0.752	0.709	118.8	107.7	84.2	89.3	13588.5	12312.3	9628.2	10216.6	12907.5	12312.3	8296.6	9885.6	30	30	30	30	162.17
High	ENSP00000452762.1	pep chromosome:GRCh38:15:76215353:76311469:-1 gene:ENSG00000140374.16 transcript:ENST00000557943.6 gene_biotype:protein_coding transcript_biotype:protein_coding gene_symbol:ETFA description:electron transfer flavoprotein subunit alpha [Source:HGNC Symbol;Acc:HGNC:3481]	FALSE	TRUE	63.0631	19	74	19	High	High	High	High	1.009	1.314	1.54	82.3	83	126.7	108.1	10707.6	10803.1	16492.5	14065	10171	10803.1	14211.6	13609.4	21	21	21	21	257.95
High	ENSP00000376306.2	pep chromosome:GRCh38:12:119685791:119877320:-1 gene:ENSG00000122966.16 transcript:ENST00000392521.7 gene_biotype:protein_coding transcript_biotype:protein_coding gene_symbol:CIT description:citron rho-interacting serine/threonine kinase [Source:HGNC Symbol;Acc:HGNC:1985]	FALSE	TRUE	21.0246	44	47	44	High	High	High	High	1.011	0.894	0.593	114.3	115.6	67.8	102.2	7050	7126.7	4182.8	6303.5	6696.7	7126.7	3604.4	6099.3	37	37	37	37	133.2
High	ENSP00000412490.1	pep chromosome:GRCh38:7:75981911:75986832:1 gene:ENSG00000127948.16 transcript:ENST00000439269.1 gene_biotype:protein_coding transcript_biotype:protein_coding gene_symbol:POR description:cytochrome p450 oxidoreductase [Source:HGNC Symbol;Acc:HGNC:9208]	FALSE	TRUE	68.4211	26	58	1	Medium	Medium	Medium	Medium	1.052	0.565	0.552	126.2	132.8	69.7	71.3	99.1	104.2	54.7	56	94.1	104.2	47.1	54.2	1	1	1	1	154.33
High	ENSP00000366997.4	pep chromosome:GRCh38:13:72752169:72781900:-1 gene:ENSG00000083520.15 transcript:ENST00000377767.9 gene_biotype:protein_coding transcript_biotype:protein_coding gene_symbol:DIS3 description:DIS3 homolog, exosome endoribonuclease and 3'-5' exoribonuclease [Source:HGNC Symbol;Acc:HGNC:20604]	FALSE	TRUE	39.3528	32	41	32	High	High	High	High	0.977	0.978	1.03	100.4	98.1	103.3	98.2	6701.2	6550.4	6899	6554.2	6365.4	6550.4	5944.9	6341.9	29	29	29	29	120.12
High	ENSP00000409456.1	pep chromosome:GRCh38:9:83970313:83980190:-1 gene:ENSG00000165119.21 transcript:ENST00000457156.5 gene_biotype:protein_coding transcript_biotype:protein_coding gene_symbol:HNRNPK description:heterogeneous nuclear ribonucleoprotein K [Source:HGNC Symbol;Acc:HGNC:5044]	FALSE	TRUE	49.0765	19	133	1	High	High	High	High	0.98	0.859	1.236	98.2	96.2	121.3	84.3	310.8	304.5	384.1	266.9	295.3	304.5	331	258.3	1	1	1	1	361.35
High	ENSP00000370114.4	pep chromosome:GRCh38:9:15464066:15510995:-1 gene:ENSG00000164985.15 transcript:ENST00000380738.8 gene_biotype:protein_coding transcript_biotype:protein_coding gene_symbol:PSIP1 description:PC4 and SFRS1 interacting protein 1 [Source:HGNC Symbol;Acc:HGNC:9527]	FALSE	TRUE	51.1321	30	51	29	High	High	High	High	0.975	0.947	1.072	100.2	97.6	107.4	94.9	9202.5	8968.2	9862.8	8715.3	8741.3	8968.2	8498.8	8433	29	29	29	29	154.76
High	ENSP00000499020.1	pep chromosome:GRCh38:7:158730998:158829628:-1 gene:ENSG00000117868.17 transcript:ENST00000652148.1 gene_biotype:protein_coding transcript_biotype:protein_coding gene_symbol:ESYT2 description:extended synaptotagmin 2 [Source:HGNC Symbol;Acc:HGNC:22211]	FALSE	TRUE	32.4748	26	42	1	Medium	Medium	Medium	Medium	0.998	1.117	1.208	92.5	92.4	111.8	103.3	4456.6	4449.3	5383.3	4976.2	4233.3	4449.3	4638.8	4815	22	22	22	22	130.7
High	ENSP00000417229.1	pep chromosome:GRCh38:3:150546787:150586016:1 gene:ENSG00000144895.12 transcript:ENST00000460851.6 gene_biotype:protein_coding transcript_biotype:protein_coding gene_symbol:EIF2A description:eukaryotic translation initiation factor 2A [Source:HGNC Symbol;Acc:HGNC:3254]	FALSE	TRUE	44.2735	19	40	19	High	High	High	High	1.031	0.979	0.883	102.8	105.9	90.7	100.6	9069.7	9350.4	8004.3	8878.8	8615.2	9350.4	6897.3	8591.1	17	17	17	17	144.04
High	ENSP00000425634.1	pep chromosome:GRCh38:5:140673905:140691370:-1 gene:ENSG00000170445.15 transcript:ENST00000504156.7 gene_biotype:protein_coding transcript_biotype:protein_coding gene_symbol:HARS description:histidyl-tRNA synthetase [Source:HGNC Symbol;Acc:HGNC:4816]	TRUE	TRUE	51.8664	31	54	23	High	High	High	High	0.971	1.031	0.909	102.2	99.3	93	105.4	8711.1	8462.3	7922.2	8983.1	8274.5	8462.3	6826.6	8692.1	30	30	30	30	154.08
High	ENSP00000360305.3	pep chromosome:GRCh38:10:95237572:95291003:-1 gene:ENSG00000107438.9 transcript:ENST00000329399.7 gene_biotype:protein_coding transcript_biotype:protein_coding gene_symbol:PDLIM1 description:PDZ and LIM domain 1 [Source:HGNC Symbol;Acc:HGNC:2067]	FALSE	TRUE	68.0851	17	51	16	High	High	High	High	0.992	1.185	1.279	89.8	89.1	114.8	106.4	6386.1	6335.7	8165	7569.4	6066	6335.7	7035.8	7324.2	17	17	17	17	167.52
High	ENSP00000370372.5	pep chromosome:GRCh38:5:65722205:65829283:1 gene:ENSG00000123213.23 transcript:ENST00000380985.10 gene_biotype:protein_coding transcript_biotype:protein_coding gene_symbol:NLN description:neurolysin [Source:HGNC Symbol;Acc:HGNC:16058]	FALSE	TRUE	44.3182	31	51	31	High	High	High	High	0.987	1.08	1.11	95.8	94.5	106.3	103.4	9616.7	9491.5	10671.1	10383.4	9134.7	9491.5	9195.3	10047	31	31	31	31	162.79
High	P12763	Alpha-2-HS-glycoprotein OS=Bos taurus GN=AHSG PE=1 SV=2	TRUE	FALSE	41.7827	16	175	16	High	High	High	High	0.774	0.728	0.799	121.2	93.8	96.8	88.2	40915.7	31675.8	32686.7	29778	38865.2	31675.8	28166.2	28813.3	16	16	16	16	550.66
High	ENSP00000497574.1	pep chromosome:GRCh38:6:53497341:53545101:-1 gene:ENSG00000001084.13 transcript:ENST00000650454.1 gene_biotype:protein_coding transcript_biotype:protein_coding gene_symbol:GCLC description:glutamate-cysteine ligase catalytic subunit [Source:HGNC Symbol;Acc:HGNC:4311]	FALSE	TRUE	41.4443	25	50	24	High	High	High	High	0.985	1.007	0.876	103.4	101.8	90.6	104.1	9380.9	9236.9	8215.2	9444.7	8910.7	9236.9	7079.1	9138.7	23	23	23	23	169.75
High	ENSP00000328236.6	pep chromosome:GRCh38:12:122527249:122626396:1 gene:ENSG00000184445.12 transcript:ENST00000333479.12 gene_biotype:protein_coding transcript_biotype:protein_coding gene_symbol:KNTC1 description:kinetochore associated 1 [Source:HGNC Symbol;Acc:HGNC:17255]	FALSE	TRUE	17.3834	37	44	35	High	High	High	High	1.003	1	0.792	105.4	105.7	83.4	105.4	5392.1	5408.9	4268.3	5394	5121.9	5408.9	3678	5219.2	33	33	33	33	127.94
High	ENSP00000385787.2	pep chromosome:GRCh38:8:98117293:98159835:1 gene:ENSG00000104356.11 transcript:ENST00000401707.7 gene_biotype:protein_coding transcript_biotype:protein_coding gene_symbol:POP1 description:POP1 homolog, ribonuclease P/MRP subunit [Source:HGNC Symbol;Acc:HGNC:30129]	FALSE	TRUE	36.5234	31	42	31	High	High	High	High	0.987	0.902	0.902	105.5	104.2	95.2	95.1	6936.6	6845.9	6254.9	6253.6	6588.9	6845.9	5389.9	6051	30	30	30	30	130.66
High	ENSP00000352438.5	pep chromosome:GRCh38:12:53452129:53479832:1 gene:ENSG00000197111.15 transcript:ENST00000359462.9 gene_biotype:protein_coding transcript_biotype:protein_coding gene_symbol:PCBP2 description:poly(rC) binding protein 2 [Source:HGNC Symbol;Acc:HGNC:8648]	FALSE	TRUE	53.0055	15	75	3	High	High	High	High	0.94	0.884	0.779	111	104.4	86.5	98.1	6027.7	5667.1	4695.9	5328.7	5725.7	5667.1	4046.5	5156.1	10	10	10	10	237.28
High	ENSP00000394400.2	pep chromosome:GRCh38:CHR_HSCHR6_MHC_COX_CTG1:31946626:31957297:1 gene:ENSG00000225737.9 transcript:ENST00000448219.4 gene_biotype:protein_coding transcript_biotype:protein_coding gene_symbol:SKIV2L description:Ski2 like RNA helicase [Source:HGNC Symbol;Acc:HGNC:10898]	FALSE	TRUE	27.2873	26	37	24	High	High	High	High	1.015	1.162	1.161	92.2	93.6	107.1	107.2	4286.8	4350	4976.6	4981.9	4071.9	4350	4288.3	4820.5	23	23	23	23	124.25
High	ENSP00000264932.6	pep chromosome:GRCh38:5:218320:257082:1 gene:ENSG00000073578.17 transcript:ENST00000264932.11 gene_biotype:protein_coding transcript_biotype:protein_coding gene_symbol:SDHA description:succinate dehydrogenase complex flavoprotein subunit A [Source:HGNC Symbol;Acc:HGNC:10680]	FALSE	TRUE	38.4036	21	47	21	High	High	High	High	1.01	1.214	1.318	88.1	89	116.1	106.9	7629.1	7705.7	10058	9258.1	7246.7	7705.7	8667	8958.2	21	21	21	21	130.77
High	ENSP00000308753.7	pep chromosome:GRCh38:15:51829653:51915725:1 gene:ENSG00000138594.14 transcript:ENST00000308580.12 gene_biotype:protein_coding transcript_biotype:protein_coding gene_symbol:TMOD3 description:tropomodulin 3 [Source:HGNC Symbol;Acc:HGNC:11873]	FALSE	TRUE	55.9659	21	47	20	High	High	High	High	0.968	1.042	1.04	98.8	95.6	102.7	102.9	7838.7	7591.2	8151.3	8168.9	7445.9	7591.2	7024	7904.3	22	22	22	22	141.82
High	ENSP00000388658.2	pep chromosome:GRCh38:2:171783405:171894244:-1 gene:ENSG00000115840.14 transcript:ENST00000422440.7 gene_biotype:protein_coding transcript_biotype:protein_coding gene_symbol:SLC25A12 description:solute carrier family 25 member 12 [Source:HGNC Symbol;Acc:HGNC:10982]	FALSE	TRUE	38.9381	25	44	16	High	High	High	High	0.991	1.092	1.071	96.3	95.4	103.1	105.2	4318.3	4279.1	4623.5	4717.4	4101.9	4279.1	3984.1	4564.5	15	15	15	15	138.01
High	ENSP00000479861.1	pep chromosome:GRCh38:2:241315861:241354024:1 gene:ENSG00000168385.18 transcript:ENST00000616972.4 gene_biotype:protein_coding transcript_biotype:protein_coding gene_symbol:SEPTIN2 description:septin 2 [Source:HGNC Symbol;Acc:HGNC:7729]	FALSE	TRUE	60.6061	19	55	19	High	High	High	High	0.987	1.047	1.143	95.8	94.5	109.4	100.3	7216.5	7120.1	8244.9	7553	6854.8	7120.1	7104.6	7308.3	21	21	21	21	191.87
High	ENSP00000462311.1	pep chromosome:GRCh38:18:74496307:74521131:1 gene:ENSG00000133313.15 transcript:ENST00000579847.5 gene_biotype:protein_coding transcript_biotype:protein_coding gene_symbol:CNDP2 description:carnosine dipeptidase 2 [Source:HGNC Symbol;Acc:HGNC:24437]	FALSE	TRUE	47.3684	18	36	18	High	High	High	High	1.012	0.893	0.856	106.4	107.6	91.1	94.9	7216.1	7299.6	6179.6	6440.9	6854.5	7299.6	5324.9	6232.3	18	18	18	18	120.98
High	ENSP00000318016.7	pep chromosome:GRCh38:8:125024260:125091792:-1 gene:ENSG00000164961.16 transcript:ENST00000318410.12 gene_biotype:protein_coding transcript_biotype:protein_coding gene_symbol:WASHC5 description:WASH complex subunit 5 [Source:HGNC Symbol;Acc:HGNC:28984]	FALSE	TRUE	31.9241	33	45	33	High	High	High	High	1.004	1.073	1.02	97.6	98	99.6	104.7	5757.9	5781.3	5871.2	6175.5	5469.3	5781.3	5059.2	5975.5	29	29	29	29	129.8
High	ENSP00000325240.6	pep chromosome:GRCh38:17:38870058:38921770:1 gene:ENSG00000002834.18 transcript:ENST00000318008.11 gene_biotype:protein_coding transcript_biotype:protein_coding gene_symbol:LASP1 description:LIM and SH3 protein 1 [Source:HGNC Symbol;Acc:HGNC:6513]	FALSE	TRUE	71.2644	19	79	18	High	High	High	High	1.009	0.985	0.974	100.8	101.7	98.2	99.3	11915.1	12022.4	11601.4	11740.4	11318	12022.4	9997	11360	25	25	25	25	223.81
High	ENSP00000313327.6	pep chromosome:GRCh38:4:82353829:82373986:-1 gene:ENSG00000138668.19 transcript:ENST00000353341.8 gene_biotype:protein_coding transcript_biotype:protein_coding gene_symbol:HNRNPD description:heterogeneous nuclear ribonucleoprotein D [Source:HGNC Symbol;Acc:HGNC:5036]	FALSE	TRUE	52.2876	23	62	3	High	High	High	High	0.975	0.863	1.055	102.8	100.2	108.4	88.6	14061.1	13706.5	14838.3	12128.9	13356.4	13706.5	12786.2	11735.9	25	25	25	25	193.72
High	P15497	Apolipoprotein A-I OS=Bos taurus GN=APOA1 PE=1 SV=3	TRUE	FALSE	72.4528	22	86	20	High	High	High	High	1.005	0.945	1.055	99.9	100.4	105.4	94.4	13769	13833.3	14526.7	13005.7	13078.9	13833.3	12517.7	12584.4	22	22	22	22	280.69
High	ENSEMBL:ENSBTAP00000032840	(Bos taurus) similar to apolipoprotein B, partial [OS=Bos taurus]	TRUE	FALSE	43.3939	34	48	31	High	High	High	High	0.884	0.654	0.538	130	115	69.9	85.1	11481.5	10151.2	6174.2	7513.3	10906.1	10151.2	5320.3	7269.9	33	33	33	33	136.76
High	P34955	Alpha-1-antiproteinase OS=Bos taurus GN=SERPINA1 PE=1 SV=1	TRUE	FALSE	41.8269	24	145	23	High	High	High	High	0.848	0.793	0.849	114.6	97.2	97.3	90.9	31116.8	26391.3	26413.7	24675.3	29557.4	26391.3	22760.7	23875.9	24	24	24	24	371.66
High	ENSP00000352925.4	pep chromosome:GRCh38:7:98878490:99013243:1 gene:ENSG00000196367.13 transcript:ENST00000359863.8 gene_biotype:protein_coding transcript_biotype:protein_coding gene_symbol:TRRAP description:transformation/transcription domain associated protein [Source:HGNC Symbol;Acc:HGNC:12347]	FALSE	TRUE	11.9461	41	45	40	High	High	High	High	1.03	0.751	0.669	115.9	119.4	77.5	87.1	4703	4845.4	3145.6	3532.2	4467.3	4845.4	2710.6	3417.8	36	36	36	36	137.03
High	ENSP00000322706.6	pep chromosome:GRCh38:5:43287470:43313412:-1 gene:ENSG00000112972.15 transcript:ENST00000325110.11 gene_biotype:protein_coding transcript_biotype:protein_coding gene_symbol:HMGCS1 description:3-hydroxy-3-methylglutaryl-CoA synthase 1 [Source:HGNC Symbol;Acc:HGNC:5007]	FALSE	TRUE	48.0769	21	43	21	High	High	High	High	1.053	0.953	0.574	111.7	117.7	64.1	106.5	7270.2	7657.3	4172	6929	6905.8	7657.3	3595	6704.6	22	22	22	22	139.2
High	ENSP00000361076.3	pep chromosome:GRCh38:9:133348218:133351426:1 gene:ENSG00000148303.17 transcript:ENST00000323345.11 gene_biotype:protein_coding transcript_biotype:protein_coding gene_symbol:RPL7A description:ribosomal protein L7a [Source:HGNC Symbol;Acc:HGNC:10364]	FALSE	TRUE	54.5113	24	74	23	High	High	High	High	1.009	0.943	0.866	104.8	105.7	90.8	98.8	14681.3	14811.7	12719.4	13840.4	13945.5	14811.7	10960.3	13392	24	24	24	24	226.83
High	ENSP00000347244.4	pep chromosome:GRCh38:2:24202864:24360714:-1 gene:ENSG00000198399.14 transcript:ENST00000355123.8 gene_biotype:protein_coding transcript_biotype:protein_coding gene_symbol:ITSN2 description:intersectin 2 [Source:HGNC Symbol;Acc:HGNC:6184]	FALSE	TRUE	22.4514	38	46	33	High	High	High	High	1.023	1.058	1.115	95.3	97.5	106.3	100.9	4894.6	5006.5	5457	5178.8	4649.3	5006.5	4702.3	5011	30	30	30	30	131.18
High	ENSP00000500168.1	pep chromosome:GRCh38:CHR_HG2111_PATCH:18397188:18410844:1 gene:ENSG00000288299.1 transcript:ENST00000673083.1 gene_biotype:protein_coding transcript_biotype:protein_coding gene_symbol:LDHA description:lactate dehydrogenase A [Source:HGNC Symbol;Acc:HGNC:6535]	FALSE	TRUE	52.1898	23	197	1	Medium	Medium	Medium	Medium	1.076	1.71	1.68	73.2	78.7	122.9	125.1	122.9	132.3	206.5	210.2	116.8	132.3	177.9	203.4	1	1	1	1	519.25
High	ENSP00000478253.1	pep chromosome:GRCh38:6:150865679:151101885:1 gene:ENSG00000120254.15 transcript:ENST00000611279.4 gene_biotype:protein_coding transcript_biotype:protein_coding gene_symbol:MTHFD1L description:methylenetetrahydrofolate dehydrogenase (NADP+ dependent) 1 like [Source:HGNC Symbol;Acc:HGNC:21055]	FALSE	TRUE	31.9714	31	45	1	High	High	High	High	0.987	0.545	0.508	131.6	129.8	66.9	71.7	253	249.7	128.6	137.9	240.4	249.7	110.8	133.4	1	1	1	1	127.04
High	ENSP00000404037.1	pep chromosome:GRCh38:CHR_HSCHR6_MHC_SSTO_CTG1:31721342:31728085:-1 gene:ENSG00000223639.6 transcript:ENST00000438750.5 gene_biotype:protein_coding transcript_biotype:protein_coding gene_symbol:CLIC1 description:chloride intracellular channel 1 [Source:HGNC Symbol;Acc:HGNC:2062]	FALSE	TRUE	80.4979	17	81	16	High	High	High	High	1.019	1.16	1.167	92	93.8	107.4	106.7	12291.4	12526.7	14342.2	14254.5	11675.4	12526.7	12358.7	13792.7	17	17	17	17	274.64
High	ENSP00000341885.4	pep chromosome:GRCh38:16:1962058:1964826:-1 gene:ENSG00000140988.16 transcript:ENST00000343262.9 gene_biotype:protein_coding transcript_biotype:protein_coding gene_symbol:RPS2 description:ribosomal protein S2 [Source:HGNC Symbol;Acc:HGNC:10404]	FALSE	TRUE	68.2594	23	113	22	High	High	High	High	1.012	0.921	0.79	107.5	108.7	84.9	99	25248.4	25540.8	19934.3	23246.6	23983.1	25540.8	17177.4	22493.5	26	26	26	26	287.2
High	ENSP00000500490.1	pep chromosome:GRCh38:11:108121572:108147492:1 gene:ENSG00000075239.14 transcript:ENST00000672354.1 gene_biotype:protein_coding transcript_biotype:protein_coding gene_symbol:ACAT1 description:acetyl-CoA acetyltransferase 1 [Source:HGNC Symbol;Acc:HGNC:93]	FALSE	TRUE	52.5346	22	45	22	High	High	High	High	1.004	1.232	1.566	83.3	83.6	130.5	102.6	8258.2	8289.2	12934.8	10171.1	7844.4	8289.2	11145.9	9841.6	22	22	22	22	148.11
High	ENSP00000297440.6	pep chromosome:GRCh38:7:726699:786475:1 gene:ENSG00000164818.16 transcript:ENST00000297440.11 gene_biotype:protein_coding transcript_biotype:protein_coding gene_symbol:DNAAF5 description:dynein axonemal assembly factor 5 [Source:HGNC Symbol;Acc:HGNC:26013]	FALSE	TRUE	41.8713	29	36	29	High	High	High	High	0.985	0.919	0.773	108.8	107.2	84.1	100	5676.5	5593	4390	5217.9	5392	5593	3782.9	5048.9	28	28	28	28	115.36
High	ENSP00000364589.4	pep chromosome:GRCh38:13:113209613:113267108:1 gene:ENSG00000139842.15 transcript:ENST00000375440.9 gene_biotype:protein_coding transcript_biotype:protein_coding gene_symbol:CUL4A description:cullin 4A [Source:HGNC Symbol;Acc:HGNC:2554]	FALSE	TRUE	45.7181	38	54	21	High	High	High	High	1.028	1.002	0.984	99.6	102.5	98	99.8	4312.1	4434.9	4241.4	4320.8	4096	4434.9	3654.8	4180.8	17	17	17	17	152.53
High	ENSP00000273398.3	pep chromosome:GRCh38:3:113747035:113812056:1 gene:ENSG00000114573.10 transcript:ENST00000273398.8 gene_biotype:protein_coding transcript_biotype:protein_coding gene_symbol:ATP6V1A description:ATPase H+ transporting V1 subunit A [Source:HGNC Symbol;Acc:HGNC:851]	FALSE	TRUE	45.705	25	42	25	High	High	High	High	0.993	1.09	1.113	95.3	94.7	106.1	103.9	6815.9	6768.6	7584.1	7432.7	6474.3	6768.6	6535.2	7191.9	25	25	25	25	134.79
High	ENSP00000338703.5	pep chromosome:GRCh38:2:63841710:63891562:1 gene:ENSG00000169764.15 transcript:ENST00000337130.9 gene_biotype:protein_coding transcript_biotype:protein_coding gene_symbol:UGP2 description:UDP-glucose pyrophosphorylase 2 [Source:HGNC Symbol;Acc:HGNC:12527]	FALSE	TRUE	42.126	25	54	25	High	High	High	High	1.005	1.268	1.34	86.7	87.2	116.2	109.9	10567.2	10622.4	14161.5	13394	10037.6	10622.4	12203	12960.1	25	25	25	25	169.2
High	ENSP00000284440.4	pep chromosome:GRCh38:4:41256928:41268455:1 gene:ENSG00000154277.13 transcript:ENST00000284440.9 gene_biotype:protein_coding transcript_biotype:protein_coding gene_symbol:UCHL1 description:ubiquitin C-terminal hydrolase L1 [Source:HGNC Symbol;Acc:HGNC:12513]	FALSE	TRUE	64.1256	17	93	16	High	High	High	High	0.992	1.181	1.427	86.9	86.2	124.1	102.7	13542.7	13433.1	19330.3	15999.8	12864	13433.1	16656.9	15481.5	17	17	17	17	328.66
High	ENSP00000449328.1	pep chromosome:GRCh38:12:120196699:120201099:-1 gene:ENSG00000089157.16 transcript:ENST00000551150.5 gene_biotype:protein_coding transcript_biotype:protein_coding gene_symbol:RPLP0 description:ribosomal protein lateral stalk subunit P0 [Source:HGNC Symbol;Acc:HGNC:10371]	FALSE	TRUE	65.6151	20	83	20	High	High	High	High	0.978	0.903	0.805	108.5	106.2	87.3	98	21396.8	20936.7	17216.7	19318.7	20324.5	20936.7	14835.6	18692.9	23	23	23	23	240.06
High	ENSP00000356290.3	pep chromosome:GRCh38:6:150865549:151101887:1 gene:ENSG00000120254.15 transcript:ENST00000367321.7 gene_biotype:protein_coding transcript_biotype:protein_coding gene_symbol:MTHFD1L description:methylenetetrahydrofolate dehydrogenase (NADP+ dependent) 1 like [Source:HGNC Symbol;Acc:HGNC:21055]	FALSE	TRUE	31.9018	31	45	1	High	High	High	High	0.927	0.825	0.705	115.7	107.3	81.6	95.5	7568.6	7019.3	5338.1	6247.4	7189.3	7019.3	4599.8	6045	29	29	29	29	126.71
High	ENSP00000157812.1	pep chromosome:GRCh38:19:39971165:39981764:1 gene:ENSG00000013275.8 transcript:ENST00000157812.7 gene_biotype:protein_coding transcript_biotype:protein_coding gene_symbol:PSMC4 description:proteasome 26S subunit, ATPase 4 [Source:HGNC Symbol;Acc:HGNC:9551]	FALSE	TRUE	48.8038	25	43	24	High	High	High	High	0.993	1.002	0.926	102	101.3	94.5	102.2	8848.2	8786.1	8195.5	8862.7	8404.8	8786.1	7062	8575.6	24	24	24	24	131.87
High	ENSP00000353741.5	pep chromosome:GRCh38:5:138506095:138543236:-1 gene:ENSG00000120705.13 transcript:ENST00000360541.10 gene_biotype:protein_coding transcript_biotype:protein_coding gene_symbol:ETF1 description:eukaryotic translation termination factor 1 [Source:HGNC Symbol;Acc:HGNC:3477]	FALSE	TRUE	37.7574	18	48	18	High	High	High	High	0.98	0.894	0.697	112	109.8	78	100.1	9671.9	9481.9	6737.2	8643.8	9187.2	9481.9	5805.4	8363.8	18	18	18	18	164.93
High	ENSP00000354040.4	pep chromosome:GRCh38:10:988434:1019932:1 gene:ENSG00000107937.19 transcript:ENST00000360803.9 gene_biotype:protein_coding transcript_biotype:protein_coding gene_symbol:GTPBP4 description:GTP binding protein 4 [Source:HGNC Symbol;Acc:HGNC:21535]	FALSE	TRUE	43.5331	29	47	29	High	High	High	High	1.006	0.539	0.481	132.2	133	63.5	71.3	11939.4	12014.8	5739	6435.6	11341	12014.8	4945.3	6227.1	29	29	29	29	146.98
High	ENSP00000393953.1	pep chromosome:GRCh38:2:55634569:55693823:-1 gene:ENSG00000138035.15 transcript:ENST00000415374.5 gene_biotype:protein_coding transcript_biotype:nonsense_mediated_decay gene_symbol:PNPT1 description:polyribonucleotide nucleotidyltransferase 1 [Source:HGNC Symbol;Acc:HGNC:23166]	FALSE	TRUE	40.1022	30	45	30	High	High	High	High	0.995	0.993	0.963	101.2	100.7	97.5	100.5	6689.9	6654.9	6445.5	6645	6354.6	6654.9	5554.1	6429.7	26	26	26	26	132.73
High	ENSP00000484978.1	pep chromosome:GRCh38:CHR_HSCHR16_1_CTG1:16317739:16379954:1 gene:ENSG00000278087.4 transcript:ENST00000616708.4 gene_biotype:protein_coding transcript_biotype:protein_coding gene_symbol:NOMO3 description:NODAL modulator 3 [Source:HGNC Symbol;Acc:HGNC:25242]	FALSE	TRUE	25.1776	26	38	2	High	High	High	High	1.053	1.063	1.043	96.2	101.3	100.3	102.3	207.1	218.1	216.1	220.2	196.7	218.1	186.2	213.1	2	2	2	2	118.89
High	ENSP00000338643.2	pep chromosome:GRCh38:20:1442162:1466828:-1 gene:ENSG00000088833.17 transcript:ENST00000353088.6 gene_biotype:protein_coding transcript_biotype:protein_coding gene_symbol:NSFL1C description:NSFL1 cofactor [Source:HGNC Symbol;Acc:HGNC:15912]	FALSE	TRUE	55.1622	19	45	1	High	High	High	High	1.084	1.236	1.153	89.4	96.9	103.1	110.6	87.8	95.1	101.2	108.5	83.4	95.1	87.2	105	1	1	1	1	146.89
High	ENSP00000354522.2	pep chromosome:GRCh38:20:41028822:41124487:1 gene:ENSG00000198900.6 transcript:ENST00000361337.3 gene_biotype:protein_coding transcript_biotype:protein_coding gene_symbol:TOP1 description:DNA topoisomerase I [Source:HGNC Symbol;Acc:HGNC:11986]	FALSE	TRUE	44.9673	40	53	39	High	High	High	High	1.081	0.534	0.678	121.5	131.3	82.3	64.9	10365.8	11202.2	7023.6	5534.5	9846.3	11202.2	6052.3	5355.2	35	35	35	35	137.17
High	ENSP00000355493.3	pep chromosome:GRCh38:1:244408494:244451909:-1 gene:ENSG00000035687.10 transcript:ENST00000366535.4 gene_biotype:protein_coding transcript_biotype:protein_coding gene_symbol:ADSS description:adenylosuccinate synthase [Source:HGNC Symbol;Acc:HGNC:292]	FALSE	TRUE	47.3684	21	49	18	High	High	High	High	1.014	1.089	0.976	98.1	99.5	95.7	106.8	8378.2	8497.8	8181.3	9121.8	7958.3	8497.8	7049.8	8826.2	20	20	20	20	173.3
High	ENSP00000313851.10	pep chromosome:GRCh38:13:32586452:32778019:1 gene:ENSG00000083642.19 transcript:ENST00000315596.15 gene_biotype:protein_coding transcript_biotype:protein_coding gene_symbol:PDS5B description:PDS5 cohesin associated factor B [Source:HGNC Symbol;Acc:HGNC:20418]	FALSE	TRUE	25.7084	40	43	32	High	High	High	High	0.993	0.675	0.759	116.7	115.9	88.6	78.8	5318.5	5282.4	4036.2	3588.9	5051.9	5282.4	3478	3472.6	29	29	29	29	119.75
High	ENSP00000240423.4	pep chromosome:GRCh38:2:96335766:96377091:1 gene:ENSG00000121152.10 transcript:ENST00000240423.9 gene_biotype:protein_coding transcript_biotype:protein_coding gene_symbol:NCAPH description:non-SMC condensin I complex subunit H [Source:HGNC Symbol;Acc:HGNC:1112]	FALSE	TRUE	34.413	25	38	5	High	High	High	High	0.932	0.928	0.546	117.4	109.4	64.2	109	7003.7	6525.8	3826.6	6502	6652.7	6525.8	3297.4	6291.3	24	24	24	24	119.31
High	ENSP00000484855.1	pep chromosome:GRCh38:14:57200507:57268905:-1 gene:ENSG00000070367.16 transcript:ENST00000621441.5 gene_biotype:protein_coding transcript_biotype:protein_coding gene_symbol:EXOC5 description:exocyst complex component 5 [Source:HGNC Symbol;Acc:HGNC:10696]	FALSE	TRUE	40.113	29	41	28	High	High	High	High	1.025	1.133	1.118	93.5	95.9	104.5	106	5170.7	5300.6	5779	5860.4	4911.5	5300.6	4979.7	5670.6	25	25	25	25	129.86
High	ENSP00000253039.4	pep chromosome:GRCh38:X:24054956:24078810:1 gene:ENSG00000130741.11 transcript:ENST00000253039.9 gene_biotype:protein_coding transcript_biotype:protein_coding gene_symbol:EIF2S3 description:eukaryotic translation initiation factor 2 subunit gamma [Source:HGNC Symbol;Acc:HGNC:3267]	FALSE	TRUE	49.1525	22	53	22	High	High	High	High	0.966	0.853	0.762	111.7	107.9	85.1	95.3	10000.1	9663.7	7623	8529.7	9498.9	9663.7	6568.8	8253.3	22	22	22	22	159.84
High	ENSP00000314837.5	pep chromosome:GRCh38:11:66257703:66267860:1 gene:ENSG00000174996.11 transcript:ENST00000316924.9 gene_biotype:protein_coding transcript_biotype:protein_coding gene_symbol:KLC2 description:kinesin light chain 2 [Source:HGNC Symbol;Acc:HGNC:20716]	FALSE	TRUE	50.8039	29	43	21	High	High	High	High	0.975	0.951	0.868	105.4	102.8	91.5	100.3	3904	3806	3387.7	3712.9	3708.4	3806	2919.2	3592.7	18	18	18	18	121.44
High	ENSP00000386350.1	pep chromosome:GRCh38:2:174075237:174248360:-1 gene:ENSG00000138430.16 transcript:ENST00000409546.5 gene_biotype:protein_coding transcript_biotype:protein_coding gene_symbol:OLA1 description:Obg like ATPase 1 [Source:HGNC Symbol;Acc:HGNC:28833]	FALSE	TRUE	49.7596	21	57	21	High	High	High	High	0.999	1.037	0.917	101.2	101.1	92.8	104.9	10772.9	10760.5	9875.1	11167.7	10233	10760.5	8509.4	10805.9	23	23	23	23	148.82
High	ENSP00000460871.1	pep chromosome:GRCh38:16:11833850:11851542:-1 gene:ENSG00000171490.13 transcript:ENST00000571133.6 gene_biotype:protein_coding transcript_biotype:protein_coding gene_symbol:RSL1D1 description:ribosomal L1 domain containing 1 [Source:HGNC Symbol;Acc:HGNC:24534]	FALSE	TRUE	49.5918	30	59	30	High	High	High	High	1.094	0.775	0.903	106	116	95.7	82.2	9733.9	10651.8	8788.1	7544	9246.1	10651.8	7572.7	7299.6	29	29	29	29	163.36
High	ENSP00000363879.5	pep chromosome:GRCh38:17:81561766:81637060:-1 gene:ENSG00000182446.14 transcript:ENST00000374747.9 gene_biotype:protein_coding transcript_biotype:protein_coding gene_symbol:NPLOC4 description:NPL4 homolog, ubiquitin recognition factor [Source:HGNC Symbol;Acc:HGNC:18261]	FALSE	TRUE	46.3533	27	41	26	High	High	High	High	0.995	1.019	0.946	101	100.5	95.6	103	7255.7	7216.1	6863.3	7394.5	6892.1	7216.1	5914.1	7154.9	26	26	26	26	145.3
High	ENSP00000451932.1	pep chromosome:GRCh38:17:51153636:51171742:1 gene:ENSG00000011052.21 transcript:ENST00000555572.1 gene_biotype:protein_coding transcript_biotype:protein_coding gene_symbol:NME1-NME2 description:NME1-NME2 readthrough [Source:HGNC Symbol;Acc:HGNC:33531]	FALSE	TRUE	70.5479	14	109	6	High	High	High	High	0.973	1.005	0.858	104.3	101.5	89.4	104.8	20953.7	20384.6	17969.5	21055.9	19903.6	20384.6	15484.3	20373.8	18	18	18	18	305.6
High	ENSP00000302239.4	pep chromosome:GRCh38:15:50424405:50514421:1 gene:ENSG00000138592.14 transcript:ENST00000307179.9 gene_biotype:protein_coding transcript_biotype:protein_coding gene_symbol:USP8 description:ubiquitin specific peptidase 8 [Source:HGNC Symbol;Acc:HGNC:12631]	FALSE	TRUE	29.6064	33	41	33	High	High	High	High	0.986	1.075	1.024	97.9	96.5	100.3	105.3	6700	6605.1	6861.1	7204.7	6364.2	6605.1	5912.2	6971.3	32	32	32	32	120.09
High	ENSP00000377977.2	pep chromosome:GRCh38:5:143277934:143403686:-1 gene:ENSG00000113580.15 transcript:ENST00000394464.7 gene_biotype:protein_coding transcript_biotype:protein_coding gene_symbol:NR3C1 description:nuclear receptor subfamily 3 group C member 1 [Source:HGNC Symbol;Acc:HGNC:7978]	FALSE	TRUE	41.6988	28	38	27	High	High	High	High	0.999	1.011	0.953	100.9	100.8	96.2	102	6906.8	6898.5	6584	6980.7	6560.7	6898.5	5673.4	6754.6	26	26	26	26	125.59
High	ENSP00000331983.6	pep chromosome:GRCh38:6:25279374:25620530:1 gene:ENSG00000079691.18 transcript:ENST00000329474.7 gene_biotype:protein_coding transcript_biotype:protein_coding gene_symbol:CARMIL1 description:capping protein regulator and myosin 1 linker 1 [Source:HGNC Symbol;Acc:HGNC:21581]	FALSE	TRUE	27.3523	34	40	34	High	High	High	High	0.977	1.175	1.127	93.5	91.3	105.4	109.8	4713.1	4604.3	5313.7	5536.8	4476.9	4604.3	4578.9	5357.4	31	31	31	31	122.25
High	ENSP00000350310.5	pep chromosome:GRCh38:1:203626561:203744081:1 gene:ENSG00000058668.14 transcript:ENST00000357681.9 gene_biotype:protein_coding transcript_biotype:protein_coding gene_symbol:ATP2B4 description:ATPase plasma membrane Ca2+ transporting 4 [Source:HGNC Symbol;Acc:HGNC:817]	FALSE	TRUE	22.3237	25	37	9	High	High	High	High	1.05	1.246	1.553	82.5	86.6	128.1	102.8	862.1	904.9	1339.1	1074.5	818.9	904.9	1153.9	1039.7	8	8	8	8	132.98
High	ENSP00000265562.4	pep chromosome:GRCh38:3:47381021:47413435:1 gene:ENSG00000076201.15 transcript:ENST00000265562.5 gene_biotype:protein_coding transcript_biotype:protein_coding gene_symbol:PTPN23 description:protein tyrosine phosphatase non-receptor type 23 [Source:HGNC Symbol;Acc:HGNC:14406]	FALSE	TRUE	23.2274	34	40	34	High	High	High	High	1	1.08	1.099	95.7	95.7	105.2	103.3	4617.2	4618.2	5074.4	4985.3	4385.8	4618.2	4372.6	4823.8	31	31	31	31	120.67
High	ENSP00000453743.1	pep chromosome:GRCh38:14:103334949:103343228:1 gene:ENSG00000100664.11 transcript:ENST00000558506.1 gene_biotype:protein_coding transcript_biotype:protein_coding gene_symbol:EIF5 description:eukaryotic translation initiation factor 5 [Source:HGNC Symbol;Acc:HGNC:3299]	FALSE	TRUE	51.2761	26	57	25	High	High	High	High	0.975	0.833	0.645	115.9	112.9	74.7	96.5	10231.6	9972.7	6598.4	8522.3	9718.8	9972.7	5685.8	8246.2	26	26	26	26	171.1
High	ENSP00000007722.7	pep chromosome:GRCh38:17:50056440:50089729:1 gene:ENSG00000005884.18 transcript:ENST00000007722.11 gene_biotype:protein_coding transcript_biotype:protein_coding gene_symbol:ITGA3 description:integrin subunit alpha 3 [Source:HGNC Symbol;Acc:HGNC:6139]	FALSE	TRUE	21.2946	21	39	21	High	High	High	High	1.04	0.901	0.91	103.9	108	94.5	93.6	4703.8	4890.3	4280.4	4238.2	4468	4890.3	3688.4	4100.9	20	20	20	20	131.12
[truncated: 7,361 more rows]
