# Supplementary material for: SARS-CoV-2 vaccine ChAdOx1 nCoV-19 infection of human cell lines reveals low levels of viral backbone gene transcription alongside very high levels of SARS-CoV-2 S glycoprotein gene transcription
Source: Genome Med. 2021 Mar 15;13:43. doi: 10.1186/s13073-021-00859-1 (PMC7958140; doi:10.1186/s13073-021-00859-1)
Supplement: Supplementary file 9 — Additional file 9: Table S6. MRC5 proteins identified. List of all proteins identified in MRC5 cells or MRC5 cells infected for various times with ChAdOx1 nCoV-19. [file 13073_2021_859_MOESM9_ESM.xlsx]

## Sheet: Legend
Table S6 MRC5 Chadox1 Total proteins identified
Table of identified proteins and abundance in MRC5 cells infected with ChAdOx1 nCoV-19 as provided by Proteome Dscoverer

## Sheet: Proteins
Protein FDR Confidence	Accession	Description	Contaminant	Human+Chadox	Coverage	# Peptides	# PSMs	# Unique Peptides	Found in Sample: [S5] F2: 127N, Sample, Mock	Found in Sample: [S6] F2: 128C, Sample, 24	Found in Sample: [S7] F2: 129C, Sample, 48	Found in Sample: [S8] F2: 130C, Sample, 72	Abundance Ratio: (24) / (Mock)	Abundance Ratio: (48) / (Mock)	Abundance Ratio: (72) / (Mock)	Abundances (Scaled): F2: 127N, Sample, Mock	Abundances (Scaled): F2: 128C, Sample, 24	Abundances (Scaled): F2: 129C, Sample, 48	Abundances (Scaled): F2: 130C, Sample, 72	Abundances (Normalized): F2: 127N, Sample, Mock	Abundances (Normalized): F2: 128C, Sample, 24	Abundances (Normalized): F2: 129C, Sample, 48	Abundances (Normalized): F2: 130C, Sample, 72	Abundance: F2: 127N, Sample, Mock	Abundance: F2: 128C, Sample, 24	Abundance: F2: 129C, Sample, 48	Abundance: F2: 130C, Sample, 72	Abundances Count: F2: 127N, Sample, Mock	Abundances Count: F2: 128C, Sample, 24	Abundances Count: F2: 129C, Sample, 48	Abundances Count: F2: 130C, Sample, 72	Score Sequest HT
High	ENSP00000367263.4	pep chromosome:GRCh38:11:62515902:62546806:-1 gene:ENSG00000124942.14 transcript:ENST00000378024.9 gene_biotype:protein_coding transcript_biotype:protein_coding gene_symbol:AHNAK description:AHNAK nucleoprotein [Source:HGNC Symbol;Acc:HGNC:347]	FALSE	TRUE	78.1324	305	950	296	High	High	High	High	0.953	0.902	0.785	109.9	104.7	99.1	86.3	233818	222786	210848	183634	201068	202559	210848	148596	371	371	371	371	2720.99
High	ENSP00000362006.3	pep chromosome:GRCh38:1:39084132:39486980:1 gene:ENSG00000127603.27 transcript:ENST00000372915.7 gene_biotype:protein_coding transcript_biotype:protein_coding gene_symbol:MACF1 description:microtubule actin crosslinking factor 1 [Source:HGNC Symbol;Acc:HGNC:13664]	FALSE	TRUE	48.457	336	456	8	High	High	High	High	0.88	0.946	1.08	102.4	90.1	96.9	110.6	66838.1	58829.3	63260.1	72170.3	57476.3	53488.1	63260.1	58399.9	327	327	327	327	1426.78
High	ENSP00000323856.4	pep chromosome:GRCh38:8:143915153:143950876:-1 gene:ENSG00000178209.15 transcript:ENST00000322810.8 gene_biotype:protein_coding transcript_biotype:protein_coding gene_symbol:PLEC description:plectin [Source:HGNC Symbol;Acc:HGNC:9069]	FALSE	TRUE	60.8027	275	497	6	High	High	High	High	1.105	1.152	1.01	93.7	103.6	108	94.7	64984.7	71824.1	74851.3	65628.9	55882.5	65303	74851.3	53106.6	288	288	288	288	1629.63
High	ENSP00000344848.3	pep chromosome:GRCh38:8:143915147:143939590:-1 gene:ENSG00000178209.15 transcript:ENST00000345136.7 gene_biotype:protein_coding transcript_biotype:protein_coding gene_symbol:PLEC description:plectin [Source:HGNC Symbol;Acc:HGNC:9069]	FALSE	TRUE	61.799	270	488	2	High	High	High	High	1.213	0.957	1.007	95.7	116.1	91.7	96.4	109.2	132.5	104.5	110	93.9	120.4	104.5	89	2	2	2	2	1605.5
High	ENSP00000347044.2	pep chromosome:GRCh38:8:143915153:143953920:-1 gene:ENSG00000178209.15 transcript:ENST00000354958.6 gene_biotype:protein_coding transcript_biotype:protein_coding gene_symbol:PLEC description:plectin [Source:HGNC Symbol;Acc:HGNC:9069]	FALSE	TRUE	61.9006	270	488	2	High	High	High	High	1.008	0.97	0.98	101	101.9	98	99	247.8	249.9	240.4	242.9	213.1	227.2	240.4	196.5	2	2	2	2	1602.68
High	ENSP00000350277.2	pep chromosome:GRCh38:8:143915153:143942524:-1 gene:ENSG00000178209.15 transcript:ENST00000357649.6 gene_biotype:protein_coding transcript_biotype:protein_coding gene_symbol:PLEC description:plectin [Source:HGNC Symbol;Acc:HGNC:9069]	FALSE	TRUE	61.5249	269	487	1	High	High	High	High	0.925	1.005	1.054	100.4	92.9	100.9	105.8	185.2	171.3	186.1	195.2	159.3	155.8	186.1	157.9	1	1	1	1	1601.62
High	ENSP00000434583.1	pep chromosome:GRCh38:8:143916177:143975369:-1 gene:ENSG00000178209.15 transcript:ENST00000527096.5 gene_biotype:protein_coding transcript_biotype:protein_coding gene_symbol:PLEC description:plectin [Source:HGNC Symbol;Acc:HGNC:9069]	FALSE	TRUE	60.919	267	484	1	High	High	High	High	1.197	1.215	0.994	90.8	108.7	110.3	90.3	65.8	78.8	80	65.4	56.6	71.6	80	52.9	1	1	1	1	1595.63
High	ENSP00000348965.4	pep chromosome:GRCh38:14:101964573:102056443:1 gene:ENSG00000197102.12 transcript:ENST00000360184.10 gene_biotype:protein_coding transcript_biotype:protein_coding gene_symbol:DYNC1H1 description:dynein cytoplasmic 1 heavy chain 1 [Source:HGNC Symbol;Acc:HGNC:2961]	FALSE	TRUE	51.313	232	451	230	High	High	High	High	1.003	1.037	1.044	97.9	98.2	101.6	102.2	73936.1	74164.8	76707.3	77177.5	63580.1	67431.2	76707.3	62451.8	264	264	264	264	1445.52
High	ENSP00000289893.4	pep chromosome:GRCh38:1:39331138:39486987:1 gene:ENSG00000127603.27 transcript:ENST00000289893.8 gene_biotype:protein_coding transcript_biotype:protein_coding gene_symbol:MACF1 description:microtubule actin crosslinking factor 1 [Source:HGNC Symbol;Acc:HGNC:13664]	FALSE	TRUE	47.7097	259	346	6	High	High	High	High	0.868	0.968	1.1	101.6	88.2	98.4	111.8	1174.7	1019.9	1137.1	1292.6	1010.2	927.3	1137.1	1046	7	7	7	7	1088.84
High	ENSP00000216181.5	pep chromosome:GRCh38:22:36281277:36388067:-1 gene:ENSG00000100345.21 transcript:ENST00000216181.10 gene_biotype:protein_coding transcript_biotype:protein_coding gene_symbol:MYH9 description:myosin heavy chain 9 [Source:HGNC Symbol;Acc:HGNC:7579]	FALSE	TRUE	67.398	168	1032	128	High	High	High	High	0.95	0.949	0.946	104	98.8	98.7	98.4	196794	186909	186785	186128	169230	169939	186785	150614	208	208	208	208	3370.27
High	ENSP00000358866.3	pep chromosome:GRCh38:X:154348531:154374634:-1 gene:ENSG00000196924.17 transcript:ENST00000369850.10 gene_biotype:protein_coding transcript_biotype:protein_coding gene_symbol:FLNA description:filamin A [Source:HGNC Symbol;Acc:HGNC:3754]	FALSE	TRUE	67.3971	158	851	125	High	High	High	High	0.981	0.978	0.967	101.9	100	99.7	98.5	125991	123653	123251	121778	108344	112427	123251	98542.7	158	158	158	158	2805.96
High	ENSP00000316029.9	pep chromosome:GRCh38:9:35696948:35732195:-1 gene:ENSG00000137076.21 transcript:ENST00000314888.10 gene_biotype:protein_coding transcript_biotype:protein_coding gene_symbol:TLN1 description:talin 1 [Source:HGNC Symbol;Acc:HGNC:11845]	FALSE	TRUE	69.9725	156	495	132	High	High	High	High	0.978	0.993	0.986	101.1	98.9	100.4	99.6	81621.7	79855.2	81041.5	80447.2	70189.2	72605	81041.5	65097.6	185	185	185	185	1657.83
High	ENSP00000327145.8	pep chromosome:GRCh38:7:128830377:128859272:1 gene:ENSG00000128591.15 transcript:ENST00000325888.12 gene_biotype:protein_coding transcript_biotype:protein_coding gene_symbol:FLNC description:filamin C [Source:HGNC Symbol;Acc:HGNC:3756]	FALSE	TRUE	64.9541	165	547	144	High	High	High	High	1.071	0.984	0.897	101.2	108.4	99.6	90.8	85289.8	91306.6	83921.9	76516.8	73343.5	83016.7	83921.9	61917.1	169	169	169	169	1750.3
High	ENSP00000354508.3	pep chromosome:GRCh38:6:56458968:56843153:-1 gene:ENSG00000151914.20 transcript:ENST00000361203.7 gene_biotype:protein_coding transcript_biotype:protein_coding gene_symbol:DST description:dystonin [Source:HGNC Symbol;Acc:HGNC:1090]	FALSE	TRUE	33.6952	224	244	48	High	High	High	High	1.054	1.018	0.973	98.9	104.3	100.7	96.2	31785.4	33508.7	32350.4	30911.3	27333.3	30466.4	32350.4	25013.3	193	193	193	193	775.74
High	ENSP00000361816.4	pep chromosome:GRCh38:9:128552558:128633662:1 gene:ENSG00000197694.16 transcript:ENST00000372731.8 gene_biotype:protein_coding transcript_biotype:protein_coding gene_symbol:SPTAN1 description:spectrin alpha, non-erythrocytic 1 [Source:HGNC Symbol;Acc:HGNC:11273]	FALSE	TRUE	66.5453	169	274	2	High	High	High	High	1.047	1.104	1.033	95.6	100.1	105.6	98.8	40360.3	42253.2	44572.8	41700.8	34707.2	38416.9	44572.8	33744.2	176	176	176	176	924.41
High	ENSP00000350882.6	pep chromosome:GRCh38:9:128552593:128633662:1 gene:ENSG00000197694.16 transcript:ENST00000358161.9 gene_biotype:protein_coding transcript_biotype:protein_coding gene_symbol:SPTAN1 description:spectrin alpha, non-erythrocytic 1 [Source:HGNC Symbol;Acc:HGNC:11273]	FALSE	TRUE	66.8434	168	272	1	High	High	High	High	1.022	1.163	1.106	93.2	95.3	108.4	103.1	141.2	144.3	164.1	156.1	121.4	131.2	164.1	126.3	1	1	1	1	922.23
High	ENSP00000313420.3	pep chromosome:GRCh38:8:47773108:47960183:-1 gene:ENSG00000253729.7 transcript:ENST00000314191.6 gene_biotype:protein_coding transcript_biotype:protein_coding gene_symbol:PRKDC description:protein kinase, DNA-activated, catalytic subunit [Source:HGNC Symbol;Acc:HGNC:9413]	FALSE	TRUE	41.1579	169	258	168	High	High	High	High	1.035	1.006	0.967	99.8	103.3	100.4	96.5	37263.8	38550.6	37492.3	36024.4	32044.4	35050.5	37492.3	29150.8	172	172	172	172	803.49
High	ENSP00000307959.7	pep chromosome:GRCh38:6:56457989:56851916:-1 gene:ENSG00000151914.20 transcript:ENST00000312431.10 gene_biotype:protein_coding transcript_biotype:protein_coding gene_symbol:DST description:dystonin [Source:HGNC Symbol;Acc:HGNC:1090]	FALSE	TRUE	35.3079	179	196	3	High	High	High	High	1.045	1.067	0.994	97.4	101.8	103.9	96.9	941.4	984	1004.3	936.1	809.5	894.7	1004.3	757.5	4	4	4	4	628.72
High	ENSP00000349259.4	pep chromosome:GRCh38:2:54456327:54671446:1 gene:ENSG00000115306.16 transcript:ENST00000356805.9 gene_biotype:protein_coding transcript_biotype:protein_coding gene_symbol:SPTBN1 description:spectrin beta, non-erythrocytic 1 [Source:HGNC Symbol;Acc:HGNC:11275]	FALSE	TRUE	56.5144	123	202	9	High	High	High	High	1.04	1.1	1.033	95.9	99.7	105.5	99	30091.2	31302.4	33105.2	31074	25876.4	28460.4	33105.2	25145	130	130	130	130	701.11
High	ENSP00000295956.4	pep chromosome:GRCh38:3:58008400:58172251:1 gene:ENSG00000136068.14 transcript:ENST00000295956.8 gene_biotype:protein_coding transcript_biotype:protein_coding gene_symbol:FLNB description:filamin B [Source:HGNC Symbol;Acc:HGNC:3755]	FALSE	TRUE	54.0738	118	214	100	High	High	High	High	1.037	1.03	0.984	98.7	102.4	101.7	97.2	27125.9	28126.8	27946.8	26703.4	23326.5	25573.1	27946.8	21608.3	107	107	107	107	702.75
High	ENSP00000295550.4	pep chromosome:GRCh38:2:237324012:237414375:-1 gene:ENSG00000163359.15 transcript:ENST00000295550.8 gene_biotype:protein_coding transcript_biotype:protein_coding gene_symbol:COL6A3 description:collagen type VI alpha 3 chain [Source:HGNC Symbol;Acc:HGNC:2213]	FALSE	TRUE	45.1054	126	221	106	High	High	High	High	0.811	0.99	0.967	106.2	86.1	105.1	102.6	34034.2	27607.4	33680.2	32895.7	29267.1	25100.9	33680.2	26619.1	128	128	128	128	688.51
High	ENSP00000243077.3	pep chromosome:GRCh38:12:57128483:57213361:1 gene:ENSG00000123384.14 transcript:ENST00000243077.8 gene_biotype:protein_coding transcript_biotype:protein_coding gene_symbol:LRP1 description:LDL receptor related protein 1 [Source:HGNC Symbol;Acc:HGNC:6692]	FALSE	TRUE	34.1989	132	206	130	High	High	High	High	0.896	0.95	0.941	105.6	94.6	100.4	99.4	31884.2	28554.4	30304.6	30002.1	27418.3	25961.9	30304.6	24277.6	137	137	137	137	660.99
High	ENSP00000352208.4	pep chromosome:GRCh38:10:93306429:93482334:-1 gene:ENSG00000138119.17 transcript:ENST00000359263.9 gene_biotype:protein_coding transcript_biotype:protein_coding gene_symbol:MYOF description:myoferlin [Source:HGNC Symbol;Acc:HGNC:3656]	FALSE	TRUE	58.0301	116	199	110	High	High	High	High	1.014	0.967	0.906	102.9	104.4	99.5	93.3	36153.5	36675.4	34953.4	32767.8	31089.6	33345.6	34953.4	26515.6	128	128	128	128	646.65
High	ENSP00000334156.5	pep chromosome:GRCh38:2:54558394:54662308:1 gene:ENSG00000115306.16 transcript:ENST00000333896.5 gene_biotype:protein_coding transcript_biotype:protein_coding gene_symbol:SPTBN1 description:spectrin beta, non-erythrocytic 1 [Source:HGNC Symbol;Acc:HGNC:11275]	FALSE	TRUE	57.123	115	193	1	High	High	High	High	0.906	0.87	0.654	116.6	105.7	101.5	76.2	47.6	43.1	41.4	31.1	40.9	39.2	41.4	25.2	1	1	1	1	670.34
High	ENSP00000479606.1	pep chromosome:GRCh38:17:59619689:59696956:1 gene:ENSG00000141367.12 transcript:ENST00000621829.4 gene_biotype:protein_coding transcript_biotype:protein_coding gene_symbol:CLTC description:clathrin heavy chain [Source:HGNC Symbol;Acc:HGNC:2092]	FALSE	TRUE	60.3335	96	309	72	High	High	High	High	0.982	0.983	0.964	101.8	100	100.1	98.1	44292.6	43497	43525.3	42676.5	38088.7	39547.8	43525.3	34533.7	107	107	107	107	1055.57
High	ENSP00000356224.5	pep chromosome:GRCh38:6:152121687:152637362:-1 gene:ENSG00000131018.24 transcript:ENST00000367255.10 gene_biotype:protein_coding transcript_biotype:protein_coding gene_symbol:SYNE1 description:spectrin repeat containing nuclear envelope protein 1 [Source:HGNC Symbol;Acc:HGNC:17089]	FALSE	TRUE	18.063	144	153	2	High	High	High	High	1.106	1.015	0.902	99.4	109.9	101	89.7	16704.4	18466.8	16961.1	15072	14364.7	16790.1	16961.1	12196.2	120	120	120	120	482.09
High	ENSP00000396024.1	pep chromosome:GRCh38:6:152121687:152636890:-1 gene:ENSG00000131018.24 transcript:ENST00000423061.6 gene_biotype:protein_coding transcript_biotype:protein_coding gene_symbol:SYNE1 description:spectrin repeat containing nuclear envelope protein 1 [Source:HGNC Symbol;Acc:HGNC:17089]	FALSE	TRUE	18.0249	143	152	1	High	High	High	High																				481.86
High	ENSP00000367044.1	pep chromosome:GRCh38:20:17613679:17682242:-1 gene:ENSG00000125844.16 transcript:ENST00000377813.6 gene_biotype:protein_coding transcript_biotype:protein_coding gene_symbol:RRBP1 description:ribosome binding protein 1 [Source:HGNC Symbol;Acc:HGNC:10448]	FALSE	TRUE	73.8298	106	294	48	High	High	High	High	1.059	1.058	1.006	97	102.7	102.7	97.6	42981.1	45508.7	45487.7	43218.3	36960.9	41376.9	45487.7	34972.1	109	109	109	109	976.99
High	ENSP00000211998.4	pep chromosome:GRCh38:10:73998114:74120160:1 gene:ENSG00000035403.17 transcript:ENST00000211998.9 gene_biotype:protein_coding transcript_biotype:protein_coding gene_symbol:VCL description:vinculin [Source:HGNC Symbol;Acc:HGNC:12665]	FALSE	TRUE	76.3668	95	423	95	High	High	High	High	0.924	0.923	0.956	105.2	97.2	97.1	100.6	78737.5	72779.8	72709.7	75293.8	67709	66172	72709.7	60927.4	115	115	115	115	1183.38
High	ENSP00000296755.7	pep chromosome:GRCh38:5:72107475:72209565:1 gene:ENSG00000131711.15 transcript:ENST00000296755.12 gene_biotype:protein_coding transcript_biotype:protein_coding gene_symbol:MAP1B description:microtubule associated protein 1B [Source:HGNC Symbol;Acc:HGNC:6836]	FALSE	TRUE	46.718	97	176	68	High	High	High	High	1.039	1.095	1.014	96.4	100.2	105.5	97.8	28686.9	29820	31400.3	29091.4	24668.8	27112.5	31400.3	23540.6	101	101	101	101	632.86
High	ENSP00000364403.3	pep chromosome:GRCh38:1:19074510:19210266:-1 gene:ENSG00000127481.15 transcript:ENST00000375254.8 gene_biotype:protein_coding transcript_biotype:protein_coding gene_symbol:UBR4 description:ubiquitin protein ligase E3 component n-recognin 4 [Source:HGNC Symbol;Acc:HGNC:30313]	FALSE	TRUE	26.857	133	155	132	High	High	High	High	1.019	0.983	0.981	100.4	102.3	98.7	98.5	22018	22438.4	21644.9	21600.8	18934	20401.1	21644.9	17479.3	124	124	124	124	468.72
High	ENSP00000300648.6	pep chromosome:GRCh38:12:120127202:120194715:-1 gene:ENSG00000089154.11 transcript:ENST00000300648.7 gene_biotype:protein_coding transcript_biotype:protein_coding gene_symbol:GCN1 description:GCN1 activator of EIF2AK4 [Source:HGNC Symbol;Acc:HGNC:4199]	FALSE	TRUE	47.8847	123	171	123	High	High	High	High	0.982	0.984	1.002	100.8	99	99.2	101	24763.8	24314.5	24356.8	24816.5	21295.2	22106.9	24356.8	20081.4	118	118	118	118	542.16
High	ENSP00000269243.4	pep chromosome:GRCh38:17:8474212:8630761:-1 gene:ENSG00000133026.12 transcript:ENST00000269243.8 gene_biotype:protein_coding transcript_biotype:protein_coding gene_symbol:MYH10 description:myosin heavy chain 10 [Source:HGNC Symbol;Acc:HGNC:7568]	FALSE	TRUE	49.1397	105	256	70	High	High	High	High	0.925	0.897	0.887	107.9	99.7	96.7	95.7	23075.2	21334.1	20687.5	20470.1	19843.1	19397.2	20687.5	16564.3	81	81	81	81	768.89
High	ENSP00000377275.3	pep chromosome:GRCh38:3:121663203:121749740:-1 gene:ENSG00000173230.15 transcript:ENST00000393667.7 gene_biotype:protein_coding transcript_biotype:protein_coding gene_symbol:GOLGB1 description:golgin B1 [Source:HGNC Symbol;Acc:HGNC:4429]	FALSE	TRUE	42.123	123	136	119	High	High	High	High	0.975	1.022	1.034	99.2	96.7	101.4	102.6	16101.4	15698.6	16462.2	16652.4	13846.1	14273.3	16462.2	13475.1	113	113	113	113	462.76
High	P02769	Serum albumin OS=Bos taurus GN=ALB PE=1 SV=4	TRUE	FALSE	86.9852	82	934	75	High	High	High	High	1.25	0.879	1.044	95.8	119.8	84.3	100.1	146558	183200	128880	153019	126030	166567	128880	123822	81	81	81	81	2689.74
High	ENSP00000325146.8	pep chromosome:GRCh38:6:75084326:75206053:-1 gene:ENSG00000111799.21 transcript:ENST00000322507.13 gene_biotype:protein_coding transcript_biotype:protein_coding gene_symbol:COL12A1 description:collagen type XII alpha 1 chain [Source:HGNC Symbol;Acc:HGNC:2188]	FALSE	TRUE	45.413	114	157	114	High	High	High	High	0.745	0.863	0.689	121.3	90.4	104.7	83.5	32911.7	24534.2	28415.8	22666.8	28301.9	22306.7	28415.8	18341.9	118	118	118	118	509.12
High	ENSP00000356515.3	pep chromosome:GRCh38:6:144291829:144853034:1 gene:ENSG00000152818.18 transcript:ENST00000367545.7 gene_biotype:protein_coding transcript_biotype:protein_coding gene_symbol:UTRN description:utrophin [Source:HGNC Symbol;Acc:HGNC:12635]	FALSE	TRUE	37.693	126	145	121	High	High	High	High	0.967	0.982	0.956	102.4	99	100.6	97.9	20309	19636.8	19949.6	19410	17464.4	17853.9	19949.6	15706.5	119	119	119	119	468.33
High	ENSP00000304592.2	pep chromosome:GRCh38:17:82078338:82098236:-1 gene:ENSG00000169710.9 transcript:ENST00000306749.4 gene_biotype:protein_coding transcript_biotype:protein_coding gene_symbol:FASN description:fatty acid synthase [Source:HGNC Symbol;Acc:HGNC:3594]	FALSE	TRUE	46.595	99	171	97	High	High	High	High	1.075	1.129	1.113	92.7	99.6	104.6	103.1	23202.6	24941.2	26196.7	25819.1	19952.7	22676.7	26196.7	20892.7	103	103	103	103	562.92
High	ENSP00000371462.1	pep chromosome:GRCh38:15:43510958:43531620:1 gene:ENSG00000166963.13 transcript:ENST00000382031.5 gene_biotype:protein_coding transcript_biotype:protein_coding gene_symbol:MAP1A description:microtubule associated protein 1A [Source:HGNC Symbol;Acc:HGNC:6835]	FALSE	TRUE	38.6057	103	170	100	High	High	High	High	1.008	1.002	0.938	101.3	102.1	101.5	95.1	26244.5	26464.4	26298.2	24627.4	22568.5	24061.6	26298.2	19928.4	96	96	96	96	550.33
High	ENSP00000268182.5	pep chromosome:GRCh38:15:90388242:90502239:1 gene:ENSG00000140575.13 transcript:ENST00000268182.10 gene_biotype:protein_coding transcript_biotype:protein_coding gene_symbol:IQGAP1 description:IQ motif containing GTPase activating protein 1 [Source:HGNC Symbol;Acc:HGNC:6110]	FALSE	TRUE	57.5739	84	169	80	High	High	High	High	1.007	0.984	0.939	101.8	102.5	100.1	95.6	29775.9	29980.1	29284.9	27962.6	25605.3	27258.2	29284.9	22627.3	89	89	89	89	571.14
High	ENSP00000317955.8	pep chromosome:GRCh38:12:92770637:92929295:-1 gene:ENSG00000102189.17 transcript:ENST00000322349.13 gene_biotype:protein_coding transcript_biotype:protein_coding gene_symbol:EEA1 description:early endosome antigen 1 [Source:HGNC Symbol;Acc:HGNC:3185]	FALSE	TRUE	68.8873	110	147	104	High	High	High	High	0.865	0.908	0.915	108.4	93.9	98.4	99.2	25035.7	21668.3	22725.2	22911.5	21529	19701	22725.2	18539.9	108	108	108	108	496.26
High	ENSP00000193403.6	pep chromosome:GRCh38:14:68874143:68979440:-1 gene:ENSG00000072110.13 transcript:ENST00000193403.10 gene_biotype:protein_coding transcript_biotype:protein_coding gene_symbol:ACTN1 description:actinin alpha 1 [Source:HGNC Symbol;Acc:HGNC:163]	FALSE	TRUE	73.4305	66	356	7	High	High	High	High	0.987	1.006	1.02	99.7	98.4	100.3	101.7	37521.9	37037.1	37759.6	38278.9	32266.3	33674.4	37759.6	30975.1	54	54	54	54	1127.87
High	ENSP00000252699.2	pep chromosome:GRCh38:19:38647649:38731589:1 gene:ENSG00000130402.12 transcript:ENST00000252699.7 gene_biotype:protein_coding transcript_biotype:protein_coding gene_symbol:ACTN4 description:actinin alpha 4 [Source:HGNC Symbol;Acc:HGNC:166]	FALSE	TRUE	76.3996	69	302	36	High	High	High	High	1.018	0.995	0.995	99.8	101.6	99.3	99.3	48771.7	49629.2	48512.2	48523.9	41940.4	45123.3	48512.2	39265.4	78	78	78	78	1000.71
High	ENSP00000354486.2	pep chromosome:GRCh38:3:37243177:37366751:1 gene:ENSG00000144674.16 transcript:ENST00000361924.6 gene_biotype:protein_coding transcript_biotype:protein_coding gene_symbol:GOLGA4 description:golgin A4 [Source:HGNC Symbol;Acc:HGNC:4427]	FALSE	TRUE	47.4439	109	127	106	High	High	High	High	1.052	1.045	0.996	97.7	102.8	102.1	97.4	18536	19495.9	19373.5	18470.5	15939.7	17725.8	19373.5	14946.2	106	106	106	106	396.02
High	ENSP00000352696.1	pep chromosome:GRCh38:2:215360458:215436068:-1 gene:ENSG00000115414.19 transcript:ENST00000359671.5 gene_biotype:protein_coding transcript_biotype:protein_coding gene_symbol:FN1 description:fibronectin 1 [Source:HGNC Symbol;Acc:HGNC:3778]	FALSE	TRUE	40.0251	76	144	69	High	High	High	High	0.957	1.03	0.942	101.8	97.4	104.8	95.9	20151.2	19285.4	20747	18988	17328.7	17534.4	20747	15365	83	83	83	83	496.75
High	ENSP00000432149.1	pep chromosome:GRCh38:14:55580322:55684579:1 gene:ENSG00000126777.18 transcript:ENST00000459737.5 gene_biotype:protein_coding transcript_biotype:nonsense_mediated_decay gene_symbol:KTN1 description:kinectin 1 [Source:HGNC Symbol;Acc:HGNC:6467]	FALSE	TRUE	57.6271	82	122	81	High	High	High	High	0.957	1.001	0.997	101.1	96.8	101.3	100.8	21816.9	20884	21843	21742.8	18761.1	18987.9	21843	17594.2	83	83	83	83	400.6
High	ENSP00000453508.1	pep chromosome:GRCh38:15:62561365:62844631:1 gene:ENSG00000171914.16 transcript:ENST00000561311.5 gene_biotype:protein_coding transcript_biotype:protein_coding gene_symbol:TLN2 description:talin 2 [Source:HGNC Symbol;Acc:HGNC:15447]	FALSE	TRUE	41.5421	91	133	68	High	High	High	High	0.913	0.941	1.039	102.7	93.8	96.7	106.8	12199.1	11135.1	11481.3	12675.1	10490.4	10124.1	11481.3	10256.6	65	65	65	65	387.9
High	ENSP00000366035.3	pep chromosome:GRCh38:14:68874783:68977566:-1 gene:ENSG00000072110.13 transcript:ENST00000376839.7 gene_biotype:protein_coding transcript_biotype:protein_coding gene_symbol:ACTN1 description:actinin alpha 1 [Source:HGNC Symbol;Acc:HGNC:163]	FALSE	TRUE	72.5061	59	332	4	High	High	High	High	0.967	1.04	1.124	96.8	93.6	100.7	108.8	1898.6	1836	1974.5	2133.8	1632.7	1669.3	1974.5	1726.7	7	7	7	7	1036.95
High	ENSP00000425956.2	pep chromosome:GRCh38:17:80260866:80395312:1 gene:ENSG00000173821.19 transcript:ENST00000508628.6 gene_biotype:protein_coding transcript_biotype:protein_coding gene_symbol:RNF213 description:ring finger protein 213 [Source:HGNC Symbol;Acc:HGNC:14539]	FALSE	TRUE	21.5373	101	104	99	High	High	High	High	0.908	0.948	0.964	104.7	95	99.3	101	13926.9	12640	13202.5	13426.1	11976.2	11492.4	13202.5	10864.3	91	91	91	91	326.94
High	ENSP00000241704.7	pep chromosome:GRCh38:1:160288594:160343250:-1 gene:ENSG00000122218.16 transcript:ENST00000241704.8 gene_biotype:protein_coding transcript_biotype:protein_coding gene_symbol:COPA description:coatomer protein complex subunit alpha [Source:HGNC Symbol;Acc:HGNC:2230]	FALSE	TRUE	67.8922	77	128	77	High	High	High	High	1.032	1.049	0.995	98.1	101.3	103	97.6	22735.1	23458.2	23857.9	22610.3	19550.7	21328.3	23857.9	18296.2	83	83	83	83	419.07
High	ENSP00000262854.6	pep chromosome:GRCh38:X:53532096:53686719:-1 gene:ENSG00000086758.16 transcript:ENST00000262854.11 gene_biotype:protein_coding transcript_biotype:protein_coding gene_symbol:HUWE1 description:HECT, UBA and WWE domain containing E3 ubiquitin protein ligase 1 [Source:HGNC Symbol;Acc:HGNC:30892]	FALSE	TRUE	26.4518	95	113	95	High	High	High	High	0.964	1.015	1.022	100	96.3	101.5	102.2	13857.6	13352.3	14072.3	14160.8	11916.6	12140	14072.3	11458.8	87	87	87	87	374.37
High	ENSEMBL:ENSBTAP00000024146	(Bos taurus) similar to alpha-2-macroglobulin isoform 1 [OS=Bos taurus]	TRUE	FALSE	54.2993	71	184	62	High	High	High	High	1.187	0.886	0.943	99.6	118.2	88.2	94	29598.2	35121.5	26216.4	27921.6	25452.5	31932.8	26216.4	22594.1	72	72	72	72	575.99
High	ENSP00000225964.5	pep chromosome:GRCh38:17:50183289:50201632:-1 gene:ENSG00000108821.13 transcript:ENST00000225964.9 gene_biotype:protein_coding transcript_biotype:protein_coding gene_symbol:COL1A1 description:collagen type I alpha 1 chain [Source:HGNC Symbol;Acc:HGNC:2197]	FALSE	TRUE	66.735	67	112	62	High	High	High	High	1.325	1.007	0.464	105.4	139.6	106.1	48.9	16909	22411.5	17020.6	7853.4	14540.6	20376.7	17020.6	6355	70	70	70	70	398.85
High	ENSP00000355890.3	pep chromosome:GRCh38:1:219968600:220046505:-1 gene:ENSG00000136628.18 transcript:ENST00000366923.8 gene_biotype:protein_coding transcript_biotype:protein_coding gene_symbol:EPRS description:glutamyl-prolyl-tRNA synthetase [Source:HGNC Symbol;Acc:HGNC:3418]	FALSE	TRUE	54.2328	77	130	74	High	High	High	High	1.02	1.102	1.104	94.6	96.5	104.3	104.5	21908	22350	24149.6	24188.7	18839.4	20320.8	24149.6	19573.4	81	81	81	81	424.39
High	ENSP00000366757.4	pep chromosome:GRCh38:13:75636330:75859866:1 gene:ENSG00000136153.20 transcript:ENST00000377534.8 gene_biotype:protein_coding transcript_biotype:protein_coding gene_symbol:LMO7 description:LIM domain 7 [Source:HGNC Symbol;Acc:HGNC:6646]	FALSE	TRUE	51.1343	79	157	2	High	High	High	High	0.99	0.937	0.931	103.7	102.7	97.1	96.5	25401.3	25156.1	23792.9	23650.5	21843.4	22872.1	23792.9	19137.9	89	89	89	89	498.25
High	ENSP00000342112.4	pep chromosome:GRCh38:13:75620434:75859870:1 gene:ENSG00000136153.20 transcript:ENST00000341547.8 gene_biotype:protein_coding transcript_biotype:protein_coding gene_symbol:LMO7 description:LIM domain 7 [Source:HGNC Symbol;Acc:HGNC:6646]	FALSE	TRUE	61.7494	78	155	0	Not Found	Not Found	Not Found	Not Found	0.951	0.875	0.966	105.5	100.4	92.3	101.9	213.9	203.5	187.1	206.5	183.9	185	187.1	167.1	1	1	1	1	493.31
High	ENSP00000431129.1	pep chromosome:GRCh38:13:75760659:75858156:1 gene:ENSG00000136153.20 transcript:ENST00000526202.5 gene_biotype:protein_coding transcript_biotype:protein_coding gene_symbol:LMO7 description:LIM domain 7 [Source:HGNC Symbol;Acc:HGNC:6646]	FALSE	TRUE	63.9216	77	152	0	Not Found	Not Found	Not Found	Not Found	0.887	0.643	0.787	120.6	107	77.5	94.9	273.5	242.6	175.8	215.2	235.2	220.5	175.8	174.1	2	2	2	2	481.83
High	ENSP00000334983.5	pep chromosome:GRCh38:15:72199029:72231190:-1 gene:ENSG00000067225.18 transcript:ENST00000335181.10 gene_biotype:protein_coding transcript_biotype:protein_coding gene_symbol:PKM description:pyruvate kinase M1/2 [Source:HGNC Symbol;Acc:HGNC:9021]	FALSE	TRUE	93.032	54	456	5	High	High	High	High	0.992	1.013	1.036	99	98.2	100.3	102.5	65094.3	64563.4	65952.3	67426.7	55976.8	58701.6	65952.3	54561.4	65	65	65	65	1487.81
High	ENSP00000407602.2	pep chromosome:GRCh38:3:47851094:48088841:-1 gene:ENSG00000047849.21 transcript:ENST00000426837.6 gene_biotype:protein_coding transcript_biotype:protein_coding gene_symbol:MAP4 description:microtubule associated protein 4 [Source:HGNC Symbol;Acc:HGNC:6862]	FALSE	TRUE	31.1276	68	200	4	High	High	High	High	0.939	0.98	0.975	102.7	96.5	100.7	100.1	46352.4	43522.7	45409.9	45176.8	39860	39571.2	45409.9	36556.9	82	82	82	82	532.72
High	Q29443	Serotransferrin OS=Bos taurus GN=TF PE=2 SV=1	TRUE	FALSE	75.2841	60	231	54	High	High	High	High	1.214	0.895	1.022	96.8	117.5	86.7	99	34586.1	41986.1	30960.3	35353	29741.7	38174.1	30960.3	28607.5	65	65	65	65	769.48
High	ENSP00000353375.6	pep chromosome:GRCh38:3:47851868:48089272:-1 gene:ENSG00000047849.21 transcript:ENST00000360240.10 gene_biotype:protein_coding transcript_biotype:protein_coding gene_symbol:MAP4 description:microtubule associated protein 4 [Source:HGNC Symbol;Acc:HGNC:6862]	FALSE	TRUE	61.5451	65	198	1	High	High	High	High	1.003	1.045	1.023	98.3	98.6	102.6	100.5	260.8	261.7	272.5	266.9	224.3	237.9	272.5	216	1	1	1	1	530.08
High	ENSP00000357206.3	pep chromosome:GRCh38:1:156668763:156677407:-1 gene:ENSG00000132688.11 transcript:ENST00000368223.4 gene_biotype:protein_coding transcript_biotype:protein_coding gene_symbol:NES description:nestin [Source:HGNC Symbol;Acc:HGNC:7756]	FALSE	TRUE	48.3652	75	148	74	High	High	High	High	1.133	1.009	0.91	98.7	111.8	99.6	89.9	20686.7	23436.1	20881.6	18833.1	17789.2	21308.3	20881.6	15239.7	77	77	77	77	501.17
High	ENSP00000353452.3	pep chromosome:GRCh38:3:123612298:123876618:-1 gene:ENSG00000065534.18 transcript:ENST00000360304.7 gene_biotype:protein_coding transcript_biotype:protein_coding gene_symbol:MYLK description:myosin light chain kinase [Source:HGNC Symbol;Acc:HGNC:7590]	FALSE	TRUE	42.372	75	136	2	High	High	High	High	0.852	0.892	0.958	108	92.1	96.4	103.5	23594.5	20108.6	21047.8	22607.9	20289.7	18282.9	21047.8	18294.2	81	81	81	81	432.32
High	ENSP00000455736.1	pep chromosome:GRCh38:15:72199032:72231171:-1 gene:ENSG00000067225.18 transcript:ENST00000565184.5 gene_biotype:protein_coding transcript_biotype:protein_coding gene_symbol:PKM description:pyruvate kinase M1/2 [Source:HGNC Symbol;Acc:HGNC:9021]	FALSE	TRUE	88.8889	53	416	4	High	High	High	High	1	0.993	0.987	100.5	100.5	99.8	99.2	1799.2	1798.5	1787.3	1776.6	1547.2	1635.2	1787.3	1437.6	5	5	5	5	1328.5
High	ENSP00000335153.7	pep chromosome:GRCh38:14:102081049:102139686:-1 gene:ENSG00000080824.18 transcript:ENST00000334701.11 gene_biotype:protein_coding transcript_biotype:protein_coding gene_symbol:HSP90AA1 description:heat shock protein 90 alpha family class A member 1 [Source:HGNC Symbol;Acc:HGNC:5253]	FALSE	TRUE	51.5222	57	275	31	High	High	High	High	1.042	1.063	1.081	95.6	99.5	101.6	103.3	57179.8	59555.1	60789.8	61798.8	49170.8	54148	60789.8	50007.3	65	65	65	65	886.96
High	ENSP00000354045.4	pep chromosome:GRCh38:20:17613678:17682295:-1 gene:ENSG00000125844.16 transcript:ENST00000360807.8 gene_biotype:protein_coding transcript_biotype:protein_coding gene_symbol:RRBP1 description:ribosome binding protein 1 [Source:HGNC Symbol;Acc:HGNC:10448]	FALSE	TRUE	62.2313	60	166	2	High	High	High	High	1.223	1.226	1.188	86.3	105.5	105.8	102.5	1043.9	1276.5	1279.8	1239.9	897.7	1160.6	1279.8	1003.3	2	2	2	2	575.71
High	ENSP00000346846.6	pep chromosome:GRCh38:3:123612298:123876618:-1 gene:ENSG00000065534.18 transcript:ENST00000354792.9 gene_biotype:protein_coding transcript_biotype:protein_coding gene_symbol:MYLK description:myosin light chain kinase [Source:HGNC Symbol;Acc:HGNC:7590]	FALSE	TRUE	42.981	74	134	1	High	High	High	High	0.799	0.659	0.832	121.6	97.1	80.1	101.2	182.8	146	120.5	152.2	157.2	132.8	120.5	123.1	1	1	1	1	427.78
High	ENSP00000346550.5	pep chromosome:GRCh38:5:151100706:151157779:-1 gene:ENSG00000197043.14 transcript:ENST00000354546.10 gene_biotype:protein_coding transcript_biotype:protein_coding gene_symbol:ANXA6 description:annexin A6 [Source:HGNC Symbol;Acc:HGNC:544]	FALSE	TRUE	79.1976	63	267	63	High	High	High	High	0.96	1.062	1.055	98.1	94.2	104.2	103.5	45241.9	43445.5	48060.6	47738.8	38905	39501	48060.6	38630.1	75	75	75	75	787.56
High	ENSP00000488461.1	pep chromosome:GRCh38:CHR_HSCHR16_1_CTG1:15789145:15942169:-1 gene:ENSG00000276480.5 transcript:ENST00000634050.1 gene_biotype:protein_coding transcript_biotype:protein_coding gene_symbol:MYH11 description:myosin heavy chain 11 [Source:HGNC Symbol;Acc:HGNC:7569]	FALSE	TRUE	37.1704	75	210	41	High	High	High	High	0.793	0.89	0.885	112.1	88.9	99.8	99.2	8364.4	6633.8	7442.5	7398.3	7192.8	6031.5	7442.5	5986.7	41	41	41	41	640.95
High	ENSP00000224237.5	pep chromosome:GRCh38:10:17229278:17237593:1 gene:ENSG00000026025.16 transcript:ENST00000224237.9 gene_biotype:protein_coding transcript_biotype:protein_coding gene_symbol:VIM description:vimentin [Source:HGNC Symbol;Acc:HGNC:12692]	FALSE	TRUE	79.8283	56	716	49	High	High	High	High	1.145	1.117	1.013	93.6	107.1	104.6	94.8	100865	115463	112708	102149	86737.1	104980	112708	82658.5	64	64	64	64	2188.16
High	ENSP00000349437.1	pep chromosome:GRCh38:6:159969099:160111504:1 gene:ENSG00000197081.14 transcript:ENST00000356956.5 gene_biotype:protein_coding transcript_biotype:protein_coding gene_symbol:IGF2R description:insulin like growth factor 2 receptor [Source:HGNC Symbol;Acc:HGNC:5467]	FALSE	TRUE	39.0205	86	119	86	High	High	High	High	0.95	0.958	0.987	102.7	97.5	98.4	101.4	19182.8	18221.2	18380.9	18931.3	16495.9	16566.8	18380.9	15319.1	80	80	80	80	379.82
High	ENSP00000466259.1	pep chromosome:GRCh38:17:41866917:41918962:-1 gene:ENSG00000131473.17 transcript:ENST00000590151.5 gene_biotype:protein_coding transcript_biotype:protein_coding gene_symbol:ACLY description:ATP citrate lyase [Source:HGNC Symbol;Acc:HGNC:115]	FALSE	TRUE	53.8601	57	148	1	High	High	High	High	1.09	1.044	1.015	96.4	105.1	100.7	97.9	23791.1	25925.4	24844.1	24148.2	20458.8	23571.6	24844.1	19540.7	71	71	71	71	464.03
High	ENSP00000360609.1	pep chromosome:GRCh38:6:44247866:44253883:1 gene:ENSG00000096384.20 transcript:ENST00000371554.2 gene_biotype:protein_coding transcript_biotype:protein_coding gene_symbol:HSP90AB1 description:heat shock protein 90 alpha family class B member 1 [Source:HGNC Symbol;Acc:HGNC:5258]	FALSE	TRUE	64.2265	57	281	35	High	High	High	High	1.04	1.126	1.146	92.8	96.5	104.4	106.3	20297.3	21111	22849.4	23268.3	17454.3	19194.3	22849.4	18828.6	42	42	42	42	896.59
High	ENSP00000377474.1	pep chromosome:GRCh38:17:41867574:41919022:-1 gene:ENSG00000131473.17 transcript:ENST00000393896.6 gene_biotype:protein_coding transcript_biotype:protein_coding gene_symbol:ACLY description:ATP citrate lyase [Source:HGNC Symbol;Acc:HGNC:115]	FALSE	TRUE	53.8955	57	146	1	High	High	High	High	1.036	1.065	1.09	95.4	98.9	101.6	104	369.6	382.9	393.4	402.8	317.8	348.2	393.4	326	1	1	1	1	456.5
High	ENSP00000324173.6	pep chromosome:GRCh38:9:125234853:125241343:-1 gene:ENSG00000044574.8 transcript:ENST00000324460.7 gene_biotype:protein_coding transcript_biotype:protein_coding gene_symbol:HSPA5 description:heat shock protein family A (Hsp70) member 5 [Source:HGNC Symbol;Acc:HGNC:5238]	FALSE	TRUE	67.5841	55	355	52	High	High	High	High	1.577	2.303	2.36	55.2	87.1	127.3	130.4	39148.5	61753.3	90175.1	92373.4	33665.1	56146.6	90175.1	74748.2	64	64	64	64	979.78
High	ENSP00000307078.4	pep chromosome:GRCh38:10:32009015:32056425:-1 gene:ENSG00000170759.11 transcript:ENST00000302418.5 gene_biotype:protein_coding transcript_biotype:protein_coding gene_symbol:KIF5B description:kinesin family member 5B [Source:HGNC Symbol;Acc:HGNC:6324]	FALSE	TRUE	62.4091	59	116	59	High	High	High	High	0.997	1.027	1.053	98.1	97.8	100.8	103.3	17113.8	17066.1	17577.3	18014.9	14716.7	15516.6	17577.3	14577.6	67	67	67	67	383.72
High	ENSP00000351777.6	pep chromosome:GRCh38:9:35056064:35072625:-1 gene:ENSG00000165280.16 transcript:ENST00000358901.11 gene_biotype:protein_coding transcript_biotype:protein_coding gene_symbol:VCP description:valosin containing protein [Source:HGNC Symbol;Acc:HGNC:12666]	FALSE	TRUE	66.2531	54	186	53	High	High	High	High	1.12	1.141	1.125	91.2	102.2	104	102.6	28876.9	32351.1	32937.6	32489.6	24832.2	29413.9	32937.6	26290.5	63	63	63	63	576.13
High	Q2UVX4	Complement C3 OS=Bos taurus GN=C3 PE=1 SV=2	TRUE	FALSE	46.5382	71	109	62	High	High	High	High	1.242	0.87	0.941	98.7	122.6	85.9	92.9	17860.3	22182.7	15539	16803.7	15358.7	20168.7	15539	13597.5	70	70	70	70	337.56
High	ENSP00000356448.3	pep chromosome:GRCh38:1:186311652:186375253:-1 gene:ENSG00000047410.14 transcript:ENST00000367478.9 gene_biotype:protein_coding transcript_biotype:protein_coding gene_symbol:TPR description:translocated promoter region, nuclear basket protein [Source:HGNC Symbol;Acc:HGNC:12017]	FALSE	TRUE	34.3208	76	87	74	High	High	High	High	1.153	1.007	0.918	98.1	113.1	98.8	90	11132.8	12832.4	11210.6	10217.9	9573.5	11667.4	11210.6	8268.3	70	70	70	70	295.35
High	ENSP00000375836.1	pep chromosome:GRCh38:2:241227264:241272886:-1 gene:ENSG00000115677.17 transcript:ENST00000391975.5 gene_biotype:protein_coding transcript_biotype:protein_coding gene_symbol:HDLBP description:high density lipoprotein binding protein [Source:HGNC Symbol;Acc:HGNC:4857]	FALSE	TRUE	52.5237	70	131	68	High	High	High	High	1.144	1.113	1.013	93.7	107.2	104.3	94.9	23396.7	26760	26043.3	23693	20119.6	24330.4	26043.3	19172.2	79	79	79	79	403.24
High	ENSP00000339299.4	pep chromosome:GRCh38:5:14143342:14510204:1 gene:ENSG00000038382.20 transcript:ENST00000344204.9 gene_biotype:protein_coding transcript_biotype:protein_coding gene_symbol:TRIO description:trio Rho guanine nucleotide exchange factor [Source:HGNC Symbol;Acc:HGNC:12303]	FALSE	TRUE	28.6729	78	90	68	High	High	High	High	0.953	0.94	0.961	103.8	98.9	97.6	99.7	13014.7	12402.4	12231.7	12503.7	11191.8	11276.4	12231.7	10118	70	70	70	70	299.55
High	ENSP00000260665.7	pep chromosome:GRCh38:2:43886224:43995989:-1 gene:ENSG00000138095.19 transcript:ENST00000260665.12 gene_biotype:protein_coding transcript_biotype:protein_coding gene_symbol:LRPPRC description:leucine rich pentatricopeptide repeat containing [Source:HGNC Symbol;Acc:HGNC:15714]	FALSE	TRUE	58.1779	78	104	78	High	High	High	High	1.016	1.058	1.06	96.8	98.3	102.4	102.5	14860.1	15099	15716.5	15745.1	12778.7	13728.2	15716.5	12740.9	74	74	74	74	335.48
High	ENSP00000432768.1	pep chromosome:GRCh38:11:46743048:46846280:-1 gene:ENSG00000175216.15 transcript:ENST00000529230.6 gene_biotype:protein_coding transcript_biotype:protein_coding gene_symbol:CKAP5 description:cytoskeleton associated protein 5 [Source:HGNC Symbol;Acc:HGNC:28959]	FALSE	TRUE	37.8937	77	94	76	High	High	High	High	0.986	0.995	0.985	100.9	99.4	100.3	99.3	14881.3	14669.5	14802.2	14653.1	12796.9	13337.6	14802.2	11857.2	76	76	76	76	292.16
High	ENSP00000307940.5	pep chromosome:GRCh38:19:3976056:3985463:-1 gene:ENSG00000167658.16 transcript:ENST00000309311.7 gene_biotype:protein_coding transcript_biotype:protein_coding gene_symbol:EEF2 description:eukaryotic translation elongation factor 2 [Source:HGNC Symbol;Acc:HGNC:3214]	FALSE	TRUE	67.0163	59	238	55	High	High	High	High	1.089	1.054	1.045	95.5	104	100.7	99.8	45614.5	49655.3	48074.6	47681.2	39225.4	45147	48074.6	38583.5	71	71	71	71	669.85
High	ENSP00000304350.6	pep chromosome:GRCh38:17:1650629:1684867:-1 gene:ENSG00000174231.17 transcript:ENST00000304992.11 gene_biotype:protein_coding transcript_biotype:protein_coding gene_symbol:PRPF8 description:pre-mRNA processing factor 8 [Source:HGNC Symbol;Acc:HGNC:17340]	FALSE	TRUE	37.9443	81	92	81	High	High	High	High	1.1	1.113	1	94.9	104.4	105.7	95	14095.7	15507.3	15688	14098	12121.4	14099.3	15688	11408.1	77	77	77	77	292.76
High	ENSP00000314556.6	pep chromosome:GRCh38:15:70654554:70763558:-1 gene:ENSG00000137831.15 transcript:ENST00000322954.11 gene_biotype:protein_coding transcript_biotype:protein_coding gene_symbol:UACA description:uveal autoantigen with coiled-coil domains and ankyrin repeats [Source:HGNC Symbol;Acc:HGNC:15947]	FALSE	TRUE	50.2825	78	92	74	High	High	High	High	1.093	0.942	0.881	102.2	111.7	96.2	90	14356.1	15691.9	13521.5	12644.9	12345.3	14267.2	13521.5	10232.2	74	74	74	74	287.95
High	ENSP00000297268.6	pep chromosome:GRCh38:7:94394561:94431232:1 gene:ENSG00000164692.17 transcript:ENST00000297268.10 gene_biotype:protein_coding transcript_biotype:protein_coding gene_symbol:COL1A2 description:collagen type I alpha 2 chain [Source:HGNC Symbol;Acc:HGNC:2198]	FALSE	TRUE	56.735	60	87	59	High	High	High	High	1.127	0.979	0.552	109.3	123.3	107.1	60.3	14769.5	16649.8	14463.5	8148.3	12700.8	15138.1	14463.5	6593.6	61	61	61	61	308.9
High	ENSP00000435070.1	pep chromosome:GRCh38:1:39105411:39323008:1 gene:ENSG00000127603.27 transcript:ENST00000524432.5 gene_biotype:protein_coding transcript_biotype:protein_coding gene_symbol:MACF1 description:microtubule actin crosslinking factor 1 [Source:HGNC Symbol;Acc:HGNC:13664]	FALSE	TRUE	53.4545	77	110	1	High	High	High	High	0.967	1.043	1.124	96.7	93.6	100.9	108.8	62.7	60.6	65.4	70.5	53.9	55.1	65.4	57	1	1	1	1	338.82
High	ENSP00000260356.5	pep chromosome:GRCh38:15:39581079:39599466:1 gene:ENSG00000137801.11 transcript:ENST00000260356.6 gene_biotype:protein_coding transcript_biotype:protein_coding gene_symbol:THBS1 description:thrombospondin 1 [Source:HGNC Symbol;Acc:HGNC:11785]	FALSE	TRUE	50.4274	56	129	40	High	High	High	High	0.776	0.86	1.03	109.1	84.6	93.8	112.4	22931.4	17788	19719.5	23630.2	19719.5	16173	19719.5	19121.5	60	60	60	60	428.74
High	ENSP00000377298.3	pep chromosome:GRCh38:11:72002864:72080687:-1 gene:ENSG00000137497.17 transcript:ENST00000393695.7 gene_biotype:protein_coding transcript_biotype:protein_coding gene_symbol:NUMA1 description:nuclear mitotic apparatus protein 1 [Source:HGNC Symbol;Acc:HGNC:8059]	FALSE	TRUE	38.6761	72	78	71	High	High	High	High	1.027	1.021	0.891	101.6	104.3	103.7	90.5	8836.5	9072.9	9019.5	7875.2	7598.8	8249.1	9019.5	6372.6	65	65	65	65	272.46
High	ENSP00000437271.1	pep chromosome:GRCh38:11:57299644:57322197:-1 gene:ENSG00000149115.14 transcript:ENST00000532437.1 gene_biotype:protein_coding transcript_biotype:protein_coding gene_symbol:TNKS1BP1 description:tankyrase 1 binding protein 1 [Source:HGNC Symbol;Acc:HGNC:19081]	FALSE	TRUE	49.9132	60	79	50	High	High	High	High	0.931	0.938	0.947	104.8	97.6	98.3	99.3	9729.8	9060.8	9127.4	9216	8367	8238.2	9127.4	7457.5	54	54	54	54	309.43
High	ENSP00000432083.1	pep chromosome:GRCh38:11:123057489:123062136:-1 gene:ENSG00000109971.14 transcript:ENST00000534624.6 gene_biotype:protein_coding transcript_biotype:protein_coding gene_symbol:HSPA8 description:heat shock protein family A (Hsp70) member 8 [Source:HGNC Symbol;Acc:HGNC:5241]	FALSE	TRUE	70.1238	47	284	11	High	High	High	High	1.016	0.978	1.03	99.4	101	97.2	102.4	41542.4	42186.7	40620.8	42771.6	35723.7	38356.5	40620.8	34610.6	55	55	55	55	912.73
High	ENSP00000283195.6	pep chromosome:GRCh38:2:108719482:108785809:1 gene:ENSG00000153201.16 transcript:ENST00000283195.11 gene_biotype:protein_coding transcript_biotype:protein_coding gene_symbol:RANBP2 description:RAN binding protein 2 [Source:HGNC Symbol;Acc:HGNC:9848]	FALSE	TRUE	29.8077	80	96	50	High	High	High	High	1.05	0.996	0.998	98.9	103.9	98.5	98.7	13614.5	14293.4	13556.2	13582.8	11707.6	12995.7	13556.2	10991.2	72	72	72	72	289.12
High	ENSP00000499129.1	pep chromosome:GRCh38:7:149003062:149028505:-1 gene:ENSG00000155660.11 transcript:ENST00000652332.1 gene_biotype:protein_coding transcript_biotype:protein_coding gene_symbol:PDIA4 description:protein disulfide isomerase family A member 4 [Source:HGNC Symbol;Acc:HGNC:30167]	FALSE	TRUE	65.7364	49	181	2	High	High	High	High	1.369	2.326	2.675	54.3	74.3	126.2	145.2	14761.4	20209.6	34336.9	39485.9	12693.8	18374.8	34336.9	31951.9	56	56	56	56	554.82
High	ENSEMBL:ENSBTAP00000007350	(Bos taurus) similar to Complement C4-A precursor [OS=Bos taurus]	TRUE	FALSE	42.8243	67	86	41	High	High	High	High	1.021	1.023	1.093	96.7	98.7	98.9	105.7	11322.6	11554.8	11581.3	12372.8	9736.7	10505.7	11581.3	10012	67	67	67	67	294.12
High	ENSP00000353408.5	pep chromosome:GRCh38:X:65667654:65741931:1 gene:ENSG00000147065.17 transcript:ENST00000360270.7 gene_biotype:protein_coding transcript_biotype:protein_coding gene_symbol:MSN description:moesin [Source:HGNC Symbol;Acc:HGNC:7373]	FALSE	TRUE	62.7383	55	244	39	High	High	High	High	1.052	0.968	0.945	100.9	106.2	97.7	95.3	49731.9	52335.2	48156.4	46986.3	42766.1	47583.6	48156.4	38021.2	72	72	72	72	656.9
High	ENSP00000479573.1	pep chromosome:GRCh38:4:186587795:186723833:-1 gene:ENSG00000083857.14 transcript:ENST00000614102.4 gene_biotype:protein_coding transcript_biotype:protein_coding gene_symbol:FAT1 description:FAT atypical cadherin 1 [Source:HGNC Symbol;Acc:HGNC:3595]	FALSE	TRUE	19.1939	74	83	72	High	High	High	High	0.695	0.888	1.046	110.2	76.6	97.9	115.3	13418.6	9329.9	11919.2	14033.8	11539.1	8482.8	11919.2	11356.1	67	67	67	67	267.08
High	ChAdOx_nCoV19_protein_SARS_CoV_2_S_protein	ChAdOx_nCoV19_protein_SARS_CoV_2_S_protein	FALSE	TRUE	45.092	54	158	43	High	High	High	High	12.078	16.721	15.518	8.8	106.6	147.6	137	2192.8	26484.8	36666.7	34029.5	1885.7	24080.2	36666.7	27536.5	49	55	55	55	494.05
High	ENSP00000440045.2	pep chromosome:GRCh38:12:110281247:110351093:1 gene:ENSG00000174437.17 transcript:ENST00000539276.7 gene_biotype:protein_coding transcript_biotype:protein_coding gene_symbol:ATP2A2 description:ATPase sarcoplasmic/endoplasmic reticulum Ca2+ transporting 2 [Source:HGNC Symbol;Acc:HGNC:812]	FALSE	TRUE	50.3839	50	113	50	High	High	High	High	1.056	1.307	1.392	84.1	88.8	109.9	117.1	17257.3	18216.3	22549.2	24018.4	14840.1	16562.4	22549.2	19435.6	59	59	59	59	372.38
High	ENSP00000299767.4	pep chromosome:GRCh38:12:103930410:103947926:1 gene:ENSG00000166598.15 transcript:ENST00000299767.10 gene_biotype:protein_coding transcript_biotype:protein_coding gene_symbol:HSP90B1 description:heat shock protein 90 beta family member 1 [Source:HGNC Symbol;Acc:HGNC:12028]	FALSE	TRUE	63.5118	56	281	54	High	High	High	High	1.215	1.897	2.233	63	76.6	119.6	140.8	27773.3	33749.2	52683.1	62028.5	23883.2	30685.1	52683.1	50193.3	63	63	63	63	789.32
High	ENSP00000496101.1	pep chromosome:GRCh38:7:5528011:5530597:-1 gene:ENSG00000075624.16 transcript:ENST00000645576.1 gene_biotype:protein_coding transcript_biotype:protein_coding gene_symbol:ACTB description:actin beta [Source:HGNC Symbol;Acc:HGNC:132]	FALSE	TRUE	89.3204	30	699	5	High	High	High	High	1.063	0.997	0.96	99.5	105.7	99.2	95.6	101067	107392	100732	97045.5	86910.7	97641.2	100732	78528.8	41	41	41	41	2554.4
High	ENSP00000265131.4	pep chromosome:GRCh38:9:115019575:115118157:-1 gene:ENSG00000041982.16 transcript:ENST00000350763.9 gene_biotype:protein_coding transcript_biotype:protein_coding gene_symbol:TNC description:tenascin C [Source:HGNC Symbol;Acc:HGNC:5318]	FALSE	TRUE	33.5302	60	94	3	High	High	High	High	0.922	0.9	0.864	108.5	100	97.6	93.8	18455.5	17012.3	16602.7	15951.1	15870.5	15467.7	16602.7	12907.5	62	62	62	62	320.72
High	ENSP00000261574.5	pep chromosome:GRCh38:13:97953675:98024295:1 gene:ENSG00000065150.21 transcript:ENST00000261574.10 gene_biotype:protein_coding transcript_biotype:protein_coding gene_symbol:IPO5 description:importin 5 [Source:HGNC Symbol;Acc:HGNC:6402]	FALSE	TRUE	47.9821	43	95	40	High	High	High	High	1.073	1.084	1.031	95.5	102.5	103.5	98.5	15043.1	16137.3	16306.5	15515.8	12936.1	14672.2	16306.5	12555.3	50	50	50	50	357.38
High	ENSP00000406811.2	pep chromosome:GRCh38:CHR_HSCHR6_MHC_COX_CTG1:30710059:30715284:1 gene:ENSG00000227739.10 transcript:ENST00000422674.6 gene_biotype:protein_coding transcript_biotype:protein_coding gene_symbol:TUBB description:tubulin beta class I [Source:HGNC Symbol;Acc:HGNC:20778]	FALSE	TRUE	76.8018	30	376	7	High	High	High	High	0.993	0.934	0.946	103.3	102.6	96.5	97.7	63612.4	63176.8	59439.1	60180.9	54702.4	57440.9	59439.1	48698.2	44	44	44	44	1068.19
High	ENSP00000387327.1	pep chromosome:GRCh38:2:74361158:74391865:-1 gene:ENSG00000204843.12 transcript:ENST00000409868.5 gene_biotype:protein_coding transcript_biotype:protein_coding gene_symbol:DCTN1 description:dynactin subunit 1 [Source:HGNC Symbol;Acc:HGNC:2711]	FALSE	TRUE	51.9904	53	92	51	High	High	High	High	0.969	1.019	1.003	100.3	97.1	102.1	100.5	10932.4	10590.2	11134.9	10961	9401.1	9628.7	11134.9	8869.6	53	53	53	53	332.84
High	ENSP00000401206.2	pep chromosome:GRCh38:20:17614128:17682060:-1 gene:ENSG00000125844.16 transcript:ENST00000455029.3 gene_biotype:protein_coding transcript_biotype:protein_coding gene_symbol:RRBP1 description:ribosome binding protein 1 [Source:HGNC Symbol;Acc:HGNC:10448]	FALSE	TRUE	65.9121	52	144	1	High	High	High	High	1.261	1.166	1.148	87.4	110.3	101.9	100.4	51.5	65	60	59.1	44.3	59.1	60	47.9	1	1	1	1	496.02
High	ENSP00000410378.2	pep chromosome:GRCh38:12:132768914:132828864:-1 gene:ENSG00000090615.15 transcript:ENST00000450791.7 gene_biotype:protein_coding transcript_biotype:protein_coding gene_symbol:GOLGA3 description:golgin A3 [Source:HGNC Symbol;Acc:HGNC:4426]	FALSE	TRUE	45.7276	64	72	60	High	High	High	High	1.058	1.039	0.994	97.8	103.4	101.5	97.2	10022.6	10603.5	10408.8	9966.8	8618.8	9640.8	10408.8	8065.1	62	62	62	62	247.66
High	ENSP00000339553.4	pep chromosome:GRCh38:9:115020560:115091147:-1 gene:ENSG00000041982.16 transcript:ENST00000341037.8 gene_biotype:protein_coding transcript_biotype:protein_coding gene_symbol:TNC description:tenascin C [Source:HGNC Symbol;Acc:HGNC:5318]	FALSE	TRUE	35.6117	58	92	1	High	High	High	High	0.78	0.832	0.807	117	91.3	97.3	94.4	42.8	33.4	35.6	34.5	36.8	30.3	35.6	27.9	1	1	1	1	316.13
High	ENSP00000357283.4	pep chromosome:GRCh38:1:156114711:156140081:1 gene:ENSG00000160789.20 transcript:ENST00000368300.9 gene_biotype:protein_coding transcript_biotype:protein_coding gene_symbol:LMNA description:lamin A/C [Source:HGNC Symbol;Acc:HGNC:6636]	FALSE	TRUE	67.4699	47	169	46	High	High	High	High	1.164	1.321	1.085	87.5	101.9	115.6	95	22100.3	25728.5	29185.7	23983.8	19004.8	23392.6	29185.7	19407.6	51	51	51	51	568.87
High	ENSP00000260818.6	pep chromosome:GRCh38:3:132417502:132539032:1 gene:ENSG00000138246.17 transcript:ENST00000260818.11 gene_biotype:protein_coding transcript_biotype:protein_coding gene_symbol:DNAJC13 description:DnaJ heat shock protein family (Hsp40) member C13 [Source:HGNC Symbol;Acc:HGNC:30343]	FALSE	TRUE	33.794	68	80	68	High	High	High	High	0.928	0.931	0.927	105.6	98	98.4	97.9	13753.9	12764.6	12809.2	12747.2	11827.4	11605.6	12809.2	10315	66	66	66	66	252.98
High	ENSP00000286091.5	pep chromosome:GRCh38:7:149003068:149028662:-1 gene:ENSG00000155660.11 transcript:ENST00000286091.9 gene_biotype:protein_coding transcript_biotype:protein_coding gene_symbol:PDIA4 description:protein disulfide isomerase family A member 4 [Source:HGNC Symbol;Acc:HGNC:30167]	FALSE	TRUE	65.0155	48	150	1	High	High	High	High	1.316	2.523	2.513	54.4	71.6	137.3	136.7	52.8	69.5	133.2	132.7	45.4	63.2	133.2	107.4	2	2	2	2	464.58
High	ENSP00000234590.4	pep chromosome:GRCh38:1:8861000:8878686:-1 gene:ENSG00000074800.16 transcript:ENST00000234590.10 gene_biotype:protein_coding transcript_biotype:protein_coding gene_symbol:ENO1 description:enolase 1 [Source:HGNC Symbol;Acc:HGNC:3350]	FALSE	TRUE	82.2581	34	252	27	High	High	High	High	0.991	1.019	1.062	98.2	97.3	100.1	104.4	39032.1	38666.7	39775.2	41468.8	33565	35156.1	39775.2	33556.4	38	38	38	38	789.59
High	ENSP00000445531.1	pep chromosome:GRCh38:12:122272043:122422632:-1 gene:ENSG00000130779.20 transcript:ENST00000537178.5 gene_biotype:protein_coding transcript_biotype:protein_coding gene_symbol:CLIP1 description:CAP-Gly domain containing linker protein 1 [Source:HGNC Symbol;Acc:HGNC:10461]	FALSE	TRUE	48.5632	72	88	63	High	High	High	High	1.019	1.084	1.04	96.6	98.4	104.6	100.4	12909.8	13158.4	13989.2	13423.2	11101.6	11963.7	13989.2	10862	70	70	70	70	280.13
High	ENSP00000349977.5	pep chromosome:GRCh38:16:29820462:29848021:1 gene:ENSG00000013364.19 transcript:ENST00000357402.10 gene_biotype:protein_coding transcript_biotype:protein_coding gene_symbol:MVP description:major vault protein [Source:HGNC Symbol;Acc:HGNC:7531]	FALSE	TRUE	58.6786	47	159	46	High	High	High	High	0.94	0.944	0.983	103.4	97.2	97.7	101.7	22324.8	20977.9	21082.8	21948.9	19197.8	19073.3	21082.8	17761	51	51	51	51	537.07
High	ENSP00000341289.4	pep chromosome:GRCh38:9:137241287:137243707:1 gene:ENSG00000188229.6 transcript:ENST00000340384.5 gene_biotype:protein_coding transcript_biotype:protein_coding gene_symbol:TUBB4B description:tubulin beta 4B class IVb [Source:HGNC Symbol;Acc:HGNC:20771]	FALSE	TRUE	76.6292	29	364	3	High	High	High	High	1.007	0.998	1.001	99.8	100.6	99.6	100	5791.4	5833	5780.6	5798.7	4980.2	5303.4	5780.6	4692.3	7	7	7	7	1055.27
High	ENSP00000496799.1	pep chromosome:GRCh38:17:1464186:1485760:-1 gene:ENSG00000197879.17 transcript:ENST00000648446.1 gene_biotype:protein_coding transcript_biotype:protein_coding gene_symbol:MYO1C description:myosin IC [Source:HGNC Symbol;Acc:HGNC:7597]	FALSE	TRUE	55.5556	60	108	58	High	High	High	High	0.971	0.957	0.956	103	100	98.5	98.5	16355.3	15879.1	15645.5	15636.1	14064.5	14437.4	15645.5	12652.6	63	63	63	63	321.07
High	ENSP00000358159.2	pep chromosome:GRCh38:6:100508194:100881329:-1 gene:ENSG00000112249.14 transcript:ENST00000369162.7 gene_biotype:protein_coding transcript_biotype:protein_coding gene_symbol:ASCC3 description:activating signal cointegrator 1 complex subunit 3 [Source:HGNC Symbol;Acc:HGNC:18697]	FALSE	TRUE	33.8783	67	76	66	High	High	High	High	1.011	1.058	1.039	97.4	98.4	103	101.2	10520.1	10636.8	11128.9	10934.1	9046.6	9671.1	11128.9	8847.8	61	61	61	61	240.37
High	ENSP00000422377.1	pep chromosome:GRCh38:5:34656439:34830765:1 gene:ENSG00000039560.14 transcript:ENST00000512629.5 gene_biotype:protein_coding transcript_biotype:protein_coding gene_symbol:RAI14 description:retinoic acid induced 14 [Source:HGNC Symbol;Acc:HGNC:14873]	FALSE	TRUE	64.3533	64	93	1	High	High	High	High	0.984	0.824	0.883	108.4	106.6	89.3	95.6	155	152.6	127.8	136.8	133.3	138.7	127.8	110.7	1	1	1	1	280.18
High	ENSP00000305861.7	pep chromosome:GRCh38:9:109780456:110169909:1 gene:ENSG00000157654.18 transcript:ENST00000302798.7 gene_biotype:protein_coding transcript_biotype:protein_coding gene_symbol:PALM2-AKAP2 description:PALM2-AKAP2 fusion [Source:HGNC Symbol;Acc:HGNC:33529]	FALSE	TRUE	52.7523	55	112	46	High	High	High	High	0.921	0.995	1.038	101.2	93.2	100.7	105	16297.2	15011.1	16217.8	16918.1	14014.5	13648.2	16217.8	13690.1	61	61	61	61	356.69
High	ENSP00000388725.2	pep chromosome:GRCh38:5:34656470:34832611:1 gene:ENSG00000039560.14 transcript:ENST00000428746.6 gene_biotype:protein_coding transcript_biotype:protein_coding gene_symbol:RAI14 description:retinoic acid induced 14 [Source:HGNC Symbol;Acc:HGNC:14873]	FALSE	TRUE	62.2449	64	92	1	High	High	High	High	0.897	0.917	0.958	106.1	95.1	97.3	101.6	18670.6	16741.6	17122.7	17879.7	16055.5	15221.6	17122.7	14468.2	66	66	66	66	277.27
High	ENSP00000261772.7	pep chromosome:GRCh38:16:70252295:70289543:-1 gene:ENSG00000090861.15 transcript:ENST00000261772.12 gene_biotype:protein_coding transcript_biotype:protein_coding gene_symbol:AARS description:alanyl-tRNA synthetase [Source:HGNC Symbol;Acc:HGNC:20]	FALSE	TRUE	57.1281	48	87	47	High	High	High	High	1.069	1.313	1.264	86.1	92	113	108.9	12673.8	13544.5	16638.2	16022.5	10898.6	12314.8	16638.2	12965.4	53	53	53	53	302.3
High	ENSP00000259253.6	pep chromosome:GRCh38:2:128091200:128195677:1 gene:ENSG00000136731.13 transcript:ENST00000259253.11 gene_biotype:protein_coding transcript_biotype:protein_coding gene_symbol:UGGT1 description:UDP-glucose glycoprotein glucosyltransferase 1 [Source:HGNC Symbol;Acc:HGNC:15663]	FALSE	TRUE	40	56	84	52	High	High	High	High	0.981	1.154	1.147	93.4	91.6	107.8	107.1	14095.5	13822	16265.7	16162.4	12121.2	12567	16265.7	13078.6	63	63	63	63	270.26
High	ENSP00000317123.5	pep chromosome:GRCh38:2:96274338:96305546:-1 gene:ENSG00000144028.15 transcript:ENST00000323853.10 gene_biotype:protein_coding transcript_biotype:protein_coding gene_symbol:SNRNP200 description:small nuclear ribonucleoprotein U5 subunit 200 [Source:HGNC Symbol;Acc:HGNC:30859]	FALSE	TRUE	32.9588	65	70	65	High	High	High	High	1.134	1.09	0.962	95.5	108.4	104.2	91.9	9448.2	10718.4	10300.3	9087.9	8124.8	9745.2	10300.3	7353.9	60	60	60	60	235.18
High	ENSP00000348128.4	pep chromosome:GRCh38:10:29458059:29634972:-1 gene:ENSG00000197321.14 transcript:ENST00000355867.8 gene_biotype:protein_coding transcript_biotype:protein_coding gene_symbol:SVIL description:supervillin [Source:HGNC Symbol;Acc:HGNC:11480]	FALSE	TRUE	32.0687	57	66	57	High	High	High	High	0.952	0.82	0.846	110.5	105.2	90.7	93.6	11926.2	11348.3	9784.1	10095.2	10255.7	10317.9	9784.1	8169	53	53	53	53	219.35
High	ENSP00000302961.2	pep chromosome:GRCh38:5:133052013:133106449:1 gene:ENSG00000170606.15 transcript:ENST00000304858.7 gene_biotype:protein_coding transcript_biotype:protein_coding gene_symbol:HSPA4 description:heat shock protein family A (Hsp70) member 4 [Source:HGNC Symbol;Acc:HGNC:5237]	FALSE	TRUE	58.2143	51	108	45	High	High	High	High	0.971	1.016	1.059	98.9	96	100.4	104.7	19752.2	19180.9	20067.9	20921.6	16985.6	17439.5	20067.9	16929.6	61	61	61	61	342.48
High	ENSP00000338020.4	pep chromosome:GRCh38:3:184314495:184335357:1 gene:ENSG00000114867.20 transcript:ENST00000352767.7 gene_biotype:protein_coding transcript_biotype:protein_coding gene_symbol:EIF4G1 description:eukaryotic translation initiation factor 4 gamma 1 [Source:HGNC Symbol;Acc:HGNC:3296]	FALSE	TRUE	33.6862	62	116	2	High	High	High	High	1.038	0.999	0.944	100.5	104.3	100.4	94.8	19562.2	20306.1	19545.6	18457.6	16822.2	18462.5	19545.6	14935.8	65	65	65	65	332.43
High	ENSP00000498983.1	pep chromosome:GRCh38:6:56572127:56693303:-1 gene:ENSG00000151914.20 transcript:ENST00000652573.1 gene_biotype:protein_coding transcript_biotype:protein_coding gene_symbol:DST description:dystonin [Source:HGNC Symbol;Acc:HGNC:1090]	FALSE	TRUE	31.8926	71	78	3	High	High	High	High	0.92	0.915	0.974	105	96.6	96.1	102.3	323.7	297.9	296.2	315.4	278.4	270.9	296.2	255.2	3	3	3	3	246.55
High	ENSP00000399858.1	pep chromosome:GRCh38:3:184319757:184334908:1 gene:ENSG00000114867.20 transcript:ENST00000441154.5 gene_biotype:protein_coding transcript_biotype:protein_coding gene_symbol:EIF4G1 description:eukaryotic translation initiation factor 4 gamma 1 [Source:HGNC Symbol;Acc:HGNC:3296]	FALSE	TRUE	37.7437	62	117	2	High	High	High	High	1.02	0.986	0.993	100	102	98.6	99.3	586.9	598.7	578.8	582.5	504.7	544.3	578.8	471.4	2	2	2	2	334.33
High	ENSP00000325002.6	pep chromosome:GRCh38:3:129249606:129277773:1 gene:ENSG00000181789.14 transcript:ENST00000314797.10 gene_biotype:protein_coding transcript_biotype:protein_coding gene_symbol:COPG1 description:coatomer protein complex subunit gamma 1 [Source:HGNC Symbol;Acc:HGNC:2236]	FALSE	TRUE	64.0732	47	96	42	High	High	High	High	1.043	1.06	1.038	96.6	100.8	102.4	100.2	11925.1	12440.8	12639.4	12375.5	10254.8	11311.3	12639.4	10014.2	51	51	51	51	310.27
High	ENSP00000224784.6	pep chromosome:GRCh38:10:88935074:88952773:-1 gene:ENSG00000107796.13 transcript:ENST00000224784.10 gene_biotype:protein_coding transcript_biotype:protein_coding gene_symbol:ACTA2 description:actin alpha 2, smooth muscle [Source:HGNC Symbol;Acc:HGNC:130]	FALSE	TRUE	65.5172	29	637	3	High	High	High	High	1.081	1.003	0.999	98	105.9	98.3	97.9	25368	27426.8	25454.5	25344.4	21814.8	24936.7	25454.5	20508.6	23	23	23	23	2045.74
High	ENSP00000370517.4	pep chromosome:GRCh38:10:3067548:3136802:1 gene:ENSG00000067057.17 transcript:ENST00000381125.9 gene_biotype:protein_coding transcript_biotype:protein_coding gene_symbol:PFKP description:phosphofructokinase, platelet [Source:HGNC Symbol;Acc:HGNC:8878]	FALSE	TRUE	54.5918	44	113	37	High	High	High	High	1.018	1.012	1.053	98	99.7	99.1	103.2	15120	15384.9	15301.4	15927.7	13002.2	13988.1	15301.4	12888.7	53	53	53	53	396.74
High	ENSP00000482835.1	pep chromosome:GRCh38:17:35587515:35724086:1 gene:ENSG00000006125.18 transcript:ENST00000618940.4 gene_biotype:protein_coding transcript_biotype:protein_coding gene_symbol:AP2B1 description:adaptor related protein complex 2 subunit beta 1 [Source:HGNC Symbol;Acc:HGNC:563]	FALSE	TRUE	50.4732	49	87	26	High	High	High	High	0.919	0.941	0.923	105.7	97.2	99.5	97.6	15290.3	14051.5	14391.8	14107	13148.6	12775.7	14391.8	11415.4	53	53	53	53	295.27
High	ENSP00000259335.4	pep chromosome:GRCh38:9:111360693:111484745:-1 gene:ENSG00000136813.14 transcript:ENST00000259335.8 gene_biotype:protein_coding transcript_biotype:protein_coding gene_symbol:ECPAS description:Ecm29 proteasome adaptor and scaffold [Source:HGNC Symbol;Acc:HGNC:29020]	FALSE	TRUE	33.5647	57	68	57	High	High	High	High	0.979	0.944	0.935	103.7	101.5	97.9	96.9	9631.6	9430.2	9093.6	9003.7	8282.5	8574	9093.6	7285.7	52	52	52	52	215.44
High	ENSP00000316357.6	pep chromosome:GRCh38:X:41085635:41236579:1 gene:ENSG00000124486.13 transcript:ENST00000324545.8 gene_biotype:protein_coding transcript_biotype:protein_coding gene_symbol:USP9X description:ubiquitin specific peptidase 9 X-linked [Source:HGNC Symbol;Acc:HGNC:12632]	FALSE	TRUE	26.7704	67	84	28	High	High	High	High	0.992	0.984	0.969	101.4	100.6	99.8	98.3	11817	11726	11628.5	11454.8	10161.8	10661.4	11628.5	9269.2	65	65	65	65	261.42
High	ENSP00000264705.3	pep chromosome:GRCh38:2:27217369:27243943:1 gene:ENSG00000084774.14 transcript:ENST00000264705.9 gene_biotype:protein_coding transcript_biotype:protein_coding gene_symbol:CAD description:carbamoyl-phosphate synthetase 2, aspartate transcarbamylase, and dihydroorotase [Source:HGNC Symbol;Acc:HGNC:1424]	FALSE	TRUE	33.4382	56	65	51	High	High	High	High	1.081	1.024	0.992	97.7	105.5	100	96.8	7951.1	8591.6	8139.9	7884.3	6837.4	7811.6	8139.9	6379.9	55	55	55	55	224.9
High	ENSP00000317985.6	pep chromosome:GRCh38:2:11179759:11344636:-1 gene:ENSG00000134318.14 transcript:ENST00000315872.11 gene_biotype:protein_coding transcript_biotype:protein_coding gene_symbol:ROCK2 description:Rho associated coiled-coil containing protein kinase 2 [Source:HGNC Symbol;Acc:HGNC:10252]	FALSE	TRUE	46.3977	66	77	55	High	High	High	High	0.942	0.953	0.951	104	98	99.1	98.9	12809.1	12071.2	12205.9	12178.8	11015	10975.3	12205.9	9855.1	61	61	61	61	233.8
High	ENSP00000397873.2	pep chromosome:GRCh38:11:14457550:14499895:-1 gene:ENSG00000129083.12 transcript:ENST00000439561.6 gene_biotype:protein_coding transcript_biotype:protein_coding gene_symbol:COPB1 description:coatomer protein complex subunit beta 1 [Source:HGNC Symbol;Acc:HGNC:2231]	FALSE	TRUE	52.256	46	94	46	High	High	High	High	1.042	1.007	1.001	98.8	102.9	99.4	98.9	15331	15980.2	15435.1	15348	13183.6	14529.3	15435.1	12419.6	53	53	53	53	308.08
High	ENSP00000369703.2	pep chromosome:GRCh38:6:3153666:3157544:-1 gene:ENSG00000137267.6 transcript:ENST00000333628.4 gene_biotype:protein_coding transcript_biotype:protein_coding gene_symbol:TUBB2A description:tubulin beta 2A class IIa [Source:HGNC Symbol;Acc:HGNC:12412]	FALSE	TRUE	76.4045	28	332	2	High	High	High	High	0.952	0.945	0.955	103.8	98.9	98.1	99.2	2501.8	2382.9	2363.5	2389.8	2151.4	2166.6	2363.5	1933.8	7	7	7	7	943.44
High	ENSP00000347046.3	pep chromosome:GRCh38:4:119494403:119628804:-1 gene:ENSG00000138735.16 transcript:ENST00000354960.8 gene_biotype:protein_coding transcript_biotype:protein_coding gene_symbol:PDE5A description:phosphodiesterase 5A [Source:HGNC Symbol;Acc:HGNC:8784]	FALSE	TRUE	48.1143	45	92	4	High	High	High	High	0.702	0.84	0.976	113.7	79.8	95.5	111	16019.4	11252	13460.5	15639.7	13775.6	10230.4	13460.5	12655.6	49	49	49	49	291.95
High	ENSP00000259818.6	pep chromosome:GRCh38:6:3224277:3227653:-1 gene:ENSG00000137285.10 transcript:ENST00000259818.8 gene_biotype:protein_coding transcript_biotype:protein_coding gene_symbol:TUBB2B description:tubulin beta 2B class IIb [Source:HGNC Symbol;Acc:HGNC:30829]	FALSE	TRUE	75.5056	27	330	1	High	High	High	High	1.042	1.041	1.13	94.9	99	98.8	107.3	169.7	176.9	176.6	191.7	145.9	160.8	176.6	155.2	1	1	1	1	936.27
High	ENSP00000351926.4	pep chromosome:GRCh38:19:49767134:49807110:1 gene:ENSG00000196961.12 transcript:ENST00000359032.9 gene_biotype:protein_coding transcript_biotype:protein_coding gene_symbol:AP2A1 description:adaptor related protein complex 2 subunit alpha 1 [Source:HGNC Symbol;Acc:HGNC:561]	FALSE	TRUE	53.7359	50	92	35	High	High	High	High	0.938	0.976	0.972	102.9	96.6	100.5	100	14721.1	13808.7	14372.3	14305.8	12659.2	12555	14372.3	11576.2	50	50	50	50	299.34
High	ENSP00000443478.1	pep chromosome:GRCh38:9:115021029:115091141:-1 gene:ENSG00000041982.16 transcript:ENST00000537320.5 gene_biotype:protein_coding transcript_biotype:protein_coding gene_symbol:TNC description:tenascin C [Source:HGNC Symbol;Acc:HGNC:5318]	FALSE	TRUE	39.1304	50	83	1	High	High	High	High	0.883	0.856	0.946	108.5	95.9	92.9	102.7	911.2	805	780.5	862.2	783.6	731.9	780.5	697.7	2	2	2	2	279.78
High	ENSP00000436348.1	pep chromosome:GRCh38:6:130839353:131063258:-1 gene:ENSG00000079819.19 transcript:ENST00000527411.5 gene_biotype:protein_coding transcript_biotype:protein_coding gene_symbol:EPB41L2 description:erythrocyte membrane protein band 4.1 like 2 [Source:HGNC Symbol;Acc:HGNC:3379]	FALSE	TRUE	57.9679	51	108	37	High	High	High	High	0.819	0.941	1.025	105.7	86.6	99.5	108.3	21712.5	17790.2	20438.2	22259.6	18671.3	16175	20438.2	18012.4	54	54	54	54	348.88
High	ENSP00000355237.2	pep chromosome:GRCh38:14:102932380:103057549:-1 gene:ENSG00000198752.11 transcript:ENST00000361246.7 gene_biotype:protein_coding transcript_biotype:protein_coding gene_symbol:CDC42BPB description:CDC42 binding protein kinase beta [Source:HGNC Symbol;Acc:HGNC:1738]	FALSE	TRUE	35.5932	56	68	26	High	High	High	High	0.911	0.917	0.934	106.3	96.9	97.5	99.3	10799.8	9840	9906.8	10082.9	9287.1	8946.6	9906.8	8159.1	51	51	51	51	227.05
High	ENSP00000205061.5	pep chromosome:GRCh38:16:74447427:74607114:-1 gene:ENSG00000090863.11 transcript:ENST00000205061.9 gene_biotype:protein_coding transcript_biotype:protein_coding gene_symbol:GLG1 description:golgi glycoprotein 1 [Source:HGNC Symbol;Acc:HGNC:4316]	FALSE	TRUE	47.1322	53	78	52	High	High	High	High	0.92	0.897	0.865	108.6	100	97.4	94	13587.7	12506.3	12188.6	11755.6	11684.5	11370.8	12188.6	9512.6	58	58	58	58	268.06
High	ENSP00000427985.2	pep chromosome:GRCh38:8:26514031:26658175:1 gene:ENSG00000092964.18 transcript:ENST00000521913.7 gene_biotype:protein_coding transcript_biotype:protein_coding gene_symbol:DPYSL2 description:dihydropyrimidinase like 2 [Source:HGNC Symbol;Acc:HGNC:3014]	FALSE	TRUE	66.6174	34	109	29	High	High	High	High	0.844	0.931	0.995	106.1	89.6	98.8	105.6	15391.8	12994.5	14334.3	15315.7	13235.9	11814.7	14334.3	12393.4	40	40	40	40	395.87
High	ENSP00000229239.5	pep chromosome:GRCh38:12:6534517:6538371:1 gene:ENSG00000111640.15 transcript:ENST00000229239.10 gene_biotype:protein_coding transcript_biotype:protein_coding gene_symbol:GAPDH description:glyceraldehyde-3-phosphate dehydrogenase [Source:HGNC Symbol;Acc:HGNC:4141]	FALSE	TRUE	74.0299	31	363	3	High	High	High	High	1.001	1.037	1.068	97.4	97.5	101	104	57219.3	57278.5	59332.1	61095.9	49204.8	52078.1	59332.1	49438.6	41	41	41	41	1143
High	ENSP00000348573.3	pep chromosome:GRCh38:7:91940867:92110673:1 gene:ENSG00000127914.16 transcript:ENST00000356239.7 gene_biotype:protein_coding transcript_biotype:protein_coding gene_symbol:AKAP9 description:A-kinase anchoring protein 9 [Source:HGNC Symbol;Acc:HGNC:379]	FALSE	TRUE	16.6112	64	68	60	High	High	High	High	0.991	0.989	0.983	100.9	100	99.8	99.2	8186.2	8111	8095.4	8048.1	7039.6	7374.6	8095.4	6512.5	59	59	59	59	213.53
High	ENSP00000380067.1	pep chromosome:GRCh38:12:6535302:6538315:1 gene:ENSG00000111640.15 transcript:ENST00000396858.5 gene_biotype:protein_coding transcript_biotype:protein_coding gene_symbol:GAPDH description:glyceraldehyde-3-phosphate dehydrogenase [Source:HGNC Symbol;Acc:HGNC:4141]	FALSE	TRUE	83.2765	29	337	1	High	High	High	High	1.057	1.101	1.025	95.6	101.1	105.3	98	81.6	86.3	89.9	83.6	70.2	78.5	89.9	67.7	1	1	1	1	1081.39
High	ENSP00000367265.4	pep chromosome:GRCh38:12:106237881:106248020:-1 gene:ENSG00000136026.14 transcript:ENST00000378026.5 gene_biotype:protein_coding transcript_biotype:protein_coding gene_symbol:CKAP4 description:cytoskeleton associated protein 4 [Source:HGNC Symbol;Acc:HGNC:16991]	FALSE	TRUE	73.2558	47	214	44	High	High	High	High	0.973	1.041	1.023	99.1	96.4	103.1	101.4	30061.4	29250.4	31284.8	30756.1	25850.8	26594.7	31284.8	24887.7	51	51	51	51	779.08
High	ENSP00000295598.5	pep chromosome:GRCh38:1:116373244:116404774:1 gene:ENSG00000163399.16 transcript:ENST00000295598.10 gene_biotype:protein_coding transcript_biotype:protein_coding gene_symbol:ATP1A1 description:ATPase Na+/K+ transporting subunit alpha 1 [Source:HGNC Symbol;Acc:HGNC:799]	FALSE	TRUE	45.4545	48	73	48	High	High	High	High	0.931	0.882	0.891	108	100.6	95.2	96.2	12904	12019.8	11375.6	11495.2	11096.6	10928.5	11375.6	9301.9	54	54	54	54	249.51
High	ENSP00000304669.7	pep chromosome:GRCh38:5:138753425:138935034:1 gene:ENSG00000044115.21 transcript:ENST00000302763.12 gene_biotype:protein_coding transcript_biotype:protein_coding gene_symbol:CTNNA1 description:catenin alpha 1 [Source:HGNC Symbol;Acc:HGNC:2509]	FALSE	TRUE	62.6932	56	80	55	High	High	High	High	0.938	0.926	0.929	105.5	99	97.6	98	14661.5	13758	13570.6	13622.2	12607.9	12508.9	13570.6	11023.1	57	57	57	57	262.68
High	ENSP00000362413.4	pep chromosome:GRCh38:X:78104248:78129295:1 gene:ENSG00000102144.15 transcript:ENST00000373316.5 gene_biotype:protein_coding transcript_biotype:protein_coding gene_symbol:PGK1 description:phosphoglycerate kinase 1 [Source:HGNC Symbol;Acc:HGNC:8896]	FALSE	TRUE	83.2134	40	154	33	High	High	High	High	0.94	0.994	1.071	99.9	93.9	99.3	107	30090.8	28292.1	29906.6	32239.4	25876.1	25723.4	29906.6	26088	48	48	48	48	515.01
High	ENSP00000371475.4	pep chromosome:GRCh38:15:43403061:43493171:-1 gene:ENSG00000067369.13 transcript:ENST00000382044.8 gene_biotype:protein_coding transcript_biotype:protein_coding gene_symbol:TP53BP1 description:tumor protein p53 binding protein 1 [Source:HGNC Symbol;Acc:HGNC:11999]	FALSE	TRUE	35.6601	47	57	47	High	High	High	High	1.027	1.104	0.998	96.9	99.5	107	96.7	7749	7955	8554.5	7735.8	6663.6	7232.7	8554.5	6259.8	40	40	40	40	216.08
High	ENSP00000338413.6	pep chromosome:GRCh38:X:47193829:47215128:1 gene:ENSG00000130985.17 transcript:ENST00000335972.11 gene_biotype:protein_coding transcript_biotype:protein_coding gene_symbol:UBA1 description:ubiquitin like modifier activating enzyme 1 [Source:HGNC Symbol;Acc:HGNC:12469]	FALSE	TRUE	48.5822	41	134	41	High	High	High	High	0.965	0.975	0.99	101.8	98.2	99.3	100.7	17419.1	16810.7	16992.2	17238.2	14979.3	15284.4	16992.2	13949.1	43	43	43	43	492.14
High	ENSP00000356520.3	pep chromosome:GRCh38:1:182839347:182887982:1 gene:ENSG00000135829.17 transcript:ENST00000367549.4 gene_biotype:protein_coding transcript_biotype:protein_coding gene_symbol:DHX9 description:DExH-box helicase 9 [Source:HGNC Symbol;Acc:HGNC:2750]	FALSE	TRUE	43.1496	51	77	49	High	High	High	High	1.03	0.969	0.937	101.6	104.7	98.5	95.2	11049.1	11383.4	10707.1	10357	9501.5	10349.9	10707.1	8380.8	52	52	52	52	258.92
High	ENSP00000359000.3	pep chromosome:GRCh38:10:102245532:102382899:1 gene:ENSG00000107862.4 transcript:ENST00000369983.3 gene_biotype:protein_coding transcript_biotype:protein_coding gene_symbol:GBF1 description:golgi brefeldin A resistant guanine nucleotide exchange factor 1 [Source:HGNC Symbol;Acc:HGNC:4181]	FALSE	TRUE	32.8133	52	68	49	High	High	High	High	1.016	1.023	0.982	99.5	101.1	101.8	97.7	9536.2	9689.2	9755.9	9362.4	8200.5	8809.5	9755.9	7576	50	50	50	50	216.69
High	ENSP00000438039.2	pep chromosome:GRCh38:2:26190655:26244604:-1 gene:ENSG00000084754.12 transcript:ENST00000492433.2 gene_biotype:protein_coding transcript_biotype:protein_coding gene_symbol:HADHA description:hydroxyacyl-CoA dehydrogenase trifunctional multienzyme complex subunit alpha [Source:HGNC Symbol;Acc:HGNC:4801]	FALSE	TRUE	50.5051	37	91	37	High	High	High	High	0.976	1.031	1.087	97.7	95.4	100.7	106.2	12301.2	12011.7	12678	13366.8	10578.2	10921.1	12678	10816.4	42	42	42	42	304.2
High	ENSP00000340019.2	pep chromosome:GRCh38:2:197486586:197500274:-1 gene:ENSG00000144381.17 transcript:ENST00000345042.6 gene_biotype:protein_coding transcript_biotype:protein_coding gene_symbol:HSPD1 description:heat shock protein family D (Hsp60) member 1 [Source:HGNC Symbol;Acc:HGNC:5261]	FALSE	TRUE	70.3316	36	102	36	High	High	High	High	1.029	1.084	1.157	93.7	96.4	101.5	108.4	13901.3	14301.8	15068	16085.7	11954.2	13003.3	15068	13016.5	40	40	40	40	341.19
High	ENSP00000299300.6	pep chromosome:GRCh38:12:69585459:69601570:1 gene:ENSG00000166226.13 transcript:ENST00000299300.11 gene_biotype:protein_coding transcript_biotype:protein_coding gene_symbol:CCT2 description:chaperonin containing TCP1 subunit 2 [Source:HGNC Symbol;Acc:HGNC:1615]	FALSE	TRUE	73.8318	37	96	37	High	High	High	High	1.066	1.107	1.097	93.7	99.8	103.7	102.8	13885.3	14797.1	15371.1	15228.5	11940.4	13453.7	15371.1	12322.9	46	46	46	46	341.71
High	ENSP00000377957.1	pep chromosome:GRCh38:4:119494397:119628084:-1 gene:ENSG00000138735.16 transcript:ENST00000394439.5 gene_biotype:protein_coding transcript_biotype:protein_coding gene_symbol:PDE5A description:phosphodiesterase 5A [Source:HGNC Symbol;Acc:HGNC:8784]	FALSE	TRUE	48.3597	42	84	1	High	High	High	High																				264.76
High	ENSP00000438178.2	pep chromosome:GRCh38:10:119035793:119080823:-1 gene:ENSG00000107581.13 transcript:ENST00000541549.2 gene_biotype:protein_coding transcript_biotype:protein_coding gene_symbol:EIF3A description:eukaryotic translation initiation factor 3 subunit A [Source:HGNC Symbol;Acc:HGNC:3271]	FALSE	TRUE	39.9421	62	101	61	High	High	High	High	1.031	1.027	1.008	98.4	101.4	101	99.2	15504.2	15980.4	15922.1	15628.9	13332.6	14529.5	15922.1	12646.9	67	67	67	67	291.47
High	ENSP00000301764.7	pep chromosome:GRCh38:11:61299451:61333366:-1 gene:ENSG00000167986.13 transcript:ENST00000301764.11 gene_biotype:protein_coding transcript_biotype:protein_coding gene_symbol:DDB1 description:damage specific DNA binding protein 1 [Source:HGNC Symbol;Acc:HGNC:2717]	FALSE	TRUE	43.9474	45	59	45	High	High	High	High	0.975	0.956	0.94	103.3	100.7	98.8	97.1	7202.1	7019.8	6885.4	6769.4	6193.3	6382.5	6885.4	5477.8	44	44	44	44	211.29
High	ENSP00000349860.4	pep chromosome:GRCh38:2:69319769:69387254:-1 gene:ENSG00000198380.12 transcript:ENST00000357308.8 gene_biotype:protein_coding transcript_biotype:protein_coding gene_symbol:GFPT1 description:glutamine--fructose-6-phosphate transaminase 1 [Source:HGNC Symbol;Acc:HGNC:4241]	FALSE	TRUE	58.5122	40	91	34	High	High	High	High	1.091	1.211	1.186	89.1	97.2	107.9	105.7	13370.7	14586.2	16189.9	15856.6	11497.9	13261.9	16189.9	12831.1	44	44	44	44	298.01
High	ENSP00000498253.1	pep chromosome:GRCh38:17:17042759:17192647:1 gene:ENSG00000133030.21 transcript:ENST00000651222.1 gene_biotype:protein_coding transcript_biotype:protein_coding gene_symbol:MPRIP description:myosin phosphatase Rho interacting protein [Source:HGNC Symbol;Acc:HGNC:30321]	FALSE	TRUE	24.3711	49	64	5	High	High	High	High	0.956	0.945	0.935	104.3	99.7	98.6	97.5	10984.1	10499.6	10383.4	10272.1	9445.6	9546.4	10383.4	8312.1	47	47	47	47	224.44
High	ENSP00000307387.3	pep chromosome:GRCh38:3:33798630:33869703:1 gene:ENSG00000170248.15 transcript:ENST00000307296.8 gene_biotype:protein_coding transcript_biotype:protein_coding gene_symbol:PDCD6IP description:programmed cell death 6 interacting protein [Source:HGNC Symbol;Acc:HGNC:8766]	FALSE	TRUE	61.4055	56	87	55	High	High	High	High	0.996	0.972	0.94	102.3	101.9	99.5	96.2	13238.5	13186.2	12874	12447.1	11384.2	11989	12874	10072.2	52	52	52	52	249.2
High	ENSP00000300289.5	pep chromosome:GRCh38:15:43746438:43773278:1 gene:ENSG00000167004.13 transcript:ENST00000300289.10 gene_biotype:protein_coding transcript_biotype:protein_coding gene_symbol:PDIA3 description:protein disulfide isomerase family A member 3 [Source:HGNC Symbol;Acc:HGNC:4606]	FALSE	TRUE	65.7426	45	124	45	High	High	High	High	1.017	1.303	1.379	85.1	86.5	110.9	117.4	17363.6	17651.1	22622.7	23945.3	14931.5	16048.5	22622.7	19376.4	47	47	47	47	380.08
High	ENSP00000325376.2	pep chromosome:GRCh38:19:8444975:8489114:1 gene:ENSG00000099783.12 transcript:ENST00000325495.9 gene_biotype:protein_coding transcript_biotype:protein_coding gene_symbol:HNRNPM description:heterogeneous nuclear ribonucleoprotein M [Source:HGNC Symbol;Acc:HGNC:5046]	FALSE	TRUE	63.5616	46	112	46	High	High	High	High	1.099	0.967	0.953	99.5	109.4	96.3	94.9	18254.8	20057.8	17658.1	17399.9	15697.9	18236.7	17658.1	14080	58	58	58	58	296.75
High	ENSP00000425721.1	pep chromosome:GRCh38:5:96662074:96771679:1 gene:ENSG00000153113.23 transcript:ENST00000508830.5 gene_biotype:protein_coding transcript_biotype:protein_coding gene_symbol:CAST description:calpastatin [Source:HGNC Symbol;Acc:HGNC:1515]	FALSE	TRUE	62.0733	46	104	1	High	High	High	High	0.966	0.99	0.942	102.6	99.1	101.6	96.7	21306.1	20590.7	21098.6	20076.7	18321.8	18721.3	21098.6	16246	50	50	50	50	286.28
High	ENSP00000216962.3	pep chromosome:GRCh38:20:25248085:25298012:1 gene:ENSG00000100994.12 transcript:ENST00000216962.9 gene_biotype:protein_coding transcript_biotype:protein_coding gene_symbol:PYGB description:glycogen phosphorylase B [Source:HGNC Symbol;Acc:HGNC:9723]	FALSE	TRUE	53.4994	45	85	36	High	High	High	High	0.977	1.069	1.098	96.5	94.3	103.2	105.9	13707.2	13398.1	14654.7	15044.2	11787.3	12181.7	14654.7	12173.7	51	51	51	51	273.6
High	ENSP00000498353.1	pep chromosome:GRCh38:11:119044311:119057227:-1 gene:ENSG00000149428.19 transcript:ENST00000652093.1 gene_biotype:protein_coding transcript_biotype:protein_coding gene_symbol:HYOU1 description:hypoxia up-regulated 1 [Source:HGNC Symbol;Acc:HGNC:16931]	FALSE	TRUE	45.2	41	92	30	High	High	High	High	1.485	2.133	2.206	58.6	87.1	125	129.3	9016.3	13392.2	19235.8	19889.8	7753.4	12176.3	19235.8	16094.8	47	47	47	47	292.56
High	ENSP00000327801.4	pep chromosome:GRCh38:17:81843166:81860535:-1 gene:ENSG00000185624.15 transcript:ENST00000331483.9 gene_biotype:protein_coding transcript_biotype:protein_coding gene_symbol:P4HB description:prolyl 4-hydroxylase subunit beta [Source:HGNC Symbol;Acc:HGNC:8548]	FALSE	TRUE	67.9134	47	192	46	High	High	High	High	0.985	1.121	1.09	95.3	93.9	106.8	103.9	37892.7	37327.4	42462.2	41316.7	32585.2	33938.4	42462.2	33433.3	51	51	51	51	569.24
High	ENSP00000355645.3	pep chromosome:GRCh38:1:229431245:229434094:-1 gene:ENSG00000143632.14 transcript:ENST00000366684.7 gene_biotype:protein_coding transcript_biotype:protein_coding gene_symbol:ACTA1 description:actin alpha 1, skeletal muscle [Source:HGNC Symbol;Acc:HGNC:129]	FALSE	TRUE	65.5172	28	622	1	Medium	Medium	Medium	Medium	1.016	1.125	1.174	92.7	94.2	104.3	108.8	381.1	387.1	428.5	447.2	327.7	351.9	428.5	361.9	2	2	2	2	1952.15
High	ENSP00000342379.4	pep chromosome:GRCh38:17:17042849:17185560:1 gene:ENSG00000133030.21 transcript:ENST00000341712.8 gene_biotype:protein_coding transcript_biotype:protein_coding gene_symbol:MPRIP description:myosin phosphatase Rho interacting protein [Source:HGNC Symbol;Acc:HGNC:30321]	FALSE	TRUE	54.439	46	62	2	High	High	High	High	0.98	0.929	0.94	103.9	101.8	96.5	97.7	327.5	320.9	304.1	307.9	281.6	291.7	304.1	249.1	2	2	2	2	223.17
High	ENSP00000439020.2	pep chromosome:GRCh38:12:49184959:49188899:-1 gene:ENSG00000167552.14 transcript:ENST00000295766.9 gene_biotype:protein_coding transcript_biotype:protein_coding gene_symbol:TUBA1A description:tubulin alpha 1a [Source:HGNC Symbol;Acc:HGNC:20766]	FALSE	TRUE	64.5233	29	357	1	High	High	High	High	1.025	0.988	0.982	100.1	102.6	98.9	98.4	4025	4123.7	3974.7	3954.1	3461.2	3749.3	3974.7	3199.6	5	5	5	5	1300.75
High	ENSP00000479153.1	pep chromosome:GRCh38:11:64852727:64879713:-1 gene:ENSG00000110047.18 transcript:ENST00000621096.4 gene_biotype:protein_coding transcript_biotype:protein_coding gene_symbol:EHD1 description:EH domain containing 1 [Source:HGNC Symbol;Acc:HGNC:3242]	FALSE	TRUE	77.9197	40	81	26	High	High	High	High	1.054	1.052	1.023	96.9	102.1	101.9	99.1	10521.7	11095.1	11070.3	10765	9048	10087.8	11070.3	8711	47	47	47	47	247.44
High	ENSP00000320295.7	pep chromosome:GRCh38:16:89923342:89936097:1 gene:ENSG00000258947.7 transcript:ENST00000315491.12 gene_biotype:protein_coding transcript_biotype:protein_coding gene_symbol:TUBB3 description:tubulin beta 3 class III [Source:HGNC Symbol;Acc:HGNC:20772]	FALSE	TRUE	72.8889	25	245	8	High	High	High	High	1.006	1.231	1.159	91	91.5	112	105.4	2843.6	2860.6	3501.8	3294.9	2445.3	2600.9	3501.8	2666.2	11	11	11	11	633.08
High	ENSP00000309474.6	pep chromosome:GRCh38:2:231056867:231172827:1 gene:ENSG00000173692.13 transcript:ENST00000308696.11 gene_biotype:protein_coding transcript_biotype:protein_coding gene_symbol:PSMD1 description:proteasome 26S subunit, non-ATPase 1 [Source:HGNC Symbol;Acc:HGNC:9554]	FALSE	TRUE	50.787	43	67	43	High	High	High	High	1.027	0.992	0.978	100.1	102.7	99.3	97.9	11608	11918.8	11518.4	11358.3	9982.1	10836.7	11518.4	9191.1	48	48	48	48	232.97
High	ENSP00000483316.1	pep chromosome:GRCh38:CHR_HSCHR16_1_CTG1:16034737:16228097:1 gene:ENSG00000278183.4 transcript:ENST00000621144.4 gene_biotype:protein_coding transcript_biotype:protein_coding gene_symbol:ABCC1 description:ATP binding cassette subfamily C member 1 [Source:HGNC Symbol;Acc:HGNC:51]	FALSE	TRUE	38.0797	55	64	53	High	High	High	High	0.827	0.887	0.943	109.4	90.4	97	103.2	8581.9	7093.3	7613	8093.4	7379.9	6449.3	7613	6549.1	54	54	54	54	212.71
High	ENSP00000398826.1	pep chromosome:GRCh38:7:134744252:134968402:1 gene:ENSG00000122786.20 transcript:ENST00000417172.5 gene_biotype:protein_coding transcript_biotype:protein_coding gene_symbol:CALD1 description:caldesmon 1 [Source:HGNC Symbol;Acc:HGNC:1441]	FALSE	TRUE	58.9219	48	141	4	High	High	High	High	1.129	1.047	1.047	94.7	106.9	99.2	99.2	662.3	747.5	693.3	693.4	569.5	679.7	693.3	561.1	4	4	4	4	372.94
High	ENSP00000387612.1	pep chromosome:GRCh38:22:29328821:29423179:-1 gene:ENSG00000100280.16 transcript:ENST00000415447.5 gene_biotype:protein_coding transcript_biotype:protein_coding gene_symbol:AP1B1 description:adaptor related protein complex 1 subunit beta 1 [Source:HGNC Symbol;Acc:HGNC:554]	FALSE	TRUE	48.8818	45	71	1	High	High	High	High	0.939	0.946	0.855	106.9	100.5	101.2	91.5	477.2	448.3	451.4	408.2	410.4	407.6	451.4	330.3	1	1	1	1	225.77
High	ENSP00000318687.5	pep chromosome:GRCh38:13:31134973:31161904:-1 gene:ENSG00000120694.20 transcript:ENST00000320027.10 gene_biotype:protein_coding transcript_biotype:protein_coding gene_symbol:HSPH1 description:heat shock protein family H (Hsp110) member 1 [Source:HGNC Symbol;Acc:HGNC:16969]	FALSE	TRUE	52.2145	43	73	2	High	High	High	High	1.046	1.034	1.042	97	101.5	100.4	101.1	12351.2	12925.4	12775.5	12867.7	10621.2	11751.9	12775.5	10412.5	43	43	43	43	240.57
High	ENSP00000301740.8	pep chromosome:GRCh38:16:2752638:2771412:1 gene:ENSG00000167978.17 transcript:ENST00000301740.13 gene_biotype:protein_coding transcript_biotype:protein_coding gene_symbol:SRRM2 description:serine/arginine repetitive matrix 2 [Source:HGNC Symbol;Acc:HGNC:16639]	FALSE	TRUE	26.0174	59	71	58	High	High	High	High	1.015	0.978	0.898	102.8	104.4	100.5	92.3	9236.5	9376.5	9032.7	8294.4	7942.8	8525.1	9032.7	6711.8	53	53	53	53	216.73
High	ENSP00000384194.1	pep chromosome:GRCh38:22:29327865:29367275:-1 gene:ENSG00000100280.16 transcript:ENST00000405198.5 gene_biotype:protein_coding transcript_biotype:protein_coding gene_symbol:AP1B1 description:adaptor related protein complex 1 subunit beta 1 [Source:HGNC Symbol;Acc:HGNC:554]	FALSE	TRUE	48.6828	45	70	1	High	High	High	High	0.945	0.954	0.9	105.3	99.5	100.4	94.7	5015.7	4740.3	4784.2	4513	4313.2	4309.9	4784.2	3651.9	22	22	22	22	221.67
High	ENSP00000267622.4	pep chromosome:GRCh38:14:91965991:92040059:-1 gene:ENSG00000100815.12 transcript:ENST00000267622.8 gene_biotype:protein_coding transcript_biotype:protein_coding gene_symbol:TRIP11 description:thyroid hormone receptor interactor 11 [Source:HGNC Symbol;Acc:HGNC:12305]	FALSE	TRUE	31.329	57	61	53	High	High	High	High	1.008	1.056	1.047	97.3	98.1	102.7	101.9	7866.7	7931.7	8308.1	8239.3	6764.8	7211.5	8308.1	6667.2	48	48	48	48	191.72
High	ENSP00000317232.4	pep chromosome:GRCh38:17:41812931:41823217:1 gene:ENSG00000141756.18 transcript:ENST00000321562.8 gene_biotype:protein_coding transcript_biotype:protein_coding gene_symbol:FKBP10 description:FKBP prolyl isomerase 10 [Source:HGNC Symbol;Acc:HGNC:18169]	FALSE	TRUE	58.7629	31	157	13	High	High	High	High	0.887	0.91	0.89	108.5	96.3	98.7	96.6	30423.1	27000.1	27693.5	27087.6	26161.8	24548.7	27693.5	21919.2	40	40	40	40	423.22
High	ENSP00000438733.2	pep chromosome:GRCh38:9:32384603:32450832:1 gene:ENSG00000122729.19 transcript:ENST00000541043.5 gene_biotype:protein_coding transcript_biotype:protein_coding gene_symbol:ACO1 description:aconitase 1 [Source:HGNC Symbol;Acc:HGNC:117]	FALSE	TRUE	51.7435	45	74	45	High	High	High	High	0.897	1.013	1.241	96.4	86.5	97.6	119.6	10998.8	9871	11140.5	13648.4	9458.2	8974.8	11140.5	11044.3	48	48	48	48	237.35
High	ENSP00000329419.4	pep chromosome:GRCh38:3:139357406:139389647:-1 gene:ENSG00000184432.10 transcript:ENST00000333188.10 gene_biotype:protein_coding transcript_biotype:protein_coding gene_symbol:COPB2 description:coatomer protein complex subunit beta 2 [Source:HGNC Symbol;Acc:HGNC:2232]	FALSE	TRUE	54.9669	47	84	47	High	High	High	High	1.027	1.006	1.024	98.6	101.2	99.2	101	15929.4	16351.7	16019.1	16307.8	13698.2	14867.1	16019.1	13196.2	49	49	49	49	258.74
High	ENSP00000497948.1	pep chromosome:GRCh38:5:95461755:95554977:-1 gene:ENSG00000198677.11 transcript:ENST00000649566.1 gene_biotype:protein_coding transcript_biotype:protein_coding gene_symbol:TTC37 description:tetratricopeptide repeat domain 37 [Source:HGNC Symbol;Acc:HGNC:23639]	FALSE	TRUE	37.0844	54	66	52	High	High	High	High	0.96	1.011	1.026	100.1	96	101.2	102.7	10309.2	9893.2	10427.3	10576.9	8865.2	8995	10427.3	8558.8	53	53	53	53	217.52
High	ENSP00000263277.2	pep chromosome:GRCh38:19:47713422:47743134:1 gene:ENSG00000024422.12 transcript:ENST00000263277.8 gene_biotype:protein_coding transcript_biotype:protein_coding gene_symbol:EHD2 description:EH domain containing 2 [Source:HGNC Symbol;Acc:HGNC:3243]	FALSE	TRUE	75.3223	37	125	32	High	High	High	High	0.859	0.887	0.932	108.8	93.4	96.5	101.3	22394.5	19236.1	19868.8	20866.7	19257.8	17489.6	19868.8	16885.2	43	43	43	43	408.51
High	ENSP00000290158.3	pep chromosome:GRCh38:17:47649919:47685505:1 gene:ENSG00000108424.10 transcript:ENST00000290158.9 gene_biotype:protein_coding transcript_biotype:protein_coding gene_symbol:KPNB1 description:karyopherin subunit beta 1 [Source:HGNC Symbol;Acc:HGNC:6400]	FALSE	TRUE	43.1507	33	103	33	High	High	High	High	0.939	0.976	0.956	103.3	97.1	100.8	98.8	14302	13432.9	13953.7	13675.1	12298.8	12213.3	13953.7	11065.8	39	39	39	39	353.8
High	ENSP00000356716.3	pep chromosome:GRCh38:1:171485551:171593511:1 gene:ENSG00000117523.16 transcript:ENST00000367742.7 gene_biotype:protein_coding transcript_biotype:protein_coding gene_symbol:PRRC2C description:proline rich coiled-coil 2C [Source:HGNC Symbol;Acc:HGNC:24903]	FALSE	TRUE	23.3416	62	70	58	High	High	High	High	1.009	0.962	0.926	102.7	103.5	98.7	95.1	12591	12698.4	12111	11660.3	10827.4	11545.5	12111	9435.5	56	56	56	56	199.3
High	ENSP00000450697.1	pep chromosome:GRCh38:14:31100118:31207804:-1 gene:ENSG00000092148.13 transcript:ENST00000553700.5 gene_biotype:protein_coding transcript_biotype:protein_coding gene_symbol:HECTD1 description:HECT domain E3 ubiquitin protein ligase 1 [Source:HGNC Symbol;Acc:HGNC:20157]	FALSE	TRUE	23.908	49	54	49	High	High	High	High	1.087	1.014	0.963	98.4	107	99.8	94.8	6218.6	6758.9	6302.9	5991.5	5347.6	6145.3	6302.9	4848.3	45	45	45	45	189.14
High	ENSP00000258341.3	pep chromosome:GRCh38:1:183023420:183145592:1 gene:ENSG00000135862.6 transcript:ENST00000258341.5 gene_biotype:protein_coding transcript_biotype:protein_coding gene_symbol:LAMC1 description:laminin subunit gamma 1 [Source:HGNC Symbol;Acc:HGNC:6492]	FALSE	TRUE	31.8832	43	55	43	High	High	High	High	0.897	0.962	1.189	98.8	88.7	95	117.5	8925.7	8008.7	8584.8	10611.3	7675.5	7281.6	8584.8	8586.7	44	44	44	44	200.63
High	ENSP00000365233.4	pep chromosome:GRCh38:13:102597003:102678461:1 gene:ENSG00000134900.12 transcript:ENST00000376065.8 gene_biotype:protein_coding transcript_biotype:protein_coding gene_symbol:TPP2 description:tripeptidyl peptidase 2 [Source:HGNC Symbol;Acc:HGNC:12016]	FALSE	TRUE	46.277	53	66	53	High	High	High	High	1.02	1.06	1.073	96.3	98.2	102.1	103.3	9801.6	9994.5	10393.8	10512.8	8428.7	9087.1	10393.8	8506.9	51	51	51	51	213.26
High	ENSP00000441178.1	pep chromosome:GRCh38:3:45917899:45995824:-1 gene:ENSG00000163820.15 transcript:ENST00000535325.5 gene_biotype:protein_coding transcript_biotype:protein_coding gene_symbol:FYCO1 description:FYVE and coiled-coil domain containing 1 [Source:HGNC Symbol;Acc:HGNC:14673]	FALSE	TRUE	40.5874	51	62	50	High	High	High	High	0.94	1.049	1.063	98.7	92.8	103.6	104.9	8090	7607.2	8486.7	8597.8	6956.9	6916.5	8486.7	6957.3	49	49	49	49	213.71
High	ENSP00000297185.3	pep chromosome:GRCh38:5:138553756:138575401:-1 gene:ENSG00000113013.15 transcript:ENST00000297185.9 gene_biotype:protein_coding transcript_biotype:protein_coding gene_symbol:HSPA9 description:heat shock protein family A (Hsp70) member 9 [Source:HGNC Symbol;Acc:HGNC:5244]	FALSE	TRUE	55.5228	38	109	37	High	High	High	High	1.056	1.153	1.161	91.5	96.7	105.5	106.2	21824.7	23057	25162.8	25332.6	18767.8	20963.6	25162.8	20499.1	44	44	44	44	331.37
High	ENSP00000382697.1	pep chromosome:GRCh38:18:20946906:21111813:-1 gene:ENSG00000067900.8 transcript:ENST00000399799.3 gene_biotype:protein_coding transcript_biotype:protein_coding gene_symbol:ROCK1 description:Rho associated coiled-coil containing protein kinase 1 [Source:HGNC Symbol;Acc:HGNC:10251]	FALSE	TRUE	44.1654	56	61	47	High	High	High	High	0.906	0.947	1.004	103.7	93.9	98.2	104.2	6770.1	6133.2	6410.4	6799.2	5821.8	5576.3	6410.4	5501.9	46	46	46	46	188.33
High	ENSP00000310129.4	pep chromosome:GRCh38:3:184299241:184309050:1 gene:ENSG00000175166.17 transcript:ENST00000310118.9 gene_biotype:protein_coding transcript_biotype:protein_coding gene_symbol:PSMD2 description:proteasome 26S subunit, non-ATPase 2 [Source:HGNC Symbol;Acc:HGNC:9559]	FALSE	TRUE	53.304	41	75	41	High	High	High	High	1.136	1.047	0.977	96.1	109.2	100.7	93.9	12465.5	14162.9	13053.1	12178	10719.5	12877	13053.1	9854.4	46	46	46	46	254.49
High	ENSP00000261023.3	pep chromosome:GRCh38:2:186590056:186680901:1 gene:ENSG00000138448.12 transcript:ENST00000261023.8 gene_biotype:protein_coding transcript_biotype:protein_coding gene_symbol:ITGAV description:integrin subunit alpha V [Source:HGNC Symbol;Acc:HGNC:6150]	FALSE	TRUE	44.3702	44	61	44	High	High	High	High	0.792	0.848	0.953	111.3	88.2	94.4	106.1	9681.4	7666.6	8213.2	9227.3	8325.4	6970.5	8213.2	7466.7	44	44	44	44	187.86
High	ENSP00000395710.1	pep chromosome:GRCh38:7:134779420:134968859:1 gene:ENSG00000122786.20 transcript:ENST00000422748.5 gene_biotype:protein_coding transcript_biotype:protein_coding gene_symbol:CALD1 description:caldesmon 1 [Source:HGNC Symbol;Acc:HGNC:1441]	FALSE	TRUE	59.5027	48	140	1	High	High	High	High	1.326	1.017	1.08	90.4	119.9	92	97.7	147.9	196.2	150.4	159.8	127.2	178.4	150.4	129.3	1	1	1	1	365.5
High	ENSP00000471367.1	pep chromosome:GRCh38:19:17075786:17213284:1 gene:ENSG00000099331.13 transcript:ENST00000594824.5 gene_biotype:protein_coding transcript_biotype:protein_coding gene_symbol:MYO9B description:myosin IXB [Source:HGNC Symbol;Acc:HGNC:7609]	FALSE	TRUE	29.1609	54	61	50	High	High	High	High	1.005	0.954	0.927	102.9	103.5	98.2	95.4	8313.6	8357.8	7927.5	7706.3	7149.1	7598.9	7927.5	6235.9	48	48	48	48	186.55
High	ENSP00000495274.1	pep chromosome:GRCh38:19:2100988:2151566:-1 gene:ENSG00000065000.18 transcript:ENST00000643116.2 gene_biotype:protein_coding transcript_biotype:protein_coding gene_symbol:AP3D1 description:adaptor related protein complex 3 subunit delta 1 [Source:HGNC Symbol;Acc:HGNC:568]	FALSE	TRUE	40.1646	46	68	45	High	High	High	High	0.977	1.007	0.994	100.6	98.2	101.3	99.9	12897.9	12595.7	12993.3	12817.9	11091.3	11452.1	12993.3	10372.2	48	48	48	48	219.51
High	ENSP00000444850.2	pep chromosome:GRCh38:4:75724593:75814213:1 gene:ENSG00000138768.14 transcript:ENST00000514213.6 gene_biotype:protein_coding transcript_biotype:protein_coding gene_symbol:USO1 description:USO1 vesicle transport factor [Source:HGNC Symbol;Acc:HGNC:30904]	FALSE	TRUE	45.0104	39	74	39	High	High	High	High	1.02	1.126	1.109	94	95.9	105.9	104.3	9894.1	10090.8	11143.8	10973.5	8508.3	9174.7	11143.8	8879.7	39	39	39	39	266.22
High	ENSP00000493560.1	pep chromosome:GRCh38:15:61852389:62060447:-1 gene:ENSG00000129003.18 transcript:ENST00000644861.1 gene_biotype:protein_coding transcript_biotype:protein_coding gene_symbol:VPS13C description:vacuolar protein sorting 13 homolog C [Source:HGNC Symbol;Acc:HGNC:23594]	FALSE	TRUE	17.3728	56	62	56	High	High	High	High	0.929	0.94	0.963	104.4	97	98.1	100.5	6993	6497.2	6575.7	6735.1	6013.5	5907.3	6575.7	5450	48	48	48	48	190.22
High	ENSP00000318697.4	pep chromosome:GRCh38:18:12308241:12326616:1 gene:ENSG00000176014.13 transcript:ENST00000317702.10 gene_biotype:protein_coding transcript_biotype:protein_coding gene_symbol:TUBB6 description:tubulin beta 6 class V [Source:HGNC Symbol;Acc:HGNC:20776]	FALSE	TRUE	75.3363	28	193	8	High	High	High	High	1.012	1.03	1.028	98.3	99.5	101.2	101	14476.5	14656.1	14912.7	14877.6	12448.8	13325.4	14912.7	12038.9	25	25	25	25	466.83
High	ENSP00000487365.1	pep chromosome:GRCh38:13:31136625:31162388:-1 gene:ENSG00000120694.20 transcript:ENST00000630972.2 gene_biotype:protein_coding transcript_biotype:protein_coding gene_symbol:HSPH1 description:heat shock protein family H (Hsp110) member 1 [Source:HGNC Symbol;Acc:HGNC:16969]	FALSE	TRUE	50.1163	42	73	1	High	High	High	High	0.813	1.005	0.919	107	87	107.6	98.3	287.1	233.5	288.5	263.8	246.9	212.3	288.5	213.4	1	1	1	1	235.51
High	ENSP00000354826.2	pep chromosome:GRCh38:7:134779634:134970729:1 gene:ENSG00000122786.20 transcript:ENST00000361675.7 gene_biotype:protein_coding transcript_biotype:protein_coding gene_symbol:CALD1 description:caldesmon 1 [Source:HGNC Symbol;Acc:HGNC:1441]	FALSE	TRUE	41.6141	48	139	1	High	High	High	High	0.919	0.917	0.887	107.5	98.7	98.5	95.3	29796.7	27377.6	27309.6	26436.4	25623.2	24892	27309.6	21392.2	48	48	48	48	360.53
High	ENSP00000354907.5	pep chromosome:GRCh38:11:57761797:57819178:1 gene:ENSG00000198561.13 transcript:ENST00000361796.9 gene_biotype:protein_coding transcript_biotype:protein_coding gene_symbol:CTNND1 description:catenin delta 1 [Source:HGNC Symbol;Acc:HGNC:2515]	FALSE	TRUE	53.6741	44	83	44	High	High	High	High	0.909	0.952	0.999	103.7	94.2	98.7	103.5	13732.9	12477.4	13071.1	13712.6	11809.4	11344.6	13071.1	11096.1	44	44	44	44	293.69
High	ENSP00000348163.3	pep chromosome:GRCh38:X:115561174:115650861:1 gene:ENSG00000102024.18 transcript:ENST00000355899.8 gene_biotype:protein_coding transcript_biotype:protein_coding gene_symbol:PLS3 description:plastin 3 [Source:HGNC Symbol;Acc:HGNC:9091]	FALSE	TRUE	59.2063	36	76	30	High	High	High	High	0.993	0.958	0.931	103	102.3	98.7	95.9	14959.2	14858.5	14328.8	13924.4	12863.9	13509.5	14328.8	11267.6	42	42	42	42	250.01
High	ENSP00000346762.3	pep chromosome:GRCh38:7:127652194:128092593:1 gene:ENSG00000197157.11 transcript:ENST00000354725.8 gene_biotype:protein_coding transcript_biotype:protein_coding gene_symbol:SND1 description:staphylococcal nuclease and tudor domain containing 1 [Source:HGNC Symbol;Acc:HGNC:30646]	FALSE	TRUE	53.2967	46	103	46	High	High	High	High	1.065	1.059	1.021	96.5	102.8	102.2	98.5	14041.2	14953.7	14873.7	14332.9	12074.5	13596	14873.7	11598.1	49	49	49	49	334.79
High	ENSP00000364794.3	pep chromosome:GRCh38:9:92210207:92293700:-1 gene:ENSG00000196305.17 transcript:ENST00000375643.7 gene_biotype:protein_coding transcript_biotype:protein_coding gene_symbol:IARS description:isoleucyl-tRNA synthetase [Source:HGNC Symbol;Acc:HGNC:5330]	FALSE	TRUE	44.7702	55	77	55	High	High	High	High	1.024	1.08	1.052	96.2	98.6	103.9	101.3	10977	11240.2	11854.4	11549.6	9439.5	10219.7	11854.4	9345.9	53	53	53	53	235.69
High	ENSP00000295006.5	pep chromosome:GRCh38:1:223712539:223776018:1 gene:ENSG00000162909.18 transcript:ENST00000295006.6 gene_biotype:protein_coding transcript_biotype:protein_coding gene_symbol:CAPN2 description:calpain 2 [Source:HGNC Symbol;Acc:HGNC:1479]	FALSE	TRUE	49.1429	31	99	30	High	High	High	High	0.954	0.968	0.94	103.6	98.9	100.2	97.3	14467.7	13809.3	14002.6	13594.1	12441.3	12555.5	14002.6	11000.3	36	36	36	36	362.36
High	ENSP00000351646.5	pep chromosome:GRCh38:11:64185272:64204543:1 gene:ENSG00000168439.16 transcript:ENST00000358794.9 gene_biotype:protein_coding transcript_biotype:protein_coding gene_symbol:STIP1 description:stress induced phosphoprotein 1 [Source:HGNC Symbol;Acc:HGNC:11387]	FALSE	TRUE	62.0339	50	114	50	High	High	High	High	1.026	1.091	1.088	95.1	97.6	103.7	103.5	21257.7	21814.7	23183.5	23129.4	18280.2	19834.1	23183.5	18716.2	57	57	57	57	313.08
High	ENSP00000377954.2	pep chromosome:GRCh38:5:146113034:146182650:-1 gene:ENSG00000133706.18 transcript:ENST00000394434.7 gene_biotype:protein_coding transcript_biotype:protein_coding gene_symbol:LARS description:leucyl-tRNA synthetase [Source:HGNC Symbol;Acc:HGNC:6512]	FALSE	TRUE	39.0306	46	79	46	High	High	High	High	1.013	1.057	1.064	96.7	98	102.3	103	11570	11725	12229.8	12316.1	9949.4	10660.5	12229.8	9966.1	43	43	43	43	249.87
High	ENSP00000485033.1	pep chromosome:GRCh38:10:126905456:127451465:1 gene:ENSG00000150760.12 transcript:ENST00000623213.1 gene_biotype:protein_coding transcript_biotype:protein_coding gene_symbol:DOCK1 description:dedicator of cytokinesis 1 [Source:HGNC Symbol;Acc:HGNC:2987]	FALSE	TRUE	28.8441	52	57	48	High	High	High	High	0.921	0.959	0.986	103.5	95.3	99.2	102	9737.3	8968.9	9336.7	9599	8373.4	8154.6	9336.7	7767.5	49	49	49	49	177.18
High	ENSP00000443475.1	pep chromosome:GRCh38:12:49227926:49273334:1 gene:ENSG00000167553.15 transcript:ENST00000541364.5 gene_biotype:protein_coding transcript_biotype:protein_coding gene_symbol:TUBA1C description:tubulin alpha 1c [Source:HGNC Symbol;Acc:HGNC:20768]	FALSE	TRUE	56.0694	29	300	2	High	High	High	High	1.013	0.987	0.963	100.9	102.2	99.6	97.2	45346.3	45928.4	44774.9	43682.1	38994.8	41758.4	44774.9	35347.4	35	35	35	35	1058.4
High	ENSP00000280326.4	pep chromosome:GRCh38:5:10250280:10266389:1 gene:ENSG00000150753.12 transcript:ENST00000280326.9 gene_biotype:protein_coding transcript_biotype:protein_coding gene_symbol:CCT5 description:chaperonin containing TCP1 subunit 5 [Source:HGNC Symbol;Acc:HGNC:1618]	FALSE	TRUE	65.8041	39	86	38	High	High	High	High	1.047	1.079	1.061	95.5	100	103.1	101.3	18576.6	19455.4	20052.8	19706.3	15974.6	17689	20052.8	15946.3	48	48	48	48	242.07
High	ENSP00000376410.4	pep chromosome:GRCh38:14:104689618:104722535:1 gene:ENSG00000203485.13 transcript:ENST00000392634.9 gene_biotype:protein_coding transcript_biotype:protein_coding gene_symbol:INF2 description:inverted formin, FH2 and WH2 domain containing [Source:HGNC Symbol;Acc:HGNC:23791]	FALSE	TRUE	47.2378	45	63	43	High	High	High	High	1.03	1.022	1.012	98.4	101.4	100.6	99.6	7916.3	8153.9	8094.4	8010	6807.5	7413.6	8094.4	6481.6	44	44	44	44	219.36
High	ENSP00000434516.1	pep chromosome:GRCh38:12:104215779:104350307:1 gene:ENSG00000198431.16 transcript:ENST00000525566.6 gene_biotype:protein_coding transcript_biotype:protein_coding gene_symbol:TXNRD1 description:thioredoxin reductase 1 [Source:HGNC Symbol;Acc:HGNC:12437]	FALSE	TRUE	53.9291	35	85	7	High	High	High	High	1.047	1.04	1.003	97.8	102.4	101.7	98.1	13383.7	14016.4	13916.2	13420.2	11509.1	12743.9	13916.2	10859.6	37	37	37	37	279.02
High	ENSP00000295688.3	pep chromosome:GRCh38:1:156308968:156338292:-1 gene:ENSG00000163468.15 transcript:ENST00000295688.8 gene_biotype:protein_coding transcript_biotype:protein_coding gene_symbol:CCT3 description:chaperonin containing TCP1 subunit 3 [Source:HGNC Symbol;Acc:HGNC:1616]	FALSE	TRUE	66.2385	37	107	29	High	High	High	High	1.04	1.054	1.054	96.4	100.3	101.6	101.7	16729.1	17399.2	17624.6	17636.9	14385.9	15819.5	17624.6	14271.7	44	44	44	44	337.81
High	ENSP00000354394.3	pep chromosome:GRCh38:2:190969034:191014250:-1 gene:ENSG00000115415.18 transcript:ENST00000361099.7 gene_biotype:protein_coding transcript_biotype:protein_coding gene_symbol:STAT1 description:signal transducer and activator of transcription 1 [Source:HGNC Symbol;Acc:HGNC:11362]	FALSE	TRUE	51.6	38	85	38	High	High	High	High	0.91	1.035	1.227	95.9	87.3	99.2	117.7	13292.7	12100.8	13755	16316.1	11430.8	11002.2	13755	13202.9	44	44	44	44	266.45
High	ENSP00000500710.1	pep chromosome:GRCh38:6:75817548:75915012:1 gene:ENSG00000196586.16 transcript:ENST00000672093.1 gene_biotype:protein_coding transcript_biotype:protein_coding gene_symbol:MYO6 description:myosin VI [Source:HGNC Symbol;Acc:HGNC:7605]	FALSE	TRUE	42.1012	51	58	51	High	High	High	High	1.02	0.993	0.941	101.2	103.2	100.5	95.2	8367.3	8531.7	8307	7869.7	7195.3	7757.1	8307	6368.1	48	48	48	48	203.43
High	ENSP00000489051.1	pep chromosome:GRCh38:1:20807319:21176836:-1 gene:ENSG00000075151.20 transcript:ENST00000634879.1 gene_biotype:protein_coding transcript_biotype:protein_coding gene_symbol:EIF4G3 description:eukaryotic translation initiation factor 4 gamma 3 [Source:HGNC Symbol;Acc:HGNC:3298]	FALSE	TRUE	29.425	49	68	2	High	High	High	High	0.958	0.96	0.955	103.3	98.9	99.2	98.6	9119.7	8735.4	8754.9	8707.8	7842.3	7942.3	8754.9	7046.3	38	38	38	38	214.46
High	ENSP00000442318.1	pep chromosome:GRCh38:12:67269358:67319953:1 gene:ENSG00000111530.13 transcript:ENST00000545606.6 gene_biotype:protein_coding transcript_biotype:protein_coding gene_symbol:CAND1 description:cullin associated and neddylation dissociated 1 [Source:HGNC Symbol;Acc:HGNC:30688]	FALSE	TRUE	40.9756	47	83	41	High	High	High	High	0.941	0.939	0.951	104.4	98.3	98.1	99.3	14390	13544.9	13515.8	13681.2	12374.4	12315.2	13515.8	11070.8	50	50	50	50	251.82
High	ENSP00000350310.5	pep chromosome:GRCh38:1:203626561:203744081:1 gene:ENSG00000058668.14 transcript:ENST00000357681.9 gene_biotype:protein_coding transcript_biotype:protein_coding gene_symbol:ATP2B4 description:ATPase plasma membrane Ca2+ transporting 4 [Source:HGNC Symbol;Acc:HGNC:817]	FALSE	TRUE	37.3444	46	88	26	High	High	High	High	0.99	0.952	0.95	102.8	101.7	97.9	97.7	14480.1	14333.2	13791.5	13762.6	12451.9	13031.9	13791.5	11136.7	49	49	49	49	272.45
High	ENSP00000363827.3	pep chromosome:GRCh38:1:21822244:21937310:-1 gene:ENSG00000142798.20 transcript:ENST00000374695.8 gene_biotype:protein_coding transcript_biotype:protein_coding gene_symbol:HSPG2 description:heparan sulfate proteoglycan 2 [Source:HGNC Symbol;Acc:HGNC:5273]	FALSE	TRUE	14.2792	47	50	47	High	High	High	High	0.892	0.932	0.98	105.2	93.8	98	103	5291.3	4717.8	4933.5	5184.3	4550.2	4289.4	4933.5	4195.1	42	42	42	42	171.28
High	ENSP00000413583.2	pep chromosome:GRCh38:1:62454830:62688275:-1 gene:ENSG00000116641.18 transcript:ENST00000454575.6 gene_biotype:protein_coding transcript_biotype:protein_coding gene_symbol:DOCK7 description:dedicator of cytokinesis 7 [Source:HGNC Symbol;Acc:HGNC:19190]	FALSE	TRUE	24.3776	52	55	47	High	High	High	High	1.013	1.011	0.993	99.6	100.8	100.7	98.9	8484.3	8592.8	8577.9	8426.5	7295.9	7812.6	8577.9	6818.7	50	50	50	50	167.86
High	ENSP00000401121.2	pep chromosome:GRCh38:CHR_HSCHR6_MHC_MCF_CTG1:31853814:31872249:-1 gene:ENSG00000224264.9 transcript:ENST00000422694.6 gene_biotype:protein_coding transcript_biotype:protein_coding gene_symbol:VARS description:valyl-tRNA synthetase [Source:HGNC Symbol;Acc:HGNC:12651]	FALSE	TRUE	39.2405	49	79	48	High	High	High	High	0.98	0.976	0.974	101.8	99.7	99.3	99.2	11019.9	10798.7	10753.6	10738.8	9476.4	9818.3	10753.6	8689.8	48	48	48	48	228.61
High	ENSP00000387691.4	pep chromosome:GRCh38:CHR_HSCHR6_MHC_APD_CTG1:31894980:31896908:1 gene:ENSG00000232804.5 transcript:ENST00000417199.4 gene_biotype:protein_coding transcript_biotype:protein_coding gene_symbol:HSPA1B description:heat shock protein family A (Hsp70) member 1B [Source:HGNC Symbol;Acc:HGNC:5233]	FALSE	TRUE	64.3302	37	132	26	High	High	High	High	0.977	1.333	1.991	75.5	73.7	100.6	150.2	11106.2	10847.3	14809.7	22116.1	9550.6	9862.5	14809.7	17896.2	34	34	34	34	412.73
High	ENSP00000262030.3	pep chromosome:GRCh38:12:56638175:56645984:-1 gene:ENSG00000110955.9 transcript:ENST00000262030.8 gene_biotype:protein_coding transcript_biotype:protein_coding gene_symbol:ATP5F1B description:ATP synthase F1 subunit beta [Source:HGNC Symbol;Acc:HGNC:830]	FALSE	TRUE	60.1134	23	117	23	High	High	High	High	0.991	1.045	1.092	96.9	96	101.3	105.8	15126.5	14986.1	15809.3	16518.7	13007.8	13625.5	15809.3	13366.9	30	30	30	30	432.26
High	ENSP00000339053.4	pep chromosome:GRCh38:6:73515750:73521032:-1 gene:ENSG00000156508.18 transcript:ENST00000309268.11 gene_biotype:protein_coding transcript_biotype:protein_coding gene_symbol:EEF1A1 description:eukaryotic translation elongation factor 1 alpha 1 [Source:HGNC Symbol;Acc:HGNC:3189]	FALSE	TRUE	82.2511	36	312	22	High	High	High	High	1.063	1.125	1.021	95	101	106.9	97	56102	59644.1	63089	57286.1	48244	54228.9	63089	46355.7	41	41	41	41	818.34
High	ENSP00000377958.3	pep chromosome:GRCh38:2:61868085:61888656:-1 gene:ENSG00000115484.15 transcript:ENST00000394440.8 gene_biotype:protein_coding transcript_biotype:protein_coding gene_symbol:CCT4 description:chaperonin containing TCP1 subunit 4 [Source:HGNC Symbol;Acc:HGNC:1617]	FALSE	TRUE	69.3878	34	88	33	High	High	High	High	1.075	1.044	1.034	96.3	103.5	100.6	99.6	11492.1	12349.4	12000.5	11879.3	9882.4	11228.2	12000.5	9612.7	37	37	37	37	302.63
High	ENSP00000262464.4	pep chromosome:GRCh38:5:128257909:128538245:-1 gene:ENSG00000138829.12 transcript:ENST00000262464.9 gene_biotype:protein_coding transcript_biotype:protein_coding gene_symbol:FBN2 description:fibrillin 2 [Source:HGNC Symbol;Acc:HGNC:3604]	FALSE	TRUE	18.956	45	52	39	High	High	High	High	0.747	0.98	1.215	101.5	75.8	99.4	123.3	5406.7	4039.7	5296.9	6571.1	4649.4	3672.9	5296.9	5317.3	41	41	41	41	172.98
High	ENSP00000369538.4	pep chromosome:GRCh38:10:5765223:5813434:-1 gene:ENSG00000057608.17 transcript:ENST00000380191.9 gene_biotype:protein_coding transcript_biotype:protein_coding gene_symbol:GDI2 description:GDP dissociation inhibitor 2 [Source:HGNC Symbol;Acc:HGNC:4227]	FALSE	TRUE	70.3371	32	91	15	High	High	High	High	0.981	1.02	1.003	99.9	98	101.9	100.2	18801.3	18453	19170.5	18860.3	16167.9	16777.6	19170.5	15261.7	37	37	37	37	281.08
High	ENSP00000383274.2	pep chromosome:GRCh38:1:20807004:21176847:-1 gene:ENSG00000075151.20 transcript:ENST00000400422.6 gene_biotype:protein_coding transcript_biotype:protein_coding gene_symbol:EIF4G3 description:eukaryotic translation initiation factor 4 gamma 3 [Source:HGNC Symbol;Acc:HGNC:3298]	FALSE	TRUE	31.5854	48	66	1	High	High	High	High	1.08	0.795	0.849	107.4	116	85.4	91.2	58.5	63.2	46.5	49.6	50.3	57.4	46.5	40.2	1	1	1	1	208.85
High	ENSP00000306881.6	pep chromosome:GRCh38:14:39031919:39103235:-1 gene:ENSG00000100934.15 transcript:ENST00000307712.11 gene_biotype:protein_coding transcript_biotype:protein_coding gene_symbol:SEC23A description:Sec23 homolog A, coat complex II component [Source:HGNC Symbol;Acc:HGNC:10701]	FALSE	TRUE	49.9346	28	70	25	High	High	High	High	1.013	1.002	0.977	100.2	101.5	100.4	97.9	10204.9	10342.1	10228	9970.9	8775.5	9403.2	10228	8068.4	32	32	32	32	243.33
High	ENSP00000496166.1	pep chromosome:GRCh38:16:30065760:30070420:1 gene:ENSG00000149925.20 transcript:ENST00000642816.2 gene_biotype:protein_coding transcript_biotype:protein_coding gene_symbol:ALDOA description:aldolase, fructose-bisphosphate A [Source:HGNC Symbol;Acc:HGNC:414]	FALSE	TRUE	71.5311	35	164	4	High	High	High	High	0.963	1.045	1.09	97.6	94	102	106.4	18211.6	17539.9	19023.3	19843.3	15660.8	15947.4	19023.3	16057.1	36	36	36	36	601.73
High	ENSP00000341903.4	pep chromosome:GRCh38:2:191245276:191425389:1 gene:ENSG00000128641.19 transcript:ENST00000339514.8 gene_biotype:protein_coding transcript_biotype:protein_coding gene_symbol:MYO1B description:myosin IB [Source:HGNC Symbol;Acc:HGNC:7596]	FALSE	TRUE	45.6401	48	74	47	High	High	High	High	0.824	0.965	1.107	102.7	84.6	99.1	113.6	11425.3	9417.9	11028.9	12647.4	9825	8562.8	11028.9	10234.2	48	48	48	48	223.08
High	ENSP00000358633.2	pep chromosome:GRCh38:X:154532000:154547572:-1 gene:ENSG00000160211.19 transcript:ENST00000369620.6 gene_biotype:protein_coding transcript_biotype:protein_coding gene_symbol:G6PD description:glucose-6-phosphate dehydrogenase [Source:HGNC Symbol;Acc:HGNC:4057]	FALSE	TRUE	71.3012	37	135	14	High	High	High	High	0.938	0.962	0.968	103.4	97	99.5	100.1	22611.1	21204.3	21751.7	21886	19444	19279.1	21751.7	17710	43	43	43	43	464.47
High	ENSP00000248437.4	pep chromosome:GRCh38:2:219249710:219253918:-1 gene:ENSG00000127824.14 transcript:ENST00000248437.9 gene_biotype:protein_coding transcript_biotype:protein_coding gene_symbol:TUBA4A description:tubulin alpha 4a [Source:HGNC Symbol;Acc:HGNC:12407]	FALSE	TRUE	64.2857	27	281	5	High	High	High	High	1.032	0.952	0.947	101.8	105	96.8	96.4	2448.2	2525.9	2329.6	2318.2	2105.3	2296.6	2329.6	1875.9	5	5	5	5	1019.97
High	ENSP00000394071.2	pep chromosome:GRCh38:X:154437154:154443467:1 gene:ENSG00000203879.12 transcript:ENST00000447750.7 gene_biotype:protein_coding transcript_biotype:protein_coding gene_symbol:GDI1 description:GDP dissociation inhibitor 1 [Source:HGNC Symbol;Acc:HGNC:4226]	FALSE	TRUE	72.4832	27	78	18	High	High	High	High	0.937	1.015	1.042	100.1	93.8	101.7	104.4	9835.6	9213	9988	10251	8458	8376.5	9988	8295.1	23	23	23	23	263.54
High	ENSP00000303758.4	pep chromosome:GRCh38:1:23084030:23177808:-1 gene:ENSG00000169641.13 transcript:ENST00000302291.8 gene_biotype:protein_coding transcript_biotype:protein_coding gene_symbol:LUZP1 description:leucine zipper protein 1 [Source:HGNC Symbol;Acc:HGNC:14985]	FALSE	TRUE	42.5651	47	59	45	High	High	High	High	1.09	0.947	0.901	101.6	110.7	96.2	91.5	7972.9	8689.3	7552.1	7186.2	6856.2	7900.4	7552.1	5815.1	43	44	44	44	190.89
High	ENSP00000371890.2	pep chromosome:GRCh38:4:10074340:10116949:-1 gene:ENSG00000071127.17 transcript:ENST00000382452.6 gene_biotype:protein_coding transcript_biotype:protein_coding gene_symbol:WDR1 description:WD repeat domain 1 [Source:HGNC Symbol;Acc:HGNC:12754]	FALSE	TRUE	68.6469	38	103	38	High	High	High	High	0.965	0.959	0.916	104.2	100.5	99.9	95.4	19139.4	18470.9	18358.1	17529.2	16458.6	16793.9	18358.1	14184.5	40	40	40	40	394.81
High	ENSP00000377191.1	pep chromosome:GRCh38:7:107923803:108002027:-1 gene:ENSG00000091136.14 transcript:ENST00000393561.5 gene_biotype:protein_coding transcript_biotype:protein_coding gene_symbol:LAMB1 description:laminin subunit beta 1 [Source:HGNC Symbol;Acc:HGNC:6486]	FALSE	TRUE	30.221	47	57	44	High	High	High	High	0.871	0.934	1.127	101.7	88.6	95	114.6	7993.8	6958.9	7466.1	9006.8	6874.1	6327.1	7466.1	7288.3	43	43	43	43	202.14
High	ENSP00000382177.3	pep chromosome:GRCh38:15:52307283:52529050:-1 gene:ENSG00000197535.14 transcript:ENST00000399231.7 gene_biotype:protein_coding transcript_biotype:protein_coding gene_symbol:MYO5A description:myosin VA [Source:HGNC Symbol;Acc:HGNC:7602]	FALSE	TRUE	27.7628	54	58	47	High	High	High	High	0.986	1.026	1.009	99.5	98.1	102.1	100.4	7116.9	7016.5	7304.6	7182.9	6120.1	6379.4	7304.6	5812.3	47	47	47	47	177.93
High	P08758	Annexin A5 OS=Homo sapiens GN=ANXA5 PE=1 SV=2	TRUE	TRUE	79.6875	34	253	32	High	High	High	High	0.942	1.012	1.04	100.2	94.3	101.3	104.2	37069.6	34910.4	37500.5	38561.9	31877.4	31740.8	37500.5	31204.2	39	39	39	39	743.54
High	ENSP00000491215.1	pep chromosome:GRCh38:1:244850297:244864543:-1 gene:ENSG00000153187.20 transcript:ENST00000640218.2 gene_biotype:protein_coding transcript_biotype:protein_coding gene_symbol:HNRNPU description:heterogeneous nuclear ribonucleoprotein U [Source:HGNC Symbol;Acc:HGNC:5048]	FALSE	TRUE	48.3636	43	82	3	High	High	High	High	1.066	0.967	0.955	100.3	106.9	97	95.8	16036.7	17089.7	15511.8	15312.8	13790.5	15538.1	15511.8	12391	46	46	46	46	244.75
High	ENSP00000484535.2	pep chromosome:GRCh38:CHR_HSCHR15_4_CTG8:29850002:29972346:-1 gene:ENSG00000277401.4 transcript:ENST00000621049.4 gene_biotype:protein_coding transcript_biotype:protein_coding gene_symbol:TJP1 description:tight junction protein 1 [Source:HGNC Symbol;Acc:HGNC:11827]	FALSE	TRUE	32.6357	47	49	3	High	High	High	High	0.955	0.983	0.964	102.5	97.9	100.8	98.8	7768.4	7421	7635.8	7485.5	6680.3	6747.2	7635.8	6057.2	42	42	42	42	160.93
High	ENSP00000231572.3	pep chromosome:GRCh38:5:168486471:168519301:1 gene:ENSG00000113643.9 transcript:ENST00000231572.8 gene_biotype:protein_coding transcript_biotype:protein_coding gene_symbol:RARS description:arginyl-tRNA synthetase [Source:HGNC Symbol;Acc:HGNC:9870]	FALSE	TRUE	58.3333	43	80	42	High	High	High	High	0.983	1.018	1.034	99.1	97.5	100.9	102.5	12501.2	12290	12723.8	12923.3	10750.2	11174.2	12723.8	10457.5	43	43	43	43	236.98
High	ENSP00000499947.1	pep chromosome:GRCh38:CHR_HG2365_PATCH:23539361:23616629:-1 gene:ENSG00000288461.1 transcript:ENST00000672091.1 gene_biotype:protein_coding transcript_biotype:protein_coding gene_symbol:AC270230.1	FALSE	TRUE	37.51	44	54	22	High	High	High	High	0.983	0.967	0.967	102.1	100.4	98.7	98.8	10278.2	10099.3	9935.6	9938	8838.6	9182.4	9935.6	8041.8	45	45	45	45	167.66
High	ENSP00000391481.1	pep chromosome:GRCh38:3:53225657:53256022:-1 gene:ENSG00000163931.16 transcript:ENST00000423516.5 gene_biotype:protein_coding transcript_biotype:protein_coding gene_symbol:TKT description:transketolase [Source:HGNC Symbol;Acc:HGNC:11834]	FALSE	TRUE	57.6862	39	84	21	High	High	High	High	1.025	0.982	0.915	102	104.6	100.2	93.3	14968.1	15344.9	14703.4	13691.7	12871.6	13951.7	14703.4	11079.3	42	42	42	42	251.53
High	ENSP00000289371.5	pep chromosome:GRCh38:2:99337389:99401326:1 gene:ENSG00000158417.11 transcript:ENST00000289371.11 gene_biotype:protein_coding transcript_biotype:protein_coding gene_symbol:EIF5B description:eukaryotic translation initiation factor 5B [Source:HGNC Symbol;Acc:HGNC:30793]	FALSE	TRUE	37.7869	45	62	44	High	High	High	High	1.04	1.041	1.05	96.8	100.7	100.8	101.6	10334.9	10751	10758.8	10847.3	8887.3	9774.9	10758.8	8777.6	43	43	43	43	192.88
High	ENSP00000293831.8	pep chromosome:GRCh38:17:7572825:7579006:1 gene:ENSG00000161960.15 transcript:ENST00000293831.13 gene_biotype:protein_coding transcript_biotype:protein_coding gene_symbol:EIF4A1 description:eukaryotic translation initiation factor 4A1 [Source:HGNC Symbol;Acc:HGNC:3282]	FALSE	TRUE	64.2857	27	109	13	High	High	High	High	1.073	1.05	1.01	96.8	103.8	101.6	97.8	18948.4	20326.9	19897.2	19140.3	16294.4	18481.4	19897.2	15488.2	38	38	38	38	343.78
High	Q3SZ57	Alpha-fetoprotein OS=Bos taurus GN=AFP PE=2 SV=1	TRUE	FALSE	62.7869	34	99	33	High	High	High	High	1.179	0.862	0.92	101	119.1	87	92.9	11813.1	13928.1	10181.9	10865.9	10158.5	12663.5	10181.9	8792.6	37	37	37	37	348.7
High	ENSP00000349053.3	pep chromosome:GRCh38:11:62624829:62646613:-1 gene:ENSG00000089597.18 transcript:ENST00000356638.8 gene_biotype:protein_coding transcript_biotype:protein_coding gene_symbol:GANAB description:glucosidase II alpha subunit [Source:HGNC Symbol;Acc:HGNC:4138]	FALSE	TRUE	46.0805	40	91	2	High	High	High	High	1.02	1.086	1.04	96.5	98.4	104.8	100.3	11827.3	12066.6	12842.4	12295.9	10170.7	10971.1	12842.4	9949.8	44	44	44	44	310.55
High	ENSP00000312506.5	pep chromosome:GRCh38:15:75674322:75712848:-1 gene:ENSG00000173546.7 transcript:ENST00000308508.5 gene_biotype:protein_coding transcript_biotype:protein_coding gene_symbol:CSPG4 description:chondroitin sulfate proteoglycan 4 [Source:HGNC Symbol;Acc:HGNC:2466]	FALSE	TRUE	23.9018	42	54	42	High	High	High	High	1.017	0.916	0.906	104.2	105.9	95.5	94.4	6244.3	6348.3	5722.8	5655.2	5369.7	5771.9	5722.8	4576.2	36	36	36	36	199.63
High	ENSP00000286788.4	pep chromosome:GRCh38:21:29056326:29073648:-1 gene:ENSG00000156261.13 transcript:ENST00000286788.9 gene_biotype:protein_coding transcript_biotype:protein_coding gene_symbol:CCT8 description:chaperonin containing TCP1 subunit 8 [Source:HGNC Symbol;Acc:HGNC:1623]	FALSE	TRUE	64.2336	36	98	36	High	High	High	High	1.039	1.053	1.04	96.8	100.6	101.9	100.7	18540.9	19260.5	19522.3	19287.8	15943.9	17511.8	19522.3	15607.6	41	41	41	41	287.47
High	ENSP00000233084.3	pep chromosome:GRCh38:2:15591868:15631101:1 gene:ENSG00000079785.15 transcript:ENST00000233084.8 gene_biotype:protein_coding transcript_biotype:protein_coding gene_symbol:DDX1 description:DEAD-box helicase 1 [Source:HGNC Symbol;Acc:HGNC:2734]	FALSE	TRUE	55.6757	41	83	41	High	High	High	High	1.017	1.018	0.995	99.2	100.9	101.1	98.8	11028.8	11213.9	11232.2	10978.5	9484	10195.7	11232.2	8883.8	45	45	45	45	237.7
High	ENSP00000437073.1	pep chromosome:GRCh38:17:29071124:29180412:-1 gene:ENSG00000196535.16 transcript:ENST00000527372.6 gene_biotype:protein_coding transcript_biotype:protein_coding gene_symbol:MYO18A description:myosin XVIIIA [Source:HGNC Symbol;Acc:HGNC:31104]	FALSE	TRUE	27.8481	53	59	51	High	High	High	High	0.97	1.007	0.983	101	98	101.7	99.3	7264.6	7045.6	7317	7144	6247.1	6405.9	7317	5780.9	47	47	47	47	173.66
High	ENSP00000335321.5	pep chromosome:GRCh38:2:197389784:197435091:-1 gene:ENSG00000115524.16 transcript:ENST00000335508.10 gene_biotype:protein_coding transcript_biotype:protein_coding gene_symbol:SF3B1 description:splicing factor 3b subunit 1 [Source:HGNC Symbol;Acc:HGNC:10768]	FALSE	TRUE	41.411	47	56	47	High	High	High	High	1.107	1.068	0.918	97.7	108.2	104.4	89.7	8021.1	8877.5	8570	7365	6897.6	8071.5	8570	5959.7	46	46	46	46	192.25
High	ENSP00000409171.1	pep chromosome:GRCh38:22:50274979:50307627:-1 gene:ENSG00000196576.15 transcript:ENST00000449103.5 gene_biotype:protein_coding transcript_biotype:protein_coding gene_symbol:PLXNB2 description:plexin B2 [Source:HGNC Symbol;Acc:HGNC:9104]	FALSE	TRUE	30.4679	51	59	50	High	High	High	High	0.887	0.881	0.935	108	95.8	95.2	101	8379.6	7431.8	7385.4	7836	7205.9	6757.1	7385.4	6340.9	49	49	49	49	180.28
High	ENSP00000222673.5	pep chromosome:GRCh38:7:44606627:44709066:1 gene:ENSG00000105953.15 transcript:ENST00000222673.6 gene_biotype:protein_coding transcript_biotype:protein_coding gene_symbol:OGDH description:oxoglutarate dehydrogenase [Source:HGNC Symbol;Acc:HGNC:8124]	FALSE	TRUE	40.958	37	49	37	High	High	High	High	0.993	1.07	1.057	97.1	96.4	103.9	102.7	6747.8	6698.8	7221.1	7134.9	5802.7	6090.6	7221.1	5773.5	37	37	37	37	167.49
High	ENSP00000324804.6	pep chromosome:GRCh38:19:52190052:52229518:1 gene:ENSG00000105568.18 transcript:ENST00000322088.11 gene_biotype:protein_coding transcript_biotype:protein_coding gene_symbol:PPP2R1A description:protein phosphatase 2 scaffold subunit Aalpha [Source:HGNC Symbol;Acc:HGNC:9302]	FALSE	TRUE	61.7997	36	88	24	High	High	High	High	1.015	0.963	0.951	101.8	103.3	98	96.8	15076.4	15304.3	14516.1	14336.6	12964.7	13914.8	14516.1	11601.2	42	42	42	42	260.65
High	ENSP00000340466.4	pep chromosome:GRCh38:11:62624826:62646615:-1 gene:ENSG00000089597.18 transcript:ENST00000346178.8 gene_biotype:protein_coding transcript_biotype:protein_coding gene_symbol:GANAB description:glucosidase II alpha subunit [Source:HGNC Symbol;Acc:HGNC:4138]	FALSE	TRUE	43.4783	39	89	1	Medium	Medium	Medium	Medium	0.89	0.966	0.878	107.1	95.3	103.5	94.1	104.9	93.3	101.3	92.1	90.2	84.9	101.3	74.6	1	1	1	1	306.92
High	ENSP00000367202.3	pep chromosome:GRCh38:9:36036913:36124455:1 gene:ENSG00000122707.12 transcript:ENST00000377966.4 gene_biotype:protein_coding transcript_biotype:protein_coding gene_symbol:RECK description:reversion inducing cysteine rich protein with kazal motifs [Source:HGNC Symbol;Acc:HGNC:11345]	FALSE	TRUE	36.6632	31	48	31	High	High	High	High	0.778	0.797	0.916	114.6	89.1	91.4	104.9	8902.4	6926	7099	8153.8	7655.5	6297.2	7099	6598	34	34	34	34	174.14
High	ENSP00000470142.1	pep chromosome:GRCh38:19:18832001:18868229:1 gene:ENSG00000005007.12 transcript:ENST00000599848.5 gene_biotype:protein_coding transcript_biotype:protein_coding gene_symbol:UPF1 description:UPF1 RNA helicase and ATPase [Source:HGNC Symbol;Acc:HGNC:9962]	FALSE	TRUE	46.7671	46	59	45	High	High	High	High	1.048	1.014	0.975	99.1	103.9	100.5	96.6	6869.3	7201.8	6967.4	6699.9	5907.1	6547.9	6967.4	5421.6	42	42	42	42	193.57
High	ENSP00000317334.7	pep chromosome:GRCh38:6:159778498:159789602:-1 gene:ENSG00000120438.12 transcript:ENST00000321394.12 gene_biotype:protein_coding transcript_biotype:protein_coding gene_symbol:TCP1 description:t-complex 1 [Source:HGNC Symbol;Acc:HGNC:11655]	FALSE	TRUE	66.1871	30	63	30	High	High	High	High	1.045	1.035	1.03	97.3	101.7	100.8	100.2	8520.4	8900.9	8821.1	8772.4	7327	8092.8	8821.1	7098.6	33	33	33	33	217.04
High	ENSP00000420381.1	pep chromosome:GRCh38:7:128739404:128769936:1 gene:ENSG00000128595.17 transcript:ENST00000479257.5 gene_biotype:protein_coding transcript_biotype:protein_coding gene_symbol:CALU description:calumenin [Source:HGNC Symbol;Acc:HGNC:1458]	FALSE	TRUE	70.5882	27	123	6	High	High	High	High	0.963	1.023	0.986	100.7	97	103	99.3	23561.9	22690.4	24093.4	23239.5	20261.7	20630.3	24093.4	18805.3	31	31	31	31	415.64
High	ENSP00000494664.1	pep chromosome:GRCh38:10:69278496:69401882:1 gene:ENSG00000156515.23 transcript:ENST00000643399.2 gene_biotype:protein_coding transcript_biotype:protein_coding gene_symbol:HK1 description:hexokinase 1 [Source:HGNC Symbol;Acc:HGNC:4922]	FALSE	TRUE	47.7742	42	71	38	High	High	High	High	1.045	1.004	0.992	99	103.5	99.4	98.2	11952.7	12490.4	11999.7	11851.7	10278.5	11356.4	11999.7	9590.4	46	46	46	46	208.12
High	ENSP00000340900.5	pep chromosome:GRCh38:1:222618097:222668007:1 gene:ENSG00000154305.18 transcript:ENST00000344922.10 gene_biotype:protein_coding transcript_biotype:protein_coding gene_symbol:MIA3 description:MIA SH3 domain ER export factor 3 [Source:HGNC Symbol;Acc:HGNC:24008]	FALSE	TRUE	27.1631	52	55	51	High	High	High	High	0.996	1.067	1.043	97.4	97	104	101.6	7590.1	7556.6	8099.8	7918.1	6527	6870.6	8099.8	6407.3	48	48	48	48	170.34
High	ENSP00000342858.4	pep chromosome:GRCh38:14:52857275:52950992:-1 gene:ENSG00000073712.15 transcript:ENST00000343279.8 gene_biotype:protein_coding transcript_biotype:protein_coding gene_symbol:FERMT2 description:fermitin family member 2 [Source:HGNC Symbol;Acc:HGNC:15767]	FALSE	TRUE	55.8952	35	61	32	High	High	High	High	0.908	0.991	0.948	104	94.5	103.1	98.5	11952.7	10858.8	11848.5	11327.2	10278.5	9872.9	11848.5	9165.9	42	42	42	42	196.32
High	ENSP00000393151.2	pep chromosome:GRCh38:1:244850297:244864560:-1 gene:ENSG00000153187.20 transcript:ENST00000444376.7 gene_biotype:protein_coding transcript_biotype:protein_coding gene_symbol:HNRNPU description:heterogeneous nuclear ribonucleoprotein U [Source:HGNC Symbol;Acc:HGNC:5048]	FALSE	TRUE	47.7667	42	78	2	High	High	High	High	1.259	0.925	1.117	93	117.1	86	103.9	470.5	592.3	435.2	525.6	404.6	538.6	435.2	425.3	2	2	2	2	232.25
High	ENSP00000378500.1	pep chromosome:GRCh38:7:74317547:74403848:1 gene:ENSG00000106665.15 transcript:ENST00000395060.5 gene_biotype:protein_coding transcript_biotype:protein_coding gene_symbol:CLIP2 description:CAP-Gly domain containing linker protein 2 [Source:HGNC Symbol;Acc:HGNC:2586]	FALSE	TRUE	43.4034	47	55	1	High	High	High	High	0.958	0.924	0.95	104.4	100	96.4	99.2	6552.6	6280.4	6053.5	6228	5634.8	5710.2	6053.5	5039.7	37	37	37	37	176.98
High	ENSP00000481029.1	pep chromosome:GRCh38:11:47418769:47426473:-1 gene:ENSG00000165916.8 transcript:ENST00000619920.4 gene_biotype:protein_coding transcript_biotype:protein_coding gene_symbol:PSMC3 description:proteasome 26S subunit, ATPase 3 [Source:HGNC Symbol;Acc:HGNC:9549]	FALSE	TRUE	69.0205	28	65	28	High	High	High	High	1.032	1.003	0.969	99.9	103.1	100.2	96.8	13143.1	13559.8	13184.6	12742	11302.2	12328.7	13184.6	10310.8	35	35	35	35	194.83
High	ENSP00000355151.5	pep chromosome:GRCh38:7:74289475:74405930:1 gene:ENSG00000106665.15 transcript:ENST00000361545.9 gene_biotype:protein_coding transcript_biotype:protein_coding gene_symbol:CLIP2 description:CAP-Gly domain containing linker protein 2 [Source:HGNC Symbol;Acc:HGNC:2586]	FALSE	TRUE	44.8071	47	55	1	High	High	High	High	0.889	0.935	0.962	105.7	93.9	98.8	101.7	230.1	204.6	215.2	221.4	197.9	186	215.2	179.2	1	1	1	1	177.96
High	ENSP00000362914.3	pep chromosome:GRCh38:9:121268060:121332738:1 gene:ENSG00000148180.19 transcript:ENST00000373808.8 gene_biotype:protein_coding transcript_biotype:protein_coding gene_symbol:GSN description:gelsolin [Source:HGNC Symbol;Acc:HGNC:4620]	FALSE	TRUE	51.2129	39	123	13	High	High	High	High	0.916	0.922	0.931	106.1	97.2	97.9	98.8	18367.6	16817.1	16939.8	17097.8	15794.9	15290.2	16939.8	13835.5	40	40	40	40	416.93
High	ENSP00000267113.4	pep chromosome:GRCh38:12:56128267:56144041:1 gene:ENSG00000139641.12 transcript:ENST00000267113.4 gene_biotype:protein_coding transcript_biotype:protein_coding gene_symbol:ESYT1 description:extended synaptotagmin 1 [Source:HGNC Symbol;Acc:HGNC:29534]	FALSE	TRUE	40.2154	38	61	1	High	High	High	High	0.976	0.959	0.982	102.1	99.7	97.9	100.3	191.4	186.8	183.5	187.9	164.6	169.8	183.5	152	1	1	1	1	198.33
High	ENSP00000281513.5	pep chromosome:GRCh38:2:15166916:15561334:-1 gene:ENSG00000151779.13 transcript:ENST00000281513.10 gene_biotype:protein_coding transcript_biotype:protein_coding gene_symbol:NBAS description:neuroblastoma amplified sequence [Source:HGNC Symbol;Acc:HGNC:15625]	FALSE	TRUE	22.1847	49	53	49	High	High	High	High	1.006	1.021	1.028	98.7	99.2	100.7	101.4	6555.4	6592.7	6693.9	6737	5637.2	5994.1	6693.9	5451.5	44	44	44	44	162.08
High	ENSP00000325527.5	pep chromosome:GRCh38:15:48408306:48645849:-1 gene:ENSG00000166147.13 transcript:ENST00000316623.9 gene_biotype:protein_coding transcript_biotype:protein_coding gene_symbol:FBN1 description:fibrillin 1 [Source:HGNC Symbol;Acc:HGNC:3603]	FALSE	TRUE	18.7391	45	52	39	High	High	High	High	0.901	0.959	1.033	102.7	92.6	98.5	106.2	5858.5	5278.8	5619.3	6053.8	5037.9	4799.5	5619.3	4898.7	40	40	40	40	169.3
High	ENSP00000220244.3	pep chromosome:GRCh38:15:80779343:80951776:1 gene:ENSG00000103888.17 transcript:ENST00000220244.7 gene_biotype:protein_coding transcript_biotype:protein_coding gene_symbol:CEMIP description:cell migration inducing hyaluronidase 1 [Source:HGNC Symbol;Acc:HGNC:29213]	FALSE	TRUE	37.1785	46	58	42	High	High	High	High	0.458	0.838	1.082	118.4	54.2	99.2	128.1	14442.7	6613	12102.7	15620.1	12419.8	6012.6	12102.7	12639.7	42	42	42	42	177.65
High	ENSP00000327694.5	pep chromosome:GRCh38:11:925809:1012245:1 gene:ENSG00000183020.13 transcript:ENST00000332231.9 gene_biotype:protein_coding transcript_biotype:protein_coding gene_symbol:AP2A2 description:adaptor related protein complex 2 subunit alpha 2 [Source:HGNC Symbol;Acc:HGNC:562]	FALSE	TRUE	48.1915	45	59	1	High	High	High	High	0.891	0.895	1.067	103.8	92.5	92.9	110.8	171.1	152.5	153.2	182.6	147.1	138.6	153.2	147.7	1	1	1	1	185.59
High	ENSP00000377612.5	pep chromosome:GRCh38:12:56128056:56144671:1 gene:ENSG00000139641.12 transcript:ENST00000394048.9 gene_biotype:protein_coding transcript_biotype:protein_coding gene_symbol:ESYT1 description:extended synaptotagmin 1 [Source:HGNC Symbol;Acc:HGNC:29534]	FALSE	TRUE	39.6739	39	63	2	High	High	High	High	1.006	0.997	0.977	100.5	101.1	100.2	98.2	9631.2	9687.3	9604.8	9411.2	8282.2	8807.7	9604.8	7615.5	40	40	40	40	199.07
High	ENSP00000484359.2	pep chromosome:GRCh38:CHR_HSCHR1_3_CTG32_1:243124428:243255051:-1 gene:ENSG00000276725.4 transcript:ENST00000621831.4 gene_biotype:protein_coding transcript_biotype:protein_coding gene_symbol:CEP170 description:centrosomal protein 170 [Source:HGNC Symbol;Acc:HGNC:28920]	FALSE	TRUE	36.5753	46	56	1	High	High	High	High	1.115	1.037	1.121	93.6	104.4	97.1	104.9	112	124.9	116.2	125.6	96.3	113.5	116.2	101.6	1	1	1	1	183.13
High	ENSP00000413234.2	pep chromosome:GRCh38:11:925881:1012239:1 gene:ENSG00000183020.13 transcript:ENST00000448903.6 gene_biotype:protein_coding transcript_biotype:protein_coding gene_symbol:AP2A2 description:adaptor related protein complex 2 subunit alpha 2 [Source:HGNC Symbol;Acc:HGNC:562]	FALSE	TRUE	48.1363	45	59	1	High	High	High	High	0.939	0.976	0.956	103.3	97	100.9	98.8	6164.5	5789.1	6018	5893.8	5301.1	5263.5	6018	4769.3	26	26	26	26	184.92
High	ENSP00000358635.3	pep chromosome:GRCh38:6:85613976:85642886:-1 gene:ENSG00000135316.18 transcript:ENST00000369622.8 gene_biotype:protein_coding transcript_biotype:protein_coding gene_symbol:SYNCRIP description:synaptotagmin binding cytoplasmic RNA interacting protein [Source:HGNC Symbol;Acc:HGNC:16918]	FALSE	TRUE	58.1059	35	76	2	High	High	High	High	1.085	1.056	0.983	97	105.2	102.4	95.4	14425.9	15657.1	15234.3	14187.8	12405.3	14235.5	15234.3	11480.7	37	37	37	37	271.25
High	ENSP00000320866.4	pep chromosome:GRCh38:19:12938607:12944489:1 gene:ENSG00000179218.13 transcript:ENST00000316448.9 gene_biotype:protein_coding transcript_biotype:protein_coding gene_symbol:CALR description:calreticulin [Source:HGNC Symbol;Acc:HGNC:1455]	FALSE	TRUE	68.1055	28	191	28	High	High	High	High	1.058	1.35	1.384	83.5	88.3	112.7	115.5	31555.4	33382.8	42610	43674.5	27135.5	30351.9	42610	35341.2	29	29	29	29	522.39
High	ENSP00000493815.1	pep chromosome:GRCh38:5:150357704:150400293:1 gene:ENSG00000070814.20 transcript:ENST00000643257.1 gene_biotype:protein_coding transcript_biotype:protein_coding gene_symbol:TCOF1 description:treacle ribosome biogenesis factor 1 [Source:HGNC Symbol;Acc:HGNC:11654]	FALSE	TRUE	29.3486	46	58	45	High	High	High	High	1.025	0.976	0.933	101.7	104.2	99.2	94.9	7955	8152.5	7762.8	7422.9	6840.8	7412.3	7762.8	6006.6	40	40	40	40	184.32
High	ENSP00000491150.1	pep chromosome:GRCh38:15:90934041:90953716:1 gene:ENSG00000140553.18 transcript:ENST00000639885.1 gene_biotype:protein_coding transcript_biotype:protein_coding gene_symbol:UNC45A description:unc-45 myosin chaperone A [Source:HGNC Symbol;Acc:HGNC:30594]	FALSE	TRUE	44.2804	43	56	42	High	High	High	High	1.051	1.015	0.985	98.7	103.8	100.2	97.2	8150.5	8568.7	8276.1	8028.3	7008.9	7790.7	8276.1	6496.4	40	40	40	40	178.88
High	ENSP00000499089.1	pep chromosome:GRCh38:6:105273220:105403084:-1 gene:ENSG00000085377.14 transcript:ENST00000652536.1 gene_biotype:protein_coding transcript_biotype:protein_coding gene_symbol:PREP description:prolyl endopeptidase [Source:HGNC Symbol;Acc:HGNC:9358]	FALSE	TRUE	58.5915	34	51	34	High	High	High	High	0.954	0.981	1.007	101.5	96.8	99.5	102.2	7897.7	7536.9	7746.6	7950.2	6791.5	6852.6	7746.6	6433.3	35	35	35	35	181.19
High	ENSP00000290037.7	pep chromosome:GRCh38:9:136440097:136483759:-1 gene:ENSG00000148396.18 transcript:ENST00000290037.10 gene_biotype:protein_coding transcript_biotype:protein_coding gene_symbol:SEC16A description:SEC16 homolog A, endoplasmic reticulum export factor [Source:HGNC Symbol;Acc:HGNC:29006]	FALSE	TRUE	24.5501	46	54	46	High	High	High	High	1.002	0.983	1.004	100.3	100.5	98.6	100.6	7098.6	7114.5	6976.3	7123.9	6104.3	6468.5	6976.3	5764.6	42	42	42	42	158.38
High	ENSP00000370883.3	pep chromosome:GRCh38:16:18417330:18562106:-1 gene:ENSG00000185164.14 transcript:ENST00000381474.7 gene_biotype:protein_coding transcript_biotype:protein_coding gene_symbol:NOMO2 description:NODAL modulator 2 [Source:HGNC Symbol;Acc:HGNC:22652]	FALSE	TRUE	42.0679	40	54	2	High	High	High	High	1.036	1.134	1.071	94.3	97.7	106.9	101	252	261	285.7	269.9	216.7	237.3	285.7	218.4	2	2	2	2	180.31
High	ENSP00000320324.4	pep chromosome:GRCh38:17:47531108:47623276:1 gene:ENSG00000141279.16 transcript:ENST00000322157.9 gene_biotype:protein_coding transcript_biotype:protein_coding gene_symbol:NPEPPS description:aminopeptidase puromycin sensitive [Source:HGNC Symbol;Acc:HGNC:7900]	FALSE	TRUE	47.6605	41	81	41	High	High	High	High	0.956	0.988	1.011	101.1	96.7	99.9	102.3	15767.7	15079.1	15574.2	15945	13559.2	13710.1	15574.2	12902.6	48	48	48	48	212.21
High	ENSP00000495440.1	pep chromosome:GRCh38:9:35682937:35689925:-1 gene:ENSG00000198467.15 transcript:ENST00000647435.1 gene_biotype:protein_coding transcript_biotype:protein_coding gene_symbol:TPM2 description:tropomyosin 2 [Source:HGNC Symbol;Acc:HGNC:12011]	FALSE	TRUE	76.4085	37	296	3	High	High	High	High	0.898	0.936	0.913	106.8	95.9	99.9	97.4	53190.3	47743.3	49766.2	48539.4	45740.1	43408.6	49766.2	39277.9	25	25	25	25	823.68
High	ENSP00000482697.1	pep chromosome:GRCh38:CHR_HSCHR15_4_CTG8:29850002:29971379:-1 gene:ENSG00000277401.4 transcript:ENST00000612628.3 gene_biotype:protein_coding transcript_biotype:protein_coding gene_symbol:TJP1 description:tight junction protein 1 [Source:HGNC Symbol;Acc:HGNC:11827]	FALSE	TRUE	32.2104	45	47	1	High	High	High	High	0.838	0.943	0.889	109	91.3	102.8	96.9	100.6	84.3	94.8	89.4	86.5	76.6	94.8	72.4	1	1	1	1	152.47
High	ENSP00000355500.1	pep chromosome:GRCh38:1:243124428:243255281:-1 gene:ENSG00000143702.16 transcript:ENST00000366542.6 gene_biotype:protein_coding transcript_biotype:protein_coding gene_symbol:CEP170 description:centrosomal protein 170 [Source:HGNC Symbol;Acc:HGNC:28920]	FALSE	TRUE	33.3333	46	56	1	Medium	Medium	Medium	Medium	1.214	1.037	1.017	93.7	113.8	97.2	95.3	7040.3	8545.7	7302.8	7158.9	6054.2	7769.8	7302.8	5793	43	43	43	43	182.06
High	ENSP00000389168.2	pep chromosome:GRCh38:12:79773568:79935097:-1 gene:ENSG00000058272.19 transcript:ENST00000450142.7 gene_biotype:protein_coding transcript_biotype:protein_coding gene_symbol:PPP1R12A description:protein phosphatase 1 regulatory subunit 12A [Source:HGNC Symbol;Acc:HGNC:7618]	FALSE	TRUE	40.8738	48	72	45	High	High	High	High	0.944	0.943	0.939	104.6	98.7	98.5	98.2	11865.3	11204.9	11183.7	11141.5	10203.4	10187.6	11183.7	9015.6	46	46	46	46	200.18
High	ENSP00000480539.1	pep chromosome:GRCh38:CHR_HSCHR16_1_CTG1:15317898:15380204:-1 gene:ENSG00000274779.4 transcript:ENST00000620839.3 gene_biotype:protein_coding transcript_biotype:protein_coding gene_symbol:NOMO1 description:NODAL modulator 1 [Source:HGNC Symbol;Acc:HGNC:30060]	FALSE	TRUE	40.0947	40	54	2	High	High	High	High	1.011	1.028	1.016	98.7	99.8	101.4	100.2	7802.3	7891.4	8016.9	7925.5	6709.5	7174.9	8016.9	6413.3	38	38	38	38	178.75
High	ENSP00000269848.6	pep chromosome:GRCh38:21:44300053:44327373:1 gene:ENSG00000141959.17 transcript:ENST00000349048.9 gene_biotype:protein_coding transcript_biotype:protein_coding gene_symbol:PFKL description:phosphofructokinase, liver type [Source:HGNC Symbol;Acc:HGNC:8876]	FALSE	TRUE	44.2308	32	71	24	High	High	High	High	0.933	0.985	1.042	101	94.2	99.5	105.2	6318.2	5895.9	6224.7	6583.7	5433.2	5360.6	6224.7	5327.5	23	23	23	23	233.35
High	ENSP00000421130.1	pep chromosome:GRCh38:5:96702800:96773570:1 gene:ENSG00000153113.23 transcript:ENST00000511049.5 gene_biotype:protein_coding transcript_biotype:protein_coding gene_symbol:CAST description:calpastatin [Source:HGNC Symbol;Acc:HGNC:1515]	FALSE	TRUE	58.5859	36	83	1	High	High	High	High	1.028	1.005	0.966	100	102.8	100.5	96.6	436.7	448.9	438.8	421.7	375.5	408.1	438.8	341.2	1	1	1	1	225.52
High	ENSP00000371729.3	pep chromosome:GRCh38:13:23328830:23433702:-1 gene:ENSG00000151835.16 transcript:ENST00000382292.9 gene_biotype:protein_coding transcript_biotype:protein_coding gene_symbol:SACS description:sacsin molecular chaperone [Source:HGNC Symbol;Acc:HGNC:10519]	FALSE	TRUE	11.4217	50	56	50	High	High	High	High	1.064	0.874	0.896	104.3	111	91.2	93.5	5770.7	6139.3	5041.5	5169.1	4962.4	5581.9	5041.5	4182.9	41	41	41	41	160.75
High	ENSP00000378199.1	pep chromosome:GRCh38:14:64535905:64546173:1 gene:ENSG00000126803.9 transcript:ENST00000394709.2 gene_biotype:protein_coding transcript_biotype:protein_coding gene_symbol:HSPA2 description:heat shock protein family A (Hsp70) member 2 [Source:HGNC Symbol;Acc:HGNC:5235]	FALSE	TRUE	57.59	38	121	22	High	High	High	High	0.805	0.919	1.204	101.8	81.9	93.6	122.6	4869.4	3918.5	4476.7	5861.6	4187.4	3562.7	4476.7	4743.2	26	26	26	26	366.1
High	ENSP00000236959.9	pep chromosome:GRCh38:2:215312059:215349764:1 gene:ENSG00000138363.15 transcript:ENST00000236959.14 gene_biotype:protein_coding transcript_biotype:protein_coding gene_symbol:ATIC description:5-aminoimidazole-4-carboxamide ribonucleotide formyltransferase/IMP cyclohydrolase [Source:HGNC Symbol;Acc:HGNC:794]	FALSE	TRUE	71.4527	33	71	33	High	High	High	High	0.997	1.038	1.066	97.5	97.2	101.3	104	9883.3	9854.2	10262.3	10538.8	8499	8959.5	10262.3	8527.9	36	36	36	36	246.84
High	ENSP00000371419.3	pep chromosome:GRCh38:13:24420931:24512778:-1 gene:ENSG00000102699.6 transcript:ENST00000381989.4 gene_biotype:protein_coding transcript_biotype:protein_coding gene_symbol:PARP4 description:poly(ADP-ribose) polymerase family member 4 [Source:HGNC Symbol;Acc:HGNC:271]	FALSE	TRUE	27.9582	45	51	45	High	High	High	High	0.955	0.959	0.989	102.5	97.9	98.3	101.3	8376.2	7996.2	8033.6	8281.7	7203	7270.3	8033.6	6701.5	41	41	41	41	169.95
High	ENSP00000294383.5	pep chromosome:GRCh38:1:55066359:55215364:-1 gene:ENSG00000162402.14 transcript:ENST00000294383.7 gene_biotype:protein_coding transcript_biotype:protein_coding gene_symbol:USP24 description:ubiquitin specific peptidase 24 [Source:HGNC Symbol;Acc:HGNC:12623]	FALSE	TRUE	19.0076	42	45	40	High	High	High	High	0.978	0.98	1.008	100.8	98.7	98.8	101.6	5110.3	4999.6	5008.8	5150.4	4394.5	4545.7	5008.8	4167.7	37	37	37	37	152.27
High	ENSP00000255194.6	pep chromosome:GRCh38:5:78000525:78294755:-1 gene:ENSG00000132842.13 transcript:ENST00000255194.10 gene_biotype:protein_coding transcript_biotype:protein_coding gene_symbol:AP3B1 description:adaptor related protein complex 3 subunit beta 1 [Source:HGNC Symbol;Acc:HGNC:566]	FALSE	TRUE	39.2139	45	63	43	High	High	High	High	0.987	1.035	1.015	99.1	97.8	102.5	100.6	10946.1	10807	11323.9	11108.2	9412.9	9825.8	11323.9	8988.7	46	46	46	46	179.95
High	ENSP00000433664.1	pep chromosome:GRCh38:11:10797050:10807973:-1 gene:ENSG00000110321.17 transcript:ENST00000526148.5 gene_biotype:protein_coding transcript_biotype:protein_coding gene_symbol:EIF4G2 description:eukaryotic translation initiation factor 4 gamma 2 [Source:HGNC Symbol;Acc:HGNC:3297]	FALSE	TRUE	48.4013	41	59	41	High	High	High	High	1.043	1.026	1.004	98.2	102.4	100.8	98.6	9433.8	9836	9680.7	9471.6	8112.4	8943	9680.7	7664.4	41	41	41	41	178.53
High	ENSP00000343421.3	pep chromosome:GRCh38:5:96662073:96773233:1 gene:ENSG00000153113.23 transcript:ENST00000338252.7 gene_biotype:protein_coding transcript_biotype:protein_coding gene_symbol:CAST description:calpastatin [Source:HGNC Symbol;Acc:HGNC:1515]	FALSE	TRUE	59.7122	37	83	1	High	High	High	High	1.099	0.949	1.088	96.7	106.3	91.8	105.2	80.9	89	76.8	88	69.6	80.9	76.8	71.2	1	1	1	1	226.36
High	ENSP00000313454.4	pep chromosome:GRCh38:4:67612652:67701155:-1 gene:ENSG00000033178.13 transcript:ENST00000322244.10 gene_biotype:protein_coding transcript_biotype:protein_coding gene_symbol:UBA6 description:ubiquitin like modifier activating enzyme 6 [Source:HGNC Symbol;Acc:HGNC:25581]	FALSE	TRUE	41.1597	40	52	39	High	High	High	High	0.973	0.989	0.998	101	98.3	99.9	100.8	10115.4	9841.2	10001.2	10098.3	8698.6	8947.7	10001.2	8171.5	41	41	41	41	152.67
High	ENSP00000491657.1	pep chromosome:GRCh38:3:188212933:188890671:1 gene:ENSG00000145012.13 transcript:ENST00000640853.1 gene_biotype:protein_coding transcript_biotype:protein_coding gene_symbol:LPP description:LIM domain containing preferred translocation partner in lipoma [Source:HGNC Symbol;Acc:HGNC:6679]	FALSE	TRUE	54.085	24	47	19	High	High	High	High	0.915	0.949	0.926	105.5	96.6	100.1	97.8	7683	7028.4	7288.8	7116.4	6606.9	6390.3	7288.8	5758.6	26	26	26	26	171.95
High	ENSP00000258091.5	pep chromosome:GRCh38:2:73234308:73253005:1 gene:ENSG00000135624.16 transcript:ENST00000258091.10 gene_biotype:protein_coding transcript_biotype:protein_coding gene_symbol:CCT7 description:chaperonin containing TCP1 subunit 7 [Source:HGNC Symbol;Acc:HGNC:1622]	FALSE	TRUE	58.5635	30	62	30	High	High	High	High	1.064	1.008	1.044	97.2	103.4	98	101.4	10434.1	11106.3	10518.7	10892.5	8972.6	10097.9	10518.7	8814.2	36	36	36	36	211.9
High	ENSP00000264331.4	pep chromosome:GRCh38:3:25597905:25664372:-1 gene:ENSG00000077097.15 transcript:ENST00000264331.8 gene_biotype:protein_coding transcript_biotype:protein_coding gene_symbol:TOP2B description:DNA topoisomerase II beta [Source:HGNC Symbol;Acc:HGNC:11990]	FALSE	TRUE	27.2448	47	51	32	High	High	High	High	1.079	1.005	0.947	99.2	107.1	99.7	94	8947.7	9658.2	8989.4	8472.5	7694.4	8781.3	8989.4	6855.9	46	46	46	46	152.58
High	ENSP00000431984.1	pep chromosome:GRCh38:11:65182462:65211987:1 gene:ENSG00000014216.15 transcript:ENST00000527323.5 gene_biotype:protein_coding transcript_biotype:protein_coding gene_symbol:CAPN1 description:calpain 1 [Source:HGNC Symbol;Acc:HGNC:1476]	FALSE	TRUE	47.1989	36	69	35	High	High	High	High	0.933	0.996	0.993	102	95.2	101.6	101.2	11879.2	11085.5	11834.7	11793.7	10215.3	10079	11834.7	9543.4	37	37	37	37	208.49
High	ENSP00000349877.6	pep chromosome:GRCh38:19:19645198:19663676:-1 gene:ENSG00000105726.17 transcript:ENST00000357324.11 gene_biotype:protein_coding transcript_biotype:protein_coding gene_symbol:ATP13A1 description:ATPase 13A1 [Source:HGNC Symbol;Acc:HGNC:24215]	FALSE	TRUE	37.1262	38	55	38	High	High	High	High	0.978	0.961	0.937	103.2	100.9	99.1	96.7	8358.4	8175.4	8030.9	7834.9	7187.7	7433.2	8030.9	6340	37	37	37	37	179.75
High	ENSP00000382382.2	pep chromosome:GRCh38:11:11842066:11959323:1 gene:ENSG00000170242.18 transcript:ENST00000399455.2 gene_biotype:protein_coding transcript_biotype:protein_coding gene_symbol:USP47 description:ubiquitin specific peptidase 47 [Source:HGNC Symbol;Acc:HGNC:20076]	FALSE	TRUE	35.5636	41	43	41	High	High	High	High	0.982	0.993	0.939	102.2	100.4	101.5	96	6314.8	6202.7	6272.2	5931.5	5430.3	5639.6	6272.2	4799.8	40	40	40	40	149.21
High	ENSP00000491480.1	pep chromosome:GRCh38:CHR_HSCHR17_3_CTG1:18244815:18258738:-1 gene:ENSG00000284571.2 transcript:ENST00000638207.2 gene_biotype:protein_coding transcript_biotype:protein_coding gene_symbol:FLII description:FLII actin remodeling protein [Source:HGNC Symbol;Acc:HGNC:3750]	FALSE	TRUE	32.8605	39	57	39	High	High	High	High	1.056	0.999	0.963	99.5	105.1	99.5	95.8	8543.5	9024.1	8538.1	8226	7346.8	8204.8	8538.1	6656.4	37	37	37	37	169.52
High	ENSP00000355759.5	pep chromosome:GRCh38:1:226360691:226408093:-1 gene:ENSG00000143799.13 transcript:ENST00000366794.10 gene_biotype:protein_coding transcript_biotype:protein_coding gene_symbol:PARP1 description:poly(ADP-ribose) polymerase 1 [Source:HGNC Symbol;Acc:HGNC:270]	FALSE	TRUE	40.5325	45	52	45	High	High	High	High	0.97	0.923	0.946	104.2	101.1	96.2	98.5	11313	10973.4	10443.7	10698.6	9728.4	9977.1	10443.7	8657.3	42	42	42	42	157.88
High	ENSP00000370377.2	pep chromosome:GRCh38:10:3137730:3172841:-1 gene:ENSG00000107959.16 transcript:ENST00000380989.6 gene_biotype:protein_coding transcript_biotype:protein_coding gene_symbol:PITRM1 description:pitrilysin metallopeptidase 1 [Source:HGNC Symbol;Acc:HGNC:17663]	FALSE	TRUE	40.7514	38	50	38	High	High	High	High	1.041	1.034	1.02	97.7	101.7	101	99.6	8632.2	8982.5	8924	8803.1	7423.1	8167	8924	7123.5	41	41	41	41	155.68
High	ENSP00000379350.2	pep chromosome:GRCh38:10:32900319:32957894:-1 gene:ENSG00000150093.19 transcript:ENST00000396033.6 gene_biotype:protein_coding transcript_biotype:protein_coding gene_symbol:ITGB1 description:integrin subunit beta 1 [Source:HGNC Symbol;Acc:HGNC:6153]	FALSE	TRUE	33.584	32	90	32	High	High	High	High	0.905	0.86	0.872	110	99.5	94.6	95.9	15323.6	13871.5	13184.5	13367.1	13177.3	12612.1	13184.5	10816.6	34	34	34	34	300.19
High	ENSP00000353192.3	pep chromosome:GRCh38:22:41621119:41664039:1 gene:ENSG00000196419.12 transcript:ENST00000360079.7 gene_biotype:protein_coding transcript_biotype:protein_coding gene_symbol:XRCC6 description:X-ray repair cross complementing 6 [Source:HGNC Symbol;Acc:HGNC:4055]	FALSE	TRUE	50.9031	37	83	35	High	High	High	High	1.066	1.028	1.005	97.6	104	100.3	98.1	15372.2	16389.9	15797.2	15451.1	13219.1	14901.8	15797.2	12503	40	40	40	40	250.96
High	ENSP00000253024.4	pep chromosome:GRCh38:19:58544064:58550715:1 gene:ENSG00000130726.12 transcript:ENST00000253024.10 gene_biotype:protein_coding transcript_biotype:protein_coding gene_symbol:TRIM28 description:tripartite motif containing 28 [Source:HGNC Symbol;Acc:HGNC:16384]	FALSE	TRUE	56.2874	34	63	17	High	High	High	High	0.996	0.916	0.912	104.6	104.2	95.8	95.4	10365	10324.6	9490.7	9453.9	8913.2	9387.2	9490.7	7650.1	39	39	39	39	183.84
High	ENSP00000257497.6	pep chromosome:GRCh38:9:73151865:73170393:1 gene:ENSG00000135046.14 transcript:ENST00000257497.11 gene_biotype:protein_coding transcript_biotype:protein_coding gene_symbol:ANXA1 description:annexin A1 [Source:HGNC Symbol;Acc:HGNC:533]	FALSE	TRUE	77.1676	29	130	29	High	High	High	High	0.985	1.019	1.027	99.2	97.7	101.1	101.9	20218.1	19905.3	20598.5	20768.1	17386.2	18098.1	20598.5	16805.5	33	33	33	33	401.71
High	ENSP00000434919.1	pep chromosome:GRCh38:12:104287022:104348828:1 gene:ENSG00000198431.16 transcript:ENST00000529546.5 gene_biotype:protein_coding transcript_biotype:protein_coding gene_symbol:TXNRD1 description:thioredoxin reductase 1 [Source:HGNC Symbol;Acc:HGNC:12437]	FALSE	TRUE	65.7267	29	65	1	High	High	High	High	0.754	0.972	1.054	105.8	79.8	102.9	111.6	173	130.4	168.2	182.4	148.8	118.6	168.2	147.6	1	1	1	1	221.12
High	ENSP00000350948.5	pep chromosome:GRCh38:12:32679292:32744428:1 gene:ENSG00000087470.18 transcript:ENST00000358214.9 gene_biotype:protein_coding transcript_biotype:protein_coding gene_symbol:DNM1L description:dynamin 1 like [Source:HGNC Symbol;Acc:HGNC:2973]	FALSE	TRUE	60.9551	36	47	2	High	High	High	High	0.87	0.851	0.942	109.2	95	92.9	102.9	277.2	241.3	235.9	261.2	238.4	219.4	235.9	211.3	2	2	2	2	163.17
High	ENSP00000404121.1	pep chromosome:GRCh38:19:10654261:10692417:1 gene:ENSG00000129351.17 transcript:ENST00000449870.5 gene_biotype:protein_coding transcript_biotype:protein_coding gene_symbol:ILF3 description:interleukin enhancer binding factor 3 [Source:HGNC Symbol;Acc:HGNC:6038]	FALSE	TRUE	39.755	32	60	25	High	High	High	High	1.128	1.092	0.942	96.1	108.4	105	90.5	9675.8	10910	10563.8	9110.7	8320.5	9919.4	10563.8	7372.3	38	38	38	38	195.66
High	ENSP00000393596.2	pep chromosome:GRCh38:2:32357028:32618899:1 gene:ENSG00000115760.14 transcript:ENST00000421745.6 gene_biotype:protein_coding transcript_biotype:protein_coding gene_symbol:BIRC6 description:baculoviral IAP repeat containing 6 [Source:HGNC Symbol;Acc:HGNC:13516]	FALSE	TRUE	10.8709	43	45	42	High	High	High	High	1.042	1.032	1.042	97.2	101.3	100.3	101.3	5382.5	5609.2	5555.7	5609.5	4628.6	5100	5555.7	4539.2	42	42	42	42	129.72
High	ENSP00000481762.1	pep chromosome:GRCh38:1:114716914:114758050:-1 gene:ENSG00000009307.16 transcript:ENST00000610726.4 gene_biotype:protein_coding transcript_biotype:protein_coding gene_symbol:CSDE1 description:cold shock domain containing E1 [Source:HGNC Symbol;Acc:HGNC:29905]	FALSE	TRUE	44.4313	39	58	39	High	High	High	High	1.016	1.012	0.979	99.8	101.5	101	97.7	9685.2	9844.5	9799.5	9482	8328.6	8950.7	9799.5	7672.8	39	39	39	39	189.99
High	ENSP00000499249.1	pep chromosome:GRCh38:5:43604467:43704546:1 gene:ENSG00000112992.18 transcript:ENST00000656666.1 gene_biotype:protein_coding transcript_biotype:protein_coding gene_symbol:NNT description:nicotinamide nucleotide transhydrogenase [Source:HGNC Symbol;Acc:HGNC:7863]	FALSE	TRUE	38.674	41	52	40	High	High	High	High	0.901	0.94	0.979	104.7	94.3	98.4	102.6	8316.6	7489.3	7816.7	8144.4	7151.7	6809.3	7816.7	6590.4	38	38	38	38	172.43
High	ENSP00000373918.3	pep chromosome:GRCh38:7:30594878:30634033:1 gene:ENSG00000106105.14 transcript:ENST00000389266.8 gene_biotype:protein_coding transcript_biotype:protein_coding gene_symbol:GARS description:glycyl-tRNA synthetase [Source:HGNC Symbol;Acc:HGNC:4162]	FALSE	TRUE	49.9323	37	80	36	High	High	High	High	1.034	1.09	1.045	95.9	99.2	104.6	100.3	11132.5	11513.4	12137.7	11636.6	9573.2	10468.1	12137.7	9416.3	36	36	36	36	230.3
High	ENSP00000312143.9	pep chromosome:GRCh38:7:47275154:47582111:-1 gene:ENSG00000136205.17 transcript:ENST00000311160.14 gene_biotype:protein_coding transcript_biotype:protein_coding gene_symbol:TNS3 description:tensin 3 [Source:HGNC Symbol;Acc:HGNC:21616]	FALSE	TRUE	31.2803	30	40	27	High	High	High	High	0.897	0.912	0.943	106.6	95.7	97.2	100.5	5189.4	4655.8	4731.7	4891.2	4462.5	4233.1	4731.7	3958	28	28	28	28	143.9
High	ENSP00000352385.4	pep chromosome:GRCh38:11:118572424:118602928:1 gene:ENSG00000095139.14 transcript:ENST00000359415.8 gene_biotype:protein_coding transcript_biotype:protein_coding gene_symbol:ARCN1 description:archain 1 [Source:HGNC Symbol;Acc:HGNC:649]	FALSE	TRUE	53.0797	33	73	33	High	High	High	High	1.044	1.036	1.016	97.6	101.9	101.2	99.3	15082.6	15742.9	15629.5	15331.3	12970	14313.5	15629.5	12406.1	38	38	38	38	209.27
High	ENSP00000252804.4	pep chromosome:GRCh38:2:1631887:1744515:-1 gene:ENSG00000130508.11 transcript:ENST00000252804.9 gene_biotype:protein_coding transcript_biotype:protein_coding gene_symbol:PXDN description:peroxidasin [Source:HGNC Symbol;Acc:HGNC:14966]	FALSE	TRUE	34.2799	40	48	40	High	High	High	High	0.91	0.765	0.901	111.9	101.8	85.5	100.8	6184.9	5627	4729.6	5575.2	5318.6	5116.1	4729.6	4511.4	35	35	35	35	161.55
High	ENSP00000262215.3	pep chromosome:GRCh38:8:67197658:67343781:-1 gene:ENSG00000066777.9 transcript:ENST00000262215.8 gene_biotype:protein_coding transcript_biotype:protein_coding gene_symbol:ARFGEF1 description:ADP ribosylation factor guanine nucleotide exchange factor 1 [Source:HGNC Symbol;Acc:HGNC:15772]	FALSE	TRUE	23.1476	38	44	23	High	High	High	High	0.995	0.932	0.95	103.2	102.6	96.1	98.1	6037.6	6004.9	5626.3	5738.1	5191.9	5459.7	5626.3	4643.3	39	39	39	39	139.74
High	ENSP00000486306.1	pep chromosome:GRCh38:X:41333348:41364472:1 gene:ENSG00000215301.10 transcript:ENST00000625837.2 gene_biotype:protein_coding transcript_biotype:protein_coding gene_symbol:DDX3X description:DEAD-box helicase 3 X-linked [Source:HGNC Symbol;Acc:HGNC:2745]	FALSE	TRUE	51.1596	39	78	12	High	High	High	High	1.072	0.956	0.889	102.1	109.4	97.7	90.8	11428.1	12246.8	10928.4	10159.7	9827.4	11134.9	10928.4	8221.2	41	41	41	41	238.42
High	ENSP00000347890.6	pep chromosome:GRCh38:19:10718163:10831895:1 gene:ENSG00000079805.16 transcript:ENST00000355667.10 gene_biotype:protein_coding transcript_biotype:protein_coding gene_symbol:DNM2 description:dynamin 2 [Source:HGNC Symbol;Acc:HGNC:2974]	FALSE	TRUE	50.6897	45	61	2	High	High	High	High	1.012	0.98	0.961	101.2	102.4	99.2	97.2	537.4	543.7	526.6	516.4	462.1	494.3	526.6	417.9	2	2	2	2	188.18
High	ENSP00000449089.1	pep chromosome:GRCh38:12:32679287:32743782:1 gene:ENSG00000087470.18 transcript:ENST00000553257.5 gene_biotype:protein_coding transcript_biotype:protein_coding gene_symbol:DNM1L description:dynamin 1 like [Source:HGNC Symbol;Acc:HGNC:2973]	FALSE	TRUE	60.8812	36	47	2	High	High	High	High	1.008	0.979	0.946	101.7	102.5	99.6	96.2	6531.9	6585	6394.4	6177.3	5617	5987.1	6394.4	4998.6	35	35	35	35	161.75
High	ENSP00000296585.5	pep chromosome:GRCh38:5:52989352:53094779:1 gene:ENSG00000164171.11 transcript:ENST00000296585.10 gene_biotype:protein_coding transcript_biotype:protein_coding gene_symbol:ITGA2 description:integrin subunit alpha 2 [Source:HGNC Symbol;Acc:HGNC:6137]	FALSE	TRUE	33.3616	34	51	34	High	High	High	High	1.146	0.878	0.791	104.9	120.2	92	82.9	8925.8	10228.4	7834.5	7060	7675.6	9299.8	7834.5	5712.9	34	34	34	34	184.03
High	ENSP00000411352.2	pep chromosome:GRCh38:15:60347342:60397986:-1 gene:ENSG00000182718.16 transcript:ENST00000421017.6 gene_biotype:protein_coding transcript_biotype:protein_coding gene_symbol:ANXA2 description:annexin A2 [Source:HGNC Symbol;Acc:HGNC:537]	FALSE	TRUE	71.3864	33	261	6	High	High	High	High	1.029	1.029	0.966	99.4	102.2	102.3	96.1	46406	47733.4	47771	44847.6	39906.1	43399.6	47771	36290.5	38	38	38	38	735.52
High	ENSP00000307567.6	pep chromosome:GRCh38:3:49095932:49104757:-1 gene:ENSG00000172053.18 transcript:ENST00000306125.12 gene_biotype:protein_coding transcript_biotype:protein_coding gene_symbol:QARS description:glutaminyl-tRNA synthetase [Source:HGNC Symbol;Acc:HGNC:9751]	FALSE	TRUE	54.7097	37	53	3	High	High	High	High	1.022	1.005	0.99	99.6	101.8	100.1	98.6	7594	7762.2	7630.9	7519.1	6530.3	7057.5	7630.9	6084.4	35	35	35	35	166.52
High	ENSP00000375977.2	pep chromosome:GRCh38:2:216109348:216206293:1 gene:ENSG00000079246.16 transcript:ENST00000392132.7 gene_biotype:protein_coding transcript_biotype:protein_coding gene_symbol:XRCC5 description:X-ray repair cross complementing 5 [Source:HGNC Symbol;Acc:HGNC:12833]	FALSE	TRUE	46.0383	34	60	34	High	High	High	High	1.074	1.028	0.975	98.1	105.4	100.9	95.7	9113.4	9786.5	9370.6	8886.1	7836.9	8897.9	9370.6	7190.6	37	37	37	37	216
High	ENSP00000432112.1	pep chromosome:GRCh38:11:110174880:110296712:-1 gene:ENSG00000137710.16 transcript:ENST00000528498.5 gene_biotype:protein_coding transcript_biotype:protein_coding gene_symbol:RDX description:radixin [Source:HGNC Symbol;Acc:HGNC:9944]	FALSE	TRUE	48.0132	38	100	18	High	High	High	High	0.995	0.975	0.964	101.7	101.2	99.1	98	7315.6	7282.1	7131.3	7050.7	6290.9	6621	7131.3	5705.4	21	21	21	21	241.54
High	ENSP00000296043.6	pep chromosome:GRCh38:4:76435229:76783253:1 gene:ENSG00000138771.16 transcript:ENST00000296043.7 gene_biotype:protein_coding transcript_biotype:protein_coding gene_symbol:SHROOM3 description:shroom family member 3 [Source:HGNC Symbol;Acc:HGNC:30422]	FALSE	TRUE	27.004	41	47	40	High	High	High	High	1.258	0.768	0.747	106	133.4	81.4	79.2	4901.8	6168.8	3766.3	3662.4	4215.2	5608.7	3766.3	2963.6	33	33	33	33	156.55
High	ENSP00000424940.2	pep chromosome:GRCh38:5:119452497:119542332:1 gene:ENSG00000133835.16 transcript:ENST00000510025.6 gene_biotype:protein_coding transcript_biotype:protein_coding gene_symbol:HSD17B4 description:hydroxysteroid 17-beta dehydrogenase 4 [Source:HGNC Symbol;Acc:HGNC:5213]	FALSE	TRUE	55.7065	37	53	37	High	High	High	High	0.977	1.074	1.153	95.1	93	102.2	109.7	9100.1	8891.6	9777.2	10489.9	7825.5	8084.3	9777.2	8488.4	37	37	37	37	150.52
High	ENSP00000251636.5	pep chromosome:GRCh38:5:55256055:55307694:-1 gene:ENSG00000067248.10 transcript:ENST00000251636.10 gene_biotype:protein_coding transcript_biotype:protein_coding gene_symbol:DHX29 description:DExH-box helicase 29 [Source:HGNC Symbol;Acc:HGNC:15815]	FALSE	TRUE	32.5785	43	49	42	High	High	High	High	1.076	1.036	0.975	97.9	105.3	101.4	95.4	7330	7886.9	7595.9	7144.3	6303.3	7170.8	7595.9	5781.1	41	41	41	41	150.72
High	ENSP00000373905.3	pep chromosome:GRCh38:19:10718131:10831903:1 gene:ENSG00000079805.16 transcript:ENST00000389253.8 gene_biotype:protein_coding transcript_biotype:protein_coding gene_symbol:DNM2 description:dynamin 2 [Source:HGNC Symbol;Acc:HGNC:2974]	FALSE	TRUE	50.5747	45	60	2	High	High	High	High	1	0.996	0.998	100.1	100.2	99.7	99.9	9124	9127.3	9085.8	9105.1	7846	8298.6	9085.8	7367.8	46	46	46	46	182.99
High	ENSP00000438248.1	pep chromosome:GRCh38:7:128739292:128771477:1 gene:ENSG00000128595.17 transcript:ENST00000542996.6 gene_biotype:protein_coding transcript_biotype:protein_coding gene_symbol:CALU description:calumenin [Source:HGNC Symbol;Acc:HGNC:1458]	FALSE	TRUE	64.0867	24	107	3	High	High	High	High	1.238	1.213	1.157	86.8	107.5	105.3	100.4	1677.6	2077.6	2035.6	1940.8	1442.6	1889	2035.6	1570.5	4	4	4	4	353.97
High	ENSP00000368767.4	pep chromosome:GRCh38:8:61500556:61714592:-1 gene:ENSG00000198363.18 transcript:ENST00000379454.9 gene_biotype:protein_coding transcript_biotype:protein_coding gene_symbol:ASPH description:aspartate beta-hydroxylase [Source:HGNC Symbol;Acc:HGNC:757]	FALSE	TRUE	45.6464	35	90	34	High	High	High	High	1.069	1.064	1.004	96.7	103.3	102.9	97.1	13315.1	14231.2	14164.4	13374.5	11450.1	12939.2	14164.4	10822.6	37	37	37	37	301.37
High	ENSP00000442739.2	pep chromosome:GRCh38:12:991233:1490729:1 gene:ENSG00000082805.20 transcript:ENST00000546231.6 gene_biotype:protein_coding transcript_biotype:protein_coding gene_symbol:ERC1 description:ELKS/RAB6-interacting/CAST family member 1 [Source:HGNC Symbol;Acc:HGNC:17072]	FALSE	TRUE	37.5	43	47	32	High	High	High	High	0.987	0.998	1.01	100.1	98.8	99.9	101.1	8081.3	7976.3	8062.4	8159.3	6949.4	7252.1	8062.4	6602.4	37	37	37	37	153.85
High	P04264	Keratin, type II cytoskeletal 1 OS=Homo sapiens GN=KRT1 PE=1 SV=6	TRUE	TRUE	50.1553	35	53	28	High	High	High	High	2.849	1.646	0.724	64.3	183.2	105.9	46.6	5720.1	16294.1	9417.4	4141.1	4918.9	14814.7	9417.4	3351	35	35	35	35	174.83
High	ENSP00000367541.1	pep chromosome:GRCh38:9:35682014:35689913:-1 gene:ENSG00000198467.15 transcript:ENST00000329305.6 gene_biotype:protein_coding transcript_biotype:protein_coding gene_symbol:TPM2 description:tropomyosin 2 [Source:HGNC Symbol;Acc:HGNC:12011]	FALSE	TRUE	78.8732	37	254	2	High	High	High	High	0.855	0.907	0.868	110.2	94.2	100	95.6	2233.4	1909.4	2026.4	1937.6	1920.6	1736	2026.4	1567.9	2	2	2	2	683.23
High	P00883	Fructose-bisphosphate aldolase A OS=Oryctolagus cuniculus GN=ALDOA PE=1 SV=2	TRUE	FALSE	67.5824	32	128	1	High	High	High	High	1.101	0.783	0.815	108.1	119	84.7	88.1	66.4	73.1	52	54.1	57.1	66.5	52	43.8	1	1	1	1	440.6
High	ENSEMBL:ENSBTAP00000032840	(Bos taurus) similar to apolipoprotein B, partial [OS=Bos taurus]	TRUE	FALSE	43.0303	34	45	31	High	High	High	High	1.255	1.007	0.954	94.9	119	95.6	90.5	7628.3	9570	7684.5	7280.1	6559.8	8701.1	7684.5	5891.1	32	32	32	32	153.63
High	ENSP00000396899.2	pep chromosome:GRCh38:2:86143932:86195472:-1 gene:ENSG00000132305.20 transcript:ENST00000449247.6 gene_biotype:protein_coding transcript_biotype:protein_coding gene_symbol:IMMT description:inner membrane mitochondrial protein [Source:HGNC Symbol;Acc:HGNC:6047]	FALSE	TRUE	56.2249	41	66	3	High	High	High	High	1.057	1.07	1.021	96.4	101.9	103.2	98.5	10610.2	11211	11352.5	10832.4	9124.1	10193.1	11352.5	8765.6	44	44	44	44	196.69
High	ENSP00000369042.3	pep chromosome:GRCh38:11:9384652:9448127:1 gene:ENSG00000205339.10 transcript:ENST00000379719.8 gene_biotype:protein_coding transcript_biotype:protein_coding gene_symbol:IPO7 description:importin 7 [Source:HGNC Symbol;Acc:HGNC:9852]	FALSE	TRUE	35.3565	33	57	32	High	High	High	High	1.097	1.012	0.973	98	107.5	99.2	95.4	8189.5	8984.2	8288.1	7971.7	7042.4	8168.5	8288.1	6450.7	34	34	34	34	194.31
High	ENSP00000379769.3	pep chromosome:GRCh38:22:41469130:41528989:1 gene:ENSG00000100412.16 transcript:ENST00000396512.3 gene_biotype:protein_coding transcript_biotype:protein_coding gene_symbol:ACO2 description:aconitase 2 [Source:HGNC Symbol;Acc:HGNC:118]	FALSE	TRUE	47.0807	33	48	33	High	High	High	High	0.989	1.097	1.099	95.6	94.5	104.9	105.1	7573.1	7491.6	8311.2	8326	6512.4	6811.5	8311.2	6737.4	35	35	35	35	170.46
High	ENSP00000307156.4	pep chromosome:GRCh38:3:49121114:49133050:-1 gene:ENSG00000172037.14 transcript:ENST00000305544.9 gene_biotype:protein_coding transcript_biotype:protein_coding gene_symbol:LAMB2 description:laminin subunit beta 2 [Source:HGNC Symbol;Acc:HGNC:6487]	FALSE	TRUE	27.5862	40	43	39	High	High	High	High	0.923	0.992	0.996	102.3	94.4	101.5	101.9	5461.9	5041.1	5418.1	5441.2	4696.9	4583.4	5418.1	4403	31	31	31	31	127.76
High	ENSP00000485513.1	pep chromosome:GRCh38:10:45727264:45792936:1 gene:ENSG00000172661.18 transcript:ENST00000623400.3 gene_biotype:protein_coding transcript_biotype:protein_coding gene_symbol:WASHC2C description:WASH complex subunit 2C [Source:HGNC Symbol;Acc:HGNC:23414]	FALSE	TRUE	37.733	34	44	9	High	High	High	High	0.927	0.942	0.948	104.8	97.1	98.8	99.3	5534.6	5130.6	5215.7	5245.6	4759.4	4664.8	5215.7	4244.7	33	33	33	33	167.72
High	ENSP00000262027.5	pep chromosome:GRCh38:12:57488068:57516652:1 gene:ENSG00000166986.15 transcript:ENST00000262027.10 gene_biotype:protein_coding transcript_biotype:protein_coding gene_symbol:MARS description:methionyl-tRNA synthetase [Source:HGNC Symbol;Acc:HGNC:6898]	FALSE	TRUE	44.4444	32	45	32	High	High	High	High	1.006	0.989	1.006	100	100.6	98.9	100.6	7279.1	7321.4	7196.3	7319.5	6259.5	6656.7	7196.3	5922.9	32	32	32	32	149.42
High	ENSP00000414982.2	pep chromosome:GRCh38:14:103629241:103701544:1 gene:ENSG00000126214.21 transcript:ENST00000452929.6 gene_biotype:protein_coding transcript_biotype:protein_coding gene_symbol:KLC1 description:kinesin light chain 1 [Source:HGNC Symbol;Acc:HGNC:6387]	FALSE	TRUE	56.6343	34	55	1	High	High	High	High	0.938	0.823	0.886	109.7	102.9	90.2	97.2	77.2	72.4	63.5	68.4	66.4	65.9	63.5	55.4	1	1	1	1	185.93
High	ENSP00000418754.1	pep chromosome:GRCh38:6:43076814:43161010:1 gene:ENSG00000112655.16 transcript:ENST00000481273.5 gene_biotype:protein_coding transcript_biotype:protein_coding gene_symbol:PTK7 description:protein tyrosine kinase 7 (inactive) [Source:HGNC Symbol;Acc:HGNC:9618]	FALSE	TRUE	42.4861	36	49	36	High	High	High	High	0.746	0.887	0.991	110.4	82.4	97.9	109.3	6721.7	5014.6	5962.3	6658.3	5780.2	4559.3	5962.3	5387.8	36	36	36	36	167.09
High	ENSP00000438689.2	pep chromosome:GRCh38:17:7217125:7225266:1 gene:ENSG00000072778.20 transcript:ENST00000543245.6 gene_biotype:protein_coding transcript_biotype:protein_coding gene_symbol:ACADVL description:acyl-CoA dehydrogenase very long chain [Source:HGNC Symbol;Acc:HGNC:92]	FALSE	TRUE	55.1622	31	48	31	High	High	High	High	0.967	1.079	1.16	95.1	92	102.6	110.3	7003.7	6774.5	7556.2	8125.6	6022.7	6159.4	7556.2	6575.2	33	33	33	33	163.99
High	ENSP00000483300.1	pep chromosome:GRCh38:17:37084992:37406836:-1 gene:ENSG00000278540.5 transcript:ENST00000616317.5 gene_biotype:protein_coding transcript_biotype:protein_coding gene_symbol:ACACA description:acetyl-CoA carboxylase alpha [Source:HGNC Symbol;Acc:HGNC:84]	FALSE	TRUE	23.206	46	48	2	High	High	High	High	1.003	1.063	1.042	97.3	97.7	103.5	101.5	4801.5	4817.8	5105.7	5004.1	4129	4380.4	5105.7	4049.3	36	36	36	36	149.56
High	ENSP00000265112.3	pep chromosome:GRCh38:5:33440776:33469539:1 gene:ENSG00000113407.13 transcript:ENST00000265112.7 gene_biotype:protein_coding transcript_biotype:protein_coding gene_symbol:TARS description:threonyl-tRNA synthetase [Source:HGNC Symbol;Acc:HGNC:11572]	FALSE	TRUE	53.9419	35	57	33	High	High	High	High	1.007	1.076	1.057	96.6	97.3	104	102.1	9545.3	9609.4	10273.3	10088	8208.3	8737	10273.3	8163.2	37	37	37	37	182.54
High	ENSP00000378400.3	pep chromosome:GRCh38:12:50175788:50283506:-1 gene:ENSG00000050405.13 transcript:ENST00000394943.7 gene_biotype:protein_coding transcript_biotype:protein_coding gene_symbol:LIMA1 description:LIM domain and actin binding 1 [Source:HGNC Symbol;Acc:HGNC:24636]	FALSE	TRUE	51.3158	38	60	37	High	High	High	High	1.111	0.999	0.852	101	112.1	100.9	86	8574.9	9522.8	8567.3	7303.9	7373.8	8658.2	8567.3	5910.3	40	40	40	40	199.48
High	ENSP00000361883.3	pep chromosome:GRCh38:1:40040233:40072649:1 gene:ENSG00000131236.17 transcript:ENST00000372797.7 gene_biotype:protein_coding transcript_biotype:protein_coding gene_symbol:CAP1 description:cyclase associated actin cytoskeleton regulatory protein 1 [Source:HGNC Symbol;Acc:HGNC:20040]	FALSE	TRUE	64.8421	32	112	30	High	High	High	High	0.976	0.959	0.932	103.4	100.9	99.2	96.4	23997.7	23411.5	23021	22368.2	20636.4	21286	23021	18100.2	36	36	36	36	296.79
High	ENSP00000496494.1	pep chromosome:GRCh38:9:35682926:35690056:-1 gene:ENSG00000198467.15 transcript:ENST00000645482.2 gene_biotype:protein_coding transcript_biotype:protein_coding gene_symbol:TPM2 description:tropomyosin 2 [Source:HGNC Symbol;Acc:HGNC:12011]	FALSE	TRUE	77.4648	37	246	0	Not Found	Not Found	Not Found	Not Found	1.194	0.965	0.724	103	123	99.4	74.6	457.5	546.1	441.7	331.3	393.4	496.5	441.7	268.1	3	3	3	3	656.82
High	ENSP00000377195.1	pep chromosome:GRCh38:5:177456936:177473637:-1 gene:ENSG00000113758.13 transcript:ENST00000393565.5 gene_biotype:protein_coding transcript_biotype:protein_coding gene_symbol:DBN1 description:drebrin 1 [Source:HGNC Symbol;Acc:HGNC:2695]	FALSE	TRUE	46.4748	23	73	19	High	High	High	High	1.063	1.016	0.947	99.4	105.6	101	94.1	9460.5	10053.7	9613	8957.1	8135.4	9140.9	9613	7248	28	28	28	28	278.71
High	ENSP00000348359.5	pep chromosome:GRCh38:11:118607643:118658025:1 gene:ENSG00000019144.19 transcript:ENST00000356063.9 gene_biotype:protein_coding transcript_biotype:protein_coding gene_symbol:PHLDB1 description:pleckstrin homology like domain family B member 1 [Source:HGNC Symbol;Acc:HGNC:23697]	FALSE	TRUE	32.9795	39	50	38	High	High	High	High	1.012	0.886	0.962	103.6	104.9	91.8	99.7	5418.6	5484.4	4799.9	5213.1	4659.6	4986.4	4799.9	4218.4	36	36	36	36	155.97
High	ENSP00000321845.6	pep chromosome:GRCh38:10:73744372:73772161:1 gene:ENSG00000176986.16 transcript:ENST00000345254.9 gene_biotype:protein_coding transcript_biotype:protein_coding gene_symbol:SEC24C description:SEC24 homolog C, COPII coat complex component [Source:HGNC Symbol;Acc:HGNC:10705]	FALSE	TRUE	39.6709	35	45	34	High	High	High	High	1.012	0.977	0.936	101.9	103.1	99.5	95.4	5006.2	5066.4	4889.4	4688.1	4305	4606.4	4889.4	3793.6	32	32	32	32	157.1
High	ENSP00000336747.6	pep chromosome:GRCh38:7:75533298:75738941:-1 gene:ENSG00000127946.17 transcript:ENST00000336926.11 gene_biotype:protein_coding transcript_biotype:protein_coding gene_symbol:HIP1 description:huntingtin interacting protein 1 [Source:HGNC Symbol;Acc:HGNC:4913]	FALSE	TRUE	41.5622	40	47	37	High	High	High	High	1.007	0.944	0.863	104.9	105.6	99	90.5	5385.9	5425.1	5083.1	4645.9	4631.5	4932.5	5083.1	3759.4	36	36	36	36	151.66
High	ENSP00000347380.6	pep chromosome:GRCh38:6:85608329:85642991:-1 gene:ENSG00000135316.18 transcript:ENST00000355238.10 gene_biotype:protein_coding transcript_biotype:protein_coding gene_symbol:SYNCRIP description:synaptotagmin binding cytoplasmic RNA interacting protein [Source:HGNC Symbol;Acc:HGNC:16918]	FALSE	TRUE	56.2278	32	72	1	High	High	High	High	0.988	0.955	0.925	103.4	102.2	98.8	95.6	297.3	293.9	284	275	255.7	267.2	284	222.5	1	1	1	1	250.52
High	ENSP00000312066.1	pep chromosome:GRCh38:17:76038785:76072517:-1 gene:ENSG00000167881.15 transcript:ENST00000307877.7 gene_biotype:protein_coding transcript_biotype:protein_coding gene_symbol:SRP68 description:signal recognition particle 68 [Source:HGNC Symbol;Acc:HGNC:11302]	FALSE	TRUE	56.9378	34	47	34	High	High	High	High	1.028	1.023	1.029	98.1	100.8	100.3	100.9	5529.6	5683	5655.3	5690.4	4755.1	5167	5655.3	4604.6	37	37	37	37	147.98
High	ENSP00000336725.3	pep chromosome:GRCh38:Y:12904868:12920478:1 gene:ENSG00000067048.17 transcript:ENST00000336079.8 gene_biotype:protein_coding transcript_biotype:protein_coding gene_symbol:DDX3Y description:DEAD-box helicase 3 Y-linked [Source:HGNC Symbol;Acc:HGNC:2699]	FALSE	TRUE	55.9091	36	64	9	High	High	High	High	1.043	0.998	1.102	96.5	100.7	96.4	106.4	1850.6	1931	1847.1	2038.6	1591.4	1755.7	1847.1	1649.6	7	7	7	7	198.85
High	ENSP00000307513.5	pep chromosome:GRCh38:17:62627670:62693597:1 gene:ENSG00000011028.14 transcript:ENST00000303375.10 gene_biotype:protein_coding transcript_biotype:protein_coding gene_symbol:MRC2 description:mannose receptor C type 2 [Source:HGNC Symbol;Acc:HGNC:16875]	FALSE	TRUE	26.572	33	53	33	High	High	High	High	0.89	0.952	1.032	103.3	91.9	98.3	106.6	7206.8	6411	6860.3	7440.3	6197.4	5828.9	6860.3	6020.7	31	31	31	31	192.39
High	ENSP00000410513.1	pep chromosome:GRCh38:2:208236232:208254458:-1 gene:ENSG00000138413.13 transcript:ENST00000446179.5 gene_biotype:protein_coding transcript_biotype:protein_coding gene_symbol:IDH1 description:isocitrate dehydrogenase (NADP(+)) 1, cytosolic [Source:HGNC Symbol;Acc:HGNC:5382]	FALSE	TRUE	64.7343	30	73	27	High	High	High	High	0.922	1.089	1.136	96.5	88.9	105	109.6	10267.3	9464.7	11176.7	11661.1	8829.2	8605.4	11176.7	9436.1	34	34	34	34	232.65
High	ENSP00000321584.4	pep chromosome:GRCh38:3:49024325:49029398:-1 gene:ENSG00000178035.12 transcript:ENST00000326739.9 gene_biotype:protein_coding transcript_biotype:protein_coding gene_symbol:IMPDH2 description:inosine monophosphate dehydrogenase 2 [Source:HGNC Symbol;Acc:HGNC:6053]	FALSE	TRUE	54.0856	29	52	27	High	High	High	High	0.995	1.051	1.09	96.7	96.2	101.6	105.4	9470	9420.3	9950.8	10320.2	8143.6	8565	9950.8	8351.1	29	29	29	29	157.22
High	ENSP00000296255.3	pep chromosome:GRCh38:3:128619969:128650818:-1 gene:ENSG00000163902.12 transcript:ENST00000296255.8 gene_biotype:protein_coding transcript_biotype:protein_coding gene_symbol:RPN1 description:ribophorin I [Source:HGNC Symbol;Acc:HGNC:10381]	FALSE	TRUE	53.2125	36	75	36	High	High	High	High	0.999	1.059	1.042	97.6	97.4	103.3	101.7	10501.2	10486.6	11119.2	10946.6	9030.3	9534.5	11119.2	8857.9	37	37	37	37	211.54
High	ENSP00000385866.1	pep chromosome:GRCh38:22:41245611:41285965:-1 gene:ENSG00000100401.19 transcript:ENST00000405486.5 gene_biotype:protein_coding transcript_biotype:protein_coding gene_symbol:RANGAP1 description:Ran GTPase activating protein 1 [Source:HGNC Symbol;Acc:HGNC:9854]	FALSE	TRUE	50.2555	27	50	27	High	High	High	High	1.02	0.953	0.903	103.2	105.2	98.4	93.2	8320.5	8487.6	7932.2	7517.2	7155.1	7717	7932.2	6082.9	26	26	26	26	169.33
High	ENSP00000362409.3	pep chromosome:GRCh38:9:127505343:127569073:-1 gene:ENSG00000136830.12 transcript:ENST00000373312.4 gene_biotype:protein_coding transcript_biotype:protein_coding gene_symbol:NIBAN2 description:niban apoptosis regulator 2 [Source:HGNC Symbol;Acc:HGNC:25282]	FALSE	TRUE	50	35	71	34	High	High	High	High	0.962	0.916	0.925	105.1	101.2	96.3	97.3	13155.3	12659.9	12054.4	12175.1	11312.7	11510.5	12054.4	9852.1	39	39	39	39	207.91
High	ENSP00000371798.3	pep chromosome:GRCh38:7:5592816:5606655:1 gene:ENSG00000075618.18 transcript:ENST00000382361.8 gene_biotype:protein_coding transcript_biotype:protein_coding gene_symbol:FSCN1 description:fascin actin-bundling protein 1 [Source:HGNC Symbol;Acc:HGNC:11148]	FALSE	TRUE	57.8093	30	75	30	High	High	High	High	1.005	0.959	0.901	103.5	104	99.3	93.2	12818.9	12880.3	12296.4	11545	11023.4	11710.9	12296.4	9342.2	28	28	28	28	245.53
High	ENSP00000334523.6	pep chromosome:GRCh38:14:103629237:103701544:1 gene:ENSG00000126214.21 transcript:ENST00000334553.10 gene_biotype:protein_coding transcript_biotype:protein_coding gene_symbol:KLC1 description:kinesin light chain 1 [Source:HGNC Symbol;Acc:HGNC:6387]	FALSE	TRUE	52.7387	35	56	2	Medium	Medium	Medium	Medium	1.01	1.018	1.009	99.1	100.1	100.9	99.9	8414.7	8499.8	8564.7	8486.6	7236.1	7728.1	8564.7	6867.3	34	34	34	34	184.27
High	ENSP00000432054.1	pep chromosome:GRCh38:11:117199382:117204541:1 gene:ENSG00000149591.17 transcript:ENST00000525531.5 gene_biotype:protein_coding transcript_biotype:protein_coding gene_symbol:TAGLN description:transgelin [Source:HGNC Symbol;Acc:HGNC:11553]	FALSE	TRUE	85.5721	21	228	20	High	High	High	High	1.011	0.948	0.948	102.4	103.5	97.1	97.1	42872.9	43347.5	40662.5	40662.1	36867.8	39411.9	40662.5	32903.6	28	28	28	28	690.32
High	ENSP00000421633.1	pep chromosome:GRCh38:4:82818672:82881937:-1 gene:ENSG00000138674.17 transcript:ENST00000505472.5 gene_biotype:protein_coding transcript_biotype:protein_coding gene_symbol:SEC31A description:SEC31 homolog A, COPII coat complex component [Source:HGNC Symbol;Acc:HGNC:17052]	FALSE	TRUE	29.8961	39	64	21	High	High	High	High	1.039	1.01	0.949	100.1	103.9	101.1	94.9	13494	14016.5	13629.1	12802.9	11603.9	12743.9	13629.1	10360	38	38	38	38	195.43
High	ENSP00000277165.5	pep chromosome:GRCh38:9:93451685:93566112:1 gene:ENSG00000048828.17 transcript:ENST00000277165.11 gene_biotype:protein_coding transcript_biotype:protein_coding gene_symbol:FAM120A description:family with sequence similarity 120A [Source:HGNC Symbol;Acc:HGNC:13247]	FALSE	TRUE	34.8837	33	44	26	High	High	High	High	1.022	0.995	0.944	101	103.2	100.5	95.3	6161.1	6295.8	6129.2	5815.2	5298.1	5724.2	6129.2	4705.7	32	32	32	32	146.81
High	ENSP00000434657.1	pep chromosome:GRCh38:11:75562056:75572783:1 gene:ENSG00000149257.14 transcript:ENST00000533603.5 gene_biotype:protein_coding transcript_biotype:protein_coding gene_symbol:SERPINH1 description:serpin family H member 1 [Source:HGNC Symbol;Acc:HGNC:1546]	FALSE	TRUE	58.8517	24	107	24	High	High	High	High	1.011	1.07	1.119	95.2	96.3	101.9	106.6	11969.4	12097.2	12802	13398.8	10292.9	10998.8	12802	10842.2	28	28	28	28	355.88
High	ENSP00000320949.5	pep chromosome:GRCh38:16:58519951:58629826:-1 gene:ENSG00000125107.18 transcript:ENST00000317147.10 gene_biotype:protein_coding transcript_biotype:protein_coding gene_symbol:CNOT1 description:CCR4-NOT transcription complex subunit 1 [Source:HGNC Symbol;Acc:HGNC:7877]	FALSE	TRUE	19.697	42	48	41	High	High	High	High	0.995	0.979	0.989	100.9	100.4	98.9	99.8	6260.1	6226.4	6131.1	6188.3	5383.3	5661.1	6131.1	5007.5	36	36	36	36	134.62
High	ENSP00000313007.5	pep chromosome:GRCh38:8:100702916:100722088:-1 gene:ENSG00000070756.16 transcript:ENST00000318607.10 gene_biotype:protein_coding transcript_biotype:protein_coding gene_symbol:PABPC1 description:poly(A) binding protein cytoplasmic 1 [Source:HGNC Symbol;Acc:HGNC:8554]	FALSE	TRUE	59.2767	38	70	23	High	High	High	High	1.073	1.03	1.004	97.4	104.5	100.3	97.8	12945.2	13886.6	13329.3	12999.5	11132	12625.8	13329.3	10519.2	40	40	40	40	203.85
High	ENSP00000386636.1	pep chromosome:GRCh38:2:169799279:169812064:1 gene:ENSG00000138385.16 transcript:ENST00000409333.1 gene_biotype:protein_coding transcript_biotype:protein_coding gene_symbol:SSB description:small RNA binding exonuclease protection factor La [Source:HGNC Symbol;Acc:HGNC:11316]	FALSE	TRUE	65.6863	33	69	33	High	High	High	High	0.97	1.049	1.044	98.5	95.5	103.3	102.8	13880.3	13465.4	14558.2	14487.1	11936.1	12242.9	14558.2	11722.9	36	36	36	36	202.21
High	ENSP00000290573.2	pep chromosome:GRCh38:2:74833981:74893359:1 gene:ENSG00000159399.9 transcript:ENST00000290573.6 gene_biotype:protein_coding transcript_biotype:protein_coding gene_symbol:HK2 description:hexokinase 2 [Source:HGNC Symbol;Acc:HGNC:4923]	FALSE	TRUE	41.7666	32	46	28	High	High	High	High	0.892	0.934	1.073	102.6	91.5	95.9	110.1	5620.6	5011.4	5250.5	6028.3	4833.3	4556.4	5250.5	4878.1	31	31	31	31	153.36
High	P06868	Plasminogen OS=Bos taurus GN=PLG PE=1 SV=2	TRUE	FALSE	55.0493	35	50	35	High	High	High	High	1.146	0.813	0.932	102.8	117.8	83.5	95.8	6113.4	7008.7	4969.1	5700.1	5257.1	6372.4	4969.1	4612.5	31	31	31	31	163.15
High	ENSP00000432884.1	pep chromosome:GRCh38:11:123059476:123062124:-1 gene:ENSG00000109971.14 transcript:ENST00000528292.5 gene_biotype:protein_coding transcript_biotype:protein_coding gene_symbol:HSPA8 description:heat shock protein family A (Hsp70) member 8 [Source:HGNC Symbol;Acc:HGNC:5241]	FALSE	TRUE	66.0256	25	134	1	High	High	High	High	0.779	0.879	0.883	112.9	88	99.2	99.8	58.7	45.8	51.6	51.9	50.5	41.6	51.6	42	1	1	1	1	430.91
High	ENSP00000363741.1	pep chromosome:GRCh38:1:23309786:23344322:-1 gene:ENSG00000125944.20 transcript:ENST00000374612.5 gene_biotype:protein_coding transcript_biotype:protein_coding gene_symbol:HNRNPR description:heterogeneous nuclear ribonucleoprotein R [Source:HGNC Symbol;Acc:HGNC:5047]	FALSE	TRUE	49.921	33	54	2	High	High	High	High	1.225	1.164	0.968	91.8	112.5	106.8	88.9	5808.6	7115.3	6759.8	5623.7	4995	6469.3	6759.8	4550.6	24	24	24	24	186.41
High	ENSP00000327880.5	pep chromosome:GRCh38:3:99847928:100114513:-1 gene:ENSG00000168386.18 transcript:ENST00000331335.9 gene_biotype:protein_coding transcript_biotype:protein_coding gene_symbol:FILIP1L description:filamin A interacting protein 1 like [Source:HGNC Symbol;Acc:HGNC:24589]	FALSE	TRUE	38.6584	42	49	42	High	High	High	High	0.763	0.733	0.837	120	91.5	88	100.4	8922.4	6804.5	6542	7465.1	7672.7	6186.7	6542	6040.8	40	40	40	40	162.63
High	ENSP00000479901.1	pep chromosome:GRCh38:CHR_HSCHR17_7_CTG4:37086462:37301225:-1 gene:ENSG00000275176.4 transcript:ENST00000611803.2 gene_biotype:protein_coding transcript_biotype:protein_coding gene_symbol:ACACA description:acetyl-CoA carboxylase alpha [Source:HGNC Symbol;Acc:HGNC:84]	FALSE	TRUE	23.514	45	47	1	Medium	Medium	Medium	Medium																				141.68
High	ENSP00000254029.3	pep chromosome:GRCh38:X:118346106:118449961:1 gene:ENSG00000131725.14 transcript:ENST00000254029.8 gene_biotype:protein_coding transcript_biotype:protein_coding gene_symbol:WDR44 description:WD repeat domain 44 [Source:HGNC Symbol;Acc:HGNC:30512]	FALSE	TRUE	43.7021	33	38	33	High	High	High	High	1.014	1.028	1.028	98.3	99.7	101	101	5330.6	5407.9	5481.3	5479.1	4584	4916.9	5481.3	4433.7	32	32	32	32	129.2
High	ENSP00000380942.2	pep chromosome:GRCh38:11:120336413:120489937:1 gene:ENSG00000196914.9 transcript:ENST00000397843.7 gene_biotype:protein_coding transcript_biotype:protein_coding gene_symbol:ARHGEF12 description:Rho guanine nucleotide exchange factor 12 [Source:HGNC Symbol;Acc:HGNC:14193]	FALSE	TRUE	29.8575	37	40	35	High	High	High	High	0.996	0.951	0.888	104.3	103.9	99.2	92.6	5691.6	5669.2	5410.9	5055	4894.4	5154.5	5410.9	4090.5	36	36	36	36	132.49
High	ENSP00000196061.4	pep chromosome:GRCh38:1:11934717:11975537:1 gene:ENSG00000083444.17 transcript:ENST00000196061.5 gene_biotype:protein_coding transcript_biotype:protein_coding gene_symbol:PLOD1 description:procollagen-lysine,2-oxoglutarate 5-dioxygenase 1 [Source:HGNC Symbol;Acc:HGNC:9081]	FALSE	TRUE	47.3177	30	60	29	High	High	High	High	0.863	0.953	0.993	105	90.6	100.1	104.3	7518.1	6486.6	7165.4	7462.7	6465.1	5897.6	7165.4	6038.8	31	31	31	31	188.83
High	ENSP00000494125.1	pep chromosome:GRCh38:19:16067538:16103002:1 gene:ENSG00000167460.17 transcript:ENST00000646974.2 gene_biotype:protein_coding transcript_biotype:protein_coding gene_symbol:TPM4 description:tropomyosin 4 [Source:HGNC Symbol;Acc:HGNC:12013]	FALSE	TRUE	82.7465	37	225	5	High	High	High	High	0.851	0.919	0.901	109	92.7	100.1	98.2	11796.5	10035.3	10838.1	10627.1	10144.2	9124.1	10838.1	8599.4	18	18	18	18	577.4
High	ENSP00000262982.2	pep chromosome:GRCh38:20:49046312:49096949:1 gene:ENSG00000124207.17 transcript:ENST00000262982.3 gene_biotype:protein_coding transcript_biotype:protein_coding gene_symbol:CSE1L description:chromosome segregation 1 like [Source:HGNC Symbol;Acc:HGNC:2431]	FALSE	TRUE	38.826	38	54	38	High	High	High	High	0.993	0.982	0.957	101.7	101.1	99.9	97.3	7708.6	7658.2	7566.1	7373.8	6628.9	6962.9	7566.1	5966.9	40	40	40	40	160.41
High	ENSP00000360569.3	pep chromosome:GRCh38:1:52927276:53051698:1 gene:ENSG00000116171.18 transcript:ENST00000371514.8 gene_biotype:protein_coding transcript_biotype:protein_coding gene_symbol:SCP2 description:sterol carrier protein 2 [Source:HGNC Symbol;Acc:HGNC:10606]	FALSE	TRUE	54.479	31	58	31	High	High	High	High	0.929	0.975	1.053	101.1	93.9	98.6	106.4	10472.7	9730.4	10211.9	11028.3	9005.8	8847	10211.9	8924.1	34	34	34	34	186.31
High	ENSP00000216392.7	pep chromosome:GRCh38:14:50905217:50944483:-1 gene:ENSG00000100504.17 transcript:ENST00000216392.8 gene_biotype:protein_coding transcript_biotype:protein_coding gene_symbol:PYGL description:glycogen phosphorylase L [Source:HGNC Symbol;Acc:HGNC:9725]	FALSE	TRUE	42.503	35	44	28	High	High	High	High	0.94	1.016	1.046	100	93.9	101.5	104.5	6584.6	6186.8	6688.2	6885.1	5662.3	5625.1	6688.2	5571.4	29	29	29	29	133.86
High	ENSP00000490664.1	pep chromosome:GRCh38:3:49095933:49104420:-1 gene:ENSG00000172053.18 transcript:ENST00000636669.1 gene_biotype:protein_coding transcript_biotype:nonsense_mediated_decay gene_symbol:QARS description:glutaminyl-tRNA synthetase [Source:HGNC Symbol;Acc:HGNC:9751]	FALSE	TRUE	53.9402	35	50	1	Medium	Medium	Medium	Medium	1.086	1.072	1.08	94.4	102.5	101.2	101.9	188.9	205	202.5	204	162.4	186.4	202.5	165	1	1	1	1	156.03
High	ENSP00000391249.1	pep chromosome:GRCh38:17:77281499:77500593:1 gene:ENSG00000184640.18 transcript:ENST00000427177.6 gene_biotype:protein_coding transcript_biotype:protein_coding gene_symbol:SEPTIN9 description:septin 9 [Source:HGNC Symbol;Acc:HGNC:7323]	FALSE	TRUE	61.6041	34	77	21	High	High	High	High	0.898	0.928	0.923	106.7	95.8	99	98.5	10920.8	9810.9	10133.8	10080	9391.2	8920.1	10133.8	8156.7	34	34	34	34	243.35
High	ENSP00000378624.3	pep chromosome:GRCh38:10:67921908:68075283:-1 gene:ENSG00000148634.15 transcript:ENST00000395198.7 gene_biotype:protein_coding transcript_biotype:protein_coding gene_symbol:HERC4 description:HECT and RLD domain containing E3 ubiquitin protein ligase 4 [Source:HGNC Symbol;Acc:HGNC:24521]	FALSE	TRUE	37.9376	34	44	34	High	High	High	High	0.976	0.968	0.908	103.9	101.4	100.5	94.3	6727.6	6567.4	6509.3	6108.3	5785.3	5971.1	6509.3	4942.8	35	35	35	35	144.96
High	ENSP00000371236.4	pep chromosome:GRCh38:21:33503933:33542117:-1 gene:ENSG00000159131.17 transcript:ENST00000381815.9 gene_biotype:protein_coding transcript_biotype:protein_coding gene_symbol:GART description:phosphoribosylglycinamide formyltransferase, phosphoribosylglycinamide synthetase, phosphoribosylaminoimidazole synthetase [Source:HGNC Symbol;Acc:HGNC:4163]	FALSE	TRUE	46.3366	40	47	35	High	High	High	High	1.052	1.053	1.035	96.6	101.6	101.7	100	7153.8	7525.4	7531.6	7406.3	6151.8	6842.1	7531.6	5993.1	39	39	39	39	154.84
High	ENSP00000355348.3	pep chromosome:GRCh38:2:182909115:183038457:-1 gene:ENSG00000061676.15 transcript:ENST00000361354.9 gene_biotype:protein_coding transcript_biotype:protein_coding gene_symbol:NCKAP1 description:NCK associated protein 1 [Source:HGNC Symbol;Acc:HGNC:7666]	FALSE	TRUE	32.2695	38	48	38	High	High	High	High	0.949	0.919	0.921	105.6	100.2	97	97.2	6914.8	6564.5	6351.6	6366.2	5946.3	5968.5	6351.6	5151.5	38	38	38	38	138.8
High	ENSP00000493967.1	pep chromosome:GRCh38:2:217799588:218010421:-1 gene:ENSG00000079308.19 transcript:ENST00000646520.1 gene_biotype:protein_coding transcript_biotype:protein_coding gene_symbol:TNS1 description:tensin 1 [Source:HGNC Symbol;Acc:HGNC:11973]	FALSE	TRUE	26.8817	38	47	34	High	High	High	High	1.131	0.949	0.91	100.3	113.4	95.1	91.3	6267.5	7087.5	5945.5	5705	5389.6	6444	5945.5	4616.4	36	36	36	36	153.97
High	ENSP00000314724.8	pep chromosome:GRCh38:12:27524206:27695564:1 gene:ENSG00000110841.14 transcript:ENST00000318304.12 gene_biotype:protein_coding transcript_biotype:protein_coding gene_symbol:PPFIBP1 description:PPFIA binding protein 1 [Source:HGNC Symbol;Acc:HGNC:9249]	FALSE	TRUE	36.3007	37	43	32	High	High	High	High	0.998	0.944	0.904	104	103.8	98.2	94	6611.6	6598.1	6240.9	5974.3	5685.5	5999	6240.9	4834.3	36	36	36	36	140.15
High	ENSP00000265562.4	pep chromosome:GRCh38:3:47381021:47413435:1 gene:ENSG00000076201.15 transcript:ENST00000265562.5 gene_biotype:protein_coding transcript_biotype:protein_coding gene_symbol:PTPN23 description:protein tyrosine phosphatase non-receptor type 23 [Source:HGNC Symbol;Acc:HGNC:14406]	FALSE	TRUE	26.956	37	41	37	High	High	High	High	0.994	0.999	0.993	100.3	99.7	100.2	99.7	5043.8	5012.8	5039.2	5011	4337.3	4557.7	5039.2	4054.9	35	35	35	35	133.98
High	ENSP00000394400.2	pep chromosome:GRCh38:CHR_HSCHR6_MHC_COX_CTG1:31946626:31957297:1 gene:ENSG00000225737.9 transcript:ENST00000448219.4 gene_biotype:protein_coding transcript_biotype:protein_coding gene_symbol:SKIV2L description:Ski2 like RNA helicase [Source:HGNC Symbol;Acc:HGNC:10898]	FALSE	TRUE	36.1958	35	44	33	High	High	High	High	0.949	0.982	1.008	101.5	96.4	99.7	102.4	5004.7	4750.9	4915.4	5046.8	4303.7	4319.5	4915.4	4083.8	32	32	32	32	140.36
High	ENSP00000449426.1	pep chromosome:GRCh38:12:48122647:48146104:1 gene:ENSG00000152556.17 transcript:ENST00000547587.5 gene_biotype:protein_coding transcript_biotype:protein_coding gene_symbol:PFKM description:phosphofructokinase, muscle [Source:HGNC Symbol;Acc:HGNC:8877]	FALSE	TRUE	43.4615	28	43	24	High	High	High	High	0.967	1.084	1.104	96.3	93.1	104.3	106.3	5227.7	5055.5	5664.3	5772.3	4495.5	4596.5	5664.3	4670.9	25	25	25	25	159.76
High	ENSP00000381736.5	pep chromosome:GRCh38:18:46080248:46098296:-1 gene:ENSG00000152234.16 transcript:ENST00000398752.11 gene_biotype:protein_coding transcript_biotype:protein_coding gene_symbol:ATP5F1A description:ATP synthase F1 subunit alpha [Source:HGNC Symbol;Acc:HGNC:823]	FALSE	TRUE	59.4937	34	99	33	High	High	High	High	0.978	1	1.059	99.1	96.9	99.1	104.9	17441	17061.7	17447.5	18473.1	14998.1	15512.7	17447.5	14948.4	38	38	38	38	262.93
High	ENSP00000384863.2	pep chromosome:GRCh38:2:61477849:61538356:-1 gene:ENSG00000082898.17 transcript:ENST00000401558.7 gene_biotype:protein_coding transcript_biotype:protein_coding gene_symbol:XPO1 description:exportin 1 [Source:HGNC Symbol;Acc:HGNC:12825]	FALSE	TRUE	32.3063	30	46	30	High	High	High	High	0.961	0.971	0.974	102.4	98.4	99.5	99.7	8741.8	8404.9	8492.7	8516.4	7517.4	7641.8	8492.7	6891.4	33	33	33	33	155.29
High	Q3MHN5	Vitamin D-binding protein OS=Bos taurus GN=GC PE=2 SV=1	TRUE	FALSE	63.5021	31	77	5	High	High	High	High	1.281	0.903	0.994	95.7	122.7	86.4	95.1	12833.7	16443.4	11587.2	12753.2	11036.1	14950.5	11587.2	10319.9	31	31	31	31	279.12
High	ENSP00000360985.4	pep chromosome:GRCh38:20:48921711:49036693:1 gene:ENSG00000124198.9 transcript:ENST00000371917.5 gene_biotype:protein_coding transcript_biotype:protein_coding gene_symbol:ARFGEF2 description:ADP ribosylation factor guanine nucleotide exchange factor 2 [Source:HGNC Symbol;Acc:HGNC:15853]	FALSE	TRUE	23.0812	37	43	22	High	High	High	High	0.946	0.976	0.975	102.6	97.1	100.2	100.1	2201.3	2082.2	2147.9	2147.2	1893	1893.1	2147.9	1737.5	17	17	17	17	126.8
High	ENSP00000423416.1	pep chromosome:GRCh38:5:72179628:72195440:1 gene:ENSG00000131711.15 transcript:ENST00000504492.1 gene_biotype:protein_coding transcript_biotype:protein_coding gene_symbol:MAP1B description:microtubule associated protein 1B [Source:HGNC Symbol;Acc:HGNC:6836]	FALSE	TRUE	51.3181	29	62	1	Medium	Medium	Medium	Medium	0.963	1.058	1.002	99.4	95.8	105.2	99.7	275.8	265.7	291.8	276.5	237.2	241.5	291.8	223.7	1	1	1	1	219.79
High	ENSP00000262209.4	pep chromosome:GRCh38:8:72021250:72075584:-1 gene:ENSG00000104321.11 transcript:ENST00000262209.5 gene_biotype:protein_coding transcript_biotype:protein_coding gene_symbol:TRPA1 description:transient receptor potential cation channel subfamily A member 1 [Source:HGNC Symbol;Acc:HGNC:497]	FALSE	TRUE	36.1037	39	45	39	High	High	High	High	0.662	0.706	0.926	121.4	80.4	85.8	112.4	8858.2	5861.9	6257.7	8202.6	7617.5	5329.7	6257.7	6637.6	36	36	36	36	154.02
High	ENSP00000216038.5	pep chromosome:GRCh38:22:32387582:32412247:-1 gene:ENSG00000100220.12 transcript:ENST00000216038.6 gene_biotype:protein_coding transcript_biotype:protein_coding gene_symbol:RTCB description:RNA 2',3'-cyclic phosphate and 5'-OH ligase [Source:HGNC Symbol;Acc:HGNC:26935]	FALSE	TRUE	54.2574	26	56	26	High	High	High	High	0.964	0.979	0.962	102.4	98.8	100.3	98.5	12044.5	11612.6	11794.9	11582.5	10357.5	10558.3	11794.9	9372.6	33	33	33	33	158.97
High	ENSP00000360268.2	pep chromosome:GRCh38:10:95605941:95656711:-1 gene:ENSG00000059573.9 transcript:ENST00000371224.7 gene_biotype:protein_coding transcript_biotype:protein_coding gene_symbol:ALDH18A1 description:aldehyde dehydrogenase 18 family member A1 [Source:HGNC Symbol;Acc:HGNC:9722]	FALSE	TRUE	45.0314	30	47	30	High	High	High	High	1.088	1.09	1.027	95.1	103.5	103.7	97.7	7205.8	7836.7	7857.4	7397.7	6196.5	7125.1	7857.4	5986.2	26	26	26	26	152.48
High	ENSP00000376197.3	pep chromosome:GRCh38:3:196049476:196082090:-1 gene:ENSG00000072274.13 transcript:ENST00000392396.7 gene_biotype:protein_coding transcript_biotype:protein_coding gene_symbol:TFRC description:transferrin receptor [Source:HGNC Symbol;Acc:HGNC:11763]	FALSE	TRUE	48.1579	35	51	35	High	High	High	High	0.991	1.111	1.236	92.2	91.4	102.4	114	5944.4	5891.3	6605.5	7349.7	5111.8	5356.4	6605.5	5947.4	34	34	34	34	175.97
High	ENSP00000357459.4	pep chromosome:GRCh38:1:154582057:154608186:-1 gene:ENSG00000160710.17 transcript:ENST00000368474.9 gene_biotype:protein_coding transcript_biotype:protein_coding gene_symbol:ADAR description:adenosine deaminase RNA specific [Source:HGNC Symbol;Acc:HGNC:225]	FALSE	TRUE	31.6476	37	49	37	High	High	High	High	0.987	0.93	0.941	103.7	102.3	96.5	97.5	7718.3	7616.7	7179.9	7259.8	6637.2	6925.2	7179.9	5874.6	39	39	39	39	144.33
High	ENSP00000348442.3	pep chromosome:GRCh38:17:67337916:67366577:-1 gene:ENSG00000197170.10 transcript:ENST00000356126.8 gene_biotype:protein_coding transcript_biotype:protein_coding gene_symbol:PSMD12 description:proteasome 26S subunit, non-ATPase 12 [Source:HGNC Symbol;Acc:HGNC:9557]	FALSE	TRUE	63.3772	31	55	30	High	High	High	High	1.017	0.981	0.947	101.4	103.1	99.5	96	9322.5	9484.6	9147.8	8828.1	8016.7	8623.5	9147.8	7143.6	38	38	38	38	179.48
High	ENSP00000380033.3	pep chromosome:GRCh38:22:38483440:38506337:-1 gene:ENSG00000100201.21 transcript:ENST00000396821.7 gene_biotype:protein_coding transcript_biotype:protein_coding gene_symbol:DDX17 description:DEAD-box helicase 17 [Source:HGNC Symbol;Acc:HGNC:2740]	FALSE	TRUE	49.2476	33	59	25	High	High	High	High	0.984	0.91	0.907	105.2	103.6	95.7	95.5	8268	8137.5	7520.6	7501.3	7109.9	7398.7	7520.6	6070	31	31	31	31	173.39
High	ENSP00000342026.5	pep chromosome:GRCh38:1:173477335:173488815:1 gene:ENSG00000117592.9 transcript:ENST00000340385.6 gene_biotype:protein_coding transcript_biotype:protein_coding gene_symbol:PRDX6 description:peroxiredoxin 6 [Source:HGNC Symbol;Acc:HGNC:16753]	FALSE	TRUE	79.0179	23	137	23	High	High	High	High	0.938	1.07	1.115	97	91	103.8	108.2	28885.6	27081.1	30912.5	32212.5	24839.7	24622.4	30912.5	26066.2	26	26	26	26	451.99
High	ENSP00000487356.1	pep chromosome:GRCh38:CHR_HSCHR17_2_CTG2:1247054:1303157:-1 gene:ENSG00000274474.3 transcript:ENST00000627231.2 gene_biotype:protein_coding transcript_biotype:protein_coding gene_symbol:YWHAE description:tyrosine 3-monooxygenase/tryptophan 5-monooxygenase activation protein epsilon [Source:HGNC Symbol;Acc:HGNC:12851]	FALSE	TRUE	74.1176	22	175	19	High	High	High	High	0.96	0.997	1.005	101	96.9	100.6	101.5	22548	21641.1	22470.3	22668.4	19389.8	19676.2	22470.3	18343.2	25	25	25	25	549.65
High	ENSP00000350667.4	pep chromosome:GRCh38:15:63042751:63071912:1 gene:ENSG00000140416.21 transcript:ENST00000357980.8 gene_biotype:protein_coding transcript_biotype:protein_coding gene_symbol:TPM1 description:tropomyosin 1 [Source:HGNC Symbol;Acc:HGNC:12010]	FALSE	TRUE	77.9141	39	178	1	High	High	High	High	0.954	0.969	0.951	103.2	98.5	100	98.2	33878.3	32324.5	32828.3	32217.7	29133.1	29389.7	32828.3	26070.4	39	39	39	39	469.3
High	ENSP00000407788.2	pep chromosome:GRCh38:2:86143936:86195403:-1 gene:ENSG00000132305.20 transcript:ENST00000442664.6 gene_biotype:protein_coding transcript_biotype:protein_coding gene_symbol:IMMT description:inner membrane mitochondrial protein [Source:HGNC Symbol;Acc:HGNC:6047]	FALSE	TRUE	51.5192	39	64	1	High	High	High	High	1.012	1.144	0.885	99	100.2	113.2	87.6	137.8	139.4	157.6	121.9	118.5	126.8	157.6	98.6	1	1	1	1	186.69
High	ENSP00000384109.3	pep chromosome:GRCh38:X:120526641:120575794:-1 gene:ENSG00000158290.16 transcript:ENST00000404115.7 gene_biotype:protein_coding transcript_biotype:protein_coding gene_symbol:CUL4B description:cullin 4B [Source:HGNC Symbol;Acc:HGNC:2555]	FALSE	TRUE	41.8401	42	48	26	High	High	High	High	0.987	0.981	0.901	103.4	102.1	101.4	93.1	8603.6	8492.8	8438.6	7748	7398.5	7721.8	8438.6	6269.7	38	38	38	38	136.57
High	ENSP00000369897.4	pep chromosome:GRCh38:11:3000922:3057437:-1 gene:ENSG00000110619.17 transcript:ENST00000380525.8 gene_biotype:protein_coding transcript_biotype:protein_coding gene_symbol:CARS description:cysteinyl-tRNA synthetase [Source:HGNC Symbol;Acc:HGNC:1493]	FALSE	TRUE	48.3755	37	47	36	High	High	High	High	0.973	1.05	1.042	98.4	95.7	103.3	102.5	6279.7	6107.8	6593.1	6542.8	5400.1	5553.3	6593.1	5294.4	33	33	33	33	145.9
High	ENSP00000221957.3	pep chromosome:GRCh38:19:4838341:4867667:-1 gene:ENSG00000105355.9 transcript:ENST00000221957.9 gene_biotype:protein_coding transcript_biotype:protein_coding gene_symbol:PLIN3 description:perilipin 3 [Source:HGNC Symbol;Acc:HGNC:16893]	FALSE	TRUE	71.1982	29	104	2	High	High	High	High	0.977	0.939	0.931	104	101.6	97.6	96.8	16722.5	16341.7	15703.4	15567.8	14380.2	14858	15703.4	12597.4	31	31	31	31	305.85
High	ENSP00000351832.2	pep chromosome:GRCh38:1:220148293:220272453:-1 gene:ENSG00000118873.16 transcript:ENST00000358951.7 gene_biotype:protein_coding transcript_biotype:protein_coding gene_symbol:RAB3GAP2 description:RAB3 GTPase activating non-catalytic protein subunit 2 [Source:HGNC Symbol;Acc:HGNC:17168]	FALSE	TRUE	28.5714	39	47	37	High	High	High	High	1.028	1.076	1.029	96.8	99.5	104.1	99.6	6318.9	6498.4	6798	6502.2	5433.8	5908.4	6798	5261.5	36	36	36	36	143.5
High	ENSP00000261303.8	pep chromosome:GRCh38:14:90256553:90275429:1 gene:ENSG00000100764.14 transcript:ENST00000261303.13 gene_biotype:protein_coding transcript_biotype:protein_coding gene_symbol:PSMC1 description:proteasome 26S subunit, ATPase 1 [Source:HGNC Symbol;Acc:HGNC:9547]	FALSE	TRUE	71.3636	32	61	30	High	High	High	High	1.038	1.019	0.986	98.9	102.7	100.8	97.5	11461	11901.5	11683.3	11297.6	9855.7	10820.9	11683.3	9141.9	37	37	37	37	170.82
High	ENSP00000499136.1	pep chromosome:GRCh38:12:105019806:105107643:-1 gene:ENSG00000136010.14 transcript:ENST00000652515.1 gene_biotype:protein_coding transcript_biotype:protein_coding gene_symbol:ALDH1L2 description:aldehyde dehydrogenase 1 family member L2 [Source:HGNC Symbol;Acc:HGNC:26777]	FALSE	TRUE	43.5622	39	45	38	High	High	High	High	1.025	1.264	1.173	89.6	91.9	113.3	105.2	5709.5	5854.9	7215.7	6698.2	4909.8	5323.3	7215.7	5420.2	36	36	36	36	136.51
High	ENSP00000363745.3	pep chromosome:GRCh38:1:23309783:23344310:-1 gene:ENSG00000125944.20 transcript:ENST00000374616.7 gene_biotype:protein_coding transcript_biotype:protein_coding gene_symbol:HNRNPR description:heterogeneous nuclear ribonucleoprotein R [Source:HGNC Symbol;Acc:HGNC:5047]	FALSE	TRUE	50	32	53	1	High	High	High	High	1.142	1.101	0.829	98.2	112.2	108.1	81.5	53.3	60.8	58.6	44.2	45.8	55.3	58.6	35.7	1	1	1	1	181.24
High	ENSP00000393363.1	pep chromosome:GRCh38:22:24270817:24417739:1 gene:ENSG00000100014.20 transcript:ENST00000437398.5 gene_biotype:protein_coding transcript_biotype:protein_coding gene_symbol:SPECC1L description:sperm antigen with calponin homology and coiled-coil domains 1 like [Source:HGNC Symbol;Acc:HGNC:29022]	FALSE	TRUE	33.7511	36	41	33	High	High	High	High	0.999	0.955	0.925	103.1	103	98.5	95.4	5987.2	5978.6	5717.6	5536.4	5148.6	5435.8	5717.6	4480	35	35	35	35	135.01
High	ENSP00000358283.4	pep chromosome:GRCh38:6:96521806:96555276:1 gene:ENSG00000014123.10 transcript:ENST00000369278.5 gene_biotype:protein_coding transcript_biotype:protein_coding gene_symbol:UFL1 description:UFM1 specific ligase 1 [Source:HGNC Symbol;Acc:HGNC:23039]	FALSE	TRUE	47.3552	35	44	34	High	High	High	High	1.048	1.069	1.096	94.9	99.5	101.5	104.1	6137.1	6430.2	6562.7	6726.9	5277.5	5846.4	6562.7	5443.4	31	31	31	31	147.86
High	ENSP00000381216.2	pep chromosome:GRCh38:19:6413348:6424794:-1 gene:ENSG00000088247.17 transcript:ENST00000398148.7 gene_biotype:protein_coding transcript_biotype:protein_coding gene_symbol:KHSRP description:KH-type splicing regulatory protein [Source:HGNC Symbol;Acc:HGNC:6316]	FALSE	TRUE	49.3671	32	51	26	High	High	High	High	1.023	0.944	0.888	103.7	106.2	98	92.1	6204	6348.4	5859.2	5508.9	5335	5772.1	5859.2	4457.7	28	28	28	28	164.84
High	ENSP00000318195.4	pep chromosome:GRCh38:2:231453531:231464484:-1 gene:ENSG00000115053.16 transcript:ENST00000322723.9 gene_biotype:protein_coding transcript_biotype:protein_coding gene_symbol:NCL description:nucleolin [Source:HGNC Symbol;Acc:HGNC:7667]	FALSE	TRUE	42.3944	45	99	44	High	High	High	High	1.106	1.071	1.027	95.1	105.2	101.9	97.7	16907.4	18702.2	18115.1	17355.8	14539.2	17004.2	18115.1	14044.3	41	41	41	41	274.74
High	ENSP00000426947.1	pep chromosome:GRCh38:4:168631617:168926487:1 gene:ENSG00000129116.19 transcript:ENST00000512127.5 gene_biotype:protein_coding transcript_biotype:protein_coding gene_symbol:PALLD description:palladin, cytoskeletal associated protein [Source:HGNC Symbol;Acc:HGNC:17068]	FALSE	TRUE	44.6589	27	64	3	High	High	High	High	0.933	0.856	0.795	111.6	104.1	95.6	88.7	9343.4	8719.6	8001.6	7429.2	8034.7	7927.9	8001.6	6011.7	28	28	28	28	212.63
High	ENSP00000359804.2	pep chromosome:GRCh38:1:77948405:77979086:-1 gene:ENSG00000162613.16 transcript:ENST00000370768.6 gene_biotype:protein_coding transcript_biotype:protein_coding gene_symbol:FUBP1 description:far upstream element binding protein 1 [Source:HGNC Symbol;Acc:HGNC:4004]	FALSE	TRUE	57.1429	33	57	2	High	High	High	High	0.942	0.967	0.773	108.6	102.4	105	83.9	69.7	65.6	67.3	53.8	59.9	59.7	67.3	43.5	2	2	2	2	165.27
High	ENSP00000351811.5	pep chromosome:GRCh38:16:67873052:67884499:1 gene:ENSG00000038358.15 transcript:ENST00000358933.10 gene_biotype:protein_coding transcript_biotype:protein_coding gene_symbol:EDC4 description:enhancer of mRNA decapping 4 [Source:HGNC Symbol;Acc:HGNC:17157]	FALSE	TRUE	30.9065	33	42	32	High	High	High	High	1.035	0.957	0.943	101.6	105.2	97.3	95.9	5702.7	5901.6	5460	5378.9	4903.9	5365.8	5460	4352.6	32	32	32	32	137.36
High	ENSP00000479861.1	pep chromosome:GRCh38:2:241315861:241354024:1 gene:ENSG00000168385.18 transcript:ENST00000616972.4 gene_biotype:protein_coding transcript_biotype:protein_coding gene_symbol:SEPTIN2 description:septin 2 [Source:HGNC Symbol;Acc:HGNC:7729]	FALSE	TRUE	60.6061	19	106	19	High	High	High	High	0.925	0.922	0.934	105.8	97.9	97.5	98.8	11424	10572.6	10528.8	10667.3	9823.9	9612.7	10528.8	8632	25	25	25	25	402.27
High	ENSP00000282588.5	pep chromosome:GRCh38:5:52787916:52959209:1 gene:ENSG00000213949.10 transcript:ENST00000282588.7 gene_biotype:protein_coding transcript_biotype:protein_coding gene_symbol:ITGA1 description:integrin subunit alpha 1 [Source:HGNC Symbol;Acc:HGNC:6134]	FALSE	TRUE	26.1238	35	55	33	High	High	High	High	0.926	0.901	0.923	106.7	98.8	96.1	98.4	11336.2	10498.4	10213.9	10460.2	9748.4	9545.2	10213.9	8464.4	38	38	38	38	153.81
High	ENSP00000261601.6	pep chromosome:GRCh38:18:158557:214629:1 gene:ENSG00000101557.15 transcript:ENST00000261601.8 gene_biotype:protein_coding transcript_biotype:protein_coding gene_symbol:USP14 description:ubiquitin specific peptidase 14 [Source:HGNC Symbol;Acc:HGNC:12612]	FALSE	TRUE	45.9514	29	42	29	High	High	High	High	0.979	1.046	1.025	98.7	96.7	103.3	101.2	6683.8	6544.1	6993.3	6852.7	5747.6	5950	6993.3	5545.2	31	31	31	31	150.45
High	ENSP00000419171.2	pep chromosome:GRCh38:X:109641335:109733257:-1 gene:ENSG00000068366.20 transcript:ENST00000469796.7 gene_biotype:protein_coding transcript_biotype:protein_coding gene_symbol:ACSL4 description:acyl-CoA synthetase long chain family member 4 [Source:HGNC Symbol;Acc:HGNC:3571]	FALSE	TRUE	49.789	31	44	29	High	High	High	High	0.773	0.837	1.12	107.2	82.9	89.8	120.1	9370.7	7242.6	7845	10492.9	8058.2	6585	7845	8490.8	33	33	33	33	147.42
High	ENSP00000275493.2	pep chromosome:GRCh38:7:55019017:55211628:1 gene:ENSG00000146648.18 transcript:ENST00000275493.7 gene_biotype:protein_coding transcript_biotype:protein_coding gene_symbol:EGFR description:epidermal growth factor receptor [Source:HGNC Symbol;Acc:HGNC:3236]	FALSE	TRUE	34.7934	35	43	33	High	High	High	High	0.998	0.933	0.939	103.4	103.2	96.4	97	6169.1	6156.9	5755.9	5792	5305	5597.9	5755.9	4686.9	32	32	32	32	149.51
High	ENSP00000323889.4	pep chromosome:GRCh38:17:56887909:56914049:-1 gene:ENSG00000121060.18 transcript:ENST00000316881.9 gene_biotype:protein_coding transcript_biotype:protein_coding gene_symbol:TRIM25 description:tripartite motif containing 25 [Source:HGNC Symbol;Acc:HGNC:12932]	FALSE	TRUE	51.5873	28	35	28	High	High	High	High	0.923	0.976	0.988	102.9	95	100.5	101.7	5666.1	5230	5532.6	5597.8	4872.5	4755.1	5532.6	4529.7	26	26	26	26	137.61
High	ENSP00000459943.1	pep chromosome:GRCh38:17:4165074:4263847:-1 gene:ENSG00000185722.18 transcript:ENST00000570535.5 gene_biotype:protein_coding transcript_biotype:protein_coding gene_symbol:ANKFY1 description:ankyrin repeat and FYVE domain containing 1 [Source:HGNC Symbol;Acc:HGNC:20763]	FALSE	TRUE	31.5442	34	41	32	High	High	High	High	0.953	0.919	0.897	106.1	101.2	97.5	95.2	6808.1	6488.8	6255.7	6105.1	5854.5	5899.7	6255.7	4940.2	33	33	33	33	129.8
High	ENSP00000310668.5	pep chromosome:GRCh38:16:56730129:56850286:1 gene:ENSG00000102900.13 transcript:ENST00000308159.10 gene_biotype:protein_coding transcript_biotype:protein_coding gene_symbol:NUP93 description:nucleoporin 93 [Source:HGNC Symbol;Acc:HGNC:28958]	FALSE	TRUE	45.177	37	43	37	High	High	High	High	1.053	0.954	0.895	102.5	108	97.8	91.8	5492.5	5784.4	5238.2	4915.7	4723.2	5259.2	5238.2	3977.8	36	36	36	36	128.03
High	ENSP00000280551.6	pep chromosome:GRCh38:4:118722823:118836126:-1 gene:ENSG00000150961.15 transcript:ENST00000280551.11 gene_biotype:protein_coding transcript_biotype:protein_coding gene_symbol:SEC24D description:SEC24 homolog D, COPII coat complex component [Source:HGNC Symbol;Acc:HGNC:10706]	FALSE	TRUE	35.0775	34	49	15	High	High	High	High	1.087	1.074	1.028	95.5	103.8	102.6	98.2	8016.3	8715.4	8613.4	8244.7	6893.5	7924.1	8613.4	6671.6	34	34	34	34	162.58
High	ENSP00000349748.5	pep chromosome:GRCh38:1:35182936:35193145:-1 gene:ENSG00000116560.11 transcript:ENST00000357214.6 gene_biotype:protein_coding transcript_biotype:protein_coding gene_symbol:SFPQ description:splicing factor proline and glutamine rich [Source:HGNC Symbol;Acc:HGNC:10774]	FALSE	TRUE	40.8769	26	57	25	High	High	High	High	1.195	1.041	0.964	95.2	113.8	99.2	91.8	7493.5	8951.6	7803.1	7223.9	6443.9	8138.8	7803.1	5845.5	34	34	34	34	164.82
High	ENSP00000354681.3	pep chromosome:GRCh38:3:193593186:193697811:1 gene:ENSG00000198836.10 transcript:ENST00000361908.8 gene_biotype:protein_coding transcript_biotype:protein_coding gene_symbol:OPA1 description:OPA1 mitochondrial dynamin like GTPase [Source:HGNC Symbol;Acc:HGNC:8140]	FALSE	TRUE	38.1143	32	38	32	High	High	High	High	0.908	0.992	1.026	101.9	92.5	101	104.5	7165.3	6505.1	7105	7351.1	6161.7	5914.5	7105	5948.5	30	30	30	30	136.85
High	ENSEMBL:ENSBTAP00000018229	(Bos taurus) 54 kDa protein [OS=Bos taurus]	TRUE	FALSE	57.4737	29	71	3	High	High	High	High	1.121	0.821	0.95	102.8	115.2	84.4	97.6	310.8	348.5	255.3	295.4	267.3	316.8	255.3	239	3	3	3	3	252.2
High	ENSP00000466134.1	pep chromosome:GRCh38:19:11435635:11450968:1 gene:ENSG00000130175.9 transcript:ENST00000592741.5 gene_biotype:protein_coding transcript_biotype:protein_coding gene_symbol:PRKCSH description:protein kinase C substrate 80K-H [Source:HGNC Symbol;Acc:HGNC:9411]	FALSE	TRUE	48.0374	25	88	24	High	High	High	High	0.987	1	0.96	101.4	100	101.3	97.3	11261.5	11110.6	11257.9	10810.8	9684.1	10101.8	11257.9	8748.1	29	29	29	29	271.47
High	ENSP00000378353.2	pep chromosome:GRCh38:10:73007224:73096974:-1 gene:ENSG00000122884.12 transcript:ENST00000394890.6 gene_biotype:protein_coding transcript_biotype:protein_coding gene_symbol:P4HA1 description:prolyl 4-hydroxylase subunit alpha 1 [Source:HGNC Symbol;Acc:HGNC:8546]	FALSE	TRUE	56.9288	33	50	1	High	High	High	High	0.722	0.917	0.965	111	80.1	101.8	107.1	281.6	203.3	258.3	271.7	242.2	184.9	258.3	219.8	1	1	1	1	142.42
High	ENSP00000318016.7	pep chromosome:GRCh38:8:125024260:125091792:-1 gene:ENSG00000164961.16 transcript:ENST00000318410.12 gene_biotype:protein_coding transcript_biotype:protein_coding gene_symbol:WASHC5 description:WASH complex subunit 5 [Source:HGNC Symbol;Acc:HGNC:28984]	FALSE	TRUE	34.0811	34	41	33	High	High	High	High	0.927	0.949	0.964	104.1	96.6	98.9	100.4	6365.5	5902.9	6043.3	6138.6	5473.9	5367	6043.3	4967.3	31	31	31	31	130.54
High	ENSP00000438588.2	pep chromosome:GRCh38:14:64388031:64463457:1 gene:ENSG00000100714.17 transcript:ENST00000545908.6 gene_biotype:protein_coding transcript_biotype:protein_coding gene_symbol:MTHFD1 description:methylenetetrahydrofolate dehydrogenase, cyclohydrolase and formyltetrahydrofolate synthetase 1 [Source:HGNC Symbol;Acc:HGNC:7432]	FALSE	TRUE	37.2407	34	43	33	High	High	High	High	1.021	1.017	0.978	99.6	101.7	101.3	97.4	8504.7	8682.4	8645.2	8315.5	7313.5	7894.1	8645.2	6728.9	36	36	36	36	136.4
High	ENSP00000416739.2	pep chromosome:GRCh38:12:21468910:21501635:-1 gene:ENSG00000004700.16 transcript:ENST00000444129.7 gene_biotype:protein_coding transcript_biotype:protein_coding gene_symbol:RECQL description:RecQ like helicase [Source:HGNC Symbol;Acc:HGNC:9948]	FALSE	TRUE	45.1464	28	43	28	High	High	High	High	0.99	0.9	0.854	106.8	105.8	96.2	91.2	7226.3	7155.8	6503.5	6168.1	6214.1	6506.1	6503.5	4991.2	32	32	32	32	159.83
High	ENSP00000313391.6	pep chromosome:GRCh38:5:39371677:39424980:-1 gene:ENSG00000153071.15 transcript:ENST00000320816.11 gene_biotype:protein_coding transcript_biotype:protein_coding gene_symbol:DAB2 description:DAB adaptor protein 2 [Source:HGNC Symbol;Acc:HGNC:2662]	FALSE	TRUE	43.2468	27	43	27	High	High	High	High	0.866	0.927	0.936	107.2	92.9	99.5	100.4	9600.6	8313.7	8903.4	8989.7	8255.9	7558.9	8903.4	7274.4	29	29	29	29	150.39
High	ENSP00000324463.7	pep chromosome:GRCh38:14:74763316:74837318:1 gene:ENSG00000119596.18 transcript:ENST00000325680.12 gene_biotype:protein_coding transcript_biotype:protein_coding gene_symbol:YLPM1 description:YLP motif containing 1 [Source:HGNC Symbol;Acc:HGNC:17798]	FALSE	TRUE	20.0839	36	37	35	High	High	High	High	0.938	0.897	0.896	107.2	100.6	96.2	96	4457	4179.4	3996.7	3991.5	3832.7	3800	3996.7	3229.9	27	27	27	27	118.67
High	ENSP00000495347.1	pep chromosome:GRCh38:19:16076495:16103002:1 gene:ENSG00000167460.17 transcript:ENST00000643579.2 gene_biotype:protein_coding transcript_biotype:protein_coding gene_symbol:TPM4 description:tropomyosin 4 [Source:HGNC Symbol;Acc:HGNC:12013]	FALSE	TRUE	84.6774	35	213	7	High	High	High	High	0.905	0.864	0.908	108.8	98.4	94	98.8	2594.7	2347.7	2242.9	2356.4	2231.3	2134.6	2242.9	1906.8	7	7	7	7	573.29
High	ENSP00000490092.1	pep chromosome:GRCh38:CHR_HSCHR2_6_CTG7_2:206123111:206159194:-1 gene:ENSG00000283447.2 transcript:ENST00000637733.1 gene_biotype:protein_coding transcript_biotype:protein_coding gene_symbol:NDUFS1 description:NADH:ubiquinone oxidoreductase core subunit S1 [Source:HGNC Symbol;Acc:HGNC:7707]	FALSE	TRUE	52.6316	30	45	30	High	High	High	High	0.946	0.982	1.006	101.7	96.1	99.9	102.3	7246.5	6853.1	7118.1	7292.2	6231.5	6230.9	7118.1	5900.9	34	34	34	34	146.46
High	ENSP00000370258.4	pep chromosome:GRCh38:16:28379581:28403879:-1 gene:ENSG00000205609.12 transcript:ENST00000380876.4 gene_biotype:protein_coding transcript_biotype:protein_coding gene_symbol:EIF3CL description:eukaryotic translation initiation factor 3 subunit C like [Source:HGNC Symbol;Acc:HGNC:26347]	FALSE	TRUE	36.105	37	67	37	High	High	High	High	1.061	1.031	0.986	98.1	104	101.2	96.7	10256.1	10876.7	10575.4	10108.6	8819.6	9889.2	10575.4	8179.9	38	38	38	38	173.75
High	ENSP00000421757.1	pep chromosome:GRCh38:4:39498788:39526557:-1 gene:ENSG00000109814.12 transcript:ENST00000506179.5 gene_biotype:protein_coding transcript_biotype:protein_coding gene_symbol:UGDH description:UDP-glucose 6-dehydrogenase [Source:HGNC Symbol;Acc:HGNC:12525]	FALSE	TRUE	64.5749	27	51	26	High	High	High	High	1.084	1.119	1.123	92.5	100.2	103.5	103.8	6969.8	7556.4	7800	7825.2	5993.6	6870.4	7800	6332.1	29	29	29	29	169.5
High	ENSP00000496269.1	pep chromosome:GRCh38:2:121337776:121606060:-1 gene:ENSG00000074054.18 transcript:ENST00000646274.1 gene_biotype:protein_coding transcript_biotype:protein_coding gene_symbol:CLASP1 description:cytoplasmic linker associated protein 1 [Source:HGNC Symbol;Acc:HGNC:17088]	FALSE	TRUE	26.4629	36	37	1	High	High	High	High	0.957	0.959	0.927	104.1	99.6	99.8	96.5	5551.9	5310.6	5322	5147.2	4774.3	4828.4	5322	4165.1	31	31	31	31	118.14
High	ENSP00000263238.2	pep chromosome:GRCh38:2:113890089:113962596:1 gene:ENSG00000115091.12 transcript:ENST00000263238.7 gene_biotype:protein_coding transcript_biotype:protein_coding gene_symbol:ACTR3 description:actin related protein 3 [Source:HGNC Symbol;Acc:HGNC:170]	FALSE	TRUE	64.3541	24	71	24	High	High	High	High	0.997	1.008	1.012	99.6	99.2	100.4	100.8	12940	12895.5	13046	13100.6	11127.5	11724.7	13046	10600.9	28	28	28	28	232.25
High	ENSP00000489597.1	pep chromosome:GRCh38:12:112419112:112504764:1 gene:ENSG00000179295.17 transcript:ENST00000635625.1 gene_biotype:protein_coding transcript_biotype:protein_coding gene_symbol:PTPN11 description:protein tyrosine phosphatase non-receptor type 11 [Source:HGNC Symbol;Acc:HGNC:9644]	FALSE	TRUE	57.7889	31	52	1	High	High	High	High	1.006	0.959	1.039	99.9	100.5	95.8	103.8	148	149	141.9	153.8	127.3	135.4	141.9	124.5	1	1	1	1	171.79
High	ENSP00000495128.1	pep chromosome:GRCh38:4:56467617:56503681:1 gene:ENSG00000174780.17 transcript:ENST00000642900.1 gene_biotype:protein_coding transcript_biotype:protein_coding gene_symbol:SRP72 description:signal recognition particle 72 [Source:HGNC Symbol;Acc:HGNC:11303]	FALSE	TRUE	50.3726	33	45	31	High	High	High	High	1.045	1.094	1.084	94.7	99	103.6	102.6	6671.4	6972.5	7300	7229.1	5737	6339.5	7300	5849.8	32	32	32	32	135.77
High	ENSP00000326603.6	pep chromosome:GRCh38:18:2655738:2805017:1 gene:ENSG00000101596.15 transcript:ENST00000320876.10 gene_biotype:protein_coding transcript_biotype:protein_coding gene_symbol:SMCHD1 description:structural maintenance of chromosomes flexible hinge domain containing 1 [Source:HGNC Symbol;Acc:HGNC:29090]	FALSE	TRUE	23.0923	42	47	39	High	High	High	High	1.087	1.008	0.956	98.7	107.4	99.5	94.4	6060.9	6590.5	6107	5795.9	5212	5992.1	6107	4690	35	35	35	35	135.07
High	ENSP00000373706.4	pep chromosome:GRCh38:5:141515021:141619000:-1 gene:ENSG00000131504.17 transcript:ENST00000389054.8 gene_biotype:protein_coding transcript_biotype:protein_coding gene_symbol:DIAPH1 description:diaphanous related formin 1 [Source:HGNC Symbol;Acc:HGNC:2876]	FALSE	TRUE	29.0881	36	41	35	High	High	High	High	1.067	1.002	1.002	98.3	104.8	98.5	98.4	5452.2	5817.8	5463	5462.5	4688.5	5289.6	5463	4420.2	31	31	31	31	129.34
High	ENSP00000441625.1	pep chromosome:GRCh38:2:121337776:121649476:-1 gene:ENSG00000074054.18 transcript:ENST00000541377.5 gene_biotype:protein_coding transcript_biotype:protein_coding gene_symbol:CLASP1 description:cytoplasmic linker associated protein 1 [Source:HGNC Symbol;Acc:HGNC:17088]	FALSE	TRUE	27.0819	36	37	1	High	High	High	High	1.028	1.022	1.03	98	100.8	100.2	101	72.9	75	74.5	75.1	62.7	68.2	74.5	60.8	1	1	1	1	117.75
High	ENSP00000465596.1	pep chromosome:GRCh38:19:4839062:4867694:-1 gene:ENSG00000105355.9 transcript:ENST00000585479.5 gene_biotype:protein_coding transcript_biotype:protein_coding gene_symbol:PLIN3 description:perilipin 3 [Source:HGNC Symbol;Acc:HGNC:16893]	FALSE	TRUE	71.1316	28	99	1	High	High	High	High	0.982	0.958	0.916	103.7	101.9	99.4	95	115.2	113.2	110.4	105.5	99.1	102.9	110.4	85.4	1	1	1	1	292.91
High	ENSP00000336824.4	pep chromosome:GRCh38:10:103967201:104029233:1 gene:ENSG00000065613.15 transcript:ENST00000335753.8 gene_biotype:protein_coding transcript_biotype:protein_coding gene_symbol:SLK description:STE20 like kinase [Source:HGNC Symbol;Acc:HGNC:11088]	FALSE	TRUE	27.8239	36	45	34	High	High	High	High	1.013	0.993	0.987	100.2	101.5	99.5	98.9	6098.3	6176.6	6052.7	6016.5	5244.1	5615.8	6052.7	4868.6	35	35	35	35	135.47
High	Q3SX14	Gelsolin OS=Bos taurus GN=GSN PE=2 SV=1	TRUE	FALSE	40.2189	33	93	6	High	High	High	High	1.038	0.893	0.897	104.5	108.5	93.3	93.7	1217	1263.7	1086.2	1091.6	1046.5	1149	1086.2	883.3	8	8	8	8	282.82
High	ENSEMBL:ENSBTAP00000016046	(Bos taurus) similar to fibulin-1 C isoform 1 [OS=Bos taurus]	TRUE	FALSE	50.4249	25	66	11	High	High	High	High	0.944	0.884	0.882	107.8	101.8	95.3	95.1	9246.1	8730.3	8174	8151.3	7951	7937.7	8174	6596	27	27	27	27	217.34
High	ENSP00000294623.4	pep chromosome:GRCh38:1:77946482:77979087:-1 gene:ENSG00000162613.16 transcript:ENST00000294623.8 gene_biotype:protein_coding transcript_biotype:nonsense_mediated_decay gene_symbol:FUBP1 description:far upstream element binding protein 1 [Source:HGNC Symbol;Acc:HGNC:4004]	FALSE	TRUE	52.6799	33	56	2	High	High	High	High	1.049	0.978	0.967	100.2	105	98	96.8	7856.2	8238.5	7685.2	7594.4	6755.8	7490.5	7685.2	6145.4	35	35	35	35	161.02
High	ENSP00000355180.3	pep chromosome:GRCh38:21:45981737:46005050:1 gene:ENSG00000142156.14 transcript:ENST00000361866.7 gene_biotype:protein_coding transcript_biotype:protein_coding gene_symbol:COL6A1 description:collagen type VI alpha 1 chain [Source:HGNC Symbol;Acc:HGNC:2211]	FALSE	TRUE	33.5603	29	52	28	High	High	High	High	0.673	0.978	0.874	113.5	76.4	110.9	99.2	8053.6	5421	7874.5	7041.7	6925.6	4928.8	7874.5	5698.1	29	29	29	29	163.3
High	ENSP00000357076.1	pep chromosome:GRCh38:1:159918107:159923717:-1 gene:ENSG00000158710.14 transcript:ENST00000368096.5 gene_biotype:protein_coding transcript_biotype:protein_coding gene_symbol:TAGLN2 description:transgelin 2 [Source:HGNC Symbol;Acc:HGNC:11554]	FALSE	TRUE	77.7273	20	105	19	High	High	High	High	1.047	0.912	0.919	103.2	108	94.1	94.8	20310.6	21263.1	18520	18657.5	17465.8	19332.6	18520	15097.6	27	27	27	27	334.81
High	ENSP00000310572.6	pep chromosome:GRCh38:17:63827431:63832019:1 gene:ENSG00000087191.13 transcript:ENST00000310144.11 gene_biotype:protein_coding transcript_biotype:protein_coding gene_symbol:PSMC5 description:proteasome 26S subunit, ATPase 5 [Source:HGNC Symbol;Acc:HGNC:9552]	FALSE	TRUE	61.8227	24	58	22	High	High	High	High	1.018	1.027	0.954	100	101.8	102.7	95.4	7369.2	7499.7	7567.9	7030	6337	6818.8	7567.9	5688.6	27	27	27	27	179.97
High	ENSP00000364526.1	pep chromosome:GRCh38:10:30012803:30059586:-1 gene:ENSG00000165757.9 transcript:ENST00000375377.2 gene_biotype:protein_coding transcript_biotype:protein_coding gene_symbol:JCAD description:junctional cadherin 5 associated [Source:HGNC Symbol;Acc:HGNC:29283]	FALSE	TRUE	32.4503	32	33	32	High	High	High	High	0.875	0.916	0.946	107.1	93.7	98	101.3	5321.5	4655.9	4873.3	5033.2	4576.1	4233.2	4873.3	4072.9	28	28	28	28	112.33
High	ENSP00000398370.2	pep chromosome:GRCh38:3:186783577:186789897:1 gene:ENSG00000156976.17 transcript:ENST00000440191.6 gene_biotype:protein_coding transcript_biotype:protein_coding gene_symbol:EIF4A2 description:eukaryotic translation initiation factor 4A2 [Source:HGNC Symbol;Acc:HGNC:3284]	FALSE	TRUE	63.9706	24	67	10	High	High	High	High	0.885	1.058	1.08	99.4	88	105.2	107.3	2714.4	2403.5	2872.1	2930.3	2334.2	2185.3	2872.1	2371.2	10	10	10	10	217.44
High	ENSP00000216774.6	pep chromosome:GRCh38:14:34982992:35029567:1 gene:ENSG00000100883.12 transcript:ENST00000216774.11 gene_biotype:protein_coding transcript_biotype:protein_coding gene_symbol:SRP54 description:signal recognition particle 54 [Source:HGNC Symbol;Acc:HGNC:11301]	FALSE	TRUE	57.5397	27	43	26	High	High	High	High	1.081	1.083	1.074	94.4	102	102.3	101.4	7100.9	7672.9	7693	7626.6	6106.3	6976.3	7693	6171.4	33	33	33	33	138.13
High	ENSP00000351022.3	pep chromosome:GRCh38:15:63042685:63071889:1 gene:ENSG00000140416.21 transcript:ENST00000358278.7 gene_biotype:protein_coding transcript_biotype:protein_coding gene_symbol:TPM1 description:tropomyosin 1 [Source:HGNC Symbol;Acc:HGNC:12010]	FALSE	TRUE	79.2254	36	180	4	High	High	High	High	1.095	1.048	0.889	99.2	108.6	104	88.2	3886.2	4254.2	4072.3	3453.8	3341.9	3868	4072.3	2794.8	7	7	7	7	473.55
High	ENSP00000322439.3	pep chromosome:GRCh38:16:28842411:28846348:-1 gene:ENSG00000178952.11 transcript:ENST00000313511.8 gene_biotype:protein_coding transcript_biotype:protein_coding gene_symbol:TUFM description:Tu translation elongation factor, mitochondrial [Source:HGNC Symbol;Acc:HGNC:12420]	FALSE	TRUE	65.4945	26	47	26	High	High	High	High	0.989	1.071	1.084	96.5	95.4	103.4	104.7	8823.5	8723.2	9448.7	9568.9	7587.6	7931.2	9448.7	7743.2	30	30	30	30	165.26
High	ENSP00000489752.1	pep chromosome:GRCh38:2:73073382:73112783:-1 gene:ENSG00000135631.16 transcript:ENST00000486777.6 gene_biotype:protein_coding transcript_biotype:protein_coding gene_symbol:RAB11FIP5 description:RAB11 family interacting protein 5 [Source:HGNC Symbol;Acc:HGNC:24845]	FALSE	TRUE	34.29	30	34	30	High	High	High	High	0.975	0.985	0.95	102.3	99.7	100.8	97.2	4046.6	3945.9	3987.8	3844.9	3479.8	3587.7	3987.8	3111.3	24	24	24	24	128
High	ENSP00000481892.1	pep chromosome:GRCh38:2:10783393:10820864:-1 gene:ENSG00000143870.12 transcript:ENST00000617249.4 gene_biotype:protein_coding transcript_biotype:protein_coding gene_symbol:PDIA6 description:protein disulfide isomerase family A member 6 [Source:HGNC Symbol;Acc:HGNC:30168]	FALSE	TRUE	45.935	28	80	27	High	High	High	High	1.092	1.256	1.447	83.4	91.1	104.8	120.7	8615.7	9407.6	10824.4	12470.1	7408.9	8553.5	10824.4	10090.7	27	27	27	27	255.25
High	ENSP00000422319.1	pep chromosome:GRCh38:5:139274104:139330428:1 gene:ENSG00000280987.4 transcript:ENST00000502929.5 gene_biotype:protein_coding transcript_biotype:protein_coding gene_symbol:MATR3 description:matrin 3 [Source:NCBI gene;Acc:9782]	FALSE	TRUE	38.4358	34	57	34	High	High	High	High	1.011	0.94	0.957	102.4	103.5	96.2	97.9	10651.8	10772.8	10012	10188.4	9159.8	9794.7	10012	8244.4	35	35	35	35	164.54
High	ENSP00000295640.4	pep chromosome:GRCh38:1:201982648:202006143:1 gene:ENSG00000176393.11 transcript:ENST00000295640.9 gene_biotype:protein_coding transcript_biotype:protein_coding gene_symbol:RNPEP description:arginyl aminopeptidase [Source:HGNC Symbol;Acc:HGNC:10078]	FALSE	TRUE	56	30	55	30	High	High	High	High	0.893	0.932	0.949	106	94.6	98.8	100.6	8076	7213.1	7530.7	7665.2	6944.8	6558.2	7530.7	6202.7	28	28	28	28	165.28
High	ENSP00000340944.2	pep chromosome:GRCh38:12:112418914:112509913:1 gene:ENSG00000179295.17 transcript:ENST00000351677.6 gene_biotype:protein_coding transcript_biotype:protein_coding gene_symbol:PTPN11 description:protein tyrosine phosphatase non-receptor type 11 [Source:HGNC Symbol;Acc:HGNC:9644]	FALSE	TRUE	57.5042	31	51	1	High	High	High	High	1.016	0.994	1.033	98.9	100.5	98.3	102.2	7640.6	7761.9	7593.4	7894.8	6570.4	7057.2	7593.4	6388.5	32	32	32	32	168.36
High	ENSP00000263847.1	pep chromosome:GRCh38:11:59574398:59615774:-1 gene:ENSG00000110048.12 transcript:ENST00000263847.6 gene_biotype:protein_coding transcript_biotype:protein_coding gene_symbol:OSBP description:oxysterol binding protein [Source:HGNC Symbol;Acc:HGNC:8503]	FALSE	TRUE	45.4771	31	42	31	High	High	High	High	1.01	1.07	1.03	97.3	98.3	104.1	100.3	7361.6	7431.6	7873.4	7584.6	6330.5	6756.8	7873.4	6137.4	30	30	30	30	136.57
High	ENSP00000325136.5	pep chromosome:GRCh38:2:26244939:26290465:1 gene:ENSG00000138029.14 transcript:ENST00000317799.10 gene_biotype:protein_coding transcript_biotype:protein_coding gene_symbol:HADHB description:hydroxyacyl-CoA dehydrogenase trifunctional multienzyme complex subunit beta [Source:HGNC Symbol;Acc:HGNC:4803]	FALSE	TRUE	54.4304	25	51	24	High	High	High	High	0.954	1.026	1.044	99.4	94.8	102	103.7	11095.9	10586.6	11386.3	11579.5	9541.7	9625.4	11386.3	9370.1	31	31	31	31	163.6
High	ENSP00000416097.2	pep chromosome:GRCh38:9:128255829:128275989:-1 gene:ENSG00000167110.17 transcript:ENST00000421699.6 gene_biotype:protein_coding transcript_biotype:protein_coding gene_symbol:GOLGA2 description:golgin A2 [Source:HGNC Symbol;Acc:HGNC:4425]	FALSE	TRUE	37.8244	31	36	18	High	High	High	High	1.074	1.04	0.995	97.4	104.5	101.2	96.8	4024.5	4320.6	4184.4	4002.8	3460.8	3928.3	4184.4	3239.1	28	28	28	28	138.32
High	ENSP00000362099.1	pep chromosome:GRCh38:10:73007217:73096850:-1 gene:ENSG00000122884.12 transcript:ENST00000373008.6 gene_biotype:protein_coding transcript_biotype:protein_coding gene_symbol:P4HA1 description:prolyl 4-hydroxylase subunit alpha 1 [Source:HGNC Symbol;Acc:HGNC:8546]	FALSE	TRUE	56.9288	34	50	2	High	High	High	High	0.849	0.993	1.091	101.7	86.3	101	110.9	10610.7	9007.4	10536.9	11573.8	9124.5	8189.6	10536.9	9365.5	36	36	36	36	136.59
High	ENSP00000356042.3	pep chromosome:GRCh38:6:158765748:158819368:-1 gene:ENSG00000092820.18 transcript:ENST00000367075.4 gene_biotype:protein_coding transcript_biotype:protein_coding gene_symbol:EZR description:ezrin [Source:HGNC Symbol;Acc:HGNC:12691]	FALSE	TRUE	51.3652	38	85	22	High	High	High	High	1.088	0.987	0.971	98.9	107.5	97.6	96	4340.1	4720.8	4284.4	4212.7	3732.2	4292.2	4284.4	3408.9	22	22	22	22	197.59
High	ENSP00000441158.1	pep chromosome:GRCh38:22:19179473:19291719:-1 gene:ENSG00000070371.16 transcript:ENST00000427926.6 gene_biotype:protein_coding transcript_biotype:protein_coding gene_symbol:CLTCL1 description:clathrin heavy chain like 1 [Source:HGNC Symbol;Acc:HGNC:2093]	FALSE	TRUE	12.0732	25	84	1	High	High	High	High																				252.17
High	ENSP00000393313.1	pep chromosome:GRCh38:19:16355247:16471970:-1 gene:ENSG00000127527.14 transcript:ENST00000455140.7 gene_biotype:protein_coding transcript_biotype:protein_coding gene_symbol:EPS15L1 description:epidermal growth factor receptor pathway substrate 15 like 1 [Source:HGNC Symbol;Acc:HGNC:24634]	FALSE	TRUE	36.8132	28	32	22	High	High	High	High	0.936	0.943	0.951	104.4	97.7	98.5	99.3	5320.1	4979.3	5017.7	5059.6	4574.9	4527.3	5017.7	4094.2	26	26	26	26	109.62
High	ENSP00000484908.1	pep chromosome:GRCh38:17:50962174:51120865:-1 gene:ENSG00000008294.21 transcript:ENST00000618113.4 gene_biotype:protein_coding transcript_biotype:protein_coding gene_symbol:SPAG9 description:sperm associated antigen 9 [Source:HGNC Symbol;Acc:HGNC:14524]	FALSE	TRUE	32.6982	37	49	31	High	High	High	High	1.047	1.016	1.049	97.3	101.9	98.8	102	7542.7	7898.9	7662.8	7913.1	6486.2	7181.8	7662.8	6403.2	31	31	31	31	138.54
High	ENSP00000493780.1	pep chromosome:GRCh38:9:69035750:69255187:1 gene:ENSG00000285130.2 transcript:ENST00000642889.1 gene_biotype:protein_coding transcript_biotype:protein_coding gene_symbol:AL358113.1 description:novel protein	FALSE	TRUE	28.6581	37	46	34	High	High	High	High	1.097	1.05	1.007	96.3	105.6	101.1	97	6579	7216.2	6911.2	6625.4	5657.5	6561.1	6911.2	5361.3	34	34	34	34	133.17
High	ENSP00000374273.3	pep chromosome:GRCh38:3:97822011:97944984:1 gene:ENSG00000080200.10 transcript:ENST00000389622.7 gene_biotype:protein_coding transcript_biotype:protein_coding gene_symbol:CRYBG3 description:crystallin beta-gamma domain containing 3 [Source:HGNC Symbol;Acc:HGNC:34427]	FALSE	TRUE	13.771	32	34	32	High	High	High	High	0.898	0.948	1.002	104	93.3	98.6	104.2	4070.1	3653.6	3859	4078.1	3500	3321.9	3859	3300	28	28	28	28	112.98
High	ENSP00000456019.1	pep chromosome:GRCh38:15:45631148:45691280:1 gene:ENSG00000137767.14 transcript:ENST00000568606.5 gene_biotype:protein_coding transcript_biotype:protein_coding gene_symbol:SQOR description:sulfide quinone oxidoreductase [Source:HGNC Symbol;Acc:HGNC:20390]	FALSE	TRUE	59.1111	27	42	27	High	High	High	High	0.862	0.993	1.256	97.3	83.9	96.6	122.2	5191.9	4477.6	5154.9	6518.7	4464.7	4071.1	5154.9	5274.9	26	26	26	26	152.3
High	ENSP00000347184.5	pep chromosome:GRCh38:4:3074681:3243960:1 gene:ENSG00000197386.12 transcript:ENST00000355072.10 gene_biotype:protein_coding transcript_biotype:protein_coding gene_symbol:HTT description:huntingtin [Source:HGNC Symbol;Acc:HGNC:4851]	FALSE	TRUE	12.6989	31	34	31	High	High	High	High	1.132	0.932	0.916	100.5	113.7	93.7	92.1	3406.2	3854.5	3174.3	3121.3	2929.1	3504.5	3174.3	2525.8	30	30	30	30	106.48
High	ENSP00000282041.4	pep chromosome:GRCh38:18:45847609:45967329:-1 gene:ENSG00000152223.15 transcript:ENST00000282041.11 gene_biotype:protein_coding transcript_biotype:protein_coding gene_symbol:EPG5 description:ectopic P-granules autophagy protein 5 homolog [Source:HGNC Symbol;Acc:HGNC:29331]	FALSE	TRUE	16.4017	33	35	33	High	High	High	High	0.985	1.083	1.074	96.6	95.1	104.6	103.7	5508	5426.3	5966	5914.3	4736.5	4933.7	5966	4785.8	32	32	32	32	117.72
High	ENSP00000322926.6	pep chromosome:GRCh38:13:98143094:98455176:1 gene:ENSG00000152767.17 transcript:ENST00000319562.11 gene_biotype:protein_coding transcript_biotype:protein_coding gene_symbol:FARP1 description:FERM, ARH/RhoGEF and pleckstrin domain protein 1 [Source:HGNC Symbol;Acc:HGNC:3591]	FALSE	TRUE	32.2488	32	41	16	High	High	High	High	0.799	0.93	1.07	105.3	84.1	98	112.6	6422.9	5129.5	5974.7	6870.7	5523.3	4663.8	5974.7	5559.7	33	33	33	33	133.84
High	ENSP00000375918.3	pep chromosome:GRCh38:2:222860942:222942222:1 gene:ENSG00000123983.14 transcript:ENST00000392066.7 gene_biotype:protein_coding transcript_biotype:protein_coding gene_symbol:ACSL3 description:acyl-CoA synthetase long chain family member 3 [Source:HGNC Symbol;Acc:HGNC:3570]	FALSE	TRUE	46.5278	26	38	24	High	High	High	High	0.917	1.03	1.117	98.4	90.2	101.4	110	4398.8	4032.5	4530.5	4913.8	3782.7	3666.4	4530.5	3976.2	23	23	23	23	131.79
High	ENSP00000431641.1	pep chromosome:GRCh38:11:123060129:123061483:-1 gene:ENSG00000109971.14 transcript:ENST00000534567.5 gene_biotype:protein_coding transcript_biotype:protein_coding gene_symbol:HSPA8 description:heat shock protein family A (Hsp70) member 8 [Source:HGNC Symbol;Acc:HGNC:5241]	FALSE	TRUE	93.9891	18	121	1	High	High	High	High	1.37	1.672	1.992	66.3	90.8	110.8	132.1	653.4	894.9	1092.2	1301.9	561.9	813.6	1092.2	1053.5	1	1	1	1	410.22
High	ENSP00000274376.6	pep chromosome:GRCh38:5:87267883:87391916:1 gene:ENSG00000145715.15 transcript:ENST00000274376.11 gene_biotype:protein_coding transcript_biotype:protein_coding gene_symbol:RASA1 description:RAS p21 protein activator 1 [Source:HGNC Symbol;Acc:HGNC:9871]	FALSE	TRUE	32.8558	31	39	31	High	High	High	High	1.04	0.942	0.904	102.9	107	97	93.1	4003.9	4163.1	3772.5	3619.4	3443.1	3785.2	3772.5	2928.8	27	27	27	27	130.1
High	ENSP00000351015.4	pep chromosome:GRCh38:17:31094927:31377677:1 gene:ENSG00000196712.17 transcript:ENST00000358273.8 gene_biotype:protein_coding transcript_biotype:protein_coding gene_symbol:NF1 description:neurofibromin 1 [Source:HGNC Symbol;Acc:HGNC:7765]	FALSE	TRUE	14.9701	41	45	41	High	High	High	High	0.948	0.947	0.955	103.9	98.5	98.3	99.3	5953.9	5642.8	5635.7	5688.6	5120	5130.5	5635.7	4603.2	37	37	37	37	123.38
High	ENSP00000229268.8	pep chromosome:GRCh38:12:6852128:6866629:1 gene:ENSG00000111667.13 transcript:ENST00000229268.12 gene_biotype:protein_coding transcript_biotype:protein_coding gene_symbol:USP5 description:ubiquitin specific peptidase 5 [Source:HGNC Symbol;Acc:HGNC:12628]	FALSE	TRUE	41.2587	27	44	26	High	High	High	High	0.978	1.025	0.954	101.1	98.8	103.6	96.5	5990.7	5856.1	6137.9	5717	5151.6	5324.4	6137.9	4626.2	28	28	28	28	148.94
High	ENSP00000385107.3	pep chromosome:GRCh38:15:63042747:63066178:1 gene:ENSG00000140416.21 transcript:ENST00000403994.8 gene_biotype:protein_coding transcript_biotype:protein_coding gene_symbol:TPM1 description:tropomyosin 1 [Source:HGNC Symbol;Acc:HGNC:12010]	FALSE	TRUE	79.5775	36	167	0	Not Found	Not Found	Not Found	Not Found	1.085	1.107	1.025	94.9	102.9	105	97.2	362.1	393	400.7	371.1	311.4	357.3	400.7	300.3	2	2	2	2	436.29
High	ENSP00000348589.5	pep chromosome:GRCh38:7:81950102:82443715:-1 gene:ENSG00000153956.16 transcript:ENST00000356253.9 gene_biotype:protein_coding transcript_biotype:protein_coding gene_symbol:CACNA2D1 description:calcium voltage-gated channel auxiliary subunit alpha2delta 1 [Source:HGNC Symbol;Acc:HGNC:1399]	FALSE	TRUE	28.3772	28	32	28	High	High	High	High	0.939	0.938	1.055	101.7	95.5	95.4	107.3	4102.1	3852.3	3848.8	4327.1	3527.5	3502.6	3848.8	3501.4	27	27	27	27	115.75
High	ENSP00000479966.1	pep chromosome:GRCh38:CHR_HSCHR11_1_CTG8:494515:506800:-1 gene:ENSG00000276230.4 transcript:ENST00000619599.4 gene_biotype:protein_coding transcript_biotype:protein_coding gene_symbol:RNH1 description:ribonuclease/angiogenin inhibitor 1 [Source:HGNC Symbol;Acc:HGNC:10074]	FALSE	TRUE	72.885	27	62	26	High	High	High	High	0.951	0.958	0.926	104.3	99.2	99.9	96.6	7221.3	6869.9	6917.3	6686.3	6209.8	6246.2	6917.3	5410.5	26	26	26	26	217.35
High	ENSP00000271850.7	pep chromosome:GRCh38:1:154157318:154192058:-1 gene:ENSG00000143549.21 transcript:ENST00000271850.11 gene_biotype:protein_coding transcript_biotype:protein_coding gene_symbol:TPM3 description:tropomyosin 3 [Source:HGNC Symbol;Acc:HGNC:12012]	FALSE	TRUE	69.1228	34	212	5	High	High	High	High	0.926	0.899	0.842	109.1	101	98	91.9	15272.7	14140.6	13725.9	12861.5	13133.5	12856.8	13725.9	10407.5	14	14	14	14	549.83
High	ENSP00000228740.2	pep chromosome:GRCh38:12:96000753:96035587:-1 gene:ENSG00000111144.10 transcript:ENST00000228740.7 gene_biotype:protein_coding transcript_biotype:protein_coding gene_symbol:LTA4H description:leukotriene A4 hydrolase [Source:HGNC Symbol;Acc:HGNC:6710]	FALSE	TRUE	53.1915	29	41	29	High	High	High	High	0.92	0.971	0.956	104	95.6	101	99.4	7560.2	6952.3	7340.2	7226.5	6501.3	6321.1	7340.2	5847.7	29	29	29	29	135.74
High	ENSP00000264639.4	pep chromosome:GRCh38:17:39980807:39997959:1 gene:ENSG00000108344.15 transcript:ENST00000264639.9 gene_biotype:protein_coding transcript_biotype:protein_coding gene_symbol:PSMD3 description:proteasome 26S subunit, non-ATPase 3 [Source:HGNC Symbol;Acc:HGNC:9560]	FALSE	TRUE	53.9326	28	48	28	High	High	High	High	1.043	1.007	0.973	99.4	103.7	100.1	96.7	9042.2	9434.4	9103.7	8794.2	7775.7	8577.9	9103.7	7116.2	30	30	30	30	159.31
High	ENSP00000258729.3	pep chromosome:GRCh38:7:23310209:23470491:-1 gene:ENSG00000136231.14 transcript:ENST00000258729.8 gene_biotype:protein_coding transcript_biotype:protein_coding gene_symbol:IGF2BP3 description:insulin like growth factor 2 mRNA binding protein 3 [Source:HGNC Symbol;Acc:HGNC:28868]	FALSE	TRUE	52.1589	28	47	22	High	High	High	High	1.052	1.099	1.17	92.6	97.4	101.7	108.3	4587.8	4827.7	5040.1	5369.9	3945.2	4389.4	5040.1	4345.3	20	20	20	20	150.8
High	ENSP00000338523.4	pep chromosome:GRCh38:3:172040554:172401665:1 gene:ENSG00000075420.13 transcript:ENST00000336824.8 gene_biotype:protein_coding transcript_biotype:protein_coding gene_symbol:FNDC3B description:fibronectin type III domain containing 3B [Source:HGNC Symbol;Acc:HGNC:24670]	FALSE	TRUE	31.4784	29	33	29	High	High	High	High	1.07	1.181	1.138	91.1	97.5	107.6	103.7	4280.8	4579.7	5056.7	4872.6	3681.2	4163.9	5056.7	3942.9	27	27	27	27	119.42
High	ENSP00000429900.1	pep chromosome:GRCh38:8:130052104:130443674:-1 gene:ENSG00000153317.15 transcript:ENST00000518721.6 gene_biotype:protein_coding transcript_biotype:protein_coding gene_symbol:ASAP1 description:ArfGAP with SH3 domain, ankyrin repeat and PH domain 1 [Source:HGNC Symbol;Acc:HGNC:2720]	FALSE	TRUE	27.8122	29	34	19	High	High	High	High	0.938	0.953	0.995	103	96.5	98.1	102.4	4368.4	4095.6	4162.2	4346.1	3756.5	3723.8	4162.2	3516.9	28	28	28	28	122.51
High	ENSP00000453941.1	pep chromosome:GRCh38:15:63042758:63071222:1 gene:ENSG00000140416.21 transcript:ENST00000559556.5 gene_biotype:protein_coding transcript_biotype:protein_coding gene_symbol:TPM1 description:tropomyosin 1 [Source:HGNC Symbol;Acc:HGNC:12010]	FALSE	TRUE	79.2254	36	174	0	Not Found	Not Found	Not Found	Not Found																				453.58
High	ENSP00000354558.4	pep chromosome:GRCh38:1:11106535:11262551:-1 gene:ENSG00000198793.13 transcript:ENST00000361445.9 gene_biotype:protein_coding transcript_biotype:protein_coding gene_symbol:MTOR description:mechanistic target of rapamycin kinase [Source:HGNC Symbol;Acc:HGNC:3942]	FALSE	TRUE	17.1832	36	37	35	High	High	High	High	1.002	0.983	1.03	99.6	99.9	97.9	102.6	4608.7	4620.2	4528.1	4745	3963.2	4200.7	4528.1	3839.6	32	32	32	32	116.32
High	ENSP00000484435.1	pep chromosome:GRCh38:12:6867420:6870946:1 gene:ENSG00000111669.15 transcript:ENST00000613953.4 gene_biotype:protein_coding transcript_biotype:protein_coding gene_symbol:TPI1 description:triosephosphate isomerase 1 [Source:HGNC Symbol;Acc:HGNC:12009]	FALSE	TRUE	78.6713	21	111	21	High	High	High	High	0.951	0.99	1.043	100.4	95.5	99.4	104.7	13921.9	13244.2	13788.8	14519.7	11971.9	12041.7	13788.8	11749.3	22	22	22	22	366.82
High	ENSP00000424063.1	pep chromosome:GRCh38:5:179698417:179728907:1 gene:ENSG00000127022.15 transcript:ENST00000504734.5 gene_biotype:protein_coding transcript_biotype:protein_coding gene_symbol:CANX description:calnexin [Source:HGNC Symbol;Acc:HGNC:1473]	FALSE	TRUE	42.3986	29	114	19	High	High	High	High	1.043	1.207	1.267	88.6	92.4	106.9	112.2	24621.9	25685.3	29729.3	31184.4	21173.2	23353.3	29729.3	25234.3	34	34	34	34	303.18
High	ENSP00000261733.2	pep chromosome:GRCh38:12:111766933:111817532:1 gene:ENSG00000111275.13 transcript:ENST00000261733.7 gene_biotype:protein_coding transcript_biotype:protein_coding gene_symbol:ALDH2 description:aldehyde dehydrogenase 2 family member [Source:HGNC Symbol;Acc:HGNC:404]	FALSE	TRUE	53.5783	22	36	21	High	High	High	High	0.842	0.989	1.112	101.5	85.4	100.4	112.8	5191.9	4369	5136.8	5772.5	4464.7	3972.4	5136.8	4671.1	22	22	22	22	121.97
High	ENSP00000323929.7	pep chromosome:GRCh38:12:9067712:9116157:-1 gene:ENSG00000175899.14 transcript:ENST00000318602.11 gene_biotype:protein_coding transcript_biotype:protein_coding gene_symbol:A2M description:alpha-2-macroglobulin [Source:HGNC Symbol;Acc:HGNC:7]	FALSE	TRUE	23.4057	29	44	20	High	High	High	High	0.687	0.679	0.889	122.9	84.4	83.4	109.3	4071.7	2797.2	2764.2	3620.6	3501.4	2543.3	2764.2	2929.8	19	19	19	19	131.58
High	ENSP00000377703.1	pep chromosome:GRCh38:12:55932028:55954021:1 gene:ENSG00000065357.20 transcript:ENST00000394147.5 gene_biotype:protein_coding transcript_biotype:protein_coding gene_symbol:DGKA description:diacylglycerol kinase alpha [Source:HGNC Symbol;Acc:HGNC:2849]	FALSE	TRUE	44.2177	30	36	29	High	High	High	High	0.987	0.982	0.934	102.5	101.2	100.6	95.7	6610.5	6526.9	6490.7	6174.4	5684.6	5934.3	6490.7	4996.3	31	31	31	31	121.99
High	ENSP00000494654.1	pep chromosome:GRCh38:3:41199505:41239903:1 gene:ENSG00000168036.18 transcript:ENST00000645276.1 gene_biotype:protein_coding transcript_biotype:protein_coding gene_symbol:CTNNB1 description:catenin beta 1 [Source:HGNC Symbol;Acc:HGNC:2514]	FALSE	TRUE	43.6782	28	41	24	High	High	High	High	1.027	0.991	0.974	100.2	102.9	99.3	97.6	6069	6233.3	6014.4	5913.1	5218.9	5667.3	6014.4	4784.8	32	32	32	32	141.1
High	ENSP00000384917.3	pep chromosome:GRCh38:9:110365251:110579880:-1 gene:ENSG00000165124.18 transcript:ENST00000401783.6 gene_biotype:protein_coding transcript_biotype:protein_coding gene_symbol:SVEP1 description:sushi, von Willebrand factor type A, EGF and pentraxin domain containing 1 [Source:HGNC Symbol;Acc:HGNC:15985]	FALSE	TRUE	10.9681	34	39	33	High	High	High	High	0.655	0.871	1.02	112.8	73.9	98.2	115.1	5033.5	3297.9	4383.7	5134.8	4328.5	2998.5	4383.7	4155.1	31	31	31	31	121.46
High	ENSP00000289175.6	pep chromosome:GRCh38:2:237692145:237765279:1 gene:ENSG00000124831.19 transcript:ENST00000289175.10 gene_biotype:protein_coding transcript_biotype:protein_coding gene_symbol:LRRFIP1 description:LRR binding FLII interacting protein 1 [Source:HGNC Symbol;Acc:HGNC:6702]	FALSE	TRUE	34.3085	24	34	19	High	High	High	High	1.071	1.028	0.905	99.9	107	102.7	90.4	3942.5	4220.5	4051.5	3566.5	3390.3	3837.3	4051.5	2886	23	23	23	23	133.12
High	ENSP00000481714.1	pep chromosome:GRCh38:CHR_HSCHR17_2_CTG5:46419843:46586373:1 gene:ENSG00000276262.2 transcript:ENST00000620290.2 gene_biotype:protein_coding transcript_biotype:protein_coding gene_symbol:NSF description:N-ethylmaleimide sensitive factor, vesicle fusing ATPase [Source:HGNC Symbol;Acc:HGNC:8016]	FALSE	TRUE	44.086	37	54	36	High	High	High	High	1.013	1.022	1.012	98.8	100.2	101	100	9200.2	9322.2	9400.8	9306.2	7911.6	8475.8	9400.8	7530.6	39	39	39	39	166.81
High	ENSP00000265333.3	pep chromosome:GRCh38:5:133971871:134004975:-1 gene:ENSG00000213585.11 transcript:ENST00000265333.8 gene_biotype:protein_coding transcript_biotype:protein_coding gene_symbol:VDAC1 description:voltage dependent anion channel 1 [Source:HGNC Symbol;Acc:HGNC:12669]	FALSE	TRUE	84.4523	20	48	7	High	High	High	High	1.108	1.073	1.072	94.1	104.2	101	100.8	6861.7	7601	7365.5	7354.1	5900.6	6910.9	7365.5	5950.9	21	21	21	21	194.74
High	ENSP00000354125.4	pep chromosome:GRCh38:7:2354827:2380745:1 gene:ENSG00000106263.18 transcript:ENST00000360876.9 gene_biotype:protein_coding transcript_biotype:protein_coding gene_symbol:EIF3B description:eukaryotic translation initiation factor 3 subunit B [Source:HGNC Symbol;Acc:HGNC:3280]	FALSE	TRUE	36.1179	26	51	26	High	High	High	High	1.022	0.992	0.977	100.2	102.5	99.4	97.9	6855.1	7008.6	6797.3	6699.1	5894.9	6372.2	6797.3	5420.9	27	27	27	27	179.53
High	ENSP00000440671.2	pep chromosome:GRCh38:17:82752158:82942709:1 gene:ENSG00000141556.21 transcript:ENST00000539345.6 gene_biotype:protein_coding transcript_biotype:protein_coding gene_symbol:TBCD description:tubulin folding cofactor D [Source:HGNC Symbol;Acc:HGNC:11581]	FALSE	TRUE	30.813	30	32	30	High	High	High	High	0.977	0.99	0.96	101.9	99.5	100.9	97.8	3199.6	3125	3167.7	3071.8	2751.4	2841.2	3167.7	2485.7	28	28	28	28	103.67
High	ENSP00000500756.1	pep chromosome:GRCh38:CHR_HG2115_PATCH:70403996:70442042:1 gene:ENSG00000288401.1 transcript:ENST00000671805.1 gene_biotype:protein_coding transcript_biotype:protein_coding gene_symbol:CTTN description:cortactin [Source:HGNC Symbol;Acc:HGNC:3338]	FALSE	TRUE	63.2727	34	57	34	High	High	High	High	1	0.991	0.948	101.6	101.6	100.6	96.3	11547.5	11548.7	11440	10946	9930.1	10500.2	11440	8857.5	35	35	35	35	170.93
High	ENSP00000484041.1	pep chromosome:GRCh38:CHR_HSCHR8_3_CTG7:143777927:143802386:-1 gene:ENSG00000274287.4 transcript:ENST00000612204.4 gene_biotype:protein_coding transcript_biotype:protein_coding gene_symbol:SCRIB description:scribble planar cell polarity protein [Source:HGNC Symbol;Acc:HGNC:30377]	FALSE	TRUE	24.8338	33	35	30	High	High	High	High	0.935	0.929	0.916	105.8	99	98.3	96.9	4173.5	3904.1	3877.3	3824.3	3588.9	3549.6	3877.3	3094.6	29	29	29	29	103.22
High	ENSP00000424016.1	pep chromosome:GRCh38:4:168832028:168928445:1 gene:ENSG00000129116.19 transcript:ENST00000507735.6 gene_biotype:protein_coding transcript_biotype:protein_coding gene_symbol:PALLD description:palladin, cytoskeletal associated protein [Source:HGNC Symbol;Acc:HGNC:17068]	FALSE	TRUE	45.8333	25	62	1	High	High	High	High	0.905	0.863	0.819	111.5	100.9	96.3	91.3	238	215.5	205.5	194.9	204.7	195.9	205.5	157.7	1	1	1	1	200.98
High	ENSP00000340454.5	pep chromosome:GRCh38:4:98261518:98442334:1 gene:ENSG00000138698.14 transcript:ENST00000339360.9 gene_biotype:protein_coding transcript_biotype:protein_coding gene_symbol:RAP1GDS1 description:Rap1 GTPase-GDP dissociation stimulator 1 [Source:HGNC Symbol;Acc:HGNC:9859]	FALSE	TRUE	45.3947	24	52	21	High	High	High	High	1.006	1.032	0.971	99.8	100.4	102.9	96.9	7378.5	7422.6	7611.6	7162.7	6345	6748.7	7611.6	5796	27	27	27	27	174.04
High	ENSP00000368100.4	pep chromosome:GRCh38:5:132556977:132646349:1 gene:ENSG00000113522.14 transcript:ENST00000378823.8 gene_biotype:protein_coding transcript_biotype:protein_coding gene_symbol:RAD50 description:RAD50 double strand break repair protein [Source:HGNC Symbol;Acc:HGNC:9816]	FALSE	TRUE	29.497	41	42	40	High	High	High	High	1.002	0.969	0.913	103	103.2	99.8	94	5547.2	5558.5	5373.5	5063.5	4770.2	5053.9	5373.5	4097.4	37	37	37	37	118.06
High	ENSP00000355889.2	pep chromosome:GRCh38:1:220094132:220148041:1 gene:ENSG00000067704.10 transcript:ENST00000366922.3 gene_biotype:protein_coding transcript_biotype:protein_coding gene_symbol:IARS2 description:isoleucyl-tRNA synthetase 2, mitochondrial [Source:HGNC Symbol;Acc:HGNC:29685]	FALSE	TRUE	34.0909	32	40	31	High	High	High	High	0.976	1.03	1.047	98.7	96.3	101.6	103.3	5820.9	5680.4	5993.2	6092.5	5005.6	5164.6	5993.2	4930.1	32	32	32	32	118.46
High	ENSP00000264161.4	pep chromosome:GRCh38:2:135905881:135985626:-1 gene:ENSG00000115866.11 transcript:ENST00000264161.9 gene_biotype:protein_coding transcript_biotype:protein_coding gene_symbol:DARS description:aspartyl-tRNA synthetase [Source:HGNC Symbol;Acc:HGNC:2678]	FALSE	TRUE	63.8723	34	51	34	High	High	High	High	0.997	1.014	1.06	98.3	98	99.7	104.1	9128.4	9100.3	9257.5	9672.1	7849.8	8274.1	9257.5	7826.6	36	36	36	36	139.59
High	ENSP00000426632.1	pep chromosome:GRCh38:5:65926773:66078565:1 gene:ENSG00000112851.14 transcript:ENST00000506030.5 gene_biotype:protein_coding transcript_biotype:protein_coding gene_symbol:ERBIN description:erbb2 interacting protein [Source:HGNC Symbol;Acc:HGNC:15842]	FALSE	TRUE	27.5546	33	37	33	High	High	High	High	1.029	0.968	0.917	102.2	105.2	98.9	93.7	5536.6	5697.7	5358.4	5075.9	4761.1	5180.4	5358.4	4107.4	32	32	32	32	123.92
High	ENSP00000346890.7	pep chromosome:GRCh38:1:51789191:51878805:-1 gene:ENSG00000078618.21 transcript:ENST00000354831.11 gene_biotype:protein_coding transcript_biotype:protein_coding gene_symbol:NRDC description:nardilysin convertase [Source:HGNC Symbol;Acc:HGNC:7995]	FALSE	TRUE	24.2822	30	38	30	High	High	High	High	1.096	1.054	0.956	97.4	106.8	102.7	93.1	7466.7	8186.9	7870.3	7135.2	6420.9	7443.6	7870.3	5773.7	29	29	29	29	112.67
High	ENSP00000265986.6	pep chromosome:GRCh38:10:92451684:92574093:-1 gene:ENSG00000119912.17 transcript:ENST00000265986.11 gene_biotype:protein_coding transcript_biotype:protein_coding gene_symbol:IDE description:insulin degrading enzyme [Source:HGNC Symbol;Acc:HGNC:5381]	FALSE	TRUE	31.1089	32	40	32	High	High	High	High	0.963	1.031	1.071	98.4	94.7	101.5	105.4	6966.1	6707.9	7184	7461.7	5990.4	6098.9	7184	6038	31	31	31	31	131.65
High	ENSP00000355632.4	pep chromosome:GRCh38:1:230067238:230282122:1 gene:ENSG00000143641.10 transcript:ENST00000366672.5 gene_biotype:protein_coding transcript_biotype:protein_coding gene_symbol:GALNT2 description:polypeptide N-acetylgalactosaminyltransferase 2 [Source:HGNC Symbol;Acc:HGNC:4124]	FALSE	TRUE	46.4098	28	49	26	High	High	High	High	1.016	1.029	1.034	98.1	99.6	100.9	101.4	6606.7	6712.8	6799.6	6830.4	5681.3	6103.4	6799.6	5527.1	27	27	27	27	146.82
High	ENSP00000373696.4	pep chromosome:GRCh38:2:229767441:229921999:-1 gene:ENSG00000153827.13 transcript:ENST00000389044.8 gene_biotype:protein_coding transcript_biotype:protein_coding gene_symbol:TRIP12 description:thyroid hormone receptor interactor 12 [Source:HGNC Symbol;Acc:HGNC:12306]	FALSE	TRUE	18.7255	34	37	33	High	High	High	High	1.039	0.995	0.947	100.5	104.3	100	95.2	4926.4	5116.2	4903.2	4666.6	4236.4	4651.7	4903.2	3776.2	31	31	31	31	115.29
High	ENSP00000416534.2	pep chromosome:GRCh38:5:134758779:134831121:1 gene:ENSG00000145833.16 transcript:ENST00000452510.7 gene_biotype:protein_coding transcript_biotype:protein_coding gene_symbol:DDX46 description:DEAD-box helicase 46 [Source:HGNC Symbol;Acc:HGNC:18681]	FALSE	TRUE	38.469	36	41	36	High	High	High	High	1.065	0.919	0.896	103.1	109.8	94.7	92.4	4718.3	5025.1	4335.1	4226.5	4057.4	4568.8	4335.1	3420.1	32	32	32	32	128
High	ENSP00000311430.6	pep chromosome:GRCh38:15:66498015:66504855:-1 gene:ENSG00000174444.15 transcript:ENST00000307961.11 gene_biotype:protein_coding transcript_biotype:protein_coding gene_symbol:RPL4 description:ribosomal protein L4 [Source:HGNC Symbol;Acc:HGNC:10353]	FALSE	TRUE	59.4848	32	90	31	High	High	High	High	1.092	1.02	1.009	97.1	106	99	97.9	14356.7	15677.5	14644.6	14483.1	12345.8	14254.1	14644.6	11719.7	36	36	36	36	244.36
High	P00735	Prothrombin OS=Bos taurus GN=F2 PE=1 SV=2	TRUE	FALSE	48	26	31	25	High	High	High	High	1.278	0.844	0.878	100	127.8	84.4	87.8	4260.7	5443.5	3594.6	3740.4	3663.9	4949.3	3594.6	3026.7	24	24	24	24	123.87
High	ENSP00000386043.2	pep chromosome:GRCh38:2:32946953:33399509:1 gene:ENSG00000049323.16 transcript:ENST00000404816.7 gene_biotype:protein_coding transcript_biotype:protein_coding gene_symbol:LTBP1 description:latent transforming growth factor beta binding protein 1 [Source:HGNC Symbol;Acc:HGNC:6714]	FALSE	TRUE	20.8019	31	35	5	High	High	High	High	0.888	0.921	0.895	108	95.9	99.5	96.7	6887.9	6114.6	6347.1	6167	5923.1	5559.4	6347.1	4990.3	28	28	28	28	127.79
High	ENSP00000355343.2	pep chromosome:GRCh38:1:154225082:154270853:1 gene:ENSG00000143569.19 transcript:ENST00000361546.6 gene_biotype:protein_coding transcript_biotype:protein_coding gene_symbol:UBAP2L description:ubiquitin associated protein 2 like [Source:HGNC Symbol;Acc:HGNC:29877]	FALSE	TRUE	29.1628	25	42	3	High	High	High	High	0.979	0.946	0.903	104.5	102.3	98.9	94.3	6079.5	5952.1	5753.9	5489.6	5228	5411.7	5753.9	4442.1	25	25	25	25	145.65
High	ENSP00000461407.1	pep chromosome:GRCh38:17:81511238:81512763:-1 gene:ENSG00000184009.12 transcript:ENST00000571691.5 gene_biotype:protein_coding transcript_biotype:protein_coding gene_symbol:ACTG1 description:actin gamma 1 [Source:HGNC Symbol;Acc:HGNC:144]	FALSE	TRUE	68.8797	17	331	1	Medium	Medium	Medium	Medium	0.882	0.887	0.984	106.6	94	94.6	104.8	139.9	123.3	124.1	137.6	120.3	112.1	124.1	111.3	1	1	1	1	1067.78
High	ENSP00000261173.2	pep chromosome:GRCh38:12:89588051:89656067:-1 gene:ENSG00000070961.15 transcript:ENST00000261173.6 gene_biotype:protein_coding transcript_biotype:protein_coding gene_symbol:ATP2B1 description:ATPase plasma membrane Ca2+ transporting 1 [Source:HGNC Symbol;Acc:HGNC:814]	FALSE	TRUE	27.377	33	56	13	High	High	High	High	0.988	1.007	1.049	98.9	97.8	99.6	103.7	2295.5	2269	2311.6	2407.5	1974	2063	2311.6	1948.1	13	13	13	13	170.17
High	ENSP00000355330.2	pep chromosome:GRCh38:20:38127385:38165270:-1 gene:ENSG00000198959.12 transcript:ENST00000361475.7 gene_biotype:protein_coding transcript_biotype:protein_coding gene_symbol:TGM2 description:transglutaminase 2 [Source:HGNC Symbol;Acc:HGNC:11778]	FALSE	TRUE	45.706	28	52	28	High	High	High	High	0.844	0.875	1.047	106.2	89.7	92.9	111.2	9389.8	7928.9	8213.1	9835.3	8074.6	7209	8213.1	7958.7	29	29	29	29	155.39
High	ENSP00000500603.1	pep chromosome:GRCh38:CHR_HG2111_PATCH:18398892:18410844:1 gene:ENSG00000288299.1 transcript:ENST00000673007.1 gene_biotype:protein_coding transcript_biotype:protein_coding gene_symbol:LDHA description:lactate dehydrogenase A [Source:HGNC Symbol;Acc:HGNC:6535]	FALSE	TRUE	61.2188	29	125	25	High	High	High	High	0.952	1.007	1.044	99.9	95.1	100.6	104.3	21467.4	20433.5	21622.6	22414.8	18460.5	18578.3	21622.6	18138	31	31	31	31	325.42
High	ENSP00000273398.3	pep chromosome:GRCh38:3:113747035:113812056:1 gene:ENSG00000114573.10 transcript:ENST00000273398.8 gene_biotype:protein_coding transcript_biotype:protein_coding gene_symbol:ATP6V1A description:ATPase H+ transporting V1 subunit A [Source:HGNC Symbol;Acc:HGNC:851]	FALSE	TRUE	50.5673	27	49	27	High	High	High	High	0.993	0.97	0.94	102.5	101.7	99.4	96.4	6979.7	6929.3	6769.2	6564.2	6002.1	6300.1	6769.2	5311.7	30	30	30	30	145.36
High	ENSP00000403362.2	pep chromosome:GRCh38:3:184174855:184183662:1 gene:ENSG00000161203.13 transcript:ENST00000411763.6 gene_biotype:protein_coding transcript_biotype:protein_coding gene_symbol:AP2M1 description:adaptor related protein complex 2 subunit mu 1 [Source:HGNC Symbol;Acc:HGNC:564]	FALSE	TRUE	57.1739	25	60	25	High	High	High	High	0.944	0.983	0.959	102.9	97.2	101.2	98.7	13093	12362.8	12868	12562.6	11259.1	11240.4	12868	10165.6	31	31	31	31	185.92
High	ENSP00000320168.6	pep chromosome:GRCh38:11:17276741:17331390:1 gene:ENSG00000070081.17 transcript:ENST00000323688.10 gene_biotype:protein_coding transcript_biotype:protein_coding gene_symbol:NUCB2 description:nucleobindin 2 [Source:HGNC Symbol;Acc:HGNC:8044]	FALSE	TRUE	55.2381	25	48	23	High	High	High	High	0.939	1.206	1.161	92.9	87.2	112	107.8	8327.9	7822.9	10045.6	9668.7	7161.4	7112.7	10045.6	7823.9	27	27	27	27	161.54
High	ENSP00000296543.4	pep chromosome:GRCh38:4:139301505:139391384:1 gene:ENSG00000164134.13 transcript:ENST00000296543.10 gene_biotype:protein_coding transcript_biotype:protein_coding gene_symbol:NAA15 description:N(alpha)-acetyltransferase 15, NatA auxiliary subunit [Source:HGNC Symbol;Acc:HGNC:30782]	FALSE	TRUE	37.2979	41	52	1	High	High	High	High	0.982	0.968	0.94	102.8	101	99.5	96.7	155.2	152.5	150.3	146	133.5	138.6	150.3	118.1	1	1	1	1	137.23
High	ENSP00000380460.3	pep chromosome:GRCh38:9:26903372:26947242:-1 gene:ENSG00000137055.15 transcript:ENST00000397292.8 gene_biotype:protein_coding transcript_biotype:protein_coding gene_symbol:PLAA description:phospholipase A2 activating protein [Source:HGNC Symbol;Acc:HGNC:9043]	FALSE	TRUE	45.6604	29	35	29	High	High	High	High	1.003	0.967	0.987	101.1	101.4	97.8	99.7	5042.3	5058.2	4877.4	4975.4	4336	4598.9	4877.4	4026.1	26	26	26	26	123.19
High	ENSP00000343690.5	pep chromosome:GRCh38:5:147390808:147510068:-1 gene:ENSG00000113657.13 transcript:ENST00000343218.10 gene_biotype:protein_coding transcript_biotype:protein_coding gene_symbol:DPYSL3 description:dihydropyrimidinase like 3 [Source:HGNC Symbol;Acc:HGNC:3015]	FALSE	TRUE	49.5614	25	43	21	High	High	High	High	0.941	0.951	0.871	106.3	100	101.1	92.6	4214.9	3965.4	4007.8	3672.3	3624.5	3605.3	4007.8	2971.6	22	22	22	22	150.12
High	ENSP00000217426.2	pep chromosome:GRCh38:20:34280268:34303355:-1 gene:ENSG00000101444.13 transcript:ENST00000217426.7 gene_biotype:protein_coding transcript_biotype:protein_coding gene_symbol:AHCY description:adenosylhomocysteinase [Source:HGNC Symbol;Acc:HGNC:343]	FALSE	TRUE	46.5278	21	45	19	High	High	High	High	0.974	1.016	0.989	100.5	97.9	102.1	99.4	7045.5	6864.8	7159.8	6970.7	6058.7	6241.5	7159.8	5640.7	24	24	24	24	144.92
High	ENSP00000225792.5	pep chromosome:GRCh38:17:64498254:64506289:-1 gene:ENSG00000108654.15 transcript:ENST00000225792.10 gene_biotype:protein_coding transcript_biotype:protein_coding gene_symbol:DDX5 description:DEAD-box helicase 5 [Source:HGNC Symbol;Acc:HGNC:2746]	FALSE	TRUE	48.2085	29	50	22	High	High	High	High	1.062	1.014	1.005	98	104.1	99.4	98.5	6740.4	7158.4	6835.8	6774.2	5796.3	6508.4	6835.8	5481.7	23	23	23	23	150.36
High	ENSP00000336741.4	pep chromosome:GRCh38:4:24527475:24584554:-1 gene:ENSG00000109606.13 transcript:ENST00000336812.5 gene_biotype:protein_coding transcript_biotype:protein_coding gene_symbol:DHX15 description:DEAH-box helicase 15 [Source:HGNC Symbol;Acc:HGNC:2738]	FALSE	TRUE	37.2327	28	39	27	High	High	High	High	1.024	0.933	0.914	103.3	105.8	96.4	94.5	6589.3	6746.1	6145.2	6024.3	5666.4	6133.6	6145.2	4874.9	28	28	28	28	123.19
High	ENSP00000381920.1	pep chromosome:GRCh38:4:139301588:139391368:1 gene:ENSG00000164134.13 transcript:ENST00000398947.1 gene_biotype:protein_coding transcript_biotype:protein_coding gene_symbol:NAA15 description:N(alpha)-acetyltransferase 15, NatA auxiliary subunit [Source:HGNC Symbol;Acc:HGNC:30782]	FALSE	TRUE	37.2254	41	52	1	High	High	High	High	1.017	1.003	0.938	101.1	102.8	101.3	94.8	8811.6	8964.7	8835.3	8265	7577.4	8150.8	8835.3	6688	39	39	39	39	137.1
High	ENSP00000252512.9	pep chromosome:GRCh38:8:21919662:22006585:1 gene:ENSG00000130227.17 transcript:ENST00000252512.14 gene_biotype:protein_coding transcript_biotype:protein_coding gene_symbol:XPO7 description:exportin 7 [Source:HGNC Symbol;Acc:HGNC:14108]	FALSE	TRUE	35.2346	34	40	34	High	High	High	High	0.988	0.99	0.986	100.9	99.7	99.8	99.5	5768.4	5701.7	5707.8	5687.9	4960.4	5184.1	5707.8	4602.6	30	30	30	30	124.87
High	ENSP00000342812.3	pep chromosome:GRCh38:Y:12701231:12860839:1 gene:ENSG00000114374.13 transcript:ENST00000338981.7 gene_biotype:protein_coding transcript_biotype:protein_coding gene_symbol:USP9Y description:ubiquitin specific peptidase 9 Y-linked [Source:HGNC Symbol;Acc:HGNC:12633]	FALSE	TRUE	14.1292	40	53	1	High	High	High	High	0.908	0.827	0.792	113.4	103	93.8	89.8	252.6	229.5	209	200.1	217.2	208.6	209	161.9	1	1	1	1	149.06
High	ENSP00000452796.2	pep chromosome:GRCh38:15:77100656:77420144:-1 gene:ENSG00000173517.10 transcript:ENST00000560626.6 gene_biotype:protein_coding transcript_biotype:protein_coding gene_symbol:PEAK1 description:pseudopodium enriched atypical kinase 1 [Source:HGNC Symbol;Acc:HGNC:29431]	FALSE	TRUE	23.0813	33	35	33	High	High	High	High	0.905	0.838	0.919	109.2	98.8	91.6	100.4	3873	3504.4	3247	3560.3	3330.5	3186.3	3247	2880.9	29	29	29	29	114.99
High	ENSP00000282633.5	pep chromosome:GRCh38:10:50067954:50133509:1 gene:ENSG00000099290.17 transcript:ENST00000282633.10 gene_biotype:protein_coding transcript_biotype:protein_coding gene_symbol:WASHC2A description:WASH complex subunit 2A [Source:HGNC Symbol;Acc:HGNC:23416]	FALSE	TRUE	29.6793	28	37	3	High	High	High	High	0.877	0.87	0.958	108	94.7	93.9	103.5	136.1	119.3	118.3	130.4	117	108.5	118.3	105.5	3	3	3	3	138.59
High	ENSP00000300527.4	pep chromosome:GRCh38:21:46098097:46132849:1 gene:ENSG00000142173.15 transcript:ENST00000300527.8 gene_biotype:protein_coding transcript_biotype:protein_coding gene_symbol:COL6A2 description:collagen type VI alpha 2 chain [Source:HGNC Symbol;Acc:HGNC:2212]	FALSE	TRUE	27.6742	25	42	3	High	High	High	High	0.709	0.915	0.871	114.4	81.2	104.7	99.7	6235.8	4422	5703.9	5433.5	5362.4	4020.5	5703.9	4396.8	28	28	28	28	159.57
High	ENSP00000354720.4	pep chromosome:GRCh38:10:110567691:110604636:1 gene:ENSG00000108055.9 transcript:ENST00000361804.4 gene_biotype:protein_coding transcript_biotype:protein_coding gene_symbol:SMC3 description:structural maintenance of chromosomes 3 [Source:HGNC Symbol;Acc:HGNC:2468]	FALSE	TRUE	30.074	35	39	34	High	High	High	High	0.966	0.941	0.927	104.3	100.8	98.2	96.7	4234.2	4089.5	3984.7	3923	3641.1	3718.2	3984.7	3174.5	30	30	30	30	123.53
High	ENSP00000365606.5	pep chromosome:GRCh38:X:48973723:49002264:-1 gene:ENSG00000068400.13 transcript:ENST00000376423.8 gene_biotype:protein_coding transcript_biotype:protein_coding gene_symbol:GRIPAP1 description:GRIP1 associated protein 1 [Source:HGNC Symbol;Acc:HGNC:18706]	FALSE	TRUE	43.7574	29	31	28	High	High	High	High	0.975	1.028	1.069	98.2	95.8	101	105	2728.7	2660.8	2805.9	2917.4	2346.5	2419.2	2805.9	2360.7	25	25	25	25	113.14
High	ENSP00000499778.1	pep chromosome:GRCh38:11:12162156:12260172:1 gene:ENSG00000133816.15 transcript:ENST00000528931.5 gene_biotype:protein_coding transcript_biotype:protein_coding gene_symbol:MICAL2 description:microtubule associated monooxygenase, calponin and LIM domain containing 2 [Source:HGNC Symbol;Acc:HGNC:24693]	FALSE	TRUE	35.8115	31	32	1	High	High	High	High	1.273	0.99	0.874	96.7	123.1	95.7	84.5	163.5	208.2	161.8	142.8	140.6	189.3	161.8	115.6	1	1	1	1	110.6
High	ENSP00000484998.1	pep chromosome:GRCh38:14:52707178:52727995:1 gene:ENSG00000100519.12 transcript:ENST00000612399.4 gene_biotype:protein_coding transcript_biotype:protein_coding gene_symbol:PSMC6 description:proteasome 26S subunit, ATPase 6 [Source:HGNC Symbol;Acc:HGNC:9553]	FALSE	TRUE	63.2754	21	49	21	High	High	High	High	1.092	1.063	1.046	95.2	104	101.2	99.6	6270.8	6847.2	6665.9	6557.4	5392.5	6225.5	6665.9	5306.2	25	25	25	25	178.57
High	ENSP00000428714.1	pep chromosome:GRCh38:8:141128638:141195808:1 gene:ENSG00000105339.10 transcript:ENST00000519811.5 gene_biotype:protein_coding transcript_biotype:protein_coding gene_symbol:DENND3 description:DENN domain containing 3 [Source:HGNC Symbol;Acc:HGNC:29134]	FALSE	TRUE	29.5775	32	38	32	High	High	High	High	0.889	0.89	0.878	109.4	97.2	97.4	96	5356.3	4762	4769.8	4703.6	4606.1	4329.7	4769.8	3806.2	31	31	31	31	122.73
High	ENSP00000364589.4	pep chromosome:GRCh38:13:113209613:113267108:1 gene:ENSG00000139842.15 transcript:ENST00000375440.9 gene_biotype:protein_coding transcript_biotype:protein_coding gene_symbol:CUL4A description:cullin 4A [Source:HGNC Symbol;Acc:HGNC:2554]	FALSE	TRUE	42.6877	37	47	21	High	High	High	High	0.998	0.956	0.904	103.7	103.5	99.1	93.7	3824	3817.9	3654.4	3457.3	3288.4	3471.3	3654.4	2797.6	19	19	19	19	125.67
High	ENSP00000494982.1	pep chromosome:GRCh38:11:12162156:12358479:1 gene:ENSG00000133816.15 transcript:ENST00000646065.1 gene_biotype:protein_coding transcript_biotype:protein_coding gene_symbol:MICAL2 description:microtubule associated monooxygenase, calponin and LIM domain containing 2 [Source:HGNC Symbol;Acc:HGNC:24693]	FALSE	TRUE	17.4757	31	32	1	High	High	High	High	1.347	0.928	0.85	97	130.7	89.9	82.4	3610.3	4864.8	3348.8	3069.3	3104.6	4423.1	3348.8	2483.7	29	29	29	29	110.49
High	ENSP00000359225.4	pep chromosome:GRCh38:1:94896957:94927110:-1 gene:ENSG00000117519.16 transcript:ENST00000370206.9 gene_biotype:protein_coding transcript_biotype:protein_coding gene_symbol:CNN3 description:calponin 3 [Source:HGNC Symbol;Acc:HGNC:2157]	FALSE	TRUE	58.3587	17	87	13	High	High	High	High	1.05	0.908	0.915	103.3	108.5	93.8	94.5	16712.5	17552.7	15183	15289.6	14371.6	15959.1	15183	12372.3	23	23	23	23	274.54
High	ENSP00000444596.2	pep chromosome:GRCh38:13:77044657:77327094:-1 gene:ENSG00000005810.18 transcript:ENST00000544440.7 gene_biotype:protein_coding transcript_biotype:protein_coding gene_symbol:MYCBP2 description:MYC binding protein 2 [Source:HGNC Symbol;Acc:HGNC:23386]	FALSE	TRUE	9.57674	39	40	39	High	High	High	High	0.964	0.94	0.953	103.7	99.9	97.5	98.9	4319.5	4162.3	4059.5	4118.6	3714.5	3784.4	4059.5	3332.8	35	35	35	35	119.96
High	ENSP00000360683.3	pep chromosome:GRCh38:20:50510383:50585241:1 gene:ENSG00000196396.10 transcript:ENST00000371621.5 gene_biotype:protein_coding transcript_biotype:protein_coding gene_symbol:PTPN1 description:protein tyrosine phosphatase non-receptor type 1 [Source:HGNC Symbol;Acc:HGNC:9642]	FALSE	TRUE	61.6092	25	38	25	High	High	High	High	1.013	1.048	1.071	96.8	98.1	101.4	103.7	5979.6	6057.4	6266.1	6407	5142.1	5507.4	6266.1	5184.5	26	26	26	26	119.26
High	ENSP00000305988.5	pep chromosome:GRCh38:3:105366909:105576900:1 gene:ENSG00000170017.12 transcript:ENST00000306107.9 gene_biotype:protein_coding transcript_biotype:protein_coding gene_symbol:ALCAM description:activated leukocyte cell adhesion molecule [Source:HGNC Symbol;Acc:HGNC:400]	FALSE	TRUE	42.7101	22	42	22	High	High	High	High	0.872	0.955	0.956	105.7	92.2	101	101	8407.6	7335	8032.8	8033.6	7230	6669	8032.8	6500.8	25	25	25	25	136.28
High	ENSP00000264414.4	pep chromosome:GRCh38:2:224470150:224585363:-1 gene:ENSG00000036257.13 transcript:ENST00000264414.9 gene_biotype:protein_coding transcript_biotype:protein_coding gene_symbol:CUL3 description:cullin 3 [Source:HGNC Symbol;Acc:HGNC:2553]	FALSE	TRUE	39.8438	31	37	31	High	High	High	High	1.004	1.001	0.994	100	100.4	100.1	99.5	5365.1	5387.3	5370.3	5335.1	4613.6	4898.2	5370.3	4317.2	30	30	30	30	111.58
High	ENSP00000397824.1	pep chromosome:GRCh38:X:154351581:154353169:-1 gene:ENSG00000196924.17 transcript:ENST00000444578.1 gene_biotype:protein_coding transcript_biotype:protein_coding gene_symbol:FLNA description:filamin A [Source:HGNC Symbol;Acc:HGNC:3754]	FALSE	TRUE	88.6121	17	82	1	High	High	High	High	0.98	0.991	0.669	109.9	107.7	108.9	73.5	216.4	212.1	214.4	144.7	186.1	192.8	214.4	117.1	1	1	1	1	314.8
High	ENSP00000237530.6	pep chromosome:GRCh38:20:37179330:37241619:1 gene:ENSG00000118705.17 transcript:ENST00000237530.11 gene_biotype:protein_coding transcript_biotype:protein_coding gene_symbol:RPN2 description:ribophorin II [Source:HGNC Symbol;Acc:HGNC:10382]	FALSE	TRUE	39.3027	22	53	22	High	High	High	High	1.01	1.054	1.059	97	98	102.2	102.8	7493.7	7570.3	7895.6	7937.7	6444.1	6883	7895.6	6423.2	22	22	22	22	182.11
High	ENSP00000398131.2	pep chromosome:GRCh38:16:11868128:11915956:-1 gene:ENSG00000103342.13 transcript:ENST00000434724.7 gene_biotype:protein_coding transcript_biotype:protein_coding gene_symbol:GSPT1 description:G1 to S phase transition 1 [Source:HGNC Symbol;Acc:HGNC:4621]	FALSE	TRUE	40.0314	27	44	12	High	High	High	High	1.04	1.027	0.991	98.6	102.5	101.3	97.6	8773.2	9123.3	9013.8	8690.6	7544.4	8295	9013.8	7032.4	27	27	27	27	122.48
High	ENSP00000245932.5	pep chromosome:GRCh38:19:45507479:45526983:1 gene:ENSG00000125753.14 transcript:ENST00000245932.11 gene_biotype:protein_coding transcript_biotype:protein_coding gene_symbol:VASP description:vasodilator stimulated phosphoprotein [Source:HGNC Symbol;Acc:HGNC:12652]	FALSE	TRUE	50.2632	23	49	23	High	High	High	High	0.958	0.935	0.939	104.4	100	97.6	98	8116.2	7772	7589.4	7618.5	6979.4	7066.3	7589.4	6164.8	26	26	26	26	164.41
High	ENSP00000379281.3	pep chromosome:GRCh38:8:100920630:100950557:-1 gene:ENSG00000164924.18 transcript:ENST00000395951.7 gene_biotype:protein_coding transcript_biotype:protein_coding gene_symbol:YWHAZ description:tyrosine 3-monooxygenase/tryptophan 5-monooxygenase activation protein zeta [Source:HGNC Symbol;Acc:HGNC:12855]	FALSE	TRUE	72.6531	25	186	15	High	High	High	High	0.984	0.993	1.011	100.3	98.7	99.6	101.4	33663.1	33121.1	33425.2	34032.3	28948	30114	33425.2	27538.8	29	29	29	29	481.38
High	ENSP00000456436.1	pep chromosome:GRCh38:19:1026629:1039068:1 gene:ENSG00000064666.15 transcript:ENST00000562958.6 gene_biotype:protein_coding transcript_biotype:protein_coding gene_symbol:CNN2 description:calponin 2 [Source:HGNC Symbol;Acc:HGNC:2156]	FALSE	TRUE	70.303	17	82	15	High	High	High	High	0.982	0.921	0.922	104.6	102.7	96.3	96.5	14283.7	14020.1	13151.6	13174.5	12283	12747.2	13151.6	10660.8	21	21	21	21	256.43
High	ENSP00000422896.1	pep chromosome:GRCh38:4:76949837:77034821:1 gene:ENSG00000138758.11 transcript:ENST00000510515.5 gene_biotype:protein_coding transcript_biotype:protein_coding gene_symbol:SEPTIN11 description:septin 11 [Source:HGNC Symbol;Acc:HGNC:25589]	FALSE	TRUE	53.9863	26	66	6	High	High	High	High	0.935	0.947	0.973	103.8	97	98.3	101	21491.4	20086	20351.2	20910.3	18481.2	18262.4	20351.2	16920.6	30	30	30	30	198.61
High	ENSP00000238256.3	pep chromosome:GRCh38:9:113161006:113221277:-1 gene:ENSG00000119321.9 transcript:ENST00000238256.8 gene_biotype:protein_coding transcript_biotype:protein_coding gene_symbol:FKBP15 description:FKBP prolyl isomerase 15 [Source:HGNC Symbol;Acc:HGNC:23397]	FALSE	TRUE	29.3683	29	33	29	High	High	High	High	0.99	1.037	1.032	98.6	97.5	102.2	101.7	3746.7	3707.6	3886.4	3866.3	3221.9	3371	3886.4	3128.6	25	25	25	25	118.65
High	ENSP00000221419.4	pep chromosome:GRCh38:19:38836388:38850333:-1 gene:ENSG00000104824.17 transcript:ENST00000221419.9 gene_biotype:protein_coding transcript_biotype:protein_coding gene_symbol:HNRNPL description:heterogeneous nuclear ribonucleoprotein L [Source:HGNC Symbol;Acc:HGNC:5045]	FALSE	TRUE	53.4805	23	51	4	High	High	High	High	1.14	1.133	0.989	93.8	107	106.3	92.8	6071.4	6922.5	6877.8	6007	5221	6294	6877.8	4860.9	27	27	27	27	170.05
High	ENSP00000500484.1	pep chromosome:GRCh38:12:21635342:21657842:-1 gene:ENSG00000111716.13 transcript:ENST00000673047.1 gene_biotype:protein_coding transcript_biotype:protein_coding gene_symbol:LDHB description:lactate dehydrogenase B [Source:HGNC Symbol;Acc:HGNC:6541]	FALSE	TRUE	62.7566	24	97	21	High	High	High	High	1.002	1.041	1.058	97.6	97.7	101.5	103.2	14862.8	14890.6	15466.4	15718.7	12781	13538.6	15466.4	12719.5	25	25	25	25	273.62
High	ENSP00000352400.5	pep chromosome:GRCh38:9:131125586:131234663:1 gene:ENSG00000126883.17 transcript:ENST00000359428.10 gene_biotype:protein_coding transcript_biotype:protein_coding gene_symbol:NUP214 description:nucleoporin 214 [Source:HGNC Symbol;Acc:HGNC:8064]	FALSE	TRUE	17.5598	28	31	27	High	High	High	High	1.001	0.98	0.952	101.7	101.9	99.6	96.8	4923.5	4930.5	4823	4686.2	4233.9	4482.9	4823	3792.1	27	27	27	27	104.84
High	ENSP00000367762.2	pep chromosome:GRCh38:20:9307800:9481242:1 gene:ENSG00000101333.16 transcript:ENST00000378501.2 gene_biotype:protein_coding transcript_biotype:protein_coding gene_symbol:PLCB4 description:phospholipase C beta 4 [Source:HGNC Symbol;Acc:HGNC:9059]	FALSE	TRUE	29.9832	33	35	33	High	High	High	High	1.363	1.384	1.171	81.3	110.8	112.6	95.2	3090.7	4211.3	4277.7	3617.7	2657.8	3829	4277.7	2927.4	29	29	29	29	108.37
High	ENSP00000264158.7	pep chromosome:GRCh38:2:135052265:135170706:1 gene:ENSG00000115839.17 transcript:ENST00000264158.12 gene_biotype:protein_coding transcript_biotype:protein_coding gene_symbol:RAB3GAP1 description:RAB3 GTPase activating protein catalytic subunit 1 [Source:HGNC Symbol;Acc:HGNC:17063]	FALSE	TRUE	37.105	31	33	31	High	High	High	High	1.06	1.084	1.08	94.7	100.3	102.6	102.3	6263.7	6636.8	6788.1	6767.7	5386.4	6034.2	6788.1	5476.4	29	29	29	29	108.7
High	ENSP00000236671.2	pep chromosome:GRCh38:11:1752755:1763927:-1 gene:ENSG00000117984.14 transcript:ENST00000236671.7 gene_biotype:protein_coding transcript_biotype:protein_coding gene_symbol:CTSD description:cathepsin D [Source:HGNC Symbol;Acc:HGNC:2529]	TRUE	TRUE	51.9417	18	61	10	High	High	High	High	0.877	0.933	0.97	105.8	92.8	98.7	102.6	13001.5	11405.1	12127.3	12606.9	11180.4	10369.6	12127.3	10201.5	23	23	23	23	225.57
High	ENSP00000386892.3	pep chromosome:GRCh38:2:105357712:105399667:-1 gene:ENSG00000115641.19 transcript:ENST00000409177.6 gene_biotype:protein_coding transcript_biotype:protein_coding gene_symbol:FHL2 description:four and a half LIM domains 2 [Source:HGNC Symbol;Acc:HGNC:3703]	FALSE	TRUE	84.5878	27	50	27	High	High	High	High	0.843	0.846	0.922	110.8	93.4	93.7	102.1	13242.5	11169.8	11197.4	12208.8	11387.7	10155.7	11197.4	9879.3	27	27	27	27	164.41
High	ENSP00000473631.1	pep chromosome:GRCh38:13:95677139:95794988:1 gene:ENSG00000102580.15 transcript:ENST00000602402.6 gene_biotype:protein_coding transcript_biotype:protein_coding gene_symbol:DNAJC3 description:DnaJ heat shock protein family (Hsp40) member C3 [Source:HGNC Symbol;Acc:HGNC:9439]	FALSE	TRUE	50.5952	29	44	28	High	High	High	High	1.39	1.828	1.843	66	91.7	120.6	121.6	5059.6	7030.6	9247.5	9323.3	4350.9	6392.3	9247.5	7544.4	29	29	29	29	145.74
High	ENSP00000436538.1	pep chromosome:GRCh38:1:24745382:24844267:1 gene:ENSG00000169504.15 transcript:ENST00000488683.1 gene_biotype:protein_coding transcript_biotype:nonsense_mediated_decay gene_symbol:CLIC4 description:chloride intracellular channel 4 [Source:HGNC Symbol;Acc:HGNC:13518]	FALSE	TRUE	79.8419	19	78	17	High	High	High	High	0.99	1.02	0.968	100.6	99.5	102.5	97.4	12900.3	12769.5	13152	12489.8	11093.4	11610.2	13152	10106.7	24	24	24	24	312.92
High	ENSP00000473172.1	pep chromosome:GRCh38:19:48993887:49015970:1 gene:ENSG00000183207.14 transcript:ENST00000595090.6 gene_biotype:protein_coding transcript_biotype:protein_coding gene_symbol:RUVBL2 description:RuvB like AAA ATPase 2 [Source:HGNC Symbol;Acc:HGNC:10475]	FALSE	TRUE	54.8596	23	37	23	High	High	High	High	1.027	1.069	1.06	96.3	98.8	102.9	102	5939.9	6098.7	6347.7	6297.3	5107.9	5545	6347.7	5095.8	25	25	25	25	125.33
High	ENSP00000315630.6	pep chromosome:GRCh38:11:9664077:9752993:1 gene:ENSG00000133789.15 transcript:ENST00000318950.11 gene_biotype:protein_coding transcript_biotype:protein_coding gene_symbol:SWAP70 description:switching B cell complex subunit SWAP70 [Source:HGNC Symbol;Acc:HGNC:17070]	FALSE	TRUE	47.8632	29	37	28	High	High	High	High	0.943	0.901	0.87	107.7	101.6	97	93.7	5500.3	5189.3	4954.4	4784.4	4729.9	4718.2	4954.4	3871.5	28	28	28	28	126.92
High	ENSP00000345793.4	pep chromosome:GRCh38:22:41301525:41360147:1 gene:ENSG00000100403.12 transcript:ENST00000352645.5 gene_biotype:protein_coding transcript_biotype:protein_coding gene_symbol:ZC3H7B description:zinc finger CCCH-type containing 7B [Source:HGNC Symbol;Acc:HGNC:30869]	FALSE	TRUE	34.2886	30	36	30	High	High	High	High	1.014	1.05	1.008	98.2	99.6	103.2	99	4927.9	4995.2	5175.4	4969.1	4237.7	4541.7	5175.4	4021	28	28	28	28	106.74
High	ENSP00000354468.4	pep chromosome:GRCh38:22:42617840:42644509:-1 gene:ENSG00000100243.21 transcript:ENST00000361740.8 gene_biotype:protein_coding transcript_biotype:protein_coding gene_symbol:CYB5R3 description:cytochrome b5 reductase 3 [Source:HGNC Symbol;Acc:HGNC:2873]	FALSE	TRUE	51.7964	17	45	16	High	High	High	High	0.908	0.984	0.934	104.5	94.9	102.8	97.7	6475.5	5880.5	6370.1	6051	5568.5	5346.6	6370.1	4896.4	20	20	20	20	157.8
High	ENSP00000391211.1	pep chromosome:GRCh38:7:103344914:103369395:1 gene:ENSG00000161057.12 transcript:ENST00000435765.5 gene_biotype:protein_coding transcript_biotype:protein_coding gene_symbol:PSMC2 description:proteasome 26S subunit, ATPase 2 [Source:HGNC Symbol;Acc:HGNC:9548]	FALSE	TRUE	65.5889	28	51	28	High	High	High	High	1.034	1.018	0.966	99.5	102.9	101.4	96.2	10582.3	10938.6	10777.9	10225.7	9100.1	9945.5	10777.9	8274.6	29	29	29	29	158.09
High	ENSP00000287097.4	pep chromosome:GRCh38:6:73696203:73828313:1 gene:ENSG00000156535.15 transcript:ENST00000287097.6 gene_biotype:protein_coding transcript_biotype:protein_coding gene_symbol:CD109 description:CD109 molecule [Source:HGNC Symbol;Acc:HGNC:21685]	FALSE	TRUE	26.2284	34	41	34	High	High	High	High	0.955	0.905	0.88	107	102.1	96.8	94.1	6665.7	6363.1	6035	5862.7	5732.1	5785.4	6035	4744.1	32	32	32	32	122.57
High	ENSP00000314067.3	pep chromosome:GRCh38:3:196739857:196832647:1 gene:ENSG00000180370.10 transcript:ENST00000327134.7 gene_biotype:protein_coding transcript_biotype:protein_coding gene_symbol:PAK2 description:p21 (RAC1) activated kinase 2 [Source:HGNC Symbol;Acc:HGNC:8591]	FALSE	TRUE	53.8168	20	29	15	High	High	High	High	0.978	1.013	1.027	99.6	97.3	100.8	102.2	5988.5	5854.2	6064.6	6148.9	5149.7	5322.7	6064.6	4975.7	22	22	22	22	109.44
High	ENSP00000494609.1	pep chromosome:GRCh38:13:95019835:95301451:-1 gene:ENSG00000125257.16 transcript:ENST00000645237.2 gene_biotype:protein_coding transcript_biotype:protein_coding gene_symbol:ABCC4 description:ATP binding cassette subfamily C member 4 [Source:HGNC Symbol;Acc:HGNC:55]	FALSE	TRUE	25.3585	33	37	32	High	High	High	High	0.833	0.861	0.943	110	91.6	94.7	103.7	6161.6	5133.8	5306.9	5808.4	5298.6	4667.7	5306.9	4700.2	28	28	28	28	112.34
High	ENSP00000345308.6	pep chromosome:GRCh38:1:154220179:154263505:1 gene:ENSG00000143569.19 transcript:ENST00000343815.10 gene_biotype:protein_coding transcript_biotype:protein_coding gene_symbol:UBAP2L description:ubiquitin associated protein 2 like [Source:HGNC Symbol;Acc:HGNC:29877]	FALSE	TRUE	29.705	23	41	1	High	High	High	High	1.01	1.004	0.991	99.9	100.9	100.2	99	510.7	516	512.7	506.2	439.2	469.1	512.7	409.6	1	1	1	1	138.84
High	ENSP00000359801.6	pep chromosome:GRCh38:6:56614576:56642896:-1 gene:ENSG00000151914.20 transcript:ENST00000370765.10 gene_biotype:protein_coding transcript_biotype:protein_coding gene_symbol:DST description:dystonin [Source:HGNC Symbol;Acc:HGNC:1090]	FALSE	TRUE	14.2695	39	46	2	Medium	Medium	Medium	Medium	0.826	1.019	1.138	100.4	83	102.3	114.3	469.5	387.9	478.4	534.3	403.7	352.7	478.4	432.4	3	3	3	3	146.82
High	ENSP00000284440.4	pep chromosome:GRCh38:4:41256928:41268455:1 gene:ENSG00000154277.13 transcript:ENST00000284440.9 gene_biotype:protein_coding transcript_biotype:protein_coding gene_symbol:UCHL1 description:ubiquitin C-terminal hydrolase L1 [Source:HGNC Symbol;Acc:HGNC:12513]	FALSE	TRUE	74.4395	19	100	18	High	High	High	High	0.917	1.029	1.05	100.1	91.8	103	105.1	17752.1	16274.6	18259.9	18642	15265.6	14797	18259.9	15085.1	23	23	23	23	333.64
High	ENSP00000298229.2	pep chromosome:GRCh38:11:72224767:72239147:1 gene:ENSG00000165458.14 transcript:ENST00000298229.7 gene_biotype:protein_coding transcript_biotype:protein_coding gene_symbol:INPPL1 description:inositol polyphosphate phosphatase like 1 [Source:HGNC Symbol;Acc:HGNC:6080]	FALSE	TRUE	28.2989	29	34	28	High	High	High	High	1.017	0.974	0.946	101.6	103.3	99	96.1	4248.7	4320.8	4138.9	4017.7	3653.6	3928.5	4138.9	3251.1	28	28	28	28	99.09
High	ENSP00000349351.6	pep chromosome:GRCh38:9:92711363:92764833:-1 gene:ENSG00000185963.14 transcript:ENST00000356884.11 gene_biotype:protein_coding transcript_biotype:protein_coding gene_symbol:BICD2 description:BICD cargo adaptor 2 [Source:HGNC Symbol;Acc:HGNC:17208]	FALSE	TRUE	40.5848	31	31	26	High	High	High	High	0.97	0.963	0.943	103.2	100.1	99.4	97.3	4025.1	3905.4	3876.7	3794.7	3461.3	3550.8	3876.7	3070.7	29	29	29	29	99.49
High	ENSP00000258530.3	pep chromosome:GRCh38:12:105173300:105236174:-1 gene:ENSG00000136044.12 transcript:ENST00000258530.8 gene_biotype:protein_coding transcript_biotype:protein_coding gene_symbol:APPL2 description:adaptor protein, phosphotyrosine interacting with PH domain and leucine zipper 2 [Source:HGNC Symbol;Acc:HGNC:18242]	FALSE	TRUE	51.506	26	33	26	High	High	High	High	1.029	0.932	0.899	103.6	106.6	96.6	93.2	3482.9	3582.4	3246.6	3131.5	2995.1	3257.1	3246.6	2534	26	26	26	26	121.47
High	ENSP00000496634.1	pep chromosome:GRCh38:12:6570208:6606373:-1 gene:ENSG00000111642.15 transcript:ENST00000645095.1 gene_biotype:protein_coding transcript_biotype:protein_coding gene_symbol:CHD4 description:chromodomain helicase DNA binding protein 4 [Source:HGNC Symbol;Acc:HGNC:1919]	FALSE	TRUE	19.3814	36	41	22	High	High	High	High	1.057	0.934	0.926	102.1	107.9	95.4	94.5	5334	5636.5	4983.4	4937.7	4586.9	5124.8	4983.4	3995.5	34	34	34	34	120.62
High	ENSP00000257770.3	pep chromosome:GRCh38:6:85450083:85495784:1 gene:ENSG00000135318.12 transcript:ENST00000257770.8 gene_biotype:protein_coding transcript_biotype:protein_coding gene_symbol:NT5E description:5'-nucleotidase ecto [Source:HGNC Symbol;Acc:HGNC:8021]	FALSE	TRUE	54.7038	27	54	27	High	High	High	High	1.028	0.864	0.853	106.8	109.8	92.3	91.1	7896.4	8120.8	6825.4	6732.3	6790.4	7383.5	6825.4	5447.8	28	28	28	28	173.56
High	ENSP00000296464.3	pep chromosome:GRCh38:4:127782322:127840733:1 gene:ENSG00000164070.12 transcript:ENST00000296464.9 gene_biotype:protein_coding transcript_biotype:protein_coding gene_symbol:HSPA4L description:heat shock protein family A (Hsp70) member 4 like [Source:HGNC Symbol;Acc:HGNC:17041]	FALSE	TRUE	36.9487	26	38	18	High	High	High	High	0.965	1.052	1.151	96	92.6	101	110.4	4352.7	4200.4	4580.7	5008.6	3743	3819.1	4580.7	4052.9	19	19	19	19	121.98
High	ENSP00000490811.1	pep chromosome:GRCh38:5:126544150:126595219:-1 gene:ENSG00000164904.18 transcript:ENST00000636879.1 gene_biotype:protein_coding transcript_biotype:protein_coding gene_symbol:ALDH7A1 description:aldehyde dehydrogenase 7 family member A1 [Source:HGNC Symbol;Acc:HGNC:877]	FALSE	TRUE	45.8484	25	41	25	High	High	High	High	0.894	1.004	1.064	101	90.3	101.4	107.4	8301	7420.7	8332.3	8830.1	7138.3	6747	8332.3	7145.3	28	28	28	28	145.45
High	ENSP00000416822.1	pep chromosome:GRCh38:17:41819255:41823213:1 gene:ENSG00000141756.18 transcript:ENST00000455106.1 gene_biotype:protein_coding transcript_biotype:protein_coding gene_symbol:FKBP10 description:FKBP prolyl isomerase 10 [Source:HGNC Symbol;Acc:HGNC:18169]	FALSE	TRUE	46.6321	18	92	1	High	High	High	High	0.738	1.213	0.763	107.7	79.4	130.7	82.2	446.2	329.1	541.5	340.5	383.7	299.2	541.5	275.6	1	1	1	1	265.04
High	ENSP00000301785.5	pep chromosome:GRCh38:11:62712630:62727457:-1 gene:ENSG00000214753.4 transcript:ENST00000301785.7 gene_biotype:protein_coding transcript_biotype:protein_coding gene_symbol:HNRNPUL2 description:heterogeneous nuclear ribonucleoprotein U like 2 [Source:HGNC Symbol;Acc:HGNC:25451]	FALSE	TRUE	39.3574	29	46	29	High	High	High	High	0.947	0.917	0.924	105.6	100	96.8	97.6	8712.5	8250.7	7988	8048.2	7492.2	7501.6	7988	6512.5	30	30	30	30	172.23
High	ENSP00000480421.1	pep chromosome:GRCh38:7:100875103:100888664:1 gene:ENSG00000087087.20 transcript:ENST00000611405.5 gene_biotype:protein_coding transcript_biotype:protein_coding gene_symbol:SRRT description:serrate, RNA effector molecule [Source:HGNC Symbol;Acc:HGNC:24101]	FALSE	TRUE	31.9635	26	38	26	High	High	High	High	1.076	1	0.973	98.8	106.3	98.8	96.1	6930.9	7460.3	6930.7	6741.1	5960.1	6783	6930.7	5454.9	24	24	24	24	115.12
High	ENSP00000320821.5	pep chromosome:GRCh38:17:4997950:5028401:1 gene:ENSG00000129250.12 transcript:ENST00000320785.10 gene_biotype:protein_coding transcript_biotype:protein_coding gene_symbol:KIF1C description:kinesin family member 1C [Source:HGNC Symbol;Acc:HGNC:6317]	FALSE	TRUE	31.1877	30	35	22	High	High	High	High	0.915	0.981	1.019	102.2	93.5	100.2	104.1	4000.1	3658.8	3922.4	4076.2	3439.8	3326.6	3922.4	3298.4	26	26	26	26	108.16
High	ENSP00000362576.4	pep chromosome:GRCh38:1:32775239:32818153:-1 gene:ENSG00000134684.10 transcript:ENST00000373477.8 gene_biotype:protein_coding transcript_biotype:protein_coding gene_symbol:YARS description:tyrosyl-tRNA synthetase [Source:HGNC Symbol;Acc:HGNC:12840]	FALSE	TRUE	55.4924	32	47	31	High	High	High	High	1.027	1.119	1.044	95.5	98.1	106.8	99.7	8952.4	9198.3	10016.8	9347.4	7698.5	8363.2	10016.8	7563.8	31	31	31	31	146.85
High	ENSP00000230449.4	pep chromosome:GRCh38:6:485154:693139:-1 gene:ENSG00000112685.14 transcript:ENST00000230449.9 gene_biotype:protein_coding transcript_biotype:protein_coding gene_symbol:EXOC2 description:exocyst complex component 2 [Source:HGNC Symbol;Acc:HGNC:24968]	FALSE	TRUE	37.987	34	40	33	High	High	High	High	0.939	0.908	0.942	105.6	99.2	95.9	99.4	5431.4	5102	4931.5	5113.9	4670.6	4638.7	4931.5	4138.2	33	33	33	33	119.28
High	ENSP00000253861.4	pep chromosome:GRCh38:7:133253078:134065761:1 gene:ENSG00000131558.15 transcript:ENST00000253861.5 gene_biotype:protein_coding transcript_biotype:protein_coding gene_symbol:EXOC4 description:exocyst complex component 4 [Source:HGNC Symbol;Acc:HGNC:30389]	FALSE	TRUE	34.0862	34	38	33	High	High	High	High	0.957	0.973	0.974	102.5	98	99.7	99.8	5459.8	5223	5313.4	5316.7	4695.1	4748.8	5313.4	4302.2	30	30	30	30	118.84
High	ENSP00000270776.8	pep chromosome:GRCh38:1:10399064:10420511:1 gene:ENSG00000142657.21 transcript:ENST00000270776.13 gene_biotype:protein_coding transcript_biotype:protein_coding gene_symbol:PGD description:phosphogluconate dehydrogenase [Source:HGNC Symbol;Acc:HGNC:8891]	FALSE	TRUE	50.7246	26	72	26	High	High	High	High	1.055	1.078	1.043	95.8	101	103.3	99.9	11178.9	11791	12053.3	11656.6	9613.1	10720.5	12053.3	9432.4	29	29	29	29	233.21
High	ENSP00000467805.1	pep chromosome:GRCh38:17:44850916:44899368:-1 gene:ENSG00000108883.13 transcript:ENST00000591382.5 gene_biotype:protein_coding transcript_biotype:protein_coding gene_symbol:EFTUD2 description:elongation factor Tu GTP binding domain containing 2 [Source:HGNC Symbol;Acc:HGNC:30858]	FALSE	TRUE	36.0082	29	36	27	High	High	High	High	1.123	1.111	0.998	94.5	106.1	105	94.3	4370.1	4906.1	4855.9	4360.1	3758	4460.7	4855.9	3528.1	28	28	28	28	119.23
High	ENSP00000290341.3	pep chromosome:GRCh38:17:48997385:49056145:1 gene:ENSG00000159217.10 transcript:ENST00000290341.8 gene_biotype:protein_coding transcript_biotype:protein_coding gene_symbol:IGF2BP1 description:insulin like growth factor 2 mRNA binding protein 1 [Source:HGNC Symbol;Acc:HGNC:28866]	FALSE	TRUE	47.1404	28	43	23	High	High	High	High	1.028	1.036	0.985	98.8	101.5	102.3	97.3	6372.8	6548.1	6599.6	6278.2	5480.2	5953.6	6599.6	5080.3	30	30	30	30	122.4
High	ENSP00000376620.2	pep chromosome:GRCh38:14:100333790:100375347:-1 gene:ENSG00000140105.18 transcript:ENST00000392882.7 gene_biotype:protein_coding transcript_biotype:protein_coding gene_symbol:WARS description:tryptophanyl-tRNA synthetase [Source:HGNC Symbol;Acc:HGNC:12729]	FALSE	TRUE	56.4756	23	49	23	High	High	High	High	0.83	1.172	1.31	92.8	77	108.7	121.5	8156.6	6769.4	9562.3	10684.9	7014.1	6154.8	9562.3	8646.2	23	23	23	23	179.93
High	ENSP00000318861.6	pep chromosome:GRCh38:11:66052364:66069308:1 gene:ENSG00000087365.16 transcript:ENST00000322535.11 gene_biotype:protein_coding transcript_biotype:protein_coding gene_symbol:SF3B2 description:splicing factor 3b subunit 2 [Source:HGNC Symbol;Acc:HGNC:10769]	FALSE	TRUE	33.0726	28	42	28	High	High	High	High	1.106	1.028	0.896	99.3	109.8	102	88.9	6836.7	7562.5	7026	6123.3	5879.1	6875.9	7026	4955	27	27	27	27	128.88
High	ENSP00000263791.5	pep chromosome:GRCh38:15:39934115:40035591:1 gene:ENSG00000128829.12 transcript:ENST00000263791.10 gene_biotype:protein_coding transcript_biotype:protein_coding gene_symbol:EIF2AK4 description:eukaryotic translation initiation factor 2 alpha kinase 4 [Source:HGNC Symbol;Acc:HGNC:19687]	FALSE	TRUE	22.8623	37	40	37	High	High	High	High	0.989	1.027	1.018	99.1	98.1	101.8	101	5359.3	5300.9	5503.2	5457.5	4608.6	4819.7	5503.2	4416.2	34	34	34	34	120.46
High	ENSP00000390783.2	pep chromosome:GRCh38:14:30622319:30735850:1 gene:ENSG00000092108.21 transcript:ENST00000458591.7 gene_biotype:protein_coding transcript_biotype:protein_coding gene_symbol:SCFD1 description:sec1 family domain containing 1 [Source:HGNC Symbol;Acc:HGNC:20726]	FALSE	TRUE	42.3676	22	34	22	High	High	High	High	0.955	1.026	1.04	99.5	95	102	103.4	4642.3	4435.5	4761.4	4827.4	3992.1	4032.8	4761.4	3906.3	26	26	26	26	128.16
High	ENSP00000420608.1	pep chromosome:GRCh38:1:19215660:19251524:-1 gene:ENSG00000127463.15 transcript:ENST00000477853.6 gene_biotype:protein_coding transcript_biotype:protein_coding gene_symbol:EMC1 description:ER membrane protein complex subunit 1 [Source:HGNC Symbol;Acc:HGNC:28957]	FALSE	TRUE	29.6073	27	32	27	High	High	High	High	0.977	1.067	1.055	97.6	95.3	104.1	103	5248.7	5126.2	5601.8	5539.6	4513.5	4660.7	5601.8	4482.6	28	28	28	28	112.61
High	ENSP00000414373.2	pep chromosome:GRCh38:CHR_HSCHR6_MHC_MANN_CTG1:30616012:30636067:1 gene:ENSG00000231129.8 transcript:ENST00000426219.6 gene_biotype:protein_coding transcript_biotype:protein_coding gene_symbol:ABCF1 description:ATP binding cassette subfamily F member 1 [Source:HGNC Symbol;Acc:HGNC:70]	FALSE	TRUE	35.7396	28	37	16	High	High	High	High	1.075	1.078	1.085	94.4	101.5	101.8	102.4	5579.7	6000.6	6015.7	6052	4798.2	5455.8	6015.7	4897.2	28	28	28	28	138.81
High	ENSP00000305556.5	pep chromosome:GRCh38:2:70087477:70089203:1 gene:ENSG00000169564.7 transcript:ENST00000303577.7 gene_biotype:protein_coding transcript_biotype:protein_coding gene_symbol:PCBP1 description:poly(rC) binding protein 1 [Source:HGNC Symbol;Acc:HGNC:8647]	FALSE	TRUE	59.5506	15	66	9	High	High	High	High	1.004	0.96	0.92	103	103.4	98.8	94.8	10047.8	10091.4	9644.5	9247.8	8640.4	9175.1	9644.5	7483.3	22	22	22	22	229.92
High	ENSP00000346694.4	pep chromosome:GRCh38:7:26189927:26200746:-1 gene:ENSG00000122566.21 transcript:ENST00000354667.8 gene_biotype:protein_coding transcript_biotype:protein_coding gene_symbol:HNRNPA2B1 description:heterogeneous nuclear ribonucleoprotein A2/B1 [Source:HGNC Symbol;Acc:HGNC:5033]	FALSE	TRUE	61.1898	20	81	17	High	High	High	High	1.084	1.031	0.924	99	107.4	102.1	91.5	12636.7	13701.6	13030.8	11675.7	10866.7	12457.6	13030.8	9447.9	23	23	23	23	273.36
High	ENSP00000324422.5	pep chromosome:GRCh38:7:143381345:143391111:1 gene:ENSG00000159840.16 transcript:ENST00000322764.10 gene_biotype:protein_coding transcript_biotype:protein_coding gene_symbol:ZYX description:zyxin [Source:HGNC Symbol;Acc:HGNC:13200]	FALSE	TRUE	45.8042	21	69	21	High	High	High	High	0.879	0.817	0.846	112.9	99.3	92.2	95.5	11465	10082.7	9363.9	9700.6	9859.1	9167.2	9363.9	7849.7	23	23	23	23	210.53
High	ENSP00000353654.5	pep chromosome:GRCh38:13:110307284:110513209:1 gene:ENSG00000134871.19 transcript:ENST00000360467.7 gene_biotype:protein_coding transcript_biotype:protein_coding gene_symbol:COL4A2 description:collagen type IV alpha 2 chain [Source:HGNC Symbol;Acc:HGNC:2203]	FALSE	TRUE	19.2173	23	29	23	High	High	High	High	0.98	0.999	1.136	97.2	95.3	97.1	110.4	3048.3	2988.4	3044.9	3463.7	2621.3	2717.1	3044.9	2802.8	22	22	22	22	96.6
High	ENSP00000386456.3	pep chromosome:GRCh38:2:69457997:69643739:-1 gene:ENSG00000115977.19 transcript:ENST00000409085.9 gene_biotype:protein_coding transcript_biotype:protein_coding gene_symbol:AAK1 description:AP2 associated kinase 1 [Source:HGNC Symbol;Acc:HGNC:19679]	FALSE	TRUE	35.692	22	27	17	High	High	High	High	0.928	0.903	0.915	106.8	99.1	96.4	97.7	3014.9	2799.1	2721.2	2758.3	2592.6	2545	2721.2	2232	16	16	16	16	108.74
High	ENSP00000453384.1	pep chromosome:GRCh38:14:102944043:102968532:-1 gene:ENSG00000198752.11 transcript:ENST00000559043.1 gene_biotype:protein_coding transcript_biotype:protein_coding gene_symbol:CDC42BPB description:CDC42 binding protein kinase beta [Source:HGNC Symbol;Acc:HGNC:1738]	FALSE	TRUE	43.5435	27	34	1	High	High	High	High	1.083	0.936	0.967	100.3	108.6	94	97.1	259.3	280.8	242.8	250.8	223	255.3	242.8	203	1	1	1	1	103.2
High	ENSP00000356265.4	pep chromosome:GRCh38:1:201648249:201826969:1 gene:ENSG00000134369.15 transcript:ENST00000367296.8 gene_biotype:protein_coding transcript_biotype:protein_coding gene_symbol:NAV1 description:neuron navigator 1 [Source:HGNC Symbol;Acc:HGNC:15989]	FALSE	TRUE	19.0197	28	30	28	High	High	High	High	0.84	0.898	0.985	107.4	90.2	96.4	105.9	3749	3148.8	3365	3693.5	3223.9	2862.9	3365	2988.8	26	26	26	26	102.35
High	ENSP00000309629.5	pep chromosome:GRCh38:11:65854673:65858180:-1 gene:ENSG00000172757.13 transcript:ENST00000308162.10 gene_biotype:protein_coding transcript_biotype:protein_coding gene_symbol:CFL1 description:cofilin 1 [Source:HGNC Symbol;Acc:HGNC:1874]	FALSE	TRUE	93.9759	27	147	21	High	High	High	High	1.102	0.983	0.93	99.6	109.8	97.9	92.7	38266.8	42170.6	37598.6	35590.6	32906.9	38341.9	37598.6	28799.8	29	29	29	29	369.43
High	ENSP00000394496.2	pep chromosome:GRCh38:12:108645115:108702998:-1 gene:ENSG00000110880.10 transcript:ENST00000420959.6 gene_biotype:protein_coding transcript_biotype:protein_coding gene_symbol:CORO1C description:coronin 1C [Source:HGNC Symbol;Acc:HGNC:2254]	FALSE	TRUE	47.6281	30	64	28	High	High	High	High	1.036	1.03	0.997	98.4	102	101.4	98.2	16194.9	16782.2	16681.6	16150.4	13926.5	15258.5	16681.6	13068.9	29	29	29	29	150.97
High	ENSP00000315410.2	pep chromosome:GRCh38:7:24796540:24980178:-1 gene:ENSG00000070882.13 transcript:ENST00000313367.7 gene_biotype:protein_coding transcript_biotype:protein_coding gene_symbol:OSBPL3 description:oxysterol binding protein like 3 [Source:HGNC Symbol;Acc:HGNC:16370]	FALSE	TRUE	35.6257	25	30	24	High	High	High	High	1.053	1.031	0.971	98.6	103.9	101.7	95.8	3027.7	3189.5	3120.8	2939.9	2603.6	2899.9	3120.8	2378.9	24	24	24	24	111.1
High	ENSP00000362947.1	pep chromosome:GRCh38:X:71283633:71301168:1 gene:ENSG00000147140.16 transcript:ENST00000373841.5 gene_biotype:protein_coding transcript_biotype:protein_coding gene_symbol:NONO description:non-POU domain containing octamer binding [Source:HGNC Symbol;Acc:HGNC:7871]	FALSE	TRUE	47.3461	23	65	20	High	High	High	High	1.157	1.031	0.994	95.6	110.7	98.6	95.1	7789.4	9014.7	8027.6	7743	6698.4	8196.3	8027.6	6265.6	31	31	31	31	177.3
High	ENSP00000259711.6	pep chromosome:GRCh38:6:17763693:17987635:-1 gene:ENSG00000137177.20 transcript:ENST00000259711.11 gene_biotype:protein_coding transcript_biotype:protein_coding gene_symbol:KIF13A description:kinesin family member 13A [Source:HGNC Symbol;Acc:HGNC:14566]	FALSE	TRUE	18.7258	32	35	25	High	High	High	High	0.982	0.919	0.874	106	104	97.4	92.6	4190.2	4113.6	3851.2	3661.3	3603.3	3740.1	3851.2	2962.7	30	30	30	30	109.19
High	P35908	Keratin, type II cytoskeletal 2 epidermal OS=Homo sapiens GN=KRT2 PE=1 SV=2	TRUE	TRUE	48.3568	26	32	17	High	High	High	High	3.017	1.559	0.774	63	190.1	98.2	48.7	2841.3	8572.6	4430.5	2198.5	2443.3	7794.3	4430.5	1779	21	21	21	21	117.66
High	ENSP00000346120.4	pep chromosome:GRCh38:10:68956170:68985068:1 gene:ENSG00000165732.13 transcript:ENST00000354185.9 gene_biotype:protein_coding transcript_biotype:protein_coding gene_symbol:DDX21 description:DExD-box helicase 21 [Source:HGNC Symbol;Acc:HGNC:2744]	FALSE	TRUE	40.2299	30	32	28	High	High	High	High	1.386	1.348	1.248	80.3	111.3	108.2	100.2	4044.6	5607.1	5450.7	5046.1	3478.1	5098.1	5450.7	4083.3	30	30	30	30	105.22
High	ENSP00000385211.1	pep chromosome:GRCh38:19:48900320:48923271:1 gene:ENSG00000104805.16 transcript:ENST00000407032.5 gene_biotype:protein_coding transcript_biotype:protein_coding gene_symbol:NUCB1 description:nucleobindin 1 [Source:HGNC Symbol;Acc:HGNC:8043]	FALSE	TRUE	61.3883	25	45	23	High	High	High	High	0.844	1.011	0.985	104.1	87.9	105.3	102.6	5746.7	4852.3	5811.8	5663.4	4941.8	4411.7	5811.8	4582.8	24	24	24	24	146.99
High	ENSP00000419425.1	pep chromosome:GRCh38:7:44796681:44803117:1 gene:ENSG00000196262.14 transcript:ENST00000468812.6 gene_biotype:protein_coding transcript_biotype:protein_coding gene_symbol:PPIA description:peptidylprolyl isomerase A [Source:HGNC Symbol;Acc:HGNC:9253]	TRUE	TRUE	93.9394	21	177	9	High	High	High	High	0.992	0.967	0.942	102.5	101.7	99.1	96.6	34930.3	34641.1	33761.9	32913.9	30037.7	31495.9	33761.9	26633.8	25	25	25	25	447.14
High	ENSP00000385359.1	pep chromosome:GRCh38:2:33134639:33399509:1 gene:ENSG00000049323.16 transcript:ENST00000404525.5 gene_biotype:protein_coding transcript_biotype:protein_coding gene_symbol:LTBP1 description:latent transforming growth factor beta binding protein 1 [Source:HGNC Symbol;Acc:HGNC:6714]	FALSE	TRUE	24.4411	27	31	1	High	High	High	High	0.762	0.861	0.862	114.8	87.4	98.8	99	316.5	241	272.5	272.9	272.2	219.2	272.5	220.8	1	1	1	1	118.05
High	ENSP00000327070.5	pep chromosome:GRCh38:7:76048106:76067508:1 gene:ENSG00000146701.12 transcript:ENST00000315758.10 gene_biotype:protein_coding transcript_biotype:protein_coding gene_symbol:MDH2 description:malate dehydrogenase 2 [Source:HGNC Symbol;Acc:HGNC:6971]	FALSE	TRUE	71.5976	23	74	22	High	High	High	High	0.975	1.057	1.13	96.1	93.7	101.6	108.6	13217.7	12882.5	13970.7	14938.8	11366.3	11712.8	13970.7	12088.5	24	24	24	24	241.34
High	ENSP00000361152.5	pep chromosome:GRCh38:1:45511051:45521884:-1 gene:ENSG00000117450.14 transcript:ENST00000319248.13 gene_biotype:protein_coding transcript_biotype:protein_coding gene_symbol:PRDX1 description:peroxiredoxin 1 [Source:HGNC Symbol;Acc:HGNC:9352]	TRUE	TRUE	82.9146	20	98	16	High	High	High	High	0.977	1	0.991	100.8	98.5	100.8	99.9	23082.8	22542.9	23089	22874.8	19849.7	20496.2	23089	18510.2	22	22	22	22	263.81
High	ENSP00000380870.1	pep chromosome:GRCh38:21:46111450:46129808:1 gene:ENSG00000142173.15 transcript:ENST00000397763.5 gene_biotype:protein_coding transcript_biotype:protein_coding gene_symbol:COL6A2 description:collagen type VI alpha 2 chain [Source:HGNC Symbol;Acc:HGNC:2212]	FALSE	TRUE	29.085	23	39	1	High	High	High	High	0.563	0.917	1.248	107.3	60.4	98.4	133.9	159	89.5	145.8	198.5	136.7	81.4	145.8	160.6	1	1	1	1	147.9
High	ENSP00000264670.6	pep chromosome:GRCh38:5:6599239:6633044:-1 gene:ENSG00000037474.15 transcript:ENST00000264670.11 gene_biotype:protein_coding transcript_biotype:protein_coding gene_symbol:NSUN2 description:NOP2/Sun RNA methyltransferase 2 [Source:HGNC Symbol;Acc:HGNC:25994]	FALSE	TRUE	43.5463	30	34	29	High	High	High	High	1.053	1.02	1.008	98	103.2	100	98.8	4914.3	5174	5013.6	4952.3	4226	4704.3	5013.6	4007.4	30	30	30	30	117.97
High	ENSP00000410833.2	pep chromosome:GRCh38:3:81489703:81761645:-1 gene:ENSG00000114480.13 transcript:ENST00000429644.7 gene_biotype:protein_coding transcript_biotype:protein_coding gene_symbol:GBE1 description:1,4-alpha-glucan branching enzyme 1 [Source:HGNC Symbol;Acc:HGNC:4180]	FALSE	TRUE	42.1652	27	51	27	High	High	High	High	1.067	1.076	1.054	95.3	101.7	102.5	100.4	7917.9	8450.3	8518.9	8342.8	6808.9	7683.1	8518.9	6751	27	27	27	27	163.13
High	ENSP00000482515.1	pep chromosome:GRCh38:2:200308950:200482256:1 gene:ENSG00000196141.14 transcript:ENST00000619961.4 gene_biotype:protein_coding transcript_biotype:protein_coding gene_symbol:SPATS2L description:spermatogenesis associated serine rich 2 like [Source:HGNC Symbol;Acc:HGNC:24574]	FALSE	TRUE	49.8299	28	35	4	High	High	High	High	1.211	1.123	0.983	92.7	112.2	104	91.1	4979.1	6029	5589.6	4893.4	4281.7	5481.6	5589.6	3959.7	29	29	29	29	104.29
High	ENSP00000389539.1	pep chromosome:GRCh38:2:237377118:237414177:-1 gene:ENSG00000163359.15 transcript:ENST00000433762.1 gene_biotype:protein_coding transcript_biotype:protein_coding gene_symbol:COL6A3 description:collagen type VI alpha 3 chain [Source:HGNC Symbol;Acc:HGNC:2213]	FALSE	TRUE	34.887	21	36	1	High	High	High	High	0.863	0.964	1.059	102.9	88.9	99.2	109	257.5	222.3	248.2	272.5	221.4	202.1	248.2	220.5	1	1	1	1	122.28
High	ENSP00000358071.3	pep chromosome:GRCh38:10:119892730:119944657:1 gene:ENSG00000107651.13 transcript:ENST00000369075.8 gene_biotype:protein_coding transcript_biotype:protein_coding gene_symbol:SEC23IP description:SEC23 interacting protein [Source:HGNC Symbol;Acc:HGNC:17018]	FALSE	TRUE	30.1	32	43	31	High	High	High	High	0.996	0.996	1.002	100.1	99.7	99.8	100.4	8011.4	7979	7980.7	8029.9	6889.3	7254.6	7980.7	6497.8	33	33	33	33	121.5
High	ENSP00000366156.2	pep chromosome:GRCh38:1:11054589:11060018:-1 gene:ENSG00000116649.10 transcript:ENST00000376957.7 gene_biotype:protein_coding transcript_biotype:protein_coding gene_symbol:SRM description:spermidine synthase [Source:HGNC Symbol;Acc:HGNC:11296]	FALSE	TRUE	75.8278	17	31	17	High	High	High	High	1.025	1.054	1.054	96.8	99.2	102	102	4234.3	4342	4464.5	4462	3641.2	3947.8	4464.5	3610.6	20	20	20	20	129.22
High	ENSP00000353826.2	pep chromosome:GRCh38:19:5691834:5720146:-1 gene:ENSG00000196365.12 transcript:ENST00000360614.8 gene_biotype:protein_coding transcript_biotype:protein_coding gene_symbol:LONP1 description:lon peptidase 1, mitochondrial [Source:HGNC Symbol;Acc:HGNC:9479]	FALSE	TRUE	32.7424	27	35	26	High	High	High	High	1.031	1.12	1.088	94.4	97.3	105.7	102.7	3838.3	3955.8	4299.3	4177.3	3300.7	3596.7	4299.3	3380.2	24	24	24	24	113.94
High	ENSP00000264638.3	pep chromosome:GRCh38:17:42682531:42699993:1 gene:ENSG00000108797.12 transcript:ENST00000264638.9 gene_biotype:protein_coding transcript_biotype:protein_coding gene_symbol:CNTNAP1 description:contactin associated protein 1 [Source:HGNC Symbol;Acc:HGNC:8011]	FALSE	TRUE	24.4942	30	35	30	High	High	High	High	0.783	0.806	0.985	111.9	87.6	90.2	110.2	4952.4	3879.6	3993.5	4879.6	4258.7	3527.3	3993.5	3948.5	29	29	29	29	104.17
High	ENSP00000277865.4	pep chromosome:GRCh38:10:87050202:87094843:-1 gene:ENSG00000148672.9 transcript:ENST00000277865.5 gene_biotype:protein_coding transcript_biotype:protein_coding gene_symbol:GLUD1 description:glutamate dehydrogenase 1 [Source:HGNC Symbol;Acc:HGNC:4335]	FALSE	TRUE	47.491	24	45	24	High	High	High	High	1.023	1.077	1.102	95.2	97.4	102.5	104.9	7570.4	7746.2	8153.7	8344.6	6510	7042.9	8153.7	6752.4	25	25	25	25	137.16
High	ENSP00000338718.4	pep chromosome:GRCh38:16:28823093:28837237:1 gene:ENSG00000168488.18 transcript:ENST00000336783.8 gene_biotype:protein_coding transcript_biotype:protein_coding gene_symbol:ATXN2L description:ataxin 2 like [Source:HGNC Symbol;Acc:HGNC:31326]	FALSE	TRUE	32	31	42	29	High	High	High	High	1.059	0.964	0.912	101.7	107.6	98	92.7	6091.5	6449.5	5875.2	5553	5238.3	5863.9	5875.2	4493.5	28	28	28	28	124.34
High	ENSP00000359504.4	pep chromosome:GRCh38:1:89052319:89065208:-1 gene:ENSG00000117228.10 transcript:ENST00000370473.5 gene_biotype:protein_coding transcript_biotype:protein_coding gene_symbol:GBP1 description:guanylate binding protein 1 [Source:HGNC Symbol;Acc:HGNC:4182]	FALSE	TRUE	41.8919	28	45	16	High	High	High	High	0.905	0.94	1.041	102.9	93.2	96.7	107.2	9469.8	8570.4	8900.2	9859.2	8143.4	7792.3	8900.2	7978	30	30	30	30	140.3
High	ENSP00000466346.1	pep chromosome:GRCh38:17:81511519:81512799:-1 gene:ENSG00000184009.12 transcript:ENST00000570382.1 gene_biotype:protein_coding transcript_biotype:protein_coding gene_symbol:ACTG1 description:actin gamma 1 [Source:HGNC Symbol;Acc:HGNC:144]	FALSE	TRUE	70.6767	12	357	1	High	High	High	High	0.876	0.893	0.956	107.4	94.1	95.9	102.7	40.9	35.9	36.5	39.1	35.2	32.6	36.5	31.7	1	1	1	1	1214.3
High	ENSP00000157812.1	pep chromosome:GRCh38:19:39971165:39981764:1 gene:ENSG00000013275.8 transcript:ENST00000157812.7 gene_biotype:protein_coding transcript_biotype:protein_coding gene_symbol:PSMC4 description:proteasome 26S subunit, ATPase 4 [Source:HGNC Symbol;Acc:HGNC:9551]	FALSE	TRUE	55.9809	24	38	23	High	High	High	High	1.028	1.03	0.963	99.5	102.3	102.4	95.8	6532.3	6716.9	6728.1	6293.2	5617.3	6107.1	6728.1	5092.5	23	23	23	23	111.57
High	ENSP00000467985.1	pep chromosome:GRCh38:17:42315491:42388482:-1 gene:ENSG00000168610.14 transcript:ENST00000588969.5 gene_biotype:protein_coding transcript_biotype:protein_coding gene_symbol:STAT3 description:signal transducer and activator of transcription 3 [Source:HGNC Symbol;Acc:HGNC:11364]	FALSE	TRUE	39.4805	26	38	26	High	High	High	High	0.832	0.953	1.055	104.2	86.6	99.3	109.9	5913.2	4917.9	5635.6	6237	5085	4471.4	5635.6	5046.9	27	27	27	27	113.31
High	ENSP00000318177.9	pep chromosome:GRCh38:9:130579577:130638352:1 gene:ENSG00000107164.16 transcript:ENST00000319725.10 gene_biotype:protein_coding transcript_biotype:protein_coding gene_symbol:FUBP3 description:far upstream element binding protein 3 [Source:HGNC Symbol;Acc:HGNC:4005]	FALSE	TRUE	62.4126	31	40	26	High	High	High	High	1.002	0.97	0.959	101.8	102	98.7	97.6	4853.3	4863.6	4706.5	4653.5	4173.5	4422	4706.5	3765.6	26	26	26	26	107.49
High	ENSP00000493462.1	pep chromosome:GRCh38:12:62466817:62597583:1 gene:ENSG00000061987.16 transcript:ENST00000641654.1 gene_biotype:protein_coding transcript_biotype:protein_coding gene_symbol:MON2 description:MON2 homolog, regulator of endosome-to-Golgi trafficking [Source:HGNC Symbol;Acc:HGNC:29177]	FALSE	TRUE	20.1979	34	37	34	High	High	High	High	1.005	0.987	0.994	100.4	100.8	99.1	99.7	3625.2	3641.5	3578.4	3602.7	3117.4	3310.9	3578.4	2915.3	30	30	30	30	108.92
High	ENSP00000359345.2	pep chromosome:GRCh38:1:92832040:92841924:1 gene:ENSG00000122406.14 transcript:ENST00000370321.8 gene_biotype:protein_coding transcript_biotype:protein_coding gene_symbol:RPL5 description:ribosomal protein L5 [Source:HGNC Symbol;Acc:HGNC:10360]	FALSE	TRUE	61.6162	21	78	21	High	High	High	High	1.065	1.009	1.064	96.7	102.9	97.6	102.8	13212	14066	13333	14051.8	11361.4	12788.9	13333	11370.7	27	27	27	27	225.98
High	ENSP00000260408.3	pep chromosome:GRCh38:15:58588809:58749707:-1 gene:ENSG00000137845.15 transcript:ENST00000260408.8 gene_biotype:protein_coding transcript_biotype:protein_coding gene_symbol:ADAM10 description:ADAM metallopeptidase domain 10 [Source:HGNC Symbol;Acc:HGNC:188]	FALSE	TRUE	40.2406	25	34	25	High	High	High	High	0.744	0.84	0.975	112.4	83.6	94.4	109.5	4676.2	3480.1	3929.1	4557.9	4021.2	3164.2	3929.1	3688.3	25	25	25	25	121.14
High	ENSP00000469090.1	pep chromosome:GRCh38:19:39445684:39476670:1 gene:ENSG00000196235.14 transcript:ENST00000598725.5 gene_biotype:protein_coding transcript_biotype:protein_coding gene_symbol:SUPT5H description:SPT5 homolog, DSIF elongation factor subunit [Source:HGNC Symbol;Acc:HGNC:11469]	FALSE	TRUE	31.5547	29	29	29	High	High	High	High	1.031	0.992	0.94	100.9	104	100.2	94.9	4131.9	4259	4100.9	3884.6	3553.2	3872.3	4100.9	3143.4	26	26	26	26	101.69
High	ENSP00000445408.2	pep chromosome:GRCh38:17:5282284:5386340:1 gene:ENSG00000029725.17 transcript:ENST00000537505.6 gene_biotype:protein_coding transcript_biotype:protein_coding gene_symbol:RABEP1 description:rabaptin, RAB GTPase binding effector protein 1 [Source:HGNC Symbol;Acc:HGNC:17677]	FALSE	TRUE	37.007	32	33	31	High	High	High	High	1.007	1.002	0.986	100.1	100.8	100.4	98.8	4682.7	4713.6	4693.8	4619.4	4026.8	4285.6	4693.8	3738	28	28	28	28	106.76
High	ENSP00000362329.2	pep chromosome:GRCh38:10:70202835:70233429:-1 gene:ENSG00000180817.12 transcript:ENST00000373232.8 gene_biotype:protein_coding transcript_biotype:protein_coding gene_symbol:PPA1 description:pyrophosphatase (inorganic) 1 [Source:HGNC Symbol;Acc:HGNC:9226]	FALSE	TRUE	82.0069	21	47	19	High	High	High	High	0.887	0.952	0.983	104.7	92.9	99.6	102.9	11097.7	9847.3	10560.6	10908.2	9543.3	8953.2	10560.6	8826.9	24	24	24	24	151.74
High	ENSP00000343535.4	pep chromosome:GRCh38:16:8892097:8963906:-1 gene:ENSG00000187555.15 transcript:ENST00000344836.9 gene_biotype:protein_coding transcript_biotype:protein_coding gene_symbol:USP7 description:ubiquitin specific peptidase 7 [Source:HGNC Symbol;Acc:HGNC:12630]	FALSE	TRUE	30.5808	30	35	30	High	High	High	High	1.097	1.016	0.981	97.7	107.2	99.3	95.9	4686.2	5139.9	4759.6	4596.5	4029.8	4673.2	4759.6	3719.5	28	28	28	28	107.32
High	ENSP00000500802.1	pep chromosome:GRCh38:1:155946855:155991212:-1 gene:ENSG00000116584.19 transcript:ENST00000673475.1 gene_biotype:protein_coding transcript_biotype:protein_coding gene_symbol:ARHGEF2 description:Rho/Rac guanine nucleotide exchange factor 2 [Source:HGNC Symbol;Acc:HGNC:682]	FALSE	TRUE	31.7981	29	35	29	High	High	High	High	1.115	1.227	1.248	87.1	97.2	106.9	108.8	3572.7	3984.2	4383.6	4458.7	3072.3	3622.4	4383.6	3607.9	28	28	28	28	115.81
High	ENSP00000331897.3	pep chromosome:GRCh38:15:90083045:90102504:-1 gene:ENSG00000182054.9 transcript:ENST00000330062.7 gene_biotype:protein_coding transcript_biotype:protein_coding gene_symbol:IDH2 description:isocitrate dehydrogenase (NADP(+)) 2, mitochondrial [Source:HGNC Symbol;Acc:HGNC:5383]	FALSE	TRUE	52.8761	26	42	23	High	High	High	High	0.909	0.975	0.968	103.8	94.4	101.2	100.5	6096.5	5542.6	5944.1	5900.2	5242.6	5039.4	5944.1	4774.4	26	26	26	26	125.97
High	ENSP00000365175.4	pep chromosome:GRCh38:6:31620720:31637771:1 gene:ENSG00000204469.13 transcript:ENST00000376007.8 gene_biotype:protein_coding transcript_biotype:protein_coding gene_symbol:PRRC2A description:proline rich coiled-coil 2A [Source:HGNC Symbol;Acc:HGNC:13918]	FALSE	TRUE	19.4715	30	32	27	High	High	High	High	1.031	0.971	0.967	100.8	103.9	97.8	97.5	3768.3	3886	3658.1	3645.8	3240.5	3533.2	3658.1	2950.2	25	25	25	25	104.73
High	ENSP00000307939.5	pep chromosome:GRCh38:2:108448561:108509398:1 gene:ENSG00000135968.20 transcript:ENST00000309863.10 gene_biotype:protein_coding transcript_biotype:protein_coding gene_symbol:GCC2 description:GRIP and coiled-coil domain containing 2 [Source:HGNC Symbol;Acc:HGNC:23218]	FALSE	TRUE	21.0808	34	38	30	High	High	High	High	0.989	1.032	1.066	97.9	96.8	101	104.3	3472.7	3435.9	3585.3	3701.7	2986.3	3123.9	3585.3	2995.4	26	26	26	26	105.86
High	ENSP00000349291.3	pep chromosome:GRCh38:5:179862066:179907859:-1 gene:ENSG00000197226.12 transcript:ENST00000356834.7 gene_biotype:protein_coding transcript_biotype:protein_coding gene_symbol:TBC1D9B description:TBC1 domain family member 9B [Source:HGNC Symbol;Acc:HGNC:29097]	FALSE	TRUE	26.8	30	30	29	High	High	High	High	0.92	0.975	1.007	102.5	94.3	99.9	103.3	4469.2	4111.6	4355.2	4502.6	3843.2	3738.3	4355.2	3643.5	26	26	26	26	96.58
High	ENSP00000256854.4	pep chromosome:GRCh38:18:57600656:57621836:-1 gene:ENSG00000134440.12 transcript:ENST00000256854.10 gene_biotype:protein_coding transcript_biotype:protein_coding gene_symbol:NARS description:asparaginyl-tRNA synthetase [Source:HGNC Symbol;Acc:HGNC:7643]	FALSE	TRUE	46.8978	25	45	24	High	High	High	High	1.046	1.044	1.036	96.9	101.4	101.2	100.4	7987.8	8359.3	8339.2	8273.3	6869	7600.3	8339.2	6694.8	28	28	28	28	135.2
High	ENSP00000377507.1	pep chromosome:GRCh38:17:41754604:41785155:-1 gene:ENSG00000173801.17 transcript:ENST00000393930.5 gene_biotype:protein_coding transcript_biotype:protein_coding gene_symbol:JUP description:junction plakoglobin [Source:HGNC Symbol;Acc:HGNC:6207]	FALSE	TRUE	44.9664	25	29	21	High	High	High	High	0.776	0.767	0.825	118.8	92.1	91.1	98	4096.1	3177.1	3140.5	3380.8	3522.4	2888.7	3140.5	2735.7	21	21	21	21	106.5
High	ENSP00000419970.1	pep chromosome:GRCh38:7:75915155:75986855:1 gene:ENSG00000127948.16 transcript:ENST00000461988.6 gene_biotype:protein_coding transcript_biotype:protein_coding gene_symbol:POR description:cytochrome p450 oxidoreductase [Source:HGNC Symbol;Acc:HGNC:9208]	FALSE	TRUE	44.4118	28	35	28	High	High	High	High	1.048	1.06	1.063	95.9	100.5	101.6	102	5510.4	5775.9	5839.1	5858.4	4738.6	5251.5	5839.1	4740.6	27	27	27	27	107.3
High	ENSP00000497157.1	pep chromosome:GRCh38:CHR_HG26_PATCH:38836424:38847470:-1 gene:ENSG00000282947.2 transcript:ENST00000648860.1 gene_biotype:protein_coding transcript_biotype:protein_coding gene_symbol:HNRNPL description:heterogeneous nuclear ribonucleoprotein L [Source:HGNC Symbol;Acc:HGNC:5045]	FALSE	TRUE	50.838	21	48	2	High	High	High	High	1.163	1.081	0.897	96.6	112.3	104.4	86.7	98.8	114.9	106.8	88.7	85	104.5	106.8	71.8	1	1	1	1	168.51
High	ENSP00000370691.4	pep chromosome:GRCh38:21:33642478:33838494:1 gene:ENSG00000205726.15 transcript:ENST00000381291.8 gene_biotype:protein_coding transcript_biotype:protein_coding gene_symbol:ITSN1 description:intersectin 1 [Source:HGNC Symbol;Acc:HGNC:6183]	FALSE	TRUE	26.8033	32	36	30	High	High	High	High	0.955	0.979	0.977	102.3	97.7	100.1	100	4281.5	4088.6	4190.4	4184.5	3681.8	3717.4	4190.4	3386.1	28	28	28	28	97.29
High	ENSP00000426909.1	pep chromosome:GRCh38:5:181236897:181243906:-1 gene:ENSG00000204628.12 transcript:ENST00000512805.6 gene_biotype:protein_coding transcript_biotype:protein_coding gene_symbol:RACK1 description:receptor for activated C kinase 1 [Source:HGNC Symbol;Acc:HGNC:4399]	FALSE	TRUE	71.2934	20	54	20	High	High	High	High	1.076	1.084	1.033	95.4	102.7	103.4	98.5	6853.3	7375.9	7431.9	7078.3	5893.4	6706.2	7431.9	5727.7	21	21	21	21	183.15
High	ENSP00000353114.4	pep chromosome:GRCh38:14:104937253:104978374:-1 gene:ENSG00000185567.7 transcript:ENST00000333244.6 gene_biotype:protein_coding transcript_biotype:protein_coding gene_symbol:AHNAK2 description:AHNAK nucleoprotein 2 [Source:HGNC Symbol;Acc:HGNC:20125]	FALSE	TRUE	14.4435	31	33	29	High	High	High	High	0.933	1.001	0.947	103.1	96.2	103.2	97.6	3409.8	3181.9	3413.3	3229.3	2932.2	2893	3413.3	2613.1	24	24	24	24	95.77
High	ENSP00000282903.5	pep chromosome:GRCh38:3:146069440:146161184:-1 gene:ENSG00000152952.12 transcript:ENST00000282903.10 gene_biotype:protein_coding transcript_biotype:protein_coding gene_symbol:PLOD2 description:procollagen-lysine,2-oxoglutarate 5-dioxygenase 2 [Source:HGNC Symbol;Acc:HGNC:9082]	FALSE	TRUE	37.8628	28	37	28	High	High	High	High	1.003	0.995	1.03	99.3	99.6	98.8	102.3	6480.2	6499.2	6445.8	6676.5	5572.5	5909.1	6445.8	5402.6	28	28	28	28	112.81
High	ENSP00000432782.1	pep chromosome:GRCh38:11:66480013:66509550:1 gene:ENSG00000254986.7 transcript:ENST00000531863.5 gene_biotype:protein_coding transcript_biotype:protein_coding gene_symbol:DPP3 description:dipeptidyl peptidase 3 [Source:HGNC Symbol;Acc:HGNC:3008]	FALSE	TRUE	45.9709	28	40	28	High	High	High	High	0.983	0.978	0.978	101.6	99.8	99.3	99.4	5931.9	5828.2	5801.4	5803.5	5101	5299.1	5801.4	4696.2	27	27	27	27	133.36
High	ENSP00000316881.5	pep chromosome:GRCh38:3:189956728:190120897:-1 gene:ENSG00000090530.10 transcript:ENST00000319332.10 gene_biotype:protein_coding transcript_biotype:protein_coding gene_symbol:P3H2 description:prolyl 3-hydroxylase 2 [Source:HGNC Symbol;Acc:HGNC:19317]	FALSE	TRUE	44.6328	31	37	30	High	High	High	High	0.928	1.048	1.219	95.3	88.5	99.9	116.2	4692.9	4356.8	4919.4	5720.8	4035.6	3961.3	4919.4	4629.2	32	32	32	32	115.68
High	ENSP00000408910.3	pep chromosome:GRCh38:12:57530311:57547141:-1 gene:ENSG00000175203.15 transcript:ENST00000434715.7 gene_biotype:protein_coding transcript_biotype:protein_coding gene_symbol:DCTN2 description:dynactin subunit 2 [Source:HGNC Symbol;Acc:HGNC:2712]	FALSE	TRUE	54.6798	21	42	20	High	High	High	High	0.978	1.002	1.008	100.3	98.1	100.5	101.1	5774.5	5646.4	5784.4	5819.7	4965.7	5133.7	5784.4	4709.3	22	22	22	22	156.53
High	ENSP00000290349.6	pep chromosome:GRCh38:21:36070024:36073164:1 gene:ENSG00000159228.13 transcript:ENST00000290349.11 gene_biotype:protein_coding transcript_biotype:protein_coding gene_symbol:CBR1 description:carbonyl reductase 1 [Source:HGNC Symbol;Acc:HGNC:1548]	FALSE	TRUE	84.1155	21	45	17	High	High	High	High	0.954	1.007	0.988	101.3	96.7	102	100.1	7704.1	7352.6	7759.8	7612.8	6625	6685.1	7759.8	6160.3	25	25	25	25	148.78
High	ENSP00000246957.5	pep chromosome:GRCh38:16:3658037:3717524:-1 gene:ENSG00000126602.11 transcript:ENST00000246957.10 gene_biotype:protein_coding transcript_biotype:protein_coding gene_symbol:TRAP1 description:TNF receptor associated protein 1 [Source:HGNC Symbol;Acc:HGNC:16264]	FALSE	TRUE	42.3295	27	34	26	High	High	High	High	1.04	1.083	1.117	94.4	98.1	102.1	105.4	3602.1	3744.8	3899.4	4024.8	3097.6	3404.8	3899.4	3256.9	25	25	25	25	112.23
High	ENSP00000375863.2	pep chromosome:GRCh38:19:41264372:41307787:1 gene:ENSG00000105323.17 transcript:ENST00000392006.8 gene_biotype:protein_coding transcript_biotype:protein_coding gene_symbol:HNRNPUL1 description:heterogeneous nuclear ribonucleoprotein U like 1 [Source:HGNC Symbol;Acc:HGNC:17011]	FALSE	TRUE	35.3972	27	36	27	High	High	High	High	0.945	0.891	0.901	107	101.1	95.4	96.5	6053.3	5720.5	5395.9	5456.3	5205.4	5201.1	5395.9	4415.2	26	26	26	26	117.59
High	ENSP00000215793.7	pep chromosome:GRCh38:22:30331988:30356894:-1 gene:ENSG00000099995.19 transcript:ENST00000215793.13 gene_biotype:protein_coding transcript_biotype:protein_coding gene_symbol:SF3A1 description:splicing factor 3a subunit 1 [Source:HGNC Symbol;Acc:HGNC:10765]	FALSE	TRUE	32.0303	26	33	24	High	High	High	High	1.087	1.023	0.925	99.1	107.8	101.4	91.7	4864.1	5288.5	4975.5	4499.8	4182.8	4808.4	4975.5	3641.2	26	26	26	26	110.11
High	ENSP00000229922.2	pep chromosome:GRCh38:6:17393595:17557780:1 gene:ENSG00000112186.12 transcript:ENST00000229922.7 gene_biotype:protein_coding transcript_biotype:protein_coding gene_symbol:CAP2 description:cyclase associated actin cytoskeleton regulatory protein 2 [Source:HGNC Symbol;Acc:HGNC:20039]	FALSE	TRUE	52.4109	21	41	19	High	High	High	High	0.955	1.016	1.018	100.3	95.8	101.9	102.1	6712.3	6409.7	6817.3	6834.6	5772.1	5827.8	6817.3	5530.5	23	23	23	23	128.78
High	ENSP00000261183.3	pep chromosome:GRCh38:12:76351797:76559771:-1 gene:ENSG00000091039.17 transcript:ENST00000261183.8 gene_biotype:protein_coding transcript_biotype:protein_coding gene_symbol:OSBPL8 description:oxysterol binding protein like 8 [Source:HGNC Symbol;Acc:HGNC:16396]	FALSE	TRUE	33.4083	28	32	25	High	High	High	High	1.005	0.95	0.958	102.2	102.7	97.1	97.9	4514	4536.8	4287.5	4324	3881.7	4124.9	4287.5	3498.9	27	27	27	27	106.44
High	ENSP00000273130.4	pep chromosome:GRCh38:3:32525974:32570858:-1 gene:ENSG00000144635.9 transcript:ENST00000273130.9 gene_biotype:protein_coding transcript_biotype:protein_coding gene_symbol:DYNC1LI1 description:dynein cytoplasmic 1 light intermediate chain 1 [Source:HGNC Symbol;Acc:HGNC:18745]	FALSE	TRUE	61.1855	25	30	24	High	High	High	High	1.046	1.008	1.034	97.9	102.3	98.6	101.2	4781.1	4999.8	4818.4	4944.6	4111.4	4545.8	4818.4	4001.1	22	22	22	22	106.21
High	ENSP00000320663.5	pep chromosome:GRCh38:2:42169353:42332548:1 gene:ENSG00000143924.19 transcript:ENST00000318522.10 gene_biotype:protein_coding transcript_biotype:protein_coding gene_symbol:EML4 description:EMAP like 4 [Source:HGNC Symbol;Acc:HGNC:1316]	FALSE	TRUE	33.2314	30	31	30	High	High	High	High	0.929	0.947	0.989	103.5	96.1	98	102.4	5078.3	4717.9	4809.2	5023.8	4367	4289.6	4809.2	4065.3	30	30	30	30	95.24
High	ENSP00000331901.4	pep chromosome:GRCh38:11:62559596:62573891:-1 gene:ENSG00000254772.10 transcript:ENST00000329251.5 gene_biotype:protein_coding transcript_biotype:protein_coding gene_symbol:EEF1G description:eukaryotic translation elongation factor 1 gamma [Source:HGNC Symbol;Acc:HGNC:3213]	FALSE	TRUE	51.7162	26	87	26	High	High	High	High	1.041	1.01	0.977	99.3	103.4	100.3	97	16323	16996.6	16489.2	15943.6	14036.7	15453.4	16489.2	12901.5	27	27	27	27	244.98
High	ENSP00000305653.2	pep chromosome:GRCh38:4:1811479:1856156:-1 gene:ENSG00000168924.15 transcript:ENST00000302787.3 gene_biotype:protein_coding transcript_biotype:protein_coding gene_symbol:LETM1 description:leucine zipper and EF-hand containing transmembrane protein 1 [Source:HGNC Symbol;Acc:HGNC:6556]	FALSE	TRUE	39.3775	26	35	26	High	High	High	High	0.981	0.997	1.022	100	98.1	99.7	102.2	5337.2	5235.6	5323.8	5454.1	4589.6	4760.3	5323.8	4413.4	25	25	25	25	123.06
High	ENSP00000486901.1	pep chromosome:GRCh38:6:109444065:109465968:-1 gene:ENSG00000135596.18 transcript:ENST00000630715.2 gene_biotype:protein_coding transcript_biotype:protein_coding gene_symbol:MICAL1 description:microtubule associated monooxygenase, calponin and LIM domain containing 1 [Source:HGNC Symbol;Acc:HGNC:20619]	FALSE	TRUE	28.453	28	30	28	High	High	High	High	0.946	0.998	1.044	100.3	94.9	100.1	104.7	4052.3	3833.2	4042.2	4230.1	3484.7	3485.2	4042.2	3423	25	25	25	25	102.79
High	ENSP00000299198.2	pep chromosome:GRCh38:14:103519667:103522830:-1 gene:ENSG00000166165.13 transcript:ENST00000348956.7 gene_biotype:protein_coding transcript_biotype:protein_coding gene_symbol:CKB description:creatine kinase B [Source:HGNC Symbol;Acc:HGNC:1991]	FALSE	TRUE	60.3675	17	40	16	High	High	High	High	0.965	0.999	0.96	101.9	98.3	101.9	97.9	5217.7	5033.6	5213.9	5008.4	4486.9	4576.6	5213.9	4052.8	21	21	21	21	137.13
High	ENSP00000371051.2	pep chromosome:GRCh38:17:4004445:4143030:-1 gene:ENSG00000074755.15 transcript:ENST00000381638.7 gene_biotype:protein_coding transcript_biotype:protein_coding gene_symbol:ZZEF1 description:zinc finger ZZ-type and EF-hand domain containing 1 [Source:HGNC Symbol;Acc:HGNC:29027]	FALSE	TRUE	12.2594	29	29	28	High	High	High	High	0.954	0.959	0.938	103.9	99.1	99.6	97.4	3076.2	2935	2951.4	2885.4	2645.3	2668.5	2951.4	2334.9	24	24	24	24	93.06
High	ENSP00000381844.3	pep chromosome:GRCh38:11:63624087:63671376:-1 gene:ENSG00000184743.13 transcript:ENST00000398868.8 gene_biotype:protein_coding transcript_biotype:protein_coding gene_symbol:ATL3 description:atlastin GTPase 3 [Source:HGNC Symbol;Acc:HGNC:24526]	FALSE	TRUE	50.4621	22	39	22	High	High	High	High	1.041	1.119	1.082	94.3	98.1	105.5	102	6124.1	6373	6851.7	6625.7	5266.3	5794.4	6851.7	5361.5	24	24	24	24	138.82
High	ENSP00000333938.7	pep chromosome:GRCh38:1:77888628:77943224:1 gene:ENSG00000162614.18 transcript:ENST00000334785.11 gene_biotype:protein_coding transcript_biotype:protein_coding gene_symbol:NEXN description:nexilin F-actin binding protein [Source:HGNC Symbol;Acc:HGNC:29557]	FALSE	TRUE	44.1481	34	55	11	High	High	High	High	1.083	1.022	0.929	99.2	107.4	101.3	92.2	11383.3	12324.4	11631.9	10578.6	9788.9	11205.4	11631.9	8560.2	36	36	36	36	139.9
High	ENSP00000274203.10	pep chromosome:GRCh38:5:16661914:16936276:-1 gene:ENSG00000145555.15 transcript:ENST00000274203.13 gene_biotype:protein_coding transcript_biotype:protein_coding gene_symbol:MYO10 description:myosin X [Source:HGNC Symbol;Acc:HGNC:7593]	FALSE	TRUE	16.4331	30	33	28	High	High	High	High	0.781	0.891	1.03	108.1	84.4	96.3	111.3	3766.1	2940.8	3354.1	3877.9	3238.6	2673.8	3354.1	3138	24	24	24	24	98.88
High	ENSP00000304408.3	pep chromosome:GRCh38:2:188974320:189012746:1 gene:ENSG00000168542.14 transcript:ENST00000304636.7 gene_biotype:protein_coding transcript_biotype:protein_coding gene_symbol:COL3A1 description:collagen type III alpha 1 chain [Source:HGNC Symbol;Acc:HGNC:2201]	FALSE	TRUE	20.5321	24	32	22	High	High	High	High	0.933	0.994	0.852	105.9	98.8	105.2	90.2	6392.9	5963.4	6351.9	5445.7	5497.5	5422	6351.9	4406.6	25	25	25	25	104
High	ENSP00000294728.2	pep chromosome:GRCh38:1:100719742:100739045:1 gene:ENSG00000162692.12 transcript:ENST00000294728.7 gene_biotype:protein_coding transcript_biotype:protein_coding gene_symbol:VCAM1 description:vascular cell adhesion molecule 1 [Source:HGNC Symbol;Acc:HGNC:12663]	FALSE	TRUE	37.6184	25	36	25	High	High	High	High	0.491	0.932	2.839	76	37.3	70.8	215.8	3879.4	1905.3	3615.3	11012.7	3336	1732.3	3615.3	8911.4	25	25	25	25	127.16
High	ENSP00000435376.1	pep chromosome:GRCh38:11:108009260:108106852:1 gene:ENSG00000166266.14 transcript:ENST00000531427.5 gene_biotype:protein_coding transcript_biotype:nonsense_mediated_decay gene_symbol:CUL5 description:cullin 5 [Source:HGNC Symbol;Acc:HGNC:2556]	FALSE	TRUE	36.1538	31	34	31	High	High	High	High	0.937	0.942	0.954	104.3	97.8	98.3	99.6	5683	5325	5355.9	5423.8	4887	4841.6	5355.9	4388.9	31	31	31	31	109.58
High	ENSP00000354522.2	pep chromosome:GRCh38:20:41028822:41124487:1 gene:ENSG00000198900.6 transcript:ENST00000361337.3 gene_biotype:protein_coding transcript_biotype:protein_coding gene_symbol:TOP1 description:DNA topoisomerase I [Source:HGNC Symbol;Acc:HGNC:11986]	FALSE	TRUE	40	35	44	34	High	High	High	High	1.201	1.13	1.148	89.3	107.2	100.9	102.6	6426.3	7716.2	7261.4	7380.5	5526.2	7015.6	7261.4	5972.3	35	35	35	35	128.37
High	ENSP00000359991.4	pep chromosome:GRCh38:10:97426191:97433444:1 gene:ENSG00000171314.9 transcript:ENST00000334828.6 gene_biotype:protein_coding transcript_biotype:protein_coding gene_symbol:PGAM1 description:phosphoglycerate mutase 1 [Source:HGNC Symbol;Acc:HGNC:8888]	FALSE	TRUE	69.2913	17	77	17	High	High	High	High	0.912	0.994	1.021	101.9	92.9	101.3	104	15943	14534.5	15854.7	16272.4	13709.9	13214.9	15854.7	13167.6	21	21	21	21	273.14
High	ENSP00000261366.5	pep chromosome:GRCh38:5:126777136:126837020:1 gene:ENSG00000113368.12 transcript:ENST00000261366.10 gene_biotype:protein_coding transcript_biotype:protein_coding gene_symbol:LMNB1 description:lamin B1 [Source:HGNC Symbol;Acc:HGNC:6637]	FALSE	TRUE	41.4676	25	33	23	High	High	High	High	1.225	1.389	1.099	84.9	104	117.9	93.3	3373.7	4132.5	4684.9	3707.7	2901.2	3757.3	4684.9	3000.2	25	25	25	25	112.54
High	ENSP00000230538.7	pep chromosome:GRCh38:6:112107931:112254567:-1 gene:ENSG00000112769.20 transcript:ENST00000230538.12 gene_biotype:protein_coding transcript_biotype:protein_coding gene_symbol:LAMA4 description:laminin subunit alpha 4 [Source:HGNC Symbol;Acc:HGNC:6484]	FALSE	TRUE	16.0724	28	33	28	High	High	High	High	0.742	1	1.346	97.9	72.6	97.8	131.7	3646.1	2704.5	3645	4908.9	3135.4	2459	3645	3972.2	28	28	28	28	112.04
High	ENSP00000362751.4	pep chromosome:GRCh38:9:122941020:123104866:1 gene:ENSG00000011454.17 transcript:ENST00000373647.9 gene_biotype:protein_coding transcript_biotype:protein_coding gene_symbol:RABGAP1 description:RAB GTPase activating protein 1 [Source:HGNC Symbol;Acc:HGNC:17155]	FALSE	TRUE	30.6829	34	42	31	High	High	High	High	0.963	1.026	1.066	98.6	95	101.2	105.2	5066.7	4879.2	5198.4	5401.3	4357	4436.2	5198.4	4370.7	32	32	32	32	127.69
High	ENSP00000299138.7	pep chromosome:GRCh38:16:46656132:46689178:-1 gene:ENSG00000069329.18 transcript:ENST00000299138.12 gene_biotype:protein_coding transcript_biotype:protein_coding gene_symbol:VPS35 description:VPS35 retromer complex component [Source:HGNC Symbol;Acc:HGNC:13487]	FALSE	TRUE	39.0704	29	47	28	High	High	High	High	0.955	0.926	0.929	105	100.3	97.2	97.5	8398.2	8023.8	7780.4	7802.8	7221.9	7295.3	7780.4	6314	30	30	30	30	136.74
High	ENSP00000327116.5	pep chromosome:GRCh38:2:31234152:31269451:1 gene:ENSG00000013016.16 transcript:ENST00000322054.10 gene_biotype:protein_coding transcript_biotype:protein_coding gene_symbol:EHD3 description:EH domain containing 3 [Source:HGNC Symbol;Acc:HGNC:3244]	FALSE	TRUE	60.3738	28	39	11	High	High	High	High	0.976	0.87	0.87	107.6	105.1	93.7	93.6	1378.6	1345.8	1200	1199.6	1185.5	1223.6	1200	970.7	11	11	11	11	112.25
High	ENSP00000323421.3	pep chromosome:GRCh38:X:53374149:53422728:-1 gene:ENSG00000072501.17 transcript:ENST00000322213.8 gene_biotype:protein_coding transcript_biotype:protein_coding gene_symbol:SMC1A description:structural maintenance of chromosomes 1A [Source:HGNC Symbol;Acc:HGNC:11111]	FALSE	TRUE	25.7097	32	34	30	High	High	High	High	1.046	0.955	0.902	102.5	107.2	97.9	92.4	4020.7	4207.3	3839.6	3626.1	3457.5	3825.3	3839.6	2934.3	25	25	25	25	106.11
High	ENSP00000310491.4	pep chromosome:GRCh38:11:46677080:46700619:-1 gene:ENSG00000175220.12 transcript:ENST00000311956.9 gene_biotype:protein_coding transcript_biotype:protein_coding gene_symbol:ARHGAP1 description:Rho GTPase activating protein 1 [Source:HGNC Symbol;Acc:HGNC:673]	FALSE	TRUE	55.1253	21	50	21	High	High	High	High	1.006	1.007	0.98	100.2	100.8	100.9	98.2	6358.3	6397.4	6405.7	6231.9	5467.7	5816.6	6405.7	5042.9	25	25	25	25	157.25
High	ENSP00000346001.3	pep chromosome:GRCh38:22:39312882:39319623:-1 gene:ENSG00000100316.16 transcript:ENST00000216146.9 gene_biotype:protein_coding transcript_biotype:protein_coding gene_symbol:RPL3 description:ribosomal protein L3 [Source:HGNC Symbol;Acc:HGNC:10332]	FALSE	TRUE	55.0868	29	73	29	High	High	High	High	1.097	1.085	1.054	94.4	103.6	102.5	99.5	12137.6	13312	13172.9	12793.7	10437.5	12103.4	13172.9	10352.6	35	35	35	35	184.04
High	ENSP00000365439.3	pep chromosome:GRCh38:9:83968083:83980215:-1 gene:ENSG00000165119.21 transcript:ENST00000376263.8 gene_biotype:protein_coding transcript_biotype:protein_coding gene_symbol:HNRNPK description:heterogeneous nuclear ribonucleoprotein K [Source:HGNC Symbol;Acc:HGNC:5044]	FALSE	TRUE	48.0603	20	58	3	High	High	High	High	1.036	0.986	0.928	101.3	104.9	99.8	94	9230	9562.4	9097.5	8569.4	7937.2	8694.2	9097.5	6934.4	23	23	23	23	175.84
High	Q28085	Complement factor H OS=Bos taurus GN=CFH PE=1 SV=3	TRUE	FALSE	29.5307	29	30	29	High	High	High	High	1.239	0.866	0.906	99.7	123.5	86.4	90.3	4242.3	5254.9	3675.9	3843.1	3648.1	4777.8	3675.9	3109.8	26	26	26	26	102.03
High	ENSP00000470715.1	pep chromosome:GRCh38:19:41883184:41907448:1 gene:ENSG00000076928.17 transcript:ENST00000599846.5 gene_biotype:protein_coding transcript_biotype:protein_coding gene_symbol:ARHGEF1 description:Rho guanine nucleotide exchange factor 1 [Source:HGNC Symbol;Acc:HGNC:681]	FALSE	TRUE	29.5455	28	33	28	High	High	High	High	1.012	0.998	0.969	100.5	101.7	100.3	97.5	3458.2	3498.2	3450.3	3352.3	2973.8	3180.6	3450.3	2712.7	23	23	23	23	99.79
High	ENSP00000498205.1	pep chromosome:GRCh38:10:103396626:103446281:1 gene:ENSG00000148843.15 transcript:ENST00000649849.1 gene_biotype:protein_coding transcript_biotype:protein_coding gene_symbol:PDCD11 description:programmed cell death 11 [Source:HGNC Symbol;Acc:HGNC:13408]	FALSE	TRUE	17.6282	29	31	29	High	High	High	High	1.23	1.273	1.158	85.8	105.6	109.3	99.3	3967.4	4879.3	5051.4	4592.3	3411.7	4436.3	5051.4	3716.1	27	27	27	27	90.39
High	ENSP00000370968.2	pep chromosome:GRCh38:17:4538897:4555386:-1 gene:ENSG00000132382.14 transcript:ENST00000381556.6 gene_biotype:protein_coding transcript_biotype:protein_coding gene_symbol:MYBBP1A description:MYB binding protein 1a [Source:HGNC Symbol;Acc:HGNC:7546]	FALSE	TRUE	24.1742	29	37	29	High	High	High	High	1.187	1.114	1.034	92.3	109.5	102.8	95.4	5595.8	6639.4	6236.4	5785	4812	6036.6	6236.4	4681.2	29	29	29	29	122.95
High	ENSP00000360305.3	pep chromosome:GRCh38:10:95237572:95291003:-1 gene:ENSG00000107438.9 transcript:ENST00000329399.7 gene_biotype:protein_coding transcript_biotype:protein_coding gene_symbol:PDLIM1 description:PDZ and LIM domain 1 [Source:HGNC Symbol;Acc:HGNC:2067]	FALSE	TRUE	80.2432	21	57	20	High	High	High	High	0.878	0.783	0.822	114.9	100.8	89.9	94.4	10577.4	9284.1	8277.8	8695.8	9095.9	8441.1	8277.8	7036.6	23	23	23	23	180.14
High	ENSP00000295809.7	pep chromosome:GRCh38:1:159009927:159055155:1 gene:ENSG00000163565.18 transcript:ENST00000295809.11 gene_biotype:protein_coding transcript_biotype:protein_coding gene_symbol:IFI16 description:interferon gamma inducible protein 16 [Source:HGNC Symbol;Acc:HGNC:5395]	FALSE	TRUE	34.3949	25	39	22	High	High	High	High	0.98	0.999	0.938	102.1	100	102	95.8	5180.2	5075.3	5176.3	4860.2	4454.6	4614.5	5176.3	3932.9	23	23	23	23	122.64
High	ENSP00000358081.3	pep chromosome:GRCh38:10:119651370:119677819:1 gene:ENSG00000151929.9 transcript:ENST00000369085.7 gene_biotype:protein_coding transcript_biotype:protein_coding gene_symbol:BAG3 description:BCL2 associated athanogene 3 [Source:HGNC Symbol;Acc:HGNC:939]	FALSE	TRUE	60.8696	25	35	25	High	High	High	High	1.047	1.002	0.953	99.9	104.7	100.1	95.3	4866.4	5096.4	4874.3	4639.4	4184.8	4633.7	4874.3	3754.2	24	24	24	24	107.66
High	ENSP00000296388.5	pep chromosome:GRCh38:1:42746375:42767023:-1 gene:ENSG00000117385.15 transcript:ENST00000296388.9 gene_biotype:protein_coding transcript_biotype:protein_coding gene_symbol:P3H1 description:prolyl 3-hydroxylase 1 [Source:HGNC Symbol;Acc:HGNC:19316]	FALSE	TRUE	42.663	23	42	21	High	High	High	High	0.986	1.018	0.926	101.8	100.4	103.6	94.2	5251.8	5179.7	5347.5	4862.9	4516.2	4709.4	5347.5	3935	23	23	23	23	142.67
High	ENSP00000478253.1	pep chromosome:GRCh38:6:150865679:151101885:1 gene:ENSG00000120254.15 transcript:ENST00000611279.4 gene_biotype:protein_coding transcript_biotype:protein_coding gene_symbol:MTHFD1L description:methylenetetrahydrofolate dehydrogenase (NADP+ dependent) 1 like [Source:HGNC Symbol;Acc:HGNC:21055]	FALSE	TRUE	31.3585	30	34	1	High	High	High	High	1.106	0.968	0.937	99.7	110.3	96.6	93.4	199.8	220.9	193.5	187.1	171.8	200.8	193.5	151.4	1	1	1	1	98.98
High	P35527	Keratin, type I cytoskeletal 9 OS=Homo sapiens GN=KRT9 PE=1 SV=3	TRUE	TRUE	43.9807	21	32	20	High	High	High	High	2.609	1.871	0.836	63.3	165.2	118.5	52.9	2358.6	6152.4	4412.4	1971.3	2028.2	5593.8	4412.4	1595.1	23	23	23	23	113.76
High	ENSP00000494663.1	pep chromosome:GRCh38:12:111452214:111599315:-1 gene:ENSG00000204842.17 transcript:ENST00000643669.2 gene_biotype:protein_coding transcript_biotype:protein_coding gene_symbol:ATXN2 description:ataxin 2 [Source:HGNC Symbol;Acc:HGNC:10555]	FALSE	TRUE	25.1286	28	35	8	High	High	High	High	0.949	0.967	0.96	103.2	97.9	99.8	99.1	4506.4	4275.1	4357.8	4324.8	3875.2	3886.9	4357.8	3499.6	28	28	28	28	110.19
High	ENSP00000362711.1	pep chromosome:GRCh38:1:32180065:32198285:1 gene:ENSG00000084652.16 transcript:ENST00000373609.1 gene_biotype:protein_coding transcript_biotype:protein_coding gene_symbol:TXLNA description:taxilin alpha [Source:HGNC Symbol;Acc:HGNC:30685]	FALSE	TRUE	50.3663	29	45	27	High	High	High	High	0.958	1.017	0.993	100.8	96.6	102.5	100.1	7984.9	7649.6	8122.7	7931.9	6866.5	6955.1	8122.7	6418.5	29	29	29	29	144.72
High	ENSP00000369677.4	pep chromosome:GRCh38:2:27078615:27086403:1 gene:ENSG00000138080.14 transcript:ENST00000380320.9 gene_biotype:protein_coding transcript_biotype:protein_coding gene_symbol:EMILIN1 description:elastin microfibril interfacer 1 [Source:HGNC Symbol;Acc:HGNC:19880]	FALSE	TRUE	34.1535	26	32	26	High	High	High	High	0.892	0.936	0.824	109.5	97.7	102.5	90.3	3795.2	3385.1	3552.1	3127.9	3263.6	3077.8	3552.1	2531.1	25	25	25	25	111.35
High	ENSP00000360798.3	pep chromosome:GRCh38:1:51354263:51519266:-1 gene:ENSG00000085832.17 transcript:ENST00000371733.8 gene_biotype:protein_coding transcript_biotype:protein_coding gene_symbol:EPS15 description:epidermal growth factor receptor pathway substrate 15 [Source:HGNC Symbol;Acc:HGNC:3419]	FALSE	TRUE	31.25	25	29	25	High	High	High	High	0.915	0.936	0.933	105.7	96.7	99	98.6	3370.8	3083.4	3155.9	3144.7	2898.7	2803.4	3155.9	2544.7	21	21	21	21	98.09
High	ENSP00000493382.1	pep chromosome:GRCh38:1:119648411:119744190:1 gene:ENSG00000092621.12 transcript:ENST00000641597.1 gene_biotype:protein_coding transcript_biotype:protein_coding gene_symbol:PHGDH description:phosphoglycerate dehydrogenase [Source:HGNC Symbol;Acc:HGNC:8923]	FALSE	TRUE	49.531	25	42	25	High	High	High	High	1.006	1.083	1.027	97.2	97.8	105.2	99.8	5398	5430.1	5844.1	5543.1	4641.9	4937.1	5844.1	4485.5	25	25	25	25	139
High	ENSP00000399797.2	pep chromosome:GRCh38:1:112674421:112700746:1 gene:ENSG00000155363.18 transcript:ENST00000413052.6 gene_biotype:protein_coding transcript_biotype:protein_coding gene_symbol:MOV10 description:Mov10 RISC complex RNA helicase [Source:HGNC Symbol;Acc:HGNC:7200]	FALSE	TRUE	31.9043	27	31	1	High	High	High	High	1.004	1.032	1.042	98.1	98.5	101.2	102.2	4161.3	4178.9	4294.8	4335	3578.4	3799.5	4294.8	3507.9	24	24	24	24	101.75
High	ENSP00000285093.8	pep chromosome:GRCh38:18:49782164:49813533:-1 gene:ENSG00000167315.18 transcript:ENST00000285093.15 gene_biotype:protein_coding transcript_biotype:protein_coding gene_symbol:ACAA2 description:acetyl-CoA acyltransferase 2 [Source:HGNC Symbol;Acc:HGNC:83]	FALSE	TRUE	65.7431	24	40	23	High	High	High	High	1	1.114	1.192	92.9	92.9	103.5	110.7	4972.8	4973.7	5538.2	5927.5	4276.3	4522.1	5538.2	4796.5	26	26	26	26	119.36
High	ENSP00000388446.2	pep chromosome:GRCh38:7:103471784:103989516:-1 gene:ENSG00000189056.14 transcript:ENST00000424685.2 gene_biotype:protein_coding transcript_biotype:protein_coding gene_symbol:RELN description:reelin [Source:HGNC Symbol;Acc:HGNC:9957]	FALSE	TRUE	9.71098	26	27	26	High	High	High	High	0.759	0.883	0.938	111.7	84.8	98.6	104.8	2898.4	2198.9	2558.5	2718.9	2492.4	1999.3	2558.5	2200.1	22	22	22	22	93.26
High	ENSP00000242351.5	pep chromosome:GRCh38:7:139043515:139109720:-1 gene:ENSG00000105939.13 transcript:ENST00000242351.10 gene_biotype:protein_coding transcript_biotype:protein_coding gene_symbol:ZC3HAV1 description:zinc finger CCCH-type containing, antiviral 1 [Source:HGNC Symbol;Acc:HGNC:23721]	FALSE	TRUE	35.255	29	31	29	High	High	High	High	0.994	0.953	0.963	102.3	101.6	97.5	98.5	2775	2757	2645.7	2673.3	2386.3	2506.7	2645.7	2163.2	21	21	21	21	114.43
High	ENSP00000296754.3	pep chromosome:GRCh38:5:96760810:96808100:-1 gene:ENSG00000164307.13 transcript:ENST00000296754.7 gene_biotype:protein_coding transcript_biotype:protein_coding gene_symbol:ERAP1 description:endoplasmic reticulum aminopeptidase 1 [Source:HGNC Symbol;Acc:HGNC:18173]	FALSE	TRUE	29.9578	26	31	26	High	High	High	High	0.902	1.041	1.086	99.3	89.6	103.3	107.8	4630.8	4178.9	4818.7	5027.1	3982.2	3799.5	4818.7	4067.9	26	26	26	26	94.24
High	ENSP00000392330.2	pep chromosome:GRCh38:X:153700492:153724066:-1 gene:ENSG00000185825.17 transcript:ENST00000458587.8 gene_biotype:protein_coding transcript_biotype:protein_coding gene_symbol:BCAP31 description:B cell receptor associated protein 31 [Source:HGNC Symbol;Acc:HGNC:16695]	FALSE	TRUE	43.131	22	61	22	High	High	High	High	0.915	0.998	1.033	101.4	92.7	101.1	104.7	16885.5	15443.4	16845	17441.4	14520.4	14041.2	16845	14113.6	27	27	27	27	151.36
High	ENSP00000001008.4	pep chromosome:GRCh38:12:2794970:2805423:1 gene:ENSG00000004478.8 transcript:ENST00000001008.6 gene_biotype:protein_coding transcript_biotype:protein_coding gene_symbol:FKBP4 description:FKBP prolyl isomerase 4 [Source:HGNC Symbol;Acc:HGNC:3720]	FALSE	TRUE	53.8126	25	41	24	High	High	High	High	1.056	1.095	1.039	95.5	100.8	104.5	99.2	5606.9	5922.9	6137.8	5827.5	4821.6	5385.2	6137.8	4715.6	27	27	27	27	125.29
High	ENSP00000338703.5	pep chromosome:GRCh38:2:63841710:63891562:1 gene:ENSG00000169764.15 transcript:ENST00000337130.9 gene_biotype:protein_coding transcript_biotype:protein_coding gene_symbol:UGP2 description:UDP-glucose pyrophosphorylase 2 [Source:HGNC Symbol;Acc:HGNC:12527]	FALSE	TRUE	49.8031	25	41	25	High	High	High	High	1.018	1.08	1.116	94.9	96.6	102.5	106	5914.6	6021.5	6385.3	6602.7	5086.2	5474.8	6385.3	5342.9	26	26	26	26	126.95
High	ENSP00000269143.2	pep chromosome:GRCh38:18:12328944:12377314:-1 gene:ENSG00000141385.9 transcript:ENST00000269143.7 gene_biotype:protein_coding transcript_biotype:protein_coding gene_symbol:AFG3L2 description:AFG3 like matrix AAA peptidase subunit 2 [Source:HGNC Symbol;Acc:HGNC:315]	FALSE	TRUE	38.8959	31	34	30	High	High	High	High	0.992	0.984	1.086	98.5	97.7	96.9	106.9	6179.8	6130.9	6083.1	6712.1	5314.2	5574.2	6083.1	5431.4	31	31	31	31	101.24
High	ENSP00000388806.3	pep chromosome:GRCh38:12:53006456:53040280:1 gene:ENSG00000063046.17 transcript:ENST00000420463.7 gene_biotype:protein_coding transcript_biotype:protein_coding gene_symbol:EIF4B description:eukaryotic translation initiation factor 4B [Source:HGNC Symbol;Acc:HGNC:3285]	FALSE	TRUE	41.7208	27	42	27	High	High	High	High	0.997	1.034	0.968	100	99.8	103.4	96.8	8054.3	8034	8327.8	7794.7	6926.2	7304.6	8327.8	6307.5	29	29	29	29	122.21
High	ENSP00000356290.3	pep chromosome:GRCh38:6:150865549:151101887:1 gene:ENSG00000120254.15 transcript:ENST00000367321.7 gene_biotype:protein_coding transcript_biotype:protein_coding gene_symbol:MTHFD1L description:methylenetetrahydrofolate dehydrogenase (NADP+ dependent) 1 like [Source:HGNC Symbol;Acc:HGNC:21055]	FALSE	TRUE	31.2883	30	34	1	High	High	High	High	1.099	1.042	0.907	98.8	108.6	102.9	89.6	4587.8	5041.4	4779	4161.1	3945.2	4583.7	4779	3367.1	27	27	27	27	97.24
High	ENSP00000386862.1	pep chromosome:GRCh38:2:234978685:235055648:1 gene:ENSG00000130147.16 transcript:ENST00000409212.5 gene_biotype:protein_coding transcript_biotype:protein_coding gene_symbol:SH3BP4 description:SH3 domain binding protein 4 [Source:HGNC Symbol;Acc:HGNC:10826]	FALSE	TRUE	33.9564	28	35	27	High	High	High	High	0.979	0.89	0.849	107.6	105.3	95.8	91.4	5030.9	4924	4478.4	4273.2	4326.2	4476.9	4478.4	3457.9	27	27	27	27	107.64
High	ENSP00000498679.1	pep chromosome:GRCh38:17:2689388:2711764:-1 gene:ENSG00000132361.17 transcript:ENST00000651024.1 gene_biotype:protein_coding transcript_biotype:protein_coding gene_symbol:CLUH description:clustered mitochondria homolog [Source:HGNC Symbol;Acc:HGNC:29094]	FALSE	TRUE	26.8546	30	36	29	High	High	High	High	1.081	0.993	0.993	98.4	106.3	97.7	97.6	3488.4	3770.3	3464.3	3463	2999.8	3428	3464.3	2802.2	26	26	26	26	106.98
High	ENSP00000427900.1	pep chromosome:GRCh38:8:29067278:29263070:-1 gene:ENSG00000197892.13 transcript:ENST00000524189.6 gene_biotype:protein_coding transcript_biotype:protein_coding gene_symbol:KIF13B description:kinesin family member 13B [Source:HGNC Symbol;Acc:HGNC:14405]	FALSE	TRUE	18.4556	30	33	22	High	High	High	High	0.894	0.919	0.87	108.6	97.1	99.8	94.5	2988.4	2670.5	2746.5	2600.4	2569.8	2428	2746.5	2104.3	18	18	18	18	97.17
High	ENSP00000384537.2	pep chromosome:GRCh38:6:151239967:151358559:1 gene:ENSG00000131016.17 transcript:ENST00000402676.7 gene_biotype:protein_coding transcript_biotype:protein_coding gene_symbol:AKAP12 description:A-kinase anchoring protein 12 [Source:HGNC Symbol;Acc:HGNC:370]	FALSE	TRUE	15.9933	25	29	25	High	High	High	High	0.944	0.953	1.114	99.7	94.2	95	111.1	4128.5	3898.8	3934.1	4599	3550.2	3544.8	3934.1	3721.5	20	20	20	20	89.94
High	ENSP00000416743.1	pep chromosome:GRCh38:3:47850690:47909267:-1 gene:ENSG00000047849.21 transcript:ENST00000429422.5 gene_biotype:protein_coding transcript_biotype:protein_coding gene_symbol:MAP4 description:microtubule associated protein 4 [Source:HGNC Symbol;Acc:HGNC:6862]	FALSE	TRUE	50.5071	25	68	1	High	High	High	High	0.95	0.976	0.891	104.8	99.5	102.2	93.4	106.6	101.3	104	95	91.7	92.1	104	76.9	1	1	1	1	154.7
High	ENSP00000296930.5	pep chromosome:GRCh38:5:171387648:171411137:1 gene:ENSG00000181163.13 transcript:ENST00000296930.9 gene_biotype:protein_coding transcript_biotype:protein_coding gene_symbol:NPM1 description:nucleophosmin 1 [Source:HGNC Symbol;Acc:HGNC:7910]	FALSE	TRUE	58.5034	24	97	3	High	High	High	High	1	0.88	0.886	106.2	106.2	93.5	94.1	17113.7	17116	15057.9	15163.2	14716.6	15562	15057.9	12270	28	28	28	28	281.49
High	ENSP00000327054.3	pep chromosome:GRCh38:19:2428166:2456959:-1 gene:ENSG00000176619.13 transcript:ENST00000325327.4 gene_biotype:protein_coding transcript_biotype:protein_coding gene_symbol:LMNB2 description:lamin B2 [Source:HGNC Symbol;Acc:HGNC:6638]	FALSE	TRUE	44.5161	28	42	26	High	High	High	High	1.16	1.376	1.033	87.6	101.6	120.4	90.4	5745.4	6665.7	7903.3	5934.7	4940.7	6060.5	7903.3	4802.3	25	25	25	25	142.74
High	ENSP00000361076.3	pep chromosome:GRCh38:9:133348218:133351426:1 gene:ENSG00000148303.17 transcript:ENST00000323345.11 gene_biotype:protein_coding transcript_biotype:protein_coding gene_symbol:RPL7A description:ribosomal protein L7a [Source:HGNC Symbol;Acc:HGNC:10364]	FALSE	TRUE	51.1278	22	43	21	High	High	High	High	1.118	1.082	1.119	92.6	103.5	100.3	103.6	9107.3	10181	9858.5	10188.7	7831.7	9256.6	9858.5	8244.6	22	22	22	22	152.79
High	ENSP00000281828.6	pep chromosome:GRCh38:2:222566899:222656092:-1 gene:ENSG00000116120.11 transcript:ENST00000281828.8 gene_biotype:protein_coding transcript_biotype:protein_coding gene_symbol:FARSB description:phenylalanyl-tRNA synthetase subunit beta [Source:HGNC Symbol;Acc:HGNC:17800]	FALSE	TRUE	51.7827	32	40	31	High	High	High	High	1.071	1.056	1.064	95.4	102.3	100.8	101.5	7341.8	7865.4	7751.6	7810.3	6313.5	7151.3	7751.6	6320.1	32	32	32	32	118.24
High	ENSP00000248553.6	pep chromosome:GRCh38:7:76302673:76304292:1 gene:ENSG00000106211.9 transcript:ENST00000248553.7 gene_biotype:protein_coding transcript_biotype:protein_coding gene_symbol:HSPB1 description:heat shock protein family B (small) member 1 [Source:HGNC Symbol;Acc:HGNC:5246]	FALSE	TRUE	71.7073	18	147	18	High	High	High	High	0.947	0.949	0.904	105.2	99.7	99.9	95.2	19973.3	18916.7	18955.1	18065.8	17175.7	17199.2	18955.1	14618.8	20	20	20	20	425.98
High	ENSP00000280377.5	pep chromosome:GRCh38:12:62260404:62416389:1 gene:ENSG00000135655.16 transcript:ENST00000280377.10 gene_biotype:protein_coding transcript_biotype:protein_coding gene_symbol:USP15 description:ubiquitin specific peptidase 15 [Source:HGNC Symbol;Acc:HGNC:12613]	FALSE	TRUE	28.8481	27	32	26	High	High	High	High	1.069	1.035	1.068	95.9	102.5	99.2	102.4	4654.4	4976.2	4818	4972.4	4002.5	4524.4	4818	4023.7	25	25	25	25	95.32
High	ENSP00000256707.3	pep chromosome:GRCh38:2:8728857:8837625:-1 gene:ENSG00000134313.15 transcript:ENST00000256707.7 gene_biotype:protein_coding transcript_biotype:protein_coding gene_symbol:KIDINS220 description:kinase D interacting substrate 220 [Source:HGNC Symbol;Acc:HGNC:29508]	FALSE	TRUE	20.1581	31	33	31	High	High	High	High	0.942	0.924	0.936	105.2	99.1	97.3	98.4	3813.9	3591.5	3525.8	3568.6	3279.7	3265.4	3525.8	2887.7	29	29	29	29	104.98
High	P15497	Apolipoprotein A-I OS=Bos taurus GN=APOA1 PE=1 SV=3	TRUE	FALSE	77.3585	26	82	25	High	High	High	High	1.626	1.128	1.355	78.3	127.3	88.3	106.1	10250.7	16667.1	11562.2	13889.7	8814.9	15153.8	11562.2	11239.5	26	26	26	26	234.96
High	ENSP00000462311.1	pep chromosome:GRCh38:18:74496307:74521131:1 gene:ENSG00000133313.15 transcript:ENST00000579847.5 gene_biotype:protein_coding transcript_biotype:protein_coding gene_symbol:CNDP2 description:carnosine dipeptidase 2 [Source:HGNC Symbol;Acc:HGNC:24437]	FALSE	TRUE	49.4737	18	35	18	High	High	High	High	0.926	0.976	0.956	103.7	96	101.2	99.1	6423.3	5949.8	6270.4	6141	5523.6	5409.6	6270.4	4969.3	20	20	20	20	111.38
High	ENSP00000368678.2	pep chromosome:GRCh38:1:1020120:1056116:1 gene:ENSG00000188157.15 transcript:ENST00000379370.7 gene_biotype:protein_coding transcript_biotype:protein_coding gene_symbol:AGRN description:agrin [Source:HGNC Symbol;Acc:HGNC:329]	FALSE	TRUE	17.2127	27	28	27	High	High	High	High	0.899	0.972	1.134	99.9	89.8	97.1	113.2	2532.4	2275.7	2462.2	2870.6	2177.7	2069.1	2462.2	2322.9	24	24	24	24	95.04
High	ENSP00000346453.6	pep chromosome:GRCh38:14:24180219:24188816:-1 gene:ENSG00000196497.17 transcript:ENST00000354464.11 gene_biotype:protein_coding transcript_biotype:protein_coding gene_symbol:IPO4 description:importin 4 [Source:HGNC Symbol;Acc:HGNC:19426]	FALSE	TRUE	28.7697	26	31	26	High	High	High	High	1.082	1.016	1.035	96.8	104.7	98.4	100.1	3175	3433.9	3227.4	3285.3	2730.3	3122.1	3227.4	2658.5	24	24	24	24	95.25
High	ENSP00000497333.1	pep chromosome:GRCh38:1:21217281:21345572:-1 gene:ENSG00000117298.16 transcript:ENST00000649812.1 gene_biotype:protein_coding transcript_biotype:protein_coding gene_symbol:ECE1 description:endothelin converting enzyme 1 [Source:HGNC Symbol;Acc:HGNC:3146]	FALSE	TRUE	34.5606	26	36	26	High	High	High	High	0.905	0.87	0.885	109.3	98.9	95.1	96.7	5162.3	4674.1	4491.6	4569.4	4439.2	4249.7	4491.6	3697.5	26	26	26	26	109.06
High	ENSP00000377665.2	pep chromosome:GRCh38:9:125261832:125363329:1 gene:ENSG00000165219.22 transcript:ENST00000394105.6 gene_biotype:protein_coding transcript_biotype:protein_coding gene_symbol:GAPVD1 description:GTPase activating protein and VPS9 domains 1 [Source:HGNC Symbol;Acc:HGNC:23375]	FALSE	TRUE	21.3853	29	30	29	High	High	High	High	1.06	1.05	1.051	96.1	101.9	101	101	3532.6	3744	3710.8	3713.3	3037.8	3404.1	3710.8	3004.8	26	26	26	26	92.39
High	ENSP00000342222.7	pep chromosome:GRCh38:17:16415571:16437003:1 gene:ENSG00000187688.15 transcript:ENST00000338560.12 gene_biotype:protein_coding transcript_biotype:protein_coding gene_symbol:TRPV2 description:transient receptor potential cation channel subfamily V member 2 [Source:HGNC Symbol;Acc:HGNC:18082]	FALSE	TRUE	35.4712	25	29	25	High	High	High	High	1.009	0.998	0.999	99.9	100.8	99.6	99.8	3935.1	3970.9	3925.3	3931.6	3383.9	3610.3	3925.3	3181.5	23	23	23	23	89.73
High	ENSP00000317904.3	pep chromosome:GRCh38:19:48968130:48993309:-1 gene:ENSG00000104812.15 transcript:ENST00000323798.8 gene_biotype:protein_coding transcript_biotype:protein_coding gene_symbol:GYS1 description:glycogen synthase 1 [Source:HGNC Symbol;Acc:HGNC:4706]	FALSE	TRUE	40.2985	27	33	27	High	High	High	High	1.043	1.05	1.124	94.9	98.9	99.6	106.7	4153.9	4330.7	4359.6	4669.8	3572.1	3937.5	4359.6	3778.8	27	27	27	27	111.75
High	ENSP00000388861.2	pep chromosome:GRCh38:CHR_HSCHR6_MHC_SSTO_CTG1:30719960:30734994:-1 gene:ENSG00000230143.9 transcript:ENST00000444632.6 gene_biotype:protein_coding transcript_biotype:protein_coding gene_symbol:FLOT1 description:flotillin 1 [Source:HGNC Symbol;Acc:HGNC:3757]	FALSE	TRUE	62.5293	23	31	22	High	High	High	High	0.832	0.756	0.728	120.6	100.4	91.2	87.8	4279.5	3562.7	3234.2	3115.2	3680.1	3239.2	3234.2	2520.8	21	21	21	21	105.94
High	ENSP00000262435.9	pep chromosome:GRCh38:17:64542282:64662307:-1 gene:ENSG00000108854.16 transcript:ENST00000262435.14 gene_biotype:protein_coding transcript_biotype:protein_coding gene_symbol:SMURF2 description:SMAD specific E3 ubiquitin protein ligase 2 [Source:HGNC Symbol;Acc:HGNC:16809]	FALSE	TRUE	42.6471	29	35	28	High	High	High	High	0.964	0.932	0.93	104.5	100.8	97.5	97.2	3941.1	3801	3675.1	3664	3389.1	3455.9	3675.1	2964.9	28	28	28	28	101.32
High	ENSP00000479578.1	pep chromosome:GRCh38:22:31084996:31104623:1 gene:ENSG00000183963.18 transcript:ENST00000612341.4 gene_biotype:protein_coding transcript_biotype:protein_coding gene_symbol:SMTN description:smoothelin [Source:HGNC Symbol;Acc:HGNC:11126]	FALSE	TRUE	33.5736	28	30	28	High	High	High	High	1.139	0.876	0.931	101.4	115.5	88.8	94.4	3609.7	4112.7	3160.3	3359.5	3104.1	3739.3	3160.3	2718.5	26	26	26	26	97.81
High	ENSP00000356811.5	pep chromosome:GRCh38:6:134960378:135054822:-1 gene:ENSG00000112339.15 transcript:ENST00000367837.10 gene_biotype:protein_coding transcript_biotype:protein_coding gene_symbol:HBS1L description:HBS1 like translational GTPase [Source:HGNC Symbol;Acc:HGNC:4834]	FALSE	TRUE	42.5439	24	33	24	High	High	High	High	1.032	1.082	1.037	96.4	99.4	104.2	100	5189.1	5353.2	5612.3	5382.1	4462.3	4867.2	5612.3	4355.2	24	24	24	24	113.41
High	ENSP00000310448.5	pep chromosome:GRCh38:11:65961734:65980137:1 gene:ENSG00000175467.15 transcript:ENST00000312397.10 gene_biotype:protein_coding transcript_biotype:protein_coding gene_symbol:SART1 description:spliceosome associated factor 1, recruiter of U4/U6.U5 tri-snRNP [Source:HGNC Symbol;Acc:HGNC:10538]	FALSE	TRUE	36.75	23	26	22	High	High	High	High	1.072	0.966	0.949	100.3	107.6	96.9	95.2	2804.9	3007.6	2709.4	2662.5	2412	2734.5	2709.4	2154.5	20	20	20	20	92.08
High	ENSP00000257829.3	pep chromosome:GRCh38:11:34105629:34146908:1 gene:ENSG00000135372.9 transcript:ENST00000257829.8 gene_biotype:protein_coding transcript_biotype:protein_coding gene_symbol:NAT10 description:N-acetyltransferase 10 [Source:HGNC Symbol;Acc:HGNC:29830]	FALSE	TRUE	28.6829	26	26	26	High	High	High	High	1.168	1.125	1.015	92.8	108.5	104.4	94.2	3934.3	4596	4425.6	3993.6	3383.2	4178.7	4425.6	3231.6	25	25	25	25	85.75
High	ENSP00000366396.3	pep chromosome:GRCh38:20:21303331:21389825:1 gene:ENSG00000088930.8 transcript:ENST00000377191.5 gene_biotype:protein_coding transcript_biotype:protein_coding gene_symbol:XRN2 description:5'-3' exoribonuclease 2 [Source:HGNC Symbol;Acc:HGNC:12836]	FALSE	TRUE	30	25	30	25	High	High	High	High	1.054	0.941	0.907	102.5	108	96.5	93	3734	3934	3513.8	3387.9	3211	3576.8	3513.8	2741.5	25	25	25	25	97.59
High	ENSP00000494621.1	pep chromosome:GRCh38:CHR_HSCHR3_9_CTG2_1:128080810:128123812:-1 gene:ENSG00000284901.2 transcript:ENST00000643444.2 gene_biotype:protein_coding transcript_biotype:protein_coding gene_symbol:RUVBL1 description:RuvB like AAA ATPase 1 [Source:HGNC Symbol;Acc:HGNC:10474]	FALSE	TRUE	58.9912	21	36	21	High	High	High	High	1	1.042	1.027	98.3	98.3	102.4	100.9	6424.2	6425.5	6691.8	6596.6	5524.4	5842.1	6691.8	5337.9	24	24	24	24	126.82
High	ENSP00000251047.4	pep chromosome:GRCh38:18:59327823:59359265:-1 gene:ENSG00000074695.6 transcript:ENST00000251047.6 gene_biotype:protein_coding transcript_biotype:protein_coding gene_symbol:LMAN1 description:lectin, mannose binding 1 [Source:HGNC Symbol;Acc:HGNC:6631]	FALSE	TRUE	44.1176	25	63	24	High	High	High	High	0.942	0.974	0.996	102.3	96.4	99.6	101.8	9166.8	8638.6	8924.9	9129.9	7882.8	7854.3	8924.9	7387.9	28	28	28	28	184.84
High	ENSP00000489840.1	pep chromosome:GRCh38:12:120212314:120265629:-1 gene:ENSG00000089159.16 transcript:ENST00000637617.1 gene_biotype:protein_coding transcript_biotype:protein_coding gene_symbol:PXN description:paxillin [Source:HGNC Symbol;Acc:HGNC:9718]	FALSE	TRUE	23.5893	20	33	20	High	High	High	High	1.098	0.972	0.908	100.5	110.4	97.8	91.3	4627.3	5079.3	4500	4202.3	3979.2	4618.1	4500	3400.5	21	21	21	21	117.54
High	ENSP00000296181.4	pep chromosome:GRCh38:3:124761948:124887365:-1 gene:ENSG00000082781.12 transcript:ENST00000296181.9 gene_biotype:protein_coding transcript_biotype:protein_coding gene_symbol:ITGB5 description:integrin subunit beta 5 [Source:HGNC Symbol;Acc:HGNC:6160]	FALSE	TRUE	40.5507	26	35	25	High	High	High	High	0.888	0.826	0.895	110.8	98.4	91.6	99.2	4227.2	3754.3	3492.1	3783.3	3635.1	3413.4	3492.1	3061.4	23	23	23	23	112.34
High	ENSP00000312671.4	pep chromosome:GRCh38:11:65576053:65592650:1 gene:ENSG00000173442.13 transcript:ENST00000309295.9 gene_biotype:protein_coding transcript_biotype:protein_coding gene_symbol:EHBP1L1 description:EH domain binding protein 1 like 1 [Source:HGNC Symbol;Acc:HGNC:30682]	FALSE	TRUE	21.2738	24	24	23	High	High	High	High	0.887	0.917	0.961	106.2	94.2	97.4	102.1	3044.3	2700.3	2792.2	2926.2	2617.9	2455.1	2792.2	2367.8	22	22	22	22	85.27
High	ENSP00000319664.5	pep chromosome:GRCh38:1:26921743:26946871:1 gene:ENSG00000090273.14 transcript:ENST00000321265.10 gene_biotype:protein_coding transcript_biotype:protein_coding gene_symbol:NUDC description:nuclear distribution C, dynein complex regulator [Source:HGNC Symbol;Acc:HGNC:8045]	FALSE	TRUE	47.7341	21	48	20	High	High	High	High	1.048	1.045	1.027	97.1	101.8	101.5	99.7	9736.3	10207.6	10175.2	9997	8372.6	9280.8	10175.2	8089.5	23	23	23	23	151.86
High	ENSP00000255882.6	pep chromosome:GRCh38:22:20707691:20858811:-1 gene:ENSG00000241973.11 transcript:ENST00000255882.11 gene_biotype:protein_coding transcript_biotype:protein_coding gene_symbol:PI4KA description:phosphatidylinositol 4-kinase alpha [Source:HGNC Symbol;Acc:HGNC:8983]	FALSE	TRUE	14.7003	26	28	26	High	High	High	High	0.909	0.967	0.957	104.4	94.8	100.9	99.9	2989	2716.1	2889.6	2860.2	2570.3	2469.5	2889.6	2314.5	23	23	23	23	93.69
High	P01030	Complement C4 (Fragments) OS=Bos taurus GN=C4 PE=1 SV=2	TRUE	FALSE	32.2826	28	35	2	High	High	High	High	1.1	0.806	0.961	103.4	113.8	83.4	99.4	287	315.7	231.3	275.8	246.8	287	231.3	223.2	2	2	2	2	115.49
High	ENSP00000354742.4	pep chromosome:GRCh38:1:201829157:201884291:1 gene:ENSG00000198700.10 transcript:ENST00000361565.9 gene_biotype:protein_coding transcript_biotype:protein_coding gene_symbol:IPO9 description:importin 9 [Source:HGNC Symbol;Acc:HGNC:19425]	FALSE	TRUE	26.4169	24	28	24	High	High	High	High	0.906	0.857	0.867	110.2	99.8	94.4	95.6	4520.5	4094.3	3873.2	3921.2	3887.3	3722.6	3873.2	3173	23	23	23	23	95.6
High	ENSP00000344868.7	pep chromosome:GRCh38:7:35800986:35907105:1 gene:ENSG00000122545.20 transcript:ENST00000350320.10 gene_biotype:protein_coding transcript_biotype:protein_coding gene_symbol:SEPTIN7 description:septin 7 [Source:HGNC Symbol;Acc:HGNC:1717]	FALSE	TRUE	47.1396	23	63	18	High	High	High	High	0.889	0.944	0.988	104.7	93.1	98.8	103.4	9221.5	8200.2	8707.5	9108.3	7929.9	7455.7	8707.5	7370.4	25	25	25	25	208.33
High	ENSP00000499094.1	pep chromosome:GRCh38:7:74650231:74760692:1 gene:ENSG00000263001.6 transcript:ENST00000650807.1 gene_biotype:protein_coding transcript_biotype:protein_coding gene_symbol:GTF2I description:general transcription factor IIi [Source:HGNC Symbol;Acc:HGNC:4659]	FALSE	TRUE	24.849	33	37	32	High	High	High	High	0.938	0.899	0.874	107.8	101.1	96.9	94.1	5416.5	5082.2	4872	4731.4	4657.8	4620.8	4872	3828.7	29	29	29	29	95.46
High	ENSP00000357998.4	pep chromosome:GRCh38:6:107867756:107958208:-1 gene:ENSG00000025796.14 transcript:ENST00000369002.9 gene_biotype:protein_coding transcript_biotype:protein_coding gene_symbol:SEC63 description:SEC63 homolog, protein translocation regulator [Source:HGNC Symbol;Acc:HGNC:21082]	FALSE	TRUE	31.8421	21	32	21	High	High	High	High	1.057	1.31	1.37	84.4	89.3	110.6	115.7	4099.2	4333	5370	5616.2	3525	3939.6	5370	4544.6	21	21	21	21	110.58
High	ENSP00000264389.2	pep chromosome:GRCh38:4:83035183:83075818:1 gene:ENSG00000138663.9 transcript:ENST00000264389.7 gene_biotype:protein_coding transcript_biotype:protein_coding gene_symbol:COPS4 description:COP9 signalosome subunit 4 [Source:HGNC Symbol;Acc:HGNC:16702]	FALSE	TRUE	69.2118	24	31	23	High	High	High	High	1.035	0.99	0.969	100.2	103.7	99.2	97	3401	3519.9	3367	3295.2	2924.6	3200.3	3367	2666.4	23	23	23	23	103.44
High	ENSP00000439606.2	pep chromosome:GRCh38:11:6603744:6610835:1 gene:ENSG00000166333.13 transcript:ENST00000537806.5 gene_biotype:protein_coding transcript_biotype:protein_coding gene_symbol:ILK description:integrin linked kinase [Source:HGNC Symbol;Acc:HGNC:6040]	FALSE	TRUE	40.5797	19	54	19	High	High	High	High	0.998	0.95	0.946	102.7	102.5	97.6	97.2	9544.7	9524.3	9069.1	9027.4	8207.8	8659.6	9069.1	7305	27	27	27	27	125.51
High	ENSP00000300060.6	pep chromosome:GRCh38:15:89784895:89814852:-1 gene:ENSG00000166825.14 transcript:ENST00000300060.7 gene_biotype:protein_coding transcript_biotype:protein_coding gene_symbol:ANPEP description:alanyl aminopeptidase, membrane [Source:HGNC Symbol;Acc:HGNC:500]	FALSE	TRUE	24.0951	23	25	23	High	High	High	High	0.808	0.788	0.859	115.8	93.5	91.2	99.5	3241.9	2617.9	2554	2784.9	2787.8	2380.2	2554	2253.5	21	21	21	21	86.75
High	ENSP00000225655.5	pep chromosome:GRCh38:17:4945652:4949014:-1 gene:ENSG00000108518.7 transcript:ENST00000225655.5 gene_biotype:protein_coding transcript_biotype:protein_coding gene_symbol:PFN1 description:profilin 1 [Source:HGNC Symbol;Acc:HGNC:8881]	FALSE	TRUE	78.5714	15	95	11	High	High	High	High	1.024	1.024	1.05	97.6	99.9	100	102.5	13382.2	13704.9	13708.6	14056	11507.8	12460.6	13708.6	11374.1	17	17	17	17	319.4
High	ENSP00000285968.6	pep chromosome:GRCh38:7:135557917:135648753:1 gene:ENSG00000155561.15 transcript:ENST00000285968.11 gene_biotype:protein_coding transcript_biotype:protein_coding gene_symbol:NUP205 description:nucleoporin 205 [Source:HGNC Symbol;Acc:HGNC:18658]	FALSE	TRUE	16.7495	34	36	34	High	High	High	High	1.072	1.018	0.956	98.9	106	100.7	94.5	4279.9	4585.9	4356.5	4089.7	3680.4	4169.5	4356.5	3309.3	30	30	30	30	103.86
High	ENSP00000305790.5	pep chromosome:GRCh38:16:70523816:70577668:1 gene:ENSG00000189091.13 transcript:ENST00000302516.10 gene_biotype:protein_coding transcript_biotype:protein_coding gene_symbol:SF3B3 description:splicing factor 3b subunit 3 [Source:HGNC Symbol;Acc:HGNC:10770]	FALSE	TRUE	24.2399	26	35	25	High	High	High	High	1.094	0.989	0.888	100.7	110.2	99.6	89.5	5472.7	5987	5410.4	4862.1	4706.2	5443.4	5410.4	3934.4	24	24	24	24	113.12
High	ENSP00000454523.1	pep chromosome:GRCh38:16:71731883:71809103:-1 gene:ENSG00000166747.12 transcript:ENST00000569748.5 gene_biotype:protein_coding transcript_biotype:protein_coding gene_symbol:AP1G1 description:adaptor related protein complex 1 subunit gamma 1 [Source:HGNC Symbol;Acc:HGNC:555]	FALSE	TRUE	34.7932	29	43	26	High	High	High	High	0.951	0.913	0.87	107.1	101.9	97.8	93.2	7672.3	7296.6	7006.4	6675.1	6597.7	6634.1	7006.4	5401.5	30	30	30	30	140.47
High	ENSP00000219476.3	pep chromosome:GRCh38:16:2047985:2089491:1 gene:ENSG00000103197.18 transcript:ENST00000219476.9 gene_biotype:protein_coding transcript_biotype:protein_coding gene_symbol:TSC2 description:TSC complex subunit 2 [Source:HGNC Symbol;Acc:HGNC:12363]	FALSE	TRUE	17.9856	28	31	28	High	High	High	High	0.928	0.892	0.906	107.4	99.6	95.8	97.3	3191.1	2960.9	2846.7	2891.7	2744.1	2692	2846.7	2339.9	25	25	25	25	96.33
High	ENSP00000358658.1	pep chromosome:GRCh38:1:112674698:112700734:1 gene:ENSG00000155363.18 transcript:ENST00000369644.5 gene_biotype:protein_coding transcript_biotype:protein_coding gene_symbol:MOV10 description:Mov10 RISC complex RNA helicase [Source:HGNC Symbol;Acc:HGNC:7200]	FALSE	TRUE	32.5238	27	31	1	Medium	Medium	Medium	Medium																				97.52
High	ENSP00000168216.6	pep chromosome:GRCh38:X:53431258:53434373:-1 gene:ENSG00000072506.12 transcript:ENST00000168216.10 gene_biotype:protein_coding transcript_biotype:protein_coding gene_symbol:HSD17B10 description:hydroxysteroid 17-beta dehydrogenase 10 [Source:HGNC Symbol;Acc:HGNC:4800]	FALSE	TRUE	76.2452	16	30	16	High	High	High	High	0.984	1.021	1.081	97.9	96.3	99.9	105.9	3798	3737	3877	4107.3	3266	3397.7	3877	3323.6	17	17	17	17	117.23
High	ENSP00000370196.2	pep chromosome:GRCh38:22:50445000:50475035:-1 gene:ENSG00000100241.21 transcript:ENST00000380817.8 gene_biotype:protein_coding transcript_biotype:protein_coding gene_symbol:SBF1 description:SET binding factor 1 [Source:HGNC Symbol;Acc:HGNC:10542]	FALSE	TRUE	17.6968	26	26	23	High	High	High	High	0.86	0.854	0.89	111	95.4	94.8	98.8	2807.9	2414.6	2397.8	2500.3	2414.6	2195.4	2397.8	2023.2	23	23	23	23	90.83
High	ENSP00000325240.6	pep chromosome:GRCh38:17:38870058:38921770:1 gene:ENSG00000002834.18 transcript:ENST00000318008.11 gene_biotype:protein_coding transcript_biotype:protein_coding gene_symbol:LASP1 description:LIM and SH3 protein 1 [Source:HGNC Symbol;Acc:HGNC:6513]	FALSE	TRUE	74.3295	20	92	20	High	High	High	High	0.95	0.837	0.898	108.6	103.1	90.8	97.5	16362.4	15536.9	13689.2	14701.4	14070.6	14126.3	13689.2	11896.3	23	23	23	23	250.03
High	ENSP00000220592.5	pep chromosome:GRCh38:8:140520156:140635633:-1 gene:ENSG00000123908.12 transcript:ENST00000220592.10 gene_biotype:protein_coding transcript_biotype:protein_coding gene_symbol:AGO2 description:argonaute RISC catalytic component 2 [Source:HGNC Symbol;Acc:HGNC:3263]	FALSE	TRUE	34.6915	26	28	17	High	High	High	High	1.076	1.031	1.094	95.2	102.4	98.2	104.2	3552.9	3823.3	3663.2	3888.1	3055.3	3476.2	3663.2	3146.2	23	23	23	23	86.75
High	ENSP00000350937.4	pep chromosome:GRCh38:7:116210539:116258783:1 gene:ENSG00000135269.18 transcript:ENST00000358204.9 gene_biotype:protein_coding transcript_biotype:protein_coding gene_symbol:TES description:testin LIM domain protein [Source:HGNC Symbol;Acc:HGNC:14620]	FALSE	TRUE	58.1948	23	29	23	High	High	High	High	1.159	1.2	1.167	88.4	102.4	106.1	103.1	4300.9	4983.6	5162.3	5018.3	3698.5	4531.1	5162.3	4060.8	25	25	25	25	102.75
High	ENSP00000451932.1	pep chromosome:GRCh38:17:51153636:51171742:1 gene:ENSG00000011052.21 transcript:ENST00000555572.1 gene_biotype:protein_coding transcript_biotype:protein_coding gene_symbol:NME1-NME2 description:NME1-NME2 readthrough [Source:HGNC Symbol;Acc:HGNC:33531]	FALSE	TRUE	75.6849	17	87	8	High	High	High	High	1.004	1.055	1.022	98	98.5	103.4	100.1	14151.6	14214.8	14922.9	14457.6	12169.4	12924.2	14922.9	11699	20	20	20	20	240.86
High	ENSP00000353989.5	pep chromosome:GRCh38:2:200306524:200478530:1 gene:ENSG00000196141.14 transcript:ENST00000360760.9 gene_biotype:protein_coding transcript_biotype:protein_coding gene_symbol:SPATS2L description:spermatogenesis associated serine rich 2 like [Source:HGNC Symbol;Acc:HGNC:24574]	FALSE	TRUE	51.7382	25	31	1	High	High	High	High	1.266	1.072	0.837	95.8	121.2	102.7	80.2	104.1	131.7	111.6	87.2	89.5	119.8	111.6	70.5	1	1	1	1	96.21
High	ENSP00000311572.5	pep chromosome:GRCh38:9:111562967:111599407:-1 gene:ENSG00000106853.20 transcript:ENST00000309195.9 gene_biotype:protein_coding transcript_biotype:protein_coding gene_symbol:PTGR1 description:prostaglandin reductase 1 [Source:HGNC Symbol;Acc:HGNC:18429]	FALSE	TRUE	59.5745	19	38	19	High	High	High	High	1.012	1.126	1.079	94.9	96	106.8	102.4	5017.5	5076	5649.5	5413.8	4314.7	4615.2	5649.5	4380.8	20	20	20	20	132.54
High	ENSP00000407509.2	pep chromosome:GRCh38:19:7534750:7561761:1 gene:ENSG00000032444.16 transcript:ENST00000414982.7 gene_biotype:protein_coding transcript_biotype:protein_coding gene_symbol:PNPLA6 description:patatin like phospholipase domain containing 6 [Source:HGNC Symbol;Acc:HGNC:16268]	FALSE	TRUE	22.6182	28	28	28	High	High	High	High	0.983	0.969	0.946	102.6	100.9	99.5	97	3723	3659.6	3609.4	3520.6	3201.5	3327.4	3609.4	2848.9	24	24	24	24	88.97
High	ENSP00000395599.1	pep chromosome:GRCh38:X:154532980:154546838:-1 gene:ENSG00000160211.19 transcript:ENST00000439227.5 gene_biotype:protein_coding transcript_biotype:protein_coding gene_symbol:G6PD description:glucose-6-phosphate dehydrogenase [Source:HGNC Symbol;Acc:HGNC:4057]	FALSE	TRUE	79.2899	24	72	1	High	High	High	High	1.035	1.094	0.983	97.3	100.7	106.4	95.6	156.5	162	171.2	153.8	134.6	147.3	171.2	124.5	1	1	1	1	229.56
High	ENSP00000284320.5	pep chromosome:GRCh38:3:100363431:100401089:-1 gene:ENSG00000154174.8 transcript:ENST00000284320.6 gene_biotype:protein_coding transcript_biotype:protein_coding gene_symbol:TOMM70 description:translocase of outer mitochondrial membrane 70 [Source:HGNC Symbol;Acc:HGNC:11985]	FALSE	TRUE	45.7237	24	34	24	High	High	High	High	0.968	1.014	1.007	100.3	97	101.7	101	7043.9	6815.3	7145.6	7095.1	6057.3	6196.5	7145.6	5741.3	27	27	27	27	124.45
High	ENSP00000306117.7	pep chromosome:GRCh38:16:70346903:70373383:1 gene:ENSG00000168872.17 transcript:ENST00000302243.12 gene_biotype:protein_coding transcript_biotype:protein_coding gene_symbol:DDX19A description:DEAD-box helicase 19A [Source:HGNC Symbol;Acc:HGNC:25628]	FALSE	TRUE	56.0669	24	36	5	High	High	High	High	1.02	1.033	1.033	97.9	99.9	101.1	101.1	5386.6	5493.9	5563.7	5563.8	4632.1	4995.1	5563.7	4502.2	26	26	26	26	117.79
High	ENSP00000401010.1	pep chromosome:GRCh38:1:19339359:19484664:-1 gene:ENSG00000077549.18 transcript:ENST00000433834.5 gene_biotype:protein_coding transcript_biotype:protein_coding gene_symbol:CAPZB description:capping actin protein of muscle Z-line subunit beta [Source:HGNC Symbol;Acc:HGNC:1491]	FALSE	TRUE	59.4684	23	89	3	High	High	High	High	0.945	0.997	1.017	101	95.5	100.7	102.8	15997.4	15118.5	15942.4	16273.6	13756.7	13745.8	15942.4	13168.5	27	27	27	27	249.49
High	ENSP00000238081.3	pep chromosome:GRCh38:2:9583967:9630997:-1 gene:ENSG00000134308.14 transcript:ENST00000238081.8 gene_biotype:protein_coding transcript_biotype:protein_coding gene_symbol:YWHAQ description:tyrosine 3-monooxygenase/tryptophan 5-monooxygenase activation protein theta [Source:HGNC Symbol;Acc:HGNC:12854]	FALSE	TRUE	60.8163	18	139	12	High	High	High	High	0.959	0.963	0.971	102.8	98.5	98.9	99.8	13430.3	12874.5	12930.1	13044.2	11549.2	11705.6	12930.1	10555.3	15	15	15	15	380.21
High	ENSP00000471303.1	pep chromosome:GRCh38:19:58548294:58550722:1 gene:ENSG00000130726.12 transcript:ENST00000597136.1 gene_biotype:protein_coding transcript_biotype:protein_coding gene_symbol:TRIM28 description:tripartite motif containing 28 [Source:HGNC Symbol;Acc:HGNC:16384]	FALSE	TRUE	65.8696	18	37	1	High	High	High	High																				112.94
High	ENSP00000225719.4	pep chromosome:GRCh38:17:30378927:30469989:1 gene:ENSG00000108582.12 transcript:ENST00000225719.9 gene_biotype:protein_coding transcript_biotype:protein_coding gene_symbol:CPD description:carboxypeptidase D [Source:HGNC Symbol;Acc:HGNC:2301]	FALSE	TRUE	26.1594	32	37	32	High	High	High	High	0.938	0.974	0.948	103.6	97.2	100.9	98.2	4804.7	4508.7	4679.8	4553.9	4131.7	4099.4	4679.8	3685	31	31	31	31	107.38
High	ENSP00000328023.5	pep chromosome:GRCh38:11:126262938:126268895:-1 gene:ENSG00000182934.12 transcript:ENST00000332118.11 gene_biotype:protein_coding transcript_biotype:protein_coding gene_symbol:SRPRA description:SRP receptor subunit alpha [Source:HGNC Symbol;Acc:HGNC:11307]	FALSE	TRUE	44.5141	29	42	29	High	High	High	High	1.026	1.075	1.129	94.6	97	101.7	106.7	6107.8	6264.1	6566.7	6894.1	5252.3	5695.4	6566.7	5578.7	31	31	31	31	112.14
High	ENSP00000495750.1	pep chromosome:GRCh38:20:34928479:34955635:-1 gene:ENSG00000100983.12 transcript:ENST00000644793.1 gene_biotype:protein_coding transcript_biotype:protein_coding gene_symbol:GSS description:glutathione synthetase [Source:HGNC Symbol;Acc:HGNC:4624]	FALSE	TRUE	57.173	27	34	19	High	High	High	High	0.975	1.049	1.04	98.4	96	103.2	102.3	4799.7	4682	5034.3	4989.9	4127.4	4256.9	5034.3	4037.8	27	27	27	27	104.73
High	ENSP00000362441.4	pep chromosome:GRCh38:X:77504878:77786216:-1 gene:ENSG00000085224.22 transcript:ENST00000373344.10 gene_biotype:protein_coding transcript_biotype:protein_coding gene_symbol:ATRX description:ATRX chromatin remodeler [Source:HGNC Symbol;Acc:HGNC:886]	FALSE	TRUE	11.9181	31	34	30	High	High	High	High	0.927	0.854	0.868	109.6	101.6	93.6	95.2	4086.8	3789.5	3491	3548.4	3514.4	3445.5	3491	2871.3	28	28	28	28	95.1
High	ENSP00000468002.1	pep chromosome:GRCh38:19:11166558:11197547:-1 gene:ENSG00000197256.10 transcript:ENST00000589359.5 gene_biotype:protein_coding transcript_biotype:protein_coding gene_symbol:KANK2 description:KN motif and ankyrin repeat domains 2 [Source:HGNC Symbol;Acc:HGNC:29300]	FALSE	TRUE	41.0943	24	26	23	High	High	High	High	0.958	0.838	0.798	111.3	106.6	93.2	88.9	4205.8	4028.3	3523.1	3358.2	3616.7	3662.6	3523.1	2717.4	24	24	24	24	85.23
High	ENSP00000315768.4	pep chromosome:GRCh38:12:56341597:56360107:-1 gene:ENSG00000170581.14 transcript:ENST00000314128.9 gene_biotype:protein_coding transcript_biotype:protein_coding gene_symbol:STAT2 description:signal transducer and activator of transcription 2 [Source:HGNC Symbol;Acc:HGNC:11363]	FALSE	TRUE	32.0799	24	26	24	High	High	High	High	0.8	0.869	0.88	112.7	90.2	98	99.2	2297	1837.7	1996.9	2021.4	1975.3	1670.8	1996.9	1635.7	21	21	21	21	94.11
High	ENSP00000341168.6	pep chromosome:GRCh38:5:171387829:171410884:1 gene:ENSG00000181163.13 transcript:ENST00000351986.10 gene_biotype:protein_coding transcript_biotype:protein_coding gene_symbol:NPM1 description:nucleophosmin 1 [Source:HGNC Symbol;Acc:HGNC:7910]	FALSE	TRUE	57.7358	22	94	1	High	High	High	High	1.284	1.579	1.633	72.8	93.4	114.9	118.8	75.5	96.9	119.2	123.2	64.9	88.1	119.2	99.7	1	1	1	1	280.99
High	ENSP00000419851.1	pep chromosome:GRCh38:3:155870650:155944020:1 gene:ENSG00000163655.16 transcript:ENST00000496455.7 gene_biotype:protein_coding transcript_biotype:protein_coding gene_symbol:GMPS description:guanine monophosphate synthase [Source:HGNC Symbol;Acc:HGNC:4378]	FALSE	TRUE	45.4545	28	33	28	High	High	High	High	1.038	0.953	0.904	102.7	106.6	97.9	92.8	4324.2	4487.3	4119.8	3907.5	3718.5	4079.9	4119.8	3161.9	24	24	24	24	90.6
High	ENSP00000352964.2	pep chromosome:GRCh38:5:177483394:177497561:-1 gene:ENSG00000196923.14 transcript:ENST00000359895.6 gene_biotype:protein_coding transcript_biotype:protein_coding gene_symbol:PDLIM7 description:PDZ and LIM domain 7 [Source:HGNC Symbol;Acc:HGNC:22958]	FALSE	TRUE	65.0118	26	51	18	High	High	High	High	0.898	0.879	0.824	111.1	99.7	97.7	91.6	8931.2	8017.9	7854.7	7362.7	7680.2	7289.9	7854.7	5957.8	27	27	27	27	131.52
High	ENSP00000333664.8	pep chromosome:GRCh38:3:38122715:38137127:-1 gene:ENSG00000060971.18 transcript:ENST00000333167.13 gene_biotype:protein_coding transcript_biotype:protein_coding gene_symbol:ACAA1 description:acetyl-CoA acyltransferase 1 [Source:HGNC Symbol;Acc:HGNC:82]	FALSE	TRUE	61.5566	18	28	18	High	High	High	High	0.864	1.035	1.056	101.1	87.4	104.6	106.8	3406	2943.4	3524.3	3598.1	2928.9	2676.1	3524.3	2911.5	19	19	19	19	110.06
High	ENSP00000468041.1	pep chromosome:GRCh38:19:36140108:36150349:1 gene:ENSG00000126247.11 transcript:ENST00000587718.5 gene_biotype:protein_coding transcript_biotype:protein_coding gene_symbol:CAPNS1 description:calpain small subunit 1 [Source:HGNC Symbol;Acc:HGNC:1481]	FALSE	TRUE	59.0062	13	42	13	High	High	High	High	1	0.954	0.931	103	103	98.2	95.9	6716.7	6717.1	6409.1	6254	5775.9	6107.3	6409.1	5060.7	18	18	18	18	151.12
High	ENSP00000346050.3	pep chromosome:GRCh38:4:151099628:151104642:1 gene:ENSG00000145425.10 transcript:ENST00000274065.9 gene_biotype:protein_coding transcript_biotype:protein_coding gene_symbol:RPS3A description:ribosomal protein S3A [Source:HGNC Symbol;Acc:HGNC:10421]	FALSE	TRUE	71.2121	25	67	25	High	High	High	High	1.091	1.056	1.022	95.9	104.7	101.3	98.1	13170	14366	13903.9	13465.5	11325.3	13061.7	13903.9	10896.2	27	27	27	27	185.54
High	ENSP00000351740.2	pep chromosome:GRCh38:4:38867806:38945739:1 gene:ENSG00000197712.12 transcript:ENST00000358869.5 gene_biotype:protein_coding transcript_biotype:protein_coding gene_symbol:FAM114A1 description:family with sequence similarity 114 member A1 [Source:HGNC Symbol;Acc:HGNC:25087]	FALSE	TRUE	37.6554	19	36	19	High	High	High	High	0.956	1.029	1.01	100.1	95.7	103	101.2	7026.7	6715.5	7227.4	7098.2	6042.5	6105.8	7227.4	5743.9	21	21	21	21	108.76
High	ENSP00000365938.3	pep chromosome:GRCh38:13:95801580:96053401:-1 gene:ENSG00000102595.20 transcript:ENST00000376747.8 gene_biotype:protein_coding transcript_biotype:protein_coding gene_symbol:UGGT2 description:UDP-glucose glycoprotein glucosyltransferase 2 [Source:HGNC Symbol;Acc:HGNC:15664]	FALSE	TRUE	20.7784	34	35	31	High	High	High	High	0.854	0.916	0.999	106.1	90.6	97.2	106.1	4406.5	3761.4	4036.5	4403.4	3789.3	3419.9	4036.5	3563.2	25	25	25	25	93.77
High	ENSP00000425634.1	pep chromosome:GRCh38:5:140673905:140691370:-1 gene:ENSG00000170445.15 transcript:ENST00000504156.7 gene_biotype:protein_coding transcript_biotype:protein_coding gene_symbol:HARS description:histidyl-tRNA synthetase [Source:HGNC Symbol;Acc:HGNC:4816]	TRUE	TRUE	51.8664	32	46	26	High	High	High	High	1.079	1.052	1.024	96.3	103.9	101.3	98.6	6479	6988.1	6813.8	6633.8	5571.5	6353.6	6813.8	5368	30	30	30	30	131.16
High	P12763	Alpha-2-HS-glycoprotein OS=Bos taurus GN=AHSG PE=1 SV=2	TRUE	FALSE	41.7827	18	185	18	High	High	High	High	1.136	0.771	0.876	105.7	120.1	81.5	92.7	36577.6	41542.5	28183.2	32054.9	31454.3	37770.7	28183.2	25938.7	18	18	18	18	521.26
High	ENSP00000264758.6	pep chromosome:GRCh38:4:2843857:2930073:1 gene:ENSG00000087274.17 transcript:ENST00000264758.11 gene_biotype:protein_coding transcript_biotype:protein_coding gene_symbol:ADD1 description:adducin 1 [Source:HGNC Symbol;Acc:HGNC:243]	FALSE	TRUE	32.5521	20	30	1	High	High	High	High	0.894	0.839	0.876	110.8	99.1	93	97.1	5553.6	4963.9	4659.3	4867	4775.7	4513.2	4659.3	3938.4	22	22	22	22	107.57
High	ENSP00000497594.1	pep chromosome:GRCh38:15:25337247:25439024:-1 gene:ENSG00000114062.20 transcript:ENST00000650110.1 gene_biotype:protein_coding transcript_biotype:protein_coding gene_symbol:UBE3A description:ubiquitin protein ligase E3A [Source:HGNC Symbol;Acc:HGNC:12496]	FALSE	TRUE	31.3143	23	26	23	High	High	High	High	1.056	1.069	1.086	95	100.3	101.6	103.1	2619.3	2765.1	2800.5	2843.8	2252.4	2514.1	2800.5	2301.2	20	20	20	20	93.3
High	ENSP00000261483.4	pep chromosome:GRCh38:5:109689366:109867178:1 gene:ENSG00000112893.9 transcript:ENST00000261483.4 gene_biotype:protein_coding transcript_biotype:protein_coding gene_symbol:MAN2A1 description:mannosidase alpha class 2A member 1 [Source:HGNC Symbol;Acc:HGNC:6824]	FALSE	TRUE	23.8636	25	30	24	High	High	High	High	1.033	0.947	0.881	103.6	107	98.1	91.3	5378.6	5553.4	5094	4736.9	4625.2	5049.2	5094	3833.1	25	25	25	25	91.55
High	ENSP00000484343.1	pep chromosome:GRCh38:6:2948164:2971048:-1 gene:ENSG00000124570.20 transcript:ENST00000612421.3 gene_biotype:protein_coding transcript_biotype:protein_coding gene_symbol:SERPINB6 description:serpin family B member 6 [Source:HGNC Symbol;Acc:HGNC:8950]	FALSE	TRUE	48.1013	17	41	16	High	High	High	High	0.918	0.964	0.998	103.1	94.7	99.4	102.8	5244.8	4816.1	5057.1	5232.4	4510.2	4378.9	5057.1	4234.1	21	21	21	21	128.63
High	ENSP00000265069.8	pep chromosome:GRCh38:5:32354350:32444740:-1 gene:ENSG00000056097.16 transcript:ENST00000265069.13 gene_biotype:protein_coding transcript_biotype:protein_coding gene_symbol:ZFR description:zinc finger RNA binding protein [Source:HGNC Symbol;Acc:HGNC:17277]	FALSE	TRUE	26.3501	24	27	24	High	High	High	High	1.237	1.135	1.006	91.4	113	103.7	91.9	4008.9	4957.6	4552.1	4032.7	3447.4	4507.5	4552.1	3263.2	22	22	22	22	91.32
High	ENSP00000290650.4	pep chromosome:GRCh38:15:42942897:43106038:-1 gene:ENSG00000159459.12 transcript:ENST00000290650.9 gene_biotype:protein_coding transcript_biotype:protein_coding gene_symbol:UBR1 description:ubiquitin protein ligase E3 component n-recognin 1 [Source:HGNC Symbol;Acc:HGNC:16808]	FALSE	TRUE	16.5237	25	27	25	High	High	High	High	1.038	0.986	1.001	99.4	103.1	98	99.5	3144.1	3263.4	3100	3147.7	2703.7	2967.1	3100	2547.1	20	20	20	20	92.29
High	ENSP00000360893.3	pep chromosome:GRCh38:20:49113341:49188367:-1 gene:ENSG00000124214.19 transcript:ENST00000371828.7 gene_biotype:protein_coding transcript_biotype:protein_coding gene_symbol:STAU1 description:staufen double-stranded RNA binding protein 1 [Source:HGNC Symbol;Acc:HGNC:11370]	FALSE	TRUE	45.4183	23	25	21	High	High	High	High	1.076	1.024	0.96	98.5	106	100.9	94.6	3361.3	3615.4	3443.1	3225.9	2890.5	3287.2	3443.1	2610.4	21	21	21	21	79.5
High	ENSP00000410242.2	pep chromosome:GRCh38:3:185643975:185825012:-1 gene:ENSG00000073792.15 transcript:ENST00000457616.6 gene_biotype:protein_coding transcript_biotype:protein_coding gene_symbol:IGF2BP2 description:insulin like growth factor 2 mRNA binding protein 2 [Source:HGNC Symbol;Acc:HGNC:28867]	FALSE	TRUE	43.8017	24	37	22	High	High	High	High	1.041	1.092	0.983	97.2	101.2	106.1	95.5	4211.5	4384.9	4599.8	4140.2	3621.6	3986.8	4599.8	3350.3	19	19	19	19	104.59
High	ENSP00000378392.2	pep chromosome:GRCh38:10:71816299:71851325:-1 gene:ENSG00000197746.14 transcript:ENST00000394934.4 gene_biotype:protein_coding transcript_biotype:protein_coding gene_symbol:PSAP description:prosaposin [Source:HGNC Symbol;Acc:HGNC:9498]	FALSE	TRUE	39.6584	21	40	21	High	High	High	High	0.84	0.957	1.097	102.7	86.3	98.3	112.7	7638.5	6416.4	7312.1	8376.9	6568.6	5833.8	7312.1	6778.6	21	21	21	21	130.89
High	ENSP00000284984.2	pep chromosome:GRCh38:21:26835755:26845409:-1 gene:ENSG00000154734.15 transcript:ENST00000284984.8 gene_biotype:protein_coding transcript_biotype:protein_coding gene_symbol:ADAMTS1 description:ADAM metallopeptidase with thrombospondin type 1 motif 1 [Source:HGNC Symbol;Acc:HGNC:217]	FALSE	TRUE	31.6443	24	30	23	High	High	High	High	0.764	0.909	0.861	113.2	86.5	102.9	97.4	5774.9	4412	5249.6	4971.2	4966	4011.5	5249.6	4022.7	23	23	23	23	96.69
High	ENSP00000263036.3	pep chromosome:GRCh38:10:13099449:13136923:1 gene:ENSG00000123240.17 transcript:ENST00000263036.9 gene_biotype:protein_coding transcript_biotype:protein_coding gene_symbol:OPTN description:optineurin [Source:HGNC Symbol;Acc:HGNC:17142]	FALSE	TRUE	45.5806	26	41	25	High	High	High	High	0.917	0.919	0.973	105	96.3	96.5	102.2	6832.5	6263.9	6277.5	6645.6	5875.5	5695.2	6277.5	5377.6	26	26	26	26	108.28
High	ENSP00000478495.1	pep chromosome:GRCh38:CHR_HSCHR8_3_CTG7:143803386:143816310:-1 gene:ENSG00000274081.4 transcript:ENST00000612237.3 gene_biotype:protein_coding transcript_biotype:protein_coding gene_symbol:PUF60 description:poly(U) binding splicing factor 60 [Source:HGNC Symbol;Acc:HGNC:17042]	FALSE	TRUE	45.7565	21	33	21	High	High	High	High	1.005	0.954	0.937	102.7	103.2	98	96.2	3727.7	3747.9	3557.2	3493.2	3205.6	3407.6	3557.2	2826.7	23	23	23	23	109.17
High	ENSP00000348100.3	pep chromosome:GRCh38:4:2844150:2930062:1 gene:ENSG00000087274.17 transcript:ENST00000355842.7 gene_biotype:protein_coding transcript_biotype:protein_coding gene_symbol:ADD1 description:adducin 1 [Source:HGNC Symbol;Acc:HGNC:243]	FALSE	TRUE	37.3112	20	30	1	High	High	High	High	1.372	1.054	1.064	89.1	122.2	93.9	94.8	91.3	125.2	96.2	97.1	78.5	113.9	96.2	78.6	1	1	1	1	107.85
High	ENSP00000288235.4	pep chromosome:GRCh38:15:59132434:59372871:-1 gene:ENSG00000157483.9 transcript:ENST00000288235.9 gene_biotype:protein_coding transcript_biotype:protein_coding gene_symbol:MYO1E description:myosin IE [Source:HGNC Symbol;Acc:HGNC:7599]	FALSE	TRUE	25.722	25	29	25	High	High	High	High	0.986	0.969	0.999	101.2	99.7	98	101.1	3947.7	3891.5	3824.1	3945.5	3394.8	3538.2	3824.1	3192.7	25	25	25	25	92.45
High	ENSP00000410608.1	pep chromosome:GRCh38:2:55287842:55419856:-1 gene:ENSG00000115355.17 transcript:ENST00000436346.7 gene_biotype:protein_coding transcript_biotype:protein_coding gene_symbol:CCDC88A description:coiled-coil domain containing 88A [Source:HGNC Symbol;Acc:HGNC:25523]	FALSE	TRUE	16.8359	31	35	30	High	High	High	High	0.953	0.962	1.054	100.8	96.1	96.9	106.2	5028.2	4793.9	4837.6	5300.8	4323.9	4358.7	4837.6	4289.4	29	29	29	29	101.46
High	ENSP00000497128.1	pep chromosome:GRCh38:17:32444461:32483295:1 gene:ENSG00000108671.11 transcript:ENST00000649012.1 gene_biotype:protein_coding transcript_biotype:protein_coding gene_symbol:PSMD11 description:proteasome 26S subunit, non-ATPase 11 [Source:HGNC Symbol;Acc:HGNC:9556]	FALSE	TRUE	54.7393	24	39	23	High	High	High	High	1.072	1.026	0.971	98.3	105.4	100.9	95.4	6007.3	6441	6162.5	5831.3	5165.9	5856.2	6162.5	4718.7	26	26	26	26	121.2
High	ENSP00000496394.1	pep chromosome:GRCh38:22:37697048:37776556:1 gene:ENSG00000100106.22 transcript:ENST00000644935.1 gene_biotype:protein_coding transcript_biotype:protein_coding gene_symbol:TRIOBP description:TRIO and F-actin binding protein [Source:HGNC Symbol;Acc:HGNC:17009]	FALSE	TRUE	12.2622	30	38	28	High	High	High	High	0.909	0.931	0.915	106.5	96.9	99.2	97.5	4188.8	3809.2	3899.7	3834.1	3602.1	3463.4	3899.7	3102.6	27	27	27	27	115.39
High	ENSP00000314837.5	pep chromosome:GRCh38:11:66257703:66267860:1 gene:ENSG00000174996.11 transcript:ENST00000316924.9 gene_biotype:protein_coding transcript_biotype:protein_coding gene_symbol:KLC2 description:kinesin light chain 2 [Source:HGNC Symbol;Acc:HGNC:20716]	FALSE	TRUE	45.3376	26	32	20	High	High	High	High	1.01	1.03	1.034	98.2	99.1	101.2	101.5	3156.4	3186.8	3251.8	3262.4	2714.3	2897.4	3251.8	2640	18	18	18	18	98.73
High	ENSP00000481721.1	pep chromosome:GRCh38:9:98199011:98255649:-1 gene:ENSG00000095383.20 transcript:ENST00000465784.7 gene_biotype:protein_coding transcript_biotype:protein_coding gene_symbol:TBC1D2 description:TBC1 domain family member 2 [Source:HGNC Symbol;Acc:HGNC:18026]	FALSE	TRUE	30.819	24	27	23	High	High	High	High	0.933	1	0.965	102.6	95.8	102.6	99	3033.1	2830.8	3032.7	2927.7	2608.3	2573.8	3032.7	2369.1	21	21	21	21	93.39
High	ENSP00000261416.7	pep chromosome:GRCh38:5:74685233:74721288:1 gene:ENSG00000049860.14 transcript:ENST00000261416.12 gene_biotype:protein_coding transcript_biotype:protein_coding gene_symbol:HEXB description:hexosaminidase subunit beta [Source:HGNC Symbol;Acc:HGNC:4879]	FALSE	TRUE	37.4101	21	44	19	High	High	High	High	0.873	0.901	0.929	108	94.3	97.3	100.3	8495.9	7413.9	7653.9	7891	7305.9	6740.8	7653.9	6385.4	22	22	22	22	127.99
High	ENSP00000245206.5	pep chromosome:GRCh38:16:58707131:58734316:-1 gene:ENSG00000125166.13 transcript:ENST00000245206.10 gene_biotype:protein_coding transcript_biotype:protein_coding gene_symbol:GOT2 description:glutamic-oxaloacetic transaminase 2 [Source:HGNC Symbol;Acc:HGNC:4433]	FALSE	TRUE	49.7674	21	45	21	High	High	High	High	0.989	0.979	1.028	100.1	99	98	102.9	8007.4	7917.1	7836.7	8229.8	6885.8	7198.2	7836.7	6659.5	24	24	24	24	145.3
High	ENSP00000494919.1	pep chromosome:GRCh38:CHR_HG1_PATCH:24094310:24104124:1 gene:ENSG00000285241.2 transcript:ENST00000645217.2 gene_biotype:protein_coding transcript_biotype:protein_coding gene_symbol:PCK2 description:phosphoenolpyruvate carboxykinase 2, mitochondrial [Source:HGNC Symbol;Acc:HGNC:8725]	FALSE	TRUE	43.75	24	25	23	High	High	High	High	0.928	1.28	1.239	89.9	83.5	115.2	111.4	2750.2	2551.9	3521.2	3407.1	2365	2320.2	3521.2	2757	22	22	22	22	84.98
High	ENSP00000386810.3	pep chromosome:GRCh38:2:107826937:107890841:1 gene:ENSG00000196862.9 transcript:ENST00000408999.3 gene_biotype:protein_coding transcript_biotype:protein_coding gene_symbol:RGPD4 description:RANBP2 like and GRIP domain containing 4 [Source:HGNC Symbol;Acc:HGNC:32417]	FALSE	TRUE	19.7383	32	33	2	High	High	High	High	1.125	1.004	1.095	94.7	106.5	95.1	103.7	281.8	317.1	283	308.7	242.3	288.3	283	249.8	2	2	2	2	98.39
High	ENSP00000409456.1	pep chromosome:GRCh38:9:83970313:83980190:-1 gene:ENSG00000165119.21 transcript:ENST00000457156.5 gene_biotype:protein_coding transcript_biotype:protein_coding gene_symbol:HNRNPK description:heterogeneous nuclear ribonucleoprotein K [Source:HGNC Symbol;Acc:HGNC:5044]	FALSE	TRUE	51.4512	18	55	1	High	High	High	High	1.065	1.037	1.058	96.2	102.4	99.7	101.7	189.4	201.8	196.4	200.4	162.9	183.5	196.4	162.1	1	1	1	1	167.06
High	ENSP00000263354.2	pep chromosome:GRCh38:19:47487637:47515063:-1 gene:ENSG00000105402.8 transcript:ENST00000263354.8 gene_biotype:protein_coding transcript_biotype:protein_coding gene_symbol:NAPA description:NSF attachment protein alpha [Source:HGNC Symbol;Acc:HGNC:7641]	FALSE	TRUE	71.1864	19	30	19	High	High	High	High	0.943	0.95	0.956	103.9	98	98.7	99.4	4040.7	3809.3	3838.3	3864.3	3474.7	3463.5	3838.3	3127	21	21	21	21	101.87
High	ENSP00000336721.4	pep chromosome:GRCh38:5:154712843:154817605:1 gene:ENSG00000155506.17 transcript:ENST00000336314.9 gene_biotype:protein_coding transcript_biotype:protein_coding gene_symbol:LARP1 description:La ribonucleoprotein domain family member 1 [Source:HGNC Symbol;Acc:HGNC:29531]	FALSE	TRUE	33.5623	29	36	6	High	High	High	High	1.045	1.114	1.047	95.1	99.4	105.9	99.6	3726.7	3894.3	4151.3	3903.3	3204.7	3540.8	4151.3	3158.5	25	25	25	25	109.9
High	ENSP00000210313.2	pep chromosome:GRCh38:9:120816053:120842922:-1 gene:ENSG00000095261.14 transcript:ENST00000210313.8 gene_biotype:protein_coding transcript_biotype:protein_coding gene_symbol:PSMD5 description:proteasome 26S subunit, non-ATPase 5 [Source:HGNC Symbol;Acc:HGNC:9563]	FALSE	TRUE	47.2222	19	27	19	High	High	High	High	0.926	0.974	1.003	102.5	94.9	99.8	102.9	4563.1	4223.2	4442.4	4579	3924	3839.8	4442.4	3705.3	22	22	22	22	97.08
High	ENSP00000370115.5	pep chromosome:GRCh38:6:2832332:2841863:-1 gene:ENSG00000021355.13 transcript:ENST00000380739.6 gene_biotype:protein_coding transcript_biotype:protein_coding gene_symbol:SERPINB1 description:serpin family B member 1 [Source:HGNC Symbol;Acc:HGNC:3311]	FALSE	TRUE	45.1187	20	26	19	High	High	High	High	0.946	0.989	0.97	102.4	96.9	101.3	99.3	3263.3	3087.9	3228.7	3165.1	2806.2	2807.6	3228.7	2561.2	21	21	21	21	90.72
High	ENSP00000380378.4	pep chromosome:GRCh38:17:2593654:2685615:1 gene:ENSG00000007168.13 transcript:ENST00000397195.10 gene_biotype:protein_coding transcript_biotype:protein_coding gene_symbol:PAFAH1B1 description:platelet activating factor acetylhydrolase 1b regulatory subunit 1 [Source:HGNC Symbol;Acc:HGNC:8574]	FALSE	TRUE	56.5854	21	39	13	High	High	High	High	0.991	0.976	0.948	102.2	101.3	99.7	96.8	6000.5	5947.7	5854.4	5685.7	5160	5407.7	5854.4	4600.8	24	24	24	24	118.33
High	ENSP00000494314.1	pep chromosome:GRCh38:18:62187255:62310217:1 gene:ENSG00000134444.14 transcript:ENST00000644646.1 gene_biotype:protein_coding transcript_biotype:protein_coding gene_symbol:RELCH description:RAB11 binding and LisH domain, coiled-coil and HEAT repeat containing [Source:HGNC Symbol;Acc:HGNC:29289]	FALSE	TRUE	25.9046	24	24	24	High	High	High	High	0.957	1.027	1.022	99.9	95.5	102.6	102	3273.9	3131.8	3363.3	3344.3	2815.3	2847.4	3363.3	2706.2	22	22	22	22	74.89
High	ENSP00000349856.4	pep chromosome:GRCh38:9:131430090:131500171:1 gene:ENSG00000130723.20 transcript:ENST00000357304.8 gene_biotype:protein_coding transcript_biotype:protein_coding gene_symbol:PRRC2B description:proline rich coiled-coil 2B [Source:HGNC Symbol;Acc:HGNC:28121]	FALSE	TRUE	14.8497	27	27	25	High	High	High	High	0.917	0.857	0.861	110	100.9	94.3	94.8	3709	3400.6	3179.8	3194.9	3189.5	3091.8	3179.8	2585.3	22	22	22	22	74.75
High	ENSP00000417078.1	pep chromosome:GRCh38:3:154272546:154324487:-1 gene:ENSG00000174953.14 transcript:ENST00000496811.6 gene_biotype:protein_coding transcript_biotype:protein_coding gene_symbol:DHX36 description:DEAH-box helicase 36 [Source:HGNC Symbol;Acc:HGNC:14410]	FALSE	TRUE	32.2421	26	27	24	High	High	High	High	1.047	1.045	1.01	97.5	102.1	101.9	98.5	3272.6	3427.7	3419.2	3305.9	2814.2	3116.5	3419.2	2675.1	24	24	24	24	89.4
High	ENSP00000386537.1	pep chromosome:GRCh38:2:232697331:232858627:1 gene:ENSG00000204120.14 transcript:ENST00000409547.5 gene_biotype:protein_coding transcript_biotype:protein_coding gene_symbol:GIGYF2 description:GRB10 interacting GYF protein 2 [Source:HGNC Symbol;Acc:HGNC:11960]	FALSE	TRUE	24.5574	28	40	26	High	High	High	High	1.019	1.003	0.989	99.7	101.6	100.1	98.6	5049.9	5143.7	5066.1	4993.5	4342.6	4676.7	5066.1	4040.7	25	25	25	25	126.94
High	ENSP00000400815.3	pep chromosome:GRCh38:16:19555415:19701124:1 gene:ENSG00000103544.15 transcript:ENST00000438132.7 gene_biotype:protein_coding transcript_biotype:protein_coding gene_symbol:VPS35L description:VPS35 endosomal protein sorting factor like [Source:HGNC Symbol;Acc:HGNC:24641]	FALSE	TRUE	28.4221	24	26	24	High	High	High	High	0.959	0.963	0.946	103.4	99.2	99.6	97.8	3226.5	3095.2	3107.6	3050.9	2774.6	2814.2	3107.6	2468.8	22	22	22	22	84.1
High	ENSP00000264951.4	pep chromosome:GRCh38:3:142306607:142448062:-1 gene:ENSG00000114127.10 transcript:ENST00000264951.8 gene_biotype:protein_coding transcript_biotype:protein_coding gene_symbol:XRN1 description:5'-3' exoribonuclease 1 [Source:HGNC Symbol;Acc:HGNC:30654]	FALSE	TRUE	17.5264	26	27	26	High	High	High	High	0.986	0.839	0.793	110.6	109	92.8	87.6	3307.5	3262.4	2775.2	2621.7	2844.2	2966.2	2775.2	2121.5	24	24	24	24	84.69
High	ENSP00000443150.1	pep chromosome:GRCh38:12:6556871:6568691:-1 gene:ENSG00000111641.11 transcript:ENST00000541778.5 gene_biotype:protein_coding transcript_biotype:protein_coding gene_symbol:NOP2 description:NOP2 nucleolar protein [Source:HGNC Symbol;Acc:HGNC:7867]	FALSE	TRUE	33.2921	23	27	1	High	High	High	High	0.983	0.954	0.927	103.5	101.8	98.8	96	90	88.5	85.9	83.5	77.4	80.5	85.9	67.5	1	1	1	1	85.45
High	ENSP00000432008.1	pep chromosome:GRCh38:11:207511:215113:1 gene:ENSG00000177963.14 transcript:ENST00000526104.5 gene_biotype:protein_coding transcript_biotype:protein_coding gene_symbol:RIC8A description:RIC8 guanine nucleotide exchange factor A [Source:HGNC Symbol;Acc:HGNC:29550]	FALSE	TRUE	43.1262	23	33	21	High	High	High	High	1.06	1.011	0.982	98.7	104.6	99.8	96.9	5574.4	5907.1	5637.6	5476.2	4793.6	5370.8	5637.6	4431.4	27	27	27	27	91.98
High	ENSP00000382595.3	pep chromosome:GRCh38:4:56436138:56461361:1 gene:ENSG00000128050.8 transcript:ENST00000399688.7 gene_biotype:protein_coding transcript_biotype:protein_coding gene_symbol:PAICS description:phosphoribosylaminoimidazole carboxylase and phosphoribosylaminoimidazolesuccinocarboxamide synthase [Source:HGNC Symbol;Acc:HGNC:8587]	FALSE	TRUE	47.2222	23	34	23	High	High	High	High	1.088	1.118	1.098	93	101.1	103.9	102.1	6983.9	7597.6	7805	7667.7	6005.7	6907.8	7805	6204.7	24	24	24	24	104.39
High	ENSP00000351209.5	pep chromosome:GRCh38:1:16124337:16156069:-1 gene:ENSG00000142627.13 transcript:ENST00000358432.8 gene_biotype:protein_coding transcript_biotype:protein_coding gene_symbol:EPHA2 description:EPH receptor A2 [Source:HGNC Symbol;Acc:HGNC:3386]	FALSE	TRUE	29.3033	25	31	24	High	High	High	High	1.031	0.983	1.131	96.5	99.5	94.8	109.2	4471.7	4608.6	4393.8	5058.6	3845.4	4190.1	4393.8	4093.4	20	20	20	20	98.08
High	ENSP00000425824.1	pep chromosome:GRCh38:4:113451032:113761738:-1 gene:ENSG00000145349.17 transcript:ENST00000511664.6 gene_biotype:protein_coding transcript_biotype:protein_coding gene_symbol:CAMK2D description:calcium/calmodulin dependent protein kinase II delta [Source:HGNC Symbol;Acc:HGNC:1462]	FALSE	TRUE	43.7148	20	44	1	High	High	High	High	1.063	1.075	1.079	94.8	100.8	102	102.3	5373.6	5714	5777.1	5798.8	4620.9	5195.2	5777.1	4692.4	22	22	22	22	140.14
High	ENSP00000477590.1	pep chromosome:GRCh38:8:86514435:86561498:1 gene:ENSG00000085719.13 transcript:ENST00000517490.6 gene_biotype:protein_coding transcript_biotype:protein_coding gene_symbol:CPNE3 description:copine 3 [Source:HGNC Symbol;Acc:HGNC:2316]	FALSE	TRUE	42.8305	19	29	18	High	High	High	High	1.039	0.986	0.942	100.8	104.8	99.4	95	3432.5	3566	3384.1	3233.9	2951.7	3242.2	3384.1	2616.9	20	20	20	20	112.15
High	ENSP00000463393.1	pep chromosome:GRCh38:1:120150898:120176520:-1 gene:ENSG00000265808.4 transcript:ENST00000578049.4 gene_biotype:protein_coding transcript_biotype:protein_coding gene_symbol:SEC22B description:SEC22 homolog B, vesicle trafficking protein (gene/pseudogene) [Source:HGNC Symbol;Acc:HGNC:10700]	FALSE	TRUE	64.6512	14	34	14	High	High	High	High	1	1.083	1.083	96	96	104	104	5109.5	5111.8	5535.6	5533.3	4393.8	4647.7	5535.6	4477.5	16	16	16	16	121.46
High	ENSP00000419446.2	pep chromosome:GRCh38:8:38996973:39105261:1 gene:ENSG00000168615.12 transcript:ENST00000487273.7 gene_biotype:protein_coding transcript_biotype:protein_coding gene_symbol:ADAM9 description:ADAM metallopeptidase domain 9 [Source:HGNC Symbol;Acc:HGNC:216]	FALSE	TRUE	33.6996	23	31	23	High	High	High	High	0.903	0.956	1.019	103.1	93.1	98.7	105.1	5495	4960.2	5255.6	5598.2	4725.3	4509.8	5255.6	4530	21	21	21	21	100.62
High	ENSP00000377061.2	pep chromosome:GRCh38:3:126988594:127037392:1 gene:ENSG00000114554.11 transcript:ENST00000393409.2 gene_biotype:protein_coding transcript_biotype:protein_coding gene_symbol:PLXNA1 description:plexin A1 [Source:HGNC Symbol;Acc:HGNC:9099]	FALSE	TRUE	16.403	29	29	19	High	High	High	High	0.909	0.941	1.004	103.8	94.4	97.7	104.2	1596.4	1451.4	1502.7	1602.3	1372.8	1319.6	1502.7	1296.6	15	15	15	15	83.43
High	ENSP00000264932.6	pep chromosome:GRCh38:5:218320:257082:1 gene:ENSG00000073578.17 transcript:ENST00000264932.11 gene_biotype:protein_coding transcript_biotype:protein_coding gene_symbol:SDHA description:succinate dehydrogenase complex flavoprotein subunit A [Source:HGNC Symbol;Acc:HGNC:10680]	FALSE	TRUE	37.3494	21	28	21	High	High	High	High	0.965	0.971	0.964	102.5	99	99.5	98.9	5064.9	4890	4916.3	4885	4355.5	4446	4916.3	3953	19	19	19	19	86.53
High	ENSP00000341885.4	pep chromosome:GRCh38:16:1962058:1964826:-1 gene:ENSG00000140988.16 transcript:ENST00000343262.9 gene_biotype:protein_coding transcript_biotype:protein_coding gene_symbol:RPS2 description:ribosomal protein S2 [Source:HGNC Symbol;Acc:HGNC:10404]	FALSE	TRUE	61.7747	22	60	21	High	High	High	High	1.101	1.104	1.071	93.5	103	103.3	100.2	13821.3	15213.2	15257.8	14808.4	11885.4	13832	15257.8	11982.9	26	26	26	26	151.5
High	ENSP00000275603.4	pep chromosome:GRCh38:7:56051765:56063989:1 gene:ENSG00000146731.11 transcript:ENST00000275603.9 gene_biotype:protein_coding transcript_biotype:protein_coding gene_symbol:CCT6A description:chaperonin containing TCP1 subunit 6A [Source:HGNC Symbol;Acc:HGNC:1620]	FALSE	TRUE	47.8343	26	54	21	High	High	High	High	1.081	1.094	1.083	94	101.6	102.8	101.7	8097.3	8750.9	8854.9	8766.1	6963.1	7956.4	8854.9	7093.5	27	27	27	27	153.84
High	ENSP00000478767.1	pep chromosome:GRCh38:17:50133737:50150677:-1 gene:ENSG00000108819.11 transcript:ENST00000612501.2 gene_biotype:protein_coding transcript_biotype:protein_coding gene_symbol:PPP1R9B description:protein phosphatase 1 regulatory subunit 9B [Source:HGNC Symbol;Acc:HGNC:9298]	FALSE	TRUE	33.9045	22	24	21	High	High	High	High	0.968	0.933	0.902	105.2	101.8	98.1	94.9	3921.4	3795.3	3658.7	3538.9	3372.1	3450.7	3658.7	2863.7	19	19	19	19	90.54
High	ENSP00000364198.1	pep chromosome:GRCh38:X:54808371:54816007:1 gene:ENSG00000102316.17 transcript:ENST00000375058.5 gene_biotype:protein_coding transcript_biotype:protein_coding gene_symbol:MAGED2 description:MAGE family member D2 [Source:HGNC Symbol;Acc:HGNC:16353]	FALSE	TRUE	43.0693	27	42	23	High	High	High	High	1.043	1.04	0.987	98.3	102.5	102.2	97	5915.5	6170.8	6152.4	5840.7	5086.9	5610.6	6152.4	4726.3	25	25	25	25	123.16
High	ENSP00000350170.3	pep chromosome:GRCh38:3:180912670:180982753:1 gene:ENSG00000114416.18 transcript:ENST00000357559.9 gene_biotype:protein_coding transcript_biotype:protein_coding gene_symbol:FXR1 description:FMR1 autosomal homolog 1 [Source:HGNC Symbol;Acc:HGNC:4023]	FALSE	TRUE	45.0886	23	29	21	High	High	High	High	0.943	1.012	0.99	101.4	95.6	102.6	100.4	4173.6	3933.8	4224.4	4131.8	3589	3576.6	4224.4	3343.4	22	22	22	22	103.01
High	ENSP00000387654.2	pep chromosome:GRCh38:2:70258137:70281185:1 gene:ENSG00000116005.12 transcript:ENST00000433351.7 gene_biotype:protein_coding transcript_biotype:protein_coding gene_symbol:PCYOX1 description:prenylcysteine oxidase 1 [Source:HGNC Symbol;Acc:HGNC:20588]	FALSE	TRUE	36.6337	18	54	18	High	High	High	High	0.856	0.92	1.003	105.8	90.6	97.4	106.2	7855	6725.3	7226	7879.5	6754.8	6114.7	7226	6376.1	23	23	23	23	134.76
High	ENSP00000429082.1	pep chromosome:GRCh38:8:140658402:140921219:-1 gene:ENSG00000169398.19 transcript:ENST00000517887.5 gene_biotype:protein_coding transcript_biotype:protein_coding gene_symbol:PTK2 description:protein tyrosine kinase 2 [Source:HGNC Symbol;Acc:HGNC:9611]	FALSE	TRUE	29.0146	28	31	27	High	High	High	High	0.941	0.956	1.001	102.6	96.5	98.1	102.7	4516.7	4249.3	4319.2	4520.7	3884.1	3863.5	4319.2	3658.1	29	29	29	29	90.22
High	ENSP00000316454.4	pep chromosome:GRCh38:11:66070272:66244744:1 gene:ENSG00000175115.12 transcript:ENST00000320580.9 gene_biotype:protein_coding transcript_biotype:protein_coding gene_symbol:PACS1 description:phosphofurin acidic cluster sorting protein 1 [Source:HGNC Symbol;Acc:HGNC:30032]	FALSE	TRUE	32.918	25	29	23	High	High	High	High	0.946	0.926	0.871	106.9	101.1	99	93.1	4081.2	3860.6	3779.3	3553.6	3509.6	3510.1	3779.3	2875.5	24	24	24	24	95.58
High	ENSP00000300417.6	pep chromosome:GRCh38:9:127451486:127503501:1 gene:ENSG00000148356.13 transcript:ENST00000300417.10 gene_biotype:protein_coding transcript_biotype:protein_coding gene_symbol:LRSAM1 description:leucine rich repeat and sterile alpha motif containing 1 [Source:HGNC Symbol;Acc:HGNC:25135]	FALSE	TRUE	40.249	26	26	26	High	High	High	High	0.919	0.998	1.001	102.1	93.8	101.9	102.2	3189.4	2932.1	3183.5	3193.8	2742.7	2665.9	3183.5	2584.4	21	21	21	21	86.36
High	ENSP00000357520.1	pep chromosome:GRCh38:1:154156969:154183205:-1 gene:ENSG00000143549.21 transcript:ENST00000328159.9 gene_biotype:protein_coding transcript_biotype:protein_coding gene_symbol:TPM3 description:tropomyosin 3 [Source:HGNC Symbol;Acc:HGNC:12012]	FALSE	TRUE	70.1613	27	158	4	High	High	High	High	0.891	0.863	0.804	112.4	100.2	97	90.4	1606.6	1432	1386.1	1292	1381.6	1302	1386.1	1045.5	4	4	4	4	429.31
High	ENSP00000356481.3	pep chromosome:GRCh38:1:184791032:184974508:-1 gene:ENSG00000135842.17 transcript:ENST00000367511.4 gene_biotype:protein_coding transcript_biotype:protein_coding gene_symbol:NIBAN1 description:niban apoptosis regulator 1 [Source:HGNC Symbol;Acc:HGNC:16784]	FALSE	TRUE	30.819	26	29	25	High	High	High	High	1.218	1.758	1.703	70.4	85.8	123.8	120	3326.8	4052.1	5847.6	5665.7	2860.8	3684.2	5847.6	4584.6	25	25	25	25	89.91
High	ENSP00000222553.3	pep chromosome:GRCh38:7:106248298:106284983:-1 gene:ENSG00000105835.12 transcript:ENST00000222553.8 gene_biotype:protein_coding transcript_biotype:protein_coding gene_symbol:NAMPT description:nicotinamide phosphoribosyltransferase [Source:HGNC Symbol;Acc:HGNC:30092]	FALSE	TRUE	46.2322	21	32	21	High	High	High	High	0.943	0.94	1.222	97.4	91.9	91.6	119.1	3641.6	3434.8	3421.6	4449.8	3131.5	3123	3421.6	3600.8	21	21	21	21	108.03
High	ENSP00000479968.1	pep chromosome:GRCh38:5:157266123:157395594:1 gene:ENSG00000055163.20 transcript:ENST00000620254.5 gene_biotype:protein_coding transcript_biotype:protein_coding gene_symbol:CYFIP2 description:cytoplasmic FMR1 interacting protein 2 [Source:HGNC Symbol;Acc:HGNC:13760]	FALSE	TRUE	21.3089	27	35	5	High	High	High	High	1.001	1.043	1.002	98.9	99	103.1	99	659.9	660.6	688.2	661.1	567.5	600.6	688.2	535	4	4	4	4	94.54
High	ENSP00000358983.3	pep chromosome:GRCh38:10:102394503:102402524:1 gene:ENSG00000077150.20 transcript:ENST00000369966.8 gene_biotype:protein_coding transcript_biotype:protein_coding gene_symbol:NFKB2 description:nuclear factor kappa B subunit 2 [Source:HGNC Symbol;Acc:HGNC:7795]	FALSE	TRUE	32.8889	24	26	24	High	High	High	High	0.999	1.023	1.125	96.5	96.4	98.7	108.5	2827.7	2826.1	2892.4	3179.8	2431.6	2569.5	2892.4	2573.1	22	22	22	22	84.27
High	ENSP00000312606.4	pep chromosome:GRCh38:1:45551067:45570049:1 gene:ENSG00000117448.13 transcript:ENST00000351829.8 gene_biotype:protein_coding transcript_biotype:protein_coding gene_symbol:AKR1A1 description:aldo-keto reductase family 1 member A1 [Source:HGNC Symbol;Acc:HGNC:380]	FALSE	TRUE	60	19	40	18	High	High	High	High	0.903	0.955	0.956	104.9	94.7	100.2	100.2	7152.3	6455.7	6832.2	6835	6150.5	5869.6	6832.2	5530.9	20	20	20	20	141.21
High	ENSP00000424245.1	pep chromosome:GRCh38:4:113457183:113761183:-1 gene:ENSG00000145349.17 transcript:ENST00000505990.5 gene_biotype:protein_coding transcript_biotype:protein_coding gene_symbol:CAMK2D description:calcium/calmodulin dependent protein kinase II delta [Source:HGNC Symbol;Acc:HGNC:1462]	FALSE	TRUE	44.7266	20	43	1	High	High	High	High	1.095	1.241	1.251	87.2	95.5	108.2	109.1	127.1	139.2	157.7	159.1	109.3	126.6	157.7	128.7	1	1	1	1	135.82
High	ENSP00000223127.3	pep chromosome:GRCh38:7:101205984:101217581:-1 gene:ENSG00000106397.12 transcript:ENST00000223127.8 gene_biotype:protein_coding transcript_biotype:protein_coding gene_symbol:PLOD3 description:procollagen-lysine,2-oxoglutarate 5-dioxygenase 3 [Source:HGNC Symbol;Acc:HGNC:9083]	FALSE	TRUE	35.9079	27	39	27	High	High	High	High	0.889	0.928	0.873	108.4	96.3	100.6	94.6	4965.4	4413.5	4610.2	4335.7	4269.9	4012.8	4610.2	3508.4	28	28	28	28	108.22
High	ENSP00000221130.5	pep chromosome:GRCh38:8:30678066:30727846:-1 gene:ENSG00000104687.14 transcript:ENST00000221130.11 gene_biotype:protein_coding transcript_biotype:protein_coding gene_symbol:GSR description:glutathione-disulfide reductase [Source:HGNC Symbol;Acc:HGNC:4623]	FALSE	TRUE	54.2146	20	25	20	High	High	High	High	1.022	1.016	0.984	99.5	101.7	101	97.8	4237.8	4331.4	4305	4168	3644.2	3938.2	4305	3372.8	18	18	18	18	90.14
High	ENSP00000025399.6	pep chromosome:GRCh38:12:15882394:15903014:1 gene:ENSG00000023734.11 transcript:ENST00000025399.10 gene_biotype:protein_coding transcript_biotype:protein_coding gene_symbol:STRAP description:serine/threonine kinase receptor associated protein [Source:HGNC Symbol;Acc:HGNC:30796]	FALSE	TRUE	60.8815	16	35	16	High	High	High	High	1.081	1.118	1.033	94.5	102.2	105.7	97.6	5196.3	5615.1	5807.3	5366	4468.5	5105.3	5807.3	4342.2	17	17	17	17	145.04
High	ENSP00000418340.1	pep chromosome:GRCh38:3:53225702:53255974:-1 gene:ENSG00000163931.16 transcript:ENST00000469678.1 gene_biotype:protein_coding transcript_biotype:nonsense_mediated_decay gene_symbol:TKT description:transketolase [Source:HGNC Symbol;Acc:HGNC:11834]	FALSE	TRUE	62.8743	19	45	1	Medium	Medium	Medium	Medium	0.632	1.092	1.438	96.1	60.8	104.9	138.2	30.5	19.3	33.3	43.8	26.2	17.5	33.3	35.5	1	1	1	1	134.72
High	ENSP00000412130.2	pep chromosome:GRCh38:11:10573095:10693752:-1 gene:ENSG00000072952.18 transcript:ENST00000423302.6 gene_biotype:protein_coding transcript_biotype:protein_coding gene_symbol:MRVI1 description:murine retrovirus integration site 1 homolog [Source:HGNC Symbol;Acc:HGNC:7237]	FALSE	TRUE	32.6754	28	31	28	High	High	High	High	0.844	0.924	1.032	105.3	88.9	97.3	108.6	4969.7	4195.6	4592.9	5126.4	4273.6	3814.7	4592.9	4148.3	27	27	27	27	94.22
High	ENSP00000238616.5	pep chromosome:GRCh38:14:75079353:75127048:-1 gene:ENSG00000119638.13 transcript:ENST00000238616.10 gene_biotype:protein_coding transcript_biotype:protein_coding gene_symbol:NEK9 description:NIMA related kinase 9 [Source:HGNC Symbol;Acc:HGNC:18591]	FALSE	TRUE	30.9499	24	25	24	High	High	High	High	1.02	1.035	1.008	98.5	100.4	101.9	99.2	4741.3	4835.5	4907.2	4779.4	4077.2	4396.5	4907.2	3867.5	24	24	24	24	88.59
High	ENSP00000163416.2	pep chromosome:GRCh38:14:92794305:92839947:1 gene:ENSG00000066455.13 transcript:ENST00000163416.7 gene_biotype:protein_coding transcript_biotype:protein_coding gene_symbol:GOLGA5 description:golgin A5 [Source:HGNC Symbol;Acc:HGNC:4428]	FALSE	TRUE	37.6197	21	21	21	High	High	High	High	1.038	1.071	1.093	95.2	98.8	101.9	104	2917.2	3028.9	3123.6	3188	2508.6	2753.9	3123.6	2579.7	21	21	21	21	82.72
High	ENSP00000364284.1	pep chromosome:GRCh38:1:19338823:19485485:-1 gene:ENSG00000077549.18 transcript:ENST00000375142.5 gene_biotype:protein_coding transcript_biotype:protein_coding gene_symbol:CAPZB description:capping actin protein of muscle Z-line subunit beta [Source:HGNC Symbol;Acc:HGNC:1491]	FALSE	TRUE	59.5668	20	81	1	High	High	High	High	1.129	1.02	1.322	89.5	101	91.3	118.3	117.6	132.8	119.9	155.4	101.1	120.7	119.9	125.8	1	1	1	1	232.92
High	ENSP00000238823.8	pep chromosome:GRCh38:2:33583660:33599299:-1 gene:ENSG00000119812.19 transcript:ENST00000238823.13 gene_biotype:protein_coding transcript_biotype:protein_coding gene_symbol:FAM98A description:family with sequence similarity 98 member A [Source:HGNC Symbol;Acc:HGNC:24520]	FALSE	TRUE	36.4865	17	29	13	High	High	High	High	0.986	0.997	0.976	101	99.6	100.7	98.6	4862	4795.9	4848	4745.2	4181	4360.5	4848	3839.8	18	18	18	18	111.29
High	ENSP00000479320.1	pep chromosome:GRCh38:12:6556870:6568332:-1 gene:ENSG00000111641.11 transcript:ENST00000620535.4 gene_biotype:protein_coding transcript_biotype:protein_coding gene_symbol:NOP2 description:NOP2 nucleolar protein [Source:HGNC Symbol;Acc:HGNC:7867]	FALSE	TRUE	32.3077	23	26	1	Medium	Medium	Medium	Medium	1.27	1.173	1.012	89.8	114	105.4	90.8	3814.7	4843.2	4476.5	3859.4	3280.4	4403.5	4476.5	3123	22	22	22	22	80.52
High	REFSEQ:XP_585019	(Bos taurus) similar to afamin [OS=Bos taurus]	TRUE	FALSE	40.0662	25	31	25	High	High	High	High	1.246	0.851	0.95	98.8	123.2	84.1	93.9	5226.7	6513.8	4448.6	4966.3	4494.6	5922.4	4448.6	4018.7	25	25	25	25	100.47
High	ENSP00000264039.2	pep chromosome:GRCh38:2:240435663:240468076:1 gene:ENSG00000063660.9 transcript:ENST00000264039.7 gene_biotype:protein_coding transcript_biotype:protein_coding gene_symbol:GPC1 description:glypican 1 [Source:HGNC Symbol;Acc:HGNC:4449]	FALSE	TRUE	46.2366	22	28	21	High	High	High	High	0.77	0.823	0.731	120.3	92.6	99	88	5050.3	3888.6	4155.9	3693.8	4342.9	3535.6	4155.9	2989	22	22	22	22	94.39
High	ENSP00000453955.2	pep chromosome:GRCh38:15:63042777:63066091:1 gene:ENSG00000140416.21 transcript:ENST00000561266.6 gene_biotype:protein_coding transcript_biotype:protein_coding gene_symbol:TPM1 description:tropomyosin 1 [Source:HGNC Symbol;Acc:HGNC:12010]	FALSE	TRUE	75	29	142	1	High	High	High	High	0.875	1.005	1.011	102.8	89.9	103.3	103.9	208.5	182.4	209.5	210.8	179.3	165.9	209.5	170.6	1	1	1	1	371.77
High	ENSP00000356902.1	pep chromosome:GRCh38:1:162566037:162599831:1 gene:ENSG00000117143.13 transcript:ENST00000367925.5 gene_biotype:protein_coding transcript_biotype:protein_coding gene_symbol:UAP1 description:UDP-N-acetylglucosamine pyrophosphorylase 1 [Source:HGNC Symbol;Acc:HGNC:12457]	FALSE	TRUE	46.1686	24	31	22	High	High	High	High	1.331	1.342	1.165	82.7	110.1	110.9	96.3	3848.7	5123.2	5164.4	4484	3309.6	4658	5164.4	3628.4	26	26	26	26	98.25
High	ENSP00000361949.3	pep chromosome:GRCh38:1:39560816:39576790:-1 gene:ENSG00000090621.14 transcript:ENST00000372858.8 gene_biotype:protein_coding transcript_biotype:protein_coding gene_symbol:PABPC4 description:poly(A) binding protein cytoplasmic 4 [Source:HGNC Symbol;Acc:HGNC:8557]	FALSE	TRUE	38.4848	28	43	17	High	High	High	High	0.985	0.995	1.017	100.1	98.6	99.5	101.8	4690.9	4619	4665.2	4769.9	4033.9	4199.7	4665.2	3859.8	16	16	16	16	132.72
High	ENSP00000357448.3	pep chromosome:GRCh38:1:154944080:154956099:-1 gene:ENSG00000163346.17 transcript:ENST00000368463.8 gene_biotype:protein_coding transcript_biotype:protein_coding gene_symbol:PBXIP1 description:PBX homeobox interacting protein 1 [Source:HGNC Symbol;Acc:HGNC:21199]	FALSE	TRUE	36.9357	23	30	23	High	High	High	High	0.813	0.823	0.846	114.9	93.4	94.5	97.2	3526.9	2867.1	2902.1	2983.2	3032.9	2606.8	2902.1	2414	21	21	21	21	94.19
High	ENSP00000498100.1	pep chromosome:GRCh38:14:99792648:99942014:1 gene:ENSG00000066629.17 transcript:ENST00000649352.1 gene_biotype:protein_coding transcript_biotype:protein_coding gene_symbol:EML1 description:EMAP like 1 [Source:HGNC Symbol;Acc:HGNC:3330]	FALSE	TRUE	26.4286	23	26	23	High	High	High	High	0.944	0.93	0.985	103.7	97.8	96.4	102.1	3076.5	2903.2	2862.1	3030.4	2645.6	2639.6	2862.1	2452.2	18	18	18	18	89.11
High	ENSP00000374574.2	pep chromosome:GRCh38:17:63774170:63819317:1 gene:ENSG00000198231.13 transcript:ENST00000389924.7 gene_biotype:protein_coding transcript_biotype:protein_coding gene_symbol:DDX42 description:DEAD-box helicase 42 [Source:HGNC Symbol;Acc:HGNC:18676]	FALSE	TRUE	32.1962	22	23	22	High	High	High	High	0.957	1.045	1	99.9	95.7	104.4	100	3141.9	3008.2	3284.2	3143.4	2701.8	2735.1	3284.2	2543.6	19	19	19	19	91.18
High	ENSP00000425299.1	pep chromosome:GRCh38:14:67364008:67384122:1 gene:ENSG00000134001.13 transcript:ENST00000466499.6 gene_biotype:protein_coding transcript_biotype:protein_coding gene_symbol:EIF2S1 description:eukaryotic translation initiation factor 2 subunit alpha [Source:HGNC Symbol;Acc:HGNC:3265]	FALSE	TRUE	58.4127	19	34	19	High	High	High	High	1.051	1.057	1.044	96.3	101.2	101.9	100.5	4589.5	4822.6	4853.4	4789.4	3946.7	4384.8	4853.4	3875.6	21	21	21	21	108.04
High	ENSP00000493536.1	pep chromosome:GRCh38:20:36889773:36951901:-1 gene:ENSG00000101347.9 transcript:ENST00000646673.1 gene_biotype:protein_coding transcript_biotype:protein_coding gene_symbol:SAMHD1 description:SAM and HD domain containing deoxynucleoside triphosphate triphosphohydrolase 1 [Source:HGNC Symbol;Acc:HGNC:15925]	FALSE	TRUE	40.4153	22	24	22	High	High	High	High	0.889	0.9	1.046	104.3	92.7	93.9	109.1	3778.7	3357.8	3401	3953.3	3249.4	3052.9	3401	3199	22	22	22	22	77.5
High	ENSP00000368031.3	pep chromosome:GRCh38:1:1512162:1534685:1 gene:ENSG00000197785.14 transcript:ENST00000378756.8 gene_biotype:protein_coding transcript_biotype:protein_coding gene_symbol:ATAD3A description:ATPase family AAA domain containing 3A [Source:HGNC Symbol;Acc:HGNC:25567]	FALSE	TRUE	48.9761	28	38	28	High	High	High	High	1.078	1.091	1.074	94.3	101.6	102.8	101.3	5114.3	5511.9	5578.9	5494.2	4398	5011.5	5578.9	4445.9	28	28	28	28	107.04
[truncated: 6,895 more rows]
