# Supplementary material for: SARS-CoV-2 vaccine ChAdOx1 nCoV-19 infection of human cell lines reveals low levels of viral backbone gene transcription alongside very high levels of SARS-CoV-2 S glycoprotein gene transcription
Source: Genome Med. 2021 Mar 15;13:43. doi: 10.1186/s13073-021-00859-1 (PMC7958140; doi:10.1186/s13073-021-00859-1)
Supplement: Supplementary file 11 — Additional file 11: Table S8. A549 Peptide Spectral Matches. List of all peptide spectral matches (PSMs) identified in A549 cells or A549 cells infected for various times with ChAdOx1 nCoV-19. [file 13073_2021_859_MOESM11_ESM.xlsx]

## Sheet: Legend
Table S8 A549 Chadox1 Total PSMs identified
Table of Peptide Spectral Matches and abundance in A549 cells infected with ChAdOx1 nCoV-19 as provided by Proteome Dscoverer

## Sheet: PSMs
Checked	Confidence	Identifying Node	PSM Ambiguity	Annotated Sequence	Modifications	Contaminant	Human+Chadox	# Protein Groups	# Proteins	Master Protein Accessions	Protein Accessions	# Missed Cleavages	Charge	DeltaScore	DeltaCn	Rank	Search Engine Rank	m/z [Da]	MH+ [Da]	DeltaM [ppm]	Deltam/z [Da]	Activation Type	MS Order	Isolation Interference [%]	Average Reporter S/N	Ion Inject Time [ms]	RT [min]	First Scan	Spectrum File	Ions Matched	XCorr	Percolator q-Value	Percolator PEP	Reporter Quan Result ID	Peptide Quan Usage	Quan Info	127C	128C	129C	130C
FALSE	High	Sequest HT (A2)	Unambiguous	[R].gIEkPPFELPDFIk.[R]	N-Term(TMT6plex); K4(TMT6plex); K14(TMT6plex)	FALSE	TRUE	1	2	ENSP00000318861.6	ENSP00000432655.1; ENSP00000318861.6	0	3	0.5894	0	1	1	773.132	2317.38	1.19	0.00092	CID (Collision Induced Dissociation)	MS2	0	237.4	45.452	114.628	58960	030720_Total_Fraction_2.raw	0/0	4.14	0	2.028e-05	708494	Used	Unique	225.6	238.9	224.6	205.5
FALSE	High	Sequest HT (A2)	Unambiguous	[K].lHTDDELNWLDHGR.[T]	N-Term(TMT6plex)	FALSE	TRUE	1	1	ENSP00000316029.9	ENSP00000316029.9	0	3	0.8	0	1	1	650.66	1949.97	-0.03	-2e-05	CID (Collision Induced Dissociation)	MS2	0	21	3.809	81.8059	39353	030720_Total_Fraction_15.raw	0/0	5.85	0	2.136e-06	667807	Used	Unique	17.5	22.3	15.6	24.1
FALSE	High	Sequest HT (A2)	Unambiguous	[R].ySGAYGASVSDEELk.[R]	N-Term(TMT6plex); K15(TMT6plex)	FALSE	TRUE	1	4	ENSP00000389297.2	ENSP00000389297.2; ENSP00000262570.5; ENSP00000410425.1; ENSP00000493081.1	0	3	0.4608	0	1	1	678.685	2034.04	-0.8	-0.00054	CID (Collision Induced Dissociation)	MS2	0	121	4.271	81.8034	39351	030720_Total_Fraction_15.raw	0/0	4.08	0	2.585e-05	667806	Used	Unique	117.2	117.4	93.7	128.5
FALSE	High	Sequest HT (A2)	Unambiguous	[K].cEFQDAYVLLSEk.[K]	N-Term(TMT6plex); C1(Carbamidomethyl); K13(TMT6plex)	FALSE	TRUE	1	1	ENSP00000340019.2	ENSP00000340019.2	0	2	0.5619	0	1	1	1030.54	2060.08	2.01	0.00207	CID (Collision Induced Dissociation)	MS2	0	314.4	70	115.158	58960	030720_Total_Fraction_8.raw	0/0	5.09	0	1.553e-05	890412	Used	Unique	273.2	290.8	281.3	341.7
FALSE	High	Sequest HT (A2)	Unambiguous	[K].kVEQTIQYNSELEQk.[V]	N-Term(TMT6plex); K1(TMT6plex); K15(TMT6plex)	FALSE	TRUE	1	2	ENSP00000307939.5	ENSP00000307939.5; ENSP00000386997.1	1	3	0.6505	0	1	1	842.146	2524.42	0.05	4e-05	CID (Collision Induced Dissociation)	MS2	5.39174	126.3	70	78.7579	36632	030720_Total_Fraction_7.raw	0/0	6.18	0	3.477e-06	849537	Used	Unique	115.7	130.6	101.4	128.7
FALSE	High	Sequest HT (A2)	Unambiguous	[R].eTYPDDPcFPSk.[L]	N-Term(TMT6plex); C8(Carbamidomethyl); K12(TMT6plex)	FALSE	TRUE	1	1	ENSP00000326603.6	ENSP00000326603.6	0	2	0.6332	0	1	1	957.471	1913.93	-0.42	-0.0004	CID (Collision Induced Dissociation)	MS2	0	188.8	15.232	81.7852	39338	030720_Total_Fraction_15.raw	0/0	3.49	0	3.344e-05	667801	Used	Unique	214	230.1	130.4	135.9
FALSE	High	Sequest HT (A2)	Unambiguous	[K].lNDGHFMPVLGFGTYAPPEVPR.[S]	N-Term(TMT6plex)	FALSE	TRUE	1	2	ENSP00000369927.3	ENSP00000401327.3; ENSP00000369927.3	0	3	0.7688	0	1	1	881.792	2643.36	1.44	0.00126	CID (Collision Induced Dissociation)	MS2	10.0914	62.7	16.571	115.144	58952	030720_Total_Fraction_8.raw	0/0	5.06	0	3.124e-06	890408	Used	Unique	42.7	55.8	65.8	72.6
FALSE	High	Sequest HT (A2)	Unambiguous	[R].eIGPNDGFLAQLcQLNDR.[L]	N-Term(TMT6plex); C13(Carbamidomethyl)	FALSE	TRUE	1	2	ENSP00000226004.2	ENSP00000226004.2; ENSP00000466069.1	0	2	0.7154	0	1	1	1145.08	2289.15	0.84	0.00096	CID (Collision Induced Dissociation)	MS2	0	161.1	70	115.111	58937	030720_Total_Fraction_8.raw	0/0	6.22	0	4.427e-06	890402	Used	Unique	153.4	166.6	129.1	158.7
FALSE	High	Sequest HT (A2)	Unambiguous	[K].aDSPSIDYAELLQHFEk.[V]	N-Term(TMT6plex); K17(TMT6plex)	FALSE	TRUE	1	2	ENSP00000261776.5	ENSP00000261776.5; ENSP00000439284.2	0	3	0.7187	0	1	1	807.763	2421.27	1.67	0.00135	CID (Collision Induced Dissociation)	MS2	3.65824	216.6	21.018	115.101	58931	030720_Total_Fraction_8.raw	0/0	5.83	0	6.368e-06	890399	Used	Unique	183.2	193	209.4	232
FALSE	High	Sequest HT (A2)	Unambiguous	[R].eYPQPVGEGVPSLEFR.[Y]	N-Term(TMT6plex)	FALSE	TRUE	1	1	ENSP00000469689.2	ENSP00000469689.2	0	2	0.6548	0	1	1	1017.03	2033.06	0.72	0.00073	CID (Collision Induced Dissociation)	MS2	0	123.3	70	98.6823	48034	030720_Total_Fraction_4.raw	0/0	4.78	0	3.378e-06	763958	Used	Unique	104	109.5	139.7	111.4
FALSE	High	Sequest HT (A2)	Unambiguous	[K].vTYHPDGPEGQAYDVDFTPPFR.[R]	N-Term(TMT6plex)	FALSE	TRUE	1	2	ENSP00000303043.3	ENSP00000325448.5; ENSP00000303043.3	0	3	0.7457	0	1	1	913.109	2737.31	1.47	0.00134	CID (Collision Induced Dissociation)	MS2	0	378.8	16.793	98.6633	48022	030720_Total_Fraction_4.raw	0/0	6.33	0	2.517e-06	763952	Used	Unique	387.5	404	253.5	384.7
FALSE	High	Sequest HT (A2)	Unambiguous	[R].tVSLGAGAkDELHIVEAEAMNYEGSPIk.[V]	N-Term(TMT6plex); K9(TMT6plex); K28(TMT6plex)	FALSE	TRUE	2	3	ENSP00000341168.6; ENSP00000296930.5	ENSP00000341168.6; ENSP00000377408.2; ENSP00000296930.5	1	4	0.4538	0	1	1	904.994	3616.95	0.78	0.00071	CID (Collision Induced Dissociation)	MS2	17.4898	233.2	70	115.065	58913	030720_Total_Fraction_8.raw	0/0	2.6	0	1.364e-06	890391	Used	Not Unique	231	270.2	173.1	204.7
FALSE	High	Sequest HT (A2)	Unambiguous	[K].eEVVLLTHGDSVDk.[V]	N-Term(TMT6plex); K14(TMT6plex)	FALSE	TRUE	1	2	ENSP00000419851.1	ENSP00000419851.1; ENSP00000295920.7	0	2	0.5824	0	1	1	1000.06	1999.11	0.46	0.00046	CID (Collision Induced Dissociation)	MS2	0	355.8	70	81.7225	39297	030720_Total_Fraction_15.raw	0/0	3.64	0	9.096e-06	667781	Used	Unique	410.4	373.4	223.8	334.4
FALSE	High	Sequest HT (A2)	Unambiguous	[R].lHFFMPGFAPLTAR.[G]	N-Term(TMT6plex)	FALSE	TRUE	1	3	ENSP00000320295.7	ENSP00000320295.7; ENSP00000451617.1; ENSP00000451560.1	0	3	0.6289	0	1	1	612.007	1834.01	2.01	0.00123	CID (Collision Induced Dissociation)	MS2	0	105.3	4.678	115.001	58877	030720_Total_Fraction_8.raw	0/0	4.15	0	1.943e-05	890372	Used	Unique	110.1	132.9	60	93.8
FALSE	High	Sequest HT (A2)	Unambiguous	[R].eIGPNDGFLAQLcQLNDR.[L]	N-Term(TMT6plex); C13(Carbamidomethyl)	FALSE	TRUE	1	2	ENSP00000226004.2	ENSP00000226004.2; ENSP00000466069.1	0	3	0.6158	0	1	1	763.722	2289.15	0.51	0.00039	CID (Collision Induced Dissociation)	MS2	18.2109	169.2	32.153	114.983	58866	030720_Total_Fraction_8.raw	0/0	6.09	0	5.891e-06	890370	Used	Unique	172.5	173.7	143.3	148.3
FALSE	High	Sequest HT (A2)	Unambiguous	[R].gLMPGLTFSNELISR.[D]	N-Term(TMT6plex)	FALSE	TRUE	2	8	ENSP00000353770.2; ENSP00000428115.1	ENSP00000251810.3; ENSP00000379248.2; ENSP00000419177.1; ENSP00000493425.1; ENSP00000353770.2; ENSP00000428115.1; ENSP00000484318.1; ENSP00000302955.4	0	2	0.6641	0	1	1	932.515	1864.02	0.96	0.0009	CID (Collision Induced Dissociation)	MS2	0	405.2	32.214	114.978	58863	030720_Total_Fraction_8.raw	0/0	3.87	0	1.182e-05	890368	Used	Not Unique	477	530.7	195.7	322.8
FALSE	High	Sequest HT (A2)	Unambiguous	[R].tVLEHYALEDDPLAAFk.[Q]	N-Term(TMT6plex); K17(TMT6plex)	FALSE	TRUE	1	4	ENSP00000445806.2	ENSP00000471142.1; ENSP00000472524.2; ENSP00000475531.1; ENSP00000445806.2	0	3	0.5802	0	1	1	797.439	2390.3	1.11	0.00089	CID (Collision Induced Dissociation)	MS2	4.95901	198.3	10.908	115.24	59002	030720_Total_Fraction_8.raw	0/0	5.86	0	8.979e-06	890432	Used	Unique	188.8	203.6	152	204.1
FALSE	High	Sequest HT (A2)	Unambiguous	[R].fGIDDQDYLVSLTR.[N]	N-Term(TMT6plex)	FALSE	TRUE	1	4	ENSP00000439878.2	ENSP00000448042.1; ENSP00000447390.1; ENSP00000439878.2; ENSP00000450197.1	0	2	0.6107	0	1	1	935.992	1870.98	1.29	0.00121	CID (Collision Induced Dissociation)	MS2	9.84006	158.2	35.317	114.972	58860	030720_Total_Fraction_8.raw	0/0	4.11	0	1.907e-05	890366	Used	Unique	150.7	164.2	130.9	150.6
FALSE	High	Sequest HT (A2)	Unambiguous	[K].eEkDPGMGAMGGMGGGmGGGMF.[-]	N-Term(TMT6plex); K3(TMT6plex); M17(Oxidation)	FALSE	TRUE	1	1	ENSP00000340019.2	ENSP00000340019.2	1	3	0.1271	0	1	1	845.714	2535.13	2.36	0.00199	CID (Collision Induced Dissociation)	MS2	0	187	35.592	98.7184	48056	030720_Total_Fraction_4.raw	0/0	4.25	0	6.681e-06	763969	Used	Unique	178	152.2	165	211.3
FALSE	High	Sequest HT (A2)	Unambiguous	[K].fDEVLVNHFcEEFGk.[K]	N-Term(TMT6plex); C10(Carbamidomethyl); K15(TMT6plex)	FALSE	TRUE	1	3	ENSP00000302961.2	ENSP00000302961.2; ENSP00000478102.1; ENSP00000481686.1	0	3	0.4451	0	1	1	776.732	2328.18	3.42	0.00265	CID (Collision Induced Dissociation)	MS2	0	147.4	70	115.321	59043	030720_Total_Fraction_8.raw	0/0	4.92	0	1.527e-05	890452	Used	Unique	134.6	134.9	129.1	157.8
FALSE	High	Sequest HT (A2)	Unambiguous	[R].aMADPEVQQIMSDPAMR.[L]	N-Term(TMT6plex)	FALSE	TRUE	1	4	ENSP00000351646.5	ENSP00000351646.5; ENSP00000443416.1; ENSP00000305958.4; ENSP00000445957.1	0	3	0.6115	0	1	1	707.012	2119.02	1.06	0.00075	CID (Collision Induced Dissociation)	MS2	18.7751	45.3	6.651	98.8183	48119	030720_Total_Fraction_4.raw	0/0	4.53	0	1.3e-05	763998	Used	Unique	43.3	39.9	36.1	51.7
FALSE	High	Sequest HT (A2)	Unambiguous	[K].nAPAIIFIDELDAIAPk.[R]	N-Term(TMT6plex); K17(TMT6plex)	FALSE	TRUE	1	1	ENSP00000351777.6	ENSP00000351777.6	0	4	0.5627	0	1	1	568.087	2269.33	2.11	0.0012	CID (Collision Induced Dissociation)	MS2	0	368.8	63	134.373	68330	030720_Total_Fraction_11.raw	0/0	2.79	0	1.868e-06	555118	Used	Unique	302	356.4	309.5	425
FALSE	High	Sequest HT (A2)	Unambiguous	[K].fSAVLVEPPPMSLPGAGLSSQELSGGPGDGP.[-]	N-Term(TMT6plex)	FALSE	TRUE	2	3	ENSP00000253024.4; ENSP00000471303.1	ENSP00000253024.4; ENSP00000471303.1; ENSP00000342232.5	0	4	0.6326	0	1	1	795.662	3179.63	4.22	0.00335	CID (Collision Induced Dissociation)	MS2	0	129.3	70	134.398	68342	030720_Total_Fraction_11.raw	0/0	5.28	0	1.065e-05	555123	Used	Not Unique	128	139.7	93.4	126.8
FALSE	High	Sequest HT (A2)	Unambiguous	[K].nAPAIIFIDELDAIAPk.[R]	N-Term(TMT6plex); K17(TMT6plex)	FALSE	TRUE	1	1	ENSP00000351777.6	ENSP00000351777.6	0	2	0.6366	0	1	1	1135.17	2269.33	1.96	0.00223	CID (Collision Induced Dissociation)	MS2	0	218.9	70	134.428	68355	030720_Total_Fraction_11.raw	0/0	4.32	0	1.202e-06	555130	Used	Unique	183.1	210.5	183.3	249.9
FALSE	High	Sequest HT (A2)	Unambiguous	[R].nLSPYVSNELLEEAFSQFGPIER.[A]	N-Term(TMT6plex)	FALSE	TRUE	1	1	ENSP00000349748.5	ENSP00000349748.5	0	3	0.3645	0	1	1	956.826	2868.46	0.91	0.00087	CID (Collision Induced Dissociation)	MS2	0	15.5	70	134.44	68359	030720_Total_Fraction_11.raw	0/0	4.39	0	2.558e-05	555131	Used	Unique	13.3	15.5	12.8	16.8
FALSE	High	Sequest HT (A2)	Unambiguous	[R].lTSFIGAIAIGDLVk.[S]	N-Term(TMT6plex); K15(TMT6plex)	FALSE	TRUE	1	3	ENSP00000299300.6	ENSP00000299300.6; ENSP00000441847.2; ENSP00000450153.1	0	2	0.6245	0	1	1	988.617	1976.23	3.35	0.00331	CID (Collision Induced Dissociation)	MS2	0	209.6	70	134.502	68384	030720_Total_Fraction_11.raw	0/0	5.38	0	4.143e-06	555143	Used	Unique	206.1	229	132.4	224
FALSE	High	Sequest HT (A2)	Unambiguous	[R].aMADPEVQQIMSDPAMR.[L]	N-Term(TMT6plex)	FALSE	TRUE	1	4	ENSP00000351646.5	ENSP00000351646.5; ENSP00000443416.1; ENSP00000305958.4; ENSP00000445957.1	0	2	0.6703	0	1	1	1060.01	2119.02	1.27	0.00135	CID (Collision Induced Dissociation)	MS2	0	186.4	70	98.7978	48109	030720_Total_Fraction_4.raw	0/0	4.64	0	3.684e-06	763996	Used	Unique	167.8	200.4	148.1	186.8
FALSE	High	Sequest HT (A2)	Unambiguous	[K].lLEALDEMLTHDIAk.[L]	N-Term(TMT6plex); K15(TMT6plex)	FALSE	TRUE	1	2	ENSP00000263277.2	ENSP00000439036.1; ENSP00000263277.2	0	3	0.5679	0	1	1	724.078	2170.22	-0.29	-0.00021	CID (Collision Induced Dissociation)	MS2	53.3436	144.9	61.238	134.576	68416	030720_Total_Fraction_11.raw	0/0	4.49	0	2.631e-06	555159	Not Used	Excluded by Method	134.1	145.4	135.2	131.4
FALSE	High	Sequest HT (A2)	Unambiguous	[K].eVGDGTTSVVIIAAELLk.[N]	N-Term(TMT6plex); K18(TMT6plex)	FALSE	TRUE	1	5	ENSP00000317334.7	ENSP00000390159.2; ENSP00000317334.7; ENSP00000437840.1; ENSP00000439671.1; ENSP00000442856.1	0	2	0.6039	0	1	1	1137.18	2273.35	4.78	0.00543	CID (Collision Induced Dissociation)	MS2	0	18.1	70	134.754	68495	030720_Total_Fraction_11.raw	0/0	5.63	0	4.867e-07	555197	Used	Unique	18.9	17.6	13.4	18.4
FALSE	High	Sequest HT (A2)	Unambiguous	[K].lVQIEYALAAVAGGAPSVGIk.[AE]	N-Term(TMT6plex); K21(TMT6plex)	FALSE	TRUE	1	3	ENSP00000455744.1	ENSP00000455744.1; ENSP00000456999.1; ENSP00000414832.1	0	3	0.605	0	1	1	829.168	2485.49	3.48	0.00288	CID (Collision Induced Dissociation)	MS2	0	148.4	70	134.848	68536	030720_Total_Fraction_11.raw	0/0	5.19	0	1.137e-05	555216	Used	Unique	145.8	154.8	107.5	151.9
FALSE	High	Sequest HT (A2)	Unambiguous	[R].dDcEQMTGLcSckPGVAGPk.[C]	N-Term(TMT6plex); C3(Carbamidomethyl); C10(Carbamidomethyl); C12(Carbamidomethyl); K13(TMT6plex); K20(TMT6plex)	FALSE	TRUE	1	4	ENSP00000368678.2	ENSP00000498543.1; ENSP00000484607.1; ENSP00000368678.2; ENSP00000499046.1	0	3	0.7339	0	1	1	966.48	2897.43	1.11	0.00107	CID (Collision Induced Dissociation)	MS2	0	261.8	70	78.6814	36584	030720_Total_Fraction_7.raw	0/0	6.2	0	2.028e-06	849513	Used	Unique	221	238.7	261.7	266.3
FALSE	High	Sequest HT (A2)	Unambiguous	[R].eLVEPLTPSGEAPNQALLR.[I]	N-Term(TMT6plex)	FALSE	TRUE	1	3	ENSP00000275493.2	ENSP00000275493.2; ENSP00000415559.1; ENSP00000395243.3	0	2	0.5744	0	1	1	1132.13	2263.25	0.88	0.00099	CID (Collision Induced Dissociation)	MS2	7.17997	396.3	19.583	98.7746	48094	030720_Total_Fraction_4.raw	0/0	4.37	0	1.649e-05	763986	Used	Unique	408	431.5	305.3	348.8
FALSE	High	Sequest HT (A2)	Unambiguous	[K].vEDAADSATkPENLSSk.[T]	N-Term(TMT6plex); K10(TMT6plex); K17(TMT6plex)	FALSE	TRUE	1	1	ENSP00000357643.3	ENSP00000357643.3	0	3	0.3705	0	1	1	817.117	2449.34	-0.78	-0.00063	CID (Collision Induced Dissociation)	MS2	0	220.2	70	70.5234	31670	030720_Total_Fraction_3.raw	0/0	4.21	0	1.541e-05	726546	Used	Unique	359.5	334.3	46.6	86.6
FALSE	High	Sequest HT (A2)	Unambiguous	[R].gFGHIGIAVPDVYSAck.[R]	N-Term(TMT6plex); C16(Carbamidomethyl); K17(TMT6plex)	FALSE	TRUE	1	1	ENSP00000362463.3	ENSP00000362463.3	0	2	0.7333	0	1	1	1125.11	2249.22	0.37	0.00042	CID (Collision Induced Dissociation)	MS2	0	91.2	25.118	98.7554	48082	030720_Total_Fraction_4.raw	0/0	4.8	0	1.803e-06	763982	Used	Unique	80.2	86.6	78.9	98.9
FALSE	High	Sequest HT (A2)	Unambiguous	[K].vIHDNFGIVEGLmTTVHAITATQk.[T]	N-Term(TMT6plex); M13(Oxidation); K24(TMT6plex)	FALSE	TRUE	1	3	ENSP00000229239.5	ENSP00000380065.1; ENSP00000380067.1; ENSP00000229239.5	0	4	0.4849	0	1	1	768.18	3069.7	5.76	0.00442	CID (Collision Induced Dissociation)	MS2	0	5.5	48.724	135.204	68698	030720_Total_Fraction_11.raw	0/0	3.32	0	1.471e-05	555292	Not Used	Excluded by Method	5.2	4.6	3.9	7.1
FALSE	High	Sequest HT (A2)	Unambiguous	[R].vVAVGYINEAIDEGNPLR.[T]	N-Term(TMT6plex)	FALSE	TRUE	1	4	ENSP00000274364.6	ENSP00000421097.1; ENSP00000274364.6; ENSP00000423672.1; ENSP00000442313.2	0	3	0.5091	0	1	1	720.062	2158.17	-0.25	-0.00018	CID (Collision Induced Dissociation)	MS2	4.32266	27	49.593	115.303	59033	030720_Total_Fraction_8.raw	0/0	4.93	0	1.979e-06	890448	Used	Unique	19.1	21.4	33	28.5
FALSE	High	Sequest HT (A2)	Unambiguous	[K].tcTTVAFTQVNSEDk.[G]	N-Term(TMT6plex); C2(Carbamidomethyl); K15(TMT6plex)	FALSE	TRUE	1	2	ENSP00000361076.3	ENSP00000486855.1; ENSP00000361076.3	0	2	0.5374	0	1	1	1080.06	2159.11	1.27	0.00137	CID (Collision Induced Dissociation)	MS2	17.2767	182.6	70	78.6745	36579	030720_Total_Fraction_7.raw	0/0	4.54	0	5.306e-06	849510	Used	Unique	165.7	190.3	155.7	176.9
FALSE	High	Sequest HT (A2)	Unambiguous	[R].vVGFHVLGPNAGEVTQGFAAALk.[C]	N-Term(TMT6plex); K23(TMT6plex)	FALSE	TRUE	2	11	ENSP00000434516.1; ENSP00000434919.1	ENSP00000432812.1; ENSP00000433425.1; ENSP00000347020.7; ENSP00000380844.3; ENSP00000434516.1; ENSP00000435123.1; ENSP00000433935.1; ENSP00000435929.1; ENSP00000412045.4; ENSP00000373506.4; ENSP00000434919.1	0	3	0.6909	0	1	1	914.191	2740.56	0.95	0.00087	CID (Collision Induced Dissociation)	MS2	10.7576	155.4	7.882	114.961	58852	030720_Total_Fraction_8.raw	0/0	7.28	0	6.085e-08	890360	Used	Not Unique	159	153.4	123	150.6
FALSE	High	Sequest HT (A2)	Unambiguous	[R].qAAcTIVEALATIPSR.[K]	N-Term(TMT6plex); C4(Carbamidomethyl)	FALSE	TRUE	1	1	ENSP00000364403.3	ENSP00000364403.3	0	2	0.6471	0	1	1	965.537	1930.07	1.96	0.00189	CID (Collision Induced Dissociation)	MS2	0	67.6	70	114.887	58814	030720_Total_Fraction_8.raw	0/0	4.93	0	3.02e-05	890343	Used	Unique	65.2	67.3	52	70.6
FALSE	High	Sequest HT (A2)	Unambiguous	[R].eDGVFNISVDNTcSLFR.[G]	N-Term(TMT6plex); C13(Carbamidomethyl)	FALSE	TRUE	1	2	ENSP00000419851.1	ENSP00000419851.1; ENSP00000295920.7	0	2	0.6211	0	1	1	1101.54	2202.07	0.9	0.00099	CID (Collision Induced Dissociation)	MS2	0	35.2	70	114.58	58646	030720_Total_Fraction_8.raw	0/0	4.83	0	4.638e-06	890262	Used	Unique	33.6	37.9	23.6	37.5
FALSE	High	Sequest HT (A2)	Unambiguous	[R].kDLYANTVLSGGTTMYPGIADR.[M]	N-Term(TMT6plex); K1(TMT6plex)	TRUE	TRUE	2	3	ENSP00000496101.1; ENSP00000458162.1	ENSP00000496101.1; ENSP00000494750.1; ENSP00000458162.1	1	3	0.5415	0	1	1	934.502	2801.49	0.71	0.00066	CID (Collision Induced Dissociation)	MS2	0	251.1	8.244	98.4135	47873	030720_Total_Fraction_4.raw	0/0	6.02	0	8.126e-07	763881	Used	Not Unique	247.7	285.9	206.5	205.8
FALSE	High	Sequest HT (A2)	Unambiguous	[R].aIVDcGFEHPSEVQHEcIPQAILGMDVLcQAk.[S]	N-Term(TMT6plex); C5(Carbamidomethyl); C17(Carbamidomethyl); C29(Carbamidomethyl); K32(TMT6plex)	FALSE	TRUE	2	21	ENSP00000242776.3; ENSP00000399030.1	ENSP00000465926.1; ENSP00000413832.1; ENSP00000383149.1; ENSP00000409426.1; ENSP00000413793.1; ENSP00000395105.1; ENSP00000403358.1; ENSP00000467862.1; ENSP00000242776.3; ENSP00000467040.1; ENSP00000464801.1; ENSP00000392922.1; ENSP00000407519.1; ENSP00000409810.1; ENSP00000322749.8; ENSP00000466810.1; ENSP00000396623.1; ENSP00000405386.1; ENSP00000467411.1; ENSP00000399030.1; ENSP00000399841.1	0	4	0.6371	0	1	1	1028.26	4110.04	1.37	0.00141	CID (Collision Induced Dissociation)	MS2	0	192.3	66.259	114.56	58636	030720_Total_Fraction_8.raw	0/0	3.83	0	3.942e-06	890258	Used	Not Unique	189.7	193.9	199.5	140.6
FALSE	High	Sequest HT (A2)	Unambiguous	[R].eLQSQISDTSVVLSMDNSR.[S]	N-Term(TMT6plex)	TRUE	TRUE	1	4	ENSP00000449404.1	ENSP00000449404.1; ENSP00000447881.1; H-INV:HIT000292931; P05787	0	3	0.6131	0	1	1	780.063	2338.17	-0.89	-0.0007	CID (Collision Induced Dissociation)	MS2	48.698	49.7	4.938	98.4111	47871	030720_Total_Fraction_4.raw	0/0	4.29	0	1.944e-05	763880	Used	Unique	67.8	58.7	32.3	28.1
FALSE	High	Sequest HT (A2)	Unambiguous	[K].iASWADLVNAHVVPGSGVVk.[G]	N-Term(TMT6plex); K20(TMT6plex)	FALSE	TRUE	1	1	ENSP00000232607.2	ENSP00000232607.2	0	3	0.6378	0	1	1	826.482	2477.43	1.96	0.00162	CID (Collision Induced Dissociation)	MS2	6.08924	563.4	21.676	114.557	58634	030720_Total_Fraction_8.raw	0/0	5.66	0	3.469e-06	890257	Used	Unique	603	584.8	356.5	582.5
FALSE	High	Sequest HT (A2)	Unambiguous	[K].tIGGGDDSFTTFFcETGAGk.[H]	N-Term(TMT6plex); C14(Carbamidomethyl); K20(TMT6plex)	FALSE	TRUE	1	6	ENSP00000248437.4	ENSP00000416992.1; ENSP00000396061.1; ENSP00000375938.2; ENSP00000408194.1; ENSP00000404740.1; ENSP00000248437.4	0	4	0.6047	0	1	1	632.312	2526.22	0.79	0.0005	CID (Collision Induced Dissociation)	MS2	1.88876	185.9	5.9	114.55	58630	030720_Total_Fraction_8.raw	0/0	4.25	0	1.926e-05	890254	Used	Unique	190.8	203.9	130.2	176.2
FALSE	High	Sequest HT (A2)	Unambiguous	[R].iGDLQAFQGHGAGNLAGLk.[G]	N-Term(TMT6plex); K19(TMT6plex)	FALSE	TRUE	3	6	ENSP00000367121.2; ENSP00000340815.7; ENSP00000367122.2	ENSP00000440001.1; ENSP00000367121.2; ENSP00000444236.1; ENSP00000340815.7; ENSP00000367122.2; ENSP00000367123.2	0	2	0.7021	0	1	1	1163.16	2325.31	0.2	0.00023	CID (Collision Induced Dissociation)	MS2	0	248.7	4.808	98.4096	47870	030720_Total_Fraction_4.raw	0/0	6.21	0	3.408e-06	763879	Used	Not Unique	232.9	259.3	191.4	254.7
FALSE	High	Sequest HT (A2)	Unambiguous	[K].wLLLTGISAQQNR.[V]	N-Term(TMT6plex)	FALSE	TRUE	1	3	ENSP00000479606.1	ENSP00000479606.1; ENSP00000269122.3; ENSP00000376763.1	0	3	0.5495	0	1	1	577.004	1729	0.35	0.0002	CID (Collision Induced Dissociation)	MS2	5.7505	88.7	10.244	114.508	58606	030720_Total_Fraction_8.raw	0/0	4.95	0	2.796e-05	890243	Used	Unique	78.6	88.7	75.7	91.7
FALSE	High	Sequest HT (A2)	Unambiguous	[K].cQEVISWLDANTLAEkDEFEHk.[R]	N-Term(TMT6plex); C1(Carbamidomethyl); K16(TMT6plex); K22(TMT6plex)	FALSE	TRUE	1	4	ENSP00000387691.4	ENSP00000477378.1; ENSP00000387691.4; ENSP00000364801.3; ENSP00000382915.1	1	4	0.6689	0	1	1	838.19	3349.74	1.13	0.00095	CID (Collision Induced Dissociation)	MS2	3.09741	194.9	7.618	114.506	58605	030720_Total_Fraction_8.raw	0/0	5.92	0	4.371e-07	890242	Used	Unique	161.6	195.2	161.5	217.7
FALSE	High	Sequest HT (A2)	Unambiguous	[R].kDLYANTVLSGGTTmYPGIADR.[M]	N-Term(TMT6plex); K1(TMT6plex); M15(Oxidation)	TRUE	TRUE	2	3	ENSP00000496101.1; ENSP00000458162.1	ENSP00000496101.1; ENSP00000494750.1; ENSP00000458162.1	1	3	0.6216	0	1	1	939.835	2817.49	1.97	0.00185	CID (Collision Induced Dissociation)	MS2	37.5447	172.5	70	98.3947	47861	030720_Total_Fraction_4.raw	0/0	6.29	0	6.713e-06	763876	Used	Not Unique	169.4	184.2	151.1	145
FALSE	High	Sequest HT (A2)	Unambiguous	[K].vGSLDNVGHLPAGGAVk.[TI]	N-Term(TMT6plex); K17(TMT6plex)	FALSE	TRUE	3	6	ENSP00000353375.6; ENSP00000416743.1; ENSP00000407602.2	ENSP00000353375.6; ENSP00000416743.1; ENSP00000407602.2; ENSP00000409731.2; ENSP00000334770.5; ENSP00000379083.3	0	3	0.454	0	1	1	683.733	2049.19	0.06	4e-05	CID (Collision Induced Dissociation)	MS2	0	263.8	2.87	81.5571	39183	030720_Total_Fraction_15.raw	0/0	3.26	0	1.685e-05	667725	Used	Not Unique	291.2	282.3	215.8	204.1
FALSE	High	Sequest HT (A2)	Unambiguous	[R].gFGHIGIAVPDVYSAck.[R]	N-Term(TMT6plex); C16(Carbamidomethyl); K17(TMT6plex)	FALSE	TRUE	1	1	ENSP00000362463.3	ENSP00000362463.3	0	3	0.5739	0	1	1	750.41	2249.22	0.36	0.00027	CID (Collision Induced Dissociation)	MS2	70.4252	121.3	7.955	98.3844	47854	030720_Total_Fraction_4.raw	0/0	2.91	0	2.194e-06	763872	Not Used	Excluded by Method	125.4	127.3	97.4	107.2
FALSE	High	Sequest HT (A2)	Unambiguous	[R].sHMmDVQGSTQDSAIk.[D]	N-Term(TMT6plex); M4(Oxidation); K16(TMT6plex)	FALSE	TRUE	1	1	ENSP00000499129.1	ENSP00000499129.1	0	3	0.0378	0	1	1	737.037	2209.1	-1.07	-0.00079	CID (Collision Induced Dissociation)	MS2	41.5021	71.9	26.384	47.5556	19160	030720_Total_Fraction_6.raw	0/0	5.29	0	4.934e-06	811421	Used	Unique	53.9	75.5	63.4	78.5
FALSE	High	Sequest HT (A2)	Unambiguous	[R].vETGVLkPGMVVTFAPVNVTTEVk.[S]	N-Term(TMT6plex); K7(TMT6plex); K24(TMT6plex)	FALSE	TRUE	1	2	ENSP00000339053.4	ENSP00000479609.1; ENSP00000339053.4	0	3	0.6482	0	1	1	1068.3	3202.88	1.59	0.00169	CID (Collision Induced Dissociation)	MS2	0	205.7	70	114.474	58589	030720_Total_Fraction_8.raw	0/0	5.6	0	5.944e-06	890235	Used	Unique	209.4	220	141.3	205.4
FALSE	High	Sequest HT (A2)	Unambiguous	[R].tGVTEWLEPLEAk.[S]	N-Term(TMT6plex); K13(TMT6plex)	FALSE	TRUE	1	2	ENSP00000311429.5	ENSP00000437749.2; ENSP00000311429.5	0	2	0.5342	0	1	1	966.05	1931.09	2.04	0.00197	CID (Collision Induced Dissociation)	MS2	15.8726	151.8	68.444	114.389	58546	030720_Total_Fraction_8.raw	0/0	3.65	0	2.472e-05	890216	Used	Unique	162.5	171.8	88.3	150
FALSE	High	Sequest HT (A2)	Unambiguous	[R].eLQSQISDTSVVLSMDNSR.[S]	N-Term(TMT6plex)	TRUE	TRUE	1	4	ENSP00000449404.1	ENSP00000449404.1; ENSP00000447881.1; H-INV:HIT000292931; P05787	0	2	0.7371	0	1	1	1169.59	2338.18	0.76	0.00088	CID (Collision Induced Dissociation)	MS2	100	51.6	70	98.428	47883	030720_Total_Fraction_4.raw	0/0	6.58	0	2.305e-06	763887	Not Used	Excluded by Method	64.4	54.9	41.2	33.6
FALSE	High	Sequest HT (A2)	Unambiguous	[K].eSSSEQYVPDVFYk.[D]	N-Term(TMT6plex); K14(TMT6plex)	FALSE	TRUE	1	2	ENSP00000363879.5	ENSP00000331487.5; ENSP00000363879.5	0	2	0.6127	0	1	1	1068.55	2136.09	0.58	0.00062	CID (Collision Induced Dissociation)	MS2	0	728.3	41.596	98.633	48004	030720_Total_Fraction_4.raw	0/0	4.88	0	7.339e-06	763945	Used	Unique	776.2	754.8	577.2	636.6
FALSE	High	Sequest HT (A2)	Unambiguous	[K].aTGYLELSNWPEVAPDPSVR.[N]	N-Term(TMT6plex)	FALSE	TRUE	1	2	ENSP00000255194.6	ENSP00000430597.1; ENSP00000255194.6	0	3	0.6782	0	1	1	810.757	2430.26	2.72	0.0022	CID (Collision Induced Dissociation)	MS2	1.65004	44	9.991	114.595	58654	030720_Total_Fraction_8.raw	0/0	3.76	0	2.171e-05	890265	Used	Unique	37.4	43.3	37.7	47.6
FALSE	High	Sequest HT (A2)	Unambiguous	[K].qAWATDDVAQIYDk.[C]	N-Term(TMT6plex); K14(TMT6plex)	FALSE	TRUE	1	3	ENSP00000320949.5	ENSP00000455635.1; ENSP00000320949.5; ENSP00000456649.1	0	2	0.5254	0	1	1	1041.55	2082.09	-0.08	-8e-05	CID (Collision Induced Dissociation)	MS2	0	33.9	50.072	98.4333	47886	030720_Total_Fraction_4.raw	0/0	5.52	0	8.913e-06	763889	Used	Unique	30.7	38.5	23.3	35.4
FALSE	High	Sequest HT (A2)	Unambiguous	[K].iTHSPLTIcFPEYTGANk.[Y]	N-Term(TMT6plex); C9(Carbamidomethyl); K18(TMT6plex)	FALSE	TRUE	1	4	ENSP00000312999.6	ENSP00000406369.1; ENSP00000406871.1; ENSP00000312999.6; ENSP00000395736.1	0	3	0.6239	0	1	1	836.451	2507.34	0.99	0.00083	CID (Collision Induced Dissociation)	MS2	0	231.1	32.86	98.6031	47984	030720_Total_Fraction_4.raw	0/0	6.7	0	2.534e-06	763934	Used	Unique	201.8	199.2	245.8	224.7
FALSE	High	Sequest HT (A2)	Unambiguous	[K].cLELFSELAEDkENYk.[K]	N-Term(TMT6plex); C1(Carbamidomethyl); K12(TMT6plex); K16(TMT6plex)	FALSE	TRUE	1	1	ENSP00000360609.1	ENSP00000360609.1	1	4	0.5705	0	1	1	669.613	2675.43	3.11	0.00208	CID (Collision Induced Dissociation)	MS2	2.54973	166.4	1.201	114.864	58804	030720_Total_Fraction_8.raw	0/0	4.61	0	1.139e-05	890337	Used	Unique	178.3	186.8	92.6	170.2
FALSE	High	Sequest HT (A2)	Unambiguous	[K].gLcEkPLASAAAk.[A]	N-Term(TMT6plex); C3(Carbamidomethyl); K5(TMT6plex); K13(TMT6plex)	FALSE	TRUE	1	3	ENSP00000265388.5	ENSP00000420089.1; ENSP00000418267.1; ENSP00000265388.5	0	3	0.5799	0	1	1	668.403	2003.19	0.83	0.00056	CID (Collision Induced Dissociation)	MS2	15.2696	104.3	3.393	70.6086	31722	030720_Total_Fraction_3.raw	0/0	3.38	0	1.493e-05	726569	Used	Unique	108.9	111.8	71.6	101.1
FALSE	High	Sequest HT (A2)	Unambiguous	[K].eEVVLLTHGDSVDk.[V]	N-Term(TMT6plex); K14(TMT6plex)	FALSE	TRUE	1	2	ENSP00000419851.1	ENSP00000419851.1; ENSP00000295920.7	0	3	0.5822	0	1	1	667.042	1999.11	-0.16	-0.00011	CID (Collision Induced Dissociation)	MS2	10.9915	131.6	0.743	81.6602	39254	030720_Total_Fraction_15.raw	0/0	3.71	0	3.265e-05	667758	Used	Unique	139.4	139.2	102.6	114.7
FALSE	High	Sequest HT (A2)	Unambiguous	[K].lSDEEMATILSFNR.[N]	N-Term(TMT6plex)	FALSE	TRUE	2	3	ENSP00000352584.4; ENSP00000498877.1	ENSP00000352584.4; ENSP00000397009.2; ENSP00000498877.1	0	2	0.6637	0	1	1	927.977	1854.95	0.17	0.00016	CID (Collision Induced Dissociation)	MS2	0	61.8	44.948	114.811	58775	030720_Total_Fraction_8.raw	0/0	4.46	0	2.671e-05	890324	Used	Not Unique	55.1	57.9	60.8	59.1
FALSE	High	Sequest HT (A2)	Unambiguous	[R].aLQPLEEGEDEEk.[V]	N-Term(TMT6plex); K13(TMT6plex)	FALSE	TRUE	1	1	ENSP00000349977.5	ENSP00000349977.5	0	3	0.5975	0	1	1	649.011	1945.02	0.45	0.00029	CID (Collision Induced Dissociation)	MS2	48.7437	234.8	5.849	78.8356	36681	030720_Total_Fraction_7.raw	0/0	4	0	2.158e-05	849559	Used	Unique	175.7	182.8	272	256
FALSE	High	Sequest HT (A2)	Unambiguous	[R].aLQPLEEGEDEEk.[V]	N-Term(TMT6plex); K13(TMT6plex)	FALSE	TRUE	1	1	ENSP00000349977.5	ENSP00000349977.5	0	2	0.6758	0	1	1	973.013	1945.02	0.95	0.00093	CID (Collision Induced Dissociation)	MS2	100	206.1	5.208	78.8482	36691	030720_Total_Fraction_7.raw	0/0	4.75	0	1.892e-05	849562	Not Used	Excluded by Method	150.1	162.8	249.7	215.2
FALSE	High	Sequest HT (A2)	Unambiguous	[K].qTQIFTTYSDNQPGVLIQVYEGER.[A]	N-Term(TMT6plex)	FALSE	TRUE	2	7	ENSP00000387691.4; ENSP00000364805.4	ENSP00000477378.1; ENSP00000387691.4; ENSP00000408347.2; ENSP00000364801.3; ENSP00000382915.1; ENSP00000364805.4; ENSP00000409151.2	0	3	0.6607	0	1	1	1005.85	3015.53	2.29	0.0023	CID (Collision Induced Dissociation)	MS2	2.98224	46.2	19.756	114.73	58730	030720_Total_Fraction_8.raw	0/0	5.63	0	2.957e-06	890302	Used	Not Unique	40.4	49.4	36	48.7
FALSE	High	Sequest HT (A2)	Unambiguous	[K].sPLVMDVLNIQGVQR.[S]	N-Term(TMT6plex)	FALSE	TRUE	1	1	ENSP00000348965.4	ENSP00000348965.4	0	2	0.5552	0	1	1	949.54	1898.07	-0.08	-8e-05	CID (Collision Induced Dissociation)	MS2	0	171.2	70	114.697	58714	030720_Total_Fraction_8.raw	0/0	3.26	0	8.385e-06	890294	Used	Unique	173.8	168.3	128.6	175.3
FALSE	High	Sequest HT (A2)	Unambiguous	[K].tDHPEIGEGkPTPALSEASSSSIR.[E]	N-Term(TMT6plex); K10(TMT6plex)	FALSE	TRUE	1	3	ENSP00000407788.2	ENSP00000407788.2; ENSP00000254636.5; ENSP00000482042.1	0	4	0.7106	0	1	1	731.89	2924.54	0.57	0.00042	CID (Collision Induced Dissociation)	MS2	43.1445	142.9	9.617	70.6127	31725	030720_Total_Fraction_3.raw	0/0	5.39	0	9.998e-06	726572	Used	Unique	156.1	137.8	108.9	136.3
FALSE	High	Sequest HT (A2)	Unambiguous	[R].aANILVGENLVck.[IV]	N-Term(TMT6plex); C12(Carbamidomethyl); K13(TMT6plex)	FALSE	TRUE	2	4	ENSP00000464380.1; ENSP00000362659.2	ENSP00000464380.1; ENSP00000362659.2; ENSP00000324740.4; ENSP00000362668.2	0	3	0.5957	0	1	1	620.366	1859.08	0.76	0.00047	CID (Collision Induced Dissociation)	MS2	0	522.8	44.664	98.4791	47907	030720_Total_Fraction_4.raw	0/0	2.82	0	3.122e-05	763899	Used	Not Unique	428.3	458.6	563.6	521.6
FALSE	High	Sequest HT (A2)	Unambiguous	[K].sPLVMDVLNIQGVQR.[S]	N-Term(TMT6plex)	FALSE	TRUE	1	1	ENSP00000348965.4	ENSP00000348965.4	0	3	0.4879	0	1	1	633.363	1898.07	0.68	0.00043	CID (Collision Induced Dissociation)	MS2	7.31076	115.1	8.321	114.64	58680	030720_Total_Fraction_8.raw	0/0	4.12	0	2.137e-05	890278	Used	Unique	118.5	115.6	88.3	111.9
FALSE	High	Sequest HT (A2)	Unambiguous	[K].eQLDNQLDAYMSk.[T]	N-Term(TMT6plex); K13(TMT6plex)	FALSE	TRUE	1	4	ENSP00000357679.4	ENSP00000357676.1; ENSP00000357679.4; ENSP00000357683.3; ENSP00000385228.1	0	2	0.4612	0	1	1	1007.02	2013.04	0.9	0.00091	CID (Collision Induced Dissociation)	MS2	0	619	70	98.4662	47902	030720_Total_Fraction_4.raw	0/0	4.9	0	2.054e-05	763896	Used	Unique	552.6	610.8	719.5	445.8
FALSE	High	Sequest HT (A2)	Unambiguous	[K].tVFAEHISDEck.[R]	N-Term(TMT6plex); C11(Carbamidomethyl); K12(TMT6plex)	FALSE	TRUE	1	6	ENSP00000346001.3	ENSP00000346001.3; ENSP00000416273.1; ENSP00000386101.1; ENSP00000415198.1; ENSP00000412713.1; ENSP00000385762.1	0	3	0.5304	0	1	1	631.997	1893.98	-0.26	-0.00017	CID (Collision Induced Dissociation)	MS2	24.8904	390.6	10.825	70.6534	31749	030720_Total_Fraction_3.raw	0/0	3.45	0	3.201e-05	726583	Used	Unique	422.2	428.5	287.3	333.8
FALSE	High	Sequest HT (A2)	Unambiguous	[R].kDELSDWSLAGEDDRDSR.[H]	N-Term(TMT6plex); K1(TMT6plex)	FALSE	TRUE	1	7	ENSP00000350170.3	ENSP00000420643.1; ENSP00000418097.1; ENSP00000350170.3; ENSP00000388828.2; ENSP00000307633.7; ENSP00000418027.1; ENSP00000420515.1	2	3	0.6137	0	1	1	851.426	2552.26	0.46	0.00039	CID (Collision Induced Dissociation)	MS2	21.1857	50.2	6.186	81.5586	39184	030720_Total_Fraction_15.raw	0/0	4.09	0	1.577e-05	667726	Used	Unique	41.7	53.1	39.4	55.3
FALSE	High	Sequest HT (A2)	Unambiguous	[K].dLGVFIPAPMAQGMR.[S]	N-Term(TMT6plex)	FALSE	TRUE	1	4	ENSP00000433664.1	ENSP00000379778.2; ENSP00000433664.1; ENSP00000492820.1; ENSP00000431583.1	0	2	0.5756	0	1	1	916.494	1831.98	2.66	0.00244	CID (Collision Induced Dissociation)	MS2	0	131.5	40.609	114.606	58661	030720_Total_Fraction_8.raw	0/0	3.11	0	1.166e-05	890269	Used	Unique	136.3	138.2	86	135.9
FALSE	High	Sequest HT (A2)	Unambiguous	[K].wLLLTGISAQQNR.[V]	N-Term(TMT6plex)	FALSE	TRUE	1	3	ENSP00000479606.1	ENSP00000479606.1; ENSP00000269122.3; ENSP00000376763.1	0	2	0.5645	0	1	1	865.002	1729	0.54	0.00047	CID (Collision Induced Dissociation)	MS2	11.3227	162.6	49.013	114.379	58540	030720_Total_Fraction_8.raw	0/0	4.11	0	3.403e-05	890212	Used	Unique	152.1	155.5	141.2	164.6
FALSE	High	Sequest HT (A2)	Unambiguous	[K].fSAVLVEPPPMSLPGAGLSSQELSGGPGDGP.[-]	N-Term(TMT6plex)	FALSE	TRUE	2	3	ENSP00000253024.4; ENSP00000471303.1	ENSP00000253024.4; ENSP00000471303.1; ENSP00000342232.5	0	3	0.6882	0	1	1	1060.55	3179.63	4.86	0.00515	CID (Collision Induced Dissociation)	MS2	3.81395	180.9	70	134.325	68309	030720_Total_Fraction_11.raw	0/0	6.19	0	3.01e-05	555107	Used	Not Unique	183.5	184.7	137.1	177.2
FALSE	High	Sequest HT (A2)	Unambiguous	[K].mSPLSIVTALVDk.[I]	N-Term(TMT6plex); K13(TMT6plex)	FALSE	TRUE	1	4	ENSP00000368605.5	ENSP00000417778.1; ENSP00000368605.5; ENSP00000368597.1; ENSP00000336580.7	0	2	0.6266	0	1	1	916.554	1832.1	2.73	0.0025	CID (Collision Induced Dissociation)	MS2	33.5297	95	23.385	134.251	68278	030720_Total_Fraction_11.raw	0/0	4.66	0	1.887e-05	555092	Used	Unique	76.6	66.7	106.4	109
FALSE	High	Sequest HT (A2)	Unambiguous	[K].eQGVTFPSGDIQEQLIR.[S]	N-Term(TMT6plex)	FALSE	TRUE	1	2	ENSP00000304592.2	ENSP00000304592.2; ENSP00000488964.1	0	2	0.5901	0	1	1	1073.57	2146.14	2.69	0.00289	CID (Collision Induced Dissociation)	MS2	39.6727	257.5	47.984	98.9666	48208	030720_Total_Fraction_4.raw	0/0	5.44	0	2.198e-05	764043	Used	Unique	236.3	247.6	202.3	286.4
FALSE	High	Sequest HT (A2)	Unambiguous	[K].vGkEDSSSTEFVEk.[R]	N-Term(TMT6plex); K3(TMT6plex); K14(TMT6plex)	FALSE	TRUE	1	3	ENSP00000368831.2	ENSP00000368831.2; ENSP00000421663.1; ENSP00000422413.1	1	3	0.5172	0	1	1	743.746	2229.22	0.8	0.0006	CID (Collision Induced Dissociation)	MS2	7.18107	208.9	5.785	70.3432	31558	030720_Total_Fraction_3.raw	0/0	4.64	0	3.045e-05	726492	Used	Unique	171.2	198.9	206.5	211.3
FALSE	High	Sequest HT (A2)	Unambiguous	[R].sNLVGMGVIPLEYLPGENADALGLTGQER.[Y]	N-Term(TMT6plex)	FALSE	TRUE	1	1	ENSP00000438733.2	ENSP00000438733.2	0	3	0.5633	0	1	1	1081.57	3242.71	4.37	0.00472	CID (Collision Induced Dissociation)	MS2	3.34251	9.9	70	132.517	67524	030720_Total_Fraction_11.raw	0/0	4.74	0	3.368e-06	554731	Not Used	Excluded by Method	8.4	6.1	11.2	11.8
FALSE	High	Sequest HT (A2)	Unambiguous	[R].qIQEEITGNTEALSGR.[H]	N-Term(TMT6plex)	FALSE	TRUE	1	2	ENSP00000334008.9	ENSP00000435860.1; ENSP00000334008.9	0	2	0.6137	0	1	1	988.017	1975.03	-1	-0.00099	CID (Collision Induced Dissociation)	MS2	0	35.6	13.164	82.1328	39580	030720_Total_Fraction_15.raw	0/0	4.53	0	9.551e-06	667909	Used	Unique	36.3	30.3	30.9	36.6
FALSE	High	Sequest HT (A2)	Unambiguous	[R].eVWNTYELDLVNYQNk.[C]	N-Term(TMT6plex); K16(TMT6plex)	FALSE	TRUE	1	1	ENSP00000348965.4	ENSP00000348965.4	0	2	0.6731	0	1	1	1243.65	2486.3	-0.13	-0.00016	CID (Collision Induced Dissociation)	MS2	0	108.3	70	115.501	59142	030720_Total_Fraction_8.raw	0/0	5.72	0	1.212e-05	890500	Used	Unique	106.5	111.6	85.5	104.7
FALSE	High	Sequest HT (A2)	Unambiguous	[R].qLYHLGVVEAYSGLTk.[K]	N-Term(TMT6plex); K16(TMT6plex)	FALSE	TRUE	1	1	ENSP00000356520.3	ENSP00000356520.3	0	3	0.6725	0	1	1	746.098	2236.28	2.14	0.0016	CID (Collision Induced Dissociation)	MS2	0	123.3	9	98.9517	48198	030720_Total_Fraction_4.raw	0/0	3.97	0	1.714e-05	764037	Used	Unique	130.2	137.6	101.4	95.1
FALSE	High	Sequest HT (A2)	Unambiguous	[R].fPLDYYSIPFPTPTTPLTGR.[D]	N-Term(TMT6plex)	FALSE	TRUE	2	6	ENSP00000345308.6; ENSP00000355343.2	ENSP00000345308.6; ENSP00000271877.8; ENSP00000478447.1; ENSP00000407672.1; ENSP00000355343.2; ENSP00000398609.1	0	3	0.4505	0	1	1	838.117	2512.34	2.08	0.00174	CID (Collision Induced Dissociation)	MS2	0	60.8	70	132.614	67563	030720_Total_Fraction_11.raw	0/0	4.04	0	3.306e-05	554750	Used	Not Unique	65	65.9	41.2	57.2
FALSE	High	Sequest HT (A2)	Unambiguous	[R].lLQQVSQIYQSIEFSR.[L]	N-Term(TMT6plex)	FALSE	TRUE	1	1	ENSP00000438178.2	ENSP00000438178.2	0	3	0.6189	0	1	1	723.401	2168.19	-1.05	-0.00076	CID (Collision Induced Dissociation)	MS2	0	101.4	70	132.637	67571	030720_Total_Fraction_11.raw	0/0	5.93	0	8.388e-06	554754	Used	Unique	105.8	113	65	98.9
FALSE	High	Sequest HT (A2)	Unambiguous	[R].tSPDAFVQLALQLAHYk.[D]	N-Term(TMT6plex); K17(TMT6plex)	FALSE	TRUE	1	2	ENSP00000265641.4	ENSP00000439084.1; ENSP00000265641.4	0	3	0.6448	0	1	1	787.452	2360.34	1.56	0.00123	CID (Collision Induced Dissociation)	MS2	0	98.8	70	132.667	67584	030720_Total_Fraction_11.raw	0/0	6.25	0	2.046e-06	554760	Used	Unique	73.3	80.4	110.9	108.2
FALSE	High	Sequest HT (A2)	Unambiguous	[K].aGPILELEQWIDk.[Y]	N-Term(TMT6plex); K13(TMT6plex)	FALSE	TRUE	1	3	ENSP00000445920.1	ENSP00000474981.1; ENSP00000445920.1; ENSP00000474582.1	0	2	0.5098	0	1	1	985.574	1970.14	2.66	0.00262	CID (Collision Induced Dissociation)	MS2	0	8.8	70	132.756	67624	030720_Total_Fraction_11.raw	0/0	3.57	0	2.517e-05	554779	Not Used	Excluded by Method	6.6	8	10.1	8.6
FALSE	High	Sequest HT (A2)	Unambiguous	[K].eATSILEENQALcTITSFPR.[L]	N-Term(TMT6plex); C13(Carbamidomethyl)	FALSE	TRUE	1	3	ENSP00000497574.1	ENSP00000497574.1; ENSP00000482756.2; ENSP00000421908.1	0	3	0.6493	0	1	1	837.098	2509.28	-0.13	-0.00011	CID (Collision Induced Dissociation)	MS2	2.62519	62.3	14.523	115.478	59129	030720_Total_Fraction_8.raw	0/0	4.02	0	3.9e-06	890494	Used	Unique	51.7	64.7	50.6	68.1
FALSE	High	Sequest HT (A2)	Unambiguous	[K].gLVLIAFSQYLQQcPFDEHVk.[L]	N-Term(TMT6plex); C14(Carbamidomethyl); K21(TMT6plex)	TRUE	FALSE	1	1	P02769	P02769	0	4	0.6958	0	1	1	738.403	2950.59	0.46	0.00034	CID (Collision Induced Dissociation)	MS2	0	201.4	48.954	132.832	67658	030720_Total_Fraction_11.raw	0/0	3.55	0	3.026e-05	554796	Used	Unique	212.8	234.8	163	147.5
FALSE	High	Sequest HT (A2)	Unambiguous	[K].gLVLIAFSQYLQQcPFDEHVk.[L]	N-Term(TMT6plex); C14(Carbamidomethyl); K21(TMT6plex)	TRUE	FALSE	1	1	P02769	P02769	0	5	0.5636	0	1	1	590.924	2950.59	0.29	0.00017	CID (Collision Induced Dissociation)	MS2	2.83566	111.1	25.381	132.881	67681	030720_Total_Fraction_11.raw	0/0	4.01	0	2.565e-05	554807	Used	Unique	118.7	129.8	82.7	87.1
FALSE	High	Sequest HT (A2)	Unambiguous	[K].gLVLIAFSQYLQQcPFDEHVk.[L]	N-Term(TMT6plex); C14(Carbamidomethyl); K21(TMT6plex)	TRUE	FALSE	1	1	P02769	P02769	0	3	0.7821	0	1	1	984.201	2950.59	-0.14	-0.00014	CID (Collision Induced Dissociation)	MS2	0	147.1	46.157	132.883	67682	030720_Total_Fraction_11.raw	0/0	7.48	0	3.717e-07	554808	Used	Unique	156.3	165.6	115.5	116.7
FALSE	High	Sequest HT (A2)	Unambiguous	[K].mDPMNIWDDIITNR.[C]	N-Term(TMT6plex)	FALSE	TRUE	1	2	ENSP00000313420.3	ENSP00000345182.4; ENSP00000313420.3	0	3	0.623	0	1	1	654.992	1962.96	-0.11	-7e-05	CID (Collision Induced Dissociation)	MS2	0	214.4	21.951	132.93	67705	030720_Total_Fraction_11.raw	0/0	5.12	0	2.883e-05	554818	Used	Unique	191.6	213.4	186.4	217.6
FALSE	High	Sequest HT (A2)	Unambiguous	[R].rPISADSAIMNPASk.[V]	N-Term(TMT6plex); K15(TMT6plex)	FALSE	TRUE	1	6	ENSP00000479606.1	ENSP00000462252.1; ENSP00000462592.1; ENSP00000479606.1; ENSP00000269122.3; ENSP00000376763.1; ENSP00000463336.1	0	2	0.5464	0	1	1	1008.57	2016.13	0.82	0.00082	CID (Collision Induced Dissociation)	MS2	0	190	67.044	70.3194	31545	030720_Total_Fraction_3.raw	0/0	2.91	0	1.99e-05	726488	Used	Unique	184.9	191.6	157.1	183
FALSE	High	Sequest HT (A2)	Unambiguous	[K].mDPMNIWDDIITNR.[C]	N-Term(TMT6plex)	FALSE	TRUE	1	2	ENSP00000313420.3	ENSP00000345182.4; ENSP00000313420.3	0	2	0.6898	0	1	1	981.985	1962.96	0.74	0.00073	CID (Collision Induced Dissociation)	MS2	0	134.5	70	132.965	67722	030720_Total_Fraction_11.raw	0/0	4.32	0	1.944e-05	554826	Used	Unique	125.9	140.5	107.5	133.5
FALSE	High	Sequest HT (A2)	Unambiguous	[K].eQGVTFPSGDIQEQLIR.[S]	N-Term(TMT6plex)	FALSE	TRUE	1	2	ENSP00000304592.2	ENSP00000304592.2; ENSP00000488964.1	0	3	0.452	0	1	1	716.051	2146.14	2.2	0.00158	CID (Collision Induced Dissociation)	MS2	0.634083	191.4	2.742	98.9844	48219	030720_Total_Fraction_4.raw	0/0	4.58	0	6.441e-06	764046	Used	Unique	180.9	178.3	150.4	213.4
FALSE	High	Sequest HT (A2)	Unambiguous	[R].sILLSVPLLVVDNk.[Q]	N-Term(TMT6plex); K14(TMT6plex)	FALSE	TRUE	1	6	ENSP00000241704.7	ENSP00000497811.1; ENSP00000357048.3; ENSP00000241704.7; ENSP00000497495.1; ENSP00000497231.1; ENSP00000497257.1	0	2	0.756	0	1	1	984.632	1968.26	2.47	0.00243	CID (Collision Induced Dissociation)	MS2	0	254.6	63.558	132.41	67479	030720_Total_Fraction_11.raw	0/0	4.55	0	1.444e-05	554709	Used	Unique	219.9	244	222.1	275
FALSE	High	Sequest HT (A2)	Unambiguous	[R].aSPFLLQYIQEEIPDYR.[N]	N-Term(TMT6plex)	FALSE	TRUE	1	8	ENSP00000268835.2	ENSP00000439129.1; ENSP00000481322.1; ENSP00000399625.2; ENSP00000416964.1; ENSP00000458301.1; ENSP00000392536.2; ENSP00000268835.2; ENSP00000401144.1	0	3	0.6178	0	1	1	771.078	2311.22	1.23	0.00095	CID (Collision Induced Dissociation)	MS2	4.13903	17.5	70	131.97	67290	030720_Total_Fraction_11.raw	0/0	3.82	0	2.666e-05	554619	Used	Unique	13.9	17	16.9	18.3
FALSE	High	Sequest HT (A2)	Unambiguous	[R].lESEGSPETLTNLR.[K]	N-Term(TMT6plex)	FALSE	TRUE	1	6	ENSP00000261875.5	ENSP00000261875.5; ENSP00000454610.1; ENSP00000456300.1; ENSP00000456568.1; ENSP00000455530.1; ENSP00000392491.2	0	3	0.5819	0	1	1	592.318	1774.94	0.36	0.00021	CID (Collision Induced Dissociation)	MS2	45.9896	103.9	2.658	82.3283	39702	030720_Total_Fraction_15.raw	0/0	3.54	0	3.406e-05	667959	Used	Unique	96.9	117.1	80.2	97.7
FALSE	High	Sequest HT (A2)	Unambiguous	[R].tkGDEEEYWNSSk.[F]	N-Term(TMT6plex); K2(TMT6plex); K13(TMT6plex)	FALSE	TRUE	1	4	ENSP00000451857.1	ENSP00000451857.1; ENSP00000452176.1; ENSP00000313098.5; ENSP00000452191.1	1	3	0.6802	0	1	1	754.062	2260.17	0.47	0.00035	CID (Collision Induced Dissociation)	MS2	0	320.5	7.252	70.1264	31431	030720_Total_Fraction_3.raw	0/0	5.41	0	3.005e-05	726432	Used	Unique	266	301.2	299.1	343.4
FALSE	High	Sequest HT (A2)	Unambiguous	[K].qREEYQPATPGLGMFVEVkDPEDk.[V]	N-Term(TMT6plex); K19(TMT6plex); K24(TMT6plex)	FALSE	TRUE	1	1	ENSP00000330945.6	ENSP00000330945.6	2	4	0.6217	0	1	1	863.46	3450.82	-0.13	-0.00011	CID (Collision Induced Dissociation)	MS2	0	165.9	13.75	97.0433	48705	030720_Total_Fraction_6.raw	0/0	4.97	0	1.466e-05	824551	Used	Unique	135.5	167.1	151.9	171.4
FALSE	High	Sequest HT (A2)	Unambiguous	[K].mNFGDFLTVMTQk.[M]	N-Term(TMT6plex); K13(TMT6plex)	FALSE	TRUE	1	1	ENSP00000359300.3	ENSP00000359300.3	0	2	0.4282	0	1	1	995.534	1990.06	2.9	0.00289	CID (Collision Induced Dissociation)	MS2	0	30.9	70	132.088	67339	030720_Total_Fraction_11.raw	0/0	3.97	0	2.694e-05	554642	Used	Unique	32.2	37.2	23.3	23.8
FALSE	High	Sequest HT (A2)	Unambiguous	[K].tIAEcLADELINAAk.[G]	N-Term(TMT6plex); C5(Carbamidomethyl); K15(TMT6plex)	FALSE	TRUE	1	4	ENSP00000471388.1	ENSP00000471388.1; ENSP00000471185.1; ENSP00000470114.1; ENSP00000470660.1	0	2	0.6859	0	1	1	1045.58	2090.16	2.35	0.00245	CID (Collision Induced Dissociation)	MS2	14.9812	44.6	70	132.101	67344	030720_Total_Fraction_11.raw	0/0	5.73	0	2.829e-06	554645	Used	Unique	48	48.4	27.3	44.9
FALSE	High	Sequest HT (A2)	Unambiguous	[R].vLPAQATEYAFAFIQVPQDDDAR.[T]	N-Term(TMT6plex)	FALSE	TRUE	1	1	ENSP00000346762.3	ENSP00000346762.3	0	3	0.736	0	1	1	932.15	2794.43	3.4	0.00317	CID (Collision Induced Dissociation)	MS2	7.04681	62.2	70	132.107	67347	030720_Total_Fraction_11.raw	0/0	5.34	0	3.006e-05	554646	Used	Unique	57.1	55.2	52.3	70.3
FALSE	High	Sequest HT (A2)	Unambiguous	[K].mQHLNPDPQLIPEQITTDITPEcLVSPR.[Y]	N-Term(TMT6plex); C23(Carbamidomethyl)	FALSE	TRUE	1	6	ENSP00000342858.4	ENSP00000489609.1; ENSP00000342858.4; ENSP00000450741.1; ENSP00000340391.3; ENSP00000451134.1; ENSP00000382243.3	0	3	0.6883	0	1	1	1157.94	3471.79	3.62	0.00419	CID (Collision Induced Dissociation)	MS2	0	72.6	70	115.546	59166	030720_Total_Fraction_8.raw	0/0	5.39	0	1.099e-05	890512	Used	Unique	62.8	75.4	64.8	71
FALSE	High	Sequest HT (A2)	Unambiguous	[R].lESEGSPETLTNLR.[K]	N-Term(TMT6plex)	FALSE	TRUE	1	6	ENSP00000261875.5	ENSP00000261875.5; ENSP00000454610.1; ENSP00000456300.1; ENSP00000456568.1; ENSP00000455530.1; ENSP00000392491.2	0	2	0.5996	0	1	1	887.973	1774.94	0.33	0.00029	CID (Collision Induced Dissociation)	MS2	0	85.4	9.339	82.2705	39664	030720_Total_Fraction_15.raw	0/0	4.47	0	1.823e-05	667944	Used	Unique	83.5	94.1	60.4	84
FALSE	High	Sequest HT (A2)	Unambiguous	[K].mAVTFIGNSTAIQELFk.[R]	N-Term(TMT6plex); K17(TMT6plex)	FALSE	TRUE	1	3	ENSP00000406811.2	ENSP00000406981.1; ENSP00000413589.1; ENSP00000406811.2	0	3	0.2342	0	1	1	776.774	2328.31	1.72	0.00134	CID (Collision Induced Dissociation)	MS2	14.7424	41.3	70	132.258	67412	030720_Total_Fraction_11.raw	0/0	3.63	0	2.309e-05	554677	Used	Unique	43.3	45	28.3	39.1
FALSE	High	Sequest HT (A2)	Unambiguous	[K].lAMQEFMILPVGAANFR.[E]	N-Term(TMT6plex)	FALSE	TRUE	1	3	ENSP00000234590.4	ENSP00000466406.1; ENSP00000495530.1; ENSP00000234590.4	0	3	0.4145	0	1	1	713.057	2137.16	2.88	0.00205	CID (Collision Induced Dissociation)	MS2	0	187	70	132.272	67417	030720_Total_Fraction_11.raw	0/0	2.75	0	9.301e-06	554680	Used	Unique	163.1	179.5	161.2	202.1
FALSE	High	Sequest HT (A2)	Unambiguous	[K].dFDFESANAQFNk.[E]	N-Term(TMT6plex); K13(TMT6plex)	FALSE	TRUE	1	5	ENSP00000413964.3	ENSP00000460896.1; ENSP00000461225.1; ENSP00000446451.1; ENSP00000413964.3; ENSP00000466725.2	0	2	0.6052	0	1	1	995.998	1990.99	-0.71	-0.0007	CID (Collision Induced Dissociation)	MS2	0	322.9	20.21	97.0388	48702	030720_Total_Fraction_6.raw	0/0	5.04	0	2.169e-05	824549	Used	Unique	297.8	298.7	302.7	319
FALSE	High	Sequest HT (A2)	Unambiguous	[R].lAALADQWQFLVQk.[S]	N-Term(TMT6plex); K14(TMT6plex)	FALSE	TRUE	2	5	ENSP00000350882.6; ENSP00000361816.4	ENSP00000350882.6; ENSP00000486308.1; ENSP00000487444.1; ENSP00000361816.4; ENSP00000361824.3	0	3	0.52	0	1	1	697.08	2089.23	2.32	0.00162	CID (Collision Induced Dissociation)	MS2	31.8825	290.7	60.973	132.302	67431	030720_Total_Fraction_11.raw	0/0	4	0	3.006e-05	554687	Used	Not Unique	300.1	308.8	266.4	219
FALSE	High	Sequest HT (A2)	Unambiguous	[K].lAMQEFMILPVGAANFR.[E]	N-Term(TMT6plex)	FALSE	TRUE	1	3	ENSP00000234590.4	ENSP00000466406.1; ENSP00000495530.1; ENSP00000234590.4	0	2	0.626	0	1	1	1069.08	2137.16	3.08	0.00329	CID (Collision Induced Dissociation)	MS2	0	69	70	132.323	67440	030720_Total_Fraction_11.raw	0/0	4.92	0	2.946e-06	554691	Used	Unique	59.5	68.3	60.7	72
FALSE	High	Sequest HT (A2)	Unambiguous	[K].qLQEELAEHQVPVEk.[L]	N-Term(TMT6plex); K15(TMT6plex)	FALSE	TRUE	2	7	ENSP00000362006.3; ENSP00000289893.4	ENSP00000362016.2; ENSP00000499399.1; ENSP00000455274.1; ENSP00000362006.3; ENSP00000289893.4; ENSP00000354573.2; ENSP00000455823.1	0	3	0.5657	0	1	1	745.751	2235.24	-0.15	-0.00011	CID (Collision Induced Dissociation)	MS2	50.207	341.1	7.302	82.2449	39646	030720_Total_Fraction_15.raw	0/0	3.73	0	9.408e-06	667935	Used	Not Unique	356	366.7	277.5	284.9
FALSE	High	Sequest HT (A2)	Unambiguous	[R].tLATDILMGVLk.[E]	N-Term(TMT6plex); K12(TMT6plex)	FALSE	TRUE	1	1	ENSP00000336741.4	ENSP00000336741.4	0	2	0.506	0	1	1	867.038	1733.07	2.77	0.0024	CID (Collision Induced Dissociation)	MS2	0	37.5	70	132.439	67491	030720_Total_Fraction_11.raw	0/0	4.17	0	3.391e-05	554715	Used	Unique	35.1	37.1	27.8	41.6
FALSE	High	Sequest HT (A2)	Unambiguous	[R].ySGAYGASVSDEELk.[R]	N-Term(TMT6plex); K15(TMT6plex)	FALSE	TRUE	1	4	ENSP00000389297.2	ENSP00000389297.2; ENSP00000262570.5; ENSP00000410425.1; ENSP00000493081.1	0	2	0.6725	0	1	1	1017.52	2034.04	-1.22	-0.00124	CID (Collision Induced Dissociation)	MS2	0	109.2	2.785	81.8718	39395	030720_Total_Fraction_15.raw	0/0	6.29	0	6.359e-06	667825	Used	Unique	103	101.9	86.6	120.9
FALSE	High	Sequest HT (A2)	Unambiguous	[R].nPELQNLLLDDFFk.[S]	N-Term(TMT6plex); K14(TMT6plex)	FALSE	TRUE	1	1	ENSP00000270776.8	ENSP00000270776.8	0	3	0.4373	0	1	1	722.075	2164.21	2.59	0.00187	CID (Collision Induced Dissociation)	MS2	1.48116	250.4	33.402	132.981	67729	030720_Total_Fraction_11.raw	0/0	2.63	0	1.857e-05	554829	Used	Unique	194.4	223.5	254.8	272.5
FALSE	High	Sequest HT (A2)	Unambiguous	[R].nPELQNLLLDDFFk.[S]	N-Term(TMT6plex); K14(TMT6plex)	FALSE	TRUE	1	1	ENSP00000270776.8	ENSP00000270776.8	0	2	0.5675	0	1	1	1082.61	2164.21	4.03	0.00437	CID (Collision Induced Dissociation)	MS2	0	281.8	39.025	133.038	67754	030720_Total_Fraction_11.raw	0/0	4.67	0	2.091e-05	554841	Used	Unique	233.3	246.1	279.5	304.8
FALSE	High	Sequest HT (A2)	Unambiguous	[R].nVSSFPDDATSPLQENR.[N]	N-Term(TMT6plex)	FALSE	TRUE	1	3	ENSP00000332455.3	ENSP00000463602.1; ENSP00000332455.3; ENSP00000462331.1	0	3	0.6264	0	1	1	702.682	2106.03	0.22	0.00015	CID (Collision Induced Dissociation)	MS2	15.9944	59.7	2.115	81.9689	39463	030720_Total_Fraction_15.raw	0/0	4.47	0	2.214e-05	667858	Used	Unique	74	74.3	21.7	55.4
FALSE	High	Sequest HT (A2)	Unambiguous	[R].aQIHEQNPSVEVVYYNk.[G]	N-Term(TMT6plex); K17(TMT6plex)	FALSE	TRUE	1	2	ENSP00000224807.5	ENSP00000224807.5; ENSP00000377103.1	0	3	0.6606	0	1	1	826.114	2476.33	1.55	0.00128	CID (Collision Induced Dissociation)	MS2	0	212.1	26.292	78.5833	36522	030720_Total_Fraction_7.raw	0/0	5.48	0	5.18e-06	849484	Used	Unique	206.7	211.8	183.9	197.2
FALSE	High	Sequest HT (A2)	Unambiguous	[K].lHTDDELNWLDHGR.[T]	N-Term(TMT6plex)	FALSE	TRUE	1	1	ENSP00000316029.9	ENSP00000316029.9	0	2	0.7583	0	1	1	975.488	1949.97	0.64	0.00062	CID (Collision Induced Dissociation)	MS2	0	71.9	25.611	81.9381	39441	030720_Total_Fraction_15.raw	0/0	4.8	0	3.512e-05	667848	Used	Unique	62.4	66.8	64.8	77.6
FALSE	High	Sequest HT (A2)	Unambiguous	[R].eAIEAFNAPNSSk.[F]	N-Term(TMT6plex); K13(TMT6plex)	FALSE	TRUE	1	2	ENSP00000360162.4	ENSP00000360163.4; ENSP00000360162.4	0	2	0.6615	0	1	1	918.5	1835.99	1.03	0.00094	CID (Collision Induced Dissociation)	MS2	0	250.5	35.49	78.5878	36525	030720_Total_Fraction_7.raw	0/0	3.87	0	1.494e-05	849486	Used	Unique	250.4	259.7	202.6	231.6
FALSE	High	Sequest HT (A2)	Unambiguous	[K].vScSESQLQSQcEQMk.[Q]	N-Term(TMT6plex); C3(Carbamidomethyl); C12(Carbamidomethyl); K16(TMT6plex)	FALSE	TRUE	1	2	ENSP00000358293.3	ENSP00000415344.1; ENSP00000358293.3	0	3	0.5846	0	1	1	796.386	2387.14	1.36	0.00108	CID (Collision Induced Dissociation)	MS2	46.4585	126.9	32.672	70.4337	31613	030720_Total_Fraction_3.raw	0/0	4.79	0	1.12e-05	726520	Used	Unique	111.8	116.1	115	136
FALSE	High	Sequest HT (A2)	Unambiguous	[K].gPGLFFILPcTDSFIk.[V]	N-Term(TMT6plex); C10(Carbamidomethyl); K16(TMT6plex)	FALSE	TRUE	1	2	ENSP00000286713.2	ENSP00000445764.2; ENSP00000286713.2	0	3	0.4939	0	1	1	757.429	2270.27	3.3	0.0025	CID (Collision Induced Dissociation)	MS2	0	69.3	25.246	133.991	68162	030720_Total_Fraction_11.raw	0/0	4.13	0	3.204e-05	555038	Used	Unique	36.6	43.2	103.6	78
FALSE	High	Sequest HT (A2)	Unambiguous	[R].lFYLALPPTVYEAVTk.[N]	N-Term(TMT6plex); K16(TMT6plex)	FALSE	TRUE	2	5	ENSP00000395599.1; ENSP00000358633.2	ENSP00000394690.1; ENSP00000400648.1; ENSP00000395599.1; ENSP00000377194.2; ENSP00000358633.2	0	3	0.4113	0	1	1	761.786	2283.34	1.64	0.00125	CID (Collision Induced Dissociation)	MS2	0	217.7	4.573	134.036	68184	030720_Total_Fraction_11.raw	0/0	3.72	0	1.603e-05	555047	Used	Not Unique	175.1	175.7	222.2	249.4
FALSE	High	Sequest HT (A2)	Unambiguous	[K].fPLMLDMYELcTPELQEk.[M]	N-Term(TMT6plex); C11(Carbamidomethyl); K18(TMT6plex)	FALSE	TRUE	1	4	ENSP00000261601.6	ENSP00000261601.6; ENSP00000464447.1; ENSP00000383125.3; ENSP00000373083.2	0	3	0.6126	0	1	1	905.801	2715.39	0.9	0.00082	CID (Collision Induced Dissociation)	MS2	0	227.7	47.614	134.04	68186	030720_Total_Fraction_11.raw	0/0	5.24	0	4.496e-06	555049	Used	Unique	218.6	233.1	177.2	230.2
FALSE	High	Sequest HT (A2)	Unambiguous	[R].lFYLALPPTVYEAVTk.[N]	N-Term(TMT6plex); K16(TMT6plex)	FALSE	TRUE	2	5	ENSP00000395599.1; ENSP00000358633.2	ENSP00000394690.1; ENSP00000400648.1; ENSP00000395599.1; ENSP00000377194.2; ENSP00000358633.2	0	2	0.6127	0	1	1	1142.18	2283.34	1.03	0.00118	CID (Collision Induced Dissociation)	MS2	0	1234.5	70	134.061	68196	030720_Total_Fraction_11.raw	0/0	4.57	0	2.589e-05	555053	Used	Not Unique	973.3	1034.4	1292.3	1361
FALSE	High	Sequest HT (A2)	Unambiguous	[K].tcTTVAFTQVNSEDk.[G]	N-Term(TMT6plex); C2(Carbamidomethyl); K15(TMT6plex)	FALSE	TRUE	1	2	ENSP00000361076.3	ENSP00000486855.1; ENSP00000361076.3	0	3	0.5983	0	1	1	720.374	2159.11	1.55	0.00111	CID (Collision Induced Dissociation)	MS2	23.137	210.7	4.749	78.6165	36541	030720_Total_Fraction_7.raw	0/0	4.68	0	1.618e-05	849491	Used	Unique	216.3	204.1	171.9	202.5
FALSE	High	Sequest HT (A2)	Unambiguous	[R].iTIATGQVAGTSk.[D]	N-Term(TMT6plex); K13(TMT6plex)	FALSE	TRUE	1	8	ENSP00000498100.1	ENSP00000334314.4; ENSP00000498100.1; ENSP00000327384.9; ENSP00000452089.1; ENSP00000451706.1; ENSP00000451346.1; ENSP00000452474.1; ENSP00000262233.6	0	2	0.6221	0	1	1	853.017	1705.03	0.03	2e-05	CID (Collision Induced Dissociation)	MS2	100	120.4	43.895	78.6565	36567	030720_Total_Fraction_7.raw	0/0	4.34	0	1.293e-05	849507	Not Used	Excluded by Method	110.6	113.4	120.5	109.2
FALSE	High	Sequest HT (A2)	Unambiguous	[K].eFAPVYPIMVQLLQk.[A]	N-Term(TMT6plex); K15(TMT6plex)	FALSE	TRUE	1	4	ENSP00000297135.3	ENSP00000491329.1; ENSP00000334703.2; ENSP00000491609.1; ENSP00000297135.3	0	3	0.5794	0	1	1	745.442	2234.31	3.79	0.00282	CID (Collision Induced Dissociation)	MS2	22.5388	77.7	70	134.136	68228	030720_Total_Fraction_11.raw	0/0	3.59	0	2.291e-05	555069	Used	Unique	67.3	84.1	60.4	81.2
FALSE	High	Sequest HT (A2)	Unambiguous	[K].eEVVTVETWQEGSLk.[A]	N-Term(TMT6plex); K15(TMT6plex)	TRUE	TRUE	1	3	P09211	ENSP00000381604.1; ENSP00000484929.1; P09211	0	3	0.5972	0	1	1	731.401	2192.19	1.03	0.00076	CID (Collision Induced Dissociation)	MS2	31.8014	72.5	16.043	98.8302	48126	030720_Total_Fraction_4.raw	0/0	4.27	0	3.223e-05	764003	Used	Unique	54	67.4	74.8	77.5
FALSE	High	Sequest HT (A2)	Unambiguous	[R].nVSSFPDDATSPLQENR.[N]	N-Term(TMT6plex)	FALSE	TRUE	1	3	ENSP00000332455.3	ENSP00000463602.1; ENSP00000332455.3; ENSP00000462331.1	0	2	0.732	0	1	1	1053.52	2106.03	1.15	0.00121	CID (Collision Induced Dissociation)	MS2	0	209.1	40.687	81.8822	39403	030720_Total_Fraction_15.raw	0/0	5.56	0	3.244e-06	667831	Used	Unique	254.8	279.8	65.3	188.4
FALSE	High	Sequest HT (A2)	Unambiguous	[R].dMNQVLDAYENk.[K]	N-Term(TMT6plex); K12(TMT6plex)	FALSE	TRUE	1	8	ENSP00000376620.2	ENSP00000451544.1; ENSP00000376620.2; ENSP00000451887.1; ENSP00000451490.1; ENSP00000451599.1; ENSP00000450500.1; ENSP00000452519.1; ENSP00000451251.1	0	2	0.686	0	1	1	949.491	1897.97	0.43	0.00041	CID (Collision Induced Dissociation)	MS2	0	161	40.067	98.8235	48122	030720_Total_Fraction_4.raw	0/0	5	0	3.277e-05	764001	Used	Unique	149.8	162.1	133	162.6
FALSE	High	Sequest HT (A2)	Unambiguous	[R].yVEPIEDVPcGNIVGLVGVDQFLVk.[T]	N-Term(TMT6plex); C10(Carbamidomethyl); K25(TMT6plex)	FALSE	TRUE	1	1	ENSP00000307940.5	ENSP00000307940.5	0	3	0.652	0	1	1	1073.26	3217.77	3.71	0.00398	CID (Collision Induced Dissociation)	MS2	5.53893	28.8	70	133.789	68077	030720_Total_Fraction_11.raw	0/0	5.89	0	1.945e-05	554996	Used	Unique	27	36.7	17.3	27.7
FALSE	High	Sequest HT (A2)	Unambiguous	[K].dFDFESANAQFNk.[E]	N-Term(TMT6plex); K13(TMT6plex)	FALSE	TRUE	1	5	ENSP00000413964.3	ENSP00000460896.1; ENSP00000461225.1; ENSP00000446451.1; ENSP00000413964.3; ENSP00000466725.2	0	2	0.6396	0	1	1	995.999	1990.99	-0.15	-0.00015	CID (Collision Induced Dissociation)	MS2	0	259.9	70	97.0066	48685	030720_Total_Fraction_6.raw	0/0	5.05	0	2.335e-05	824541	Used	Unique	239.8	250.1	234	256.5
FALSE	High	Sequest HT (A2)	Unambiguous	[K].lFEMVLGPAAYNVPLPk.[K]	N-Term(TMT6plex); K17(TMT6plex)	FALSE	TRUE	2	6	ENSP00000407788.2; ENSP00000396899.2	ENSP00000407788.2; ENSP00000396899.2; ENSP00000387227.2; ENSP00000482042.1; ENSP00000387237.2; ENSP00000387262.3	0	3	0.6067	0	1	1	773.12	2317.35	2.91	0.00225	CID (Collision Induced Dissociation)	MS2	0	333.8	24.289	133.75	68059	030720_Total_Fraction_11.raw	0/0	3.56	0	1.25e-05	554987	Used	Not Unique	296.3	321.1	289.1	353.5
FALSE	High	Sequest HT (A2)	Unambiguous	[K].aLNVEPDGTGLTcSLAPNIISQL.[-]	N-Term(TMT6plex); C13(Carbamidomethyl)	FALSE	TRUE	1	3	ENSP00000265462.4	ENSP00000335334.6; ENSP00000335363.6; ENSP00000265462.4	0	3	0.5033	0	1	1	871.467	2612.39	2.27	0.00197	CID (Collision Induced Dissociation)	MS2	0	162.7	70	133.696	68035	030720_Total_Fraction_11.raw	0/0	4.53	0	9.078e-06	554976	Used	Unique	119.4	122.5	190.6	181.8
FALSE	High	Sequest HT (A2)	Unambiguous	[R].lPVVIGGLLDVDcSEDVIk.[N]	N-Term(TMT6plex); C13(Carbamidomethyl); K19(TMT6plex)	FALSE	TRUE	1	3	ENSP00000479606.1	ENSP00000479606.1; ENSP00000269122.3; ENSP00000376763.1	0	3	0.6477	0	1	1	833.81	2499.42	0.92	0.00076	CID (Collision Induced Dissociation)	MS2	14.2299	107.2	54.853	133.105	67783	030720_Total_Fraction_11.raw	0/0	4.57	0	3.559e-06	554856	Used	Unique	107	99.9	94	103.4
FALSE	High	Sequest HT (A2)	Unambiguous	[K].qLDDkDEEINQQSQLVEk.[L]	N-Term(TMT6plex); K5(TMT6plex); K18(TMT6plex)	FALSE	TRUE	1	1	ENSP00000307078.4	ENSP00000307078.4	1	3	0.3845	0	1	1	949.517	2846.54	0.27	0.00025	CID (Collision Induced Dissociation)	MS2	0	223.3	5.813	82.098	39555	030720_Total_Fraction_15.raw	0/0	4.89	0	6.191e-06	667899	Used	Unique	231.5	220.3	170.7	220.2
FALSE	High	Sequest HT (A2)	Unambiguous	[K].qDDPFELFIAATNIR.[Y]	N-Term(TMT6plex)	FALSE	TRUE	1	4	ENSP00000257829.3	ENSP00000437324.1; ENSP00000433011.2; ENSP00000257829.3; ENSP00000435569.1	0	3	0.5409	0	1	1	660.353	1979.05	0.77	0.00051	CID (Collision Induced Dissociation)	MS2	0	188.4	56.005	133.155	67805	030720_Total_Fraction_11.raw	0/0	4.03	0	1.392e-05	554866	Used	Unique	225.1	265.2	97.6	120.8
FALSE	High	Sequest HT (A2)	Unambiguous	[K].vVAFTGDNPASLAGMR.[L]	N-Term(TMT6plex)	FALSE	TRUE	1	2	ENSP00000207870.3	ENSP00000496840.1; ENSP00000207870.3	0	2	0.5796	0	1	1	917.988	1834.97	0.15	0.00013	CID (Collision Induced Dissociation)	MS2	0	64.7	45.537	98.9217	48180	030720_Total_Fraction_4.raw	0/0	4.52	0	2.284e-05	764029	Used	Unique	62	65	53.9	63.1
FALSE	High	Sequest HT (A2)	Unambiguous	[K].qNADPQAVTMPATETk.[K]	N-Term(TMT6plex); K16(TMT6plex)	FALSE	TRUE	1	3	ENSP00000364198.1	ENSP00000336962.4; ENSP00000364198.1; ENSP00000486563.1	0	2	0.6427	0	1	1	1080.58	2160.14	2.68	0.00289	CID (Collision Induced Dissociation)	MS2	0	245.9	70	70.3695	31575	030720_Total_Fraction_3.raw	0/0	5.29	0	1.913e-06	726503	Used	Unique	196.9	199.7	241.4	291
FALSE	High	Sequest HT (A2)	Unambiguous	[K].lHDAIVEVVTcLLR.[K]	N-Term(TMT6plex); C11(Carbamidomethyl)	FALSE	TRUE	2	9	ENSP00000350948.5; ENSP00000449089.1	ENSP00000266481.6; ENSP00000350948.5; ENSP00000448802.1; ENSP00000450399.1; ENSP00000449089.1; ENSP00000370388.4; ENSP00000404160.2; ENSP00000415131.2; ENSP00000448610.1	0	3	0.5083	0	1	1	623.029	1867.07	2.17	0.00135	CID (Collision Induced Dissociation)	MS2	11.9703	115	69.262	133.267	67850	030720_Total_Fraction_11.raw	0/0	4.21	0	9.144e-06	554888	Used	Not Unique	105.7	122.9	90.1	115.5
FALSE	High	Sequest HT (A2)	Unambiguous	[K].aLYDTFSAFGNILSck.[V-]	N-Term(TMT6plex); C15(Carbamidomethyl); K16(TMT6plex)	FALSE	TRUE	3	12	ENSP00000361949.3; ENSP00000361948.3; ENSP00000313007.5	ENSP00000430159.1; ENSP00000406675.2; ENSP00000361947.3; ENSP00000361949.3; ENSP00000361948.3; ENSP00000398267.2; ENSP00000429119.1; ENSP00000478108.1; ENSP00000429594.1; ENSP00000361953.3; ENSP00000436391.1; ENSP00000313007.5	0	3	0.4964	0	1	1	755.74	2265.21	3.42	0.00258	CID (Collision Induced Dissociation)	MS2	6.20195	199.5	47.905	133.276	67855	030720_Total_Fraction_11.raw	0/0	4.21	0	2.811e-06	554890	Used	Not Unique	203.8	225	132.5	191.3
FALSE	High	Sequest HT (A2)	Unambiguous	[R].eVWNTYELDLVNYQNk.[C]	N-Term(TMT6plex); K16(TMT6plex)	FALSE	TRUE	1	1	ENSP00000348965.4	ENSP00000348965.4	0	3	0.5435	0	1	1	829.439	2486.3	2.24	0.00186	CID (Collision Induced Dissociation)	MS2	0.890567	111.6	4.257	115.43	59102	030720_Total_Fraction_8.raw	0/0	4.71	0	1.246e-05	890480	Used	Unique	116.3	111.5	86.8	106.5
FALSE	High	Sequest HT (A2)	Unambiguous	[R].iVFENPDPSDGFVLIPDLk.[W]	N-Term(TMT6plex); K19(TMT6plex)	FALSE	TRUE	1	2	ENSP00000263579.4	ENSP00000263579.4; ENSP00000497684.1	0	3	0.6402	0	1	1	858.481	2573.43	0.41	0.00035	CID (Collision Induced Dissociation)	MS2	1.46839	256.5	32.4	133.344	67885	030720_Total_Fraction_11.raw	0/0	5.28	0	6.632e-07	554904	Used	Unique	215.5	218	255.8	279.2
FALSE	High	Sequest HT (A2)	Unambiguous	[R].lVTLISQQATLLASNEAFk.[K]	N-Term(TMT6plex); K19(TMT6plex)	FALSE	TRUE	1	8	ENSP00000392330.2	ENSP00000394270.1; ENSP00000494936.1; ENSP00000389740.1; ENSP00000392330.2; ENSP00000343458.6; ENSP00000400345.1; ENSP00000409888.1; ENSP00000402342.1	0	3	0.685	0	1	1	835.829	2505.47	0.96	0.0008	CID (Collision Induced Dissociation)	MS2	5.47687	81.6	60.078	133.349	67888	030720_Total_Fraction_11.raw	0/0	5.27	0	1.624e-05	554906	Used	Unique	72.2	78.4	78.3	79
FALSE	High	Sequest HT (A2)	Unambiguous	[K].tVDALTGWVGSSNYR.[V]	N-Term(TMT6plex)	FALSE	TRUE	1	3	ENSP00000352581.6	ENSP00000419974.2; ENSP00000352581.6; ENSP00000382297.4	0	2	0.6136	0	1	1	927.981	1854.96	0.47	0.00044	CID (Collision Induced Dissociation)	MS2	0	144.8	70	98.9141	48176	030720_Total_Fraction_4.raw	0/0	4.27	0	1.044e-05	764026	Used	Unique	146.7	164	100.1	135.1
FALSE	High	Sequest HT (A2)	Unambiguous	[R].vMTIAPGLFGTPLLTSLPEk.[V]	N-Term(TMT6plex); K20(TMT6plex)	FALSE	TRUE	1	1	ENSP00000168216.6	ENSP00000168216.6	0	3	0.6165	0	1	1	848.505	2543.5	2.71	0.0023	CID (Collision Induced Dissociation)	MS2	0	205.4	33.735	133.634	68009	030720_Total_Fraction_11.raw	0/0	3.39	0	6.445e-06	554963	Used	Unique	170.5	192.1	193.2	219.5
FALSE	High	Sequest HT (A2)	Unambiguous	[R].vMTIAPGLFGTPLLTSLPEk.[V]	N-Term(TMT6plex); K20(TMT6plex)	FALSE	TRUE	1	1	ENSP00000168216.6	ENSP00000168216.6	0	4	0.6455	0	1	1	636.63	2543.5	2.22	0.00141	CID (Collision Induced Dissociation)	MS2	7.75899	177.3	64.787	133.648	68015	030720_Total_Fraction_11.raw	0/0	4.4	0	7.117e-06	554966	Used	Unique	140.2	167.2	171.6	190.1
FALSE	High	Sequest HT (A2)	Unambiguous	[R].gAVNMPFMDFLTEDGFEk.[G]	N-Term(TMT6plex); K18(TMT6plex)	FALSE	TRUE	1	1	ENSP00000249042.3	ENSP00000249042.3	0	3	0.6163	0	1	1	836.088	2506.25	3.34	0.00279	CID (Collision Induced Dissociation)	MS2	8.91137	51.8	70	133.656	68019	030720_Total_Fraction_11.raw	0/0	5.29	0	1.097e-05	554968	Used	Unique	46	45	49.8	54.7
FALSE	High	Sequest HT (A2)	Unambiguous	[R].gQNLLLTNLQTIQGILER.[S]	N-Term(TMT6plex)	FALSE	TRUE	1	1	ENSP00000356448.3	ENSP00000356448.3	0	3	0.688	0	1	1	751.778	2253.32	2.32	0.00174	CID (Collision Induced Dissociation)	MS2	17.5164	19.4	44.678	133.692	68034	030720_Total_Fraction_11.raw	0/0	4.84	0	5.432e-06	554975	Used	Unique	17.5	23.4	18.1	14.2
FALSE	High	Sequest HT (A2)	Unambiguous	[R].vTDPVGDIVSFMHSFEEk.[Y]	N-Term(TMT6plex); K18(TMT6plex)	FALSE	TRUE	1	1	ENSP00000261942.6	ENSP00000261942.6	0	3	0.6175	0	1	1	832.437	2495.3	3.13	0.0026	CID (Collision Induced Dissociation)	MS2	15.5921	24.4	70	133.714	68044	030720_Total_Fraction_11.raw	0/0	5.83	0	2.599e-05	554980	Used	Unique	33.4	26.6	11.6	20.5
FALSE	High	Sequest HT (A2)	Unambiguous	[K].vVALIGVATAADTLVTk.[F]	N-Term(TMT6plex); K17(TMT6plex)	FALSE	TRUE	1	2	ENSP00000273359.3	ENSP00000418973.1; ENSP00000273359.3	0	3	0.5622	0	1	1	700.774	2100.31	0.73	0.00051	CID (Collision Induced Dissociation)	MS2	11.4098	134.4	67.067	131.967	67288	030720_Total_Fraction_11.raw	0/0	3.86	0	4.19e-06	554618	Used	Unique	126.7	130.8	124.2	125.1
FALSE	High	Sequest HT (A2)	Unambiguous	[R].iSLGLPVGAVINcADNTGAk.[N]	N-Term(TMT6plex); C13(Carbamidomethyl); K20(TMT6plex)	FALSE	TRUE	1	4	ENSP00000420311.2	ENSP00000367336.3; ENSP00000462773.1; ENSP00000420311.2; ENSP00000377866.1	0	3	0.6509	0	1	1	810.126	2428.36	0.37	0.0003	CID (Collision Induced Dissociation)	MS2	18.0719	81.5	11.33	114.337	58514	030720_Total_Fraction_8.raw	0/0	4.64	0	2.309e-05	890200	Used	Unique	78.8	89.3	59.3	80.2
FALSE	High	Sequest HT (A2)	Unambiguous	[R].sHmMDVQGSTQDSAIk.[D]	N-Term(TMT6plex); M3(Oxidation); K16(TMT6plex)	FALSE	TRUE	1	1	ENSP00000499129.1	ENSP00000499129.1	0	3		0.0378	2	2	737.037	2209.1	-1.07	-0.00079	CID (Collision Induced Dissociation)	MS2	41.5021	71.9	26.384	47.5556	19160	030720_Total_Fraction_6.raw	0/0	5.09	0	1.204e-05	811421	Not Used	Redundant	53.9	75.5	63.4	78.5
FALSE	High	Sequest HT (A2)	Unambiguous	[K].gGAASGSDSADk.[K]	N-Term(TMT6plex); K12(TMT6plex)	FALSE	TRUE	1	6	ENSP00000499466.1	ENSP00000394066.3; ENSP00000421676.2; ENSP00000499466.1; ENSP00000409154.2; ENSP00000218432.6; ENSP00000362773.3	0	2	0.5499	0	1	1	740.887	1480.77	1.29	0.00096	CID (Collision Induced Dissociation)	MS2	0	144.7	70	21.8892	5559	030720_Total_Fraction_12.raw	0/0	3.71	0	3.138e-05	558140	Used	Unique	150	122	122	152.1
FALSE	High	Sequest HT (A2)	Unambiguous	[R].yPDSHQLFVGNLPHDIDENELk.[E]	N-Term(TMT6plex); K22(TMT6plex)	FALSE	TRUE	2	2	ENSP00000350518.3; ENSP00000352738.4	ENSP00000350518.3; ENSP00000352738.4	0	4	0.5794	0	1	1	760.397	3038.57	1.38	0.00104	CID (Collision Induced Dissociation)	MS2	6.61456	73.5	5.49	97.7808	47470	030720_Total_Fraction_4.raw	0/0	4.85	0	2.12e-05	763687	Used	Not Unique	74.9	83.5	49.3	69.6
FALSE	High	Sequest HT (A2)	Unambiguous	[K].vPVGDQPPDIEYQIk.[D]	N-Term(TMT6plex); K15(TMT6plex)	FALSE	TRUE	3	5	ENSP00000352721.6; ENSP00000386192.3; ENSP00000347890.6	ENSP00000352721.6; ENSP00000386192.3; ENSP00000347890.6; ENSP00000468734.1; ENSP00000373905.3	0	3	0.411	0	1	1	719.406	2156.2	1.79	0.00129	CID (Collision Induced Dissociation)	MS2	9.02764	294.7	31.214	96.7778	48544	030720_Total_Fraction_6.raw	0/0	3.26	0	2.92e-05	824474	Used	Not Unique	250.3	261.8	286.7	313.3
FALSE	High	Sequest HT (A2)	Unambiguous	[R].hSFATEGAGAVENFAAAR.[Q]	N-Term(TMT6plex)	FALSE	TRUE	1	3	ENSP00000499217.1	ENSP00000499217.1; ENSP00000488269.1; ENSP00000478790.1	0	3	0.5667	0	1	1	679.011	2035.02	-0.61	-0.00042	CID (Collision Induced Dissociation)	MS2	0	43.9	9.043	79.6365	37176	030720_Total_Fraction_7.raw	0/0	4.57	0	4.986e-06	849760	Used	Unique	39	53.8	29	43.9
FALSE	High	Sequest HT (A2)	Unambiguous	[R].yTLNVLEDLGDGQk.[A]	N-Term(TMT6plex); K14(TMT6plex)	FALSE	TRUE	1	3	ENSP00000348163.3	ENSP00000289290.4; ENSP00000398945.3; ENSP00000348163.3	0	3	0.5763	0	1	1	675.042	2023.11	-0.07	-4e-05	CID (Collision Induced Dissociation)	MS2	2.76775	123	4.329	113.315	57941	030720_Total_Fraction_8.raw	0/0	4.39	0	2.483e-05	889923	Used	Unique	128.1	128.5	85.3	122.5
FALSE	High	Sequest HT (A2)	Unambiguous	[R].gEDVPLTEQTVSQVLQSAk.[E]	N-Term(TMT6plex); K19(TMT6plex)	FALSE	TRUE	1	6	ENSP00000449341.1	ENSP00000410620.2; ENSP00000448235.1; ENSP00000448945.1; ENSP00000262061.2; ENSP00000449341.1; ENSP00000449270.1	0	2	0.7746	0	1	1	1244.19	2487.37	1.28	0.00159	CID (Collision Induced Dissociation)	MS2	0	222.5	70	113.28	57923	030720_Total_Fraction_8.raw	0/0	6.39	0	2.301e-06	889915	Used	Unique	168.7	177.9	228.6	265.5
FALSE	High	Sequest HT (A2)	Unambiguous	[R].yTLNVLEDLGDGQk.[A]	N-Term(TMT6plex); K14(TMT6plex)	FALSE	TRUE	1	3	ENSP00000348163.3	ENSP00000289290.4; ENSP00000398945.3; ENSP00000348163.3	0	2	0.6943	0	1	1	1012.06	2023.11	1.06	0.00107	CID (Collision Induced Dissociation)	MS2	0	399.2	70	113.254	57908	030720_Total_Fraction_8.raw	0/0	4.71	0	1.123e-05	889908	Used	Unique	417.1	426.7	282.5	379.4
FALSE	High	Sequest HT (A2)	Unambiguous	[R].eVNSQEEEEEELLRk.[A]	N-Term(TMT6plex); K15(TMT6plex)	FALSE	TRUE	1	4	ENSP00000366434.4	ENSP00000366434.4; ENSP00000427480.1; ENSP00000423885.1; ENSP00000425566.1	1	3	0.5306	0	1	1	773.74	2319.21	-0.48	-0.00037	CID (Collision Induced Dissociation)	MS2	44.4736	28.1	26.591	79.6518	37187	030720_Total_Fraction_7.raw	0/0	5.07	0	1.09e-05	849764	Used	Unique	27.4	29.9	21.3	27.2
FALSE	High	Sequest HT (A2)	Unambiguous	[K].lDGAWLEGDLSVADkDVTTk.[D]	N-Term(TMT6plex); K15(TMT6plex); K20(TMT6plex)	FALSE	TRUE	1	1	ENSP00000353114.4	ENSP00000353114.4	1	3	0.6864	0	1	1	940.858	2820.56	-0.22	-0.00021	CID (Collision Induced Dissociation)	MS2	6.76046	130.3	33.454	113.237	57900	030720_Total_Fraction_8.raw	0/0	5.07	0	4.127e-06	889904	Used	Unique	142.3	143	87.8	118
FALSE	High	Sequest HT (A2)	Unambiguous	[R].mVLAGVGVEHEHLVDcAR.[K]	N-Term(TMT6plex); C16(Carbamidomethyl)	FALSE	TRUE	1	2	ENSP00000360782.3	ENSP00000360782.3; ENSP00000416702.2	0	4	0.6458	0	1	1	556.04	2221.14	-0.84	-0.00047	CID (Collision Induced Dissociation)	MS2	0	144.6	3.265	79.6597	37191	030720_Total_Fraction_7.raw	0/0	3.67	0	1.341e-05	849766	Used	Unique	150.1	164.2	111.5	118.8
FALSE	High	Sequest HT (A2)	Unambiguous	[K].lQAFSAAIEScNk.[A]	N-Term(TMT6plex); C11(Carbamidomethyl); K13(TMT6plex)	FALSE	TRUE	1	1	ENSP00000001008.4	ENSP00000001008.4	0	2	0.3829	0	1	1	949.016	1897.03	-0.15	-0.00014	CID (Collision Induced Dissociation)	MS2	0	563	15.59	97.7561	47454	030720_Total_Fraction_4.raw	0/0	5.51	0	2.066e-05	763681	Used	Unique	555.9	595.3	380.9	593.1
FALSE	High	Sequest HT (A2)	Unambiguous	[K].iLNPHGIPLGPLDFSTk.[G]	N-Term(TMT6plex); K17(TMT6plex)	FALSE	TRUE	1	5	ENSP00000408002.2	ENSP00000408002.2; ENSP00000402375.2; ENSP00000398323.2; ENSP00000497378.1; ENSP00000404156.3	0	3	0.6768	0	1	1	759.784	2277.34	0.79	0.0006	CID (Collision Induced Dissociation)	MS2	5.78776	136.9	7.326	113.226	57893	030720_Total_Fraction_8.raw	0/0	4.92	0	1.416e-05	889901	Used	Unique	128.2	145.6	102.9	140
FALSE	High	Sequest HT (A2)	Unambiguous	[R].tVLVNADGEEVAMR.[T]	N-Term(TMT6plex)	FALSE	TRUE	1	1	ENSP00000327054.3	ENSP00000327054.3	0	2	0.6561	0	1	1	866.958	1732.91	-1	-0.00086	CID (Collision Induced Dissociation)	MS2	0	125.8	11.46	80.5061	38498	030720_Total_Fraction_15.raw	0/0	4.71	0	2.989e-05	667423	Used	Unique	116.5	157.8	110.9	88
FALSE	High	Sequest HT (A2)	Unambiguous	[K].fPAAQAPDPSETPk.[I]	N-Term(TMT6plex); K14(TMT6plex)	FALSE	TRUE	1	9	ENSP00000497150.1	ENSP00000358257.2; ENSP00000358270.4; ENSP00000376679.3; ENSP00000358260.3; ENSP00000376682.4; ENSP00000358256.5; ENSP00000433629.2; ENSP00000497150.1; ENSP00000277895.5	0	3	0.5884	0	1	1	638.684	1914.04	0.3	0.00019	CID (Collision Induced Dissociation)	MS2	0	129.6	6.006	79.6855	37204	030720_Total_Fraction_7.raw	0/0	4.3	0	3.306e-06	849770	Used	Unique	113.4	130.2	134.9	109.7
FALSE	High	Sequest HT (A2)	Unambiguous	[R].gEDVPLTEQTVSQVLQSAk.[E]	N-Term(TMT6plex); K19(TMT6plex)	FALSE	TRUE	1	6	ENSP00000449341.1	ENSP00000410620.2; ENSP00000448235.1; ENSP00000448945.1; ENSP00000262061.2; ENSP00000449341.1; ENSP00000449270.1	0	4	0.5693	0	1	1	622.599	2487.37	0.82	0.00051	CID (Collision Induced Dissociation)	MS2	25.1219	99.6	18.128	113.198	57876	030720_Total_Fraction_8.raw	0/0	4.04	0	2.597e-06	889893	Used	Unique	77.3	79.3	100.4	119.5
FALSE	High	Sequest HT (A2)	Unambiguous	[K].lLSDPNYGVHLPAVk.[L]	N-Term(TMT6plex); K15(TMT6plex)	FALSE	TRUE	1	1	ENSP00000303992.4	ENSP00000303992.4	0	3	0.5906	0	1	1	694.411	2081.22	1.58	0.00109	CID (Collision Induced Dissociation)	MS2	9.3829	472	11.261	97.7912	47477	030720_Total_Fraction_4.raw	0/0	5.08	0	1.97e-05	763691	Used	Unique	514.1	487.4	355.6	422.2
FALSE	High	Sequest HT (A2)	Unambiguous	[K].lTTLPSDFcGLTHLVk.[L]	N-Term(TMT6plex); C9(Carbamidomethyl); K16(TMT6plex)	FALSE	TRUE	1	1	ENSP00000225972.7	ENSP00000225972.7	0	3	0.6372	0	1	1	754.098	2260.28	1.11	0.00084	CID (Collision Induced Dissociation)	MS2	8.16405	99.5	21.324	113.19	57871	030720_Total_Fraction_8.raw	0/0	5.21	0	2.139e-05	889890	Used	Unique	110.8	110.6	62.5	91.2
FALSE	High	Sequest HT (A2)	Unambiguous	[K].kLDVSIEMPEELDISQLR.[G]	N-Term(TMT6plex); K1(TMT6plex)	FALSE	TRUE	1	2	ENSP00000229268.8	ENSP00000229268.8; ENSP00000373883.5	1	3	0.6655	0	1	1	858.481	2573.43	1.45	0.00124	CID (Collision Induced Dissociation)	MS2	9.93856	117.5	25.81	113.359	57967	030720_Total_Fraction_8.raw	0/0	5.83	0	2.317e-06	889937	Used	Unique	108.5	108	108.4	118.3
FALSE	High	Sequest HT (A2)	Unambiguous	[K].dINWDSSQWQPLIQDR.[C]	N-Term(TMT6plex)	FALSE	TRUE	1	2	ENSP00000470142.1	ENSP00000262803.4; ENSP00000470142.1	0	2	0.7354	0	1	1	1115.55	2230.1	-3.32	-0.0037	CID (Collision Induced Dissociation)	MS2	0	114.4	39.175	113.37	57974	030720_Total_Fraction_8.raw	0/0	4.95	0	2.768e-05	889941	Used	Unique	103.4	128.2	91.7	108
FALSE	High	Sequest HT (A2)	Unambiguous	[K].gYGLASTGVTSGcYQWk.[F]	N-Term(TMT6plex); C13(Carbamidomethyl); K17(TMT6plex)	FALSE	TRUE	1	1	ENSP00000390158.2	ENSP00000390158.2	0	3	0.5588	0	1	1	765.062	2293.17	1.84	0.00141	CID (Collision Induced Dissociation)	MS2	0	100.5	20.666	96.8164	48567	030720_Total_Fraction_6.raw	0/0	4.76	0	2.715e-06	824483	Used	Unique	96.2	108.4	76.3	98.1
FALSE	High	Sequest HT (A2)	Unambiguous	[K].qVAEAYEVLSDAk.[K]	N-Term(TMT6plex); K13(TMT6plex)	FALSE	TRUE	1	10	ENSP00000262177.4	ENSP00000396267.1; ENSP00000403407.1; ENSP00000488740.1; ENSP00000262177.4; ENSP00000400665.1; ENSP00000415201.1; ENSP00000396240.1; ENSP00000391690.1; ENSP00000397556.2; ENSP00000410643.1	0	2	0.5879	0	1	1	941.023	1881.04	0.56	0.00052	CID (Collision Induced Dissociation)	MS2	40.5814	117.2	12.233	97.8704	47527	030720_Total_Fraction_4.raw	0/0	5.12	0	1.658e-05	763716	Used	Unique	122	118.1	91.3	110.4
FALSE	High	Sequest HT (A2)	Unambiguous	[K].lYSNAYLNDLAGcIk.[T]	N-Term(TMT6plex); C13(Carbamidomethyl); K15(TMT6plex)	FALSE	TRUE	2	4	ENSP00000401361.1; ENSP00000297785.3	ENSP00000401361.1; ENSP00000388026.1; ENSP00000297785.3; ENSP00000366138.1	0	2	0.515	0	1	1	1087.09	2173.17	0.41	0.00044	CID (Collision Induced Dissociation)	MS2	100	311.4	70	113.493	58045	030720_Total_Fraction_8.raw	0/0	4.99	0	2.939e-06	889974	Not Used	Excluded by Method	210.5	223.9	379.8	362
FALSE	High	Sequest HT (A2)	Unambiguous	[K].tVFAEHISDEck.[R]	N-Term(TMT6plex); C11(Carbamidomethyl); K12(TMT6plex)	FALSE	TRUE	1	6	ENSP00000346001.3	ENSP00000346001.3; ENSP00000416273.1; ENSP00000386101.1; ENSP00000415198.1; ENSP00000412713.1; ENSP00000385762.1	0	2	0.6667	0	1	1	947.493	1893.98	0.45	0.00043	CID (Collision Induced Dissociation)	MS2	0	165.1	70	70.9638	31932	030720_Total_Fraction_3.raw	0/0	5.07	0	2.662e-05	726671	Used	Unique	171	185.7	108.3	158
FALSE	High	Sequest HT (A2)	Unambiguous	[R].qNVQVFEFQLTAEDMk.[A]	N-Term(TMT6plex); K16(TMT6plex)	FALSE	TRUE	1	3	ENSP00000369927.3	ENSP00000401327.3; ENSP00000474882.1; ENSP00000369927.3	0	4	0.6132	0	1	1	597.068	2385.25	-0.25	-0.00015	CID (Collision Induced Dissociation)	MS2	8.49592	62.1	54.792	113.468	58029	030720_Total_Fraction_8.raw	0/0	4.55	0	1.637e-06	889969	Used	Unique	46.3	47.1	64.6	76.6
FALSE	High	Sequest HT (A2)	Unambiguous	[K].aEVVETTQVYTEEETR.[R]	N-Term(TMT6plex)	FALSE	TRUE	3	10	ENSP00000344848.3; ENSP00000323856.4; ENSP00000434583.1	ENSP00000344848.3; ENSP00000323856.4; ENSP00000433982.2; ENSP00000350277.2; ENSP00000348702.3; ENSP00000434583.1; ENSP00000347044.2; ENSP00000346602.3; ENSP00000381756.2; ENSP00000388180.2	0	2	0.7521	0	1	1	1057.03	2113.05	-0.91	-0.00096	CID (Collision Induced Dissociation)	MS2	0	244.4	17.593	79.5719	37135	030720_Total_Fraction_7.raw	0/0	5.97	0	8.536e-06	849742	Used	Not Unique	337.4	361.1	100.9	118.7
FALSE	High	Sequest HT (A2)	Unambiguous	[R].iSHLVLPVQPENALk.[R]	N-Term(TMT6plex); K15(TMT6plex)	FALSE	TRUE	2	4	ENSP00000476687.1; ENSP00000435365.2	ENSP00000393292.3; ENSP00000476687.1; ENSP00000271583.3; ENSP00000435365.2	0	3	0.6	0	1	1	706.102	2116.29	0.33	0.00023	CID (Collision Induced Dissociation)	MS2	19.4923	214.9	5.529	96.795	48554	030720_Total_Fraction_6.raw	0/0	4.7	0	2.491e-05	824477	Used	Not Unique	186.9	205.2	206.6	211.7
FALSE	High	Sequest HT (A2)	Unambiguous	[K].lYSNAYLNDLAGcIk.[T]	N-Term(TMT6plex); C13(Carbamidomethyl); K15(TMT6plex)	FALSE	TRUE	2	4	ENSP00000401361.1; ENSP00000297785.3	ENSP00000401361.1; ENSP00000388026.1; ENSP00000297785.3; ENSP00000366138.1	0	3	0.5765	0	1	1	725.063	2173.17	0.68	0.00049	CID (Collision Induced Dissociation)	MS2	6.13023	27.7	14.536	113.452	58020	030720_Total_Fraction_8.raw	0/0	4.77	0	1.542e-06	889963	Used	Not Unique	19.3	22.6	30.9	31.7
FALSE	High	Sequest HT (A2)	Unambiguous	[K].dINWDSSQWQPLIQDR.[C]	N-Term(TMT6plex)	FALSE	TRUE	1	2	ENSP00000470142.1	ENSP00000262803.4; ENSP00000470142.1	0	3	0.5698	0	1	1	744.042	2230.11	0.84	0.00062	CID (Collision Induced Dissociation)	MS2	6.1693	32.3	10.217	113.447	58017	030720_Total_Fraction_8.raw	0/0	4.3	0	2.845e-05	889961	Used	Unique	30.8	39.7	21.2	30.1
FALSE	High	Sequest HT (A2)	Unambiguous	[R].yNFPNPNPFVEDDMDkNEIASVAYR.[Y]	N-Term(TMT6plex); K16(TMT6plex)	FALSE	TRUE	1	1	ENSP00000385812.1	ENSP00000385812.1	1	4	0.6856	0	1	1	851.673	3403.67	1.14	0.00097	CID (Collision Induced Dissociation)	MS2	0	135.5	16.041	113.406	57993	030720_Total_Fraction_8.raw	0/0	4.23	0	2.564e-06	889949	Used	Unique	134.7	154.6	103	118.4
FALSE	High	Sequest HT (A2)	Unambiguous	[K].aEVVETTQVYTEEETR.[R]	N-Term(TMT6plex)	FALSE	TRUE	3	10	ENSP00000344848.3; ENSP00000323856.4; ENSP00000434583.1	ENSP00000344848.3; ENSP00000323856.4; ENSP00000433982.2; ENSP00000350277.2; ENSP00000348702.3; ENSP00000434583.1; ENSP00000347044.2; ENSP00000346602.3; ENSP00000381756.2; ENSP00000388180.2	0	3	0.6841	0	1	1	705.022	2113.05	0.47	0.00033	CID (Collision Induced Dissociation)	MS2	20.5634	95.2	4.184	79.6043	37156	030720_Total_Fraction_7.raw	0/0	4.4	0	2.573e-05	849750	Used	Not Unique	119.6	141	45.2	51.8
FALSE	High	Sequest HT (A2)	Unambiguous	[R].sAkPVGPEDMGATAVYELDTEk.[E]	N-Term(TMT6plex); K3(TMT6plex); K22(TMT6plex)	FALSE	TRUE	1	1	ENSP00000360497.2	ENSP00000360497.2	0	3	0.6857	0	1	1	999.201	2995.59	-0.93	-0.00093	CID (Collision Induced Dissociation)	MS2	0	210.6	70	97.8475	47513	030720_Total_Fraction_4.raw	0/0	6.3	0	6.212e-07	763709	Used	Unique	199.4	218.4	181.1	195.1
FALSE	High	Sequest HT (A2)	Unambiguous	[R].cLSDDMTLSNLcDPQLkPEER.[E]	N-Term(TMT6plex); C1(Carbamidomethyl); C12(Carbamidomethyl); K17(TMT6plex)	FALSE	TRUE	1	2	ENSP00000347484.3	ENSP00000350413.4; ENSP00000347484.3	0	3	0.6551	0	1	1	993.826	2979.46	0.64	0.00064	CID (Collision Induced Dissociation)	MS2	0	195.3	42.641	97.828	47501	030720_Total_Fraction_4.raw	0/0	5.48	0	3.345e-06	763702	Used	Unique	119.4	104.9	329.4	182.2
FALSE	High	Sequest HT (A2)	Unambiguous	[R].qNVQVFEFQLTAEDMk.[A]	N-Term(TMT6plex); K16(TMT6plex)	FALSE	TRUE	1	3	ENSP00000369927.3	ENSP00000401327.3; ENSP00000474882.1; ENSP00000369927.3	0	3	0.6564	0	1	1	795.757	2385.26	1.08	0.00086	CID (Collision Induced Dissociation)	MS2	0.565075	130.5	1.987	113.399	57989	030720_Total_Fraction_8.raw	0/0	4.89	0	8.166e-06	889946	Used	Unique	99.4	105.9	141.9	145.6
FALSE	High	Sequest HT (A2)	Unambiguous	[R].qNVQVFEFQLTAEDMk.[A]	N-Term(TMT6plex); K16(TMT6plex)	FALSE	TRUE	1	3	ENSP00000369927.3	ENSP00000401327.3; ENSP00000474882.1; ENSP00000369927.3	0	2	0.6862	0	1	1	1193.13	2385.25	-0.39	-0.00047	CID (Collision Induced Dissociation)	MS2	0	500.9	70	113.375	57977	030720_Total_Fraction_8.raw	0/0	5.96	0	9.772e-06	889943	Used	Unique	376.6	386.7	553.3	575.2
FALSE	High	Sequest HT (A2)	Unambiguous	[R].aQELHTFEVTGQETVAQIk.[A]	N-Term(TMT6plex); K19(TMT6plex)	FALSE	TRUE	1	5	ENSP00000435370.1	ENSP00000435370.1; ENSP00000433139.1; ENSP00000413848.2; ENSP00000436110.1; ENSP00000279259.3	0	3	0.5644	0	1	1	863.142	2587.41	-0.99	-0.00086	CID (Collision Induced Dissociation)	MS2	0	114.7	70	96.7805	48546	030720_Total_Fraction_6.raw	0/0	3.26	0	1.695e-05	824475	Used	Unique	107	114.5	92	119.3
FALSE	High	Sequest HT (A2)	Unambiguous	[K].dFLAGGIAAAISk.[T]	N-Term(TMT6plex); K13(TMT6plex)	FALSE	TRUE	1	1	ENSP00000370808.5	ENSP00000370808.5	0	2	0.6143	0	1	1	846.508	1692.01	-0.47	-0.0004	CID (Collision Induced Dissociation)	MS2	5.98592	256.1	16.473	113.534	58064	030720_Total_Fraction_8.raw	0/0	4.77	0	1.951e-05	889982	Used	Unique	266.4	263	179.1	257.9
FALSE	High	Sequest HT (A2)	Unambiguous	[K].dILVLPLDLTDTGSHEAATk.[A]	N-Term(TMT6plex); K20(TMT6plex)	FALSE	TRUE	2	4	ENSP00000451882.1; ENSP00000451321.1	ENSP00000451882.1; ENSP00000450899.1; ENSP00000451321.1; ENSP00000442993.2	0	3	0.6715	0	1	1	856.483	2567.43	0.64	0.00055	CID (Collision Induced Dissociation)	MS2	7.01568	125.3	16.352	113.185	57868	030720_Total_Fraction_8.raw	0/0	6.85	0	1.141e-06	889889	Used	Not Unique	110.8	108.7	134.2	118.7
FALSE	High	Sequest HT (A2)	Unambiguous	[R].nVAGAEAPPPQk.[R]	N-Term(TMT6plex); K12(TMT6plex)	FALSE	TRUE	1	4	ENSP00000314441.7	ENSP00000448342.1; ENSP00000314441.7; ENSP00000257848.7; ENSP00000447988.1	0	2	0.6728	0	1	1	818.975	1636.94	-0.13	-0.00011	CID (Collision Induced Dissociation)	MS2	0	292.9	20.17	48.1347	19471	030720_Total_Fraction_6.raw	0/0	4.34	0	3.501e-05	811545	Used	Unique	257.9	281.3	254.7	311.4
FALSE	High	Sequest HT (A2)	Unambiguous	[R].gQcDLELINVcNENSLFk.[S]	N-Term(TMT6plex); C3(Carbamidomethyl); C11(Carbamidomethyl); K18(TMT6plex)	FALSE	TRUE	1	3	ENSP00000479606.1	ENSP00000479606.1; ENSP00000269122.3; ENSP00000376763.1	0	3	0.7101	0	1	1	871.114	2611.33	0.42	0.00036	CID (Collision Induced Dissociation)	MS2	0	148.7	25.539	112.821	57671	030720_Total_Fraction_8.raw	0/0	5.45	0	3.911e-06	889794	Used	Unique	140.6	144.5	123.4	152.7
FALSE	High	Sequest HT (A2)	Unambiguous	[K].gVVPLAGTDGETTTQGLDGLSER.[C]	N-Term(TMT6plex)	FALSE	TRUE	1	6	ENSP00000378731.2	ENSP00000378729.3; ENSP00000465623.1; ENSP00000378731.2; ENSP00000462674.1; ENSP00000398976.1; ENSP00000463174.2	0	3	0.6483	0	1	1	834.769	2502.29	1.56	0.0013	CID (Collision Induced Dissociation)	MS2	6.73898	53.1	1.86	97.6169	47369	030720_Total_Fraction_4.raw	0/0	6.54	0	5.34e-06	763638	Used	Unique	51	48.3	39.4	62.1
FALSE	High	Sequest HT (A2)	Unambiguous	[R].lSVAPEMDIMDYck.[K]	N-Term(TMT6plex); C13(Carbamidomethyl); K14(TMT6plex)	FALSE	TRUE	1	1	ENSP00000284274.4	ENSP00000284274.4	0	2	0.6938	0	1	1	1065.54	2130.08	3.49	0.00372	CID (Collision Induced Dissociation)	MS2	0	183.5	39.557	112.802	57661	030720_Total_Fraction_8.raw	0/0	5.16	0	2.164e-05	889789	Used	Unique	198.4	205.9	116.9	170.9
FALSE	High	Sequest HT (A2)	Unambiguous	[R].dPDMVQNTVSELIk.[V]	N-Term(TMT6plex); K14(TMT6plex)	FALSE	TRUE	1	5	ENSP00000220764.2	ENSP00000429096.1; ENSP00000429779.1; ENSP00000427936.1; ENSP00000220764.2; ENSP00000430561.1	0	2	0.5439	0	1	1	1024.06	2047.12	2.98	0.00305	CID (Collision Induced Dissociation)	MS2	0	137.5	70	112.786	57653	030720_Total_Fraction_8.raw	0/0	5.24	0	2.471e-05	889785	Used	Unique	102.6	98.2	166.7	151.7
FALSE	High	Sequest HT (A2)	Unambiguous	[R].sENAVVDGPFLVEk.[Q]	N-Term(TMT6plex); K14(TMT6plex)	FALSE	TRUE	1	1	ENSP00000358307.3	ENSP00000358307.3	0	2	0.5749	0	1	1	981.552	1962.1	1.35	0.00132	CID (Collision Induced Dissociation)	MS2	0	345.7	70	97.6059	47362	030720_Total_Fraction_4.raw	0/0	3.67	0	8.598e-06	763637	Used	Unique	345.4	320.4	292.3	346.4
FALSE	High	Sequest HT (A2)	Unambiguous	[K].mEEQGLADASLLk.[K]	N-Term(TMT6plex); K13(TMT6plex)	FALSE	TRUE	1	3	ENSP00000252934.4	ENSP00000385624.3; ENSP00000370449.4; ENSP00000252934.4	0	2	0.4908	0	1	1	932.019	1863.03	0.75	0.0007	CID (Collision Induced Dissociation)	MS2	16.3473	105.3	8.171	97.5887	47349	030720_Total_Fraction_4.raw	0/0	4.87	0	2.102e-05	763630	Used	Unique	102	101.1	91.8	102.3
FALSE	High	Sequest HT (A2)	Unambiguous	[K].gYDkELLNVTPEDWDFcck.[G]	N-Term(TMT6plex); K4(TMT6plex); C17(Carbamidomethyl); C18(Carbamidomethyl); K19(TMT6plex)	FALSE	TRUE	1	2	ENSP00000326858.3	ENSP00000326858.3; ENSP00000393578.1	1	3	0.6795	0	1	1	1026.19	3076.54	2.71	0.00278	CID (Collision Induced Dissociation)	MS2	0	338.1	28.393	112.781	57650	030720_Total_Fraction_8.raw	0/0	6.49	0	1.544e-05	889784	Used	Unique	279.8	328	322	345.9
FALSE	High	Sequest HT (A2)	Unambiguous	[K].kNQWVNLNEPEEEk.[K]	N-Term(TMT6plex); K1(TMT6plex); K14(TMT6plex)	FALSE	TRUE	1	7	ENSP00000325827.7	ENSP00000403525.1; ENSP00000317437.5; ENSP00000290037.7; ENSP00000325827.7; ENSP00000360771.3; ENSP00000387583.2; ENSP00000277537.6	1	3	0.59	0	1	1	815.451	2444.34	-0.18	-0.00015	CID (Collision Induced Dissociation)	MS2	57.4996	238.6	8.272	79.9258	37346	030720_Total_Fraction_7.raw	0/0	5.39	0	2.13e-05	849827	Not Used	Excluded by Method	233.1	268.1	183.2	214.8
FALSE	High	Sequest HT (A2)	Unambiguous	[R].sAEEEAADLPTkPTk.[I]	N-Term(TMT6plex); K12(TMT6plex); K15(TMT6plex)	FALSE	TRUE	1	1	ENSP00000265260.3	ENSP00000265260.3	0	3	0.6393	0	1	1	758.764	2274.28	-0.5	-0.00038	CID (Collision Induced Dissociation)	MS2	53.9588	124.6	11.812	71.373	32153	030720_Total_Fraction_3.raw	0/0	4.99	0	2.144e-06	726759	Not Used	Excluded by Method	141.5	124.4	91	113
FALSE	High	Sequest HT (A2)	Unambiguous	[K].nDSVVAGGGAIEMELSk.[Y]	N-Term(TMT6plex); K17(TMT6plex)	FALSE	TRUE	1	4	ENSP00000258091.5	ENSP00000258091.5; ENSP00000442058.1; ENSP00000437824.1; ENSP00000381456.2	0	2	0.709	0	1	1	1068.08	2135.14	0.71	0.00076	CID (Collision Induced Dissociation)	MS2	0	381.1	70	97.5695	47337	030720_Total_Fraction_4.raw	0/0	5.67	0	8.549e-07	763624	Used	Unique	320.5	372.9	300.8	445.7
FALSE	High	Sequest HT (A2)	Unambiguous	[R].sNSSSEAVLGQEELSAQAk.[V]	N-Term(TMT6plex); K19(TMT6plex)	FALSE	TRUE	1	2	ENSP00000489752.1	ENSP00000489752.1; ENSP00000258098.6	0	3	0.5824	0	1	1	798.424	2393.26	1.22	0.00098	CID (Collision Induced Dissociation)	MS2	31.7073	211.5	9.187	80.204	38281	030720_Total_Fraction_15.raw	0/0	4.43	0	1.646e-05	667324	Used	Unique	187.5	198.9	189.1	222.8
FALSE	High	Sequest HT (A2)	Unambiguous	[K].cLAIHPDMVTIATGQVAGTTk.[E]	N-Term(TMT6plex); C1(Carbamidomethyl); K21(TMT6plex)	FALSE	TRUE	1	10	ENSP00000468312.1	ENSP00000468312.1; ENSP00000467941.1; ENSP00000382503.3; ENSP00000245925.2; ENSP00000468329.1; ENSP00000464804.1; ENSP00000464789.1; ENSP00000465786.1; ENSP00000442365.1; ENSP00000468470.1	0	3	0.6052	0	1	1	881.486	2642.44	1.09	0.00096	CID (Collision Induced Dissociation)	MS2	0	84.2	12.359	97.5501	47323	030720_Total_Fraction_4.raw	0/0	4.61	0	1.114e-05	763616	Used	Unique	47.2	55.1	125.2	90.3
FALSE	High	Sequest HT (A2)	Unambiguous	[R].lTEHQVAEPPEDWPALIWQQQR.[E]	N-Term(TMT6plex)	FALSE	TRUE	1	1	ENSP00000351811.5	ENSP00000351811.5	0	3	0.6321	0	1	1	967.504	2900.5	2.54	0.00245	CID (Collision Induced Dissociation)	MS2	45.2357	19.5	51.321	112.716	57611	030720_Total_Fraction_8.raw	0/0	5.49	0	1.258e-05	889766	Used	Unique	21.4	14.2	15.9	22.1
FALSE	High	Sequest HT (A2)	Unambiguous	[R].vcENIPIVLcGNk.[V]	N-Term(TMT6plex); C2(Carbamidomethyl); C10(Carbamidomethyl); K13(TMT6plex)	FALSE	TRUE	1	5	ENSP00000396127.3	ENSP00000376174.3; ENSP00000444042.1; ENSP00000376176.2; ENSP00000396127.3; ENSP00000441210.1	0	2	0.6261	0	1	1	987.551	1974.1	1.7	0.00168	CID (Collision Induced Dissociation)	MS2	0	183.7	55.337	97.5315	47310	030720_Total_Fraction_4.raw	0/0	4.68	0	2.77e-05	763611	Used	Unique	165.2	186.2	151.2	190.5
FALSE	High	Sequest HT (A2)	Unambiguous	[R].lGPASAADTGSEAkPGALAEGAAEPEPQR.[H]	N-Term(TMT6plex); K14(TMT6plex)	FALSE	TRUE	1	2	ENSP00000300086.4	ENSP00000499565.1; ENSP00000300086.4	0	4	0.5879	0	1	1	802.424	3206.67	1.29	0.00103	CID (Collision Induced Dissociation)	MS2	19.9965	205.3	18.572	80.1523	38243	030720_Total_Fraction_15.raw	0/0	3.64	0	2.322e-05	667305	Used	Unique	180	199.2	205.1	189.7
FALSE	High	Sequest HT (A2)	Unambiguous	[R].mTELADVFSGVkPLTR.[V]	N-Term(TMT6plex); K12(TMT6plex)	FALSE	TRUE	1	2	ENSP00000318016.7	ENSP00000429676.1; ENSP00000318016.7	0	3	0.6331	0	1	1	741.426	2222.26	0.07	5e-05	CID (Collision Induced Dissociation)	MS2	0	200.4	19.206	112.826	57674	030720_Total_Fraction_8.raw	0/0	4.47	0	9.862e-06	889796	Used	Unique	188.4	186.5	160.3	221.6
FALSE	High	Sequest HT (A2)	Unambiguous	[K-].mFIGGLSWDTTk.[K]	N-Term(TMT6plex); K12(TMT6plex)	FALSE	TRUE	3	9	ENSP00000313327.6; ENSP00000426666.1; ENSP00000305860.6	ENSP00000425439.1; ENSP00000420926.1; ENSP00000426446.1; ENSP00000422615.1; ENSP00000313327.6; ENSP00000313199.7; ENSP00000421952.1; ENSP00000426666.1; ENSP00000305860.6	0	2	0.587	0	1	1	907.5	1813.99	0.46	0.00041	CID (Collision Induced Dissociation)	MS2	20.4277	135.6	30.861	113.156	57850	030720_Total_Fraction_8.raw	0/0	3.22	0	3.421e-05	889880	Used	Not Unique	131.7	143	128.6	107.3
FALSE	High	Sequest HT (A2)	Unambiguous	[K].iSGGSVVEMQGDEMTR.[I]	N-Term(TMT6plex)	FALSE	TRUE	1	4	ENSP00000410513.1	ENSP00000396787.1; ENSP00000391075.1; ENSP00000410513.1; ENSP00000409045.1	0	2	0.7597	0	1	1	962.969	1924.93	-0.18	-0.00018	CID (Collision Induced Dissociation)	MS2	100	90.9	17.782	80.2822	38335	030720_Total_Fraction_15.raw	0/0	4.66	0	2.336e-05	667348	Not Used	Excluded by Method	77.4	68.6	93.1	104.2
FALSE	High	Sequest HT (A2)	Unambiguous	[K].lDEIYVAGLVAHSDLDER.[A]	N-Term(TMT6plex)	FALSE	TRUE	2	3	ENSP00000358635.3; ENSP00000347380.6	ENSP00000397782.1; ENSP00000358635.3; ENSP00000347380.6	0	3	0.4832	0	1	1	748.731	2244.18	2.72	0.00203	CID (Collision Induced Dissociation)	MS2	33.5243	79.2	24.983	112.865	57696	030720_Total_Fraction_8.raw	0/0	4.47	0	2.513e-05	889806	Used	Not Unique	84.2	86.6	58.7	68.9
FALSE	High	Sequest HT (A2)	Unambiguous	[R].vTVGDITcTGEGTSk.[K]	N-Term(TMT6plex); C8(Carbamidomethyl); K15(TMT6plex)	FALSE	TRUE	1	6	ENSP00000318176.4	ENSP00000430604.1; ENSP00000388455.1; ENSP00000408668.1; ENSP00000318176.4; ENSP00000408029.1; ENSP00000393883.2	0	2	0.6852	0	1	1	992.026	1983.04	-1.52	-0.0015	CID (Collision Induced Dissociation)	MS2	0	241.8	16.578	79.7575	37251	030720_Total_Fraction_7.raw	0/0	5.21	0	4.02e-06	849790	Used	Unique	215.5	228.1	229.1	239.2
FALSE	High	Sequest HT (A2)	Unambiguous	[R].aIVFVVDSAAFQR.[E]	N-Term(TMT6plex)	FALSE	TRUE	1	2	ENSP00000418401.1	ENSP00000418401.1; ENSP00000417316.1	0	2	0.6734	0	1	1	826.473	1651.94	0.9	0.00075	CID (Collision Induced Dissociation)	MS2	15.4244	126	19.007	113.12	57826	030720_Total_Fraction_8.raw	0/0	3.95	0	2.802e-05	889870	Used	Unique	120	125.6	104.9	124.8
FALSE	High	Sequest HT (A2)	Unambiguous	[K].kGADQQQPPQHSk.[Y]	N-Term(TMT6plex); K1(TMT6plex); K13(TMT6plex)	FALSE	TRUE	1	2	ENSP00000258349.4	ENSP00000258349.4; ENSP00000356667.2	1	4	0.4939	0	1	1	534.809	2136.21	0.54	0.00029	CID (Collision Induced Dissociation)	MS2	0	193.1	62.74	22.4444	5861	030720_Total_Fraction_12.raw	0/0	4.11	0	1.568e-05	558258	Used	Unique	200.6	201.4	141.2	185.1
FALSE	High	Sequest HT (A2)	Unambiguous	[R].hEmLPASLIQAQR.[D]	N-Term(TMT6plex); M3(Oxidation)	FALSE	TRUE	1	1	ENSP00000270776.8	ENSP00000270776.8	0	3	0.5365	0	1	1	580.321	1738.95	0.5	0.00029	CID (Collision Induced Dissociation)	MS2	15.0126	70.2	4.861	71.264	32082	030720_Total_Fraction_3.raw	0/0	4.66	0	2.074e-05	726728	Used	Unique	56.5	62	66.3	80.5
FALSE	High	Sequest HT (A2)	Unambiguous	[K].sPDLLMYQGPPDTAEIIk.[T]	N-Term(TMT6plex); K18(TMT6plex)	FALSE	TRUE	1	1	ENSP00000256441.4	ENSP00000256441.4	0	2	0.7169	0	1	1	1223.67	2446.34	3.19	0.00391	CID (Collision Induced Dissociation)	MS2	0	117.6	70	113.027	57781	030720_Total_Fraction_8.raw	0/0	5.44	0	6.092e-06	889847	Used	Unique	115.8	126.1	103.1	97.9
FALSE	High	Sequest HT (A2)	Unambiguous	[K].tNETGYQEAIVk.[E]	N-Term(TMT6plex); K12(TMT6plex)	FALSE	TRUE	1	2	ENSP00000371811.4	ENSP00000371811.4; ENSP00000431792.2	0	2	0.5802	0	1	1	906.001	1810.99	-0.37	-0.00033	CID (Collision Induced Dissociation)	MS2	100	119.7	25.484	71.2674	32084	030720_Total_Fraction_3.raw	0/0	4.55	0	3.389e-05	726730	Not Used	Excluded by Method	94.1	96.6	129.7	131.4
FALSE	High	Sequest HT (A2)	Unambiguous	[K].dYGVYLEDSGHTLR.[G]	N-Term(TMT6plex)	FALSE	TRUE	1	2	ENSP00000368646.4	ENSP00000413736.1; ENSP00000368646.4	0	3	0.6539	0	1	1	618.646	1853.92	-0.22	-0.00014	CID (Collision Induced Dissociation)	MS2	61.1543	85.3	4.556	80.4044	38425	030720_Total_Fraction_15.raw	0/0	4.45	0	2.467e-05	667391	Not Used	Excluded by Method	102.2	81.8	68.4	68.9
FALSE	High	Sequest HT (A2)	Unambiguous	[R].gQcDLELINVcNENSLFk.[S]	N-Term(TMT6plex); C3(Carbamidomethyl); C11(Carbamidomethyl); K18(TMT6plex)	FALSE	TRUE	1	3	ENSP00000479606.1	ENSP00000479606.1; ENSP00000269122.3; ENSP00000376763.1	0	2	0.7688	0	1	1	1306.17	2611.33	2.5	0.00327	CID (Collision Induced Dissociation)	MS2	0	202.8	70	112.993	57762	030720_Total_Fraction_8.raw	0/0	5.32	0	1.256e-05	889838	Used	Unique	189.8	194.1	170.4	210.9
FALSE	High	Sequest HT (A2)	Unambiguous	[R].hFIMQVVcEATQcPDTR.[V]	N-Term(TMT6plex); C8(Carbamidomethyl); C13(Carbamidomethyl)	FALSE	TRUE	1	3	ENSP00000290158.3	ENSP00000290158.3; ENSP00000438253.2; ENSP00000463066.1	0	2	0.7441	0	1	1	1161.06	2321.1	-0.21	-0.00024	CID (Collision Induced Dissociation)	MS2	13.9171	61.2	17.447	97.7178	47427	030720_Total_Fraction_4.raw	0/0	5.12	0	1.131e-05	763668	Used	Unique	50.6	65.4	50.1	64.7
FALSE	High	Sequest HT (A2)	Unambiguous	[R].lPYVPEPYYPESGWDR.[L]	N-Term(TMT6plex)	FALSE	TRUE	1	8	ENSP00000418803.1	ENSP00000420122.1; ENSP00000417083.1; ENSP00000418846.1; ENSP00000417205.2; ENSP00000418803.1; ENSP00000264244.3; ENSP00000420812.1; ENSP00000419510.1	0	2	0.6364	0	1	1	1099.05	2197.08	1.57	0.00173	CID (Collision Induced Dissociation)	MS2	0	92.1	68.032	112.965	57750	030720_Total_Fraction_8.raw	0/0	4.07	0	1.189e-05	889833	Used	Unique	94.5	95	60.9	97.3
FALSE	High	Sequest HT (A2)	Unambiguous	[R].aLEIPGEELPGVcSAR.[A]	N-Term(TMT6plex); C13(Carbamidomethyl)	FALSE	TRUE	1	9	ENSP00000408595.2	ENSP00000416515.2; ENSP00000462972.1; ENSP00000445432.1; ENSP00000463940.1; ENSP00000408595.2; ENSP00000462183.1; ENSP00000293195.5; ENSP00000463308.1; ENSP00000414172.2	0	2	0.6302	0	1	1	964.012	1927.02	0.78	0.00075	CID (Collision Induced Dissociation)	MS2	0	183.8	7.229	97.7057	47419	030720_Total_Fraction_4.raw	0/0	3.84	0	5.391e-06	763662	Used	Unique	109.3	138.5	231.1	215.2
FALSE	High	Sequest HT (A2)	Unambiguous	[R].tYADYESVNEcmEGVck.[M]	N-Term(TMT6plex); C11(Carbamidomethyl); M12(Oxidation); C16(Carbamidomethyl); K17(TMT6plex)	FALSE	TRUE	1	2	ENSP00000451080.1	ENSP00000450503.1; ENSP00000451080.1	0	3	0.7897	0	1	1	843.717	2529.14	0.78	0.00066	CID (Collision Induced Dissociation)	MS2	0	94.9	21.405	80.3788	38406	030720_Total_Fraction_15.raw	0/0	4.66	0	1.309e-05	667382	Used	Unique	98.9	101.7	81.3	75.8
FALSE	High	Sequest HT (A2)	Unambiguous	[K].dGEQHEDLNEVAk.[L]	N-Term(TMT6plex); K13(TMT6plex)	FALSE	TRUE	1	4	ENSP00000287295.3	ENSP00000287295.3; ENSP00000431222.1; ENSP00000315122.3; ENSP00000316320.3	0	3	0.6508	0	1	1	648.001	1941.99	-1.29	-0.00084	CID (Collision Induced Dissociation)	MS2	37.4404	321.1	14.933	48.2928	19537	030720_Total_Fraction_6.raw	0/0	4.41	0	9.958e-06	811566	Used	Unique	265	276.2	355.6	314
FALSE	High	Sequest HT (A2)	Unambiguous	[K].gVVPLAGTDGETTTQGLDGLSER.[C]	N-Term(TMT6plex)	FALSE	TRUE	1	6	ENSP00000378731.2	ENSP00000378729.3; ENSP00000465623.1; ENSP00000378731.2; ENSP00000462674.1; ENSP00000398976.1; ENSP00000463174.2	0	2	0.7981	0	1	1	1251.65	2502.29	2.39	0.003	CID (Collision Induced Dissociation)	MS2	0	157.7	70	97.6311	47378	030720_Total_Fraction_4.raw	0/0	5.4	0	4.181e-06	763643	Used	Unique	142	160.7	120.7	172.1
FALSE	High	Sequest HT (A2)	Unambiguous	[R].dMEALNVLPPDVLTR.[V]	N-Term(TMT6plex)	FALSE	TRUE	1	4	ENSP00000369897.4	ENSP00000432619.2; ENSP00000369897.4; ENSP00000488657.1; ENSP00000487923.1	0	2	0.5803	0	1	1	956.527	1912.05	2.78	0.00266	CID (Collision Induced Dissociation)	MS2	0	147.7	70	112.876	57702	030720_Total_Fraction_8.raw	0/0	3.86	0	8.379e-06	889809	Used	Unique	137.7	153.9	123.6	141.7
FALSE	High	Sequest HT (A2)	Unambiguous	[R].gGNIGDGGGAADR.[V]	N-Term(TMT6plex)	FALSE	TRUE	1	1	ENSP00000351777.6	ENSP00000351777.6	0	2	0.6281	0	1	1	673.336	1345.66	-0.6	-0.0004	CID (Collision Induced Dissociation)	MS2	0	107.1	70	23.0555	6222	030720_Total_Fraction_12.raw	0/0	4.06	0	2.597e-05	558406	Used	Unique	97.5	100.9	93.6	112.2
FALSE	High	Sequest HT (A2)	Unambiguous	[K].fSNQETcVEIGESVR.[G]	N-Term(TMT6plex); C7(Carbamidomethyl)	FALSE	TRUE	1	4	ENSP00000361512.4	ENSP00000361495.2; ENSP00000496286.1; ENSP00000361512.4; ENSP00000361496.3	0	2	0.6599	0	1	1	992.485	1983.96	-0.7	-0.00069	CID (Collision Induced Dissociation)	MS2	100	35.2	18.948	81.4932	39140	030720_Total_Fraction_15.raw	0/0	5.38	0	1.268e-05	667705	Not Used	Excluded by Method	31.3	39.1	23.9	38.6
FALSE	High	Sequest HT (A2)	Unambiguous	[K].tVIVTGANTGIGk.[Q]	N-Term(TMT6plex); K13(TMT6plex)	FALSE	TRUE	1	2	ENSP00000391121.2	ENSP00000481856.1; ENSP00000391121.2	0	2	0.6667	0	1	1	845.02	1689.03	0.77	0.00065	CID (Collision Induced Dissociation)	MS2	0	85.1	11.992	79.4604	37063	030720_Total_Fraction_7.raw	0/0	4.32	0	1.927e-05	849711	Used	Unique	72.2	77.3	81.2	90.6
FALSE	High	Sequest HT (A2)	Unambiguous	[K].yLIANATNPESk.[V]	N-Term(TMT6plex); K12(TMT6plex)	FALSE	TRUE	1	2	ENSP00000238081.3	ENSP00000398990.1; ENSP00000238081.3	0	2	0.5484	0	1	1	890.006	1779.01	0.01	1e-05	CID (Collision Induced Dissociation)	MS2	100	382	22.866	80.7502	38673	030720_Total_Fraction_15.raw	0/0	3.72	0	3.227e-05	667500	Not Used	Excluded by Method	387.2	367.6	302.9	383.7
FALSE	High	Sequest HT (A2)	Unambiguous	[K].qASDTGSNDAHNk.[K]	N-Term(TMT6plex); K13(TMT6plex)	FALSE	TRUE	4	20	ENSP00000425721.1; ENSP00000343421.3; ENSP00000422612.1; ENSP00000421130.1	ENSP00000312523.5; ENSP00000425721.1; ENSP00000422957.1; ENSP00000422831.1; ENSP00000379157.2; ENSP00000422677.1; ENSP00000379158.2; ENSP00000343421.3; ENSP00000427092.1; ENSP00000422951.2; ENSP00000422612.1; ENSP00000426422.1; ENSP00000421230.1; ENSP00000423638.1; ENSP00000425670.1; ENSP00000421130.1; ENSP00000422176.1; ENSP00000422325.1; ENSP00000396558.2; ENSP00000426946.1	0	3	0.6984	0	1	1	601.639	1802.9	-0.63	-0.00038	CID (Collision Induced Dissociation)	MS2	51.031	112.9	8.136	16.4753	3161	030720_Total_Fraction_12.raw	0/0	4.31	0	3.006e-05	557327	Not Used	Excluded by Method	140.3	93.9	89.7	101.6
FALSE	High	Sequest HT (A2)	Unambiguous	[R].gVAQTPGSVEEDALLcGPVSk.[H]	N-Term(TMT6plex); C16(Carbamidomethyl); K21(TMT6plex)	FALSE	TRUE	1	3	ENSP00000366939.5	ENSP00000366938.1; ENSP00000366939.5; ENSP00000366933.4	0	3	0.5223	0	1	1	858.129	2572.37	0.7	0.0006	CID (Collision Induced Dissociation)	MS2	34.2061	338.1	61.666	98.2434	47763	030720_Total_Fraction_4.raw	0/0	5.15	0	1.28e-06	763829	Used	Unique	289.5	279.1	334.5	373.6
FALSE	High	Sequest HT (A2)	Unambiguous	[K].vTEGLVDVILYHQPDDk.[K]	N-Term(TMT6plex); K17(TMT6plex)	FALSE	TRUE	1	3	ENSP00000363741.1	ENSP00000392799.2; ENSP00000489386.1; ENSP00000363741.1	0	3	0.6253	0	1	1	800.446	2399.32	-0.13	-0.0001	CID (Collision Induced Dissociation)	MS2	54.7029	336.5	15.304	114.1	58379	030720_Total_Fraction_8.raw	0/0	4.51	0	5.856e-06	890137	Not Used	Excluded by Method	315.5	358.1	303.3	291
FALSE	High	Sequest HT (A2)	Unambiguous	[R].dAPEGGFDAVLQAAVck.[ES]	N-Term(TMT6plex); C16(Carbamidomethyl); K17(TMT6plex)	FALSE	TRUE	1	3	ENSP00000296181.4	ENSP00000418367.1; ENSP00000477446.1; ENSP00000296181.4	0	3	0.5957	0	1	1	736.059	2206.16	1.63	0.0012	CID (Collision Induced Dissociation)	MS2	40.078	234	15.859	114.088	58372	030720_Total_Fraction_8.raw	0/0	4.23	0	7.099e-06	890132	Used	Unique	210.3	203.2	243	225.9
FALSE	High	Sequest HT (A2)	Unambiguous	[K].sSASTAVSAAPTEk.[E]	N-Term(TMT6plex); K14(TMT6plex)	FALSE	TRUE	1	5	ENSP00000377977.2	ENSP00000405282.2; ENSP00000387672.2; ENSP00000377979.2; ENSP00000498663.1; ENSP00000377977.2	0	2	0.6093	0	1	1	882.992	1764.98	1.83	0.00161	CID (Collision Induced Dissociation)	MS2	0	343.4	64.203	47.8911	19349	030720_Total_Fraction_6.raw	0/0	4.71	0	9.163e-06	811499	Used	Unique	343.5	352	284	315.1
FALSE	High	Sequest HT (A2)	Unambiguous	[K].lGNTISSLFGGGTTPDAk.[E]	N-Term(TMT6plex); K18(TMT6plex)	FALSE	TRUE	1	6	ENSP00000486825.1	ENSP00000480248.1; ENSP00000486825.1; ENSP00000484186.1; ENSP00000498353.1; ENSP00000467866.2; ENSP00000487387.1	0	3	0.5875	0	1	1	732.076	2194.21	-0.01	-1e-05	CID (Collision Induced Dissociation)	MS2	14.9652	157.1	15.606	114.084	58369	030720_Total_Fraction_8.raw	0/0	4.63	0	2.959e-05	890130	Used	Unique	91.8	135.3	185.6	180.4
FALSE	High	Sequest HT (A2)	Unambiguous	[R].mTDQEAIQDLWQWR.[K]	N-Term(TMT6plex); M1(Oxidation)	FALSE	TRUE	2	2	ENSP00000341168.6; ENSP00000296930.5	ENSP00000341168.6; ENSP00000296930.5	0	3	0.6813	0	1	1	689.005	2065	0.25	0.00017	CID (Collision Induced Dissociation)	MS2	1.87554	119.7	3.399	114.076	58364	030720_Total_Fraction_8.raw	0/0	5.46	0	1.487e-05	890126	Used	Not Unique	129.8	146.6	87.1	87
FALSE	High	Sequest HT (A2)	Unambiguous	[K].icGVEDAVSEMTR.[R]	N-Term(TMT6plex); C2(Carbamidomethyl)	FALSE	TRUE	1	2	ENSP00000401639.2	ENSP00000398653.1; ENSP00000401639.2	0	3	0.5442	0	1	1	565.947	1695.83	1.83	0.00103	CID (Collision Induced Dissociation)	MS2	19.2577	121.8	6.488	98.2216	47748	030720_Total_Fraction_4.raw	0/0	3.62	0	2.226e-05	763821	Used	Unique	96.2	108.2	124.2	131.3
FALSE	High	Sequest HT (A2)	Unambiguous	[R].qcSDSSAMESLTk.[H]	N-Term(TMT6plex); C2(Carbamidomethyl); K13(TMT6plex)	FALSE	TRUE	1	1	ENSP00000300648.6	ENSP00000300648.6	0	2	0.7	0	1	1	951.471	1901.93	-0.27	-0.00026	CID (Collision Induced Dissociation)	MS2	0	266.9	70	70.7318	31794	030720_Total_Fraction_3.raw	0/0	4.9	0	1.729e-05	726604	Used	Unique	263.3	264.1	204.7	275.3
FALSE	High	Sequest HT (A2)	Unambiguous	[K].ekLPGELEPVQATQNk.[T]	N-Term(TMT6plex); K2(TMT6plex); K16(TMT6plex)	FALSE	TRUE	2	4	ENSP00000253108.3; ENSP00000468159.1	ENSP00000465882.1; ENSP00000467187.1; ENSP00000253108.3; ENSP00000468159.1	1	3	0.609	0	1	1	823.483	2468.43	0.13	0.00011	CID (Collision Induced Dissociation)	MS2	51.0466	316.4	6.933	79.1433	36867	030720_Total_Fraction_7.raw	0/0	5.09	0	1.822e-06	849632	Not Used	Excluded by Method	300.3	333	231.7	329.4
FALSE	High	Sequest HT (A2)	Unambiguous	[K].yLNAGAGGIAGAFIHEk.[H]	N-Term(TMT6plex); K17(TMT6plex)	FALSE	TRUE	1	2	ENSP00000386731.1	ENSP00000364928.2; ENSP00000386731.1	0	3	0.5838	0	1	1	716.407	2147.21	2.44	0.00174	CID (Collision Induced Dissociation)	MS2	14.6545	393.2	14.838	98.1883	47726	030720_Total_Fraction_4.raw	0/0	5.67	0	8.439e-07	763811	Used	Unique	343.9	379	353.3	407.5
FALSE	High	Sequest HT (A2)	Unambiguous	[R].rQQQAATSESSQSEASVR.[R]	N-Term(TMT6plex)	FALSE	TRUE	1	2	ENSP00000262854.6	ENSP00000262854.6; ENSP00000479451.1	1	3	0.7503	0	1	1	727.036	2179.09	0.89	0.00065	CID (Collision Induced Dissociation)	MS2	35.3985	27.7	27.536	17.6443	3589	030720_Total_Fraction_12.raw	0/0	7.25	0	7.069e-07	557451	Used	Unique	24.3	29.8	21.7	28.8
FALSE	High	Sequest HT (A2)	Unambiguous	[K].sLGGNDELSATFLEMk.[G]	N-Term(TMT6plex); K16(TMT6plex)	FALSE	TRUE	1	1	ENSP00000283195.6	ENSP00000283195.6	0	2	0.6145	0	1	1	1085.58	2170.15	1.21	0.00131	CID (Collision Induced Dissociation)	MS2	0	113.4	70	113.963	58306	030720_Total_Fraction_8.raw	0/0	4.98	0	3.131e-06	890099	Used	Unique	120.8	128.7	78.7	99.2
FALSE	High	Sequest HT (A2)	Unambiguous	[K].qSNASSDVEVEEk.[E]	N-Term(TMT6plex); K13(TMT6plex)	FALSE	TRUE	1	3	ENSP00000370114.4	ENSP00000370091.1; ENSP00000380653.2; ENSP00000370114.4	0	2	0.5107	0	1	1	940.486	1879.96	-0.34	-0.00032	CID (Collision Induced Dissociation)	MS2	0	161.2	50.485	47.976	19392	030720_Total_Fraction_6.raw	0/0	5.6	0	2.198e-05	811517	Used	Unique	153	146.7	161.6	146.4
FALSE	High	Sequest HT (A2)	Unambiguous	[K].aGLSAGYVDAGAEPGR.[S]	N-Term(TMT6plex)	FALSE	TRUE	1	2	ENSP00000317300.6	ENSP00000317300.6; ENSP00000478003.1	0	2	0.6729	0	1	1	860.447	1719.89	0.25	0.00022	CID (Collision Induced Dissociation)	MS2	0	52.1	70	70.7757	31820	030720_Total_Fraction_3.raw	0/0	4.28	0	4.072e-06	726617	Used	Unique	50.7	52.3	45.6	47.7
FALSE	High	Sequest HT (A2)	Unambiguous	[K].eAINLLEPMTNDPVNYVR.[Q]	N-Term(TMT6plex)	FALSE	TRUE	1	3	ENSP00000309474.6	ENSP00000362738.4; ENSP00000309474.6; ENSP00000479986.1	0	3	0.5641	0	1	1	773.074	2317.21	0.3	0.00023	CID (Collision Induced Dissociation)	MS2	0	39.6	9.769	114.119	58390	030720_Total_Fraction_8.raw	0/0	4.29	0	2.912e-05	890139	Used	Unique	34.3	42.4	33.7	38.9
FALSE	High	Sequest HT (A2)	Unambiguous	[K].aMLSGPGQFAENETNEVNFR.[E]	N-Term(TMT6plex)	FALSE	TRUE	1	3	ENSP00000284811.8	ENSP00000284811.8; ENSP00000429789.1; ENSP00000430224.1	0	2	0.694	0	1	1	1220.59	2440.18	2.55	0.00311	CID (Collision Induced Dissociation)	MS2	0	249.2	70	98.1545	47706	030720_Total_Fraction_4.raw	0/0	5.49	0	8.999e-06	763802	Used	Unique	218.8	238.9	219.4	263.4
FALSE	High	Sequest HT (A2)	Unambiguous	[R].lLGQPSLDSLPIPAPR.[G]	N-Term(TMT6plex)	FALSE	TRUE	1	1	ENSP00000332340.5	ENSP00000332340.5	0	2	0.5158	0	1	1	952.064	1903.12	-0.4	-0.00038	CID (Collision Induced Dissociation)	MS2	100	50	70	114.153	58408	030720_Total_Fraction_8.raw	0/0	3.16	0	3.394e-05	890148	Not Used	Excluded by Method	49.9	55.4	34.9	48.5
FALSE	High	Sequest HT (A2)	Unambiguous	[R].kAEEATEAQEVVEATPEGAcTEPR.[E]	N-Term(TMT6plex); K1(TMT6plex); C20(Carbamidomethyl)	FALSE	TRUE	1	1	ENSP00000485909.1	ENSP00000485909.1	1	3	0.6476	0	1	1	1020.84	3060.52	-1	-0.00102	CID (Collision Induced Dissociation)	MS2	35.4417	560.5	30.891	79.0151	36795	030720_Total_Fraction_7.raw	0/0	5.76	0	1.98e-07	849605	Used	Unique	487.3	631.9	532.6	458.8
FALSE	High	Sequest HT (A2)	Unambiguous	[K].sELVANNVTLPAGEQR.[K]	N-Term(TMT6plex)	FALSE	TRUE	3	5	ENSP00000450627.1; ENSP00000266732.4; ENSP00000376773.2	ENSP00000340251.5; ENSP00000450627.1; ENSP00000261210.5; ENSP00000266732.4; ENSP00000376773.2	0	2	0.6816	0	1	1	964.025	1927.04	-1.4	-0.00135	CID (Collision Induced Dissociation)	MS2	0	105.1	36.516	78.8993	36729	030720_Total_Fraction_7.raw	0/0	4.9	0	6.73e-06	849580	Used	Not Unique	105.7	99.5	93.4	97.7
FALSE	High	Sequest HT (A2)	Unambiguous	[R].iLVLDDTNHER.[E]	N-Term(TMT6plex)	FALSE	TRUE	1	6	ENSP00000377470.2	ENSP00000466807.1; ENSP00000468471.1; ENSP00000377466.1; ENSP00000377470.2; ENSP00000413104.2; ENSP00000468198.1	0	3	0.5141	0	1	1	518.621	1553.85	-0.08	-4e-05	CID (Collision Induced Dissociation)	MS2	9.2663	180	3.958	70.6709	31761	030720_Total_Fraction_3.raw	0/0	4.26	0	3.054e-05	726588	Used	Unique	180.6	168.1	151.9	178.3
FALSE	High	Sequest HT (A2)	Unambiguous	[R].eNQGPAPQGMIMGHPPQEMR.[G]	N-Term(TMT6plex)	FALSE	TRUE	1	1	ENSP00000325377.3	ENSP00000325377.3	0	3	0.7872	0	1	1	812.059	2434.16	0.21	0.00017	CID (Collision Induced Dissociation)	MS2	50.3024	149.7	70	70.6758	31765	030720_Total_Fraction_3.raw	0/0	6.11	0	3.284e-06	726591	Used	Unique	149.5	173.9	115	125.6
FALSE	High	Sequest HT (A2)	Unambiguous	[R].eTEGGTVLTATTSELEAINkR.[V]	N-Term(TMT6plex); K20(TMT6plex)	FALSE	TRUE	1	1	ENSP00000354720.4	ENSP00000354720.4	1	3	0.5485	0	1	1	893.492	2678.46	0.28	0.00025	CID (Collision Induced Dissociation)	MS2	0	130.9	23.363	98.324	47813	030720_Total_Fraction_4.raw	0/0	4.43	0	2.467e-05	763853	Used	Unique	125.9	140.9	102.3	124.6
FALSE	High	Sequest HT (A2)	Unambiguous	[R].yGISSMIQSQEkPDR.[V]	N-Term(TMT6plex); K12(TMT6plex)	FALSE	TRUE	1	2	ENSP00000264161.4	ENSP00000264161.4; ENSP00000404445.1	0	3	0.3539	0	1	1	733.061	2197.17	0.17	0.00013	CID (Collision Induced Dissociation)	MS2	10.4081	96.5	15.196	81.4381	39098	030720_Total_Fraction_15.raw	0/0	3.56	0	3.349e-05	667687	Used	Unique	86	93.5	80.9	104.2
FALSE	High	Sequest HT (A2)	Unambiguous	[R].kDELSDWSLAGEDDRDSR.[H]	N-Term(TMT6plex); K1(TMT6plex)	FALSE	TRUE	1	7	ENSP00000350170.3	ENSP00000420643.1; ENSP00000418097.1; ENSP00000350170.3; ENSP00000388828.2; ENSP00000307633.7; ENSP00000418027.1; ENSP00000420515.1	2	4	0.562	0	1	1	638.822	2552.27	1.13	0.00072	CID (Collision Induced Dissociation)	MS2	16.0654	355.3	5.858	81.4315	39095	030720_Total_Fraction_15.raw	0/0	2.58	0	3.195e-05	667685	Used	Unique	355.5	383.1	267.2	334
FALSE	High	Sequest HT (A2)	Unambiguous	[K].tIGGGDDSFTTFFcETGAGk.[H]	N-Term(TMT6plex); C14(Carbamidomethyl); K20(TMT6plex)	FALSE	TRUE	1	6	ENSP00000248437.4	ENSP00000416992.1; ENSP00000396061.1; ENSP00000375938.2; ENSP00000408194.1; ENSP00000404740.1; ENSP00000248437.4	0	2	0.7741	0	1	1	1263.61	2526.22	-0.51	-0.00064	CID (Collision Induced Dissociation)	MS2	0	427.3	66.633	114.297	58492	030720_Total_Fraction_8.raw	0/0	6.33	0	5.261e-06	890188	Used	Unique	455.4	483.2	292.9	379.1
FALSE	High	Sequest HT (A2)	Unambiguous	[K].gSPGLLDPcEkDPFDTLATMTDQQR.[E]	N-Term(TMT6plex); C9(Carbamidomethyl); K11(TMT6plex)	FALSE	TRUE	1	1	ENSP00000265069.8	ENSP00000265069.8	1	3	0.5615	0	1	1	1084.21	3250.61	-0.46	-0.0005	CID (Collision Induced Dissociation)	MS2	0	433.9	61.801	114.281	58483	030720_Total_Fraction_8.raw	0/0	3.58	0	3.244e-05	890184	Used	Unique	499.2	553	277.9	302.6
FALSE	High	Sequest HT (A2)	Unambiguous	[R].vLVVGAGGIGcELLk.[N]	N-Term(TMT6plex); C11(Carbamidomethyl); K15(TMT6plex)	FALSE	TRUE	1	4	ENSP00000246548.3	ENSP00000475565.1; ENSP00000246548.3; ENSP00000467433.2; ENSP00000468538.1	0	3	0.4085	0	1	1	648.397	1943.18	-0.38	-0.00025	CID (Collision Induced Dissociation)	MS2	0	81	21.96	114.267	58475	030720_Total_Fraction_8.raw	0/0	3.99	0	3.117e-05	890180	Used	Unique	79.1	82.5	57.4	87
FALSE	High	Sequest HT (A2)	Unambiguous	[K].lGNTISSLFGGGTTPDAk.[E]	N-Term(TMT6plex); K18(TMT6plex)	FALSE	TRUE	1	6	ENSP00000486825.1	ENSP00000480248.1; ENSP00000486825.1; ENSP00000484186.1; ENSP00000498353.1; ENSP00000467866.2; ENSP00000487387.1	0	2	0.6263	0	1	1	1097.61	2194.21	-0.67	-0.00074	CID (Collision Induced Dissociation)	MS2	0	110.9	70	114.242	58462	030720_Total_Fraction_8.raw	0/0	5.94	0	1.362e-06	890173	Used	Unique	71.3	98.4	128.1	120.7
FALSE	High	Sequest HT (A2)	Unambiguous	[R].iGDLQAFQGHGAGNLAGLk.[G]	N-Term(TMT6plex); K19(TMT6plex)	FALSE	TRUE	3	6	ENSP00000367121.2; ENSP00000340815.7; ENSP00000367122.2	ENSP00000440001.1; ENSP00000367121.2; ENSP00000444236.1; ENSP00000340815.7; ENSP00000367122.2; ENSP00000367123.2	0	3	0.6701	0	1	1	775.775	2325.31	1.27	0.00098	CID (Collision Induced Dissociation)	MS2	0.6043	210.8	3.095	98.2949	47794	030720_Total_Fraction_4.raw	0/0	5.79	0	6.085e-07	763842	Used	Not Unique	203.5	218.7	166.1	206.8
FALSE	High	Sequest HT (A2)	Unambiguous	[K].tIGGGDDSFTTFFcETGAGk.[H]	N-Term(TMT6plex); C14(Carbamidomethyl); K20(TMT6plex)	FALSE	TRUE	1	6	ENSP00000248437.4	ENSP00000416992.1; ENSP00000396061.1; ENSP00000375938.2; ENSP00000408194.1; ENSP00000404740.1; ENSP00000248437.4	0	3	0.621	0	1	1	842.746	2526.22	0.65	0.00055	CID (Collision Induced Dissociation)	MS2	5.05091	98.4	30.069	114.215	58445	030720_Total_Fraction_8.raw	0/0	5.04	0	2.455e-06	890166	Used	Unique	111.2	105.5	71.7	82.2
FALSE	High	Sequest HT (A2)	Unambiguous	[R].kVTFQGVGDEEDEDEIIVPk.[K]	N-Term(TMT6plex); K1(TMT6plex); K20(TMT6plex)	FALSE	TRUE	1	1	ENSP00000456935.1	ENSP00000456935.1	1	3	0.7464	0	1	1	978.87	2934.6	1.65	0.00162	CID (Collision Induced Dissociation)	MS2	0	343.7	70	98.2678	47780	030720_Total_Fraction_4.raw	0/0	5.6	0	1.153e-06	763838	Used	Unique	357.6	362.6	292.5	282.1
FALSE	High	Sequest HT (A2)	Unambiguous	[R].tGSESSQTGTSTTSSR.[SN]	N-Term(TMT6plex)	FALSE	TRUE	1	3	ENSP00000388806.3	ENSP00000388806.3; ENSP00000262056.9; ENSP00000412530.3	0	2	0.7026	0	1	1	901.932	1802.86	0.38	0.00034	CID (Collision Induced Dissociation)	MS2	0	77.5	13.686	15.918	2948	030720_Total_Fraction_12.raw	0/0	5.75	0	4.272e-06	557265	Used	Unique	61.2	72.5	68.5	90.6
FALSE	High	Sequest HT (A2)	Unambiguous	[K].yHDLEcQLIQEFTSAQR.[R]	N-Term(TMT6plex); C6(Carbamidomethyl)	FALSE	TRUE	1	3	ENSP00000484855.1	ENSP00000342100.7; ENSP00000389934.3; ENSP00000484855.1	0	3	0.6429	0	1	1	789.726	2367.16	1.68	0.00133	CID (Collision Induced Dissociation)	MS2	28.5533	82.2	13.937	114.211	58442	030720_Total_Fraction_8.raw	0/0	5.04	0	2.671e-05	890164	Used	Unique	69.9	82.5	69.9	88.1
FALSE	High	Sequest HT (A2)	Unambiguous	[K].eAINLLEPMTNDPVNYVR.[Q]	N-Term(TMT6plex)	FALSE	TRUE	1	3	ENSP00000309474.6	ENSP00000362738.4; ENSP00000309474.6; ENSP00000479986.1	0	2	0.611	0	1	1	1159.11	2317.21	1.01	0.00118	CID (Collision Induced Dissociation)	MS2	0	224.8	70	114.168	58418	030720_Total_Fraction_8.raw	0/0	4.37	0	7.558e-06	890153	Used	Unique	230.7	233.1	166.5	217.8
FALSE	High	Sequest HT (A2)	Unambiguous	[R].dNLTLWTSDMQGDGEEQNkEALQDVEDENQ.[-]	N-Term(TMT6plex); K19(TMT6plex)	FALSE	TRUE	1	2	ENSP00000487356.1	ENSP00000461762.1; ENSP00000487356.1	1	3	0.8019	0	1	1	1303.94	3909.8	0.83	0.00108	CID (Collision Induced Dissociation)	MS2	0	147.1	70	113.544	58070	030720_Total_Fraction_8.raw	0/0	6.46	0	8.946e-06	889986	Used	Unique	125.4	157.5	121.6	150.3
FALSE	High	Sequest HT (A2)	Unambiguous	[K].vIFVGEDAVDAGGVR.[K]	N-Term(TMT6plex)	FALSE	TRUE	1	4	ENSP00000378624.3	ENSP00000362804.4; ENSP00000277817.6; ENSP00000378624.3; ENSP00000416504.2	0	3	0.4656	0	1	1	578.32	1732.95	1.25	0.00072	CID (Collision Induced Dissociation)	MS2	37.2758	60.5	9.46	98.1253	47686	030720_Total_Fraction_4.raw	0/0	3.63	0	1.639e-05	763793	Used	Unique	51.1	52	60.6	64.4
FALSE	High	Sequest HT (A2)	Unambiguous	[K].lkETcVSGEDPTQGADLSPDEk.[V]	N-Term(TMT6plex); K2(TMT6plex); C5(Carbamidomethyl); K22(TMT6plex)	FALSE	TRUE	1	3	ENSP00000384537.2	ENSP00000384537.2; ENSP00000352794.5; ENSP00000346702.6	1	4	0.4664	0	1	1	766.651	3063.58	2.04	0.00156	CID (Collision Induced Dissociation)	MS2	0	272.4	7.468	81.1516	38918	030720_Total_Fraction_15.raw	0/0	2.83	0	1.062e-05	667601	Used	Unique	273.3	260.6	242.6	250.7
FALSE	High	Sequest HT (A2)	Unambiguous	[K].iEPTELSENcFWLR.[V]	N-Term(TMT6plex); C10(Carbamidomethyl)	FALSE	TRUE	1	5	ENSP00000362145.5	ENSP00000348082.4; ENSP00000362152.3; ENSP00000362140.4; ENSP00000362145.5; ENSP00000321348.8	0	2	0.5333	0	1	1	1012.01	2023.02	1.05	0.00106	CID (Collision Induced Dissociation)	MS2	0	51.8	49.755	113.691	58152	030720_Total_Fraction_8.raw	0/0	4.35	0	2.32e-05	890025	Used	Unique	48.2	49	44.9	53.4
FALSE	High	Sequest HT (A2)	Unambiguous	[K].iYGADDIELLPEAQHk.[A]	N-Term(TMT6plex); K16(TMT6plex)	FALSE	TRUE	1	4	ENSP00000438588.2	ENSP00000477501.2; ENSP00000438588.2; ENSP00000477199.2; ENSP00000498336.1	0	3	0.5294	0	1	1	757.421	2270.25	1.74	0.00132	CID (Collision Induced Dissociation)	MS2	0.64365	203.4	4.432	97.9792	47594	030720_Total_Fraction_4.raw	0/0	5.44	0	9.658e-06	763746	Used	Unique	200.9	202.4	163	201.1
FALSE	High	Sequest HT (A2)	Unambiguous	[R].mQAQMQmQMQGGDGDGGALGHHV.[-]	N-Term(TMT6plex); M7(Oxidation)	FALSE	TRUE	1	6	ENSP00000479861.1	ENSP00000402256.1; ENSP00000479861.1; ENSP00000385109.1; ENSP00000375834.2; ENSP00000408296.1; ENSP00000384525.1	0	3	0.0015	0	1	1	877.059	2629.16	1.76	0.00154	CID (Collision Induced Dissociation)	MS2	0	81.4	23.675	70.9113	31899	030720_Total_Fraction_3.raw	0/0	6.87	0	3.223e-06	726655	Used	Unique	74.4	77.6	74	81.1
FALSE	High	Sequest HT (A2)	Unambiguous	[R].mQAQmQMQMQGGDGDGGALGHHV.[-]	N-Term(TMT6plex); M5(Oxidation)	FALSE	TRUE	1	6	ENSP00000479861.1	ENSP00000402256.1; ENSP00000479861.1; ENSP00000385109.1; ENSP00000375834.2; ENSP00000408296.1; ENSP00000384525.1	0	3		0.0015	2	2	877.059	2629.16	1.76	0.00154	CID (Collision Induced Dissociation)	MS2	0	81.4	23.675	70.9113	31899	030720_Total_Fraction_3.raw	0/0	6.86	0	3.123e-06	726655	Not Used	Redundant	74.4	77.6	74	81.1
FALSE	High	Sequest HT (A2)	Unambiguous	[K].sQGkVLQATVVAVGSGSkGk.[DG]	N-Term(TMT6plex); K4(TMT6plex); K18(TMT6plex); K20(TMT6plex)	FALSE	TRUE	2	3	ENSP00000474534.1; ENSP00000233893.5	ENSP00000474534.1; ENSP00000386447.1; ENSP00000233893.5	2	4	0.6604	0	1	1	705.189	2817.73	-0.04	-3e-05	CID (Collision Induced Dissociation)	MS2	0	100.2	2.151	80.913	38767	030720_Total_Fraction_15.raw	0/0	4.77	0	1.411e-06	667535	Used	Not Unique	75.7	101.5	91.5	109.7
FALSE	High	Sequest HT (A2)	Unambiguous	[R].dGTIDFTPGSELLITk.[A]	N-Term(TMT6plex); K16(TMT6plex)	FALSE	TRUE	1	4	ENSP00000496799.1	ENSP00000496954.1; ENSP00000496799.1; ENSP00000354283.2; ENSP00000437685.2	0	2	0.6785	0	1	1	1083.11	2165.21	0.53	0.00057	CID (Collision Induced Dissociation)	MS2	0	428.9	70	113.634	58120	030720_Total_Fraction_8.raw	0/0	5.63	0	1.547e-05	890010	Used	Unique	366.4	396.3	434.8	420
FALSE	High	Sequest HT (A2)	Unambiguous	[R].aITIAGVPQSVTEcVk.[Q]	N-Term(TMT6plex); C14(Carbamidomethyl); K16(TMT6plex)	FALSE	TRUE	1	1	ENSP00000305556.5	ENSP00000305556.5	0	2	0.735	0	1	1	1066.11	2131.22	1.18	0.00126	CID (Collision Induced Dissociation)	MS2	0	320.5	70	97.9595	47584	030720_Total_Fraction_4.raw	0/0	4.49	0	1.936e-06	763743	Used	Unique	310.3	306.3	265.8	327
FALSE	High	Sequest HT (A2)	Unambiguous	[K].gDPQVYEELFSYScPk.[F]	N-Term(TMT6plex); C14(Carbamidomethyl); K16(TMT6plex)	FALSE	TRUE	1	4	ENSP00000416892.3	ENSP00000384634.1; ENSP00000371099.4; ENSP00000499067.1; ENSP00000416892.3	0	3	0.6432	0	1	1	793.065	2377.18	1.08	0.00086	CID (Collision Induced Dissociation)	MS2	0	88.9	9.484	113.625	58114	030720_Total_Fraction_8.raw	0/0	4.12	0	2.957e-05	890006	Used	Unique	93	101.5	53.1	87.7
FALSE	High	Sequest HT (A2)	Unambiguous	[K].dITPLQVVLPNTALHLk.[A]	N-Term(TMT6plex); K17(TMT6plex)	FALSE	TRUE	1	3	ENSP00000349977.5	ENSP00000349977.5; ENSP00000456291.1; ENSP00000455819.1	0	3	0.6074	0	1	1	777.479	2330.42	0.87	0.00067	CID (Collision Induced Dissociation)	MS2	100	189.3	60.689	113.611	58107	030720_Total_Fraction_8.raw	0/0	4.84	0	1.419e-05	890005	Not Used	Excluded by Method	134.3	149.5	220.7	210.2
FALSE	High	Sequest HT (A2)	Unambiguous	[K].aNcSDNEFTQALTAAIPPESLTR.[G]	N-Term(TMT6plex); C3(Carbamidomethyl)	FALSE	TRUE	2	6	ENSP00000407788.2; ENSP00000396899.2	ENSP00000407788.2; ENSP00000396899.2; ENSP00000415762.2; ENSP00000254636.5; ENSP00000387227.2; ENSP00000387262.3	0	2	0.7825	0	1	1	1368.18	2735.35	0.48	0.00066	CID (Collision Induced Dissociation)	MS2	0	36.6	70	113.6	58102	030720_Total_Fraction_8.raw	0/0	5.15	0	8.034e-06	890003	Used	Not Unique	35.9	35.2	29.4	37.7
FALSE	High	Sequest HT (A2)	Unambiguous	[R].mQAQMQMQMQGGDGDGGALGHHV.[-]	N-Term(TMT6plex); M1(Oxidation)	FALSE	TRUE	1	6	ENSP00000479861.1	ENSP00000402256.1; ENSP00000479861.1; ENSP00000385109.1; ENSP00000375834.2; ENSP00000408296.1; ENSP00000384525.1	0	3		0.0393	3	3	877.059	2629.16	1.76	0.00154	CID (Collision Induced Dissociation)	MS2	0	81.4	23.675	70.9113	31899	030720_Total_Fraction_3.raw	0/0	6.6	0	9.704e-06	726655	Not Used	Redundant	74.4	77.6	74	81.1
FALSE	High	Sequest HT (A2)	Unambiguous	[R].tALINSTGEEVAMR.[K]	N-Term(TMT6plex)	FALSE	TRUE	2	7	ENSP00000357284.2; ENSP00000357283.4	ENSP00000421821.1; ENSP00000357282.3; ENSP00000357284.2; ENSP00000395597.2; ENSP00000357283.4; ENSP00000355292.5; ENSP00000357280.1	0	2	0.5739	0	1	1	860.958	1720.91	-0.29	-0.00025	CID (Collision Induced Dissociation)	MS2	0	77.9	27.077	79.4149	37037	030720_Total_Fraction_7.raw	0/0	4.6	0	1.519e-05	849701	Used	Not Unique	73.3	95.6	69.5	54.8
FALSE	High	Sequest HT (A2)	Unambiguous	[R].sDPNRETDDTLVLSFVGQTR.[V]	N-Term(TMT6plex)	FALSE	TRUE	1	2	ENSP00000301764.7	ENSP00000301764.7; ENSP00000440269.1	1	3	0.652	0	1	1	827.095	2479.27	3.13	0.00258	CID (Collision Induced Dissociation)	MS2	0	327.4	14.001	97.911	47552	030720_Total_Fraction_4.raw	0/0	4.31	0	2.277e-05	763728	Used	Unique	272.1	340.2	292.8	330
FALSE	High	Sequest HT (A2)	Unambiguous	[K].kIEVIkPGDLGVDLTSk.[L]	N-Term(TMT6plex); K1(TMT6plex); K6(TMT6plex); K17(TMT6plex)	FALSE	TRUE	1	3	ENSP00000311930.3	ENSP00000469628.1; ENSP00000311930.3; ENSP00000346173.3	1	4	0.7066	0	1	1	682.931	2728.7	0.61	0.00041	CID (Collision Induced Dissociation)	MS2	8.03849	155.9	5.987	97.9063	47549	030720_Total_Fraction_4.raw	0/0	3.92	0	2.456e-05	763726	Used	Unique	112.2	128.6	168.8	179.1
FALSE	High	Sequest HT (A2)	Unambiguous	[K].vPLPSADAPNQAEPDVLVEkPEk.[V]	N-Term(TMT6plex); K20(TMT6plex); K23(TMT6plex)	FALSE	TRUE	1	1	ENSP00000334642.5	ENSP00000334642.5	0	3	0.7448	0	1	1	1044.26	3130.76	0.6	0.00063	CID (Collision Induced Dissociation)	MS2	47.4388	76.2	33.591	96.8246	48571	030720_Total_Fraction_6.raw	0/0	6.23	0	1.415e-06	824485	Used	Unique	60.1	61.3	85.1	81.1
FALSE	High	Sequest HT (A2)	Unambiguous	[K].vIFVGEDAVDAGGVR.[K]	N-Term(TMT6plex)	FALSE	TRUE	1	4	ENSP00000378624.3	ENSP00000362804.4; ENSP00000277817.6; ENSP00000378624.3; ENSP00000416504.2	0	2	0.6044	0	1	1	866.976	1732.95	1.3	0.00112	CID (Collision Induced Dissociation)	MS2	34.3118	45.7	7.714	97.9837	47597	030720_Total_Fraction_4.raw	0/0	4.07	0	8.896e-06	763748	Used	Unique	47.8	43.1	33.7	47.8
FALSE	High	Sequest HT (A2)	Unambiguous	[R].sVLDAAQIVGLNcLR.[L]	N-Term(TMT6plex); C13(Carbamidomethyl)	FALSE	TRUE	2	3	ENSP00000487365.1; ENSP00000318687.5	ENSP00000369768.4; ENSP00000487365.1; ENSP00000318687.5	0	2	0.5607	0	1	1	929.525	1858.04	0.99	0.00092	CID (Collision Induced Dissociation)	MS2	0	202	11.887	113.936	58289	030720_Total_Fraction_8.raw	0/0	4.12	0	1.335e-05	890090	Used	Not Unique	205.4	232.7	129.9	193.9
FALSE	High	Sequest HT (A2)	Unambiguous	[K].vLATVTkPVGGDk.[N]	N-Term(TMT6plex); K7(TMT6plex); K13(TMT6plex)	FALSE	TRUE	1	6	ENSP00000403172.2	ENSP00000403172.2; ENSP00000476161.1; ENSP00000446883.1; ENSP00000446859.1; ENSP00000448067.2; ENSP00000449486.2	0	2	0.6444	0	1	1	986.625	1972.24	1.38	0.00136	CID (Collision Induced Dissociation)	MS2	0	735.5	55.728	79.3059	36970	030720_Total_Fraction_7.raw	0/0	4.19	0	2.508e-05	849673	Used	Unique	742.2	782.8	559	689.6
FALSE	High	Sequest HT (A2)	Unambiguous	[K].sFGSAQEFAWAHDSSEYAIR.[E]	N-Term(TMT6plex)	FALSE	TRUE	1	3	ENSP00000329419.4	ENSP00000422917.1; ENSP00000422295.1; ENSP00000329419.4	0	3	0.7452	0	1	1	830.062	2488.17	-0.34	-0.00028	CID (Collision Induced Dissociation)	MS2	0	65.2	29.564	96.8554	48589	030720_Total_Fraction_6.raw	0/0	5.77	0	1.251e-06	824496	Used	Unique	62.7	66	60.8	56.1
FALSE	High	Sequest HT (A2)	Unambiguous	[R].lHFFMPGFAPLTSR.[G]	N-Term(TMT6plex)	FALSE	TRUE	6	13	ENSP00000369703.2; ENSP00000264071.1; ENSP00000318697.4; ENSP00000406811.2; ENSP00000341289.4; ENSP00000259818.6	ENSP00000369703.2; ENSP00000264071.1; ENSP00000496713.1; ENSP00000457062.1; ENSP00000318697.4; ENSP00000406981.1; ENSP00000468777.1; ENSP00000413589.1; ENSP00000456206.1; ENSP00000457610.1; ENSP00000406811.2; ENSP00000341289.4; ENSP00000259818.6	0	3	0.4907	0	1	1	617.339	1850	1.84	0.00113	CID (Collision Induced Dissociation)	MS2	15.0895	242.3	23.125	113.919	58279	030720_Total_Fraction_8.raw	0/0	3.22	0	2.47e-05	890088	Used	Not Unique	270.7	263.8	158.6	220.6
FALSE	High	Sequest HT (A2)	Unambiguous	[K].aMLSGPGQFAENETNEVNFR.[E]	N-Term(TMT6plex)	FALSE	TRUE	1	3	ENSP00000284811.8	ENSP00000284811.8; ENSP00000429789.1; ENSP00000430224.1	0	3	0.8092	0	1	1	814.065	2440.18	1.27	0.00103	CID (Collision Induced Dissociation)	MS2	0	82.6	7.346	98.1147	47678	030720_Total_Fraction_4.raw	0/0	6.71	0	1.66e-06	763789	Used	Unique	72	78.5	67.9	93.8
FALSE	High	Sequest HT (A2)	Unambiguous	[K].sDTSGDYEITLLk.[I]	N-Term(TMT6plex); K13(TMT6plex)	FALSE	TRUE	1	2	ENSP00000264908.6	ENSP00000423068.1; ENSP00000264908.6	0	2	0.5286	0	1	1	950.521	1900.03	1.48	0.0014	CID (Collision Induced Dissociation)	MS2	0	204.9	9.055	98.1086	47674	030720_Total_Fraction_4.raw	0/0	4.54	0	2.908e-05	763786	Used	Unique	204.1	211.8	174.1	182.2
FALSE	High	Sequest HT (A2)	Unambiguous	[R].gLPLVDDGGWNTVPISkGSRPIDTSR.[L]	N-Term(TMT6plex); K17(TMT6plex)	FALSE	TRUE	2	12	ENSP00000399858.1; ENSP00000338020.4	ENSP00000404754.2; ENSP00000399858.1; ENSP00000407682.1; ENSP00000392908.1; ENSP00000338020.4; ENSP00000316879.4; ENSP00000391935.1; ENSP00000343450.4; ENSP00000376320.2; ENSP00000317600.8; ENSP00000395974.1; ENSP00000411826.2	1	4	0.6121	0	1	1	799.695	3195.76	2.2	0.00176	CID (Collision Induced Dissociation)	MS2	0	92.1	11.251	98.0784	47653	030720_Total_Fraction_4.raw	0/0	4.46	0	4.776e-06	763777	Used	Not Unique	86.3	128.1	61.8	70.7
FALSE	High	Sequest HT (A2)	Unambiguous	[K].lkETcVSGEDPTQGADLSPDEk.[V]	N-Term(TMT6plex); K2(TMT6plex); C5(Carbamidomethyl); K22(TMT6plex)	FALSE	TRUE	1	3	ENSP00000384537.2	ENSP00000384537.2; ENSP00000352794.5; ENSP00000346702.6	1	3	0.6337	0	1	1	1021.86	3063.57	-1.4	-0.00143	CID (Collision Induced Dissociation)	MS2	0	343.6	47.337	81.1448	38913	030720_Total_Fraction_15.raw	0/0	4.86	0	1.159e-06	667598	Used	Unique	348.4	322.1	330	294.3
FALSE	High	Sequest HT (A2)	Unambiguous	[R].qINTLNHGEVVcAVTISNPTR.[H]	N-Term(TMT6plex); C12(Carbamidomethyl)	FALSE	TRUE	2	6	ENSP00000365682.3; ENSP00000365720.4	ENSP00000417102.1; ENSP00000365727.4; ENSP00000265284.6; ENSP00000365682.3; ENSP00000365735.2; ENSP00000365720.4	0	3	0.7411	0	1	1	851.453	2552.35	0.2	0.00017	CID (Collision Induced Dissociation)	MS2	28.142	60.5	6.281	81.1242	38899	030720_Total_Fraction_15.raw	0/0	5.64	0	5.278e-06	667590	Used	Not Unique	68.8	68.5	39.7	51.1
FALSE	High	Sequest HT (A2)	Unambiguous	[K].sQGkVLQATVVAVGSGSkGk.[DG]	N-Term(TMT6plex); K4(TMT6plex); K18(TMT6plex); K20(TMT6plex)	FALSE	TRUE	2	3	ENSP00000474534.1; ENSP00000233893.5	ENSP00000474534.1; ENSP00000386447.1; ENSP00000233893.5	2	3	0.7481	0	1	1	939.917	2817.74	1.02	0.00096	CID (Collision Induced Dissociation)	MS2	0	231.7	14.443	81.1153	38893	030720_Total_Fraction_15.raw	0/0	6.55	0	2.381e-07	667589	Used	Not Unique	182.7	219.4	200.2	273.1
FALSE	High	Sequest HT (A2)	Unambiguous	[R].qFDNLkPSGGYITGDQAR.[N]	N-Term(TMT6plex); K6(TMT6plex)	FALSE	TRUE	1	6	ENSP00000347244.4	ENSP00000391224.1; ENSP00000384499.3; ENSP00000347244.4; ENSP00000354561.2; ENSP00000479408.1; ENSP00000391715.1	0	3	0.6322	0	1	1	809.101	2425.29	0.29	0.00024	CID (Collision Induced Dissociation)	MS2	59.4512	143.5	5.845	81.0998	38882	030720_Total_Fraction_15.raw	0/0	3.97	0	1.141e-05	667584	Not Used	Excluded by Method	126.2	130.7	133.6	151.2
FALSE	High	Sequest HT (A2)	Unambiguous	[R].kNPAVQAGSIVVLQGGEETQR.[Y]	N-Term(TMT6plex); K1(TMT6plex)	FALSE	TRUE	1	6	ENSP00000244137.5	ENSP00000391890.2; ENSP00000468516.3; ENSP00000498922.1; ENSP00000380226.3; ENSP00000244137.5; ENSP00000498950.1	1	3	0.7188	0	1	1	880.501	2639.49	-0.03	-2e-05	CID (Collision Induced Dissociation)	MS2	41.6517	227.2	13.72	81.0712	38861	030720_Total_Fraction_15.raw	0/0	6.72	0	3.147e-08	667573	Used	Unique	174	204.7	242.2	236.1
FALSE	High	Sequest HT (A2)	Unambiguous	[R].yMSPMEAQEFGILDk.[V]	N-Term(TMT6plex); K15(TMT6plex)	FALSE	TRUE	1	2	ENSP00000245816.3	ENSP00000245816.3; ENSP00000472227.1	0	2	0.7483	0	1	1	1109.07	2217.13	-0.11	-0.00012	CID (Collision Induced Dissociation)	MS2	0	121.6	70	113.833	58231	030720_Total_Fraction_8.raw	0/0	5.96	0	3.98e-06	890065	Used	Unique	101.8	107.6	122.2	127.2
FALSE	High	Sequest HT (A2)	Unambiguous	[K].hGLEVIYmIEPIDEYcVQQLk.[E]	N-Term(TMT6plex); M8(Oxidation); C16(Carbamidomethyl); K21(TMT6plex)	FALSE	TRUE	1	2	ENSP00000335153.7	ENSP00000335153.7; ENSP00000216281.7	0	3	0.6454	0	1	1	1017.87	3051.6	1.28	0.0013	CID (Collision Induced Dissociation)	MS2	0	229.8	70	113.829	58229	030720_Total_Fraction_8.raw	0/0	6.26	0	9.212e-07	890064	Used	Unique	242.2	214.4	170.1	240.7
FALSE	High	Sequest HT (A2)	Unambiguous	[R].wDETkGEDNIDFMPTILSR.[F]	N-Term(TMT6plex); K5(TMT6plex)	FALSE	TRUE	1	2	ENSP00000216122.3	ENSP00000371441.5; ENSP00000216122.3	1	3	0.5545	0	1	1	909.136	2725.39	1.25	0.00113	CID (Collision Induced Dissociation)	MS2	0	285.1	48.756	113.818	58222	030720_Total_Fraction_8.raw	0/0	5.32	0	2.95e-05	890060	Used	Unique	273.9	319	214.5	267.6
FALSE	High	Sequest HT (A2)	Unambiguous	[R].aTFYLLIGNANAAkPDLDk.[V]	N-Term(TMT6plex); K14(TMT6plex); K19(TMT6plex)	FALSE	TRUE	1	1	ENSP00000284320.5	ENSP00000284320.5	0	4	0.641	0	1	1	681.401	2722.58	2.22	0.00151	CID (Collision Induced Dissociation)	MS2	4.82811	184.8	15.573	113.811	58217	030720_Total_Fraction_8.raw	0/0	3.51	0	3.415e-05	890057	Used	Unique	178.2	178	154	187.1
FALSE	High	Sequest HT (A2)	Unambiguous	[K].eAELLEPLMPAIR.[A]	N-Term(TMT6plex)	FALSE	TRUE	1	2	ENSP00000397873.2	ENSP00000436383.1; ENSP00000397873.2	0	2	0.5556	0	1	1	855.987	1710.97	-0.24	-0.00021	CID (Collision Induced Dissociation)	MS2	34.2562	119.1	15.683	113.768	58193	030720_Total_Fraction_8.raw	0/0	3.6	0	3.331e-05	890044	Used	Unique	113	123.9	96.2	116
FALSE	High	Sequest HT (A2)	Unambiguous	[K].gDPQVYEELFSYScPk.[F]	N-Term(TMT6plex); C14(Carbamidomethyl); K16(TMT6plex)	FALSE	TRUE	1	4	ENSP00000416892.3	ENSP00000384634.1; ENSP00000371099.4; ENSP00000499067.1; ENSP00000416892.3	0	4	0.3959	0	1	1	595.051	2377.18	1.64	0.00097	CID (Collision Induced Dissociation)	MS2	52.7874	117	36.459	113.737	58176	030720_Total_Fraction_8.raw	0/0	3.94	0	5.845e-06	890037	Not Used	Excluded by Method	101.3	117	91.4	132.3
FALSE	High	Sequest HT (A2)	Unambiguous	[R].eSTGAQVQVAGDMLPNSTER.[A]	N-Term(TMT6plex)	FALSE	TRUE	3	19	ENSP00000446601.1; ENSP00000305556.5; ENSP00000352438.5	ENSP00000448762.1; ENSP00000388008.3; ENSP00000383165.1; ENSP00000401198.2; ENSP00000383163.1; ENSP00000447670.1; ENSP00000383168.1; ENSP00000448927.2; ENSP00000352228.5; ENSP00000408949.2; ENSP00000446601.1; ENSP00000456412.1; ENSP00000305556.5; ENSP00000449070.1; ENSP00000383164.1; ENSP00000383160.1; ENSP00000449062.1; ENSP00000352438.5; ENSP00000448847.2	0	3	0.5496	0	1	1	773.72	2319.15	0.4	0.00031	CID (Collision Induced Dissociation)	MS2	42.5038	53.7	6.89	81.0184	38824	030720_Total_Fraction_15.raw	0/0	4.64	0	5.071e-06	667558	Used	Not Unique	53.4	50.8	45.6	52.8
FALSE	High	Sequest HT (A2)	Unambiguous	[K].iQVTPPGFQLVFLPFADDkR.[K]	N-Term(TMT6plex); K19(TMT6plex)	FALSE	TRUE	1	3	ENSP00000353192.3	ENSP00000384082.1; ENSP00000353192.3; ENSP00000384941.3	1	3	0.5845	0	1	1	916.196	2746.57	1.24	0.00113	CID (Collision Induced Dissociation)	MS2	1.40182	167.3	39.293	131.949	67280	030720_Total_Fraction_11.raw	0/0	5.8	0	2.889e-06	554614	Used	Unique	145.4	178.2	142.5	164.8
FALSE	High	Sequest HT (A2)	Unambiguous	[K].mALVLEALPQIAAk.[I]	N-Term(TMT6plex); K14(TMT6plex)	FALSE	TRUE	1	3	ENSP00000378368.3	ENSP00000378368.3; ENSP00000463503.1; ENSP00000378366.2	0	2	0.6377	0	1	1	963.599	1926.19	2.53	0.00244	CID (Collision Induced Dissociation)	MS2	0	137.1	70	131.93	67272	030720_Total_Fraction_11.raw	0/0	4.94	0	1.056e-05	554610	Used	Unique	93.6	98	188.1	137.5
FALSE	High	Sequest HT (A2)	Unambiguous	[R].aIAYLFPSGLFEk.[R]	N-Term(TMT6plex); K13(TMT6plex)	FALSE	TRUE	1	1	ENSP00000258455.3	ENSP00000258455.3	0	2	0.5952	0	1	1	957.563	1914.12	2.79	0.00267	CID (Collision Induced Dissociation)	MS2	0	106.6	70	131.907	67262	030720_Total_Fraction_11.raw	0/0	3.31	0	2.923e-05	554605	Used	Unique	98.8	109.2	88.6	105.3
FALSE	High	Sequest HT (A2)	Unambiguous	[K].eFNEDGALAVLQQFk.[D]	N-Term(TMT6plex); K15(TMT6plex)	FALSE	TRUE	2	3	ENSP00000358635.3; ENSP00000347380.6	ENSP00000397782.1; ENSP00000358635.3; ENSP00000347380.6	0	2	0.5723	0	1	1	1084.1	2167.19	3.74	0.00405	CID (Collision Induced Dissociation)	MS2	0	165.1	70	125.732	64644	030720_Total_Fraction_11.raw	0/0	4.91	0	9.798e-06	553360	Used	Not Unique	175.1	187.7	121.9	137.5
FALSE	High	Sequest HT (A2)	Unambiguous	[R].lYAYEPADTALLLDNMk.[K]	N-Term(TMT6plex); K17(TMT6plex)	FALSE	TRUE	1	1	ENSP00000391490.2	ENSP00000391490.2	0	2	0.7215	0	1	1	1200.15	2399.29	0.51	0.00061	CID (Collision Induced Dissociation)	MS2	0	41.6	70	125.751	64652	030720_Total_Fraction_11.raw	0/0	4.74	0	3.599e-06	553364	Used	Unique	27.1	36.5	47.6	45.7
FALSE	High	Sequest HT (A2)	Unambiguous	[R].eLALALQEALEPAVR.[L]	N-Term(TMT6plex)	FALSE	TRUE	1	1	ENSP00000398597.1	ENSP00000398597.1	0	3	0.2565	0	1	1	618.032	1852.08	3.33	0.00206	CID (Collision Induced Dissociation)	MS2	36.2885	87.4	39.278	125.768	64660	030720_Total_Fraction_11.raw	0/0	4.25	0	1.654e-05	553367	Used	Unique	84.6	88.2	83.8	72.7
FALSE	High	Sequest HT (A2)	Unambiguous	[R].nkIEPLGYcEDAESNR.[Q]	N-Term(TMT6plex); K2(TMT6plex); C9(Carbamidomethyl)	FALSE	TRUE	1	5	ENSP00000377048.1	ENSP00000377048.1; ENSP00000424694.1; ENSP00000422841.1; ENSP00000424078.1; ENSP00000425227.1	1	3	0.7075	0	1	1	785.068	2353.19	1.53	0.0012	CID (Collision Induced Dissociation)	MS2	0	95.3	70	69.3889	30993	030720_Total_Fraction_3.raw	0/0	4.65	0	2.032e-05	726223	Used	Unique	56.8	87.6	109.5	105.7
FALSE	High	Sequest HT (A2)	Unambiguous	[K].eGEDMIAEEHFGSEk.[I]	N-Term(TMT6plex); K15(TMT6plex)	FALSE	TRUE	2	3	ENSP00000349259.4; ENSP00000334156.5	ENSP00000349259.4; ENSP00000479037.1; ENSP00000334156.5	0	3	0.6353	0	1	1	722.686	2166.04	0.31	0.00022	CID (Collision Induced Dissociation)	MS2	25.3706	277.5	3.794	77.7549	35991	030720_Total_Fraction_7.raw	0/0	4.25	0	6.598e-06	849236	Used	Not Unique	342.5	334.4	194.4	172.4
FALSE	High	Sequest HT (A2)	Unambiguous	[K].eFADSLGIPFLETSAk.[N]	N-Term(TMT6plex); K16(TMT6plex)	FALSE	TRUE	2	5	ENSP00000497078.1; ENSP00000310226.6	ENSP00000386451.1; ENSP00000497078.1; ENSP00000386672.1; ENSP00000435195.1; ENSP00000310226.6	0	2	0.6063	0	1	1	1092.1	2183.2	0.56	0.00061	CID (Collision Induced Dissociation)	MS2	0	400.2	70	125.855	64698	030720_Total_Fraction_11.raw	0/0	4.75	0	1.933e-06	553386	Used	Not Unique	358.9	393.4	353.3	404.3
FALSE	High	Sequest HT (A2)	Unambiguous	[K].vLNNMEIGTSLFDEEGAk.[I]	N-Term(TMT6plex); K18(TMT6plex)	FALSE	TRUE	1	2	ENSP00000362413.4	ENSP00000496140.1; ENSP00000362413.4	0	3	0.576	0	1	1	809.095	2425.27	1.22	0.00099	CID (Collision Induced Dissociation)	MS2	52.6314	43.8	37.254	115.929	59370	030720_Total_Fraction_8.raw	0/0	5.33	0	4.929e-06	890609	Not Used	Excluded by Method	36.4	43.5	41.6	43.5
FALSE	High	Sequest HT (A2)	Unambiguous	[K].lNTLETEEWFFk.[D]	N-Term(TMT6plex); K12(TMT6plex)	FALSE	TRUE	2	3	ENSP00000428924.1; ENSP00000428424.1	ENSP00000428924.1; ENSP00000428424.1; ENSP00000428313.1	0	2	0.5694	0	1	1	1008.05	2015.09	0.99	0.00099	CID (Collision Induced Dissociation)	MS2	0	54.4	70	125.975	64749	030720_Total_Fraction_11.raw	0/0	4.83	0	3.226e-05	553410	Used	Not Unique	52.1	54.8	48.7	49.5
FALSE	High	Sequest HT (A2)	Unambiguous	[R].tPMYGSQTPMYGSGSR.[T]	N-Term(TMT6plex)	FALSE	TRUE	1	2	ENSP00000352117.6	ENSP00000469090.1; ENSP00000352117.6	0	2	0.7301	0	1	1	974.958	1948.91	-0.55	-0.00054	CID (Collision Induced Dissociation)	MS2	100	31.1	70	69.4021	30998	030720_Total_Fraction_3.raw	0/0	4.15	0	1.437e-05	726226	Not Used	Excluded by Method	33.1	38	18.8	27.4
FALSE	High	Sequest HT (A2)	Unambiguous	[K].lHDINAQmVEDQGFLDSLR.[D]	N-Term(TMT6plex); M8(Oxidation)	FALSE	TRUE	1	6	ENSP00000482835.1	ENSP00000481704.1; ENSP00000482835.1; ENSP00000482825.1; ENSP00000484708.1; ENSP00000482315.1; ENSP00000478471.1	0	3	0.6627	0	1	1	816.08	2446.23	0.71	0.00058	CID (Collision Induced Dissociation)	MS2	64.6095	53.8	11.513	99.5177	48552	030720_Total_Fraction_4.raw	0/0	5.93	0	2.015e-06	764208	Not Used	Excluded by Method	47.2	51.4	49	55.2
FALSE	High	Sequest HT (A2)	Unambiguous	[R].aHPVFYQGTYSQALNDAk.[R]	N-Term(TMT6plex); K18(TMT6plex)	FALSE	TRUE	1	1	ENSP00000261942.6	ENSP00000261942.6	0	3	0.5615	0	1	1	823.438	2468.3	1.25	0.00103	CID (Collision Induced Dissociation)	MS2	8.47727	76.2	8.033	83.9836	40712	030720_Total_Fraction_15.raw	0/0	5.45	0	9.212e-07	668378	Used	Unique	90.9	82.1	47.1	67.2
FALSE	High	Sequest HT (A2)	Unambiguous	[RK].iPMPVNFNEPLSMLQR.[L]	N-Term(TMT6plex)	FALSE	TRUE	2	13	ENSP00000263847.1; ENSP00000332576.6	ENSP00000385237.1; ENSP00000384213.4; ENSP00000389200.2; ENSP00000392080.2; ENSP00000409838.1; ENSP00000438713.1; ENSP00000432399.1; ENSP00000401776.1; ENSP00000263847.1; ENSP00000415274.1; ENSP00000411052.2; ENSP00000332576.6; ENSP00000385254.1	0	3	0.4977	0	1	1	705.716	2115.13	2.35	0.00166	CID (Collision Induced Dissociation)	MS2	6.37251	125.2	29.332	126.063	64786	030720_Total_Fraction_11.raw	0/0	4.36	0	2.676e-05	553428	Used	Not Unique	108.4	122.8	111.8	129.4
FALSE	High	Sequest HT (A2)	Unambiguous	[RK].iPMPVNFNEPLSMLQR.[L]	N-Term(TMT6plex)	FALSE	TRUE	2	13	ENSP00000263847.1; ENSP00000332576.6	ENSP00000385237.1; ENSP00000384213.4; ENSP00000389200.2; ENSP00000392080.2; ENSP00000409838.1; ENSP00000438713.1; ENSP00000432399.1; ENSP00000401776.1; ENSP00000263847.1; ENSP00000415274.1; ENSP00000411052.2; ENSP00000332576.6; ENSP00000385254.1	0	2	0.5318	0	1	1	1058.07	2115.13	1.49	0.00158	CID (Collision Induced Dissociation)	MS2	0	11	70	126.072	64790	030720_Total_Fraction_11.raw	0/0	3.46	0	1.399e-05	553430	Used	Not Unique	7.6	10.8	10	13.3
FALSE	High	Sequest HT (A2)	Unambiguous	[R].qIWQDNQALFGDEVSPLLk.[Q]	N-Term(TMT6plex); K19(TMT6plex)	FALSE	TRUE	1	2	ENSP00000339495.5	ENSP00000339495.5; ENSP00000489248.2	0	3	0.6517	0	1	1	887.156	2659.45	1.67	0.00148	CID (Collision Induced Dissociation)	MS2	0	85.9	70	126.078	64793	030720_Total_Fraction_11.raw	0/0	5.57	0	4.115e-06	553431	Used	Unique	77.6	95.2	71.9	78.9
FALSE	High	Sequest HT (A2)	Unambiguous	[R].sDQQAQVHQLLTPASAISNk.[E]	N-Term(TMT6plex); K20(TMT6plex)	FALSE	TRUE	2	3	ENSP00000500873.1; ENSP00000500504.1	ENSP00000326900.7; ENSP00000500873.1; ENSP00000500504.1	0	3	0.5929	0	1	1	865.482	2594.43	0.25	0.00022	CID (Collision Induced Dissociation)	MS2	18.7148	172.1	39.782	83.9571	40695	030720_Total_Fraction_15.raw	0/0	5.38	0	9.386e-06	668371	Used	Not Unique	177.5	227.4	99.6	143.9
FALSE	High	Sequest HT (A2)	Unambiguous	[R].lLTFMGMAVENk.[E]	N-Term(TMT6plex); K12(TMT6plex)	FALSE	TRUE	1	3	ENSP00000436049.1	ENSP00000436049.1; ENSP00000432139.1; ENSP00000436787.1	0	2	0.5337	0	1	1	906.512	1812.02	0.29	0.00026	CID (Collision Induced Dissociation)	MS2	0	56.8	59.945	125.723	64640	030720_Total_Fraction_11.raw	0/0	3.86	0	3.46e-05	553358	Used	Unique	59.5	61.6	40.7	52.3
FALSE	High	Sequest HT (A2)	Unambiguous	[K].dGEAVWFGcDVGk.[H]	N-Term(TMT6plex); C9(Carbamidomethyl); K13(TMT6plex)	FALSE	TRUE	1	3	ENSP00000261714.6	ENSP00000462442.1; ENSP00000468681.1; ENSP00000261714.6	0	2	0.5455	0	1	1	949.479	1897.95	-0.27	-0.00026	CID (Collision Induced Dissociation)	MS2	27.6078	269.9	70	99.5146	48551	030720_Total_Fraction_4.raw	0/0	4.18	0	1.806e-05	764207	Used	Unique	259.9	243.4	289.2	224.2
FALSE	High	Sequest HT (A2)	Unambiguous	[K].vSQPIEGHAASFAQFk.[M]	N-Term(TMT6plex); K16(TMT6plex)	FALSE	TRUE	1	3	ENSP00000479606.1	ENSP00000479606.1; ENSP00000269122.3; ENSP00000376763.1	0	3	0.6698	0	1	1	725.738	2175.2	1.6	0.00116	CID (Collision Induced Dissociation)	MS2	13.7743	76.7	4.522	84.0799	40774	030720_Total_Fraction_15.raw	0/0	4.24	0	1.573e-05	668406	Used	Unique	108.9	79.7	42.2	58.3
FALSE	High	Sequest HT (A2)	Unambiguous	[K].mEYDGILIAGGPGNPALAEPLIQNVR.[K]	N-Term(TMT6plex)	FALSE	TRUE	1	3	ENSP00000402608.2	ENSP00000233072.5; ENSP00000402608.2; ENSP00000480517.1	0	3	0.686	0	1	1	979.865	2937.58	3.55	0.00347	CID (Collision Induced Dissociation)	MS2	0	69.6	70	125.68	64622	030720_Total_Fraction_11.raw	0/0	6.02	0	4.444e-06	553349	Used	Unique	49.9	50.1	81.9	81.1
FALSE	High	Sequest HT (A2)	Unambiguous	[K].vIMELFDNDQVGkDEFLGR.[S]	N-Term(TMT6plex); K13(TMT6plex)	FALSE	TRUE	1	3	ENSP00000352208.4	ENSP00000352208.4; ENSP00000351094.5; ENSP00000432708.1	1	4	0.566	0	1	1	671.611	2683.42	2.03	0.00136	CID (Collision Induced Dissociation)	MS2	0	151.4	32.412	125.304	64461	030720_Total_Fraction_11.raw	0/0	4.24	0	1.247e-05	553272	Used	Unique	156	177.7	97.5	139.6
FALSE	High	Sequest HT (A2)	Unambiguous	[K].lATPTYGDLNHLVSATMSGVTTSLR.[F]	N-Term(TMT6plex)	FALSE	TRUE	1	4	ENSP00000320295.7	ENSP00000450538.1; ENSP00000320295.7; ENSP00000451617.1; ENSP00000451560.1	0	3	0.7451	0	1	1	945.504	2834.5	1.84	0.00174	CID (Collision Induced Dissociation)	MS2	0	46.2	70	125.327	64471	030720_Total_Fraction_11.raw	0/0	5.65	0	9.337e-06	553277	Used	Unique	68.5	54.5	16.6	34.4
FALSE	High	Sequest HT (A2)	Unambiguous	[R].sQIVSVcPPMTHLcEk.[I]	N-Term(TMT6plex); C7(Carbamidomethyl); C14(Carbamidomethyl); K16(TMT6plex)	FALSE	TRUE	1	2	ENSP00000484267.1	ENSP00000484267.1; ENSP00000419026.1	0	3	0.5364	0	1	1	782.079	2344.22	-0.16	-0.00012	CID (Collision Induced Dissociation)	MS2	50.3916	76.2	9.959	84.1299	40809	030720_Total_Fraction_15.raw	0/0	4.12	0	1.965e-05	668425	Used	Unique	81.1	78.8	56	71.5
FALSE	High	Sequest HT (A2)	Unambiguous	[K].iLDVASLEVLNEVNR.[R]	N-Term(TMT6plex)	FALSE	TRUE	1	1	ENSP00000300648.6	ENSP00000300648.6	0	2	0.6195	0	1	1	957.053	1913.1	4.34	0.00415	CID (Collision Induced Dissociation)	MS2	15.777	171.1	70	125.365	64487	030720_Total_Fraction_11.raw	0/0	4.52	0	8.614e-06	553285	Used	Unique	164.7	168.2	140.8	171.8
FALSE	High	Sequest HT (A2)	Unambiguous	[K].tTQVPQFILDDFIQNDR.[A]	N-Term(TMT6plex)	FALSE	TRUE	1	1	ENSP00000356520.3	ENSP00000356520.3	0	3	0.569	0	1	1	760.399	2279.18	-1.42	-0.00108	CID (Collision Induced Dissociation)	MS2	51.5508	137.3	70	125.395	64500	030720_Total_Fraction_11.raw	0/0	4.2	0	2.798e-05	553291	Not Used	Excluded by Method	137.2	140.5	121.7	117.7
FALSE	High	Sequest HT (A2)	Unambiguous	[K].iLDVASLEVLNEVNR.[R]	N-Term(TMT6plex)	FALSE	TRUE	1	1	ENSP00000300648.6	ENSP00000300648.6	0	3	0.6633	0	1	1	638.369	1913.09	1.14	0.00073	CID (Collision Induced Dissociation)	MS2	4.36646	208	6.996	125.418	64510	030720_Total_Fraction_11.raw	0/0	4.96	0	1.552e-05	553295	Used	Unique	209.2	208.7	152.3	214.8
FALSE	High	Sequest HT (A2)	Unambiguous	[R].iFQNLDGALDEVVLk.[F]	N-Term(TMT6plex); K15(TMT6plex)	FALSE	TRUE	1	1	ENSP00000196061.4	ENSP00000196061.4	0	3	0.3792	0	1	1	711.419	2132.24	2.18	0.00155	CID (Collision Induced Dissociation)	MS2	19.2598	109	70	125.453	64525	030720_Total_Fraction_11.raw	0/0	3.56	0	9.563e-06	553303	Used	Unique	102.6	107.2	95.4	105.8
FALSE	High	Sequest HT (A2)	Unambiguous	[R].wDVLIQQATQcLNR.[L]	N-Term(TMT6plex); C11(Carbamidomethyl)	FALSE	TRUE	1	7	ENSP00000375863.2	ENSP00000473178.1; ENSP00000375863.2; ENSP00000470687.1; ENSP00000340857.3; ENSP00000367460.3; ENSP00000263367.3; ENSP00000472629.1	0	3	0.6091	0	1	1	658.686	1974.04	1.01	0.00066	CID (Collision Induced Dissociation)	MS2	20.4193	244.1	18.72	125.536	64560	030720_Total_Fraction_11.raw	0/0	4.81	0	3.057e-05	553319	Used	Unique	219.1	225.4	231.3	245.4
FALSE	High	Sequest HT (A2)	Unambiguous	[K].lLMSEDYFTQAMEVk.[A]	N-Term(TMT6plex); K15(TMT6plex)	FALSE	TRUE	1	1	ENSP00000260665.7	ENSP00000260665.7	0	3	0.5424	0	1	1	755.064	2263.18	0.76	0.00057	CID (Collision Induced Dissociation)	MS2	2.58217	192.8	20.429	125.538	64561	030720_Total_Fraction_11.raw	0/0	4.13	0	1.016e-05	553320	Used	Unique	185.6	193.5	162.2	186
FALSE	High	Sequest HT (A2)	Unambiguous	[K].iNEELESQYQQSmDSk.[L]	N-Term(TMT6plex); M13(Oxidation); K16(TMT6plex)	FALSE	TRUE	1	3	ENSP00000228136.4	ENSP00000432207.1; ENSP00000228136.4; ENSP00000431237.2	0	3	0.6471	0	1	1	801.731	2403.18	1.31	0.00105	CID (Collision Induced Dissociation)	MS2	0	74.4	14.698	84.101	40789	030720_Total_Fraction_15.raw	0/0	5.27	0	1.797e-05	668415	Used	Unique	55.6	70.4	79.6	74.9
FALSE	High	Sequest HT (A2)	Unambiguous	[R].iFQNLDGALDEVVLk.[F]	N-Term(TMT6plex); K15(TMT6plex)	FALSE	TRUE	1	1	ENSP00000196061.4	ENSP00000196061.4	0	2	0.4292	0	1	1	1066.62	2132.24	-0.28	-0.0003	CID (Collision Induced Dissociation)	MS2	0	47.4	70	125.585	64582	030720_Total_Fraction_11.raw	0/0	4.31	0	3.152e-06	553330	Used	Unique	45.2	46.8	37.2	49.8
FALSE	High	Sequest HT (A2)	Unambiguous	[R].dLIDDATNLVQLYHVLHPDGQSAQGAk.[D]	N-Term(TMT6plex); K27(TMT6plex)	FALSE	TRUE	1	3	ENSP00000310785.4	ENSP00000310785.4; ENSP00000419303.1; ENSP00000418233.1	0	4	0.6475	0	1	1	844.955	3376.8	2.83	0.00239	CID (Collision Induced Dissociation)	MS2	2.41893	44.6	70	125.624	64598	030720_Total_Fraction_11.raw	0/0	6.27	0	8.767e-07	553338	Used	Unique	44.5	43.5	36.3	43.9
FALSE	High	Sequest HT (A2)	Unambiguous	[R].mPcTEDYLSLILNR.[L]	N-Term(TMT6plex); C3(Carbamidomethyl)	TRUE	FALSE	1	1	P02769	P02769	0	3	0.6359	0	1	1	652.006	1954	3	0.00195	CID (Collision Induced Dissociation)	MS2	24.1424	57.6	70	125.632	64601	030720_Total_Fraction_11.raw	0/0	3.57	0	2.759e-05	553339	Used	Unique	68.8	56.1	44.8	47.4
FALSE	High	Sequest HT (A2)	Unambiguous	[K].lLMSEDYFTQAMEVk.[A]	N-Term(TMT6plex); K15(TMT6plex)	FALSE	TRUE	1	1	ENSP00000260665.7	ENSP00000260665.7	0	2	0.6779	0	1	1	1132.09	2263.18	3.19	0.00361	CID (Collision Induced Dissociation)	MS2	0	53.2	70	125.636	64602	030720_Total_Fraction_11.raw	0/0	6.24	0	3.178e-06	553340	Used	Unique	52.7	52.7	42.4	52.8
FALSE	High	Sequest HT (A2)	Unambiguous	[K].lLSEEVFDFSSGQITQVk.[S]	N-Term(TMT6plex); K18(TMT6plex)	FALSE	TRUE	1	1	ENSP00000384863.2	ENSP00000384863.2	0	3	0.5959	0	1	1	829.128	2485.37	3.67	0.00304	CID (Collision Induced Dissociation)	MS2	0	98.9	56.42	125.658	64612	030720_Total_Fraction_11.raw	0/0	4.43	0	4.419e-06	553345	Used	Unique	97.1	104.4	74.5	97.2
FALSE	High	Sequest HT (A2)	Unambiguous	[R].mPcTEDYLSLILNR.[L]	N-Term(TMT6plex); C3(Carbamidomethyl)	TRUE	FALSE	1	1	P02769	P02769	0	2	0.5801	0	1	1	977.507	1954.01	4.97	0.00486	CID (Collision Induced Dissociation)	MS2	0	5.1	70	125.702	64631	030720_Total_Fraction_11.raw	0/0	4.43	0	2.236e-05	553354	Not Used	Excluded by Method	3.7	4.7	6.4	4.3
FALSE	High	Sequest HT (A2)	Unambiguous	[K].vIMELFDNDQVGkDEFLGR.[S]	N-Term(TMT6plex); K13(TMT6plex)	FALSE	TRUE	1	3	ENSP00000352208.4	ENSP00000352208.4; ENSP00000351094.5; ENSP00000432708.1	1	3	0.6593	0	1	1	895.145	2683.42	1.47	0.00132	CID (Collision Induced Dissociation)	MS2	0	178	44.428	125.301	64460	030720_Total_Fraction_11.raw	0/0	4.99	0	7.841e-06	553271	Used	Unique	189.3	210.2	108.3	163.4
FALSE	High	Sequest HT (A2)	Unambiguous	[K].tSSEASVSSSVAk.[N]	N-Term(TMT6plex); K13(TMT6plex)	FALSE	TRUE	1	1	ENSP00000427108.1	ENSP00000427108.1	0	2	0.5282	0	1	1	849.469	1697.93	-1.14	-0.00097	CID (Collision Induced Dissociation)	MS2	100	128.5	57.329	46.8354	18730	030720_Total_Fraction_6.raw	0/0	5.49	0	1.508e-05	811225	Not Used	Excluded by Method	111.2	110.1	131.7	131.8
FALSE	High	Sequest HT (A2)	Unambiguous	[K].lDVATDNFFQNPELYIR.[E]	N-Term(TMT6plex)	FALSE	TRUE	1	5	ENSP00000292782.4	ENSP00000419359.1; ENSP00000292782.4; ENSP00000417675.1; ENSP00000420073.1; ENSP00000418913.1	0	3	0.5917	0	1	1	762.067	2284.19	1.8	0.00137	CID (Collision Induced Dissociation)	MS2	3.33116	37.3	70	126.34	64904	030720_Total_Fraction_11.raw	0/0	5.29	0	2.2e-05	553483	Used	Unique	34	37.2	30	39.6
FALSE	High	Sequest HT (A2)	Unambiguous	[K].eFADSLGIPFLETSAk.[N]	N-Term(TMT6plex); K16(TMT6plex)	FALSE	TRUE	2	5	ENSP00000497078.1; ENSP00000310226.6	ENSP00000386451.1; ENSP00000497078.1; ENSP00000386672.1; ENSP00000435195.1; ENSP00000310226.6	0	2	0.6253	0	1	1	1092.11	2183.2	1.56	0.0017	CID (Collision Induced Dissociation)	MS2	16.718	29.5	70	126.974	65173	030720_Total_Fraction_11.raw	0/0	4.67	0	4.418e-06	553613	Used	Not Unique	26.4	33	25.4	26.6
FALSE	High	Sequest HT (A2)	Unambiguous	[K].dMFQETMEAMR.[I]	N-Term(TMT6plex)	FALSE	TRUE	1	1	ENSP00000216181.5	ENSP00000216181.5	0	3	0.689	0	1	1	539.914	1617.73	0.58	0.00031	CID (Collision Induced Dissociation)	MS2	0	103.7	20.843	99.4008	48475	030720_Total_Fraction_4.raw	0/0	4.63	0	3.038e-05	764172	Used	Unique	104.2	97.3	95.6	93.8
FALSE	High	Sequest HT (A2)	Unambiguous	[R].sQMVVQQLLEAWR.[K]	N-Term(TMT6plex)	FALSE	TRUE	1	3	ENSP00000285238.8	ENSP00000395160.1; ENSP00000427521.1; ENSP00000285238.8	0	3	0.5139	0	1	1	606.338	1817	2.56	0.00155	CID (Collision Induced Dissociation)	MS2	5.9383	91	42.304	126.99	65181	030720_Total_Fraction_11.raw	0/0	3.97	0	2.592e-05	553617	Used	Unique	59	60.6	135.2	88.1
FALSE	High	Sequest HT (A2)	Unambiguous	[R].kTQPYDVYDQVEFDVPVGSR.[G]	N-Term(TMT6plex); K1(TMT6plex)	FALSE	TRUE	1	2	ENSP00000356972.3	ENSP00000356972.3; ENSP00000376018.4	1	3	0.589	0	1	1	934.157	2800.46	0.15	0.00014	CID (Collision Induced Dissociation)	MS2	0	173.9	16.334	97.153	48775	030720_Total_Fraction_6.raw	0/0	5.11	0	2.423e-05	824584	Used	Unique	151.9	162.7	167.6	173.9
FALSE	High	Sequest HT (A2)	Unambiguous	[K].aLQDEWDAVMLHSFTLR.[Q]	N-Term(TMT6plex)	FALSE	TRUE	1	2	ENSP00000227524.4	ENSP00000227524.4; ENSP00000440266.1	0	3	0.6	0	1	1	754.392	2261.16	0.73	0.00055	CID (Collision Induced Dissociation)	MS2	3.17706	75.1	44.771	127.063	65214	030720_Total_Fraction_11.raw	0/0	5.3	0	5.417e-06	553632	Used	Unique	80.1	92.4	50.2	60
FALSE	High	Sequest HT (A2)	Unambiguous	[K].lNDGHFMPVLGFGTYAPAEVPk.[S]	N-Term(TMT6plex); K22(TMT6plex)	FALSE	TRUE	3	5	ENSP00000370129.4; ENSP00000370254.4; ENSP00000392694.2	ENSP00000474566.1; ENSP00000370129.4; ENSP00000370254.4; ENSP00000408440.1; ENSP00000392694.2	0	3	0.7038	0	1	1	940.172	2818.5	0.17	0.00016	CID (Collision Induced Dissociation)	MS2	0	308.1	23.331	115.877	59345	030720_Total_Fraction_8.raw	0/0	5.47	0	6.518e-06	890597	Used	Not Unique	223.1	224.7	360.5	355.5
FALSE	High	Sequest HT (A2)	Unambiguous	[K].lSDEEMATILSFNR.[N]	N-Term(TMT6plex)	FALSE	TRUE	2	3	ENSP00000352584.4; ENSP00000498877.1	ENSP00000352584.4; ENSP00000397009.2; ENSP00000498877.1	0	2	0.6303	0	1	1	927.98	1854.95	3	0.00278	CID (Collision Induced Dissociation)	MS2	30.4043	124.8	70	127.123	65240	030720_Total_Fraction_11.raw	0/0	4.76	0	2.768e-05	553645	Used	Not Unique	104.4	113.9	126.2	126.1
FALSE	High	Sequest HT (A2)	Unambiguous	[R].nVMNATDYVEHAk.[E]	N-Term(TMT6plex); K13(TMT6plex)	FALSE	TRUE	1	2	ENSP00000376178.2	ENSP00000376178.2; ENSP00000261653.6	0	3	0.6011	0	1	1	650.678	1950.02	2.73	0.00178	CID (Collision Induced Dissociation)	MS2	3.69943	86.1	20.069	77.8514	36061	030720_Total_Fraction_7.raw	0/0	3.66	0	5.792e-06	849268	Used	Unique	81.9	67.7	84.1	91.4
FALSE	High	Sequest HT (A2)	Unambiguous	[R].lcQcSDNIDPNAVGNcNR.[L]	N-Term(TMT6plex); C2(Carbamidomethyl); C4(Carbamidomethyl); C16(Carbamidomethyl)	FALSE	TRUE	1	1	ENSP00000258341.3	ENSP00000258341.3	0	2	0.8628	0	1	1	1168.52	2336.03	-1.37	-0.0016	CID (Collision Induced Dissociation)	MS2	0	61.8	70	69.5347	31076	030720_Total_Fraction_3.raw	0/0	5.32	0	3.18e-05	726263	Used	Unique	55	63.2	52	63
FALSE	High	Sequest HT (A2)	Unambiguous	[K].sGTQDIQPGPLFNNNADGVATDITSTR.[S]	N-Term(TMT6plex)	FALSE	TRUE	2	3	ENSP00000242351.5; ENSP00000418385.1	ENSP00000242351.5; ENSP00000419855.1; ENSP00000418385.1	0	3	0.6004	0	1	1	1006.84	3018.5	0.54	0.00054	CID (Collision Induced Dissociation)	MS2	0	312.4	70	99.3927	48471	030720_Total_Fraction_4.raw	0/0	5.33	0	9.596e-06	764169	Used	Not Unique	277.8	299.3	265.8	336.6
FALSE	High	Sequest HT (A2)	Unambiguous	[R].iFLLTNNNLLLADQk.[S]	N-Term(TMT6plex); K15(TMT6plex)	FALSE	TRUE	1	4	ENSP00000376132.3	ENSP00000376130.1; ENSP00000376132.3; ENSP00000408454.1; ENSP00000341903.4	0	3	0.5764	0	1	1	730.11	2188.32	2.05	0.00149	CID (Collision Induced Dissociation)	MS2	5.63261	336.2	51.801	127.215	65279	030720_Total_Fraction_11.raw	0/0	5.17	0	1.956e-05	553663	Used	Unique	322.3	328.2	282.9	334.9
FALSE	High	Sequest HT (A2)	Unambiguous	[K].tQHGVLSQQFVELINk.[C]	N-Term(TMT6plex); K16(TMT6plex)	FALSE	TRUE	1	2	ENSP00000317714.3	ENSP00000317714.3; ENSP00000378447.1	0	3	0.5662	0	1	1	767.111	2299.32	0.63	0.00048	CID (Collision Induced Dissociation)	MS2	44.5891	128.9	10.269	99.3855	48466	030720_Total_Fraction_4.raw	0/0	4.08	0	2.848e-05	764166	Used	Unique	135.5	122.3	105.9	122.6
FALSE	High	Sequest HT (A2)	Unambiguous	[K].lNSSGSSEDSFVEIR.[M]	N-Term(TMT6plex)	FALSE	TRUE	1	3	ENSP00000263036.3	ENSP00000263036.3; ENSP00000481473.1; ENSP00000368027.3	0	2	0.7049	0	1	1	928.465	1855.92	-0.92	-0.00085	CID (Collision Induced Dissociation)	MS2	0	76.6	11.872	83.6731	40511	030720_Total_Fraction_15.raw	0/0	5.49	0	9.995e-06	668285	Used	Unique	66	63.8	82.5	76.4
FALSE	High	Sequest HT (A2)	Unambiguous	[K].gTTVcTAScLQLHk.[R]	N-Term(TMT6plex); C5(Carbamidomethyl); C9(Carbamidomethyl); K14(TMT6plex)	FALSE	TRUE	1	1	ENSP00000301180.5	ENSP00000301180.5	0	3	0.5806	0	1	1	678.702	2034.09	1.82	0.00124	CID (Collision Induced Dissociation)	MS2	36.7333	99.1	70	69.5689	31099	030720_Total_Fraction_3.raw	0/0	4.34	0	2.18e-05	726275	Used	Unique	107.7	96.9	79.7	89.3
FALSE	High	Sequest HT (A2)	Unambiguous	[R].iFLLTNNNLLLADQk.[S]	N-Term(TMT6plex); K15(TMT6plex)	FALSE	TRUE	1	4	ENSP00000376132.3	ENSP00000376130.1; ENSP00000376132.3; ENSP00000408454.1; ENSP00000341903.4	0	2	0.683	0	1	1	1094.66	2188.31	1.02	0.00112	CID (Collision Induced Dissociation)	MS2	0	66.6	70	127.312	65320	030720_Total_Fraction_11.raw	0/0	6.34	0	2.421e-06	553683	Used	Unique	61.7	68.1	56.4	65.1
FALSE	High	Sequest HT (A2)	Unambiguous	[R].tTkPYPADIVVQFk.[D]	N-Term(TMT6plex); K3(TMT6plex); K14(TMT6plex)	FALSE	TRUE	1	3	ENSP00000447006.1	ENSP00000448653.1; ENSP00000261160.3; ENSP00000447006.1	0	3	0.5696	0	1	1	765.463	2294.37	0.61	0.00047	CID (Collision Induced Dissociation)	MS2	11.1672	471.1	15.488	97.1618	48781	030720_Total_Fraction_6.raw	0/0	4.6	0	4.325e-06	824588	Used	Unique	290.4	282.9	662.1	543.9
FALSE	High	Sequest HT (A2)	Unambiguous	[K].tALALAIAQELGSk.[V]	N-Term(TMT6plex); K14(TMT6plex)	FALSE	TRUE	1	2	ENSP00000494621.1	ENSP00000420738.1; ENSP00000494621.1	0	2	0.5365	0	1	1	922.567	1844.13	0.63	0.00058	CID (Collision Induced Dissociation)	MS2	100	35.9	70	126.314	64893	030720_Total_Fraction_11.raw	0/0	4.25	0	1.011e-05	553478	Not Used	Excluded by Method	33	32.6	28.6	41.7
FALSE	High	Sequest HT (A2)	Unambiguous	[K].qMIAVADENQNHHLEPEEVLk.[Y]	N-Term(TMT6plex); K21(TMT6plex)	FALSE	TRUE	1	2	ENSP00000499387.1	ENSP00000353094.7; ENSP00000499387.1	0	3	0.6397	0	1	1	968.177	2902.52	0.77	0.00074	CID (Collision Induced Dissociation)	MS2	0	114	29.351	83.8238	40613	030720_Total_Fraction_15.raw	0/0	5.8	0	3.889e-06	668331	Used	Unique	97.1	101.8	113.3	118
FALSE	High	Sequest HT (A2)	Unambiguous	[K].lQNLDALTNLTVLSMQSNR.[L]	N-Term(TMT6plex)	FALSE	TRUE	1	9	ENSP00000234038.6	ENSP00000412092.1; ENSP00000385022.3; ENSP00000396376.1; ENSP00000272983.8; ENSP00000392373.1; ENSP00000234038.6; ENSP00000385466.1; ENSP00000385012.1; ENSP00000385498.3	0	3	0.6067	0	1	1	787.433	2360.28	1.57	0.00123	CID (Collision Induced Dissociation)	MS2	0	100.8	48.232	126.805	65104	030720_Total_Fraction_11.raw	0/0	5.11	0	8.552e-06	553579	Used	Unique	82.3	93.5	96	108.8
FALSE	High	Sequest HT (A2)	Unambiguous	[K].fVNLFPEVkPTIQDVLR.[S]	N-Term(TMT6plex); K9(TMT6plex)	FALSE	TRUE	2	5	ENSP00000327694.5; ENSP00000413234.2	ENSP00000487149.1; ENSP00000327694.5; ENSP00000413234.2; ENSP00000485977.1; ENSP00000431630.1	0	3	0.4851	0	1	1	825.159	2473.46	1.09	0.00089	CID (Collision Induced Dissociation)	MS2	15.8942	90.5	70	126.38	64921	030720_Total_Fraction_11.raw	0/0	4.7	0	1.452e-05	553492	Used	Not Unique	72	79.8	92.5	97.1
FALSE	High	Sequest HT (A2)	Unambiguous	[R].lYQTDPSGTYHAWk.[A]	N-Term(TMT6plex); K14(TMT6plex)	FALSE	TRUE	1	7	ENSP00000359910.4	ENSP00000482057.1; ENSP00000409284.2; ENSP00000311121.6; ENSP00000359898.1; ENSP00000397047.1; ENSP00000345584.6; ENSP00000359910.4	0	3	0.5569	0	1	1	709.042	2125.11	0.23	0.00016	CID (Collision Induced Dissociation)	MS2	7.03002	244.7	3.183	83.9109	40664	030720_Total_Fraction_15.raw	0/0	4.22	0	2.986e-06	668354	Used	Unique	291.7	257.4	166.8	206.4
FALSE	High	Sequest HT (A2)	Unambiguous	[K].tVTNAVVTVPAYFNDSQR.[Q]	N-Term(TMT6plex)	FALSE	TRUE	2	8	ENSP00000432083.1; ENSP00000431641.1	ENSP00000435154.1; ENSP00000436762.1; ENSP00000434415.1; ENSP00000432083.1; ENSP00000431641.1; ENSP00000404372.2; ENSP00000432884.1; ENSP00000436183.1	0	2	0.6502	0	1	1	1106.09	2211.17	1.98	0.00219	CID (Collision Induced Dissociation)	MS2	0	309.4	70	97.2051	48809	030720_Total_Fraction_6.raw	0/0	4.86	0	3.949e-06	824600	Used	Not Unique	309.4	330.1	204.7	323.7
FALSE	High	Sequest HT (A2)	Unambiguous	[R].kDLYANTVLSGGTTMYPGIADR.[M]	N-Term(TMT6plex); K1(TMT6plex)	TRUE	TRUE	2	3	ENSP00000496101.1; ENSP00000458162.1	ENSP00000496101.1; ENSP00000494750.1; ENSP00000458162.1	1	3	0.6279	0	1	1	934.502	2801.49	-0.27	-0.00025	CID (Collision Induced Dissociation)	MS2	0	229.4	1.561	99.4383	48501	030720_Total_Fraction_4.raw	0/0	7.74	0	2.886e-07	764181	Used	Not Unique	217.8	244.9	198.8	203
FALSE	High	Sequest HT (A2)	Unambiguous	[K].lDVATDNFFQNPELYIR.[E]	N-Term(TMT6plex)	FALSE	TRUE	1	5	ENSP00000292782.4	ENSP00000419359.1; ENSP00000292782.4; ENSP00000417675.1; ENSP00000420073.1; ENSP00000418913.1	0	2	0.7853	0	1	1	1142.6	2284.19	2.71	0.0031	CID (Collision Induced Dissociation)	MS2	0	26.6	70	126.473	64962	030720_Total_Fraction_11.raw	0/0	5.17	0	1.66e-05	553511	Used	Unique	23.9	30.4	19.3	26.5
FALSE	High	Sequest HT (A2)	Unambiguous	[K].dMLEAGILDTYLGk.[Y]	N-Term(TMT6plex); K14(TMT6plex)	FALSE	TRUE	1	4	ENSP00000286788.4	ENSP00000407748.1; ENSP00000286788.4; ENSP00000442730.1; ENSP00000486921.1	0	2	0.5484	0	1	1	999.061	1997.12	6.12	0.00611	CID (Collision Induced Dissociation)	MS2	0	74.9	70	126.496	64971	030720_Total_Fraction_11.raw	0/0	4.65	0	1.293e-05	553516	Used	Unique	54.2	56.7	38	135.6
FALSE	High	Sequest HT (A2)	Unambiguous	[K].lAmQEFMILPVGAANFR.[E]	N-Term(TMT6plex); M3(Oxidation)	FALSE	TRUE	1	3	ENSP00000234590.4	ENSP00000466406.1; ENSP00000495530.1; ENSP00000234590.4	0	3		0.0306	2	2	718.389	2153.15	2.98	0.00214	CID (Collision Induced Dissociation)	MS2	19.6359	37.9	70	126.505	64975	030720_Total_Fraction_11.raw	0/0	3.49	0	3.309e-05	553518	Not Used	Redundant	32	31.4	41.3	38.1
FALSE	High	Sequest HT (A2)	Unambiguous	[K].dATNVGDEGGFAPNILENk.[E]	N-Term(TMT6plex); K19(TMT6plex)	FALSE	TRUE	1	2	ENSP00000234590.4	ENSP00000495530.1; ENSP00000234590.4	0	2	0.6549	0	1	1	1210.13	2419.25	0.5	0.00061	CID (Collision Induced Dissociation)	MS2	0	276.9	38.269	99.4248	48492	030720_Total_Fraction_4.raw	0/0	6.23	0	1.68e-06	764178	Used	Unique	249.1	260.4	244	291.5
FALSE	High	Sequest HT (A2)	Unambiguous	[R].lFPHEVADVEPVLDLVTIQNPk.[D]	N-Term(TMT6plex); K22(TMT6plex)	FALSE	TRUE	1	2	ENSP00000440671.2	ENSP00000440671.2; ENSP00000347719.4	0	3	0.656	0	1	1	977.891	2931.66	-0.33	-0.00032	CID (Collision Induced Dissociation)	MS2	0	71.5	70	126.551	64995	030720_Total_Fraction_11.raw	0/0	4.07	0	7.657e-06	553527	Used	Unique	64.6	72.3	55.5	77.7
FALSE	High	Sequest HT (A2)	Unambiguous	[K].sLSALGDVIAALR.[S]	N-Term(TMT6plex)	FALSE	TRUE	1	8	ENSP00000442008.1	ENSP00000457568.1; ENSP00000438805.2; ENSP00000368976.4; ENSP00000401696.2; ENSP00000457232.1; ENSP00000444012.1; ENSP00000442008.1; ENSP00000396399.2	0	3	0.4354	0	1	1	505.642	1514.91	0.65	0.00033	CID (Collision Induced Dissociation)	MS2	26.5797	75.2	60.849	126.572	65004	030720_Total_Fraction_11.raw	0/0	2.94	0	2.129e-05	553531	Used	Unique	83.3	85.5	44.3	70.6
FALSE	High	Sequest HT (A2)	Unambiguous	[R].iAIPGLAGAGNSVLLVSNLNPER.[V]	N-Term(TMT6plex)	FALSE	TRUE	1	6	ENSP00000349428.4	ENSP00000342332.5; ENSP00000465451.1; ENSP00000408096.1; ENSP00000014112.5; ENSP00000489604.1; ENSP00000349428.4	0	3	0.7087	0	1	1	835.485	2504.44	-0.05	-4e-05	CID (Collision Induced Dissociation)	MS2	0	105.3	70	126.585	65009	030720_Total_Fraction_11.raw	0/0	5.08	0	5.454e-07	553534	Used	Unique	102.4	115.6	87.8	90.9
FALSE	High	Sequest HT (A2)	Unambiguous	[R].kDLYANTVLSGGTTMYPGIADR.[M]	N-Term(TMT6plex); K1(TMT6plex)	TRUE	TRUE	2	3	ENSP00000496101.1; ENSP00000458162.1	ENSP00000496101.1; ENSP00000494750.1; ENSP00000458162.1	1	4	0.5375	0	1	1	701.129	2801.49	0.81	0.00057	CID (Collision Induced Dissociation)	MS2	32.6262	276.4	11.48	99.4197	48488	030720_Total_Fraction_4.raw	0/0	5.06	0	3.559e-06	764176	Used	Not Unique	265	292.7	245.4	238.6
FALSE	High	Sequest HT (A2)	Unambiguous	[R].vYcENQPMLPIGLSDIPGEAMVk.[L]	N-Term(TMT6plex); C3(Carbamidomethyl); K23(TMT6plex)	FALSE	TRUE	1	3	ENSP00000395546.2	ENSP00000409510.1; ENSP00000395546.2; ENSP00000407844.1	0	3	0.6294	0	1	1	1007.2	3019.58	1.62	0.00163	CID (Collision Induced Dissociation)	MS2	0	246.1	70	126.69	65054	030720_Total_Fraction_11.raw	0/0	4.56	0	2.867e-07	553555	Used	Unique	261.6	270.4	170.5	225.2
FALSE	High	Sequest HT (A2)	Unambiguous	[R].rLEDLSESIVNDFAYMk.[K]	N-Term(TMT6plex); K17(TMT6plex)	FALSE	TRUE	1	1	ENSP00000303145.4	ENSP00000303145.4	1	3	0.7085	0	1	1	830.111	2488.32	0.66	0.00055	CID (Collision Induced Dissociation)	MS2	0	140.9	70	126.703	65059	030720_Total_Fraction_11.raw	0/0	5.42	0	1.144e-05	553558	Used	Unique	116.2	138.1	131.5	145.7
FALSE	High	Sequest HT (A2)	Unambiguous	[R].vYcENQPMLPIGLSDIPGEAMVk.[L]	N-Term(TMT6plex); C3(Carbamidomethyl); K23(TMT6plex)	FALSE	TRUE	1	3	ENSP00000395546.2	ENSP00000409510.1; ENSP00000395546.2; ENSP00000407844.1	0	4	0.5688	0	1	1	755.65	3019.58	1.94	0.00147	CID (Collision Induced Dissociation)	MS2	1.38187	51.5	70	126.751	65080	030720_Total_Fraction_11.raw	0/0	4.43	0	1.163e-06	553568	Used	Unique	56	57.2	36.4	44.5
FALSE	High	Sequest HT (A2)	Unambiguous	[R].iLTMDGLIEDIk.[H]	N-Term(TMT6plex); K12(TMT6plex)	FALSE	TRUE	1	1	ENSP00000480129.1	ENSP00000480129.1	0	2	0.4915	0	1	1	910.037	1819.07	0.61	0.00056	CID (Collision Induced Dissociation)	MS2	13.3944	142.2	70	126.833	65116	030720_Total_Fraction_11.raw	0/0	4.11	0	3.152e-05	553585	Used	Unique	124.2	125.9	140.4	146.1
FALSE	High	Sequest HT (A2)	Unambiguous	[K].qMIAVADENQNHHLEPEEVLk.[Y]	N-Term(TMT6plex); K21(TMT6plex)	FALSE	TRUE	1	2	ENSP00000499387.1	ENSP00000353094.7; ENSP00000499387.1	0	4	0.5234	0	1	1	726.384	2902.51	-0.25	-0.00018	CID (Collision Induced Dissociation)	MS2	0	97.3	4.186	83.6607	40502	030720_Total_Fraction_15.raw	0/0	3.42	0	2.482e-06	668280	Used	Unique	81.2	94.6	95.5	95.6
FALSE	High	Sequest HT (A2)	Unambiguous	[R].nISQDMTQTSGTNLTSEELR.[K]	N-Term(TMT6plex)	FALSE	TRUE	1	17	ENSP00000445618.2	ENSP00000451385.1; ENSP00000496695.1; ENSP00000451996.1; ENSP00000451417.2; ENSP00000425322.1; ENSP00000437157.1; ENSP00000450642.2; ENSP00000450641.1; ENSP00000484016.1; ENSP00000451001.1; ENSP00000445618.2; ENSP00000389376.3; ENSP00000339110.6; ENSP00000493680.1; ENSP00000376965.6; ENSP00000426697.1; ENSP00000481998.1	0	2	0.7656	0	1	1	1227.6	2454.19	-1.66	-0.00203	CID (Collision Induced Dissociation)	MS2	0	90.4	70	84.1871	40851	030720_Total_Fraction_15.raw	0/0	5.93	0	4.736e-06	668445	Used	Unique	76.9	79	86.1	99.3
FALSE	High	Sequest HT (A2)	Unambiguous	[R].iVPGGVVTDPEALQAPNVDWLR.[T]	N-Term(TMT6plex)	FALSE	TRUE	1	3	ENSP00000315351.4	ENSP00000315351.4; ENSP00000383580.2; ENSP00000400212.1	0	3	0.4874	0	1	1	859.141	2575.41	0.46	0.00039	CID (Collision Induced Dissociation)	MS2	18.2335	38.6	70	125.131	64386	030720_Total_Fraction_11.raw	0/0	4.35	0	6.229e-06	553236	Used	Unique	32.3	40	34	39.2
FALSE	High	Sequest HT (A2)	Unambiguous	[R].lVSEFPYIEAEVk.[Y]	N-Term(TMT6plex); K13(TMT6plex)	FALSE	TRUE	1	2	ENSP00000409708.2	ENSP00000409708.2; ENSP00000386484.5	0	2	0.5744	0	1	1	991.569	1982.13	2.83	0.00281	CID (Collision Induced Dissociation)	MS2	0	218.6	70	116.106	59465	030720_Total_Fraction_8.raw	0/0	3.9	0	2.758e-05	890656	Used	Unique	207.4	205.5	189.1	222.8
FALSE	High	Sequest HT (A2)	Unambiguous	[K].icALDDNVcMAFAGLTADAR.[I]	N-Term(TMT6plex); C2(Carbamidomethyl); C9(Carbamidomethyl)	FALSE	TRUE	1	2	ENSP00000359910.4	ENSP00000359895.3; ENSP00000359910.4	0	3	0.5958	0	1	1	805.058	2413.16	2.96	0.00238	CID (Collision Induced Dissociation)	MS2	0	99.8	70	123.729	63784	030720_Total_Fraction_11.raw	0/0	6.26	0	8.777e-06	552952	Used	Unique	100	93.8	79.9	103.2
FALSE	High	Sequest HT (A2)	Unambiguous	[R].iFDYSPLDPTQDFNTQMTk.[L]	N-Term(TMT6plex); K19(TMT6plex)	FALSE	TRUE	1	3	ENSP00000263966.3	ENSP00000417146.1; ENSP00000420057.1; ENSP00000263966.3	0	3	0.727	0	1	1	907.13	2719.37	1.99	0.00181	CID (Collision Induced Dissociation)	MS2	0	42	70	123.832	63825	030720_Total_Fraction_11.raw	0/0	5.64	0	5.715e-07	552972	Used	Unique	50.6	46.7	24.4	36.7
FALSE	High	Sequest HT (A2)	Unambiguous	[R].aLSEIAGMTLPYDTLDQVR.[N]	N-Term(TMT6plex)	FALSE	TRUE	1	6	ENSP00000490092.1	ENSP00000399912.1; ENSP00000490766.1; ENSP00000490092.1; ENSP00000489705.1; ENSP00000400976.1; ENSP00000397760.1	0	3	0.3111	0	1	1	774.746	2322.22	1.22	0.00094	CID (Collision Induced Dissociation)	MS2	0	95.7	41.88	123.867	63840	030720_Total_Fraction_11.raw	0/0	3.15	0	2.23e-05	552979	Used	Unique	81.8	83.9	92.6	102.9
FALSE	High	Sequest HT (A2)	Unambiguous	[K].aLSVGNIDDALQcYSEAIk.[L]	N-Term(TMT6plex); C13(Carbamidomethyl); K19(TMT6plex)	FALSE	TRUE	1	5	ENSP00000351646.5	ENSP00000441036.1; ENSP00000351646.5; ENSP00000442704.1; ENSP00000305958.4; ENSP00000445957.1	0	3	0.696	0	1	1	842.45	2525.34	1.32	0.00111	CID (Collision Induced Dissociation)	MS2	0	36.3	70	123.87	63841	030720_Total_Fraction_11.raw	0/0	5	0	2.781e-06	552980	Used	Unique	35.5	35.7	29.5	36.4
FALSE	High	Sequest HT (A2)	Unambiguous	[K].icALDDNVcMAFAGLTADAR.[I]	N-Term(TMT6plex); C2(Carbamidomethyl); C9(Carbamidomethyl)	FALSE	TRUE	1	2	ENSP00000359910.4	ENSP00000359895.3; ENSP00000359910.4	0	2	0.7943	0	1	1	1207.08	2413.16	1.83	0.00221	CID (Collision Induced Dissociation)	MS2	0	34.1	70	123.887	63848	030720_Total_Fraction_11.raw	0/0	6.37	0	3.947e-06	552983	Used	Unique	31.7	33.5	24.8	38.6
FALSE	High	Sequest HT (A2)	Unambiguous	[R].dTLVWDTPYHTVWDcDFSTGk.[I]	N-Term(TMT6plex); C15(Carbamidomethyl); K21(TMT6plex)	FALSE	TRUE	1	3	ENSP00000316924.4	ENSP00000316924.4; ENSP00000365916.3; ENSP00000388793.2	0	3	0.7198	0	1	1	1001.15	3001.44	-0.22	-0.00022	CID (Collision Induced Dissociation)	MS2	0	46	65.67	116.084	59452	030720_Total_Fraction_8.raw	0/0	6.46	0	4.109e-06	890648	Used	Unique	41.4	40.4	44.4	47.3
FALSE	High	Sequest HT (A2)	Unambiguous	[K].rNDFQLIGIQDGYLSLLQDSGEVR.[E]	N-Term(TMT6plex)	FALSE	TRUE	1	4	ENSP00000461688.1	ENSP00000336702.7; ENSP00000460284.1; ENSP00000396073.2; ENSP00000461688.1	1	3	0.653	0	1	1	989.193	2965.56	1.71	0.00169	CID (Collision Induced Dissociation)	MS2	0	92.5	70	123.96	63880	030720_Total_Fraction_11.raw	0/0	4.64	0	2.774e-07	552998	Used	Unique	88.1	89.5	72.4	99.2
FALSE	High	Sequest HT (A2)	Unambiguous	[RK].aTENDIYNFFSPLNPVR.[V]	N-Term(TMT6plex)	FALSE	TRUE	2	7	ENSP00000349573.4; ENSP00000327539.6	ENSP00000426275.1; ENSP00000429481.1; ENSP00000492076.2; ENSP00000428620.1; ENSP00000349573.4; ENSP00000327539.6; ENSP00000429270.1	0	3	0.7042	0	1	1	742.719	2226.14	2.09	0.00155	CID (Collision Induced Dissociation)	MS2	76.6407	73.2	58.171	123.964	63881	030720_Total_Fraction_11.raw	0/0	4.09	0	2.792e-05	552999	Not Used	Excluded by Method	68.5	78.1	58.8	70.6
FALSE	High	Sequest HT (A2)	Unambiguous	[R].aLSEIAGMTLPYDTLDQVR.[N]	N-Term(TMT6plex)	FALSE	TRUE	1	6	ENSP00000490092.1	ENSP00000399912.1; ENSP00000490766.1; ENSP00000490092.1; ENSP00000489705.1; ENSP00000400976.1; ENSP00000397760.1	0	2	0.4728	0	1	1	1161.62	2322.23	1.88	0.00219	CID (Collision Induced Dissociation)	MS2	0	63.1	70	124.003	63899	030720_Total_Fraction_11.raw	0/0	5.14	0	6.508e-06	553007	Used	Unique	54.8	54	65.3	64
FALSE	High	Sequest HT (A2)	Unambiguous	[R].kNEEMEVMEVEDEGR.[S]	N-Term(TMT6plex); K1(TMT6plex)	FALSE	TRUE	1	1	ENSP00000267812.3	ENSP00000267812.3	1	3	0.6995	0	1	1	761.374	2282.11	1.1	0.00083	CID (Collision Induced Dissociation)	MS2	0	219.7	13.644	77.6387	35919	030720_Total_Fraction_7.raw	0/0	5.59	0	3.719e-06	849201	Used	Unique	188.3	230.7	212.6	196.3
FALSE	High	Sequest HT (A2)	Unambiguous	[K].fDTGNLcMVTGGANLGR.[I]	N-Term(TMT6plex); C7(Carbamidomethyl)	FALSE	TRUE	1	1	ENSP00000362744.4	ENSP00000362744.4	0	3	0.7314	0	1	1	671.335	2011.99	1.34	0.0009	CID (Collision Induced Dissociation)	MS2	0	281.3	4.618	99.7381	48685	030720_Total_Fraction_4.raw	0/0	4.58	0	3.46e-05	764270	Used	Unique	264.3	300.2	229.1	267
FALSE	High	Sequest HT (A2)	Unambiguous	[K].dkTEkPDTVQLLTVk.[K]	N-Term(TMT6plex); K2(TMT6plex); K5(TMT6plex); K15(TMT6plex)	FALSE	TRUE	1	3	ENSP00000384537.2	ENSP00000384537.2; ENSP00000352794.5; ENSP00000346702.6	1	4	0.6	0	1	1	658.658	2631.61	0.27	0.00018	CID (Collision Induced Dissociation)	MS2	21.3707	354.1	2.758	84.4723	41032	030720_Total_Fraction_15.raw	0/0	3.75	0	1.711e-05	668530	Used	Unique	339.1	331.6	335.8	328.5
FALSE	High	Sequest HT (A2)	Unambiguous	[R].lAPDYDALDVANk.[VI]	N-Term(TMT6plex); K13(TMT6plex)	FALSE	TRUE	1	6	ENSP00000389103.2	ENSP00000465342.1; ENSP00000347969.4; ENSP00000378396.4; ENSP00000389103.2; ENSP00000468402.1; ENSP00000466425.1	0	2	0.6179	0	1	1	932.017	1863.03	-0.25	-0.00024	CID (Collision Induced Dissociation)	MS2	29.2052	39.6	4.657	97.2356	48824	030720_Total_Fraction_6.raw	0/0	4.03	0	1.814e-05	824607	Used	Unique	35.9	46.2	27.9	39.5
FALSE	High	Sequest HT (A2)	Unambiguous	[K].lTTPTYGDLNHLVSATMSGVTTcLR.[F]	N-Term(TMT6plex); C23(Carbamidomethyl)	FALSE	TRUE	5	8	ENSP00000369703.2; ENSP00000264071.1; ENSP00000406811.2; ENSP00000341289.4; ENSP00000259818.6	ENSP00000369703.2; ENSP00000264071.1; ENSP00000406981.1; ENSP00000413589.1; ENSP00000406811.2; ENSP00000341289.4; ENSP00000259818.6; ENSP00000472481.1	0	3	0.7627	0	1	1	979.839	2937.5	0.93	0.00091	CID (Collision Induced Dissociation)	MS2	0	181.4	57.082	124.039	63914	030720_Total_Fraction_11.raw	0/0	6.11	0	1.233e-06	553014	Used	Not Unique	251	193.2	95.5	143.8
FALSE	High	Sequest HT (A2)	Unambiguous	[K].tSSLLILTENENEk.[R]	N-Term(TMT6plex); K14(TMT6plex)	FALSE	TRUE	2	2	ENSP00000355237.2; ENSP00000453384.1	ENSP00000355237.2; ENSP00000453384.1	0	3	0.5862	0	1	1	683.722	2049.15	1.41	0.00096	CID (Collision Induced Dissociation)	MS2	4.68182	109.4	18.234	97.2426	48829	030720_Total_Fraction_6.raw	0/0	4.64	0	1.492e-05	824610	Used	Not Unique	86.2	94.5	113.1	119.3
FALSE	High	Sequest HT (A2)	Unambiguous	[K].fLDGNELTLADcNLLPk.[L]	N-Term(TMT6plex); C12(Carbamidomethyl); K17(TMT6plex)	FALSE	TRUE	1	1	ENSP00000404037.1	ENSP00000404037.1	0	3	0.5439	0	1	1	797.772	2391.3	1.2	0.00096	CID (Collision Induced Dissociation)	MS2	2.96166	298.7	22.755	124.098	63939	030720_Total_Fraction_11.raw	0/0	2.39	0	1.174e-05	553026	Used	Unique	271.3	279.6	277.5	298.4
FALSE	High	Sequest HT (A2)	Unambiguous	[R].dEQGALLLGHELQSFLk.[T]	N-Term(TMT6plex); K17(TMT6plex)	FALSE	TRUE	1	3	ENSP00000216106.5	ENSP00000401658.1; ENSP00000415500.1; ENSP00000216106.5	0	3	0.5568	0	1	1	786.117	2356.34	3.11	0.00244	CID (Collision Induced Dissociation)	MS2	8.2988	88.2	70	123.669	63758	030720_Total_Fraction_11.raw	0/0	4.49	0	1.795e-05	552940	Used	Unique	94.3	97.7	65.8	74.6
FALSE	High	Sequest HT (A2)	Unambiguous	[R].vFLDPNILSDDGTVALR.[G]	N-Term(TMT6plex)	FALSE	TRUE	1	2	ENSP00000499089.1	ENSP00000499089.1; ENSP00000358106.4	0	3	0.3416	0	1	1	692.053	2074.14	3.16	0.00219	CID (Collision Induced Dissociation)	MS2	4.03447	66	35.836	123.629	63741	030720_Total_Fraction_11.raw	0/0	4.42	0	7.5e-06	552932	Used	Unique	49.9	57	64.5	78
FALSE	High	Sequest HT (A2)	Unambiguous	[R].sVDETTQAMAFDGIIFQGQSLk.[I]	N-Term(TMT6plex); K22(TMT6plex)	FALSE	TRUE	1	3	ENSP00000307863.3	ENSP00000307863.3; ENSP00000388475.1; ENSP00000466935.1	0	4	0.53	0	1	1	711.879	2844.49	2.96	0.00211	CID (Collision Induced Dissociation)	MS2	12.2766	44.6	70	123.254	63580	030720_Total_Fraction_11.raw	0/0	4.66	0	2.784e-06	552854	Used	Unique	48.8	45.8	35.3	38
FALSE	High	Sequest HT (A2)	Unambiguous	[K].hQAFEAEVQANSGAIVk.[L]	N-Term(TMT6plex); K17(TMT6plex)	FALSE	TRUE	2	7	ENSP00000350882.6; ENSP00000361816.4	ENSP00000350882.6; ENSP00000486308.1; ENSP00000487444.1; ENSP00000361816.4; ENSP00000500199.1; ENSP00000486547.1; ENSP00000361824.3	0	2	0.6641	0	1	1	1129.12	2257.24	3.06	0.00346	CID (Collision Induced Dissociation)	MS2	0	29.7	70	77.5759	35880	030720_Total_Fraction_7.raw	0/0	6.4	0	7.38e-07	849182	Used	Not Unique	31.2	27.9	28	24.7
FALSE	High	Sequest HT (A2)	Unambiguous	[K].aSPSTAGETPSGVk.[R]	N-Term(TMT6plex); K14(TMT6plex)	FALSE	TRUE	2	7	ENSP00000394397.2; ENSP00000233552.5	ENSP00000479991.1; ENSP00000394397.2; ENSP00000394869.2; ENSP00000429323.1; ENSP00000233552.5; ENSP00000477710.1; ENSP00000384375.2	0	2	0.6625	0	1	1	873.985	1746.96	-0.14	-0.00013	CID (Collision Induced Dissociation)	MS2	0	102.1	70	46.7211	18665	030720_Total_Fraction_6.raw	0/0	4.83	0	2.115e-05	811195	Used	Not Unique	106.6	97	79.3	102.2
FALSE	High	Sequest HT (A2)	Unambiguous	[R].vFHLLGVDTLVVTNAAGGLNPk.[F]	N-Term(TMT6plex); K22(TMT6plex)	FALSE	TRUE	1	3	ENSP00000354532.5	ENSP00000451108.1; ENSP00000354532.5; ENSP00000452421.1	0	4	0.4012	0	1	1	674.151	2693.58	3.22	0.00217	CID (Collision Induced Dissociation)	MS2	4.29409	92.1	44.075	123.338	63616	030720_Total_Fraction_11.raw	0/0	3.29	0	1.688e-06	552872	Used	Unique	74.8	87.1	79.5	106.7
FALSE	High	Sequest HT (A2)	Unambiguous	[K].lGHPEALSAGTGSPQPPSFTYAQQR.[E]	N-Term(TMT6plex)	FALSE	TRUE	1	4	ENSP00000324422.5	ENSP00000346417.4; ENSP00000324422.5; ENSP00000411230.1; ENSP00000495629.1	0	3	0.743	0	1	1	942.817	2826.44	0	0	CID (Collision Induced Dissociation)	MS2	0	49	8.024	84.5794	41108	030720_Total_Fraction_15.raw	0/0	5.37	0	3.43e-08	668567	Used	Unique	62.8	51.4	29.8	40.9
FALSE	High	Sequest HT (A2)	Unambiguous	[R].sVNSLDGLASVLYPGcDTLDk.[V]	N-Term(TMT6plex); C16(Carbamidomethyl); K21(TMT6plex)	FALSE	TRUE	1	2	ENSP00000375918.3	ENSP00000375918.3; ENSP00000438342.1	0	3	0.4013	0	1	1	894.809	2682.41	1.93	0.00172	CID (Collision Induced Dissociation)	MS2	0	173.8	70	123.424	63653	030720_Total_Fraction_11.raw	0/0	4.56	0	1.454e-06	552889	Used	Unique	174	177	129.9	174.7
FALSE	High	Sequest HT (A2)	Unambiguous	[R].sGQAGYVPcNILGEARPEDAGAPFEQAGQk.[Y]	N-Term(TMT6plex); C9(Carbamidomethyl); K30(TMT6plex)	FALSE	TRUE	1	3	ENSP00000435585.1	ENSP00000497389.1; ENSP00000480201.1; ENSP00000435585.1	0	4	0.5311	0	1	1	894.704	3575.8	0.07	6e-05	CID (Collision Induced Dissociation)	MS2	8.84243	181.9	17.962	97.2449	48830	030720_Total_Fraction_6.raw	0/0	4.18	0	5.351e-06	824611	Used	Unique	118	159	205.4	204.3
FALSE	High	Sequest HT (A2)	Unambiguous	[R].qEFAQHANAFHQWIQETR.[T]	N-Term(TMT6plex)	FALSE	TRUE	2	5	ENSP00000350882.6; ENSP00000361816.4	ENSP00000350882.6; ENSP00000486308.1; ENSP00000487444.1; ENSP00000361816.4; ENSP00000361824.3	0	3	0.7464	0	1	1	824.079	2470.22	0.64	0.00053	CID (Collision Induced Dissociation)	MS2	0	35.6	5.983	84.553	41089	030720_Total_Fraction_15.raw	0/0	5.52	0	1.227e-05	668557	Used	Not Unique	33.4	44.2	30.9	25.4
FALSE	High	Sequest HT (A2)	Unambiguous	[K].ekAPSIIFIDELDAIGTk.[R-]	N-Term(TMT6plex); K2(TMT6plex); K18(TMT6plex)	FALSE	TRUE	1	6	ENSP00000481029.1	ENSP00000481029.1; ENSP00000473652.1; ENSP00000431144.2; ENSP00000433596.2; ENSP00000433097.1; ENSP00000432970.3	1	3	0.6879	0	1	1	883.192	2647.56	2.97	0.00262	CID (Collision Induced Dissociation)	MS2	10.0171	303.9	69.766	123.566	63714	030720_Total_Fraction_11.raw	0/0	4.55	0	8.562e-06	552918	Used	Unique	298.5	326.7	229	291.9
FALSE	High	Sequest HT (A2)	Unambiguous	[R].nFHIFYQLLEGGEEETLR.[R]	N-Term(TMT6plex)	FALSE	TRUE	1	4	ENSP00000496799.1	ENSP00000496954.1; ENSP00000496799.1; ENSP00000354283.2; ENSP00000437685.2	0	3	0.7161	0	1	1	808.753	2424.25	2.4	0.00194	CID (Collision Induced Dissociation)	MS2	0	107.6	70	123.57	63715	030720_Total_Fraction_11.raw	0/0	5.39	0	3.371e-06	552919	Used	Unique	96.3	98.2	97.4	114.2
FALSE	High	Sequest HT (A2)	Unambiguous	[K].sNEILTAIIQGMR.[K]	N-Term(TMT6plex)	FALSE	TRUE	1	4	ENSP00000290158.3	ENSP00000464200.1; ENSP00000290158.3; ENSP00000438253.2; ENSP00000463066.1	0	3	0.5623	0	1	1	558.986	1674.94	1.83	0.00102	CID (Collision Induced Dissociation)	MS2	25.246	144.4	52.66	123.576	63718	030720_Total_Fraction_11.raw	0/0	4.09	0	3.474e-05	552920	Used	Unique	144	151.9	102.3	146.7
FALSE	High	Sequest HT (A2)	Unambiguous	[K].tFVNITPAEVGVLVGk.[D]	N-Term(TMT6plex); K16(TMT6plex)	FALSE	TRUE	2	2	ENSP00000460363.1; ENSP00000225655.5	ENSP00000460363.1; ENSP00000225655.5	0	2	0.5309	0	1	1	1051.64	2102.27	3.34	0.00352	CID (Collision Induced Dissociation)	MS2	0	62.4	70	123.594	63726	030720_Total_Fraction_11.raw	0/0	5.01	0	2.128e-05	552924	Used	Not Unique	58.3	56.8	50.5	69.9
FALSE	High	Sequest HT (A2)	Unambiguous	[R].lAVVDPLFGMQPIR.[V]	N-Term(TMT6plex)	FALSE	TRUE	1	7	ENSP00000377846.3	ENSP00000401651.1; ENSP00000402350.1; ENSP00000400422.1; ENSP00000394242.1; ENSP00000408797.1; ENSP00000377846.3; ENSP00000414901.1	0	3	0.6601	0	1	1	595.683	1785.03	2.48	0.00147	CID (Collision Induced Dissociation)	MS2	13.0129	51.3	70	123.598	63727	030720_Total_Fraction_11.raw	0/0	4.56	0	2.351e-05	552925	Used	Unique	54.6	62.3	25.5	51.1
FALSE	High	Sequest HT (A2)	Unambiguous	[R].vFLDPNILSDDGTVALR.[G]	N-Term(TMT6plex)	FALSE	TRUE	1	2	ENSP00000499089.1	ENSP00000499089.1; ENSP00000358106.4	0	2	0.5625	0	1	1	1037.58	2074.14	3.08	0.0032	CID (Collision Induced Dissociation)	MS2	18.3776	136.8	70	123.608	63731	030720_Total_Fraction_11.raw	0/0	2.4	0	3.389e-06	552927	Used	Unique	115.8	121.3	128.1	151.5
FALSE	High	Sequest HT (A2)	Unambiguous	[R].sVNSLDGLASVLYPGcDTLDk.[V]	N-Term(TMT6plex); C16(Carbamidomethyl); K21(TMT6plex)	FALSE	TRUE	1	2	ENSP00000375918.3	ENSP00000375918.3; ENSP00000438342.1	0	2	0.6965	0	1	1	1341.71	2682.42	4	0.00537	CID (Collision Induced Dissociation)	MS2	0	33.6	70	123.617	63735	030720_Total_Fraction_11.raw	0/0	4.91	0	1.506e-05	552929	Used	Unique	30.3	29.1	28.2	39.2
FALSE	High	Sequest HT (A2)	Unambiguous	[R].tDcSPIQFESAWALTNIASGTSEQTk.[A]	N-Term(TMT6plex); C3(Carbamidomethyl); K26(TMT6plex)	FALSE	TRUE	1	1	ENSP00000332455.3	ENSP00000332455.3	0	4	0.6162	0	1	1	825.92	3300.66	3.27	0.0027	CID (Collision Induced Dissociation)	MS2	0	91	51.067	123.638	63745	030720_Total_Fraction_11.raw	0/0	4.95	0	2.548e-06	552934	Used	Unique	123.7	122.7	20.4	76.2
FALSE	High	Sequest HT (A2)	Unambiguous	[R].lLTETEDWLYEEGEDQAk.[Q]	N-Term(TMT6plex); K18(TMT6plex)	FALSE	TRUE	2	4	ENSP00000487365.1; ENSP00000318687.5	ENSP00000369768.4; ENSP00000487365.1; ENSP00000396090.3; ENSP00000318687.5	0	3	0.5533	0	1	1	876.442	2627.31	-0.1	-9e-05	CID (Collision Induced Dissociation)	MS2	0	65.1	70	125.138	64389	030720_Total_Fraction_11.raw	0/0	4.5	0	1.253e-05	553237	Used	Not Unique	66.3	69.5	42.9	66.9
FALSE	High	Sequest HT (A2)	Unambiguous	[R].eFNEEGALSVLQQFk.[E]	N-Term(TMT6plex); K15(TMT6plex)	FALSE	TRUE	2	3	ENSP00000363741.1; ENSP00000363745.3	ENSP00000392799.2; ENSP00000363741.1; ENSP00000363745.3	0	3	0.4907	0	1	1	733.069	2197.19	0.84	0.00062	CID (Collision Induced Dissociation)	MS2	4.12006	156.7	22.837	124.1	63940	030720_Total_Fraction_11.raw	0/0	4.32	0	9.875e-06	553027	Used	Not Unique	165.6	161.7	133.1	129.8
FALSE	High	Sequest HT (A2)	Unambiguous	[R].ekEELVLLVLGQQPVISQEDR.[T]	N-Term(TMT6plex); K2(TMT6plex)	FALSE	TRUE	1	4	ENSP00000389832.2	ENSP00000463035.1; ENSP00000389832.2; ENSP00000408513.2; ENSP00000395090.2	1	4	0.4192	0	1	1	720.917	2880.65	1.03	0.00074	CID (Collision Induced Dissociation)	MS2	8.71349	72.6	70	124.142	63959	030720_Total_Fraction_11.raw	0/0	2.91	0	2.21e-05	553036	Used	Unique	79.5	87.5	43.5	63
FALSE	High	Sequest HT (A2)	Unambiguous	[R].gGSDPETTGIQIWSEVFTVEkPGGk.[K]	N-Term(TMT6plex); K21(TMT6plex); K25(TMT6plex)	FALSE	TRUE	1	2	ENSP00000381844.3	ENSP00000437593.1; ENSP00000381844.3	0	4	0.6033	0	1	1	827.452	3306.79	1.59	0.00131	CID (Collision Induced Dissociation)	MS2	0	133.1	70	124.578	64149	030720_Total_Fraction_11.raw	0/0	4.89	0	1.177e-05	553123	Used	Unique	121.8	140.5	115.6	123.8
FALSE	High	Sequest HT (A2)	Unambiguous	[K].iLIPALMVTAEk.[D]	N-Term(TMT6plex); K12(TMT6plex)	FALSE	TRUE	1	5	ENSP00000430269.1	ENSP00000428875.1; ENSP00000430302.1; ENSP00000427956.1; ENSP00000369843.3; ENSP00000430269.1	0	2	0.4959	0	1	1	879.054	1757.1	-0.33	-0.00029	CID (Collision Induced Dissociation)	MS2	0	122.4	70	124.594	64156	030720_Total_Fraction_11.raw	0/0	3.63	0	3.08e-05	553126	Used	Unique	88.3	101.4	143.3	128.9
FALSE	High	Sequest HT (A2)	Unambiguous	[R].nYPNTFWMNPQYLIk.[L]	N-Term(TMT6plex); K15(TMT6plex)	FALSE	TRUE	1	2	ENSP00000295006.5	ENSP00000295006.5; ENSP00000413158.2	0	3	0.6604	0	1	1	796.426	2387.26	1	0.0008	CID (Collision Induced Dissociation)	MS2	0	103.1	31.589	124.639	64176	030720_Total_Fraction_11.raw	0/0	4.8	0	9.469e-06	553135	Used	Unique	91.7	108.5	79.8	109.1
FALSE	High	Sequest HT (A2)	Unambiguous	[R].aIVDALPPPcESAcTVPTDVDk.[W]	N-Term(TMT6plex); C10(Carbamidomethyl); C14(Carbamidomethyl); K22(TMT6plex)	FALSE	TRUE	1	1	ENSP00000362329.2	ENSP00000362329.2	0	3	0.6401	0	1	1	938.487	2813.44	-0.55	-0.00052	CID (Collision Induced Dissociation)	MS2	0	374.9	4.837	99.6487	48634	030720_Total_Fraction_4.raw	0/0	4.39	0	4.944e-06	764245	Used	Unique	389.4	396.6	267.2	360.9
FALSE	High	Sequest HT (A2)	Unambiguous	[K].iDFDSVSSIMASSQ.[-]	N-Term(TMT6plex)	FALSE	TRUE	1	4	ENSP00000489438.1	ENSP00000465460.1; ENSP00000489438.1; ENSP00000488959.1; ENSP00000488955.1	0	2	0.7268	0	1	1	858.422	1715.84	0.17	0.00015	CID (Collision Induced Dissociation)	MS2	0	53.2	59.121	124.653	64183	030720_Total_Fraction_11.raw	0/0	3.77	0	2.337e-05	553139	Used	Unique	52.5	58.6	37.8	51.6
FALSE	High	Sequest HT (A2)	Unambiguous	[K].fFTDDLFQYAGEk.[R]	N-Term(TMT6plex); K13(TMT6plex)	FALSE	TRUE	1	5	ENSP00000394085.2	ENSP00000302916.6; ENSP00000380750.4; ENSP00000465330.1; ENSP00000442362.1; ENSP00000394085.2	0	2	0.5771	0	1	1	1020.03	2039.06	1.64	0.00167	CID (Collision Induced Dissociation)	MS2	0	220.8	70	124.669	64190	030720_Total_Fraction_11.raw	0/0	4.8	0	1.382e-05	553142	Used	Unique	237.7	232.7	155.9	206.7
FALSE	High	Sequest HT (A2)	Unambiguous	[R].iAFDAESEPNNSSGSMEk.[R]	N-Term(TMT6plex); K18(TMT6plex)	FALSE	TRUE	1	4	ENSP00000406952.1	ENSP00000395933.1; ENSP00000406952.1; ENSP00000396465.1; ENSP00000413108.1	0	3	0.6631	0	1	1	791.055	2371.15	0.62	0.00049	CID (Collision Induced Dissociation)	MS2	59.4216	202.6	14.024	84.3435	40944	030720_Total_Fraction_15.raw	0/0	4.66	0	1.398e-05	668487	Not Used	Excluded by Method	175.2	168.8	195.7	225.6
FALSE	High	Sequest HT (A2)	Unambiguous	[K].tPYFDAGAScTEQEMPR.[Y]	N-Term(TMT6plex); C10(Carbamidomethyl)	FALSE	TRUE	1	1	ENSP00000252483.4	ENSP00000252483.4	0	2	0.8392	0	1	1	1095	2188.99	1.05	0.00115	CID (Collision Induced Dissociation)	MS2	0	84.1	70	84.2988	40920	030720_Total_Fraction_15.raw	0/0	4.54	0	1.21e-05	668477	Used	Unique	70.5	72.9	83.5	90.7
FALSE	High	Sequest HT (A2)	Unambiguous	[K].mEIVDHALHALTDEVIIPHSGWER.[E]	N-Term(TMT6plex)	FALSE	TRUE	2	22	ENSP00000434808.1; ENSP00000354785.6	ENSP00000433334.1; ENSP00000354823.4; ENSP00000434808.1; ENSP00000432623.1; ENSP00000403518.2; ENSP00000432041.1; ENSP00000435789.1; ENSP00000382004.4; ENSP00000354907.5; ENSP00000437051.1; ENSP00000433276.1; ENSP00000434672.1; ENSP00000436744.1; ENSP00000437327.1; ENSP00000435266.1; ENSP00000435494.1; ENSP00000436543.1; ENSP00000354785.6; ENSP00000433158.1; ENSP00000434949.1; ENSP00000434900.1; …	0	5	0.6183	0	1	1	600.315	2997.55	0.48	0.00029	CID (Collision Induced Dissociation)	MS2	0	14.6	61.52	124.777	64236	030720_Total_Fraction_11.raw	0/0	5.03	0	1.412e-05	553164	Used	Not Unique	11.6	12.6	16.4	14.5
FALSE	High	Sequest HT (A2)	Unambiguous	[K].sMAASGNLGHTPFVDEL.[-]	N-Term(TMT6plex)	FALSE	TRUE	1	1	ENSP00000268379.4	ENSP00000268379.4	0	2	0.634	0	1	1	987.994	1974.98	1.02	0.001	CID (Collision Induced Dissociation)	MS2	0	150.7	70	99.6211	48619	030720_Total_Fraction_4.raw	0/0	4.29	0	6.544e-06	764240	Used	Unique	185.4	128.8	113.3	140.9
FALSE	High	Sequest HT (A2)	Unambiguous	[R].aALAPELALEIPSGSQADIPLPk.[T]	N-Term(TMT6plex); K23(TMT6plex)	FALSE	TRUE	1	1	ENSP00000353114.4	ENSP00000353114.4	0	3	0.5875	0	1	1	920.538	2759.6	1.51	0.00139	CID (Collision Induced Dissociation)	MS2	20.8118	186.5	70	124.837	64261	030720_Total_Fraction_11.raw	0/0	4.63	0	2.237e-06	553176	Used	Unique	209.1	219.2	115.8	158.9
FALSE	High	Sequest HT (A2)	Unambiguous	[R].kNPDSQYGELIEk.[Y]	N-Term(TMT6plex); K1(TMT6plex); K13(TMT6plex)	FALSE	TRUE	1	2	ENSP00000360939.5	ENSP00000360937.4; ENSP00000360939.5	1	3	0.499	0	1	1	736.755	2208.25	0.74	0.00055	CID (Collision Induced Dissociation)	MS2	0	384.7	2.053	77.7099	35961	030720_Total_Fraction_7.raw	0/0	5.13	0	1.132e-05	849220	Used	Unique	326.8	334.4	385.4	405.2
FALSE	High	Sequest HT (A2)	Unambiguous	[R].iLDPAYPDITLPLNSDVPk.[V]	N-Term(TMT6plex); K19(TMT6plex)	FALSE	TRUE	1	3	ENSP00000500453.1	ENSP00000500453.1; ENSP00000253251.8; ENSP00000343001.6	0	3	0.5797	0	1	1	847.155	2539.45	3.43	0.00291	CID (Collision Induced Dissociation)	MS2	10.9854	75.6	70	124.894	64286	030720_Total_Fraction_11.raw	0/0	3.95	0	2.558e-05	553188	Used	Unique	102	83.7	39.2	60
FALSE	High	Sequest HT (A2)	Unambiguous	[K].vSQPIEGHAASFAQFk.[M]	N-Term(TMT6plex); K16(TMT6plex)	FALSE	TRUE	1	3	ENSP00000479606.1	ENSP00000479606.1; ENSP00000269122.3; ENSP00000376763.1	0	2	0.6659	0	1	1	1088.1	2175.2	0.37	0.00041	CID (Collision Induced Dissociation)	MS2	0	44.8	70	84.2684	40904	030720_Total_Fraction_15.raw	0/0	4.22	0	1.727e-06	668468	Used	Unique	57.4	43.9	26.5	41.2
FALSE	High	Sequest HT (A2)	Unambiguous	[R].kDLYANTVLSGGTTMYPGIADR.[M]	N-Term(TMT6plex); K1(TMT6plex)	TRUE	TRUE	2	3	ENSP00000496101.1; ENSP00000458162.1	ENSP00000496101.1; ENSP00000494750.1; ENSP00000458162.1	1	2	0.7446	0	1	1	1401.25	2801.49	1.39	0.00195	CID (Collision Induced Dissociation)	MS2	0	212.8	53.852	99.6072	48610	030720_Total_Fraction_4.raw	0/0	6.97	0	1.306e-05	764234	Used	Not Unique	197.6	222.9	191.1	190.3
FALSE	High	Sequest HT (A2)	Unambiguous	[K].gQLTTDQVFPYPSVLNEEQTQFLk.[E]	N-Term(TMT6plex); K24(TMT6plex)	FALSE	TRUE	1	5	ENSP00000344152.5	ENSP00000465353.1; ENSP00000349297.5; ENSP00000344152.5; ENSP00000438689.2; ENSP00000467920.1	0	3	0.5734	0	1	1	1080.91	3240.72	-0.92	-0.00099	CID (Collision Induced Dissociation)	MS2	0	130.7	70	124.575	64148	030720_Total_Fraction_11.raw	0/0	4.97	0	2.556e-06	553122	Used	Unique	111.4	109.6	136.5	135.5
FALSE	High	Sequest HT (A2)	Unambiguous	[RK].qLLQANPILEAFGNAk.[T]	N-Term(TMT6plex); K16(TMT6plex)	FALSE	TRUE	3	11	ENSP00000216181.5; ENSP00000379616.3; ENSP00000472543.1	ENSP00000493667.1; ENSP00000493594.1; ENSP00000478816.1; ENSP00000469573.1; ENSP00000488461.1; ENSP00000407821.2; ENSP00000216181.5; ENSP00000379616.3; ENSP00000366169.3; ENSP00000472543.1; ENSP00000498314.1	0	3	0.5862	0	1	1	729.097	2185.28	0.95	0.00069	CID (Collision Induced Dissociation)	MS2	8.12925	177	60.175	124.11	63945	030720_Total_Fraction_11.raw	0/0	4.35	0	8.858e-06	553031	Used	Not Unique	159.4	159.8	174.5	173.7
FALSE	High	Sequest HT (A2)	Unambiguous	[R].gDcScNQcScFESEFGk.[I]	N-Term(TMT6plex); C3(Carbamidomethyl); C5(Carbamidomethyl); C8(Carbamidomethyl); C10(Carbamidomethyl); K17(TMT6plex)	FALSE	TRUE	1	3	ENSP00000296181.4	ENSP00000420814.1; ENSP00000477446.1; ENSP00000296181.4	0	3	0.8546	0	1	1	844.022	2530.05	0.32	0.00027	CID (Collision Induced Dissociation)	MS2	43.0316	211	8.239	84.3798	40967	030720_Total_Fraction_15.raw	0/0	5.02	0	4.852e-06	668500	Used	Unique	182.6	169.5	228.4	215.8
FALSE	High	Sequest HT (A2)	Unambiguous	[K].vFLLGEEVAQYDGAYk.[V]	N-Term(TMT6plex); K16(TMT6plex)	FALSE	TRUE	1	5	ENSP00000307241.6	ENSP00000419580.1; ENSP00000373220.4; ENSP00000418448.1; ENSP00000417267.1; ENSP00000307241.6	0	3	0.5627	0	1	1	754.08	2260.23	-0.23	-0.00017	CID (Collision Induced Dissociation)	MS2	43.5692	78	51.29	124.438	64088	030720_Total_Fraction_11.raw	0/0	3.59	0	2.791e-05	553096	Used	Unique	67	64	77.5	86
FALSE	High	Sequest HT (A2)	Unambiguous	[K].nLcDLGIVDPYPPLcDIk.[G]	N-Term(TMT6plex); C3(Carbamidomethyl); C15(Carbamidomethyl); K18(TMT6plex)	FALSE	TRUE	2	5	ENSP00000450063.1; ENSP00000325312.5	ENSP00000261220.9; ENSP00000448169.1; ENSP00000450063.1; ENSP00000325312.5; ENSP00000448614.1	0	3	0.5434	0	1	1	854.125	2560.36	1.85	0.00158	CID (Collision Induced Dissociation)	MS2	3.27259	201.4	22.892	124.153	63964	030720_Total_Fraction_11.raw	0/0	3.46	0	2.481e-05	553038	Used	Not Unique	208.4	221.2	137	193.2
FALSE	High	Sequest HT (A2)	Unambiguous	[K].lTTPTYGDLNHLVSATMSGVTTcLR.[F]	N-Term(TMT6plex); C23(Carbamidomethyl)	FALSE	TRUE	5	8	ENSP00000369703.2; ENSP00000264071.1; ENSP00000406811.2; ENSP00000341289.4; ENSP00000259818.6	ENSP00000369703.2; ENSP00000264071.1; ENSP00000406981.1; ENSP00000413589.1; ENSP00000406811.2; ENSP00000341289.4; ENSP00000259818.6; ENSP00000472481.1	0	4	0.4584	0	1	1	735.132	2937.51	1.65	0.00121	CID (Collision Induced Dissociation)	MS2	3.50072	77	35.739	124.157	63966	030720_Total_Fraction_11.raw	0/0	3.73	0	1.144e-05	553040	Used	Not Unique	100.5	82.2	41.8	65.7
FALSE	High	Sequest HT (A2)	Unambiguous	[R].kEQTADGVAVIPVLQR.[T]	N-Term(TMT6plex); K1(TMT6plex)	FALSE	TRUE	1	5	ENSP00000368219.3	ENSP00000368219.3; ENSP00000445116.1; ENSP00000368222.3; ENSP00000436844.1; ENSP00000368209.3	1	3	0.7629	0	1	1	728.104	2182.3	0.51	0.00037	CID (Collision Induced Dissociation)	MS2	2.02399	261.8	6.057	84.437	41006	030720_Total_Fraction_15.raw	0/0	4.85	0	3.433e-05	668517	Used	Unique	214.3	241.3	251	281.5
FALSE	High	Sequest HT (A2)	Unambiguous	[K].aPVDFGYVGIDSILEQmR.[R]	N-Term(TMT6plex); M17(Oxidation)	FALSE	TRUE	1	22	ENSP00000391249.1	ENSP00000464832.1; ENSP00000468406.1; ENSP00000466532.1; ENSP00000465464.1; ENSP00000468410.2; ENSP00000415624.1; ENSP00000400181.2; ENSP00000468110.1; ENSP00000405877.1; ENSP00000467908.1; ENSP00000466115.1; ENSP00000468120.1; ENSP00000466247.1; ENSP00000467780.1; ENSP00000466201.1; ENSP00000466164.1; ENSP00000467619.1; ENSP00000391249.1; ENSP00000467051.1; ENSP00000466170.1; ENSP00000467792.1; …	0	3	0.5873	0	1	1	752.392	2255.16	1.35	0.00102	CID (Collision Induced Dissociation)	MS2	9.36979	19.9	70	124.179	63977	030720_Total_Fraction_11.raw	0/0	5.5	0	1.134e-05	553045	Used	Unique	20.7	18	16	20.2
FALSE	High	Sequest HT (A2)	Unambiguous	[R].qEFAQHANAFHQWIQETR.[T]	N-Term(TMT6plex)	FALSE	TRUE	2	5	ENSP00000350882.6; ENSP00000361816.4	ENSP00000350882.6; ENSP00000486308.1; ENSP00000487444.1; ENSP00000361816.4; ENSP00000361824.3	0	4	0.6748	0	1	1	618.311	2470.22	-0.01	-1e-05	CID (Collision Induced Dissociation)	MS2	0	79.8	2.618	84.4354	41005	030720_Total_Fraction_15.raw	0/0	5.32	0	8.767e-06	668516	Used	Not Unique	74.2	86.2	76.7	63.1
FALSE	High	Sequest HT (A2)	Unambiguous	[K].eTDLLLDDSLVSIFGNRR.[L]	N-Term(TMT6plex)	FALSE	TRUE	1	3	ENSP00000265462.4	ENSP00000335334.6; ENSP00000335363.6; ENSP00000265462.4	1	3	0.5673	0	1	1	764.753	2292.25	2.46	0.00188	CID (Collision Induced Dissociation)	MS2	0	73.7	70	124.195	63984	030720_Total_Fraction_11.raw	0/0	3.42	0	2.26e-05	553048	Used	Unique	28.9	133.4	66.1	48.6
FALSE	High	Sequest HT (A2)	Unambiguous	[K].mDPMNIWDDIITNR.[C]	N-Term(TMT6plex); M1(Oxidation)	FALSE	TRUE	1	2	ENSP00000313420.3	ENSP00000345182.4; ENSP00000313420.3	0	3	0.0516	0	1	1	660.324	1978.96	1.14	0.00075	CID (Collision Induced Dissociation)	MS2	0	73	46.412	124.207	63989	030720_Total_Fraction_11.raw	0/0	5.23	0	1.559e-05	553050	Used	Unique	63.2	78.4	57.6	76.1
FALSE	High	Sequest HT (A2)	Unambiguous	[K].fLDGNELTLADcNLLPk.[L]	N-Term(TMT6plex); C12(Carbamidomethyl); K17(TMT6plex)	FALSE	TRUE	1	1	ENSP00000404037.1	ENSP00000404037.1	0	2	0.6443	0	1	1	1196.16	2391.3	2.23	0.00267	CID (Collision Induced Dissociation)	MS2	0	147.9	70	124.21	63990	030720_Total_Fraction_11.raw	0/0	4.02	0	9.042e-06	553051	Used	Unique	127.9	129.6	138.8	162.3
FALSE	High	Sequest HT (A2)	Unambiguous	[R].eFNEEGALSVLQQFk.[E]	N-Term(TMT6plex); K15(TMT6plex)	FALSE	TRUE	2	3	ENSP00000363741.1; ENSP00000363745.3	ENSP00000392799.2; ENSP00000363741.1; ENSP00000363745.3	0	2	0.5408	0	1	1	1099.1	2197.2	3.1	0.0034	CID (Collision Induced Dissociation)	MS2	0	27.2	70	124.239	64002	030720_Total_Fraction_11.raw	0/0	6.01	0	2.76e-06	553057	Used	Not Unique	26.1	33.6	21.1	21.5
FALSE	High	Sequest HT (A2)	Unambiguous	[K].tVTYEDPQAVGGLASALDNR.[K]	N-Term(TMT6plex)	FALSE	TRUE	1	7	ENSP00000368818.3	ENSP00000463313.1; ENSP00000379088.4; ENSP00000437655.1; ENSP00000464297.1; ENSP00000368818.3; ENSP00000445188.1; ENSP00000438621.1	0	3	0.6462	0	1	1	769.397	2306.18	-2.29	-0.00176	CID (Collision Induced Dissociation)	MS2	0	95.9	27.403	99.6986	48665	030720_Total_Fraction_4.raw	0/0	6.19	0	1.29e-05	764261	Used	Unique	83.5	89.9	90.7	97.9
FALSE	High	Sequest HT (A2)	Unambiguous	[K].gTITIQDTGIGMTQEELVSNLGTIAR.[S]	N-Term(TMT6plex)	FALSE	TRUE	1	2	ENSP00000246957.5	ENSP00000246957.5; ENSP00000442070.1	0	3	0.6105	0	1	1	983.195	2947.57	3.29	0.00323	CID (Collision Induced Dissociation)	MS2	0	22.8	70	124.279	64019	030720_Total_Fraction_11.raw	0/0	5.16	0	1.807e-06	553065	Used	Unique	22.4	20.3	19.8	23.5
FALSE	High	Sequest HT (A2)	Unambiguous	[R].gDcScNQcScFESEFGk.[I]	N-Term(TMT6plex); C3(Carbamidomethyl); C5(Carbamidomethyl); C8(Carbamidomethyl); C10(Carbamidomethyl); K17(TMT6plex)	FALSE	TRUE	1	3	ENSP00000296181.4	ENSP00000420814.1; ENSP00000477446.1; ENSP00000296181.4	0	2	0.8135	0	1	1	1265.53	2530.05	-0.54	-0.00069	CID (Collision Induced Dissociation)	MS2	0	132.9	45.823	84.4188	40994	030720_Total_Fraction_15.raw	0/0	5.04	0	2.242e-05	668513	Used	Unique	106.3	114.5	142	138.6
FALSE	High	Sequest HT (A2)	Unambiguous	[R].fFESFGDLSTADAVMNNPk.[V]	N-Term(TMT6plex); K19(TMT6plex)	TRUE	FALSE	1	1	P02070	P02070	0	3	0.6605	0	1	1	850.101	2548.29	3.06	0.0026	CID (Collision Induced Dissociation)	MS2	10.5999	99.6	70	124.298	64027	030720_Total_Fraction_11.raw	0/0	4.86	0	1.139e-05	553069	Used	Unique	107.6	103.2	77.3	87.4
FALSE	High	Sequest HT (A2)	Unambiguous	[R].mVADHLQFLHAEcHNIIR.[Q]	N-Term(TMT6plex); C13(Carbamidomethyl)	FALSE	TRUE	1	4	ENSP00000414095.2	ENSP00000363881.3; ENSP00000444856.2; ENSP00000363878.1; ENSP00000414095.2	0	5	0.6624	0	1	1	487.456	2433.25	0.32	0.00015	CID (Collision Induced Dissociation)	MS2	0	62.4	12.212	84.4049	40984	030720_Total_Fraction_15.raw	0/0	5.48	0	1.876e-05	668507	Used	Unique	57.6	65.9	53.3	58.6
FALSE	High	Sequest HT (A2)	Unambiguous	[K].aQHQQALSSLELLNVLFR.[T]	N-Term(TMT6plex)	FALSE	TRUE	1	3	ENSP00000370968.2	ENSP00000458919.1; ENSP00000254718.4; ENSP00000370968.2	0	3	0.6213	0	1	1	766.104	2296.3	-0.01	-1e-05	CID (Collision Induced Dissociation)	MS2	0	65.7	33.095	124.414	64077	030720_Total_Fraction_11.raw	0/0	4.7	0	8.577e-06	553091	Used	Unique	95.9	95	28.1	27.7
FALSE	High	Sequest HT (A2)	Unambiguous	[K].iPVMALVGNDAGWTQISR.[E]	N-Term(TMT6plex)	FALSE	TRUE	1	2	ENSP00000263383.3	ENSP00000470942.1; ENSP00000263383.3	0	3	0.7219	0	1	1	719.728	2157.17	0.35	0.00025	CID (Collision Induced Dissociation)	MS2	0	18.3	32.218	124.454	64094	030720_Total_Fraction_11.raw	0/0	5.79	0	5.356e-06	553098	Used	Unique	15.1	17.3	18.4	18.2
FALSE	High	Sequest HT (A2)	Unambiguous	[R].kFMQDPMEIFVDDETk.[L]	N-Term(TMT6plex); K1(TMT6plex); K16(TMT6plex)	FALSE	TRUE	1	10	ENSP00000399030.1	ENSP00000413832.1; ENSP00000383149.1; ENSP00000396559.1; ENSP00000412286.1; ENSP00000415802.1; ENSP00000412609.1; ENSP00000437017.1; ENSP00000416358.1; ENSP00000399030.1; ENSP00000433192.1	1	3	0.5991	0	1	1	887.469	2660.39	0.07	6e-05	CID (Collision Induced Dissociation)	MS2	29.2703	289.9	70	115.864	59338	030720_Total_Fraction_8.raw	0/0	4.59	0	6.245e-06	890594	Used	Unique	262.5	289.7	334	204.4
FALSE	High	Sequest HT (A2)	Unambiguous	[K].eILGTAQSVGcNVDGR.[H]	N-Term(TMT6plex); C11(Carbamidomethyl)	FALSE	TRUE	1	2	ENSP00000354739.5	ENSP00000354739.5; ENSP00000441179.1	0	3	0.5805	0	1	1	635.662	1904.97	1.64	0.00104	CID (Collision Induced Dissociation)	MS2	41.3131	82.7	11.889	77.8669	36070	030720_Total_Fraction_7.raw	0/0	3.29	0	2.679e-05	849275	Used	Unique	83.4	86.6	62.5	79.5
FALSE	High	Sequest HT (A2)	Unambiguous	[R].kAGTQIENIEEDFRDGLk.[L]	N-Term(TMT6plex); K1(TMT6plex); K18(TMT6plex)	FALSE	TRUE	1	7	ENSP00000193403.6	ENSP00000414272.2; ENSP00000451086.1; ENSP00000193403.6; ENSP00000377941.4; ENSP00000439828.2; ENSP00000452423.1; ENSP00000450764.1	2	3	0.5844	0	1	1	917.516	2750.53	1.55	0.00142	CID (Collision Induced Dissociation)	MS2	0	51.7	37.104	97.1268	48758	030720_Total_Fraction_6.raw	0/0	5.51	0	1.041e-05	824577	Used	Unique	42.5	48.8	43.5	60.5
FALSE	High	Sequest HT (A2)	Unambiguous	[K].tGVAVNkPAEFTVDAk.[H]	N-Term(TMT6plex); K7(TMT6plex); K16(TMT6plex)	FALSE	TRUE	1	4	ENSP00000358866.3	ENSP00000358866.3; ENSP00000353467.4; ENSP00000480593.1; ENSP00000358872.4	0	3	0.6031	0	1	1	778.793	2334.36	0.48	0.00037	CID (Collision Induced Dissociation)	MS2	43.5119	92.6	5.437	82.7748	39996	030720_Total_Fraction_15.raw	0/0	3.88	0	3.468e-05	668083	Used	Unique	84.6	97.5	80	87
FALSE	High	Sequest HT (A2)	Unambiguous	[R].vSYALLFGDYLPQNIQAAR.[E]	N-Term(TMT6plex)	FALSE	TRUE	1	2	ENSP00000337053.4	ENSP00000450709.1; ENSP00000337053.4	0	3	0.541	0	1	1	790.102	2368.29	2.26	0.00178	CID (Collision Induced Dissociation)	MS2	0	56.2	70	130.412	66626	030720_Total_Fraction_11.raw	0/0	3.05	0	1.129e-05	554300	Used	Unique	47.7	52	52.7	59.6
FALSE	High	Sequest HT (A2)	Unambiguous	[R].vSVDNEDSYMLVMR.[N]	N-Term(TMT6plex)	FALSE	TRUE	1	4	ENSP00000439878.2	ENSP00000449538.1; ENSP00000447390.1; ENSP00000439878.2; ENSP00000412035.3	0	2	0.4417	0	1	1	943.965	1886.92	1.51	0.00143	CID (Collision Induced Dissociation)	MS2	10.3176	81	42.156	99.1254	48306	030720_Total_Fraction_4.raw	0/0	3.6	0	1.584e-05	764089	Used	Unique	73.8	81.5	61.4	89.3
FALSE	High	Sequest HT (A2)	Unambiguous	[K].aEQPDGLILGMGGQTALNcGVELFk.[R]	N-Term(TMT6plex); C19(Carbamidomethyl); K25(TMT6plex)	FALSE	TRUE	1	3	ENSP00000402608.2	ENSP00000233072.5; ENSP00000402608.2; ENSP00000406136.2	0	3	0.6932	0	1	1	1026.21	3076.63	2.51	0.00258	CID (Collision Induced Dissociation)	MS2	22.963	32.9	70	130.445	66639	030720_Total_Fraction_11.raw	0/0	5.9	0	1.868e-06	554307	Used	Unique	19.4	23.8	43.1	37.9
FALSE	High	Sequest HT (A2)	Unambiguous	[R].mLPTIIADNAGYDSADLVAQLR.[A]	N-Term(TMT6plex)	FALSE	TRUE	1	3	ENSP00000299300.6	ENSP00000445471.2; ENSP00000299300.6; ENSP00000441847.2	0	3	0.6633	0	1	1	859.46	2576.37	2.68	0.0023	CID (Collision Induced Dissociation)	MS2	0	39	70	130.471	66651	030720_Total_Fraction_11.raw	0/0	6	0	9.177e-07	554312	Used	Unique	44.5	39.4	25	38.3
FALSE	High	Sequest HT (A2)	Unambiguous	[R].lISEILSESVVPDVR.[S]	N-Term(TMT6plex)	FALSE	TRUE	1	16	ENSP00000323967.6	ENSP00000464511.1; ENSP00000367039.4; ENSP00000496445.1; ENSP00000496661.1; ENSP00000463216.2; ENSP00000323967.6; ENSP00000496546.1; ENSP00000493974.1; ENSP00000445370.1; ENSP00000494537.1; ENSP00000411607.2; ENSP00000464061.2; ENSP00000496311.1; ENSP00000466608.2; ENSP00000462475.2; ENSP00000495857.1	0	3	0.6313	0	1	1	629.034	1885.09	2.31	0.00145	CID (Collision Induced Dissociation)	MS2	8.202	84	67.55	130.475	66652	030720_Total_Fraction_11.raw	0/0	4.34	0	1.186e-05	554313	Used	Unique	82.3	91.4	72	70.6
FALSE	High	Sequest HT (A2)	Unambiguous	[R].fVFSLVDAMNGk.[E]	N-Term(TMT6plex); K12(TMT6plex)	FALSE	TRUE	1	3	ENSP00000327070.5	ENSP00000327070.5; ENSP00000408649.2; ENSP00000416929.1	0	2	0.5442	0	1	1	893.505	1786	3.02	0.00269	CID (Collision Induced Dissociation)	MS2	9.61991	154.4	70	130.491	66659	030720_Total_Fraction_11.raw	0/0	3.73	0	3.499e-05	554316	Used	Unique	119.5	120.5	156.8	186.8
FALSE	High	Sequest HT (A2)	Unambiguous	[R].sVGDNSSDLSNVAVIDGNR.[V]	N-Term(TMT6plex)	FALSE	TRUE	1	2	ENSP00000363779.5	ENSP00000439367.1; ENSP00000363779.5	0	2	0.7337	0	1	1	1074.54	2148.07	0.58	0.00062	CID (Collision Induced Dissociation)	MS2	0	189.2	11.864	82.7271	39966	030720_Total_Fraction_15.raw	0/0	5.37	0	1.263e-06	668070	Used	Unique	192.1	204	119.1	199.1
FALSE	High	Sequest HT (A2)	Unambiguous	[R].kTPVkEPNSENVDISSGGGVTGWk.[S]	N-Term(TMT6plex); K1(TMT6plex); K5(TMT6plex); K24(TMT6plex)	FALSE	TRUE	1	1	ENSP00000264710.4	ENSP00000264710.4	2	4	0.5945	0	1	1	851.481	3402.9	-0.34	-0.00029	CID (Collision Induced Dissociation)	MS2	0	236.1	9.822	82.7198	39961	030720_Total_Fraction_15.raw	0/0	3.97	0	2.499e-06	668066	Used	Unique	238.5	255	162.8	234.8
FALSE	High	Sequest HT (A2)	Unambiguous	[R].lISEILSESVVPDVR.[S]	N-Term(TMT6plex)	FALSE	TRUE	1	16	ENSP00000323967.6	ENSP00000464511.1; ENSP00000367039.4; ENSP00000496445.1; ENSP00000496661.1; ENSP00000463216.2; ENSP00000323967.6; ENSP00000496546.1; ENSP00000493974.1; ENSP00000445370.1; ENSP00000494537.1; ENSP00000411607.2; ENSP00000464061.2; ENSP00000496311.1; ENSP00000466608.2; ENSP00000462475.2; ENSP00000495857.1	0	2	0.6674	0	1	1	943.048	1885.09	2.61	0.00246	CID (Collision Induced Dissociation)	MS2	0	27.3	70	130.541	66680	030720_Total_Fraction_11.raw	0/0	4.66	0	7.018e-06	554326	Used	Unique	26.9	32	19.2	24.6
FALSE	High	Sequest HT (A2)	Unambiguous	[K].aIGTEPDSDVLSEIMHSFAk.[C]	N-Term(TMT6plex); K20(TMT6plex)	FALSE	TRUE	1	3	ENSP00000261574.5	ENSP00000261574.5; ENSP00000419764.1; ENSP00000499125.1	0	3	0.6582	0	1	1	869.127	2605.37	3.54	0.00307	CID (Collision Induced Dissociation)	MS2	0	360.4	19.298	130.641	66722	030720_Total_Fraction_11.raw	0/0	7.52	0	2.061e-07	554346	Used	Unique	446.9	401.4	178.8	332.3
FALSE	High	Sequest HT (A2)	Unambiguous	[K].aIGTEPDSDVLSEIMHSFAk.[C]	N-Term(TMT6plex); K20(TMT6plex)	FALSE	TRUE	1	3	ENSP00000261574.5	ENSP00000261574.5; ENSP00000419764.1; ENSP00000499125.1	0	4	0.4757	0	1	1	652.097	2605.37	3.72	0.00242	CID (Collision Induced Dissociation)	MS2	5.47536	113.8	70	130.663	66732	030720_Total_Fraction_11.raw	0/0	5.36	0	9.733e-06	554351	Used	Unique	145	132.3	52.6	98.9
FALSE	High	Sequest HT (A2)	Unambiguous	[K].eEkDPGMGAmGGMGGGMGGGMF.[-]	N-Term(TMT6plex); K3(TMT6plex); M10(Oxidation)	FALSE	TRUE	1	1	ENSP00000340019.2	ENSP00000340019.2	1	3		0.0025	2	2	845.713	2535.12	1.13	0.00096	CID (Collision Induced Dissociation)	MS2	2.65434	92.7	44.78	97.0886	48733	030720_Total_Fraction_6.raw	0/0	4.04	0	1.221e-05	824564	Not Used	Redundant	85.1	89.4	76.1	99.4
FALSE	High	Sequest HT (A2)	Unambiguous	[R].qLSTEQAVLQESLEk.[E]	N-Term(TMT6plex); K15(TMT6plex)	FALSE	TRUE	1	6	ENSP00000371293.3	ENSP00000445738.1; ENSP00000297488.6; ENSP00000262102.6; ENSP00000489288.1; ENSP00000371293.3; ENSP00000371285.3	0	2	0.6533	0	1	1	1081.11	2161.22	2.07	0.00224	CID (Collision Induced Dissociation)	MS2	12.7266	154	33.82	99.0849	48284	030720_Total_Fraction_4.raw	0/0	5.74	0	4.613e-06	764078	Used	Unique	136.2	138.4	129.4	178
FALSE	High	Sequest HT (A2)	Unambiguous	[K].rIDMVPELLSSNLcSLk.[C]	N-Term(TMT6plex); C14(Carbamidomethyl); K17(TMT6plex)	FALSE	TRUE	1	4	ENSP00000366997.4	ENSP00000366997.4; ENSP00000440058.1; ENSP00000367011.4; ENSP00000436350.1	1	3	0.6271	0	1	1	811.794	2433.37	3.2	0.0026	CID (Collision Induced Dissociation)	MS2	34.6914	72.4	24.47	115.636	59208	030720_Total_Fraction_8.raw	0/0	5.39	0	3.511e-06	890533	Used	Unique	66.7	80.6	59.9	65.5
FALSE	High	Sequest HT (A2)	Unambiguous	[R].vDSAATSGYEIGNPPDYR.[G]	N-Term(TMT6plex)	FALSE	TRUE	1	3	ENSP00000272065.5	ENSP00000385404.3; ENSP00000410331.1; ENSP00000272065.5	0	3	0.766	0	1	1	714.35	2141.03	-0.35	-0.00025	CID (Collision Induced Dissociation)	MS2	40.5491	62.9	4.046	82.7898	40006	030720_Total_Fraction_15.raw	0/0	5.3	0	1.004e-05	668088	Used	Unique	57	72.4	47.3	60.3
FALSE	High	Sequest HT (A2)	Unambiguous	[R].aTGVDEEDVEVFDSFENMR.[V]	N-Term(TMT6plex)	FALSE	TRUE	1	1	ENSP00000369618.3	ENSP00000369618.3	0	3	0.7215	0	1	1	806.705	2418.1	1.13	0.00091	CID (Collision Induced Dissociation)	MS2	11.1983	46.2	32.57	115.634	59207	030720_Total_Fraction_8.raw	0/0	6.32	0	3.013e-05	890532	Used	Unique	45.6	51.2	38.9	38.3
FALSE	High	Sequest HT (A2)	Unambiguous	[K].sDMNTVLNYIFSHAQVTk.[K]	N-Term(TMT6plex); K18(TMT6plex)	FALSE	TRUE	1	4	ENSP00000483300.1	ENSP00000480031.1; ENSP00000483674.1; ENSP00000483300.1; ENSP00000479901.1	0	3	0.725	0	1	1	842.79	2526.36	5.61	0.00473	CID (Collision Induced Dissociation)	MS2	1.92822	64.7	70	130.287	66573	030720_Total_Fraction_11.raw	0/0	6.4	0	5.911e-06	554275	Used	Unique	56.1	57.8	50	80.7
FALSE	High	Sequest HT (A2)	Unambiguous	[K].mkPDIVcIPDDADMGTADSLR.[Y]	N-Term(TMT6plex); K2(TMT6plex); C7(Carbamidomethyl)	FALSE	TRUE	1	4	ENSP00000353575.2	ENSP00000485842.1; ENSP00000483996.1; ENSP00000353575.2; ENSP00000361257.3	0	3	0.5762	0	1	1	926.803	2778.39	2.29	0.00212	CID (Collision Induced Dissociation)	MS2	0	154.6	35.17	99.1545	48320	030720_Total_Fraction_4.raw	0/0	5.64	0	1.528e-06	764095	Used	Unique	150	166.3	114.6	152.2
FALSE	High	Sequest HT (A2)	Unambiguous	[K].mSQVAPSLSALIGEAVGAR.[L]	N-Term(TMT6plex)	FALSE	TRUE	1	4	ENSP00000370589.3	ENSP00000403199.1; ENSP00000498831.1; ENSP00000434317.1; ENSP00000370589.3	0	3	0.5786	0	1	1	696.056	2086.15	0.53	0.00037	CID (Collision Induced Dissociation)	MS2	55.2087	30.6	66.122	129.783	66367	030720_Total_Fraction_11.raw	0/0	4.39	0	1.063e-05	554180	Not Used	Excluded by Method	32.8	51.7	15.1	15.3
FALSE	High	Sequest HT (A2)	Unambiguous	[K].dVLILGGGDGGILcEIVk.[L]	N-Term(TMT6plex); C14(Carbamidomethyl); K18(TMT6plex)	FALSE	TRUE	1	3	ENSP00000385746.2	ENSP00000407366.1; ENSP00000385746.2; ENSP00000368714.1	0	2	0.6741	0	1	1	1143.66	2286.31	0.08	9e-05	CID (Collision Induced Dissociation)	MS2	0	37.4	70	129.815	66379	030720_Total_Fraction_11.raw	0/0	4.51	0	2.096e-07	554185	Used	Unique	33.2	33.1	34.5	40.3
FALSE	High	Sequest HT (A2)	Unambiguous	[R].vVGALVDQGIFEELTR.[D]	N-Term(TMT6plex)	FALSE	TRUE	1	4	ENSP00000349291.3	ENSP00000491373.2; ENSP00000349291.3; ENSP00000347375.3; ENSP00000491970.2	0	3	0.7044	0	1	1	659.04	1975.11	-0.21	-0.00014	CID (Collision Induced Dissociation)	MS2	0	31.3	70	129.865	66399	030720_Total_Fraction_11.raw	0/0	4.33	0	2.1e-05	554193	Used	Unique	29.1	33.4	27.8	27.8
FALSE	High	Sequest HT (A2)	Unambiguous	[K].lANEVLLENIcAMEGLPQk.[Y]	N-Term(TMT6plex); C11(Carbamidomethyl); K19(TMT6plex)	TRUE	FALSE	1	1	REFSEQ:XP_585019	REFSEQ:XP_585019	0	3	0.5125	0	1	1	867.479	2600.42	0.69	0.0006	CID (Collision Induced Dissociation)	MS2	11.8047	81	70	129.885	66407	030720_Total_Fraction_11.raw	0/0	4	0	1.189e-05	554197	Used	Unique	85.8	83.6	65.9	70
FALSE	High	Sequest HT (A2)	Unambiguous	[R].eVTDTQMPLVAPVILPEMYk.[I]	N-Term(TMT6plex); K20(TMT6plex)	FALSE	TRUE	1	1	ENSP00000354742.4	ENSP00000354742.4	0	3	0.5612	0	1	1	911.504	2732.5	-1.25	-0.00114	CID (Collision Induced Dissociation)	MS2	37.8827	34.4	70	129.905	66416	030720_Total_Fraction_11.raw	0/0	4.9	0	8.618e-06	554201	Used	Unique	35.2	35.2	24.6	34.9
FALSE	High	Sequest HT (A2)	Unambiguous	[K].gGGGGGPGEGFDVAk.[T]	N-Term(TMT6plex); K15(TMT6plex)	FALSE	TRUE	1	1	ENSP00000329715.4	ENSP00000329715.4	0	2	0.6178	0	1	1	860.458	1719.91	0.81	0.00069	CID (Collision Induced Dissociation)	MS2	0	172.2	29.516	69.8885	31288	030720_Total_Fraction_3.raw	0/0	4.71	0	3.129e-06	726363	Used	Unique	183.6	171	143.9	150.6
FALSE	High	Sequest HT (A2)	Unambiguous	[R].gDIMITHFEPSISFEGLcNEVR.[D]	N-Term(TMT6plex); C18(Carbamidomethyl)	FALSE	TRUE	1	1	ENSP00000295797.4	ENSP00000295797.4	0	3	0.6584	0	1	1	927.458	2780.36	0.74	0.00069	CID (Collision Induced Dissociation)	MS2	0	58.2	49.044	115.688	59239	030720_Total_Fraction_8.raw	0/0	5.24	0	2.683e-05	890546	Used	Unique	67.4	56.5	41.4	54.3
FALSE	High	Sequest HT (A2)	Unambiguous	[R].vDSAATSGYEIGNPPDYR.[G]	N-Term(TMT6plex)	FALSE	TRUE	1	3	ENSP00000272065.5	ENSP00000385404.3; ENSP00000410331.1; ENSP00000272065.5	0	2	0.7997	0	1	1	1071.02	2141.03	-0.86	-0.00092	CID (Collision Induced Dissociation)	MS2	0	38.3	8.353	82.9009	40083	030720_Total_Fraction_15.raw	0/0	6.09	0	5.697e-07	668121	Used	Unique	42.2	32.8	28.5	40.9
FALSE	High	Sequest HT (A2)	Unambiguous	[R].qVcQLPGLFSYAQHIASIDGR.[R]	N-Term(TMT6plex); C3(Carbamidomethyl)	FALSE	TRUE	2	2	ENSP00000432043.1; ENSP00000495027.1	ENSP00000432043.1; ENSP00000495027.1	0	3	0.6708	0	1	1	863.787	2589.35	1.16	0.001	CID (Collision Induced Dissociation)	MS2	10.811	118.5	21.488	115.677	59233	030720_Total_Fraction_8.raw	0/0	6.41	0	4.734e-06	890544	Used	Not Unique	125.7	120.7	84.5	116.3
FALSE	High	Sequest HT (A2)	Unambiguous	[K].cELVSGESTGNcEDR.[L]	N-Term(TMT6plex); C1(Carbamidomethyl); C12(Carbamidomethyl)	FALSE	TRUE	1	6	ENSP00000315454.4	ENSP00000496182.1; ENSP00000343837.4; ENSP00000440854.2; ENSP00000307208.6; ENSP00000388405.3; ENSP00000315454.4	0	2	0.568	0	1	1	971.427	1941.85	-0.58	-0.00056	CID (Collision Induced Dissociation)	MS2	0	36.4	70	47.0278	18843	030720_Total_Fraction_6.raw	0/0	4.12	0	6.7e-06	811275	Used	Unique	29.8	34	33	40.9
FALSE	High	Sequest HT (A2)	Unambiguous	[R].eTDYPAGEDLSESGQVDk.[A]	N-Term(TMT6plex); K18(TMT6plex)	FALSE	TRUE	2	6	ENSP00000262013.7; ENSP00000484908.1	ENSP00000423165.1; ENSP00000262013.7; ENSP00000430205.1; ENSP00000426900.1; ENSP00000484908.1; ENSP00000349636.4	0	2	0.6501	0	1	1	1199.59	2398.17	0.76	0.00091	CID (Collision Induced Dissociation)	MS2	100	286.8	70	78.1525	36247	030720_Total_Fraction_7.raw	0/0	5.23	0	2.342e-06	849360	Not Used	Excluded by Method	280.9	297.2	212.4	291.9
FALSE	High	Sequest HT (A2)	Unambiguous	[R].yVASYLLAALGGNSSPSAk.[D]	N-Term(TMT6plex); K19(TMT6plex)	FALSE	TRUE	1	1	ENSP00000322419.4	ENSP00000322419.4	0	3	0.5816	0	1	1	776.438	2327.3	-0.1	-8e-05	CID (Collision Induced Dissociation)	MS2	54.9424	42.8	70	130.126	66507	030720_Total_Fraction_11.raw	0/0	4.23	0	3.382e-05	554243	Not Used	Excluded by Method	48.5	43	33.1	36.5
FALSE	High	Sequest HT (A2)	Unambiguous	[K].ySNEDTLSVALPYFWEHFDk.[D]	N-Term(TMT6plex); K20(TMT6plex)	FALSE	TRUE	1	1	ENSP00000331901.4	ENSP00000331901.4	0	3	0.6806	0	1	1	973.825	2919.46	-0.52	-0.0005	CID (Collision Induced Dissociation)	MS2	0	17.7	70	130.138	66511	030720_Total_Fraction_11.raw	0/0	6.2	0	5.828e-06	554245	Used	Unique	22.5	22.7	10.3	11
FALSE	High	Sequest HT (A2)	Unambiguous	[K].dLNSDMDSILASLk.[L]	N-Term(TMT6plex); K14(TMT6plex)	FALSE	TRUE	1	3	ENSP00000438039.2	ENSP00000438039.2; ENSP00000370023.3; ENSP00000493996.1	0	2	0.5041	0	1	1	990.542	1980.08	1.82	0.00181	CID (Collision Induced Dissociation)	MS2	17.0274	28.2	70	130.165	66522	030720_Total_Fraction_11.raw	0/0	3.69	0	1.098e-05	554250	Used	Unique	25.7	25	26.5	29.1
FALSE	High	Sequest HT (A2)	Unambiguous	[K].gQLcELScSTDYR.[M]	N-Term(TMT6plex); C4(Carbamidomethyl); C8(Carbamidomethyl)	FALSE	TRUE	1	4	ENSP00000406162.2	ENSP00000433556.1; ENSP00000375724.4; ENSP00000406162.2; ENSP00000484505.1	0	2	0.8601	0	1	1	909.422	1817.84	0.76	0.00069	CID (Collision Induced Dissociation)	MS2	0	52.1	70	69.9057	31299	030720_Total_Fraction_3.raw	0/0	4.86	0	3.416e-05	726371	Used	Unique	54	49	45.1	48.4
FALSE	High	Sequest HT (A2)	Unambiguous	[K].kDLSQLQENLk.[I]	N-Term(TMT6plex); K1(TMT6plex); K11(TMT6plex)	FALSE	TRUE	1	2	ENSP00000265872.6	ENSP00000445254.1; ENSP00000265872.6	1	3	0.5479	0	1	1	668.408	2003.21	-0.81	-0.00054	CID (Collision Induced Dissociation)	MS2	0	207.6	3.492	82.8002	40014	030720_Total_Fraction_15.raw	0/0	5.22	0	3.111e-05	668091	Used	Unique	226.2	225.1	184.9	144.9
FALSE	High	Sequest HT (A2)	Unambiguous	[K].dVLILGGGDGGILcEIVk.[L]	N-Term(TMT6plex); C14(Carbamidomethyl); K18(TMT6plex)	FALSE	TRUE	1	3	ENSP00000385746.2	ENSP00000407366.1; ENSP00000385746.2; ENSP00000368714.1	0	3	0.5571	0	1	1	762.776	2286.31	-0.78	-0.0006	CID (Collision Induced Dissociation)	MS2	0	57.1	31.341	129.768	66360	030720_Total_Fraction_11.raw	0/0	4.99	0	3.057e-06	554177	Used	Unique	54.4	52.3	53.9	54.8
FALSE	High	Sequest HT (A2)	Unambiguous	[K].kPVVNIITPSHVEER.[G]	N-Term(TMT6plex); K1(TMT6plex)	FALSE	TRUE	1	1	ENSP00000386731.1	ENSP00000386731.1	0	4	0.712	0	1	1	544.828	2176.29	1.41	0.00077	CID (Collision Induced Dissociation)	MS2	3.38646	417.4	2.455	70.0198	31363	030720_Total_Fraction_3.raw	0/0	4.34	0	8.544e-06	726399	Used	Unique	408.5	410.2	340.6	415.6
FALSE	High	Sequest HT (A2)	Unambiguous	[R].sIcTTVLELLDk.[Y]	N-Term(TMT6plex); C3(Carbamidomethyl); K12(TMT6plex)	FALSE	TRUE	1	2	ENSP00000238081.3	ENSP00000398990.1; ENSP00000238081.3	0	2	0.4408	0	1	1	925.54	1850.07	1.22	0.00113	CID (Collision Induced Dissociation)	MS2	0	32.7	70	131.04	66889	030720_Total_Fraction_11.raw	0/0	3.63	0	3.082e-05	554427	Used	Unique	30.7	33.5	21.9	37.6
FALSE	High	Sequest HT (A2)	Unambiguous	[K].dLLPSDMAVALLEAQAGTGHIIDPATSAR.[L]	N-Term(TMT6plex)	FALSE	TRUE	3	10	ENSP00000344848.3; ENSP00000323856.4; ENSP00000434583.1	ENSP00000344848.3; ENSP00000323856.4; ENSP00000433982.2; ENSP00000350277.2; ENSP00000348702.3; ENSP00000434583.1; ENSP00000347044.2; ENSP00000346602.3; ENSP00000381756.2; ENSP00000388180.2	0	4	0.5097	0	1	1	791.425	3162.68	3.79	0.003	CID (Collision Induced Dissociation)	MS2	3.06064	89.1	70	131.555	67108	030720_Total_Fraction_11.raw	0/0	5.14	0	2.558e-05	554531	Used	Not Unique	124.8	135.1	35.2	39.6
FALSE	High	Sequest HT (A2)	Unambiguous	[K].kPVVNIITPSHVEER.[G]	N-Term(TMT6plex); K1(TMT6plex)	FALSE	TRUE	1	1	ENSP00000386731.1	ENSP00000386731.1	0	3	0.6517	0	1	1	726.102	2176.29	2.26	0.00164	CID (Collision Induced Dissociation)	MS2	0	91.9	16.712	70.0643	31392	030720_Total_Fraction_3.raw	0/0	4.91	0	2.537e-05	726413	Used	Unique	83.9	91.2	81.8	89.9
FALSE	High	Sequest HT (A2)	Unambiguous	[K].dLLPSDMAVALLEAQAGTGHIIDPATSAR.[L]	N-Term(TMT6plex)	FALSE	TRUE	3	10	ENSP00000344848.3; ENSP00000323856.4; ENSP00000434583.1	ENSP00000344848.3; ENSP00000323856.4; ENSP00000433982.2; ENSP00000350277.2; ENSP00000348702.3; ENSP00000434583.1; ENSP00000347044.2; ENSP00000346602.3; ENSP00000381756.2; ENSP00000388180.2	0	3	0.6602	0	1	1	1054.9	3162.67	2.5	0.00264	CID (Collision Induced Dissociation)	MS2	0	70.1	54.127	131.609	67131	030720_Total_Fraction_11.raw	0/0	7.68	0	2.241e-07	554543	Used	Not Unique	95.1	107.6	27.2	33.3
FALSE	High	Sequest HT (A2)	Unambiguous	[K].iGEEFLTDLSQLk.[K]	N-Term(TMT6plex); K13(TMT6plex)	FALSE	TRUE	1	1	ENSP00000216962.3	ENSP00000216962.3	0	3	0.4866	0	1	1	651.045	1951.12	2.47	0.0016	CID (Collision Induced Dissociation)	MS2	4.05674	282.9	5.579	131.661	67154	030720_Total_Fraction_11.raw	0/0	3.37	0	2.035e-05	554553	Used	Unique	258.8	278	249.1	281.3
FALSE	High	Sequest HT (A2)	Unambiguous	[K].vEEEIQTLSQVLAAk.[E]	N-Term(TMT6plex); K15(TMT6plex)	FALSE	TRUE	1	10	ENSP00000429915.1	ENSP00000429708.1; ENSP00000368391.3; ENSP00000429309.1; ENSP00000368390.4; ENSP00000410222.2; ENSP00000430323.1; ENSP00000430865.1; ENSP00000430858.2; ENSP00000429351.1; ENSP00000429915.1	0	3	0.6193	0	1	1	706.082	2116.23	2.1	0.00148	CID (Collision Induced Dissociation)	MS2	1.41977	206.6	39.776	131.662	67155	030720_Total_Fraction_11.raw	0/0	3.73	0	3.246e-05	554554	Used	Unique	196.1	198.9	179.8	204.5
FALSE	High	Sequest HT (A2)	Unambiguous	[K].iGEEFLTDLSQLk.[K]	N-Term(TMT6plex); K13(TMT6plex)	FALSE	TRUE	1	1	ENSP00000216962.3	ENSP00000216962.3	0	2	0.5295	0	1	1	976.064	1951.12	2.35	0.00229	CID (Collision Induced Dissociation)	MS2	0	315.1	53.968	131.664	67156	030720_Total_Fraction_11.raw	0/0	5.08	0	2.927e-05	554555	Used	Unique	285.1	312.4	269	322.7
FALSE	High	Sequest HT (A2)	Unambiguous	[K].kAEEIANEmIEAAk.[A]	N-Term(TMT6plex); K1(TMT6plex); M9(Oxidation); K14(TMT6plex)	FALSE	TRUE	1	2	ENSP00000261772.7	ENSP00000261772.7; ENSP00000455360.2	1	3	0.5407	0	1	1	750.759	2250.26	0.15	0.00011	CID (Collision Induced Dissociation)	MS2	42.358	131.1	70	78.2841	36334	030720_Total_Fraction_7.raw	0/0	3.81	0	2.919e-05	849399	Used	Unique	111.2	126	112.4	145.5
FALSE	High	Sequest HT (A2)	Unambiguous	[K].acLIFFDEIDAIGGAR.[F]	N-Term(TMT6plex); C2(Carbamidomethyl)	FALSE	TRUE	1	1	ENSP00000391211.1	ENSP00000391211.1	0	3	0.6018	0	1	1	666.351	1997.04	1.52	0.00101	CID (Collision Induced Dissociation)	MS2	0	67.9	70	131.73	67184	030720_Total_Fraction_11.raw	0/0	5.7	0	6.445e-06	554568	Used	Unique	62.1	71.6	53.6	68.9
FALSE	High	Sequest HT (A2)	Unambiguous	[R].aQASEILLEELQQGLSQAk.[R]	N-Term(TMT6plex); K19(TMT6plex)	FALSE	TRUE	1	2	ENSP00000445408.2	ENSP00000445408.2; ENSP00000339569.6	0	3	0.5141	0	1	1	838.812	2514.42	1.85	0.00155	CID (Collision Induced Dissociation)	MS2	9.15707	61	70	131.775	67204	030720_Total_Fraction_11.raw	0/0	3.54	0	6.314e-06	554577	Used	Unique	61.4	60	51.7	57.1
FALSE	High	Sequest HT (A2)	Unambiguous	[R].vPNcNVVPHFNk.[I]	N-Term(TMT6plex); C4(Carbamidomethyl); K12(TMT6plex)	FALSE	TRUE	1	3	ENSP00000354340.4	ENSP00000354340.4; ENSP00000400294.2; ENSP00000340041.4	0	3	0.5309	0	1	1	628.349	1883.03	-1.21	-0.00076	CID (Collision Induced Dissociation)	MS2	0	195	4.82	78.2922	36339	030720_Total_Fraction_7.raw	0/0	3.24	0	2.829e-05	849400	Used	Unique	170.1	172.7	175.9	217.5
FALSE	High	Sequest HT (A2)	Unambiguous	[K].lSYLDVYLIHWPQGFk.[ST]	N-Term(TMT6plex); K16(TMT6plex)	FALSE	TRUE	2	3	ENSP00000352584.4; ENSP00000498877.1	ENSP00000352584.4; ENSP00000397009.2; ENSP00000498877.1	0	3	0.6744	0	1	1	813.128	2437.37	0.71	0.00058	CID (Collision Induced Dissociation)	MS2	3.09672	205.4	40.244	131.835	67229	030720_Total_Fraction_11.raw	0/0	3.87	0	6.741e-06	554589	Used	Not Unique	168.4	186.5	198.6	221.9
FALSE	High	Sequest HT (A2)	Unambiguous	[K].mALVLEALPQIAAk.[I]	N-Term(TMT6plex); K14(TMT6plex)	FALSE	TRUE	1	3	ENSP00000378368.3	ENSP00000378368.3; ENSP00000463503.1; ENSP00000378366.2	0	3	0.5055	0	1	1	642.734	1926.19	0.56	0.00036	CID (Collision Induced Dissociation)	MS2	0	207.6	41.159	131.839	67231	030720_Total_Fraction_11.raw	0/0	2.75	0	2.073e-05	554591	Used	Unique	138.9	155	286.1	202.8
FALSE	High	Sequest HT (A2)	Unambiguous	[R].rPISADSAIMNPASk.[V]	N-Term(TMT6plex); K15(TMT6plex)	FALSE	TRUE	1	6	ENSP00000479606.1	ENSP00000462252.1; ENSP00000462592.1; ENSP00000479606.1; ENSP00000269122.3; ENSP00000376763.1; ENSP00000463336.1	0	3	0.5088	0	1	1	672.716	2016.13	1.02	0.00069	CID (Collision Induced Dissociation)	MS2	2.548	227.3	2.522	70.0855	31405	030720_Total_Fraction_3.raw	0/0	4.54	0	2.279e-05	726419	Used	Unique	218.9	229.4	191.3	217.5
FALSE	High	Sequest HT (A2)	Unambiguous	[K].dGAPGEPPLPGAEPPLAHPGTDk.[G]	N-Term(TMT6plex); K23(TMT6plex)	FALSE	TRUE	1	3	ENSP00000484229.1	ENSP00000482861.1; ENSP00000470237.1; ENSP00000484229.1	0	3	0.6542	0	1	1	893.478	2678.42	-0.01	-1e-05	CID (Collision Induced Dissociation)	MS2	39.897	175.3	36.384	82.3628	39727	030720_Total_Fraction_15.raw	0/0	5.09	0	2.603e-07	667970	Used	Unique	182.3	175.5	141.4	161.9
FALSE	High	Sequest HT (A2)	Unambiguous	[K].lSYLDVYLIHWPQGFk.[ST]	N-Term(TMT6plex); K16(TMT6plex)	FALSE	TRUE	2	3	ENSP00000352584.4; ENSP00000498877.1	ENSP00000352584.4; ENSP00000397009.2; ENSP00000498877.1	0	4	0.6828	0	1	1	610.099	2437.37	2.16	0.00132	CID (Collision Induced Dissociation)	MS2	2.09077	172	18.074	131.892	67254	030720_Total_Fraction_11.raw	0/0	4.76	0	9.07e-07	554601	Used	Not Unique	133.7	155.2	169.5	190.9
FALSE	High	Sequest HT (A2)	Unambiguous	[R].iIEVVDAIMTTAQSHQR.[T]	N-Term(TMT6plex)	FALSE	TRUE	1	3	ENSP00000370517.4	ENSP00000370517.4; ENSP00000370465.2; ENSP00000385880.2	0	3	0.7321	0	1	1	714.392	2141.16	1.97	0.0014	CID (Collision Induced Dissociation)	MS2	5.763	200.5	70	131.508	67088	030720_Total_Fraction_11.raw	0/0	6.27	0	5.308e-07	554522	Used	Unique	226.1	213.8	129.3	187.2
FALSE	High	Sequest HT (A2)	Unambiguous	[R].dIEQFTEFFENPAFRPDGLk.[L]	N-Term(TMT6plex); K20(TMT6plex)	FALSE	TRUE	1	5	ENSP00000256398.8	ENSP00000429180.1; ENSP00000256398.8; ENSP00000369711.4; ENSP00000428449.1; ENSP00000445558.1	0	4	0.5299	0	1	1	715.376	2858.48	2.12	0.00151	CID (Collision Induced Dissociation)	MS2	0	40	70	131.007	66876	030720_Total_Fraction_11.raw	0/0	5.02	0	2.678e-05	554420	Used	Unique	36	41.6	32.5	41
FALSE	High	Sequest HT (A2)	Unambiguous	[R].eTETVFVPVIQAGMEALk.[A]	N-Term(TMT6plex); K18(TMT6plex)	FALSE	TRUE	1	2	ENSP00000321845.6	ENSP00000437000.1; ENSP00000321845.6	0	3	0.5302	0	1	1	807.458	2420.36	3.15	0.00254	CID (Collision Induced Dissociation)	MS2	0	124.7	70	131.499	67084	030720_Total_Fraction_11.raw	0/0	4.64	0	7.132e-06	554520	Used	Unique	102.1	125.8	118.9	123.7
FALSE	High	Sequest HT (A2)	Unambiguous	[R].iPAEVLILNSIVLPHk.[E]	N-Term(TMT6plex); K16(TMT6plex)	FALSE	TRUE	1	2	ENSP00000363027.3	ENSP00000363027.3; ENSP00000363016.1	0	3	0.7425	0	1	1	738.806	2214.4	1.48	0.00109	CID (Collision Induced Dissociation)	MS2	34.5323	144.6	68.505	131.449	67063	030720_Total_Fraction_11.raw	0/0	5.98	0	6.908e-06	554510	Used	Unique	132	132.8	122.2	159
FALSE	High	Sequest HT (A2)	Unambiguous	[R].vRPcVVYGGADIGQQIR.[D]	N-Term(TMT6plex); C4(Carbamidomethyl)	FALSE	TRUE	2	18	ENSP00000336725.3; ENSP00000486306.1	ENSP00000494040.1; ENSP00000392494.2; ENSP00000494887.1; ENSP00000494952.1; ENSP00000495377.1; ENSP00000493819.1; ENSP00000496052.1; ENSP00000493475.1; ENSP00000336725.3; ENSP00000414281.3; ENSP00000496222.1; ENSP00000496663.1; ENSP00000487062.1; ENSP00000382840.3; ENSP00000496524.1; ENSP00000486443.1; ENSP00000494588.1; ENSP00000486306.1	0	3	0.7429	0	1	1	706.388	2117.15	-0.08	-6e-05	CID (Collision Induced Dissociation)	MS2	0	39.9	2.008	78.2361	36302	030720_Total_Fraction_7.raw	0/0	5.99	0	2.01e-06	849383	Used	Not Unique	45.7	48.4	22.8	33.2
FALSE	High	Sequest HT (A2)	Unambiguous	[K].vIHDNFGIVEGLMTTVHAITATQk.[T]	N-Term(TMT6plex); K24(TMT6plex)	FALSE	TRUE	1	3	ENSP00000229239.5	ENSP00000380065.1; ENSP00000380067.1; ENSP00000229239.5	0	4	0.6875	0	1	1	764.18	3053.7	4.52	0.00345	CID (Collision Induced Dissociation)	MS2	0	75.7	8.095	131.057	66897	030720_Total_Fraction_11.raw	0/0	5.28	0	6.965e-06	554430	Used	Unique	76.2	80.2	51.9	77.5
FALSE	High	Sequest HT (A2)	Unambiguous	[K].iLPTLEAVAALGNk.[V]	N-Term(TMT6plex); K14(TMT6plex)	FALSE	TRUE	1	3	ENSP00000355011.4	ENSP00000482909.1; ENSP00000355011.4; ENSP00000357673.4	0	2	0.5545	0	1	1	934.587	1868.17	2.84	0.00265	CID (Collision Induced Dissociation)	MS2	20.1392	93.5	70	131.086	66910	030720_Total_Fraction_11.raw	0/0	5.23	0	2.402e-05	554437	Used	Unique	88	95.7	88	80.9
FALSE	High	Sequest HT (A2)	Unambiguous	[R].qAGLLAVMAQMGcYVPAEVcR.[L]	N-Term(TMT6plex); C13(Carbamidomethyl); C20(Carbamidomethyl)	FALSE	TRUE	1	4	ENSP00000234420.4	ENSP00000446475.1; ENSP00000234420.4; ENSP00000477844.1; ENSP00000498629.1	0	3	0.6969	0	1	1	851.761	2553.27	0.93	0.00079	CID (Collision Induced Dissociation)	MS2	4.32775	34	47.125	131.112	66922	030720_Total_Fraction_11.raw	0/0	5.41	0	2.427e-06	554442	Used	Unique	34.2	30.9	24.4	39
FALSE	High	Sequest HT (A2)	Unambiguous	[K].iQVLGSLVSLEMGk.[I]	N-Term(TMT6plex); K14(TMT6plex)	FALSE	TRUE	1	12	ENSP00000490811.1	ENSP00000489686.1; ENSP00000489895.1; ENSP00000387123.3; ENSP00000490819.1; ENSP00000490655.1; ENSP00000490291.1; ENSP00000448593.1; ENSP00000490024.1; ENSP00000489725.1; ENSP00000490811.1; ENSP00000487936.1; ENSP00000449318.2	0	3	0.352	0	1	1	644.725	1932.16	0.09	6e-05	CID (Collision Induced Dissociation)	MS2	11.2657	286.7	70	131.145	66935	030720_Total_Fraction_11.raw	0/0	3.58	0	2.861e-05	554449	Used	Unique	204.6	241.3	346.6	288.8
FALSE	High	Sequest HT (A2)	Unambiguous	[K].hNVPDDGLPLQSQQLPQSGk.[E]	N-Term(TMT6plex); K20(TMT6plex)	FALSE	TRUE	1	2	ENSP00000385861.1	ENSP00000394266.1; ENSP00000385861.1	0	3	0.2423	0	1	1	872.81	2616.41	0.05	4e-05	CID (Collision Induced Dissociation)	MS2	51.1344	323.3	20.231	78.2457	36308	030720_Total_Fraction_7.raw	0/0	4.54	0	4.032e-06	849388	Not Used	Excluded by Method	386.2	367.4	199.6	265.1
FALSE	High	Sequest HT (A2)	Unambiguous	[R].lAGGNDVGIFVAGVLEDSPAAk.[E]	N-Term(TMT6plex); K22(TMT6plex)	FALSE	TRUE	1	5	ENSP00000484535.2	ENSP00000441202.2; ENSP00000481375.1; ENSP00000484535.2; ENSP00000482697.1; ENSP00000281537.7	0	3	0.5837	0	1	1	853.48	2558.42	0.49	0.00042	CID (Collision Induced Dissociation)	MS2	0	154.6	51.921	131.174	66948	030720_Total_Fraction_11.raw	0/0	5.26	0	1.595e-06	554455	Used	Unique	163.2	174.6	105	140
FALSE	High	Sequest HT (A2)	Unambiguous	[K].vIHDNFGIVEGLMTTVHAITATQk.[T]	N-Term(TMT6plex); K24(TMT6plex)	FALSE	TRUE	1	3	ENSP00000229239.5	ENSP00000380065.1; ENSP00000380067.1; ENSP00000229239.5	0	3	0.7107	0	1	1	1018.57	3053.7	3.23	0.00328	CID (Collision Induced Dissociation)	MS2	0	179.7	70	131.204	66962	030720_Total_Fraction_11.raw	0/0	7.88	0	2.306e-07	554461	Used	Unique	174.8	189.5	123.2	190.8
FALSE	High	Sequest HT (A2)	Unambiguous	[K].iQVLGSLVSLEMGk.[I]	N-Term(TMT6plex); K14(TMT6plex)	FALSE	TRUE	1	12	ENSP00000490811.1	ENSP00000489686.1; ENSP00000489895.1; ENSP00000387123.3; ENSP00000490819.1; ENSP00000490655.1; ENSP00000490291.1; ENSP00000448593.1; ENSP00000490024.1; ENSP00000489725.1; ENSP00000490811.1; ENSP00000487936.1; ENSP00000449318.2	0	2	0.7218	0	1	1	966.587	1932.17	2.87	0.00278	CID (Collision Induced Dissociation)	MS2	0	103.2	70	131.214	66966	030720_Total_Fraction_11.raw	0/0	5.5	0	7.833e-06	554463	Used	Unique	73.9	85.8	123.2	106.5
FALSE	High	Sequest HT (A2)	Unambiguous	[K].lTTDPDLILEVLR.[S]	N-Term(TMT6plex)	FALSE	TRUE	1	11	ENSP00000415464.3	ENSP00000340901.5; ENSP00000381490.2; ENSP00000446966.1; ENSP00000448756.1; ENSP00000482977.1; ENSP00000477974.1; ENSP00000293618.8; ENSP00000429781.1; ENSP00000429077.1; ENSP00000415464.3; ENSP00000430851.1	0	2	0.4545	0	1	1	864.011	1727.01	-0.66	-0.00057	CID (Collision Induced Dissociation)	MS2	0	452.6	70	131.267	66988	030720_Total_Fraction_11.raw	0/0	2.97	0	3.491e-05	554474	Used	Unique	515.4	496.2	249.2	446.9
FALSE	High	Sequest HT (A2)	Unambiguous	[R].fILLAcDGLFk.[V]	N-Term(TMT6plex); C6(Carbamidomethyl); K11(TMT6plex)	FALSE	TRUE	1	3	ENSP00000254654.3	ENSP00000254654.3; ENSP00000477542.1; ENSP00000406254.1	0	3	0.4463	0	1	1	585.681	1755.03	0.25	0.00014	CID (Collision Induced Dissociation)	MS2	0	274.2	70	131.269	66989	030720_Total_Fraction_11.raw	0/0	2.98	0	2.018e-05	554475	Used	Unique	280.4	277	194.5	283.2
FALSE	High	Sequest HT (A2)	Unambiguous	[K].tLAESALQLLYTAk.[E]	N-Term(TMT6plex); K14(TMT6plex)	FALSE	TRUE	1	1	ENSP00000316029.9	ENSP00000316029.9	0	2	0.6634	0	1	1	990.594	1980.18	1.17	0.00116	CID (Collision Induced Dissociation)	MS2	0	125.6	70	131.297	67001	030720_Total_Fraction_11.raw	0/0	5.08	0	6.146e-06	554480	Used	Unique	97.8	119.3	114.5	142.9
FALSE	High	Sequest HT (A2)	Unambiguous	[K].sALSGHLETVILGLLk.[T]	N-Term(TMT6plex); K16(TMT6plex)	FALSE	TRUE	2	15	ENSP00000453739.1; ENSP00000411352.2	ENSP00000454096.1; ENSP00000453556.1; ENSP00000452858.1; ENSP00000453694.1; ENSP00000453464.1; ENSP00000453739.1; ENSP00000346032.3; ENSP00000453663.1; ENSP00000411352.2; ENSP00000453770.1; ENSP00000453579.1; ENSP00000453356.1; ENSP00000453859.1; ENSP00000452981.1; ENSP00000453754.1	0	3	0.6074	0	1	1	703.773	2109.31	0.48	0.00034	CID (Collision Induced Dissociation)	MS2	13.1369	350.8	69.553	131.308	67006	030720_Total_Fraction_11.raw	0/0	3.77	0	1.509e-05	554483	Used	Not Unique	576.5	330.8	160.4	253.8
FALSE	High	Sequest HT (A2)	Unambiguous	[K].vQSLQATFGTFESILR.[S]	N-Term(TMT6plex)	FALSE	TRUE	1	1	ENSP00000367265.4	ENSP00000367265.4	0	3	0.7122	0	1	1	676.045	2026.12	1.56	0.00105	CID (Collision Induced Dissociation)	MS2	0	82.5	70	131.38	67037	030720_Total_Fraction_11.raw	0/0	4.03	0	6.114e-06	554497	Used	Unique	62.9	74	90	84.4
FALSE	High	Sequest HT (A2)	Unambiguous	[K].sEVPEDLAGFIELFQTPSHTk.[E]	N-Term(TMT6plex); K21(TMT6plex)	FALSE	TRUE	1	2	ENSP00000357643.3	ENSP00000357643.3; ENSP00000357642.3	0	3	0.6853	0	1	1	935.169	2803.49	0.55	0.00052	CID (Collision Induced Dissociation)	MS2	0	29.9	64.737	131.426	67054	030720_Total_Fraction_11.raw	0/0	6.8	0	1.79e-06	554505	Used	Unique	50.9	46.7	4.8	10
FALSE	High	Sequest HT (A2)	Unambiguous	[K].lNWLSVDFNNWk.[D]	N-Term(TMT6plex); K12(TMT6plex)	FALSE	TRUE	1	4	ENSP00000262033.6	ENSP00000414892.2; ENSP00000482075.1; ENSP00000389090.2; ENSP00000262033.6	0	3	0.6174	0	1	1	665.37	1994.1	2.72	0.00181	CID (Collision Induced Dissociation)	MS2	21.6199	108.9	70	131.488	67080	030720_Total_Fraction_11.raw	0/0	4.47	0	1.45e-05	554518	Used	Unique	103.6	102.3	91	114
FALSE	High	Sequest HT (A2)	Unambiguous	[K].vTGLTEGLVDVILYHQPDDk.[K]	N-Term(TMT6plex); K20(TMT6plex)	FALSE	TRUE	1	2	ENSP00000363745.3	ENSP00000474437.1; ENSP00000363745.3	0	3	0.6753	0	1	1	890.83	2670.47	-0.46	-0.00041	CID (Collision Induced Dissociation)	MS2	0	48.1	70	129.687	66325	030720_Total_Fraction_11.raw	0/0	5.39	0	1.425e-06	554162	Used	Unique	47.3	54.9	37.4	41.7
FALSE	High	Sequest HT (A2)	Unambiguous	[K].gLGTDEESILTLLTSR.[S]	N-Term(TMT6plex)	TRUE	TRUE	1	2	P08758	ENSP00000421421.1; P08758	0	2	0.6339	0	1	1	967.537	1934.07	0.71	0.00068	CID (Collision Induced Dissociation)	MS2	0	46.5	70	129.641	66307	030720_Total_Fraction_11.raw	0/0	5.08	0	6.401e-06	554154	Used	Unique	38.5	43.4	46.7	46.6
FALSE	High	Sequest HT (A2)	Unambiguous	[K].kMDPSTcASTGSVQWSR.[H]	N-Term(TMT6plex); K1(TMT6plex); C7(Carbamidomethyl)	FALSE	TRUE	1	1	ENSP00000260408.3	ENSP00000260408.3	1	3	0.6345	0	1	1	786.066	2356.18	1.8	0.00141	CID (Collision Induced Dissociation)	MS2	0	406.8	28.498	69.8723	31277	030720_Total_Fraction_3.raw	0/0	4.76	0	2.713e-06	726359	Used	Unique	349.6	431.3	350.7	402.8
FALSE	High	Sequest HT (A2)	Unambiguous	[K].tLQTDSIDSFETQR.[T]	N-Term(TMT6plex)	FALSE	TRUE	1	2	ENSP00000267163.4	ENSP00000497193.1; ENSP00000267163.4	0	2	0.5282	0	1	1	935.474	1869.94	0.38	0.00036	CID (Collision Induced Dissociation)	MS2	0	209.1	70	83.5513	40430	030720_Total_Fraction_15.raw	0/0	4.26	0	1.676e-05	668248	Used	Unique	214.7	230.2	137.4	206.7
FALSE	High	Sequest HT (A2)	Unambiguous	[R].dIcNDVLSLLEk.[F]	N-Term(TMT6plex); C3(Carbamidomethyl); K12(TMT6plex)	FALSE	TRUE	1	4	ENSP00000379281.3	ENSP00000379281.3; ENSP00000379278.2; ENSP00000430058.1; ENSP00000429041.1	0	3	0.4814	0	1	1	626.354	1877.05	0.89	0.00056	CID (Collision Induced Dissociation)	MS2	5.19479	384.2	70	128.074	65646	030720_Total_Fraction_11.raw	0/0	3.22	0	3.295e-05	553839	Used	Unique	355.1	363.2	356.1	374.6
FALSE	High	Sequest HT (A2)	Unambiguous	[K].vALVTGAAQGIGR.[A]	N-Term(TMT6plex)	FALSE	TRUE	1	7	ENSP00000296522.6	ENSP00000296522.6; ENSP00000398720.2; ENSP00000427699.1; ENSP00000425741.1; ENSP00000420892.1; ENSP00000443644.1; ENSP00000296521.7	0	3	0.5509	0	1	1	481.294	1441.87	-0.82	-0.00039	CID (Collision Induced Dissociation)	MS2	0	90.7	4.497	83.5449	40427	030720_Total_Fraction_15.raw	0/0	5.01	0	2.691e-05	668247	Used	Unique	63.1	70.7	108.1	100.4
FALSE	High	Sequest HT (A2)	Unambiguous	[K].aNLPVLPPVAVLPLGTGNDLAR.[C]	N-Term(TMT6plex)	FALSE	TRUE	1	3	ENSP00000377703.1	ENSP00000451743.1; ENSP00000377703.1; ENSP00000451518.1	0	3	0.6504	0	1	1	809.483	2426.44	0.84	0.00068	CID (Collision Induced Dissociation)	MS2	0	104.8	70	128.083	65650	030720_Total_Fraction_11.raw	0/0	3.69	0	1.031e-05	553841	Used	Unique	66.9	68.2	142.5	117.9
FALSE	High	Sequest HT (A2)	Unambiguous	[R].aAVATFLQSVQVPEFTPk.[S]	N-Term(TMT6plex); K18(TMT6plex)	FALSE	TRUE	1	2	ENSP00000338413.6	ENSP00000366481.3; ENSP00000338413.6	0	2	0.5678	0	1	1	1196.19	2391.37	0.47	0.00056	CID (Collision Induced Dissociation)	MS2	0	20.3	70	128.118	65662	030720_Total_Fraction_11.raw	0/0	4.28	0	2.772e-05	553847	Used	Unique	17.5	21.3	16.3	21.7
FALSE	High	Sequest HT (A2)	Unambiguous	[K].iVPEGEWGQFMDALR.[E]	N-Term(TMT6plex)	FALSE	TRUE	1	3	ENSP00000264670.6	ENSP00000264670.6; ENSP00000421783.1; ENSP00000420957.1	0	3	0.5793	0	1	1	659.677	1977.02	3.84	0.00253	CID (Collision Induced Dissociation)	MS2	10.4206	77.5	70	128.138	65671	030720_Total_Fraction_11.raw	0/0	4.16	0	3.075e-05	553851	Used	Unique	80.2	80.2	56.7	75.3
FALSE	High	Sequest HT (A2)	Unambiguous	[K].iVPEGEWGQFMDALR.[E]	N-Term(TMT6plex)	FALSE	TRUE	1	3	ENSP00000264670.6	ENSP00000264670.6; ENSP00000421783.1; ENSP00000420957.1	0	2	0.5959	0	1	1	989.013	1977.02	3.84	0.0038	CID (Collision Induced Dissociation)	MS2	0	81.1	70	128.157	65679	030720_Total_Fraction_11.raw	0/0	3.39	0	1.436e-05	553855	Used	Unique	78	91.1	54.3	82.6
FALSE	High	Sequest HT (A2)	Unambiguous	[K].tVLImELINNVAk.[A]	N-Term(TMT6plex); M5(Oxidation); K13(TMT6plex)	FALSE	TRUE	2	5	ENSP00000446677.1; ENSP00000262030.3	ENSP00000447571.2; ENSP00000446677.1; ENSP00000262030.3; ENSP00000448428.1; ENSP00000446489.1	0	2	0.5639	0	1	1	966.587	1932.17	3.31	0.0032	CID (Collision Induced Dissociation)	MS2	40.4649	48.7	70	128.17	65684	030720_Total_Fraction_11.raw	0/0	4.54	0	1.92e-05	553858	Used	Not Unique	37.7	36.1	52.2	58.1
FALSE	High	Sequest HT (A2)	Unambiguous	[K].tTVLLADINDFNTVNEIYk.[Q]	N-Term(TMT6plex); K19(TMT6plex)	FALSE	TRUE	1	3	ENSP00000254878.3	ENSP00000428596.1; ENSP00000430482.1; ENSP00000254878.3	0	3	0.5671	0	1	1	881.159	2641.46	5.68	0.005	CID (Collision Induced Dissociation)	MS2	0	61.9	70	128.176	65687	030720_Total_Fraction_11.raw	0/0	4.92	0	5.59e-06	553859	Used	Unique	47.8	45.9	68.5	71.6
FALSE	High	Sequest HT (A2)	Unambiguous	[K].gVLLEIEDLQVNQFk.[N]	N-Term(TMT6plex); K15(TMT6plex)	FALSE	TRUE	1	2	ENSP00000268182.5	ENSP00000453181.1; ENSP00000268182.5	0	3	0.6675	0	1	1	735.097	2203.28	0.75	0.00055	CID (Collision Induced Dissociation)	MS2	0	207.9	24.746	128.196	65696	030720_Total_Fraction_11.raw	0/0	4	0	1.67e-05	553863	Used	Unique	198.5	206.7	177.3	201.6
FALSE	High	Sequest HT (A2)	Unambiguous	[K].gVLLEIEDLQVNQFk.[N]	N-Term(TMT6plex); K15(TMT6plex)	FALSE	TRUE	1	2	ENSP00000268182.5	ENSP00000453181.1; ENSP00000268182.5	0	2	0.6976	0	1	1	1102.14	2203.28	1.5	0.00165	CID (Collision Induced Dissociation)	MS2	0	21.6	70	128.305	65742	030720_Total_Fraction_11.raw	0/0	5.06	0	2.478e-05	553886	Used	Unique	20.4	21.5	19.3	20.2
FALSE	High	Sequest HT (A2)	Unambiguous	[K].sPPYTAFLGNLPYDVTEESIk.[E]	N-Term(TMT6plex); K21(TMT6plex)	FALSE	TRUE	1	9	ENSP00000388806.3	ENSP00000448365.1; ENSP00000449746.1; ENSP00000388806.3; ENSP00000447192.1; ENSP00000262056.9; ENSP00000448399.1; ENSP00000412530.3; ENSP00000448980.1; ENSP00000450324.1	0	4	0.5352	0	1	1	700.629	2799.49	2.55	0.00178	CID (Collision Induced Dissociation)	MS2	36.2427	37.9	70	128.335	65755	030720_Total_Fraction_11.raw	0/0	3.55	0	1.36e-05	553892	Used	Unique	37.9	41.7	26.1	37.3
FALSE	High	Sequest HT (A2)	Unambiguous	[K].lVPLLDTGDIIIDGGNSEYR.[D]	N-Term(TMT6plex)	FALSE	TRUE	1	3	ENSP00000270776.8	ENSP00000466574.1; ENSP00000466358.1; ENSP00000270776.8	0	3	0.6118	0	1	1	797.099	2389.28	0.13	0.0001	CID (Collision Induced Dissociation)	MS2	17.9554	83.5	32.033	128.379	65774	030720_Total_Fraction_11.raw	0/0	4.74	0	1.647e-05	553900	Used	Unique	83.4	85.1	76.1	70.1
FALSE	High	Sequest HT (A2)	Unambiguous	[R].iQIVGLTELQSLAVGPR.[V]	N-Term(TMT6plex)	FALSE	TRUE	1	2	ENSP00000262374.4	ENSP00000467538.1; ENSP00000262374.4	0	3	0.6091	0	1	1	675.075	2023.21	-0.04	-3e-05	CID (Collision Induced Dissociation)	MS2	5.72087	67	39.533	128.415	65790	030720_Total_Fraction_11.raw	0/0	4.4	0	2.788e-06	553908	Used	Unique	66.1	71.2	50.5	65
FALSE	High	Sequest HT (A2)	Unambiguous	[R].aGGIETIANEYSDR.[C]	N-Term(TMT6plex)	FALSE	TRUE	1	3	ENSP00000302961.2	ENSP00000302961.2; ENSP00000478102.1; ENSP00000481686.1	0	2	0.6485	0	1	1	862.937	1724.87	0.3	0.00026	CID (Collision Induced Dissociation)	MS2	0	51.6	4.345	83.4973	40392	030720_Total_Fraction_15.raw	0/0	4.78	0	2.132e-05	668232	Used	Unique	48.4	50.3	43.4	52.6
FALSE	High	Sequest HT (A2)	Unambiguous	[K].aLTSQLTDEELAQGR.[L]	N-Term(TMT6plex)	FALSE	TRUE	1	6	ENSP00000321070.5	ENSP00000321070.5; ENSP00000492085.1; ENSP00000491954.1; ENSP00000492272.1; ENSP00000491152.1; ENSP00000492393.1	0	3	0.6078	0	1	1	621.001	1860.99	0.35	0.00022	CID (Collision Induced Dissociation)	MS2	0	50.9	3.652	83.5581	40433	030720_Total_Fraction_15.raw	0/0	4.64	0	2.671e-05	668249	Used	Unique	38	52	51	50.9
FALSE	High	Sequest HT (A2)	Unambiguous	[K].lDFSTGNFNVLAVR.[I]	N-Term(TMT6plex)	FALSE	TRUE	1	2	ENSP00000262213.2	ENSP00000262213.2; ENSP00000428052.1	0	3	0.5652	0	1	1	594.663	1781.97	0.08	5e-05	CID (Collision Induced Dissociation)	MS2	3.67853	88.4	15.769	115.818	59310	030720_Total_Fraction_8.raw	0/0	4.6	0	2.165e-06	890581	Used	Unique	80.2	93.5	87.7	71.5
FALSE	High	Sequest HT (A2)	Unambiguous	[R].iDGAVIPDHWLDPSAVWEVk.[C]	N-Term(TMT6plex); K20(TMT6plex)	FALSE	TRUE	1	3	ENSP00000442841.1	ENSP00000442841.1; ENSP00000441531.1; ENSP00000263274.6	0	3	0.6347	0	1	1	902.498	2705.48	3.43	0.00309	CID (Collision Induced Dissociation)	MS2	0	128.3	70	127.998	65613	030720_Total_Fraction_11.raw	0/0	4.38	0	8.003e-06	553824	Used	Unique	128.5	130.1	81.1	144.7
FALSE	High	Sequest HT (A2)	Unambiguous	[K].aLTSQLTDEELAQGR.[L]	N-Term(TMT6plex)	FALSE	TRUE	1	6	ENSP00000321070.5	ENSP00000321070.5; ENSP00000492085.1; ENSP00000491954.1; ENSP00000492272.1; ENSP00000491152.1; ENSP00000492393.1	0	2	0.6419	0	1	1	930.997	1860.99	-0.1	-9e-05	CID (Collision Induced Dissociation)	MS2	0	60.4	12.198	83.5597	40434	030720_Total_Fraction_15.raw	0/0	4.97	0	1.383e-05	668250	Used	Unique	50.9	54.9	57.8	64.5
FALSE	High	Sequest HT (A2)	Unambiguous	[K].sPLQTIGEEQTQNPYTELLVLk.[A]	N-Term(TMT6plex); K22(TMT6plex)	FALSE	TRUE	1	11	ENSP00000296679.4	ENSP00000425813.1; ENSP00000424327.1; ENSP00000426141.1; ENSP00000422922.1; ENSP00000426499.1; ENSP00000296679.4; ENSP00000427652.1; ENSP00000423462.1; ENSP00000427219.1; ENSP00000426937.1; ENSP00000425249.1	0	3	0.5013	0	1	1	987.222	2959.65	4.05	0.004	CID (Collision Induced Dissociation)	MS2	0	32.8	70	127.605	65442	030720_Total_Fraction_11.raw	0/0	3.95	0	1.275e-05	553742	Used	Unique	33.1	35.3	20.7	35
FALSE	High	Sequest HT (A2)	Unambiguous	[R].sPYTVTVGQAcNPSAcR.[A]	N-Term(TMT6plex); C11(Carbamidomethyl); C16(Carbamidomethyl)	FALSE	TRUE	1	5	ENSP00000358866.3	ENSP00000358866.3; ENSP00000353467.4; ENSP00000480593.1; ENSP00000408921.1; ENSP00000358872.4	0	3	0.6168	0	1	1	699.674	2097.01	0.87	0.00061	CID (Collision Induced Dissociation)	MS2	0	50.9	20.578	69.6284	31134	030720_Total_Fraction_3.raw	0/0	4.28	0	1.455e-05	726292	Used	Unique	50.8	53.3	41	47
FALSE	High	Sequest HT (A2)	Unambiguous	[R].lIGQQGLVDGLFLVR.[E]	N-Term(TMT6plex)	FALSE	TRUE	1	2	ENSP00000403459.2	ENSP00000403459.2; ENSP00000377761.3	0	3	0.6353	0	1	1	619.711	1857.12	2.04	0.00126	CID (Collision Induced Dissociation)	MS2	7.29959	39.5	70	127.642	65458	030720_Total_Fraction_11.raw	0/0	4.25	0	1.366e-05	553749	Used	Unique	31.3	28.1	43.9	45.8
FALSE	High	Sequest HT (A2)	Unambiguous	[R].iATETDQIGSEIIEELGEQR.[D]	N-Term(TMT6plex)	FALSE	TRUE	1	3	ENSP00000450731.1	ENSP00000450731.1; ENSP00000451661.1; ENSP00000451759.1	0	3	0.5351	0	1	1	820.763	2460.27	2.85	0.00234	CID (Collision Induced Dissociation)	MS2	31.7974	8.1	70	127.68	65474	030720_Total_Fraction_11.raw	0/0	5.27	0	1.096e-05	553757	Not Used	Excluded by Method	4.9	6.8	8.8	10.2
FALSE	High	Sequest HT (A2)	Unambiguous	[R].aAVATFLQSVQVPEFTPk.[S]	N-Term(TMT6plex); K18(TMT6plex)	FALSE	TRUE	1	2	ENSP00000338413.6	ENSP00000366481.3; ENSP00000338413.6	0	4	0.3802	0	1	1	598.598	2391.37	1.22	0.00073	CID (Collision Induced Dissociation)	MS2	12.7431	169.4	42.967	127.747	65503	030720_Total_Fraction_11.raw	0/0	3.63	0	2.401e-05	553771	Used	Unique	152.9	154.1	153.6	178.8
FALSE	High	Sequest HT (A2)	Unambiguous	[K].ePAPDSGLLGLFQGQNSLLH.[-]	N-Term(TMT6plex)	FALSE	TRUE	1	3	ENSP00000085068.2	ENSP00000085068.2; ENSP00000406364.1; ENSP00000401726.1	0	3	0.5381	0	1	1	774.749	2322.23	1.07	0.00083	CID (Collision Induced Dissociation)	MS2	70.8513	47.6	70	127.752	65506	030720_Total_Fraction_11.raw	0/0	4.72	0	1.132e-05	553772	Not Used	Excluded by Method	29.7	36.9	61.2	52
FALSE	High	Sequest HT (A2)	Unambiguous	[R].lIGQQGLVDGLFLVR.[E]	N-Term(TMT6plex)	FALSE	TRUE	1	2	ENSP00000403459.2	ENSP00000403459.2; ENSP00000377761.3	0	2	0.5472	0	1	1	929.063	1857.12	1.23	0.00114	CID (Collision Induced Dissociation)	MS2	14.0078	5.5	70	127.771	65514	030720_Total_Fraction_11.raw	0/0	3.6	0	1.451e-05	553776	Not Used	Excluded by Method	3.9	8.3	4.9	3.8
FALSE	High	Sequest HT (A2)	Unambiguous	[K].dATNVGDEGGFAPNILENk.[E]	N-Term(TMT6plex); K19(TMT6plex)	FALSE	TRUE	1	2	ENSP00000234590.4	ENSP00000495530.1; ENSP00000234590.4	0	3	0.6565	0	1	1	807.089	2419.25	0.32	0.00026	CID (Collision Induced Dissociation)	MS2	0	253.2	17.137	99.3481	48441	030720_Total_Fraction_4.raw	0/0	5.24	0	1.671e-06	764155	Used	Unique	229.8	242.4	225.2	258
FALSE	High	Sequest HT (A2)	Unambiguous	[R].kSEIEYYAMLAk.[T]	N-Term(TMT6plex); K1(TMT6plex); K12(TMT6plex)	FALSE	TRUE	1	2	ENSP00000287038.3	ENSP00000429483.1; ENSP00000287038.3	1	3	0.5985	0	1	1	711.746	2133.22	0.38	0.00027	CID (Collision Induced Dissociation)	MS2	0	158.1	10.42	99.3417	48437	030720_Total_Fraction_4.raw	0/0	4.06	0	3.222e-05	764152	Used	Unique	164.1	182.7	116	132.8
FALSE	High	Sequest HT (A2)	Unambiguous	[R].aAVATFLQSVQVPEFTPk.[S]	N-Term(TMT6plex); K18(TMT6plex)	FALSE	TRUE	1	2	ENSP00000338413.6	ENSP00000366481.3; ENSP00000338413.6	0	3	0.5038	0	1	1	797.795	2391.37	0.74	0.00059	CID (Collision Induced Dissociation)	MS2	45.4393	368.1	16.664	127.801	65527	030720_Total_Fraction_11.raw	0/0	2.66	0	1.085e-05	553782	Used	Unique	320	321.2	355.3	393.1
FALSE	High	Sequest HT (A2)	Unambiguous	[R].tAGQPEGGPGADFGQScFPAEAGR.[D]	N-Term(TMT6plex); C17(Carbamidomethyl)	FALSE	TRUE	1	2	ENSP00000457411.1	ENSP00000457411.1; ENSP00000219473.7	0	2	0.7718	0	1	1	1297.1	2593.2	0.95	0.00123	CID (Collision Induced Dissociation)	MS2	0	88.6	69.438	83.5731	40443	030720_Total_Fraction_15.raw	0/0	5.17	0	6.149e-06	668255	Used	Unique	86	100.8	57	90.4
FALSE	High	Sequest HT (A2)	Unambiguous	[R].mTDQEAIQDLWQWR.[K]	N-Term(TMT6plex); M1(Oxidation)	FALSE	TRUE	2	2	ENSP00000341168.6; ENSP00000296930.5	ENSP00000341168.6; ENSP00000296930.5	0	3	0.6634	0	1	1	689.005	2065	-0.19	-0.00013	CID (Collision Induced Dissociation)	MS2	3.83165	92.2	10.394	115.847	59329	030720_Total_Fraction_8.raw	0/0	5.05	0	1.228e-05	890590	Used	Not Unique	101.4	106.6	70.9	68.2
FALSE	High	Sequest HT (A2)	Unambiguous	[R].lSVPMPLPTVLLDR.[K]	N-Term(TMT6plex)	FALSE	TRUE	1	3	ENSP00000441858.2	ENSP00000400855.3; ENSP00000441858.2; ENSP00000251076.5	0	2	0.5056	0	1	1	890.536	1780.07	2.72	0.00242	CID (Collision Induced Dissociation)	MS2	0	81.5	70	127.92	65581	030720_Total_Fraction_11.raw	0/0	3.54	0	1.967e-05	553808	Used	Unique	74.5	80.5	69.1	83.7
FALSE	High	Sequest HT (A2)	Unambiguous	[R].aGFADPDDFTLGAGPR.[F]	N-Term(TMT6plex)	FALSE	TRUE	1	3	ENSP00000499217.1	ENSP00000499217.1; ENSP00000488269.1; ENSP00000478790.1	0	2	0.6635	0	1	1	918.46	1835.91	0.26	0.00023	CID (Collision Induced Dissociation)	MS2	35.0983	245.2	56.861	99.3271	48428	030720_Total_Fraction_4.raw	0/0	4.25	0	4.042e-06	764148	Used	Unique	243.4	256	195.8	229.2
FALSE	High	Sequest HT (A2)	Unambiguous	[K].vVLEAPLITESALEVVR.[K]	N-Term(TMT6plex)	FALSE	TRUE	1	2	ENSP00000245934.7	ENSP00000478599.1; ENSP00000245934.7	0	3	0.6371	0	1	1	689.747	2067.23	0.19	0.00013	CID (Collision Induced Dissociation)	MS2	41.5832	18.8	70	127.942	65590	030720_Total_Fraction_11.raw	0/0	4.74	0	3.218e-05	553813	Used	Unique	18.4	21.5	12.6	18.6
FALSE	High	Sequest HT (A2)	Unambiguous	[K].lDLITVEAFkPILSTR.[S]	N-Term(TMT6plex); K10(TMT6plex)	FALSE	TRUE	1	2	ENSP00000329915.3	ENSP00000329915.3; ENSP00000370286.2	0	3	0.5845	0	1	1	758.802	2274.39	3.16	0.00239	CID (Collision Induced Dissociation)	MS2	18.8594	130.8	70	127.956	65596	030720_Total_Fraction_11.raw	0/0	4.14	0	1.359e-05	553815	Used	Unique	155.2	150.6	75.6	111.6
FALSE	High	Sequest HT (A2)	Unambiguous	[R].iQIVGLTELQSLAVGPR.[V]	N-Term(TMT6plex)	FALSE	TRUE	1	2	ENSP00000262374.4	ENSP00000467538.1; ENSP00000262374.4	0	2	0.7287	0	1	1	1012.11	2023.21	1.06	0.00107	CID (Collision Induced Dissociation)	MS2	0	14.4	70	128.487	65821	030720_Total_Fraction_11.raw	0/0	4.46	0	3.136e-05	553922	Used	Unique	13.7	15.8	9.1	15.7
FALSE	High	Sequest HT (A2)	Unambiguous	[K].lVPLLDTGDIIIDGGNSEYR.[D]	N-Term(TMT6plex)	FALSE	TRUE	1	3	ENSP00000270776.8	ENSP00000466574.1; ENSP00000466358.1; ENSP00000270776.8	0	2	0.7222	0	1	1	1195.14	2389.28	0.13	0.00016	CID (Collision Induced Dissociation)	MS2	0	9.4	70	128.496	65825	030720_Total_Fraction_11.raw	0/0	4.5	0	9.835e-06	553924	Not Used	Excluded by Method	8.8	8.1	8.7	9.9
FALSE	High	Sequest HT (A2)	Unambiguous	[R].eDINSLcMTVVQNLMER.[N]	N-Term(TMT6plex); C7(Carbamidomethyl)	FALSE	TRUE	1	2	ENSP00000322706.6	ENSP00000322706.6; ENSP00000427339.1	0	3	0.4902	0	1	1	761.045	2281.12	1.35	0.00102	CID (Collision Induced Dissociation)	MS2	0	68.1	70	128.521	65836	030720_Total_Fraction_11.raw	0/0	4.59	0	7.89e-06	553929	Used	Unique	76.1	75.3	37.1	68.5
FALSE	High	Sequest HT (A2)	Unambiguous	[K].mDAPDGcPPAVYEVMk.[N]	N-Term(TMT6plex); C7(Carbamidomethyl); K16(TMT6plex)	FALSE	TRUE	1	1	ENSP00000414764.2	ENSP00000414764.2	0	2	0.7236	0	1	1	1119.55	2238.1	-0.78	-0.00087	CID (Collision Induced Dissociation)	MS2	0	295.7	21.596	99.256	48387	030720_Total_Fraction_4.raw	0/0	4.92	0	1.332e-05	764129	Used	Unique	286.4	287.5	245.6	296
FALSE	High	Sequest HT (A2)	Unambiguous	[K].sETSGSFEDALLAIVk.[C]	N-Term(TMT6plex); K16(TMT6plex)	FALSE	TRUE	1	2	ENSP00000377833.4	ENSP00000386756.1; ENSP00000377833.4	0	2	0.6838	0	1	1	1063.1	2125.19	2.86	0.00304	CID (Collision Induced Dissociation)	MS2	0	20.5	70	129.075	66068	030720_Total_Fraction_11.raw	0/0	5.85	0	1.36e-06	554040	Used	Unique	14.8	13.7	25.3	23.5
FALSE	High	Sequest HT (A2)	Unambiguous	[R].iFANTPDSGcVLGMR.[K]	N-Term(TMT6plex); C10(Carbamidomethyl)	FALSE	TRUE	1	5	ENSP00000449426.1	ENSP00000448177.1; ENSP00000449426.1; ENSP00000496597.1; ENSP00000446829.3; ENSP00000345771.6	0	2	0.4771	0	1	1	933.974	1866.94	0.39	0.00037	CID (Collision Induced Dissociation)	MS2	11.2006	159.5	13.308	99.2327	48372	030720_Total_Fraction_4.raw	0/0	4.59	0	9.763e-06	764121	Used	Unique	126.7	145.5	155.1	175
FALSE	High	Sequest HT (A2)	Unambiguous	[K].iIVDTYGGWGAHGGGAFSGk.[D]	N-Term(TMT6plex); K20(TMT6plex)	FALSE	TRUE	1	3	ENSP00000303147.3	ENSP00000361287.3; ENSP00000303147.3; ENSP00000386353.1	0	3	0.6738	0	1	1	803.431	2408.28	1.08	0.00087	CID (Collision Induced Dissociation)	MS2	27.4373	74.2	4.891	99.23	48370	030720_Total_Fraction_4.raw	0/0	6.04	0	7.012e-06	764119	Used	Unique	99.7	78.2	40.7	61
FALSE	High	Sequest HT (A2)	Unambiguous	[K].gVDEATIIDILTk.[R]	N-Term(TMT6plex); K13(TMT6plex)	FALSE	TRUE	1	3	ENSP00000257497.6	ENSP00000414013.1; ENSP00000412489.1; ENSP00000257497.6	0	2	0.449	0	1	1	923.552	1846.1	1.68	0.00155	CID (Collision Induced Dissociation)	MS2	0	210.3	70	129.136	66094	030720_Total_Fraction_11.raw	0/0	4.41	0	2.077e-05	554053	Used	Unique	204.8	188.6	187.9	212.2
FALSE	High	Sequest HT (A2)	Unambiguous	[R].lLYVQELLEDGQMDQFHk.[A]	N-Term(TMT6plex); K18(TMT6plex)	FALSE	TRUE	1	1	ENSP00000243903.4	ENSP00000243903.4	0	3	0.5975	0	1	1	888.811	2664.42	3.07	0.00272	CID (Collision Induced Dissociation)	MS2	0	9.9	70	129.204	66123	030720_Total_Fraction_11.raw	0/0	6.51	0	1.627e-06	554067	Not Used	Excluded by Method	10.2	13.7	4.7	8.7
FALSE	High	Sequest HT (A2)	Unambiguous	[K].qLWGLLIEETEk.[R]	N-Term(TMT6plex); K12(TMT6plex)	FALSE	TRUE	2	3	ENSP00000349259.4; ENSP00000334156.5	ENSP00000349259.4; ENSP00000479037.1; ENSP00000334156.5	0	2	0.4919	0	1	1	959.06	1917.11	1.43	0.00137	CID (Collision Induced Dissociation)	MS2	0	81.4	70	129.226	66133	030720_Total_Fraction_11.raw	0/0	4.33	0	3.385e-05	554072	Used	Not Unique	83.9	86.8	73.3	62.3
FALSE	High	Sequest HT (A2)	Unambiguous	[K].fPVFNMSYNPAENAVLLcTR.[A]	N-Term(TMT6plex); C18(Carbamidomethyl)	FALSE	TRUE	1	8	ENSP00000241704.7	ENSP00000497433.1; ENSP00000357048.3; ENSP00000498061.1; ENSP00000498078.1; ENSP00000241704.7; ENSP00000497495.1; ENSP00000497231.1; ENSP00000497257.1	0	3	0.6433	0	1	1	858.102	2572.29	1.52	0.0013	CID (Collision Induced Dissociation)	MS2	0	25.7	70	129.393	66203	030720_Total_Fraction_11.raw	0/0	4.57	0	1.433e-05	554105	Used	Unique	29	23.5	20.1	24.5
FALSE	High	Sequest HT (A2)	Unambiguous	[R].sTGEAFVQFASQEIAEk.[A]	N-Term(TMT6plex); K17(TMT6plex)	FALSE	TRUE	2	10	ENSP00000327539.6; ENSP00000361927.2	ENSP00000426275.1; ENSP00000492076.2; ENSP00000427388.1; ENSP00000428620.1; ENSP00000430970.1; ENSP00000327539.6; ENSP00000424087.1; ENSP00000427986.1; ENSP00000361927.2; ENSP00000430156.1	0	3	0.5204	0	1	1	767.411	2300.22	1.01	0.00077	CID (Collision Induced Dissociation)	MS2	5.54396	60.4	12.793	115.72	59258	030720_Total_Fraction_8.raw	0/0	4.65	0	2.17e-05	890555	Used	Not Unique	59.1	65.7	50.2	52.6
FALSE	High	Sequest HT (A2)	Unambiguous	[K].vEWSAFLEAADNLR.[L]	N-Term(TMT6plex)	FALSE	TRUE	1	3	ENSP00000438349.1	ENSP00000441279.1; ENSP00000438349.1; ENSP00000440437.1	0	2	0.5444	0	1	1	925.488	1849.97	2.21	0.00205	CID (Collision Induced Dissociation)	MS2	0	21	70	129.458	66229	030720_Total_Fraction_11.raw	0/0	5.29	0	1.942e-05	554117	Used	Unique	22.2	20.9	13.4	22.7
FALSE	High	Sequest HT (A2)	Unambiguous	[K].vHkEDDGVPVIcQVEHPAVTGNLQTQR.[Y]	N-Term(TMT6plex); K3(TMT6plex); C12(Carbamidomethyl)	FALSE	TRUE	1	9	ENSP00000329797.6	ENSP00000439176.1; ENSP00000395359.2; ENSP00000483648.1; ENSP00000439817.1; ENSP00000440322.1; ENSP00000442387.1; ENSP00000329797.6; ENSP00000484516.1; ENSP00000442001.1	1	4	0.5818	0	1	1	871.964	3484.83	-0.92	-0.00081	CID (Collision Induced Dissociation)	MS2	10.5815	153.2	20.898	78.1037	36215	030720_Total_Fraction_7.raw	0/0	4.4	0	7.946e-06	849344	Used	Unique	111.7	109.6	191.6	165.4
FALSE	High	Sequest HT (A2)	Unambiguous	[R].eELQNLIQSLEAANk.[V]	N-Term(TMT6plex); K15(TMT6plex)	FALSE	TRUE	1	1	ENSP00000370984.4	ENSP00000370984.4	0	3	0.5526	0	1	1	720.076	2158.21	0.5	0.00036	CID (Collision Induced Dissociation)	MS2	0	53.7	70	129.5	66246	030720_Total_Fraction_11.raw	0/0	4.18	0	9.596e-06	554125	Used	Unique	49	54.9	43.5	55.2
FALSE	High	Sequest HT (A2)	Unambiguous	[K].aDAVQDSEMVELVELEIR.[E]	N-Term(TMT6plex)	FALSE	TRUE	1	1	ENSP00000322439.3	ENSP00000322439.3	0	3	0.622	0	1	1	759.063	2275.17	2.1	0.0016	CID (Collision Induced Dissociation)	MS2	67.2806	26	70	129.513	66251	030720_Total_Fraction_11.raw	0/0	4.92	0	3.078e-05	554128	Not Used	Excluded by Method	26.5	23.5	23.1	25
FALSE	High	Sequest HT (A2)	Unambiguous	[R].dPELLEGTcTPVQLVALIR.[H]	N-Term(TMT6plex); C9(Carbamidomethyl)	FALSE	TRUE	1	2	ENSP00000361064.4	ENSP00000361062.4; ENSP00000361064.4	0	3	0.6639	0	1	1	785.106	2353.3	1.01	0.00079	CID (Collision Induced Dissociation)	MS2	0	12.5	70	129.523	66255	030720_Total_Fraction_11.raw	0/0	4.88	0	2.364e-05	554130	Used	Unique	13	9.3	11.6	13.1
FALSE	High	Sequest HT (A2)	Unambiguous	[K].vAcITEQVLTLVNk.[R]	N-Term(TMT6plex); C3(Carbamidomethyl); K14(TMT6plex)	FALSE	TRUE	1	2	ENSP00000296255.3	ENSP00000417529.1; ENSP00000296255.3	0	2	0.6489	0	1	1	1023.61	2046.2	-0.19	-0.0002	CID (Collision Induced Dissociation)	MS2	0	36.9	70	129.619	66297	030720_Total_Fraction_11.raw	0/0	5.24	0	5.186e-06	554150	Used	Unique	32.5	32.9	36.3	37.5
FALSE	High	Sequest HT (A2)	Unambiguous	[R].kFQGMNQEQAMAk.[Y]	N-Term(TMT6plex); K1(TMT6plex); K13(TMT6plex)	FALSE	TRUE	1	3	ENSP00000274203.10	ENSP00000274203.10; ENSP00000421280.1; ENSP00000421170.1	1	3	0.6966	0	1	1	733.407	2198.21	2.18	0.0016	CID (Collision Induced Dissociation)	MS2	8.00071	176.8	18.934	69.8282	31247	030720_Total_Fraction_3.raw	0/0	5.57	0	1.223e-05	726344	Used	Unique	146.9	162.2	163.5	194.8
FALSE	High	Sequest HT (A2)	Unambiguous	[K].iTGEAFVQFASQELAEk.[A]	N-Term(TMT6plex); K17(TMT6plex)	FALSE	TRUE	1	1	ENSP00000349573.4	ENSP00000349573.4	0	3	0.5752	0	1	1	776.096	2326.27	1.87	0.00145	CID (Collision Induced Dissociation)	MS2	36.9867	66.6	70	128.964	66022	030720_Total_Fraction_11.raw	0/0	4.52	0	8.575e-06	554018	Used	Unique	61.3	65.1	57.7	67.3
FALSE	High	Sequest HT (A2)	Unambiguous	[K].tGDLGDINAEQLPGR.[E]	N-Term(TMT6plex)	FALSE	TRUE	1	2	ENSP00000380460.3	ENSP00000429372.1; ENSP00000380460.3	0	2	0.6306	0	1	1	892.971	1784.93	0.48	0.00043	CID (Collision Induced Dissociation)	MS2	100	189.1	6.432	83.1388	40207	030720_Total_Fraction_15.raw	0/0	3.79	0	2.753e-05	668166	Not Used	Excluded by Method	174.3	180.7	162.9	195.8
FALSE	High	Sequest HT (A2)	Unambiguous	[K].eAPAEGEAAEPGSPTAAEGEAASAASSTSSPk.[A]	N-Term(TMT6plex); K32(TMT6plex)	FALSE	TRUE	1	1	ENSP00000478061.1	ENSP00000478061.1	0	3	0.6624	0	1	1	1125.21	3373.63	-0.49	-0.00055	CID (Collision Induced Dissociation)	MS2	0	295.3	21.443	78.0105	36159	030720_Total_Fraction_7.raw	0/0	3.94	0	8.072e-06	849316	Used	Unique	224.7	241.6	330.6	317.8
FALSE	High	Sequest HT (A2)	Unambiguous	[K].vHkEDDGVPVIcQVEHPAVTGNLQTQR.[Y]	N-Term(TMT6plex); K3(TMT6plex); C12(Carbamidomethyl)	FALSE	TRUE	1	9	ENSP00000329797.6	ENSP00000439176.1; ENSP00000395359.2; ENSP00000483648.1; ENSP00000439817.1; ENSP00000440322.1; ENSP00000442387.1; ENSP00000329797.6; ENSP00000484516.1; ENSP00000442001.1	1	5	0.4345	0	1	1	697.774	3484.84	1.24	0.00087	CID (Collision Induced Dissociation)	MS2	22.6579	87.9	3.144	77.9285	36112	030720_Total_Fraction_7.raw	0/0	2.9	0	1.553e-05	849293	Used	Unique	54.7	58.1	113.4	105.8
FALSE	High	Sequest HT (A2)	Unambiguous	[R].rPLVLQLVNATTEYAEFLHck.[G]	N-Term(TMT6plex); C20(Carbamidomethyl); K21(TMT6plex)	FALSE	TRUE	2	9	ENSP00000362014.3; ENSP00000486525.1	ENSP00000486437.1; ENSP00000490285.1; ENSP00000489985.1; ENSP00000362014.3; ENSP00000489096.1; ENSP00000345680.7; ENSP00000420045.1; ENSP00000419225.1; ENSP00000486525.1	0	4	0.5943	0	1	1	740.917	2960.65	0.91	0.00067	CID (Collision Induced Dissociation)	MS2	6.37375	56.8	70	128.537	65843	030720_Total_Fraction_11.raw	0/0	4.88	0	8.609e-07	553932	Used	Not Unique	43	52.1	59.2	60.1
FALSE	High	Sequest HT (A2)	Unambiguous	[R].kAGTQIENIEEDFRDGLk.[L]	N-Term(TMT6plex); K1(TMT6plex); K18(TMT6plex)	FALSE	TRUE	1	7	ENSP00000193403.6	ENSP00000414272.2; ENSP00000451086.1; ENSP00000193403.6; ENSP00000377941.4; ENSP00000439828.2; ENSP00000452423.1; ENSP00000450764.1	2	4	0.5941	0	1	1	688.388	2750.53	1.07	0.00074	CID (Collision Induced Dissociation)	MS2	2.84751	127.8	2.107	97.1116	48748	030720_Total_Fraction_6.raw	0/0	4.41	0	2.897e-05	824570	Used	Unique	109.4	128	111.8	133.1
FALSE	High	Sequest HT (A2)	Unambiguous	[K].lHDINAQLVEDQGFLDTLk.[D]	N-Term(TMT6plex); K19(TMT6plex)	FALSE	TRUE	1	4	ENSP00000387612.1	ENSP00000319361.7; ENSP00000387612.1; ENSP00000384194.1; ENSP00000400022.1	0	3	0.692	0	1	1	876.485	2627.44	-1.14	-0.001	CID (Collision Induced Dissociation)	MS2	4.27538	133.4	13.254	115.812	59306	030720_Total_Fraction_8.raw	0/0	5.78	0	5.846e-06	890579	Used	Unique	116.4	126.9	131.3	128.5
FALSE	High	Sequest HT (A2)	Unambiguous	[K].lLVILATEQPLTAk.[K]	N-Term(TMT6plex); K14(TMT6plex)	FALSE	TRUE	1	2	ENSP00000265195.5	ENSP00000265195.5; ENSP00000426858.1	0	2	0.5835	0	1	1	984.63	1968.25	0.49	0.00048	CID (Collision Induced Dissociation)	MS2	0	20.9	70	128.565	65855	030720_Total_Fraction_11.raw	0/0	4.73	0	2.032e-05	553938	Used	Unique	17.4	15	22.2	24.4
FALSE	High	Sequest HT (A2)	Unambiguous	[K].dFTDIQQDFLPWk.[S]	N-Term(TMT6plex); K13(TMT6plex)	FALSE	TRUE	1	5	ENSP00000384180.1	ENSP00000385702.1; ENSP00000393438.1; ENSP00000384180.1; ENSP00000394106.1; ENSP00000333633.7	0	2	0.4866	0	1	1	1056.07	2111.12	1.63	0.00172	CID (Collision Induced Dissociation)	MS2	0	36.1	70	128.569	65856	030720_Total_Fraction_11.raw	0/0	3.72	0	1.5e-05	553939	Used	Unique	35.4	40.2	27	33.6
FALSE	High	Sequest HT (A2)	Unambiguous	[R].eSLSQPGDFVLSVLSDQPk.[A]	N-Term(TMT6plex); K19(TMT6plex)	FALSE	TRUE	1	5	ENSP00000391592.1	ENSP00000326010.9; ENSP00000440114.1; ENSP00000382376.1; ENSP00000391592.1; ENSP00000438740.1	0	3	0.6039	0	1	1	835.461	2504.37	1.44	0.0012	CID (Collision Induced Dissociation)	MS2	9.74279	160.4	70	128.576	65860	030720_Total_Fraction_11.raw	0/0	4.09	0	2.672e-05	553940	Used	Unique	122	120.7	188.4	174.2
FALSE	High	Sequest HT (A2)	Unambiguous	[K].kAEGAQNQGQk.[G]	N-Term(TMT6plex); K1(TMT6plex); K11(TMT6plex)	FALSE	TRUE	1	1	ENSP00000367044.1	ENSP00000367044.1	1	3	0.4402	0	1	1	616.03	1846.08	0.31	0.00019	CID (Collision Induced Dissociation)	MS2	35.1556	132.6	70	23.6752	6557	030720_Total_Fraction_12.raw	0/0	3.43	0	3.363e-05	558539	Used	Unique	112.2	122.8	128.2	137.2
FALSE	High	Sequest HT (A2)	Unambiguous	[R].vLSRPNAQELPSMYQR.[L]	N-Term(TMT6plex)	FALSE	TRUE	1	6	ENSP00000441875.1	ENSP00000439029.2; ENSP00000440317.1; ENSP00000441875.1; ENSP00000441662.1; ENSP00000382362.3; ENSP00000412856.1	0	3	0.3606	0	1	1	706.716	2118.13	0.95	0.00067	CID (Collision Induced Dissociation)	MS2	21.2693	39.1	8.665	77.9334	36115	030720_Total_Fraction_7.raw	0/0	4.52	0	2.824e-05	849295	Used	Unique	32.7	37.8	36	41.1
FALSE	High	Sequest HT (A2)	Unambiguous	[R].tAGQPEGGPGADFGQScFPAEAGR.[D]	N-Term(TMT6plex); C17(Carbamidomethyl)	FALSE	TRUE	1	2	ENSP00000457411.1	ENSP00000457411.1; ENSP00000219473.7	0	3	0.7778	0	1	1	865.069	2593.19	-0.52	-0.00045	CID (Collision Induced Dissociation)	MS2	0	69.7	15.491	83.3847	40335	030720_Total_Fraction_15.raw	0/0	6.39	0	2.85e-07	668211	Used	Unique	64.4	79	53.1	66.3
FALSE	High	Sequest HT (A2)	Unambiguous	[K].hHSLGGQYGVQGFPTIk.[I]	N-Term(TMT6plex); K17(TMT6plex)	FALSE	TRUE	1	5	ENSP00000481892.1	ENSP00000481892.1; ENSP00000384459.2; ENSP00000438778.1; ENSP00000371024.4; ENSP00000272227.3	0	3	0.6438	0	1	1	762.091	2284.26	-1.27	-0.00097	CID (Collision Induced Dissociation)	MS2	0	204.9	33.893	77.9506	36123	030720_Total_Fraction_7.raw	0/0	4.66	0	1.487e-05	849300	Used	Unique	137.7	169.8	225.2	241.2
FALSE	High	Sequest HT (A2)	Unambiguous	[K].eILGTAQSVGcNVDGR.[H]	N-Term(TMT6plex); C11(Carbamidomethyl)	FALSE	TRUE	1	2	ENSP00000354739.5	ENSP00000354739.5; ENSP00000441179.1	0	2	0.6433	0	1	1	952.989	1904.97	0.98	0.00093	CID (Collision Induced Dissociation)	MS2	20.6886	35.4	47.37	77.9563	36126	030720_Total_Fraction_7.raw	0/0	4.43	0	6.558e-06	849302	Used	Unique	31.6	34.4	29.6	38.1
FALSE	High	Sequest HT (A2)	Unambiguous	[R].hEmLPASLIQAQR.[D]	N-Term(TMT6plex); M3(Oxidation)	FALSE	TRUE	1	1	ENSP00000270776.8	ENSP00000270776.8	0	3	0.6071	0	1	1	580.322	1738.95	2.29	0.00133	CID (Collision Induced Dissociation)	MS2	17.0805	50.3	2.299	69.8085	31238	030720_Total_Fraction_3.raw	0/0	4.48	0	8.679e-06	726339	Used	Unique	38.9	45.6	54.1	51.2
FALSE	High	Sequest HT (A2)	Unambiguous	[K].lDFSTGNFNVLAVR.[I]	N-Term(TMT6plex)	FALSE	TRUE	1	2	ENSP00000262213.2	ENSP00000262213.2; ENSP00000428052.1	0	2	0.6901	0	1	1	891.491	1781.98	0.43	0.00038	CID (Collision Induced Dissociation)	MS2	0	120.4	20.162	115.808	59303	030720_Total_Fraction_8.raw	0/0	3.13	0	2.227e-05	890577	Used	Unique	113.8	122.7	110.7	106.6
FALSE	High	Sequest HT (A2)	Unambiguous	[R].kGEGYSNPNEGATVEIHLEGR.[C]	N-Term(TMT6plex); K1(TMT6plex)	FALSE	TRUE	1	2	ENSP00000444810.1	ENSP00000442340.1; ENSP00000444810.1	1	4	0.6275	0	1	1	679.609	2715.41	1.2	0.00081	CID (Collision Induced Dissociation)	MS2	4.65824	117.2	7.084	69.8157	31240	030720_Total_Fraction_3.raw	0/0	4.94	0	3.978e-07	726341	Used	Unique	112.5	117.5	97.3	114.9
FALSE	High	Sequest HT (A2)	Unambiguous	[K].lSAASTWLEDEGVGATTVMLk.[E]	N-Term(TMT6plex); K21(TMT6plex)	FALSE	TRUE	1	3	ENSP00000486825.1	ENSP00000486825.1; ENSP00000484186.1; ENSP00000498353.1	0	3	0.6406	0	1	1	879.812	2637.42	0.12	0.00011	CID (Collision Induced Dissociation)	MS2	0	63.4	70	128.871	65983	030720_Total_Fraction_11.raw	0/0	4.98	0	2.95e-06	554000	Used	Unique	39.8	66.5	61.8	71.2
FALSE	High	Sequest HT (A2)	Unambiguous	[K].nILEESLcELVAk.[Q]	N-Term(TMT6plex); C8(Carbamidomethyl); K13(TMT6plex)	FALSE	TRUE	1	2	ENSP00000313420.3	ENSP00000345182.4; ENSP00000313420.3	0	2	0.531	0	1	1	988.563	1976.12	2.03	0.00201	CID (Collision Induced Dissociation)	MS2	20.295	23.5	70	128.639	65886	030720_Total_Fraction_11.raw	0/0	4.2	0	1.439e-05	553953	Used	Unique	22.5	22.6	21.7	21.7
FALSE	High	Sequest HT (A2)	Unambiguous	[K].lPEGPVPEGAGPk.[V]	N-Term(TMT6plex); K13(TMT6plex)	FALSE	TRUE	1	1	ENSP00000353114.4	ENSP00000353114.4	0	2	0.5222	0	1	1	853.497	1705.99	-1.05	-0.00089	CID (Collision Induced Dissociation)	MS2	0	240.6	5.204	80.0256	37399	030720_Total_Fraction_7.raw	0/0	3.16	0	2.532e-05	849846	Used	Unique	261.1	284.4	156.5	204.4
FALSE	High	Sequest HT (A2)	Unambiguous	[R].gAEDDLNTVAAGTMTGMLYk.[C]	N-Term(TMT6plex); K20(TMT6plex)	FALSE	TRUE	1	3	ENSP00000464522.3	ENSP00000389331.3; ENSP00000464522.3; ENSP00000363211.3	0	2	0.7044	0	1	1	1258.64	2516.28	1.05	0.00132	CID (Collision Induced Dissociation)	MS2	0	100.7	70	112.657	57580	030720_Total_Fraction_8.raw	0/0	6.53	0	1.26e-06	889751	Used	Unique	105.5	113.1	63.8	97.4
FALSE	High	Sequest HT (A2)	Unambiguous	[R].iAkEEIFGPVQQImk.[F]	N-Term(TMT6plex); K3(TMT6plex); M14(Oxidation); K15(TMT6plex)	FALSE	TRUE	1	1	ENSP00000297785.3	ENSP00000297785.3	1	3	0.3583	0	1	1	812.151	2434.44	1.33	0.00108	CID (Collision Induced Dissociation)	MS2	4.02531	208.1	12.331	97.5268	47307	030720_Total_Fraction_4.raw	0/0	5.08	0	1.112e-05	763609	Used	Unique	141	139.3	271.9	233.6
FALSE	High	Sequest HT (A2)	Unambiguous	[R].tVMVQEGNVESAYR.[T]	N-Term(TMT6plex)	FALSE	TRUE	1	1	ENSP00000480129.1	ENSP00000480129.1	0	2	0.7078	0	1	1	906.463	1811.92	1.97	0.00178	CID (Collision Induced Dissociation)	MS2	0	84.5	21.841	73.1113	33157	030720_Total_Fraction_3.raw	0/0	5.27	0	1.624e-05	727220	Used	Unique	69.2	72.4	84.3	93
FALSE	High	Sequest HT (A2)	Unambiguous	[K].gPDGLTAFEATDNQAIk.[A]	N-Term(TMT6plex); K17(TMT6plex)	FALSE	TRUE	1	2	ENSP00000376800.3	ENSP00000376800.3; ENSP00000388321.1	0	3	0.5541	0	1	1	736.064	2206.18	0.38	0.00028	CID (Collision Induced Dissociation)	MS2	6.39364	96.9	2.291	95.1726	45838	030720_Total_Fraction_4.raw	0/0	4.44	0	4.835e-06	762911	Used	Unique	91.5	86.8	88.6	98.6
FALSE	High	Sequest HT (A2)	Unambiguous	[R].iHFPLATYAPVISAEk.[A]	N-Term(TMT6plex); K16(TMT6plex)	FALSE	TRUE	2	13	ENSP00000443475.1; ENSP00000248437.4	ENSP00000382982.3; ENSP00000443475.1; ENSP00000318197.7; ENSP00000492176.1; ENSP00000482878.1; ENSP00000439020.2; ENSP00000396212.1; ENSP00000375938.2; ENSP00000336799.5; ENSP00000446637.1; ENSP00000301072.6; ENSP00000449325.1; ENSP00000248437.4	0	3	0.5181	0	1	1	739.101	2215.29	0.22	0.00016	CID (Collision Induced Dissociation)	MS2	8.57461	129.1	11.247	108.454	55191	030720_Total_Fraction_8.raw	0/0	3.86	0	1.057e-05	888608	Used	Not Unique	127.7	134.3	89.9	135.4
FALSE	High	Sequest HT (A2)	Unambiguous	[R].tAEHEAAQQDLQSk.[F]	N-Term(TMT6plex); K14(TMT6plex)	FALSE	TRUE	1	3	ENSP00000432149.1	ENSP00000378720.4; ENSP00000391964.2; ENSP00000432149.1	0	2	0.583	0	1	1	1007.54	2014.06	1.17	0.00118	CID (Collision Induced Dissociation)	MS2	0	40.3	70	37.6617	14137	030720_Total_Fraction_12.raw	0/0	5.54	0	6.833e-06	561717	Used	Unique	36.8	37.9	35.5	41.8
FALSE	High	Sequest HT (A2)	Unambiguous	[R].dQEEEMDYAPDDVYDYk.[I]	N-Term(TMT6plex); K17(TMT6plex)	FALSE	TRUE	1	3	ENSP00000221265.2	ENSP00000468874.1; ENSP00000221265.2; ENSP00000396412.2	0	3	0.7439	0	1	1	861.721	2583.15	0.34	0.0003	CID (Collision Induced Dissociation)	MS2	4.31222	151.6	5.559	96.2632	48231	030720_Total_Fraction_6.raw	0/0	4.49	0	1.183e-05	824323	Used	Unique	164.3	166.6	114	126.4
FALSE	High	Sequest HT (A2)	Unambiguous	[R].kPASGGLAASSSAPAR.[Q]	N-Term(TMT6plex); K1(TMT6plex)	FALSE	TRUE	1	3	ENSP00000265081.6	ENSP00000499791.1; ENSP00000499502.1; ENSP00000265081.6	0	3	0.6288	0	1	1	629.368	1886.09	2.49	0.00156	CID (Collision Induced Dissociation)	MS2	38.0287	95.9	70	37.6994	14157	030720_Total_Fraction_12.raw	0/0	4.58	0	1.814e-06	561726	Used	Unique	94	91.4	77.6	98.9
FALSE	High	Sequest HT (A2)	Unambiguous	[K].fcMISATFcDSQLR.[L]	N-Term(TMT6plex); C2(Carbamidomethyl); C9(Carbamidomethyl)	FALSE	TRUE	1	1	ENSP00000325017.5	ENSP00000325017.5	0	2	0.606	0	1	1	982.964	1964.92	-0.79	-0.00078	CID (Collision Induced Dissociation)	MS2	0	109.3	66.629	108.432	55179	030720_Total_Fraction_8.raw	0/0	3.68	0	2.136e-05	888605	Used	Unique	126.8	133.1	51	101.2
FALSE	High	Sequest HT (A2)	Unambiguous	[K].fcMISATFcDSQLR.[L]	N-Term(TMT6plex); C2(Carbamidomethyl); C9(Carbamidomethyl)	FALSE	TRUE	1	1	ENSP00000325017.5	ENSP00000325017.5	0	3	0.7121	0	1	1	655.647	1964.93	1.34	0.00088	CID (Collision Induced Dissociation)	MS2	11.7965	62	14.653	108.419	55170	030720_Total_Fraction_8.raw	0/0	4.48	0	2.127e-05	888599	Used	Unique	73	74.9	26.9	59.1
FALSE	High	Sequest HT (A2)	Unambiguous	[K].tIGGGDDSFNTFFSETGAGk.[H]	N-Term(TMT6plex); K20(TMT6plex)	FALSE	TRUE	1	18	ENSP00000443475.1	ENSP00000382982.3; ENSP00000443475.1; ENSP00000449016.1; ENSP00000448725.1; ENSP00000448648.1; ENSP00000448211.1; ENSP00000450268.1; ENSP00000318197.7; ENSP00000492176.1; ENSP00000482878.1; ENSP00000439020.2; ENSP00000336799.5; ENSP00000446637.1; ENSP00000449460.1; ENSP00000446613.1; ENSP00000301072.6; ENSP00000449325.1; ENSP00000449748.1	0	3	0.5848	0	1	1	822.745	2466.22	0.47	0.00039	CID (Collision Induced Dissociation)	MS2	32.6312	129.6	40.082	108.416	55168	030720_Total_Fraction_8.raw	0/0	5.01	0	1.673e-05	888598	Used	Unique	124.6	139.9	107.9	116
FALSE	High	Sequest HT (A2)	Unambiguous	[K].lHIIEVGTPPTGNQPFPk.[K]	N-Term(TMT6plex); K18(TMT6plex)	FALSE	TRUE	1	3	ENSP00000479606.1	ENSP00000479606.1; ENSP00000269122.3; ENSP00000376763.1	0	3	0.6685	0	1	1	801.798	2403.38	-0.2	-0.00016	CID (Collision Induced Dissociation)	MS2	9.45871	174.7	5.061	96.2614	48230	030720_Total_Fraction_6.raw	0/0	5.34	0	4.307e-06	824322	Used	Unique	155.5	161	155.5	187.7
FALSE	High	Sequest HT (A2)	Unambiguous	[K].iNHSNNAIVkPPEMTPQAAAk.[E]	N-Term(TMT6plex); K10(TMT6plex); K21(TMT6plex)	FALSE	TRUE	1	2	ENSP00000334538.6	ENSP00000334538.6; ENSP00000370305.3	0	4	0.6375	0	1	1	730.417	2918.65	-0.78	-0.00057	CID (Collision Induced Dissociation)	MS2	0	177.2	13.319	73.1712	33195	030720_Total_Fraction_3.raw	0/0	3.89	0	1.337e-05	727238	Used	Unique	172.1	181.9	169.6	143.8
FALSE	High	Sequest HT (A2)	Unambiguous	[K].sLLDGEGPQAVGGQDVAFSR.[S]	N-Term(TMT6plex)	FALSE	TRUE	1	1	ENSP00000309714.5	ENSP00000309714.5	0	2	0.7281	0	1	1	1116.58	2232.15	-0.11	-0.00012	CID (Collision Induced Dissociation)	MS2	0	185.2	24.946	95.1505	45826	030720_Total_Fraction_4.raw	0/0	5.7	0	7.849e-07	762908	Used	Unique	156.8	172.9	173.5	196
FALSE	High	Sequest HT (A2)	Unambiguous	[K].vDIDVPDVNVQGPDWHLk.[M]	N-Term(TMT6plex); K18(TMT6plex)	FALSE	TRUE	1	1	ENSP00000367263.4	ENSP00000367263.4	0	3	0.3763	0	1	1	835.456	2504.35	-0.82	-0.00069	CID (Collision Induced Dissociation)	MS2	28.5527	109	6.916	108.384	55147	030720_Total_Fraction_8.raw	0/0	4.73	0	2.162e-06	888588	Used	Unique	123.3	118.2	84	84.9
FALSE	High	Sequest HT (A2)	Unambiguous	[K].vLSkPPEGVVSEVEMLSSQER.[M]	N-Term(TMT6plex); K4(TMT6plex)	FALSE	TRUE	1	3	ENSP00000384537.2	ENSP00000384537.2; ENSP00000352794.5; ENSP00000346702.6	0	4	0.5888	0	1	1	690.381	2758.5	-1.1	-0.00076	CID (Collision Induced Dissociation)	MS2	0	173.5	13.369	108.38	55144	030720_Total_Fraction_8.raw	0/0	3.94	0	1.043e-05	888586	Used	Unique	177	168.5	156.3	152.2
FALSE	High	Sequest HT (A2)	Unambiguous	[R].aLHNLAQQAPEFSATQVFPR.[L]	N-Term(TMT6plex)	FALSE	TRUE	1	10	ENSP00000440671.2	ENSP00000440671.2; ENSP00000458556.1; ENSP00000458535.2; ENSP00000458365.1; ENSP00000347719.4; ENSP00000461680.1; ENSP00000458599.1; ENSP00000460450.1; ENSP00000461167.1; ENSP00000460949.1	0	3	0.5208	0	1	1	818.776	2454.31	1.92	0.00157	CID (Collision Induced Dissociation)	MS2	0	64.1	7.451	95.1276	45815	030720_Total_Fraction_4.raw	0/0	5.78	0	3.116e-05	762901	Used	Unique	60	66.7	43.5	71.7
FALSE	High	Sequest HT (A2)	Unambiguous	[R].qDVDLcLVSScEYk.[H]	N-Term(TMT6plex); C6(Carbamidomethyl); C11(Carbamidomethyl); K14(TMT6plex)	FALSE	TRUE	1	1	ENSP00000296755.7	ENSP00000296755.7	0	2	0.6101	0	1	1	1087.55	2174.09	0.49	0.00053	CID (Collision Induced Dissociation)	MS2	0	223.2	25.472	95.1757	45840	030720_Total_Fraction_4.raw	0/0	5.77	0	9.666e-06	762913	Used	Unique	210.6	252.5	160.5	218.3
FALSE	High	Sequest HT (A2)	Unambiguous	[K].iEWLESHQDADIEDFk.[A]	N-Term(TMT6plex); K16(TMT6plex)	FALSE	TRUE	1	1	ENSP00000324173.6	ENSP00000324173.6	0	3	0.5844	0	1	1	811.749	2433.23	-0.61	-0.0005	CID (Collision Induced Dissociation)	MS2	0	198.4	7.54	108.378	55143	030720_Total_Fraction_8.raw	0/0	4.74	0	2.354e-05	888585	Used	Unique	140.8	207.4	178.1	222.9
FALSE	High	Sequest HT (A2)	Unambiguous	[K].gPDGLTAFEATDNQAIk.[A]	N-Term(TMT6plex); K17(TMT6plex)	FALSE	TRUE	1	2	ENSP00000376800.3	ENSP00000376800.3; ENSP00000388321.1	0	2	0.6004	0	1	1	1103.59	2206.17	-0.55	-0.00061	CID (Collision Induced Dissociation)	MS2	0	231.8	14.26	95.1797	45843	030720_Total_Fraction_4.raw	0/0	5.63	0	7.221e-06	762915	Used	Unique	208.2	215.5	214.5	236.2
FALSE	High	Sequest HT (A2)	Unambiguous	[K].tGIEQGSDAGYLcESQk.[F]	N-Term(TMT6plex); C13(Carbamidomethyl); K17(TMT6plex)	FALSE	TRUE	1	4	ENSP00000438039.2	ENSP00000438039.2; ENSP00000370023.3; ENSP00000493996.1; ENSP00000495560.1	0	3	0.5656	0	1	1	767.719	2301.14	-0.93	-0.00072	CID (Collision Induced Dissociation)	MS2	52.4113	107.3	70	77.2081	36288	030720_Total_Fraction_15.raw	0/0	5.64	0	1.299e-05	666408	Not Used	Excluded by Method	65.8	164.9	90.4	82.3
FALSE	High	Sequest HT (A2)	Unambiguous	[K].vDkGVVPLAGTDGETTTQGLDGLSER.[C]	N-Term(TMT6plex); K3(TMT6plex)	FALSE	TRUE	1	6	ENSP00000378731.2	ENSP00000378729.3; ENSP00000465623.1; ENSP00000378731.2; ENSP00000462674.1; ENSP00000398976.1; ENSP00000463174.2	1	3	0.7732	0	1	1	1025.22	3073.64	-0.73	-0.00075	CID (Collision Induced Dissociation)	MS2	44.4224	345.9	22.853	95.327	45940	030720_Total_Fraction_4.raw	0/0	7.01	0	4.849e-08	762959	Used	Unique	284.2	375.6	271.3	374.9
FALSE	High	Sequest HT (A2)	Unambiguous	[R].iIYGGSVTGATck.[E]	N-Term(TMT6plex); C12(Carbamidomethyl); K13(TMT6plex)	FALSE	TRUE	1	3	ENSP00000484435.1	ENSP00000443599.1; ENSP00000379933.4; ENSP00000484435.1	0	2	0.6476	0	1	1	893.003	1785	0.15	0.00013	CID (Collision Induced Dissociation)	MS2	0	425.4	22.068	81.4668	38305	030720_Total_Fraction_7.raw	0/0	4.03	0	2.085e-05	850262	Used	Unique	380.4	351.6	412.1	462.3
FALSE	High	Sequest HT (A2)	Unambiguous	[R].vAVEYLDPSPEVQk.[K]	N-Term(TMT6plex); K14(TMT6plex)	FALSE	TRUE	1	3	ENSP00000357858.4	ENSP00000357858.4; ENSP00000383941.2; ENSP00000357851.5	0	3	0.5266	0	1	1	678.05	2032.14	0.01	0	CID (Collision Induced Dissociation)	MS2	0	171.6	1.375	95.2989	45921	030720_Total_Fraction_4.raw	0/0	3.76	0	2.162e-05	762950	Used	Unique	174.5	186.8	133	152.5
FALSE	High	Sequest HT (A2)	Unambiguous	[K].vPEVPTAPATDAAPk.[R]	N-Term(TMT6plex); K15(TMT6plex)	FALSE	TRUE	1	7	ENSP00000391249.1	ENSP00000468406.1; ENSP00000465464.1; ENSP00000400181.2; ENSP00000405877.1; ENSP00000468244.1; ENSP00000465026.1; ENSP00000391249.1	0	3	0.4352	0	1	1	641.372	1922.1	0.91	0.00059	CID (Collision Induced Dissociation)	MS2	48.3331	290.9	2.686	81.4814	38315	030720_Total_Fraction_7.raw	0/0	2.16	0	3.44e-05	850266	Used	Unique	262.6	283.9	258.8	292.3
FALSE	High	Sequest HT (A2)	Unambiguous	[K].ncGcLGASPNLEQLQEENLk.[L]	N-Term(TMT6plex); C2(Carbamidomethyl); C4(Carbamidomethyl); K20(TMT6plex)	FALSE	TRUE	1	3	ENSP00000231572.3	ENSP00000429030.1; ENSP00000231572.3; ENSP00000430035.1	0	3	0.7578	0	1	1	911.464	2732.38	1.44	0.00131	CID (Collision Induced Dissociation)	MS2	0	162.6	70	95.2696	45903	030720_Total_Fraction_4.raw	0/0	6.69	0	2.353e-06	762944	Used	Unique	130.7	145.5	154.4	183.4
FALSE	High	Sequest HT (A2)	Unambiguous	[K].sPGGAGGGASGDGGFYDPk.[A]	N-Term(TMT6plex); K19(TMT6plex)	FALSE	TRUE	1	1	ENSP00000252485.3	ENSP00000252485.3	0	2	0.6226	0	1	1	1056.53	2112.04	1.75	0.00184	CID (Collision Induced Dissociation)	MS2	100	132.4	70	73.0579	33127	030720_Total_Fraction_3.raw	0/0	4.24	0	3.962e-06	727206	Not Used	Excluded by Method	127.6	126.6	104	141.5
FALSE	High	Sequest HT (A2)	Unambiguous	[K].aIIGLYNYAHEMTHGASDR.[E]	N-Term(TMT6plex)	FALSE	TRUE	1	2	ENSP00000354251.2	ENSP00000354251.2; ENSP00000355348.3	0	4	0.6154	0	1	1	587.797	2348.17	0.39	0.00023	CID (Collision Induced Dissociation)	MS2	15.1865	23.4	8.184	95.2218	45872	030720_Total_Fraction_4.raw	0/0	4.94	0	1.199e-05	762929	Used	Unique	29.2	21.2	15.2	22.7
FALSE	High	Sequest HT (A2)	Unambiguous	[K].rDENVcNFLEGGLLIGGSDNk.[L]	N-Term(TMT6plex); C6(Carbamidomethyl); K21(TMT6plex)	FALSE	TRUE	1	2	ENSP00000325369.7	ENSP00000446179.1; ENSP00000325369.7	1	3	0.6499	0	1	1	922.483	2765.43	1.65	0.00152	CID (Collision Induced Dissociation)	MS2	8.34369	329.5	7.269	108.582	55265	030720_Total_Fraction_8.raw	0/0	6.37	0	2.15e-05	888643	Used	Unique	299.2	340	273.1	330.9
FALSE	High	Sequest HT (A2)	Unambiguous	[K].tcGFDFTGAVEDISk.[I]	N-Term(TMT6plex); C2(Carbamidomethyl); K15(TMT6plex)	FALSE	TRUE	1	2	ENSP00000245206.5	ENSP00000394100.2; ENSP00000245206.5	0	2	0.6721	0	1	1	1053.04	2105.06	0.82	0.00086	CID (Collision Induced Dissociation)	MS2	0	207.8	70	108.567	55257	030720_Total_Fraction_8.raw	0/0	4.91	0	4.825e-06	888640	Used	Unique	172.6	197.2	194.6	219.7
FALSE	High	Sequest HT (A2)	Unambiguous	[K].vPEVPTAPATDAAPk.[R]	N-Term(TMT6plex); K15(TMT6plex)	FALSE	TRUE	1	7	ENSP00000391249.1	ENSP00000468406.1; ENSP00000465464.1; ENSP00000400181.2; ENSP00000405877.1; ENSP00000468244.1; ENSP00000465026.1; ENSP00000391249.1	0	2	0.5795	0	1	1	961.553	1922.1	-0.44	-0.00043	CID (Collision Induced Dissociation)	MS2	0	549.3	70	81.4949	38325	030720_Total_Fraction_7.raw	0/0	2.83	0	4.674e-06	850272	Used	Unique	507	526.9	512.5	525
FALSE	High	Sequest HT (A2)	Unambiguous	[R].iPIHNEDITYDELVLMmQR.[V]	N-Term(TMT6plex); M17(Oxidation)	FALSE	TRUE	1	6	ENSP00000419960.1	ENSP00000419960.1; ENSP00000420797.1; ENSP00000419504.1; ENSP00000419559.1; ENSP00000479981.1; ENSP00000397182.2	0	3	0.0576	0	1	1	859.107	2575.31	-1.29	-0.00111	CID (Collision Induced Dissociation)	MS2	21.0686	42.7	12.741	108.556	55252	030720_Total_Fraction_8.raw	0/0	3.99	0	1.152e-05	888638	Used	Unique	39.1	42.5	33.4	46.4
FALSE	High	Sequest HT (A2)	Unambiguous	[K].vLEQLTGQTPVFSk.[A]	N-Term(TMT6plex); K14(TMT6plex)	FALSE	TRUE	1	3	ENSP00000496250.1	ENSP00000398888.2; ENSP00000363676.4; ENSP00000496250.1	0	2	0.473	0	1	1	1003.09	2005.17	-1.1	-0.0011	CID (Collision Induced Dissociation)	MS2	100	157	70	108.553	55251	030720_Total_Fraction_8.raw	0/0	4.44	0	2.32e-05	888637	Not Used	Excluded by Method	164.2	158.3	119.9	149.8
FALSE	High	Sequest HT (A2)	Unambiguous	[R].tAEHEAAQQDLQSk.[F]	N-Term(TMT6plex); K14(TMT6plex)	FALSE	TRUE	1	3	ENSP00000432149.1	ENSP00000378720.4; ENSP00000391964.2; ENSP00000432149.1	0	3	0.5054	0	1	1	672.026	2014.06	1.07	0.00072	CID (Collision Induced Dissociation)	MS2	0	243.1	66.417	37.3721	13978	030720_Total_Fraction_12.raw	0/0	4.65	0	1.2e-05	561640	Used	Unique	213.9	225.7	243.3	233.6
FALSE	High	Sequest HT (A2)	Unambiguous	[R].vVAAAFQSEDPADPcALLQR.[R]	N-Term(TMT6plex); C15(Carbamidomethyl)	FALSE	TRUE	1	1	ENSP00000500171.1	ENSP00000500171.1	0	3	0.6685	0	1	1	796.413	2387.23	1.32	0.00105	CID (Collision Induced Dissociation)	MS2	15.1169	55.9	16.006	108.545	55246	030720_Total_Fraction_8.raw	0/0	5.34	0	3.787e-06	888634	Used	Unique	62.8	64.6	36	47.1
FALSE	High	Sequest HT (A2)	Unambiguous	[R].nEMGIPQQTTSPENAGPQNTk.[S]	N-Term(TMT6plex); K21(TMT6plex)	FALSE	TRUE	1	2	ENSP00000247191.2	ENSP00000378815.2; ENSP00000247191.2	0	3	0.7069	0	1	1	900.797	2700.38	3.61	0.00325	CID (Collision Induced Dissociation)	MS2	0	292.7	37.905	73.0794	33141	030720_Total_Fraction_3.raw	0/0	6.79	0	1.442e-06	727214	Used	Unique	323.2	376.1	89.5	316.6
FALSE	High	Sequest HT (A2)	Unambiguous	[K].dYEIESQNPLASPTNTLLGSAk.[E]	N-Term(TMT6plex); K22(TMT6plex)	FALSE	TRUE	1	1	ENSP00000225388.3	ENSP00000225388.3	0	3	0.612	0	1	1	936.168	2806.49	0.54	0.0005	CID (Collision Induced Dissociation)	MS2	0	132.8	20.607	108.51	55226	030720_Total_Fraction_8.raw	0/0	5.67	0	4.038e-06	888626	Used	Unique	125.8	135.9	71.2	169.5
FALSE	High	Sequest HT (A2)	Unambiguous	[R].eGSASGDSGQNYSASSk.[G]	N-Term(TMT6plex); K17(TMT6plex)	FALSE	TRUE	1	2	ENSP00000323580.6	ENSP00000323580.6; ENSP00000261632.5	0	2	0.768	0	1	1	1045.51	2090	0.29	0.00031	CID (Collision Induced Dissociation)	MS2	100	31.2	70	36.7334	13628	030720_Total_Fraction_12.raw	0/0	5	0	1.945e-06	561492	Not Used	Excluded by Method	32.6	33.4	23.1	28.4
FALSE	High	Sequest HT (A2)	Unambiguous	[K].tTHFVEGGDAGNREDQINR.[L]	N-Term(TMT6plex)	FALSE	TRUE	1	2	ENSP00000339795.2	ENSP00000379731.1; ENSP00000339795.2	1	3	0.6933	0	1	1	782.386	2345.14	0.73	0.00057	CID (Collision Induced Dissociation)	MS2	0	45.7	70	38.0259	14350	030720_Total_Fraction_12.raw	0/0	4.01	0	8.458e-06	561815	Used	Unique	48.3	51.2	29.5	43.4
FALSE	High	Sequest HT (A2)	Unambiguous	[R].fSGWYDADLSPAGHEEAk.[R]	N-Term(TMT6plex); K18(TMT6plex)	FALSE	TRUE	1	1	ENSP00000359991.4	ENSP00000359991.4	0	3	0.7109	0	1	1	813.407	2438.21	1.45	0.00118	CID (Collision Induced Dissociation)	MS2	53.9998	149.4	4.194	95.096	45792	030720_Total_Fraction_4.raw	0/0	6.78	0	8.974e-07	762890	Not Used	Excluded by Method	183.5	127.4	111.5	141.5
FALSE	High	Sequest HT (A2)	Unambiguous	[R].fNLTYVSHDGDDk.[K]	N-Term(TMT6plex); K13(TMT6plex)	FALSE	TRUE	1	2	ENSP00000265112.3	ENSP00000265112.3; ENSP00000387710.2	0	3	0.6211	0	1	1	657.008	1969.01	0.72	0.00047	CID (Collision Induced Dissociation)	MS2	17.3294	174.1	1.497	81.5988	38388	030720_Total_Fraction_7.raw	0/0	3.8	0	1.179e-05	850300	Used	Unique	169.2	177.2	134.1	176.4
FALSE	High	Sequest HT (A2)	Unambiguous	[K].aDFTVVAGDEGSSTTGGSSEENkGPSGSAVSR.[K]	N-Term(TMT6plex); K23(TMT6plex)	FALSE	TRUE	1	2	ENSP00000367787.3	ENSP00000262327.4; ENSP00000367787.3	1	4	0.4974	0	1	1	876.181	3501.7	1.04	0.00091	CID (Collision Induced Dissociation)	MS2	0	119.9	70	76.9298	36111	030720_Total_Fraction_15.raw	0/0	3.78	0	1.033e-05	666324	Used	Unique	95.7	120.2	114.3	122.2
FALSE	High	Sequest HT (A2)	Unambiguous	[R].eEASTSLPTkPTQGASSASEPQEAPPkPAEDk.[K]	N-Term(TMT6plex); K10(TMT6plex); K27(TMT6plex); K32(TMT6plex)	FALSE	TRUE	1	3	ENSP00000336994.4	ENSP00000442011.1; ENSP00000336994.4; ENSP00000443192.1	0	4	0.6041	0	1	1	1046.31	4182.23	1.15	0.0012	CID (Collision Induced Dissociation)	MS2	100	144.6	69.102	73.2607	33246	030720_Total_Fraction_3.raw	0/0	4.9	0	2.776e-05	727263	Not Used	Excluded by Method	146.8	146.6	107.5	144.6
FALSE	High	Sequest HT (A2)	Unambiguous	[R].kGVSQTGTPVcEEDGDAGLGIR.[Q]	N-Term(TMT6plex); K1(TMT6plex); C11(Carbamidomethyl)	FALSE	TRUE	1	3	ENSP00000371475.4	ENSP00000263801.3; ENSP00000393497.2; ENSP00000371475.4	1	3	0.689	0	1	1	902.139	2704.4	1.56	0.0014	CID (Collision Induced Dissociation)	MS2	2.19574	157.3	33.436	73.2701	33251	030720_Total_Fraction_3.raw	0/0	6.27	0	4.049e-07	727265	Used	Unique	153.6	160.7	161.9	115.5
FALSE	High	Sequest HT (A2)	Unambiguous	[K].gEATVSFDDPPSAk.[A]	N-Term(TMT6plex); K14(TMT6plex)	FALSE	TRUE	3	6	ENSP00000480040.1; ENSP00000474522.1; ENSP00000455282.1	ENSP00000369594.3; ENSP00000474609.1; ENSP00000254108.7; ENSP00000480040.1; ENSP00000474522.1; ENSP00000455282.1	0	2	0.4409	0	1	1	939.997	1878.99	0.71	0.00066	CID (Collision Induced Dissociation)	MS2	100	151	32.181	76.8857	36080	030720_Total_Fraction_15.raw	0/0	3.72	0	2.351e-05	666310	Not Used	Excluded by Method	138.4	146.5	125	160.3
FALSE	High	Sequest HT (A2)	Unambiguous	[K].vLSkPPEGVVSEVEMLSSQER.[M]	N-Term(TMT6plex); K4(TMT6plex)	FALSE	TRUE	1	3	ENSP00000384537.2	ENSP00000384537.2; ENSP00000352794.5; ENSP00000346702.6	0	3	0.5404	0	1	1	920.173	2758.5	-0.89	-0.00082	CID (Collision Induced Dissociation)	MS2	60.1055	123.9	24.585	108.044	54953	030720_Total_Fraction_8.raw	0/0	5.94	0	2.203e-06	888500	Not Used	Excluded by Method	131.1	120.1	107.3	108.5
FALSE	High	Sequest HT (A2)	Unambiguous	[K].qHFIPFQQIAMETYIR.[Q]	N-Term(TMT6plex)	FALSE	TRUE	1	2	ENSP00000276440.7	ENSP00000276440.7; ENSP00000414125.1	0	3	0.6559	0	1	1	751.068	2251.19	-0.04	-3e-05	CID (Collision Induced Dissociation)	MS2	0	87.9	23.142	108.042	54952	030720_Total_Fraction_8.raw	0/0	5.55	0	1.733e-05	888499	Used	Unique	90.3	95.1	63.3	82.8
FALSE	High	Sequest HT (A2)	Unambiguous	[K].acANPAAGSVILLENLR.[F]	N-Term(TMT6plex); C2(Carbamidomethyl)	FALSE	TRUE	1	2	ENSP00000362413.4	ENSP00000496140.1; ENSP00000362413.4	0	3	0.5756	0	1	1	666.705	1998.1	0.34	0.00023	CID (Collision Induced Dissociation)	MS2	16.4933	79.3	11.95	108.025	54942	030720_Total_Fraction_8.raw	0/0	4.1	0	2.984e-05	888494	Used	Unique	67.3	71.7	71.8	88.6
FALSE	High	Sequest HT (A2)	Unambiguous	[K].dHASIQMNVAEVDk.[V]	N-Term(TMT6plex); K14(TMT6plex)	FALSE	TRUE	1	3	ENSP00000345957.3	ENSP00000345957.3; ENSP00000388332.2; ENSP00000359624.1	0	3	0.6458	0	1	1	672.36	2015.06	0.55	0.00037	CID (Collision Induced Dissociation)	MS2	3.07725	203.4	7.736	73.3082	33276	030720_Total_Fraction_3.raw	0/0	4.15	0	1.719e-05	727277	Used	Unique	219.9	244.9	142.2	158.7
FALSE	High	Sequest HT (A2)	Unambiguous	[K].scVPLNTNELNSNENIHYk.[L]	N-Term(TMT6plex); C2(Carbamidomethyl); K19(TMT6plex)	FALSE	TRUE	1	3	ENSP00000236925.4	ENSP00000416800.2; ENSP00000236925.4; ENSP00000351684.2	0	3	0.6329	0	1	1	902.131	2704.38	0.37	0.00033	CID (Collision Induced Dissociation)	MS2	50.8365	37.7	70	81.6149	38399	030720_Total_Fraction_7.raw	0/0	5.83	0	1.06e-05	850308	Not Used	Excluded by Method	36.5	43.7	24.3	37.6
FALSE	High	Sequest HT (A2)	Unambiguous	[R].eEASTSLPTkPTQGASSASEPQEAPPkPAEDk.[K]	N-Term(TMT6plex); K10(TMT6plex); K27(TMT6plex); K32(TMT6plex)	FALSE	TRUE	1	3	ENSP00000336994.4	ENSP00000442011.1; ENSP00000336994.4; ENSP00000443192.1	0	5	0.5471	0	1	1	837.252	4182.23	1.54	0.00129	CID (Collision Induced Dissociation)	MS2	0	312.8	42.212	73.3284	33290	030720_Total_Fraction_3.raw	0/0	3.4	0	9.038e-06	727285	Used	Unique	292.8	327.3	223.9	337.1
FALSE	High	Sequest HT (A2)	Unambiguous	[K].fLFDSVSSQNVGLR.[E]	N-Term(TMT6plex)	FALSE	TRUE	2	5	ENSP00000261574.5; ENSP00000385938.4	ENSP00000261574.5; ENSP00000419764.1; ENSP00000420079.1; ENSP00000385938.4; ENSP00000499125.1	0	2	0.6114	0	1	1	899.488	1797.97	-0.07	-7e-05	CID (Collision Induced Dissociation)	MS2	14.98	129.4	2.223	107.971	54906	030720_Total_Fraction_8.raw	0/0	3.5	0	2.732e-05	888476	Used	Not Unique	156.1	151.9	67.4	112.4
FALSE	High	Sequest HT (A2)	Unambiguous	[R].iITGGAPELAVEGNGPVESNAVLTk.[A]	N-Term(TMT6plex); K25(TMT6plex)	FALSE	TRUE	1	3	ENSP00000431355.2	ENSP00000315791.4; ENSP00000435138.1; ENSP00000431355.2	0	3	0.6508	0	1	1	965.547	2894.63	0.49	0.00048	CID (Collision Induced Dissociation)	MS2	34.1386	34.9	70	107.949	54893	030720_Total_Fraction_8.raw	0/0	5.04	0	1.413e-05	888472	Used	Unique	33.8	28.7	36.3	33
FALSE	High	Sequest HT (A2)	Unambiguous	[K].aTESGAQSAPLPMEGVDISPk.[Q]	N-Term(TMT6plex); K21(TMT6plex)	FALSE	TRUE	1	2	ENSP00000001008.4	ENSP00000439703.1; ENSP00000001008.4	0	3	0.6899	0	1	1	848.454	2543.35	2.19	0.00186	CID (Collision Induced Dissociation)	MS2	33.727	103.6	12.078	94.9497	45697	030720_Total_Fraction_4.raw	0/0	4.16	0	1.734e-05	762845	Used	Unique	111.4	108.7	66.2	104.5
FALSE	High	Sequest HT (A2)	Unambiguous	[R].aVESGVPQPPDPPVQR.[D]	N-Term(TMT6plex)	FALSE	TRUE	1	3	ENSP00000278100.6	ENSP00000357748.5; ENSP00000278100.6; ENSP00000299130.3	0	2	0.5704	0	1	1	951.518	1902.03	0.19	0.00019	CID (Collision Induced Dissociation)	MS2	0	122.1	33.845	73.3625	33312	030720_Total_Fraction_3.raw	0/0	2.7	0	2.946e-05	727296	Used	Unique	122.5	134.1	81.4	122.9
FALSE	High	Sequest HT (A2)	Unambiguous	[R].lGASVIGIDPVDENIk.[T]	N-Term(TMT6plex); K16(TMT6plex)	FALSE	TRUE	1	1	ENSP00000254759.3	ENSP00000254759.3	0	3	0.5493	0	1	1	700.077	2098.22	-0.01	0	CID (Collision Induced Dissociation)	MS2	58.5507	322.3	22.482	108.163	55023	030720_Total_Fraction_8.raw	0/0	4.26	0	5.48e-06	888529	Not Used	Excluded by Method	272.2	292	305.4	347.2
FALSE	High	Sequest HT (A2)	Unambiguous	[K].ecEGIVPVPLAEk.[L]	N-Term(TMT6plex); C2(Carbamidomethyl); K13(TMT6plex)	FALSE	TRUE	1	1	ENSP00000382250.2	ENSP00000382250.2	0	2	0.6448	0	1	1	950.036	1899.06	-0.68	-0.00064	CID (Collision Induced Dissociation)	MS2	0	404.5	10.576	95.1079	45801	030720_Total_Fraction_4.raw	0/0	5.04	0	2.022e-05	762895	Used	Unique	354.5	355.7	377.2	440
FALSE	High	Sequest HT (A2)	Unambiguous	[R].qNIAYEYLcHLEEAk.[R]	N-Term(TMT6plex); C9(Carbamidomethyl); K15(TMT6plex)	FALSE	TRUE	1	2	ENSP00000274364.6	ENSP00000274364.6; ENSP00000423672.1	0	3	0.6847	0	1	1	780.408	2339.21	-0.54	-0.00042	CID (Collision Induced Dissociation)	MS2	68.8264	83	15.158	108.179	55029	030720_Total_Fraction_8.raw	0/0	4.06	0	1.094e-05	888531	Not Used	Excluded by Method	55.1	56.2	115	87.1
FALSE	High	Sequest HT (A2)	Unambiguous	[R].tDSVIIADQTPTPTR.[F]	N-Term(TMT6plex)	FALSE	TRUE	1	5	ENSP00000399465.1	ENSP00000468623.1; ENSP00000456858.1; ENSP00000466174.1; ENSP00000449938.1; ENSP00000399465.1	0	2	0.6161	0	1	1	922.503	1844	0.92	0.00085	CID (Collision Induced Dissociation)	MS2	100	123.4	70	73.2572	33245	030720_Total_Fraction_3.raw	0/0	4.22	0	3.202e-05	727262	Not Used	Excluded by Method	109.7	130.8	99.1	126.1
FALSE	High	Sequest HT (A2)	Unambiguous	[R].tLQLDEDVLcVSYSPNQk.[L]	N-Term(TMT6plex); C10(Carbamidomethyl); K18(TMT6plex)	FALSE	TRUE	1	1	ENSP00000308179.4	ENSP00000308179.4	0	3	0.5325	0	1	1	856.451	2567.34	-2.04	-0.00174	CID (Collision Induced Dissociation)	MS2	51.9782	133.4	26.168	108.287	55090	030720_Total_Fraction_8.raw	0/0	4.62	0	1.051e-05	888561	Not Used	Excluded by Method	154.8	174.4	92.2	80.1
FALSE	High	Sequest HT (A2)	Unambiguous	[R].dLVDAASAVTEAVk.[A]	N-Term(TMT6plex); K14(TMT6plex)	FALSE	TRUE	1	3	ENSP00000247194.4	ENSP00000431608.1; ENSP00000247194.4; ENSP00000423874.1	0	2	0.3643	0	1	1	924.029	1847.05	-0.9	-0.00083	CID (Collision Induced Dissociation)	MS2	0	310.4	11.017	108.284	55088	030720_Total_Fraction_8.raw	0/0	4.42	0	1.411e-05	888560	Used	Unique	305.1	330.4	243.3	291.6
FALSE	High	Sequest HT (A2)	Unambiguous	[R].lQEAGILSAEELQR.[L]	N-Term(TMT6plex)	FALSE	TRUE	3	10	ENSP00000344848.3; ENSP00000323856.4; ENSP00000434583.1	ENSP00000344848.3; ENSP00000323856.4; ENSP00000433982.2; ENSP00000350277.2; ENSP00000348702.3; ENSP00000434583.1; ENSP00000347044.2; ENSP00000346602.3; ENSP00000381756.2; ENSP00000388180.2	0	2	0.4872	0	1	1	893.499	1785.99	-0.08	-7e-05	CID (Collision Induced Dissociation)	MS2	0	166.6	16.045	95.0603	45768	030720_Total_Fraction_4.raw	0/0	4.68	0	1.458e-05	762879	Used	Not Unique	218.7	254.7	68.7	83.8
FALSE	High	Sequest HT (A2)	Unambiguous	[K].dAIPENLPPLTADFAEDkDVck.[N]	N-Term(TMT6plex); K18(TMT6plex); C21(Carbamidomethyl); K22(TMT6plex)	TRUE	FALSE	1	1	P02769	P02769	1	3	0.6556	0	1	1	1049.23	3145.67	-1.13	-0.00119	CID (Collision Induced Dissociation)	MS2	0	220.8	14.39	108.279	55085	030720_Total_Fraction_8.raw	0/0	5.11	0	8.518e-06	888557	Used	Unique	244.1	216.8	183.1	188
FALSE	High	Sequest HT (A2)	Unambiguous	[K].vTYESLTSGIVAIHSGFk.[L]	N-Term(TMT6plex); K18(TMT6plex)	FALSE	TRUE	1	2	ENSP00000288532.6	ENSP00000288532.6; ENSP00000401798.2	0	3	0.5403	0	1	1	789.783	2367.33	0.34	0.00027	CID (Collision Induced Dissociation)	MS2	19.3164	105.1	14.577	108.261	55075	030720_Total_Fraction_8.raw	0/0	4.96	0	3.861e-06	888556	Used	Unique	112.6	110.4	85.6	87.2
FALSE	High	Sequest HT (A2)	Unambiguous	[R].kPkPNPNLLFSDVYQEMPAQLR.[K]	N-Term(TMT6plex); K1(TMT6plex); K3(TMT6plex)	FALSE	TRUE	1	3	ENSP00000443246.1	ENSP00000443246.1; ENSP00000416000.2; ENSP00000269980.2	0	4	0.537	0	1	1	818.967	3272.85	0.64	0.00053	CID (Collision Induced Dissociation)	MS2	14.3215	249.8	66.719	108.258	55074	030720_Total_Fraction_8.raw	0/0	3.11	0	2.996e-06	888555	Used	Unique	151.6	178.2	319.2	294.3
FALSE	High	Sequest HT (A2)	Unambiguous	[K].hGEVcPAGWkPGSDTIkPDVQk.[S]	N-Term(TMT6plex); C5(Carbamidomethyl); K10(TMT6plex); K17(TMT6plex); K22(TMT6plex)	TRUE	TRUE	1	2	ENSP00000361152.5	ENSP00000361152.5; ENSP00000361150.1	0	5	0.5972	0	1	1	665.374	3322.84	1.13	0.00075	CID (Collision Induced Dissociation)	MS2	0	699.8	7.065	76.9897	36145	030720_Total_Fraction_15.raw	0/0	2.16	0	2.03e-05	666339	Used	Unique	613.4	630.5	678.3	718.4
FALSE	High	Sequest HT (A2)	Unambiguous	[K].kGLEAIVEDEVTQR.[F]	N-Term(TMT6plex); K1(TMT6plex)	FALSE	TRUE	1	1	ENSP00000482571.1	ENSP00000482571.1	1	3	0.5669	0	1	1	682.393	2045.17	0.71	0.00048	CID (Collision Induced Dissociation)	MS2	41.8705	200.5	5.517	95.0264	45746	030720_Total_Fraction_4.raw	0/0	5.68	0	3.267e-05	762869	Used	Unique	216.6	244.7	124.3	169.9
FALSE	High	Sequest HT (A2)	Unambiguous	[R].hELTEISNVDVETQSGk.[T]	N-Term(TMT6plex); K17(TMT6plex)	FALSE	TRUE	1	1	ENSP00000367263.4	ENSP00000367263.4	0	2	0.7454	0	1	1	1172.62	2344.24	0.69	0.00081	CID (Collision Induced Dissociation)	MS2	0	181.6	70	76.972	36135	030720_Total_Fraction_15.raw	0/0	5.93	0	1.28e-06	666335	Used	Unique	219.2	200.2	124.6	139.9
FALSE	High	Sequest HT (A2)	Unambiguous	[K].eIcALVGFcDEVk.[E]	N-Term(TMT6plex); C3(Carbamidomethyl); C9(Carbamidomethyl); K13(TMT6plex)	FALSE	TRUE	1	3	ENSP00000378392.2	ENSP00000378392.2; ENSP00000488331.1; ENSP00000378394.3	0	2	0.5585	0	1	1	999.525	1998.04	-1.12	-0.00112	CID (Collision Induced Dissociation)	MS2	0	227.4	70	108.248	55068	030720_Total_Fraction_8.raw	0/0	5.21	0	2.748e-05	888551	Used	Unique	188.7	186	247.3	235.9
FALSE	High	Sequest HT (A2)	Unambiguous	[K].iVMEAIQQASVAk.[K]	N-Term(TMT6plex); K13(TMT6plex)	FALSE	TRUE	1	1	ENSP00000393953.1	ENSP00000393953.1	0	2	0.3633	0	1	1	923.548	1846.09	0.58	0.00054	CID (Collision Induced Dissociation)	MS2	14.8717	69	40.352	108.236	55061	030720_Total_Fraction_8.raw	0/0	4.9	0	1.645e-05	888546	Used	Unique	67.6	67.7	59.1	65.7
FALSE	High	Sequest HT (A2)	Unambiguous	[R].yVIDYYDGGEVNk.[D]	N-Term(TMT6plex); K13(TMT6plex)	FALSE	TRUE	1	1	ENSP00000370140.3	ENSP00000370140.3	0	2	0.6255	0	1	1	997.02	1993.03	0.81	0.00081	CID (Collision Induced Dissociation)	MS2	0	242.9	26.642	95.022	45743	030720_Total_Fraction_4.raw	0/0	4.86	0	2.194e-05	762867	Used	Unique	218.5	224.2	235.1	238.3
FALSE	High	Sequest HT (A2)	Unambiguous	[K].aEAENTSEVSTVLk.[L]	N-Term(TMT6plex); K14(TMT6plex)	FALSE	TRUE	1	2	ENSP00000343325.4	ENSP00000343325.4; ENSP00000242783.6	0	2	0.5791	0	1	1	968.536	1936.06	0.37	0.00036	CID (Collision Induced Dissociation)	MS2	0	88.6	70	76.964	36131	030720_Total_Fraction_15.raw	0/0	5.56	0	5.698e-06	666333	Used	Unique	93.8	88.8	69.5	82
FALSE	High	Sequest HT (A2)	Unambiguous	[K].gNDTPLALESTNTEk.[E]	N-Term(TMT6plex); K15(TMT6plex)	FALSE	TRUE	1	2	ENSP00000262854.6	ENSP00000262854.6; ENSP00000479451.1	0	2	0.6838	0	1	1	1024.55	2048.09	1.39	0.00143	CID (Collision Induced Dissociation)	MS2	0	287.2	41.044	76.9573	36126	030720_Total_Fraction_15.raw	0/0	4.87	0	5.536e-06	666330	Used	Unique	246.3	261.5	264.3	312.3
FALSE	High	Sequest HT (A2)	Unambiguous	[K].eSVDGQWVcISDVNk.[G]	N-Term(TMT6plex); C9(Carbamidomethyl); K15(TMT6plex)	FALSE	TRUE	1	4	ENSP00000312122.4	ENSP00000336566.4; ENSP00000373312.2; ENSP00000312122.4; ENSP00000380298.3	0	2	0.6007	0	1	1	1097.56	2194.12	0.31	0.00034	CID (Collision Induced Dissociation)	MS2	0	407.8	17.889	95.0207	45742	030720_Total_Fraction_4.raw	0/0	5.81	0	2.863e-06	762866	Used	Unique	376.2	412.8	365.4	383.2
FALSE	High	Sequest HT (A2)	Unambiguous	[R].iAkEEIFGPVQQIMk.[F]	N-Term(TMT6plex); K3(TMT6plex); K15(TMT6plex)	FALSE	TRUE	1	1	ENSP00000297785.3	ENSP00000297785.3	1	3	0.6197	0	1	1	806.817	2418.44	-1.35	-0.00108	CID (Collision Induced Dissociation)	MS2	100	163.6	10.578	108.182	55030	030720_Total_Fraction_8.raw	0/0	5.18	0	2.601e-05	888532	Not Used	Excluded by Method	110.5	115.5	207.6	184.2
FALSE	High	Sequest HT (A2)	Unambiguous	[K].qTIDNSQGAYQEAFDISk.[K]	N-Term(TMT6plex); K18(TMT6plex)	FALSE	TRUE	1	1	ENSP00000238081.3	ENSP00000238081.3	0	3	0.6464	0	1	1	825.092	2473.26	-0.03	-3e-05	CID (Collision Induced Dissociation)	MS2	14.2564	90.7	10.986	94.9459	45694	030720_Total_Fraction_4.raw	0/0	5.26	0	1.017e-05	762844	Used	Unique	84.1	92.4	73.8	92
FALSE	High	Sequest HT (A2)	Unambiguous	[R].mQAQmQMQMQGGDGDGGALGHHV.[-]	N-Term(TMT6plex); M5(Oxidation)	FALSE	TRUE	1	6	ENSP00000479861.1	ENSP00000402256.1; ENSP00000479861.1; ENSP00000385109.1; ENSP00000375834.2; ENSP00000408296.1; ENSP00000384525.1	0	3		0.005	2	2	877.058	2629.16	0.85	0.00075	CID (Collision Induced Dissociation)	MS2	0	40.8	70	73.0447	33122	030720_Total_Fraction_3.raw	0/0	6.03	0	9.028e-07	727203	Not Used	Redundant	35.7	40.4	40.7	37.1
FALSE	High	Sequest HT (A2)	Unambiguous	[R].mQAQMQmQMQGGDGDGGALGHHV.[-]	N-Term(TMT6plex); M7(Oxidation)	FALSE	TRUE	1	6	ENSP00000479861.1	ENSP00000402256.1; ENSP00000479861.1; ENSP00000385109.1; ENSP00000375834.2; ENSP00000408296.1; ENSP00000384525.1	0	3	0.005	0	1	1	877.058	2629.16	0.85	0.00075	CID (Collision Induced Dissociation)	MS2	0	40.8	70	73.0447	33122	030720_Total_Fraction_3.raw	0/0	6.06	0	7.113e-07	727203	Used	Unique	35.7	40.4	40.7	37.1
FALSE	High	Sequest HT (A2)	Unambiguous	[R].tDEEGkDVPDHAVLEMk.[A]	N-Term(TMT6plex); K6(TMT6plex); K17(TMT6plex)	FALSE	TRUE	1	7	ENSP00000375863.2	ENSP00000473178.1; ENSP00000375863.2; ENSP00000470687.1; ENSP00000340857.3; ENSP00000367460.3; ENSP00000263367.3; ENSP00000472629.1	1	3	0.5494	0	1	1	867.466	2600.38	-0.67	-0.00058	CID (Collision Induced Dissociation)	MS2	0	222.2	10.969	77.7571	36656	030720_Total_Fraction_15.raw	0/0	4.86	0	1.878e-05	666582	Used	Unique	198.8	202.6	209.7	227.2
FALSE	High	Sequest HT (A2)	Unambiguous	[R].vMLGETNPADSkPGTIR.[G]	N-Term(TMT6plex); K12(TMT6plex)	FALSE	TRUE	2	7	ENSP00000451932.1; ENSP00000013034.3	ENSP00000376889.2; ENSP00000376892.3; ENSP00000365572.6; ENSP00000429318.1; ENSP00000426901.1; ENSP00000451932.1; ENSP00000013034.3	0	3	0.5249	0	1	1	748.753	2244.24	0.73	0.00055	CID (Collision Induced Dissociation)	MS2	0	104.6	7.492	77.7547	36654	030720_Total_Fraction_15.raw	0/0	4.42	0	3.093e-05	666581	Used	Not Unique	104.4	106.7	75.9	107.8
FALSE	High	Sequest HT (A2)	Unambiguous	[K].eALEPSGENVIQNk.[E]	N-Term(TMT6plex); K14(TMT6plex)	FALSE	TRUE	1	1	ENSP00000410964.2	ENSP00000410964.2	0	3	0.5227	0	1	1	662.702	1986.09	-0.09	-6e-05	CID (Collision Induced Dissociation)	MS2	6.21564	361.3	4.377	77.7513	36652	030720_Total_Fraction_15.raw	0/0	4.19	0	2.358e-05	666579	Used	Unique	418.1	402.3	226.6	315
FALSE	High	Sequest HT (A2)	Unambiguous	[R].lPQLVGVSTPLQGGSNSAAAIGQSSGELR.[T]	N-Term(TMT6plex)	FALSE	TRUE	1	2	ENSP00000369055.4	ENSP00000369055.4; ENSP00000440341.1	0	3	0.7107	0	1	1	1008.55	3023.63	0.06	6e-05	CID (Collision Induced Dissociation)	MS2	0	78.3	14.724	109.135	55587	030720_Total_Fraction_8.raw	0/0	7.12	0	2.072e-06	888798	Used	Unique	83.7	78.8	51.7	81.4
FALSE	High	Sequest HT (A2)	Unambiguous	[K].nETGGGEGIEVLk.[N]	N-Term(TMT6plex); K13(TMT6plex)	FALSE	TRUE	1	5	ENSP00000487693.1	ENSP00000334738.5; ENSP00000321266.10; ENSP00000405179.4; ENSP00000403675.1; ENSP00000487693.1	0	2	0.5585	0	1	1	880.993	1760.98	-0.02	-2e-05	CID (Collision Induced Dissociation)	MS2	0	81.6	36.03	77.7375	36643	030720_Total_Fraction_15.raw	0/0	4.96	0	1.891e-05	666576	Used	Unique	70.7	74.8	71.2	91.4
FALSE	High	Sequest HT (A2)	Unambiguous	[K].vWLDPNETNEIANANSR.[Q]	N-Term(TMT6plex)	FALSE	TRUE	1	3	ENSP00000225430.4	ENSP00000225430.4; ENSP00000463985.1; ENSP00000464538.1	0	2	0.7554	0	1	1	1086.55	2172.09	1.76	0.00191	CID (Collision Induced Dissociation)	MS2	0	487.8	49.384	95.7117	46181	030720_Total_Fraction_4.raw	0/0	4.17	0	2.831e-05	763073	Used	Unique	471.6	500.9	371.4	496.9
FALSE	High	Sequest HT (A2)	Unambiguous	[K].tSTTGVATTQSPTPR.[S]	N-Term(TMT6plex)	FALSE	TRUE	2	6	ENSP00000342112.4; ENSP00000431129.1	ENSP00000317802.8; ENSP00000342112.4; ENSP00000366757.4; ENSP00000431129.1; ENSP00000433352.1; ENSP00000349571.4	0	2	0.6333	0	1	1	867.466	1733.93	1.15	0.00099	CID (Collision Induced Dissociation)	MS2	100	54.3	70	34.293	12379	030720_Total_Fraction_12.raw	0/0	4.5	0	2.681e-05	560991	Not Used	Excluded by Method	42.2	38.4	62.9	61.6
FALSE	High	Sequest HT (A2)	Unambiguous	[K].nIGWGTDQGIGGFGEEPGIk.[S]	N-Term(TMT6plex); K20(TMT6plex)	FALSE	TRUE	1	2	ENSP00000256433.3	ENSP00000491049.1; ENSP00000256433.3	0	4	0.5911	0	1	1	623.331	2490.3	-0.7	-0.00044	CID (Collision Induced Dissociation)	MS2	23.9758	53.9	15.77	109.106	55569	030720_Total_Fraction_8.raw	0/0	4.5	0	1.914e-05	888792	Used	Unique	43.4	48.9	52.1	59.1
FALSE	High	Sequest HT (A2)	Unambiguous	[K].tSTTGVATTQSPTPR.[S]	N-Term(TMT6plex)	FALSE	TRUE	2	6	ENSP00000342112.4; ENSP00000431129.1	ENSP00000317802.8; ENSP00000342112.4; ENSP00000366757.4; ENSP00000431129.1; ENSP00000433352.1; ENSP00000349571.4	0	3	0.5597	0	1	1	578.646	1733.92	-0.34	-0.0002	CID (Collision Induced Dissociation)	MS2	57.8446	52.3	6.609	34.4933	12474	030720_Total_Fraction_12.raw	0/0	3.18	0	3.157e-05	561025	Not Used	Excluded by Method	39.1	45	55.6	57.6
FALSE	High	Sequest HT (A2)	Unambiguous	[R].tIGTGLVTNTLAMTEEEk.[N]	N-Term(TMT6plex); K18(TMT6plex)	FALSE	TRUE	1	1	ENSP00000322439.3	ENSP00000322439.3	0	3	0.6078	0	1	1	789.435	2366.29	1.04	0.00082	CID (Collision Induced Dissociation)	MS2	0	162.6	1.41	109.084	55555	030720_Total_Fraction_8.raw	0/0	6.12	0	4.646e-06	888782	Used	Unique	146.4	141.7	158.8	166.7
FALSE	High	Sequest HT (A2)	Unambiguous	[R].sDSPVPTAPTSGGPkPSTASAVPELATDPELEk.[K]	N-Term(TMT6plex); K15(TMT6plex); K33(TMT6plex)	FALSE	TRUE	1	4	ENSP00000298717.3	ENSP00000298717.3; ENSP00000445523.1; ENSP00000437692.1; ENSP00000442407.1	0	4	0.5283	0	1	1	981.031	3921.1	1.83	0.0018	CID (Collision Induced Dissociation)	MS2	0	122.1	21.12	95.6766	46159	030720_Total_Fraction_4.raw	0/0	4.94	0	6.244e-06	763061	Used	Unique	125	120.5	85.4	130.1
FALSE	High	Sequest HT (A2)	Unambiguous	[R].dQEEEMDYAPDDVYDYk.[I]	N-Term(TMT6plex); K17(TMT6plex)	FALSE	TRUE	1	3	ENSP00000221265.2	ENSP00000468874.1; ENSP00000221265.2; ENSP00000396412.2	0	2	0.7544	0	1	1	1292.08	2583.15	1.6	0.00207	CID (Collision Induced Dissociation)	MS2	0	125.2	70	96.313	48267	030720_Total_Fraction_6.raw	0/0	5.74	0	1.541e-05	824341	Used	Unique	134.5	145.6	78.6	113.3
FALSE	High	Sequest HT (A2)	Unambiguous	[R].vNTHGIFTISTASMVEk.[V]	N-Term(TMT6plex); K17(TMT6plex)	FALSE	TRUE	2	4	ENSP00000487365.1; ENSP00000318687.5	ENSP00000369768.4; ENSP00000487365.1; ENSP00000396090.3; ENSP00000318687.5	0	3	0.5865	0	1	1	765.093	2293.26	0.66	0.0005	CID (Collision Induced Dissociation)	MS2	0	68.3	9.806	95.6707	46155	030720_Total_Fraction_4.raw	0/0	3.99	0	9.343e-06	763059	Used	Not Unique	94.6	71	34.8	57
FALSE	High	Sequest HT (A2)	Unambiguous	[K].tPVEGAQTSIYLASSPEVEGVSGR.[Y]	N-Term(TMT6plex)	FALSE	TRUE	1	1	ENSP00000370648.3	ENSP00000370648.3	0	3	0.6341	0	1	1	888.461	2663.37	-1.54	-0.00137	CID (Collision Induced Dissociation)	MS2	0	50.1	15.494	95.6542	46143	030720_Total_Fraction_4.raw	0/0	5.52	0	2.393e-05	763056	Used	Unique	44.6	41.9	49.7	52.8
FALSE	High	Sequest HT (A2)	Unambiguous	[K].aFSIAQDALHIPR.[L]	N-Term(TMT6plex)	FALSE	TRUE	1	1	ENSP00000298912.3	ENSP00000298912.3	0	3	0.6368	0	1	1	556.653	1667.94	0.42	0.00023	CID (Collision Induced Dissociation)	MS2	0	143.1	8.815	95.6499	46140	030720_Total_Fraction_4.raw	0/0	4.57	0	2.402e-05	763054	Used	Unique	139.1	135.7	132.2	132.6
FALSE	High	Sequest HT (A2)	Unambiguous	[R].aLPAVQQNNLDEDLIR.[K]	N-Term(TMT6plex)	FALSE	TRUE	1	1	ENSP00000338413.6	ENSP00000338413.6	0	2	0.629	0	1	1	1019.56	2038.12	3.14	0.0032	CID (Collision Induced Dissociation)	MS2	0	67.1	70	95.7183	46186	030720_Total_Fraction_4.raw	0/0	4.34	0	8.438e-06	763076	Used	Unique	56.8	69.5	56.2	70.9
FALSE	High	Sequest HT (A2)	Unambiguous	[R].tIGTGLVTNTLAMTEEEk.[N]	N-Term(TMT6plex); K18(TMT6plex)	FALSE	TRUE	1	1	ENSP00000322439.3	ENSP00000322439.3	0	2	0.7153	0	1	1	1183.65	2366.29	2.26	0.00267	CID (Collision Induced Dissociation)	MS2	0	338.7	41.356	109.015	55520	030720_Total_Fraction_8.raw	0/0	6.78	0	6.983e-06	888766	Used	Unique	277.2	296.9	337.6	366.7
FALSE	High	Sequest HT (A2)	Unambiguous	[R].kLHAVVETLVNHR.[K]	N-Term(TMT6plex); K1(TMT6plex)	FALSE	TRUE	1	4	ENSP00000453785.1	ENSP00000453785.1; ENSP00000452651.1; ENSP00000453567.1; ENSP00000261889.5	1	4	0.5121	0	1	1	494.306	1974.2	-0.17	-8e-05	CID (Collision Induced Dissociation)	MS2	0	90.2	6.432	77.7591	36657	030720_Total_Fraction_15.raw	0/0	2.89	0	2.309e-05	666583	Used	Unique	73.1	94.3	75.3	97.9
FALSE	High	Sequest HT (A2)	Unambiguous	[R].gVVDSEDIPLNLSR.[E]	N-Term(TMT6plex)	FALSE	TRUE	1	4	ENSP00000246957.5	ENSP00000459354.1; ENSP00000246957.5; ENSP00000442070.1; ENSP00000458166.1	0	2	0.4794	0	1	2	871.978	1742.95	-0.1	-9e-05	CID (Collision Induced Dissociation)	MS2	39.9495	87	28.125	95.7214	46187	030720_Total_Fraction_4.raw	0/0	4.13	0	1.965e-05	763077	Used	Not Unique	87.8	91.3	54.8	94.7
FALSE	High	Sequest HT (A2)	Unambiguous	[K].aYSNWPTYPQLYVk.[G]	N-Term(TMT6plex); K14(TMT6plex)	FALSE	TRUE	1	1	ENSP00000330836.5	ENSP00000330836.5	0	2	0.5635	0	1	1	1094.6	2188.19	1.37	0.0015	CID (Collision Induced Dissociation)	MS2	0	351.4	70	109.308	55690	030720_Total_Fraction_8.raw	0/0	3.94	0	2.588e-05	888848	Used	Unique	374.4	394.8	215.6	341.1
FALSE	High	Sequest HT (A2)	Unambiguous	[R].yADLTEDQLPScESLk.[D]	N-Term(TMT6plex); C12(Carbamidomethyl); K16(TMT6plex)	FALSE	TRUE	1	1	ENSP00000359991.4	ENSP00000359991.4	0	3	0.6356	0	1	1	776.399	2327.18	-0.25	-0.0002	CID (Collision Induced Dissociation)	MS2	0	141.8	30.248	96.3834	48310	030720_Total_Fraction_6.raw	0/0	3.76	0	3.32e-06	824361	Used	Unique	131.9	133.7	121.8	148
FALSE	High	Sequest HT (A2)	Unambiguous	[K].sNNSETSSVAQSGSESk.[V]	N-Term(TMT6plex); K17(TMT6plex)	FALSE	TRUE	3	8	ENSP00000283195.6; ENSP00000016946.3; ENSP00000386810.3	ENSP00000283195.6; ENSP00000387779.1; ENSP00000016946.3; ENSP00000303659.8; ENSP00000306637.3; ENSP00000386511.1; ENSP00000386588.3; ENSP00000386810.3	0	2	0.6662	0	1	1	1079.04	2157.07	0.24	0.00026	CID (Collision Induced Dissociation)	MS2	0	73.3	70	33.5149	11952	030720_Total_Fraction_12.raw	0/0	6.83	0	4.946e-07	560814	Used	Not Unique	76.3	87.6	47.8	64.4
FALSE	High	Sequest HT (A2)	Unambiguous	[K].tFTTQETITNAETAk.[E]	N-Term(TMT6plex); K15(TMT6plex)	TRUE	TRUE	2	9	Q3ZBD7; ENSP00000405573.3	ENSP00000488850.1; ENSP00000495129.1; ENSP00000488493.1; ENSP00000348877.3; Q3ZBD7; ENSP00000467670.3; ENSP00000488295.1; ENSP00000405573.3; ENSP00000465858.3	0	2	0.6866	0	1	1	1057.57	2114.14	1.89	0.002	CID (Collision Induced Dissociation)	MS2	0	37.7	31.291	81.1386	38096	030720_Total_Fraction_7.raw	0/0	5.36	0	5.661e-06	850163	Used	Not Unique	29.6	35.4	35	42.5
FALSE	High	Sequest HT (A2)	Unambiguous	[K].sNDSETSSVAQSGSESk.[V]	N-Term(TMT6plex); K17(TMT6plex)	FALSE	TRUE	1	5	ENSP00000381214.3	ENSP00000386808.2; ENSP00000492954.1; ENSP00000381214.3; ENSP00000381253.3; ENSP00000491054.1	0	2	0.7309	0	1	1	1079.54	2158.07	8.44	0.00911	CID (Collision Induced Dissociation)	MS2	0	43.8	70	33.6447	12027	030720_Total_Fraction_12.raw	0/0	7.21	0	1.365e-06	560845	Used	Unique	49.4	48.5	27.6	39.6
FALSE	High	Sequest HT (A2)	Unambiguous	[R].eELAAASSAAFSTR.[L]	N-Term(TMT6plex)	FALSE	TRUE	1	2	ENSP00000343325.4	ENSP00000343325.4; ENSP00000242783.6	0	2	0.5266	0	1	1	820.431	1639.85	3.08	0.00252	CID (Collision Induced Dissociation)	MS2	0	158.2	50.132	81.1434	38099	030720_Total_Fraction_7.raw	0/0	3.76	0	3.197e-05	850165	Used	Unique	149.8	161.3	129.5	156.2
FALSE	High	Sequest HT (A2)	Unambiguous	[K].hRPQVAIIcGSGLGGLTDk.[L]	N-Term(TMT6plex); C9(Carbamidomethyl); K19(TMT6plex)	FALSE	TRUE	1	3	ENSP00000354532.5	ENSP00000354532.5; ENSP00000452421.1; ENSP00000450663.1	0	3	0.5851	0	1	1	813.131	2437.38	0.88	0.00071	CID (Collision Induced Dissociation)	MS2	0	80.7	13.42	81.1604	38108	030720_Total_Fraction_7.raw	0/0	4.82	0	8.304e-07	850166	Used	Unique	82.9	80.7	57.8	83.3
FALSE	High	Sequest HT (A2)	Unambiguous	[K].nkPLEQSVEDLSk.[G]	N-Term(TMT6plex); K2(TMT6plex); K13(TMT6plex)	FALSE	TRUE	1	1	ENSP00000329219.2	ENSP00000329219.2	0	3	0.5234	0	1	1	725.426	2174.26	0.07	5e-05	CID (Collision Induced Dissociation)	MS2	27.9909	159.9	3.921	81.1625	38109	030720_Total_Fraction_7.raw	0/0	4.7	0	1.934e-05	850167	Used	Unique	147.2	165.6	117.6	173.3
FALSE	High	Sequest HT (A2)	Unambiguous	[R].kEGTGSTATSSSSTAGAAGk.[G]	N-Term(TMT6plex); K1(TMT6plex); K20(TMT6plex)	FALSE	TRUE	1	8	ENSP00000276682.4	ENSP00000429884.1; ENSP00000482724.1; ENSP00000276682.4; ENSP00000428885.1; ENSP00000429931.1; ENSP00000428669.1; ENSP00000430926.1; ENSP00000427908.1	1	3	0.7102	0	1	1	815.114	2443.33	0.92	0.00075	CID (Collision Induced Dissociation)	MS2	46.0813	156	70	33.8328	12127	030720_Total_Fraction_12.raw	0/0	6.28	0	3.138e-07	560885	Used	Unique	189.4	177.7	93.8	126.8
FALSE	High	Sequest HT (A2)	Unambiguous	[R].qEIFQEQLAAVPEFR.[G]	N-Term(TMT6plex)	FALSE	TRUE	1	1	ENSP00000325002.6	ENSP00000325002.6	0	2	0.6772	0	1	1	1017.55	2034.09	0.95	0.00097	CID (Collision Induced Dissociation)	MS2	0	108.9	50.904	109.221	55640	030720_Total_Fraction_8.raw	0/0	5.08	0	2.879e-05	888823	Used	Unique	97.1	104.7	92.3	116.9
FALSE	High	Sequest HT (A2)	Unambiguous	[K].dSEDVPMVLVGNk.[C]	N-Term(TMT6plex); K13(TMT6plex)	FALSE	TRUE	2	2	ENSP00000256078.4; ENSP00000308495.3	ENSP00000256078.4; ENSP00000308495.3	0	2	0.5796	0	1	1	931.011	1861.01	0.11	0.0001	CID (Collision Induced Dissociation)	MS2	0	96.4	41.546	95.7614	46212	030720_Total_Fraction_4.raw	0/0	4.21	0	2.087e-05	763089	Used	Not Unique	75.1	79.3	115.4	93.6
FALSE	High	Sequest HT (A2)	Unambiguous	[K].eALEPSGENVIQNk.[E]	N-Term(TMT6plex); K14(TMT6plex)	FALSE	TRUE	1	1	ENSP00000410964.2	ENSP00000410964.2	0	2	0.5305	0	1	1	993.55	1986.09	1.08	0.00108	CID (Collision Induced Dissociation)	MS2	0	378.8	70	77.7912	36679	030720_Total_Fraction_15.raw	0/0	3.77	0	1.247e-05	666593	Used	Unique	396.2	429.5	254.5	348
FALSE	High	Sequest HT (A2)	Unambiguous	[K].vWLDPNETNEIANANSR.[Q]	N-Term(TMT6plex)	FALSE	TRUE	1	3	ENSP00000225430.4	ENSP00000225430.4; ENSP00000463985.1; ENSP00000464538.1	0	3	0.5837	0	1	1	724.701	2172.09	0.48	0.00035	CID (Collision Induced Dissociation)	MS2	14.7685	69.3	3.37	95.7437	46200	030720_Total_Fraction_4.raw	0/0	5.26	0	3.345e-05	763080	Used	Unique	68.5	70.9	52.1	70
FALSE	High	Sequest HT (A2)	Unambiguous	[R].yLcEGTESPYQTGQLHPAIR.[V]	N-Term(TMT6plex); C3(Carbamidomethyl)	FALSE	TRUE	1	9	ENSP00000357190.3	ENSP00000357198.3; ENSP00000406825.2; ENSP00000408180.2; ENSP00000485812.1; ENSP00000477791.2; ENSP00000357209.4; ENSP00000357190.3; ENSP00000357193.3; ENSP00000484742.2	0	3	0.592	0	1	1	850.426	2549.26	-1.17	-0.00099	CID (Collision Induced Dissociation)	MS2	10.6387	211.6	29.665	81.1833	38123	030720_Total_Fraction_7.raw	0/0	5.27	0	6.594e-06	850174	Used	Unique	193.4	214.7	172.2	218.2
FALSE	High	Sequest HT (A2)	Unambiguous	[R].eAVTEILGIEPDREk.[G]	N-Term(TMT6plex); K15(TMT6plex)	FALSE	TRUE	1	3	ENSP00000374332.3	ENSP00000374332.3; ENSP00000387263.1; ENSP00000399735.1	1	2	0.437	0	1	1	1079.11	2157.22	0.74	0.00079	CID (Collision Induced Dissociation)	MS2	0	298.4	70	95.7237	46189	030720_Total_Fraction_4.raw	0/0	4.76	0	3.072e-05	763078	Used	Unique	247.7	297.1	274.6	306.4
FALSE	High	Sequest HT (A2)	Unambiguous	[R].gVVDSEDLPLNISR.[E]	N-Term(TMT6plex)	FALSE	TRUE	2	3	ENSP00000335153.7; ENSP00000360609.1	ENSP00000335153.7; ENSP00000216281.7; ENSP00000360609.1	0	2	0.4794	0	1	1	871.978	1742.95	-0.1	-9e-05	CID (Collision Induced Dissociation)	MS2	39.9495	87	28.125	95.7214	46187	030720_Total_Fraction_4.raw	0/0	4.13	0	1.965e-05	763077	Not Used	Redundant	87.8	91.3	54.8	94.7
FALSE	High	Sequest HT (A2)	Unambiguous	[K].eDIYSGGGGGGSR.[S]	N-Term(TMT6plex)	FALSE	TRUE	1	1	ENSP00000316042.4	ENSP00000316042.4	0	2	0.5714	0	1	1	720.85	1440.69	0.63	0.00045	CID (Collision Induced Dissociation)	MS2	43.0066	45.8	70	36.6858	13605	030720_Total_Fraction_12.raw	0/0	3.43	0	3.151e-05	561482	Used	Unique	49.3	48.9	35.8	38.5
FALSE	High	Sequest HT (A2)	Unambiguous	[K].nIGWGTDQGIGGFGEEPGIk.[S]	N-Term(TMT6plex); K20(TMT6plex)	FALSE	TRUE	1	2	ENSP00000256433.3	ENSP00000491049.1; ENSP00000256433.3	0	2	0.7022	0	1	1	1245.66	2490.31	1.62	0.00201	CID (Collision Induced Dissociation)	MS2	0	220.5	33.86	109.01	55517	030720_Total_Fraction_8.raw	0/0	6.38	0	2.759e-06	888765	Used	Unique	183.1	204.5	195.4	249.7
FALSE	High	Sequest HT (A2)	Unambiguous	[R].aGVQADEDEDGDEkDEk.[K]	N-Term(TMT6plex); K14(TMT6plex); K17(TMT6plex)	FALSE	TRUE	1	2	ENSP00000345739.3	ENSP00000345739.3; ENSP00000352516.3	1	3	0.5791	0	1	1	846.42	2537.24	-0.37	-0.00032	CID (Collision Induced Dissociation)	MS2	34.3007	385.1	23.773	49.7248	20360	030720_Total_Fraction_6.raw	0/0	4.49	0	6.325e-06	811897	Used	Unique	500.5	480.1	157.3	313.3
FALSE	High	Sequest HT (A2)	Unambiguous	[K].tcNVLVALEQQSPDIAQGVHLDR.[N]	N-Term(TMT6plex); C2(Carbamidomethyl)	FALSE	TRUE	1	2	ENSP00000303147.3	ENSP00000303147.3; ENSP00000386353.1	0	3	0.7951	0	1	1	931.491	2792.46	0.88	0.00082	CID (Collision Induced Dissociation)	MS2	11.897	170.8	7.727	108.867	55430	030720_Total_Fraction_8.raw	0/0	7.37	0	1.33e-06	888722	Used	Unique	146.2	150.5	96.2	254.6
FALSE	High	Sequest HT (A2)	Unambiguous	[K].mDAEQDPNVQVDHLNLLk.[Q]	N-Term(TMT6plex); K18(TMT6plex)	FALSE	TRUE	1	2	ENSP00000385211.1	ENSP00000389007.1; ENSP00000385211.1	0	3	0.6056	0	1	1	846.452	2537.34	-0.52	-0.00044	CID (Collision Induced Dissociation)	MS2	0	358.5	8.393	95.4052	45991	030720_Total_Fraction_4.raw	0/0	5.68	0	3.991e-06	762982	Used	Unique	323.3	329.8	346.7	352.4
FALSE	High	Sequest HT (A2)	Unambiguous	[K].tcNVLVALEQQSPDIAQGVHLDR.[N]	N-Term(TMT6plex); C2(Carbamidomethyl)	FALSE	TRUE	1	2	ENSP00000303147.3	ENSP00000303147.3; ENSP00000386353.1	0	4	0.5754	0	1	1	698.87	2792.46	0.16	0.00011	CID (Collision Induced Dissociation)	MS2	20.4697	114.1	6.869	108.845	55416	030720_Total_Fraction_8.raw	0/0	3.25	0	2.591e-05	888717	Used	Unique	116.1	120.6	85.8	108
FALSE	High	Sequest HT (A2)	Unambiguous	[R].aGVQADEDEDGDEkDEk.[K]	N-Term(TMT6plex); K14(TMT6plex); K17(TMT6plex)	FALSE	TRUE	1	2	ENSP00000345739.3	ENSP00000345739.3; ENSP00000352516.3	1	4	0.6269	0	1	1	635.067	2537.25	-0.12	-7e-05	CID (Collision Induced Dissociation)	MS2	23.1592	160.5	16.823	49.8405	20436	030720_Total_Fraction_6.raw	0/0	5.36	0	8.488e-06	811931	Used	Unique	188.9	201.4	76	138.6
FALSE	High	Sequest HT (A2)	Unambiguous	[R].aQIEQVIANcEHk.[N]	N-Term(TMT6plex); C10(Carbamidomethyl); K13(TMT6plex)	FALSE	TRUE	1	1	ENSP00000285968.6	ENSP00000285968.6	0	3	0.6534	0	1	1	666.701	1998.09	1.62	0.00108	CID (Collision Induced Dissociation)	MS2	0	233.3	4.323	81.4082	38266	030720_Total_Fraction_7.raw	0/0	5.02	0	1.051e-05	850242	Used	Unique	299.3	304.4	111.9	162.3
FALSE	High	Sequest HT (A2)	Unambiguous	[K].tYQGLESLEEVcVYHSGVPIFHEGMk.[Y]	N-Term(TMT6plex); C12(Carbamidomethyl); K26(TMT6plex)	FALSE	TRUE	1	2	ENSP00000319255.6	ENSP00000319255.6; ENSP00000401080.2	0	4	0.5941	0	1	1	867.691	3467.74	0.69	0.0006	CID (Collision Induced Dissociation)	MS2	10.7776	191.1	10.583	108.835	55410	030720_Total_Fraction_8.raw	0/0	5.42	0	8.918e-06	888714	Used	Unique	197.5	204.6	125.1	193.8
FALSE	High	Sequest HT (A2)	Unambiguous	[R].fVASkPLEEEEMEVPVLPk.[I]	N-Term(TMT6plex); K5(TMT6plex); K19(TMT6plex)	FALSE	TRUE	1	2	ENSP00000262077.2	ENSP00000478627.1; ENSP00000262077.2	0	3	0.6285	0	1	1	953.543	2858.61	-1.77	-0.00169	CID (Collision Induced Dissociation)	MS2	59.6232	274.7	25.528	108.814	55397	030720_Total_Fraction_8.raw	0/0	3.93	0	5.331e-06	888708	Not Used	Excluded by Method	302.3	281.7	212.4	238.7
FALSE	High	Sequest HT (A2)	Unambiguous	[R].kADATSSQDSELER.[V]	N-Term(TMT6plex); K1(TMT6plex)	FALSE	TRUE	1	5	ENSP00000362978.3	ENSP00000362971.1; ENSP00000442558.1; ENSP00000362970.3; ENSP00000362978.3; ENSP00000405587.3	1	3	0.6032	0	1	1	665.685	1995.04	0.39	0.00026	CID (Collision Induced Dissociation)	MS2	0	132.5	28.626	36.2697	13366	030720_Total_Fraction_12.raw	0/0	4.31	0	1.623e-05	561376	Used	Unique	142.4	146.2	86.6	124.4
FALSE	High	Sequest HT (A2)	Unambiguous	[K].tIGGGDDSFNTFFSETGAGk.[H]	N-Term(TMT6plex); K20(TMT6plex)	FALSE	TRUE	1	18	ENSP00000443475.1	ENSP00000382982.3; ENSP00000443475.1; ENSP00000449016.1; ENSP00000448725.1; ENSP00000448648.1; ENSP00000448211.1; ENSP00000450268.1; ENSP00000318197.7; ENSP00000492176.1; ENSP00000482878.1; ENSP00000439020.2; ENSP00000336799.5; ENSP00000446637.1; ENSP00000449460.1; ENSP00000446613.1; ENSP00000301072.6; ENSP00000449325.1; ENSP00000449748.1	0	2	0.6927	0	1	1	1233.62	2466.22	1.84	0.00227	CID (Collision Induced Dissociation)	MS2	14.9061	121.3	70	108.772	55372	030720_Total_Fraction_8.raw	0/0	6.67	0	1.307e-06	888697	Used	Unique	132.6	139.2	80.8	104.5
FALSE	High	Sequest HT (A2)	Unambiguous	[R].eLIcYcLDTIAENQAk.[N]	N-Term(TMT6plex); C4(Carbamidomethyl); C6(Carbamidomethyl); K16(TMT6plex)	FALSE	TRUE	1	2	ENSP00000421491.1	ENSP00000379344.4; ENSP00000421491.1	0	3	0.5581	0	1	1	800.417	2399.24	1.09	0.00087	CID (Collision Induced Dissociation)	MS2	14.9573	64.4	70	108.761	55366	030720_Total_Fraction_8.raw	0/0	3.87	0	9.711e-06	888693	Used	Unique	56.8	70.7	50.3	65
FALSE	High	Sequest HT (A2)	Unambiguous	[R].sNMDNMFESYINNLRR.[Q]	N-Term(TMT6plex)	TRUE	TRUE	1	6	ENSP00000449404.1	ENSP00000449404.1; ENSP00000447881.1; H-INV:HIT000292931; ENSP00000450340.1; ENSP00000447040.1; P05787	1	3	0.4642	0	1	1	745.028	2233.07	0.32	0.00024	CID (Collision Induced Dissociation)	MS2	15.6523	74.3	14.391	108.754	55361	030720_Total_Fraction_8.raw	0/0	3.21	0	1.559e-05	888689	Used	Unique	89.1	100.1	47.6	42.3
FALSE	High	Sequest HT (A2)	Unambiguous	[K].gTTGTQASFLQLFEGDDHkVEQLDk.[M]	N-Term(TMT6plex); K19(TMT6plex); K25(TMT6plex)	FALSE	TRUE	1	11	ENSP00000485525.1	ENSP00000485462.1; ENSP00000489696.1; ENSP00000216194.8; ENSP00000490909.1; ENSP00000489728.1; ENSP00000341429.6; ENSP00000485525.1; ENSP00000490946.1; ENSP00000485288.1; ENSP00000485289.1; ENSP00000485477.1	1	4	0.7241	0	1	1	863.714	3451.83	0.56	0.00048	CID (Collision Induced Dissociation)	MS2	0	163.5	52.568	108.692	55328	030720_Total_Fraction_8.raw	0/0	6.09	0	1.906e-06	888675	Used	Unique	152.3	171.4	121.8	171.5
FALSE	High	Sequest HT (A2)	Unambiguous	[K].sPGGAGGGASGDGGFYDPk.[A]	N-Term(TMT6plex); K19(TMT6plex)	FALSE	TRUE	1	1	ENSP00000252485.3	ENSP00000252485.3	0	3	0.6967	0	1	1	704.685	2112.04	0.81	0.00057	CID (Collision Induced Dissociation)	MS2	0	357.8	14.243	73.0185	33108	030720_Total_Fraction_3.raw	0/0	6	0	4.046e-07	727197	Used	Unique	357.2	333.3	303.8	355.5
FALSE	High	Sequest HT (A2)	Unambiguous	[K].tGIEQGSDAGYLcESQk.[F]	N-Term(TMT6plex); C13(Carbamidomethyl); K17(TMT6plex)	FALSE	TRUE	1	4	ENSP00000438039.2	ENSP00000438039.2; ENSP00000370023.3; ENSP00000493996.1; ENSP00000495560.1	0	2	0.7044	0	1	1	1151.08	2301.15	1.3	0.0015	CID (Collision Induced Dissociation)	MS2	100	72	70	77.2942	36348	030720_Total_Fraction_15.raw	0/0	5.92	0	4.388e-06	666435	Not Used	Excluded by Method	56.2	60	82.1	73.5
FALSE	High	Sequest HT (A2)	Unambiguous	[K].akPPPGGGEQEPPPPPAPQDVEmk.[E]	N-Term(TMT6plex); K2(TMT6plex); M23(Oxidation); K24(TMT6plex)	FALSE	TRUE	1	2	ENSP00000264639.4	ENSP00000407410.3; ENSP00000264639.4	0	4	0.5644	0	1	1	789.178	3153.69	1.45	0.00115	CID (Collision Induced Dissociation)	MS2	0	280.5	46.003	73.0259	33113	030720_Total_Fraction_3.raw	0/0	3.65	0	1.273e-05	727199	Used	Unique	282.9	272	236.4	266.8
FALSE	High	Sequest HT (A2)	Unambiguous	[K].vTRPQELDLTHQGQPITEEEQAAk.[L]	N-Term(TMT6plex); K24(TMT6plex)	FALSE	TRUE	1	4	ENSP00000316543.5	ENSP00000390578.1; ENSP00000392854.1; ENSP00000316543.5; ENSP00000396711.1	0	4	0.5889	0	1	1	794.929	3176.69	-0.68	-0.00054	CID (Collision Induced Dissociation)	MS2	0	155.8	18.523	77.4271	36432	030720_Total_Fraction_15.raw	0/0	4.67	0	5.032e-06	666476	Used	Unique	120.4	122.2	155.8	190.6
FALSE	High	Sequest HT (A2)	Unambiguous	[R].eGSGSSGTGEQkEDQkEEk.[Q]	N-Term(TMT6plex); K12(TMT6plex); K16(TMT6plex); K19(TMT6plex)	FALSE	TRUE	1	1	ENSP00000297185.3	ENSP00000297185.3	2	3	0.5344	0	1	1	976.186	2926.54	0.51	0.0005	CID (Collision Induced Dissociation)	MS2	55.0119	157.9	70	34.8334	12629	030720_Total_Fraction_12.raw	0/0	6.1	0	5.548e-06	561078	Not Used	Excluded by Method	137	149.2	147.5	162
FALSE	High	Sequest HT (A2)	Unambiguous	[R].hTLEQHNWNIEAAVQDR.[L]	N-Term(TMT6plex)	FALSE	TRUE	1	2	ENSP00000261942.6	ENSP00000424146.1; ENSP00000261942.6	0	4	0.3779	0	1	1	573.294	2290.15	1.01	0.00058	CID (Collision Induced Dissociation)	MS2	42.4373	51.4	8.058	72.9742	33083	030720_Total_Fraction_3.raw	0/0	3.44	0	1.491e-05	727185	Used	Unique	53.3	56.9	37.2	46.3
FALSE	High	Sequest HT (A2)	Unambiguous	[K].fVLcPEcENPETDLHVNPk.[K]	N-Term(TMT6plex); C4(Carbamidomethyl); C7(Carbamidomethyl); K19(TMT6plex)	FALSE	TRUE	1	3	ENSP00000453743.1	ENSP00000453396.1; ENSP00000453856.1; ENSP00000453743.1	0	3	0.6383	0	1	1	919.465	2756.38	0.7	0.00064	CID (Collision Induced Dissociation)	MS2	0	148.3	8.313	95.4865	46045	030720_Total_Fraction_4.raw	0/0	5.75	0	6.907e-07	763009	Used	Unique	176.3	153.1	96.8	132.8
FALSE	High	Sequest HT (A2)	Unambiguous	[K].nIGWGTDQGIGGFGEEPGIk.[S]	N-Term(TMT6plex); K20(TMT6plex)	FALSE	TRUE	1	2	ENSP00000256433.3	ENSP00000491049.1; ENSP00000256433.3	0	3	0.631	0	1	1	830.774	2490.31	1.66	0.00138	CID (Collision Induced Dissociation)	MS2	0.613472	180.2	5.499	108.991	55505	030720_Total_Fraction_8.raw	0/0	5.8	0	1.881e-07	888758	Used	Unique	151.6	169.2	159.9	199.8
FALSE	High	Sequest HT (A2)	Unambiguous	[R].sESSGILPNTTDMR.[L]	N-Term(TMT6plex)	FALSE	TRUE	1	5	ENSP00000459895.1	ENSP00000459808.1; ENSP00000459521.1; ENSP00000314075.3; ENSP00000458164.1; ENSP00000459895.1	0	2	0.643	0	1	1	868.938	1736.87	0.18	0.00016	CID (Collision Induced Dissociation)	MS2	0	167.2	70	72.8833	33033	030720_Total_Fraction_3.raw	0/0	4.93	0	1.517e-05	727161	Used	Unique	159.9	177.6	122.9	170.5
FALSE	High	Sequest HT (A2)	Unambiguous	[R].kGQGLTGPTLLPGTPAR.[K]	N-Term(TMT6plex); K1(TMT6plex)	FALSE	TRUE	1	2	ENSP00000231887.3	ENSP00000387746.1; ENSP00000231887.3	1	3	0.5238	0	1	1	708.097	2122.28	0.22	0.00015	CID (Collision Induced Dissociation)	MS2	0	116.7	13.989	77.5396	36508	030720_Total_Fraction_15.raw	0/0	4.41	0	1.547e-05	666512	Used	Unique	85.3	92.6	139.9	122.7
FALSE	High	Sequest HT (A2)	Unambiguous	[KR].sYELPDGQVITIGNER.[F]	N-Term(TMT6plex)	TRUE	TRUE	4	12	ENSP00000496101.1; ENSP00000416706.1; ENSP00000290378.4; ENSP00000458162.1	ENSP00000386786.2; ENSP00000496101.1; ENSP00000386857.1; ENSP00000494185.1; ENSP00000494750.1; ENSP00000386929.3; ENSP00000439189.1; ENSP00000224784.6; ENSP00000355645.3; ENSP00000416706.1; ENSP00000290378.4; ENSP00000458162.1	0	2	0.6957	0	1	1	1010.53	2020.05	-0.06	-6e-05	CID (Collision Induced Dissociation)	MS2	100	366.3	35.095	95.5806	46097	030720_Total_Fraction_4.raw	0/0	4.47	0	1.683e-05	763033	Not Used	Excluded by Method	316.4	367.9	331.2	366.2
FALSE	High	Sequest HT (A2)	Unambiguous	[R].sSSEANQVVRPk.[T]	N-Term(TMT6plex); K12(TMT6plex)	FALSE	TRUE	1	3	ENSP00000272793.5	ENSP00000272793.5; ENSP00000415982.1; ENSP00000376409.2	0	3	0.4923	0	1	1	587.341	1760.01	0.39	0.00023	CID (Collision Induced Dissociation)	MS2	57.8318	56.4	28.958	35.2464	12855	030720_Total_Fraction_12.raw	0/0	3.88	0	2.206e-05	561174	Not Used	Excluded by Method	53.8	51.2	48.5	59.2
FALSE	High	Sequest HT (A2)	Unambiguous	[K].tANLAEANASEEDkIk.[A]	N-Term(TMT6plex); K14(TMT6plex); K16(TMT6plex)	FALSE	TRUE	1	6	ENSP00000317872.4	ENSP00000370427.3; ENSP00000496720.1; ENSP00000316291.4; ENSP00000457716.1; ENSP00000460821.1; ENSP00000317872.4	1	3	0.5711	0	1	1	797.784	2391.34	2.06	0.00164	CID (Collision Induced Dissociation)	MS2	28.8686	74.3	26.182	72.8924	33038	030720_Total_Fraction_3.raw	0/0	4.71	0	3.411e-06	727163	Used	Unique	72.2	84.9	58.3	64.5
FALSE	High	Sequest HT (A2)	Unambiguous	[R].eAVTEILGIEPDREk.[G]	N-Term(TMT6plex); K15(TMT6plex)	FALSE	TRUE	1	3	ENSP00000374332.3	ENSP00000374332.3; ENSP00000387263.1; ENSP00000399735.1	1	3	0.5128	0	1	1	719.744	2157.22	0.19	0.00014	CID (Collision Induced Dissociation)	MS2	0	79.3	1.25	95.5579	46086	030720_Total_Fraction_4.raw	0/0	5.09	0	1.765e-05	763026	Used	Unique	65.4	81.2	71	81.5
FALSE	High	Sequest HT (A2)	Unambiguous	[K].eGMLMGVkPGEDASGPAEDLVR.[R]	N-Term(TMT6plex); K8(TMT6plex)	FALSE	TRUE	1	4	ENSP00000331342.4	ENSP00000331342.4; ENSP00000287263.4; ENSP00000430680.1; ENSP00000430009.1	0	3	0.5515	0	1	1	906.147	2716.43	7.59	0.00688	CID (Collision Induced Dissociation)	MS2	3.35084	248.6	70	95.5236	46068	030720_Total_Fraction_4.raw	0/0	5.15	0	2.263e-05	763019	Used	Unique	229.9	248.8	214.4	244.6
FALSE	High	Sequest HT (A2)	Unambiguous	[K].dAGEGLLAVQITDPEGkPk.[K]	N-Term(TMT6plex); K17(TMT6plex); K19(TMT6plex)	FALSE	TRUE	1	4	ENSP00000358866.3	ENSP00000358866.3; ENSP00000353467.4; ENSP00000480593.1; ENSP00000358872.4	0	3	0.6081	0	1	1	875.842	2625.51	1.53	0.00134	CID (Collision Induced Dissociation)	MS2	0	245.7	11.224	96.3063	48262	030720_Total_Fraction_6.raw	0/0	4.72	0	1.454e-06	824338	Used	Unique	227.2	258.7	220.8	219.4
FALSE	High	Sequest HT (A2)	Unambiguous	[K].aGTQIENIDEDFRDGLk.[L]	N-Term(TMT6plex); K17(TMT6plex)	FALSE	TRUE	1	3	ENSP00000252699.2	ENSP00000411187.3; ENSP00000467190.1; ENSP00000252699.2	1	3	0.5869	0	1	1	793.758	2379.26	1.45	0.00115	CID (Collision Induced Dissociation)	MS2	0	384	15.143	95.4991	46054	030720_Total_Fraction_4.raw	0/0	4.43	0	1.281e-06	763012	Used	Unique	292.5	339.2	398.7	419.3
FALSE	High	Sequest HT (A2)	Unambiguous	[K].gQLcELScSTDYR.[M]	N-Term(TMT6plex); C4(Carbamidomethyl); C8(Carbamidomethyl)	FALSE	TRUE	1	4	ENSP00000406162.2	ENSP00000433556.1; ENSP00000375724.4; ENSP00000406162.2; ENSP00000484505.1	0	2	1	0	1	1	909.423	1817.84	1.16	0.00106	CID (Collision Induced Dissociation)	MS2	0	45.9	34.214	72.8993	33042	030720_Total_Fraction_3.raw	0/0	4.71	0	3.326e-05	727166	Used	Unique	41.3	48.8	36.3	46.9
FALSE	High	Sequest HT (A2)	Unambiguous	[R].iMGIPEEEQMGLLR.[V]	N-Term(TMT6plex)	FALSE	TRUE	1	1	ENSP00000216181.5	ENSP00000216181.5	0	2	0.5802	0	1	1	922.996	1844.98	1.7	0.00157	CID (Collision Induced Dissociation)	MS2	32.878	153.3	23.746	108.89	55444	030720_Total_Fraction_8.raw	0/0	3.93	0	2.087e-05	888731	Used	Unique	138.4	153.5	144.1	142.1
FALSE	High	Sequest HT (A2)	Unambiguous	[K].lLVVSESSAAQEQDkDk.[A]	N-Term(TMT6plex); K15(TMT6plex); K17(TMT6plex)	FALSE	TRUE	1	3	ENSP00000354718.2	ENSP00000354718.2; ENSP00000453768.1; ENSP00000378026.2	1	3	0.6254	0	1	1	845.48	2534.43	-1.13	-0.00095	CID (Collision Induced Dissociation)	MS2	0	208.8	21.962	81.3771	38248	030720_Total_Fraction_7.raw	0/0	5.66	0	7.054e-06	850234	Used	Unique	206.1	211.2	173.9	196
FALSE	High	Sequest HT (A2)	Unambiguous	[R].vLAALPAAELVQAcR.[L]	N-Term(TMT6plex); C14(Carbamidomethyl)	FALSE	TRUE	1	3	ENSP00000346240.4	ENSP00000473649.1; ENSP00000346240.4; ENSP00000493057.1	0	2	0.6183	0	1	1	906.026	1811.04	1.89	0.00171	CID (Collision Induced Dissociation)	MS2	0	129.6	24.59	108.877	55437	030720_Total_Fraction_8.raw	0/0	3.72	0	1.027e-05	888726	Used	Unique	93.1	99.8	167.4	128.3
FALSE	High	Sequest HT (A2)	Unambiguous	[R].tIPIDGNFFTYTR.[H]	N-Term(TMT6plex)	FALSE	TRUE	2	4	ENSP00000401361.1; ENSP00000297785.3	ENSP00000401361.1; ENSP00000388026.1; ENSP00000297785.3; ENSP00000366138.1	0	3	0.6966	0	1	1	591.985	1773.94	2.06	0.00122	CID (Collision Induced Dissociation)	MS2	41.8098	125.3	20.7	108.874	55434	030720_Total_Fraction_8.raw	0/0	4.12	0	2.305e-05	888725	Used	Not Unique	98.4	98.6	146.1	129.9
FALSE	High	Sequest HT (A2)	Unambiguous	[K].qGSPDQVSPVSEMTSTSLYQDk.[Q]	N-Term(TMT6plex); K22(TMT6plex)	FALSE	TRUE	1	1	ENSP00000296755.7	ENSP00000296755.7	0	3	0.7558	0	1	1	948.143	2842.41	-1.27	-0.0012	CID (Collision Induced Dissociation)	MS2	0	285	12.778	95.4482	46019	030720_Total_Fraction_4.raw	0/0	6.84	0	3.106e-06	762996	Used	Unique	290.8	344.8	196	242.5
FALSE	High	Sequest HT (A2)	Unambiguous	[R].kDLYANTVLSGGTTmYPGIADR.[M]	N-Term(TMT6plex); K1(TMT6plex); M15(Oxidation)	TRUE	TRUE	2	3	ENSP00000496101.1; ENSP00000458162.1	ENSP00000496101.1; ENSP00000494750.1; ENSP00000458162.1	1	3	0.6785	0	1	1	939.834	2817.49	0.21	0.0002	CID (Collision Induced Dissociation)	MS2	0	277.2	6.641	94.9441	45693	030720_Total_Fraction_4.raw	0/0	6.5	0	2.328e-05	762843	Used	Not Unique	269.4	285.4	248.9	240.7
FALSE	High	Sequest HT (A2)	Unambiguous	[K].lQVEPAVDTSGVQcYGPGIEGQGVFR.[E]	N-Term(TMT6plex); C14(Carbamidomethyl)	FALSE	TRUE	1	4	ENSP00000358866.3	ENSP00000358866.3; ENSP00000353467.4; ENSP00000480593.1; ENSP00000358872.4	0	3	0.7133	0	1	1	998.173	2992.5	0.44	0.00044	CID (Collision Induced Dissociation)	MS2	20.5841	74.7	8.698	107.877	54849	030720_Total_Fraction_8.raw	0/0	7.36	0	8.095e-06	888451	Used	Unique	71.5	81.2	58.8	70.2
FALSE	High	Sequest HT (A2)	Unambiguous	[K].fLFDSVSSQNVGLR.[E]	N-Term(TMT6plex)	FALSE	TRUE	2	5	ENSP00000261574.5; ENSP00000385938.4	ENSP00000261574.5; ENSP00000419764.1; ENSP00000420079.1; ENSP00000385938.4; ENSP00000499125.1	0	3	0.5969	0	1	1	599.995	1797.97	0.73	0.00044	CID (Collision Induced Dissociation)	MS2	7.969	110.4	7.49	107.871	54845	030720_Total_Fraction_8.raw	0/0	4.54	0	6.236e-06	888448	Used	Not Unique	127.5	123	65.7	99.9
FALSE	High	Sequest HT (A2)	Unambiguous	[K].eSELTDEDITTILER.[G]	N-Term(TMT6plex)	FALSE	TRUE	1	3	ENSP00000360162.4	ENSP00000360163.4; ENSP00000360162.4; ENSP00000360164.2	0	2	0.6394	0	1	1	997.011	1993.02	-1.02	-0.00102	CID (Collision Induced Dissociation)	MS2	100	278.3	70	106.872	54282	030720_Total_Fraction_8.raw	0/0	5.13	0	7.593e-06	888182	Not Used	Excluded by Method	297.2	317.1	191	243.7
FALSE	High	Sequest HT (A2)	Unambiguous	[K].wNTDNTLGTEISWENk.[KL]	N-Term(TMT6plex); K16(TMT6plex)	FALSE	TRUE	1	7	ENSP00000022615.4	ENSP00000430908.1; ENSP00000428977.1; ENSP00000429006.1; ENSP00000428029.1; ENSP00000022615.4; ENSP00000428845.1; ENSP00000428519.1	0	2	0.6051	0	1	1	1183.61	2366.2	0.34	0.0004	CID (Collision Induced Dissociation)	MS2	0	195.9	13.601	106.867	54279	030720_Total_Fraction_8.raw	0/0	6.28	0	2.044e-06	888180	Used	Unique	178.5	189.2	173.5	197.9
FALSE	High	Sequest HT (A2)	Unambiguous	[K].tQASSSFQDSSQPAGk.[A]	N-Term(TMT6plex); K16(TMT6plex)	FALSE	TRUE	2	3	ENSP00000443150.1; ENSP00000479320.1	ENSP00000443150.1; ENSP00000444437.1; ENSP00000479320.1	0	2	0.6998	0	1	1	1042.53	2084.06	-1.91	-0.00199	CID (Collision Induced Dissociation)	MS2	0	128.8	70	50.1824	20643	030720_Total_Fraction_6.raw	0/0	5.83	0	2.43e-06	812024	Used	Not Unique	126.2	143.7	115.3	99.7
FALSE	High	Sequest HT (A2)	Unambiguous	[K].eSELTDEDITTILER.[G]	N-Term(TMT6plex)	FALSE	TRUE	1	3	ENSP00000360162.4	ENSP00000360163.4; ENSP00000360162.4; ENSP00000360164.2	0	3	0.5625	0	1	1	665.012	1993.02	1.58	0.00105	CID (Collision Induced Dissociation)	MS2	0	175	13.063	106.852	54269	030720_Total_Fraction_8.raw	0/0	4.16	0	2.842e-05	888179	Used	Unique	185.7	186	128.1	159.9
FALSE	High	Sequest HT (A2)	Unambiguous	[K].aLGVSNFSHFQIEk.[L]	N-Term(TMT6plex); K14(TMT6plex)	FALSE	TRUE	1	1	ENSP00000352584.4	ENSP00000352584.4	0	2	0.6036	0	1	1	1018.07	2035.14	1.89	0.00192	CID (Collision Induced Dissociation)	MS2	0	460.7	70	94.4645	45396	030720_Total_Fraction_4.raw	0/0	5.02	0	1.293e-05	762702	Used	Unique	475.5	388.2	401.2	474
FALSE	High	Sequest HT (A2)	Unambiguous	[K].aLIAAQYSGAQVR.[V]	N-Term(TMT6plex)	FALSE	TRUE	1	1	ENSP00000331901.4	ENSP00000331901.4	0	2	0.6608	0	1	1	788.954	1576.9	0.04	4e-05	CID (Collision Induced Dissociation)	MS2	0	81.8	5.102	75.7339	35363	030720_Total_Fraction_15.raw	0/0	4.01	0	3.429e-05	666017	Used	Unique	90.4	91.9	46.4	79.9
FALSE	High	Sequest HT (A2)	Unambiguous	[R].iESIQLMMDSETGR.[S]	N-Term(TMT6plex)	FALSE	TRUE	1	6	ENSP00000253363.6	ENSP00000344581.6; ENSP00000489196.1; ENSP00000436747.2; ENSP00000489005.1; ENSP00000253363.6; ENSP00000354437.6	0	3	0.6296	0	1	1	613.645	1838.92	0.45	0.00027	CID (Collision Induced Dissociation)	MS2	0	171	14.016	106.824	54256	030720_Total_Fraction_8.raw	0/0	4.05	0	2.025e-05	888170	Used	Unique	187.4	193.6	117.8	145.5
FALSE	High	Sequest HT (A2)	Unambiguous	[R].kSPQELLcGASLISDR.[W]	N-Term(TMT6plex); K1(TMT6plex); C8(Carbamidomethyl)	TRUE	TRUE	1	3	P00735	ENSP00000308541.5; ENSP00000433907.1; P00735	1	3	0.5736	0	1	1	744.753	2232.24	1.07	0.00079	CID (Collision Induced Dissociation)	MS2	8.20691	128.8	4.607	94.4561	45390	030720_Total_Fraction_4.raw	0/0	5.23	0	7.952e-06	762698	Used	Unique	140.5	139.5	103.4	101.8
FALSE	High	Sequest HT (A2)	Unambiguous	[R].tGAIVDVPVGEELLGR.[V]	N-Term(TMT6plex)	FALSE	TRUE	1	6	ENSP00000381736.5	ENSP00000465497.1; ENSP00000468458.1; ENSP00000465477.2; ENSP00000465259.1; ENSP00000381736.5; ENSP00000467830.1	0	2	0.4819	0	1	1	927.53	1854.05	-0.07	-6e-05	CID (Collision Induced Dissociation)	MS2	0	249.1	13.612	106.82	54254	030720_Total_Fraction_8.raw	0/0	3.59	0	8.45e-06	888168	Used	Unique	187.9	221.1	264.4	266.8
FALSE	High	Sequest HT (A2)	Unambiguous	[K].rVIISAPSADAPMFVMGVNHEk.[Y]	N-Term(TMT6plex); K22(TMT6plex)	FALSE	TRUE	1	3	ENSP00000229239.5	ENSP00000380065.1; ENSP00000380067.1; ENSP00000229239.5	1	4	0.6032	0	1	1	707.639	2827.54	-0.09	-7e-05	CID (Collision Induced Dissociation)	MS2	11.7722	122.4	5.532	94.427	45371	030720_Total_Fraction_4.raw	0/0	5.62	0	2.124e-06	762689	Used	Unique	112.3	125.2	89.1	135.7
FALSE	High	Sequest HT (A2)	Unambiguous	[K].dQQEAALVDMVNDGVEDLR.[C]	N-Term(TMT6plex)	TRUE	TRUE	1	2	P09211	ENSP00000381604.1; P09211	0	2	0.6434	0	1	1	1173.58	2346.15	0.67	0.00079	CID (Collision Induced Dissociation)	MS2	0	70.8	53.171	106.8	54245	030720_Total_Fraction_8.raw	0/0	5.72	0	7.157e-06	888166	Used	Unique	54.5	60.8	72.3	79.7
FALSE	High	Sequest HT (A2)	Unambiguous	[R].eTVAVkPTENNEEEFTSk.[D]	N-Term(TMT6plex); K6(TMT6plex); K18(TMT6plex)	FALSE	TRUE	1	2	ENSP00000289371.5	ENSP00000289371.5; ENSP00000478914.1	0	3	0.6148	0	1	1	913.826	2739.46	-0.32	-0.00029	CID (Collision Induced Dissociation)	MS2	0	107.6	11.088	75.7039	35342	030720_Total_Fraction_15.raw	0/0	6.36	0	1.264e-05	666008	Used	Unique	111.1	121.2	67.6	106
FALSE	High	Sequest HT (A2)	Unambiguous	[K].cSGIGDNPGSETAAPR.[A]	N-Term(TMT6plex); C1(Carbamidomethyl)	FALSE	TRUE	1	6	ENSP00000498582.1	ENSP00000426669.1; ENSP00000498582.1; ENSP00000425852.1; ENSP00000497002.1; ENSP00000349629.3; ENSP00000498254.1	0	2	0.7629	0	1	1	909.437	1817.87	1.26	0.00115	CID (Collision Induced Dissociation)	MS2	0	104.9	70	42.7891	17045	030720_Total_Fraction_12.raw	0/0	5.23	0	2.686e-06	562983	Used	Unique	68.9	90.9	113.6	123
FALSE	High	Sequest HT (A2)	Unambiguous	[K].wNTDNTLGTEISWENk.[KL]	N-Term(TMT6plex); K16(TMT6plex)	FALSE	TRUE	1	7	ENSP00000022615.4	ENSP00000430908.1; ENSP00000428977.1; ENSP00000429006.1; ENSP00000428029.1; ENSP00000022615.4; ENSP00000428845.1; ENSP00000428519.1	0	3	0.5349	0	1	1	789.406	2366.2	-0.13	-0.0001	CID (Collision Induced Dissociation)	MS2	28.0483	188.6	6.846	106.772	54229	030720_Total_Fraction_8.raw	0/0	5.44	0	2.692e-05	888157	Used	Unique	182.9	173.7	168.7	186.1
FALSE	High	Sequest HT (A2)	Unambiguous	[R].qPYAVSELAGHQTSAESWGTGR.[A]	N-Term(TMT6plex)	FALSE	TRUE	1	3	ENSP00000311430.6	ENSP00000311430.6; ENSP00000457268.1; ENSP00000457442.1	0	3	0.7046	0	1	1	854.424	2561.26	0.15	0.00013	CID (Collision Induced Dissociation)	MS2	23.045	20.1	13.417	82.1314	38737	030720_Total_Fraction_7.raw	0/0	5.89	0	1.111e-06	850467	Used	Unique	29.7	27.7	5	13.3
FALSE	High	Sequest HT (A2)	Unambiguous	[K].eGLELPEDEEEk.[K]	N-Term(TMT6plex); K12(TMT6plex)	FALSE	TRUE	2	3	ENSP00000335153.7; ENSP00000360609.1	ENSP00000335153.7; ENSP00000216281.7; ENSP00000360609.1	0	2	0.6311	0	1	1	937.986	1874.96	0.27	0.00026	CID (Collision Induced Dissociation)	MS2	0	187.5	70	82.1057	38723	030720_Total_Fraction_7.raw	0/0	4.69	0	2.938e-05	850460	Used	Not Unique	187.9	219.2	118.2	181.9
FALSE	High	Sequest HT (A2)	Unambiguous	[K].kGNAEGSSDEEGkLVIDEPAk.[E]	N-Term(TMT6plex); K1(TMT6plex); K13(TMT6plex); K21(TMT6plex)	FALSE	TRUE	1	3	ENSP00000349878.5	ENSP00000357189.5; ENSP00000357192.5; ENSP00000349878.5	2	4	0.7037	0	1	1	773.185	3089.72	1.71	0.00132	CID (Collision Induced Dissociation)	MS2	32.8203	322.3	70	73.9096	33621	030720_Total_Fraction_3.raw	0/0	4.86	0	7.17e-06	727443	Used	Unique	282.6	327.3	319.6	285.1
FALSE	High	Sequest HT (A2)	Unambiguous	[R].dVDASPSPLSVQDLk.[G]	N-Term(TMT6plex); K15(TMT6plex)	FALSE	TRUE	1	1	ENSP00000247001.3	ENSP00000247001.3	0	2	0.6881	0	1	1	1015.07	2029.12	0.6	0.00061	CID (Collision Induced Dissociation)	MS2	0	219.2	70	94.4989	45418	030720_Total_Fraction_4.raw	0/0	5.45	0	1.625e-05	762712	Used	Unique	198.1	232.3	180	216.1
FALSE	High	Sequest HT (A2)	Unambiguous	[K].lFGNMEGDcPSDWk.[T]	N-Term(TMT6plex); C9(Carbamidomethyl); K14(TMT6plex)	FALSE	TRUE	1	2	ENSP00000376197.3	ENSP00000390133.1; ENSP00000376197.3	0	3	0.4447	0	1	1	705.342	2114.01	1	0.00071	CID (Collision Induced Dissociation)	MS2	56.1592	177.9	46.109	106.976	54340	030720_Total_Fraction_8.raw	0/0	3.71	0	9.339e-06	888210	Not Used	Excluded by Method	206.2	208	116.9	138.8
FALSE	High	Sequest HT (A2)	Unambiguous	[K].gSDcGIVNVNIPTSGAEIGGAFGGEk.[H]	N-Term(TMT6plex); C4(Carbamidomethyl); K26(TMT6plex)	FALSE	TRUE	1	9	ENSP00000490811.1	ENSP00000489686.1; ENSP00000489895.1; ENSP00000387123.3; ENSP00000490371.1; ENSP00000490819.1; ENSP00000448593.1; ENSP00000490024.1; ENSP00000489725.1; ENSP00000490811.1	0	3	0.7247	0	1	1	988.843	2964.51	0.21	0.0002	CID (Collision Induced Dissociation)	MS2	0	488.2	19.201	107.088	54400	030720_Total_Fraction_8.raw	0/0	5.74	0	9.478e-07	888239	Used	Unique	360.7	389.1	590.7	500.9
FALSE	High	Sequest HT (A2)	Unambiguous	[R].rkEDEVEEWQHR.[A]	N-Term(TMT6plex); K2(TMT6plex)	FALSE	TRUE	1	2	ENSP00000356042.3	ENSP00000356042.3; ENSP00000376016.5	2	4	0.6974	0	1	1	525.532	2099.1	0.46	0.00024	CID (Collision Induced Dissociation)	MS2	50.331	286	6.012	41.8747	16515	030720_Total_Fraction_12.raw	0/0	4.23	0	3.303e-05	562737	Used	Unique	299.7	291.7	212.3	275.1
FALSE	High	Sequest HT (A2)	Unambiguous	[K].eSLQDTQPVGVLVDcck.[T]	N-Term(TMT6plex); C15(Carbamidomethyl); C16(Carbamidomethyl); K17(TMT6plex)	FALSE	TRUE	1	4	ENSP00000257829.3	ENSP00000437324.1; ENSP00000433011.2; ENSP00000257829.3; ENSP00000479141.1	0	2	0.7264	0	1	1	1203.62	2406.24	0.05	6e-05	CID (Collision Induced Dissociation)	MS2	0	193.1	70	94.6169	45492	030720_Total_Fraction_4.raw	0/0	5.92	0	2.427e-06	762747	Used	Unique	223.7	258.5	121	122.9
FALSE	High	Sequest HT (A2)	Unambiguous	[K].dVQDSLTVSNEAQTAk.[E]	N-Term(TMT6plex); K16(TMT6plex)	FALSE	TRUE	1	1	ENSP00000263168.3	ENSP00000263168.3	0	2	0.6949	0	1	1	1082.58	2164.15	-1.04	-0.00113	CID (Collision Induced Dissociation)	MS2	0	310.5	8.761	76.1436	35617	030720_Total_Fraction_15.raw	0/0	6.13	0	2.81e-06	666117	Used	Unique	280.6	296.3	267.3	327.9
FALSE	High	Sequest HT (A2)	Unambiguous	[K].tDEFQLHTNVNDGTEFGGSIYQk.[V]	N-Term(TMT6plex); K23(TMT6plex)	FALSE	TRUE	1	1	ENSP00000265333.3	ENSP00000265333.3	0	3	0.7545	0	1	1	1020.18	3058.53	4.4	0.00449	CID (Collision Induced Dissociation)	MS2	0	139.3	44.552	96.0513	48111	030720_Total_Fraction_6.raw	0/0	7.78	0	7.558e-07	824266	Used	Unique	122.8	139.7	116.6	146.6
FALSE	High	Sequest HT (A2)	Unambiguous	[K].lFGNMEGDcPSDWk.[T]	N-Term(TMT6plex); C9(Carbamidomethyl); K14(TMT6plex)	FALSE	TRUE	1	2	ENSP00000376197.3	ENSP00000390133.1; ENSP00000376197.3	0	2	0.5036	0	1	1	1057.51	2114.01	2.02	0.00213	CID (Collision Induced Dissociation)	MS2	0	555.5	70	107.024	54365	030720_Total_Fraction_8.raw	0/0	4.13	0	1.413e-05	888221	Used	Unique	656.2	630.8	354.4	451.4
FALSE	High	Sequest HT (A2)	Unambiguous	[R].iNNAcFEAVVVTNTIPQEDk.[M]	N-Term(TMT6plex); C5(Carbamidomethyl); K20(TMT6plex)	FALSE	TRUE	1	3	ENSP00000361512.4	ENSP00000361495.2; ENSP00000361512.4; ENSP00000361505.5	0	3	0.5398	0	1	1	907.484	2720.44	1.94	0.00176	CID (Collision Induced Dissociation)	MS2	0	386.4	58.767	107.021	54363	030720_Total_Fraction_8.raw	0/0	4.52	0	2.762e-05	888220	Used	Unique	330.4	351.7	344.8	432.3
FALSE	High	Sequest HT (A2)	Unambiguous	[K].eQLkEELNENQSTPk.[K]	N-Term(TMT6plex); K4(TMT6plex); K15(TMT6plex)	FALSE	TRUE	1	1	ENSP00000261716.3	ENSP00000261716.3	1	3	0.5841	0	1	1	825.461	2474.37	-0.48	-0.0004	CID (Collision Induced Dissociation)	MS2	56.6558	225	33.221	73.7343	33522	030720_Total_Fraction_3.raw	0/0	5.53	0	2.561e-05	727395	Not Used	Excluded by Method	245.2	248.3	138.6	216.9
FALSE	High	Sequest HT (A2)	Unambiguous	[K].tQASSSFQDSSQPAGk.[A]	N-Term(TMT6plex); K16(TMT6plex)	FALSE	TRUE	2	3	ENSP00000443150.1; ENSP00000479320.1	ENSP00000443150.1; ENSP00000444437.1; ENSP00000479320.1	0	3	0.6197	0	1	1	695.36	2084.07	0.05	3e-05	CID (Collision Induced Dissociation)	MS2	54.4596	371.5	9.893	50.1602	20632	030720_Total_Fraction_6.raw	0/0	4.68	0	9.312e-06	812019	Not Used	Excluded by Method	339.2	378.7	352.9	329.3
FALSE	High	Sequest HT (A2)	Unambiguous	[R].lLEDGEDFNLGDALDSSNSMQTIQkTTTRR.[I]	N-Term(TMT6plex); K25(TMT6plex)	FALSE	TRUE	1	1	ENSP00000373489.2	ENSP00000373489.2	2	4	0.6361	0	1	1	954.241	3813.94	2.46	0.00234	CID (Collision Induced Dissociation)	MS2	0	145.3	16.624	107.003	54355	030720_Total_Fraction_8.raw	0/0	6.21	0	5.888e-06	888217	Used	Unique	95.3	389	37.2	21.6
FALSE	High	Sequest HT (A2)	Unambiguous	[K].tMDVIAEGDPGFk.[R]	N-Term(TMT6plex); K13(TMT6plex)	FALSE	TRUE	1	3	ENSP00000430489.1	ENSP00000429088.1; ENSP00000430186.1; ENSP00000430489.1	0	2	0.4314	0	1	1	919.491	1837.98	-0.75	-0.00069	CID (Collision Induced Dissociation)	MS2	0	350.8	49.513	94.5152	45427	030720_Total_Fraction_4.raw	0/0	2.99	0	2.564e-05	762717	Used	Unique	349.9	361.3	263.8	348.4
FALSE	High	Sequest HT (A2)	Unambiguous	[R].eRPDLEAPAPGSPFR.[V]	N-Term(TMT6plex)	FALSE	TRUE	1	2	ENSP00000427900.1	ENSP00000429106.1; ENSP00000427900.1	0	3	0.5448	0	1	1	623.335	1867.99	1.43	0.00089	CID (Collision Induced Dissociation)	MS2	0	52.7	6.557	73.7645	33538	030720_Total_Fraction_3.raw	0/0	4.24	0	2.196e-05	727402	Used	Unique	39.4	44	54.3	61.2
FALSE	High	Sequest HT (A2)	Unambiguous	[R].kGAGDGSDEEVDGk.[A]	N-Term(TMT6plex); K1(TMT6plex); K14(TMT6plex)	FALSE	TRUE	1	1	ENSP00000216181.5	ENSP00000216181.5	1	3	0.5034	0	1	1	684.368	2051.09	1.39	0.00095	CID (Collision Induced Dissociation)	MS2	20.9295	326.8	5.984	42.1396	16673	030720_Total_Fraction_12.raw	0/0	4.37	0	9.329e-06	562811	Used	Unique	288.3	300.5	340.2	303.1
FALSE	High	Sequest HT (A2)	Unambiguous	[K].wMEEQAQSLIDk.[T]	N-Term(TMT6plex); K12(TMT6plex)	FALSE	TRUE	1	2	ENSP00000363129.3	ENSP00000244520.5; ENSP00000363129.3	0	2	0.3033	0	1	1	968.518	1936.03	1.92	0.00186	CID (Collision Induced Dissociation)	MS2	100	102.8	70	106.985	54344	030720_Total_Fraction_8.raw	0/0	4.22	0	3.455e-05	888211	Not Used	Excluded by Method	95.7	108.7	102.1	80.4
FALSE	High	Sequest HT (A2)	Unambiguous	[K].sccSccPVGcAk.[C]	N-Term(TMT6plex); C2(Carbamidomethyl); C3(Carbamidomethyl); C5(Carbamidomethyl); C6(Carbamidomethyl); C10(Carbamidomethyl); K12(TMT6plex)	TRUE	TRUE	3	7	ENSP00000377995.4; ENSP00000307706.5; ENSP00000245185.5	ENSP00000377995.4; ENSP00000369146.3; P67983; ENSP00000307706.5; ENSP00000391397.2; ENSP00000369139.3; ENSP00000245185.5	0	2	0.8413	0	1	1	952.422	1903.84	0.59	0.00056	CID (Collision Induced Dissociation)	MS2	0	70.9	70	42.2248	16721	030720_Total_Fraction_12.raw	0/0	4.6	0	3.261e-05	562835	Used	Not Unique	76	67.2	58.9	65.1
FALSE	High	Sequest HT (A2)	Unambiguous	[K].eTQAPAYLIDLMHDk.[N]	N-Term(TMT6plex); K15(TMT6plex)	FALSE	TRUE	1	4	ENSP00000354560.2	ENSP00000354560.2; ENSP00000444622.1; ENSP00000356739.1; ENSP00000356741.1	0	3	0.6049	0	1	1	735.067	2203.19	1.61	0.00118	CID (Collision Induced Dissociation)	MS2	9.48649	231	7.565	106.969	54335	030720_Total_Fraction_8.raw	0/0	5.34	0	2.623e-05	888206	Used	Unique	222.6	252.9	167	228.9
FALSE	High	Sequest HT (A2)	Unambiguous	[R].eNSIEILSSTIkPYNAEDNENFk.[T]	N-Term(TMT6plex); K12(TMT6plex); K23(TMT6plex)	FALSE	TRUE	1	1	ENSP00000294360.4	ENSP00000294360.4	0	4	0.5158	0	1	1	836.447	3342.77	-0.29	-0.00024	CID (Collision Induced Dissociation)	MS2	0	91.7	34.129	107.125	54421	030720_Total_Fraction_8.raw	0/0	3.8	0	1.234e-05	888246	Used	Unique	82.1	89.6	86.4	87.7
FALSE	High	Sequest HT (A2)	Unambiguous	[K].gPQHPPPPSGPEEPGEk.[R]	N-Term(TMT6plex); K17(TMT6plex)	FALSE	TRUE	1	5	ENSP00000383178.3	ENSP00000383174.1; ENSP00000383178.3; ENSP00000267215.4; ENSP00000383173.1; ENSP00000367141.2	0	3	0.5216	0	1	1	732.389	2195.15	0.72	0.00053	CID (Collision Induced Dissociation)	MS2	42.0059	189.7	70	42.928	17126	030720_Total_Fraction_12.raw	0/0	4.16	0	1.879e-05	563019	Used	Unique	245.6	227.1	59.2	184.2
FALSE	High	Sequest HT (A2)	Unambiguous	[K].mIPcDFLIPVQTQHPIR.[K]	N-Term(TMT6plex); C4(Carbamidomethyl)	FALSE	TRUE	1	5	ENSP00000405573.3	ENSP00000348877.3; ENSP00000467670.3; ENSP00000405573.3; ENSP00000465858.3; ENSP00000468690.1	0	2	0.7557	0	1	1	1147.62	2294.24	0.14	0.00016	CID (Collision Induced Dissociation)	MS2	0	383.9	28.252	106.731	54204	030720_Total_Fraction_8.raw	0/0	3.48	0	1.003e-05	888145	Used	Unique	366.6	376.9	310.1	395.3
FALSE	High	Sequest HT (A2)	Unambiguous	[R].sSQSSSQQFSGIGR.[S]	N-Term(TMT6plex)	FALSE	TRUE	1	4	ENSP00000380033.3	ENSP00000491776.1; ENSP00000491244.1; ENSP00000380033.3; ENSP00000385536.1	0	3	0.5011	0	1	1	562.287	1684.84	-0.15	-8e-05	CID (Collision Induced Dissociation)	MS2	32.2634	78.9	6.031	43.7373	17613	030720_Total_Fraction_12.raw	0/0	4.43	0	3.315e-05	563239	Used	Unique	86.3	84.7	58.7	67.6
FALSE	High	Sequest HT (A2)	Unambiguous	[K].dFVSALPDkLDHEcAEGGENLSVGQR.[Q]	N-Term(TMT6plex); K9(TMT6plex); C14(Carbamidomethyl)	FALSE	TRUE	1	3	ENSP00000483316.1	ENSP00000461615.1; ENSP00000483316.1; ENSP00000478647.1	1	4	0.6552	0	1	1	826.17	3301.66	2.05	0.00169	CID (Collision Induced Dissociation)	MS2	15.1617	124.3	27.028	94.2287	45254	030720_Total_Fraction_4.raw	0/0	5.51	0	4.964e-07	762633	Used	Unique	117.8	118.2	115	117.6
FALSE	High	Sequest HT (A2)	Unambiguous	[R].dLEDkEGEIQAGAk.[L]	N-Term(TMT6plex); K5(TMT6plex); K14(TMT6plex)	FALSE	TRUE	1	7	ENSP00000386591.1	ENSP00000410807.1; ENSP00000386522.3; ENSP00000386591.1; ENSP00000386415.1; ENSP00000339430.4; ENSP00000423339.1; ENSP00000386886.1	1	3	0.5504	0	1	1	730.746	2190.22	0.08	6e-05	CID (Collision Induced Dissociation)	MS2	40.0883	297	7.856	75.3053	35069	030720_Total_Fraction_15.raw	0/0	4.96	0	3.438e-05	665890	Used	Unique	288.3	278.1	249.6	304.8
FALSE	High	Sequest HT (A2)	Unambiguous	[K].ikGEHPGLSIGDVAk.[K]	N-Term(TMT6plex); K2(TMT6plex); K15(TMT6plex)	FALSE	TRUE	1	2	ENSP00000384678.1	ENSP00000382412.1; ENSP00000384678.1	1	2	0.6253	0	1	1	1104.67	2208.33	0.07	8e-05	CID (Collision Induced Dissociation)	MS2	0	163.3	8.185	75.2991	35066	030720_Total_Fraction_15.raw	0/0	4.75	0	5.934e-06	665889	Used	Unique	171.1	166.3	127.4	151
FALSE	High	Sequest HT (A2)	Unambiguous	[R].vPAEGAPTAAVAEVR.[C]	N-Term(TMT6plex)	FALSE	TRUE	1	3	ENSP00000484525.1	ENSP00000075430.7; ENSP00000487888.1; ENSP00000484525.1	0	2	0.6617	0	1	1	833.972	1666.94	2.7	0.00225	CID (Collision Induced Dissociation)	MS2	0	65.6	13.296	74.1447	33747	030720_Total_Fraction_3.raw	0/0	4.02	0	1.126e-05	727503	Used	Unique	81.2	60.4	44.5	61.4
FALSE	High	Sequest HT (A2)	Unambiguous	[K].aEISGVQGSETQVLR.[V]	N-Term(TMT6plex)	FALSE	TRUE	1	1	ENSP00000312671.4	ENSP00000312671.4	0	2	0.5079	0	1	1	901.995	1802.98	0.5	0.00045	CID (Collision Induced Dissociation)	MS2	0	131.8	70	74.1585	33756	030720_Total_Fraction_3.raw	0/0	5.06	0	7.042e-06	727508	Used	Unique	126.8	137.6	94.7	138.4
FALSE	High	Sequest HT (A2)	Unambiguous	[R].fDPETNSDDAcTYHPGVPVFHDALk.[SG]	N-Term(TMT6plex); C11(Carbamidomethyl); K25(TMT6plex)	FALSE	TRUE	1	6	ENSP00000319255.6	ENSP00000496402.1; ENSP00000319255.6; ENSP00000436945.1; ENSP00000431929.1; ENSP00000434040.1; ENSP00000401080.2	0	4	0.6924	0	1	1	823.402	3290.58	0.46	0.00038	CID (Collision Induced Dissociation)	MS2	3.84313	152.5	2.809	94.1783	45227	030720_Total_Fraction_4.raw	0/0	6.21	0	6.376e-06	762619	Used	Unique	167.5	146.2	93.3	168.9
FALSE	High	Sequest HT (A2)	Unambiguous	[K].lkDPANFQYPAESVLAYk.[E]	N-Term(TMT6plex); K2(TMT6plex); K18(TMT6plex)	TRUE	TRUE	2	6	ENSP00000368334.2; P15559	ENSP00000368334.2; ENSP00000368335.3; ENSP00000398330.2; P15559; ENSP00000456282.1; ENSP00000455020.1	1	3	0.7073	0	1	1	914.521	2741.55	0.58	0.00053	CID (Collision Induced Dissociation)	MS2	7.19173	411	17.906	106.542	54087	030720_Total_Fraction_8.raw	0/0	5.09	0	1.52e-06	888089	Used	Not Unique	334.6	369.2	408.4	439.1
FALSE	High	Sequest HT (A2)	Unambiguous	[R].hTGYVIELQHVVk.[GV]	N-Term(TMT6plex); K13(TMT6plex)	FALSE	TRUE	2	8	ENSP00000307567.6; ENSP00000490664.1	ENSP00000489223.1; ENSP00000489214.1; ENSP00000396326.1; ENSP00000390015.1; ENSP00000307567.6; ENSP00000489011.1; ENSP00000490664.1; ENSP00000489462.1	0	4	0.578	0	1	1	496.046	1981.16	-0.01	-1e-05	CID (Collision Induced Dissociation)	MS2	0	123	7.552	75.2472	35037	030720_Total_Fraction_15.raw	0/0	4.1	0	9.998e-06	665878	Used	Not Unique	115.9	122.9	106.1	119.1
FALSE	High	Sequest HT (A2)	Unambiguous	[R].eGEELVMDEEAYVLYHR.[A]	N-Term(TMT6plex)	FALSE	TRUE	1	1	ENSP00000253237.4	ENSP00000253237.4	0	3	0.5895	0	1	1	771.042	2311.11	0.18	0.00014	CID (Collision Induced Dissociation)	MS2	49.2108	280	5.418	106.515	54069	030720_Total_Fraction_8.raw	0/0	5.7	0	5.168e-06	888082	Used	Unique	236.5	262.7	265	292.6
FALSE	High	Sequest HT (A2)	Unambiguous	[R].dHPLPEVAHVk.[H]	N-Term(TMT6plex); K11(TMT6plex)	FALSE	TRUE	1	5	ENSP00000457015.1	ENSP00000455301.1; ENSP00000455030.1; ENSP00000454714.1; ENSP00000456452.1; ENSP00000457015.1	0	3	0.6237	0	1	1	567.335	1699.99	-0.09	-5e-05	CID (Collision Induced Dissociation)	MS2	36.7595	141.7	0.696	50.4416	20795	030720_Total_Fraction_6.raw	0/0	3.8	0	2.086e-05	812088	Used	Unique	141.5	133.2	133.3	126
FALSE	High	Sequest HT (A2)	Unambiguous	[R].mSRPEAVQEATEVTLk.[T]	N-Term(TMT6plex); K16(TMT6plex)	FALSE	TRUE	1	1	ENSP00000353114.4	ENSP00000353114.4	0	3	0.3491	0	1	1	749.753	2247.24	0.64	0.00048	CID (Collision Induced Dissociation)	MS2	29.6714	219.9	7.211	82.273	38828	030720_Total_Fraction_7.raw	0/0	4.01	0	2.294e-05	850511	Used	Unique	230.4	243.7	174.4	180
FALSE	High	Sequest HT (A2)	Unambiguous	[K].ikGEHPGLSIGDVAk.[K]	N-Term(TMT6plex); K2(TMT6plex); K15(TMT6plex)	FALSE	TRUE	1	2	ENSP00000384678.1	ENSP00000382412.1; ENSP00000384678.1	1	3	0.5232	0	1	1	736.782	2208.33	-0.32	-0.00023	CID (Collision Induced Dissociation)	MS2	0	125.6	3.027	75.167	34997	030720_Total_Fraction_15.raw	0/0	3.88	0	1.444e-05	665864	Used	Unique	141.3	121.9	93.4	117
FALSE	High	Sequest HT (A2)	Unambiguous	[R].sLAIDVSPGFDASQLSSEck.[A]	N-Term(TMT6plex); C19(Carbamidomethyl); K20(TMT6plex)	FALSE	TRUE	1	4	ENSP00000371805.3	ENSP00000405896.1; ENSP00000371805.3; ENSP00000444797.2; ENSP00000415064.1	0	3	0.7037	0	1	1	857.112	2569.32	0.29	0.00025	CID (Collision Induced Dissociation)	MS2	2.75504	172.1	25.493	106.508	54065	030720_Total_Fraction_8.raw	0/0	5.67	0	9.901e-06	888079	Used	Unique	183.4	172.6	120.5	173
FALSE	High	Sequest HT (A2)	Unambiguous	[R].aILVDLEPGTMDSVR.[S]	N-Term(TMT6plex)	FALSE	TRUE	4	10	ENSP00000369703.2; ENSP00000320295.7; ENSP00000406811.2; ENSP00000259818.6	ENSP00000450822.1; ENSP00000369703.2; ENSP00000320295.7; ENSP00000450765.1; ENSP00000413589.1; ENSP00000451560.1; ENSP00000406811.2; ENSP00000452554.1; ENSP00000485859.1; ENSP00000259818.6	0	2	0.6299	0	1	1	923.004	1845	0.48	0.00044	CID (Collision Induced Dissociation)	MS2	25.6787	148.4	9.516	106.501	54060	030720_Total_Fraction_8.raw	0/0	4.35	0	2.646e-05	888076	Used	Not Unique	153	163	107	136.3
FALSE	High	Sequest HT (A2)	Unambiguous	[K].gEAAPGPAPPAPEATPPPASAAGk.[D]	N-Term(TMT6plex); K24(TMT6plex)	FALSE	TRUE	1	3	ENSP00000291634.6	ENSP00000404964.1; ENSP00000380926.3; ENSP00000291634.6	0	3	0.6609	0	1	1	856.468	2567.39	1.48	0.00127	CID (Collision Induced Dissociation)	MS2	0	88.4	21.686	74.1048	33724	030720_Total_Fraction_3.raw	0/0	4.07	0	2.664e-05	727491	Used	Unique	96.1	97.5	57.4	82.5
FALSE	High	Sequest HT (A2)	Unambiguous	[K].aLGVSNFSHFQIEk.[L]	N-Term(TMT6plex); K14(TMT6plex)	FALSE	TRUE	1	1	ENSP00000352584.4	ENSP00000352584.4	0	3	0.5951	0	1	1	679.051	2035.14	1.04	0.00071	CID (Collision Induced Dissociation)	MS2	2.64594	162.9	4.669	94.3834	45343	030720_Total_Fraction_4.raw	0/0	4.05	0	7.248e-06	762675	Used	Unique	183.3	139.4	135.3	156.4
FALSE	High	Sequest HT (A2)	Unambiguous	[R].qEVISELLVTEAAHVR.[M]	N-Term(TMT6plex)	FALSE	TRUE	1	8	ENSP00000470715.1	ENSP00000470557.1; ENSP00000367394.3; ENSP00000337261.3; ENSP00000346532.2; ENSP00000470042.1; ENSP00000470715.1; ENSP00000344429.3; ENSP00000469735.1	0	3	0.7561	0	1	1	675.052	2023.14	0.82	0.00055	CID (Collision Induced Dissociation)	MS2	6.12528	44	8.459	106.59	54115	030720_Total_Fraction_8.raw	0/0	4.88	0	9.612e-06	888104	Used	Unique	47.5	41.7	36.7	40.2
FALSE	High	Sequest HT (A2)	Unambiguous	[K].qIATLHAQVADMk.[K]	N-Term(TMT6plex); K13(TMT6plex)	FALSE	TRUE	1	1	ENSP00000216181.5	ENSP00000216181.5	0	2	0.7065	0	1	1	942.544	1884.08	1.21	0.00114	CID (Collision Induced Dissociation)	MS2	0	195.8	5.905	75.4495	35158	030720_Total_Fraction_15.raw	0/0	4.6	0	1.715e-05	665926	Used	Unique	184.1	187.7	174.3	192.7
FALSE	High	Sequest HT (A2)	Unambiguous	[R].tVIIHDRPDITHPR.[H]	N-Term(TMT6plex)	FALSE	TRUE	1	2	ENSP00000369887.2	ENSP00000369887.2; ENSP00000411534.1	0	5	0.6759	0	1	1	380.621	1899.08	-0.39	-0.00015	CID (Collision Induced Dissociation)	MS2	22.7713	147.3	11.678	43.0461	17192	030720_Total_Fraction_12.raw	0/0	3.24	0	3.379e-05	563049	Used	Unique	169.4	191.3	105.5	87.6
FALSE	High	Sequest HT (A2)	Unambiguous	[K].vLDVSDLESVTSk.[E]	N-Term(TMT6plex); K13(TMT6plex)	FALSE	TRUE	1	5	ENSP00000312081.4	ENSP00000433902.2; ENSP00000480198.1; ENSP00000365948.6; ENSP00000431788.2; ENSP00000312081.4	0	2	0.528	0	1	1	925.53	1850.05	0.54	0.0005	CID (Collision Induced Dissociation)	MS2	100	106.8	17.091	106.714	54193	030720_Total_Fraction_8.raw	0/0	3.22	0	1.81e-05	888141	Not Used	Excluded by Method	86.8	88.5	114.9	112.6
FALSE	High	Sequest HT (A2)	Unambiguous	[K].yLILPVHSNIPMMDQk.[A]	N-Term(TMT6plex); K16(TMT6plex)	FALSE	TRUE	1	4	ENSP00000394682.1	ENSP00000394682.1; ENSP00000343442.4; ENSP00000405620.1; ENSP00000483160.1	0	3	0.5077	0	1	1	786.442	2357.31	-0.6	-0.00047	CID (Collision Induced Dissociation)	MS2	11.2555	153.9	8.256	106.706	54187	030720_Total_Fraction_8.raw	0/0	3.88	0	2.236e-05	888138	Used	Unique	218.6	166.8	75.9	118.4
FALSE	High	Sequest HT (A2)	Unambiguous	[K].sAGEALGSSGTPPVR.[S]	N-Term(TMT6plex)	FALSE	TRUE	1	9	ENSP00000347847.4	ENSP00000347847.4; ENSP00000385584.2; ENSP00000498671.1; ENSP00000498277.1; ENSP00000385835.1; ENSP00000484786.1; ENSP00000379861.3; ENSP00000478420.1; ENSP00000479510.2	0	2	0.551	0	1	1	807.936	1614.87	0.11	9e-05	CID (Collision Induced Dissociation)	MS2	100	94.1	70	50.2424	20677	030720_Total_Fraction_6.raw	0/0	4.41	0	1.796e-05	812039	Not Used	Excluded by Method	97.8	93.8	69.3	94
FALSE	High	Sequest HT (A2)	Unambiguous	[R].qNVQVFEFQLTSEEmk.[A]	N-Term(TMT6plex); M15(Oxidation); K16(TMT6plex)	FALSE	TRUE	3	3	ENSP00000370129.4; ENSP00000370254.4; ENSP00000392694.2	ENSP00000370129.4; ENSP00000370254.4; ENSP00000392694.2	0	3	0.6456	0	1	1	811.09	2431.26	-0.54	-0.00044	CID (Collision Induced Dissociation)	MS2	34.6945	186.4	11.357	106.677	54170	030720_Total_Fraction_8.raw	0/0	4.74	0	9.239e-06	888130	Used	Not Unique	136.1	143.1	208.8	216.2
FALSE	High	Sequest HT (A2)	Unambiguous	[K].sVESSQSETLIVPR.[S]	N-Term(TMT6plex)	FALSE	TRUE	1	3	ENSP00000354486.2	ENSP00000405842.1; ENSP00000354486.2; ENSP00000349305.4	0	2	0.6581	0	1	1	880.985	1760.96	1.52	0.00134	CID (Collision Induced Dissociation)	MS2	0	67.3	70	73.9347	33635	030720_Total_Fraction_3.raw	0/0	3.89	0	2.578e-05	727448	Used	Unique	65.5	62.4	60	65.8
FALSE	High	Sequest HT (A2)	Unambiguous	[K].fNDEHIPESPYLVPVIAPSDDAR.[R]	N-Term(TMT6plex)	FALSE	TRUE	2	5	ENSP00000420213.1; ENSP00000295956.4	ENSP00000415599.2; ENSP00000418510.1; ENSP00000351339.3; ENSP00000420213.1; ENSP00000295956.4	0	3	0.6973	0	1	1	937.479	2810.42	0.48	0.00045	CID (Collision Induced Dissociation)	MS2	0	202.5	15.959	106.67	54165	030720_Total_Fraction_8.raw	0/0	4.79	0	2.751e-05	888127	Used	Not Unique	205.8	222.5	159.8	175.1
FALSE	High	Sequest HT (A2)	Unambiguous	[R].aQAEAQQPTFDALR.[D]	N-Term(TMT6plex)	FALSE	TRUE	3	10	ENSP00000344848.3; ENSP00000323856.4; ENSP00000434583.1	ENSP00000344848.3; ENSP00000323856.4; ENSP00000433982.2; ENSP00000350277.2; ENSP00000348702.3; ENSP00000434583.1; ENSP00000347044.2; ENSP00000346602.3; ENSP00000381756.2; ENSP00000388180.2	0	2	0.6699	0	1	1	887.969	1774.93	1.44	0.00128	CID (Collision Induced Dissociation)	MS2	0	192.9	70	73.9437	33639	030720_Total_Fraction_3.raw	0/0	4.15	0	1.885e-05	727450	Used	Not Unique	207.3	261.4	123.2	134
FALSE	High	Sequest HT (A2)	Unambiguous	[K].dQQEAALVDMVNDGVEDLR.[C]	N-Term(TMT6plex)	TRUE	TRUE	1	2	P09211	ENSP00000381604.1; P09211	0	3	0.5352	0	1	1	782.72	2346.15	0.3	0.00024	CID (Collision Induced Dissociation)	MS2	0	95.9	7.225	106.663	54160	030720_Total_Fraction_8.raw	0/0	5.68	0	2.154e-05	888124	Used	Unique	73.1	82.1	109.9	96.4
FALSE	High	Sequest HT (A2)	Unambiguous	[R].aILQENGcLSDSDMFSQAGLR.[S]	N-Term(TMT6plex); C8(Carbamidomethyl)	FALSE	TRUE	1	2	ENSP00000260665.7	ENSP00000386234.1; ENSP00000260665.7	0	3	0.7921	0	1	1	847.747	2541.23	-0.47	-0.0004	CID (Collision Induced Dissociation)	MS2	0	29.8	18.061	106.647	54151	030720_Total_Fraction_8.raw	0/0	7.55	0	4.518e-07	888122	Used	Unique	33.1	34.1	18.5	26.6
FALSE	High	Sequest HT (A2)	Unambiguous	[K].tGAPQYGSYGTAPVNLNIk.[T]	N-Term(TMT6plex); K19(TMT6plex)	FALSE	TRUE	1	5	ENSP00000336752.6	ENSP00000425456.1; ENSP00000351383.5; ENSP00000302993.6; ENSP00000336752.6; ENSP00000423325.1	0	3	0.572	0	1	1	803.779	2409.32	1.3	0.00104	CID (Collision Induced Dissociation)	MS2	30.121	166.6	4.216	94.3364	45318	030720_Total_Fraction_4.raw	0/0	4.86	0	1.328e-05	762663	Used	Unique	156.1	165.2	172.2	133.8
FALSE	High	Sequest HT (A2)	Unambiguous	[K].aIGVLTSGGDAQGmNAAVR.[A]	N-Term(TMT6plex); M14(Oxidation)	FALSE	TRUE	2	2	ENSP00000370517.4; ENSP00000269848.6	ENSP00000370517.4; ENSP00000269848.6	0	3	0.5431	0	1	1	678.36	2033.06	-0.2	-0.00013	CID (Collision Induced Dissociation)	MS2	36.4448	34.6	15.731	75.5	35196	030720_Total_Fraction_15.raw	0/0	4.29	0	3.373e-05	665943	Used	Not Unique	35.1	32	30.4	32.9
FALSE	High	Sequest HT (A2)	Unambiguous	[R].iHFPLATYAPVISAEk.[A]	N-Term(TMT6plex); K16(TMT6plex)	FALSE	TRUE	2	13	ENSP00000443475.1; ENSP00000248437.4	ENSP00000382982.3; ENSP00000443475.1; ENSP00000318197.7; ENSP00000492176.1; ENSP00000482878.1; ENSP00000439020.2; ENSP00000396212.1; ENSP00000375938.2; ENSP00000336799.5; ENSP00000446637.1; ENSP00000301072.6; ENSP00000449325.1; ENSP00000248437.4	0	2	0.5692	0	1	1	1108.15	2215.29	0.34	0.00037	CID (Collision Induced Dissociation)	MS2	0	307.6	16.441	106.633	54143	030720_Total_Fraction_8.raw	0/0	4.48	0	2.979e-06	888117	Used	Not Unique	335.8	320.9	213.4	290.1
FALSE	High	Sequest HT (A2)	Unambiguous	[R].gSDEVQILEMPSk.[T]	N-Term(TMT6plex); K13(TMT6plex)	FALSE	TRUE	1	2	ENSP00000331313.6	ENSP00000384626.1; ENSP00000331313.6	0	2	0.4863	0	1	1	946.016	1891.02	-0.12	-0.00011	CID (Collision Induced Dissociation)	MS2	0	167.8	59.316	94.25	45267	030720_Total_Fraction_4.raw	0/0	3.64	0	2.297e-05	762641	Used	Unique	163.3	163.1	139	167.8
FALSE	High	Sequest HT (A2)	Unambiguous	[K].cPVAQLEQDDQVSPSSTFck.[V]	N-Term(TMT6plex); C1(Carbamidomethyl); C19(Carbamidomethyl); K20(TMT6plex)	FALSE	TRUE	1	6	ENSP00000403701.3	ENSP00000341895.2; ENSP00000403701.3; ENSP00000370898.6; ENSP00000465877.1; ENSP00000269260.2; ENSP00000465296.1	0	3	0.6819	0	1	1	918.789	2754.35	1.19	0.00109	CID (Collision Induced Dissociation)	MS2	0	77.3	42.293	94.2476	45265	030720_Total_Fraction_4.raw	0/0	5.47	0	1.074e-06	762640	Used	Unique	61.9	70.2	69.3	90.7
FALSE	High	Sequest HT (A2)	Unambiguous	[K].fHMVDGNVSGEFTDLVPEk.[H]	N-Term(TMT6plex); K19(TMT6plex)	FALSE	TRUE	1	4	ENSP00000216479.3	ENSP00000440108.2; ENSP00000216479.3; ENSP00000450890.1; ENSP00000451569.1	0	3	0.682	0	1	1	860.446	2579.32	0.77	0.00066	CID (Collision Induced Dissociation)	MS2	10.2096	253	39.222	106.607	54126	030720_Total_Fraction_8.raw	0/0	3.27	0	6.664e-06	888110	Used	Unique	284.6	268.8	169.3	231.2
FALSE	High	Sequest HT (A2)	Unambiguous	[R].gTPAGTTPGASQAPk.[A]	N-Term(TMT6plex); K15(TMT6plex)	FALSE	TRUE	1	1	ENSP00000215582.4	ENSP00000215582.4	0	2	0.6708	0	1	1	900.011	1799.02	5.06	0.00455	CID (Collision Induced Dissociation)	MS2	0	48.1	70	41.804	16478	030720_Total_Fraction_12.raw	0/0	4.07	0	3.025e-05	562718	Used	Unique	55.1	53.9	34.4	37.9
FALSE	High	Sequest HT (A2)	Unambiguous	[K].eAQAVPATLPELEATk.[A]	N-Term(TMT6plex); K16(TMT6plex)	FALSE	TRUE	3	10	ENSP00000344848.3; ENSP00000323856.4; ENSP00000434583.1	ENSP00000344848.3; ENSP00000323856.4; ENSP00000433982.2; ENSP00000350277.2; ENSP00000348702.3; ENSP00000434583.1; ENSP00000347044.2; ENSP00000346602.3; ENSP00000381756.2; ENSP00000388180.2	0	2	0.6445	0	1	1	1063.61	2126.21	0.73	0.00077	CID (Collision Induced Dissociation)	MS2	0	680	29.043	94.6598	45515	030720_Total_Fraction_4.raw	0/0	4.22	0	9.645e-06	762759	Used	Not Unique	848.5	1024.6	322.8	359.2
FALSE	High	Sequest HT (A2)	Unambiguous	[KR].sAIDLEEMASGLNk.[R]	N-Term(TMT6plex); K14(TMT6plex)	FALSE	TRUE	1	3	ENSP00000216774.6	ENSP00000451647.1; ENSP00000440629.1; ENSP00000216774.6	0	2	0.5939	0	1	1	968.528	1936.05	0.97	0.00094	CID (Collision Induced Dissociation)	MS2	0	173.5	32.644	107.197	54462	030720_Total_Fraction_8.raw	0/0	5.27	0	9.485e-06	888265	Used	Unique	166.9	175.5	132.4	180
FALSE	High	Sequest HT (A2)	Unambiguous	[K].qAQENLHDQVQEQk.[A]	N-Term(TMT6plex); K14(TMT6plex)	FALSE	TRUE	1	1	ENSP00000317955.8	ENSP00000317955.8	0	3	0.327	0	1	1	718.383	2153.14	0.02	2e-05	CID (Collision Induced Dissociation)	MS2	0	208.4	21.329	39.8568	15381	030720_Total_Fraction_12.raw	0/0	4.74	0	6.783e-06	562252	Used	Unique	194.1	188.2	206	197.3
FALSE	High	Sequest HT (A2)	Unambiguous	[K].hHLGAATPENPEIELLR.[L]	N-Term(TMT6plex)	FALSE	TRUE	1	2	ENSP00000479064.1	ENSP00000479064.1; ENSP00000380702.2	0	3	0.6173	0	1	1	709.391	2126.16	1.17	0.00083	CID (Collision Induced Dissociation)	MS2	0	91.6	19.263	73.395	33330	030720_Total_Fraction_3.raw	0/0	3.71	0	3.07e-06	727305	Used	Unique	99.5	81.3	72.7	92.4
FALSE	High	Sequest HT (A2)	Unambiguous	[K].eMEPLGWIHTQPNESPQLSPQDVTTHAk.[I]	N-Term(TMT6plex); K28(TMT6plex)	FALSE	TRUE	1	1	ENSP00000304350.6	ENSP00000304350.6	0	4	0.6707	0	1	1	907.967	3628.85	-0.45	-0.00041	CID (Collision Induced Dissociation)	MS2	19.9949	168.3	8.081	96.1645	48179	030720_Total_Fraction_6.raw	0/0	5.8	0	1.569e-05	824297	Used	Unique	223.6	185.5	112.3	111.9
FALSE	High	Sequest HT (A2)	Unambiguous	[R].nAPSPAATSSIAISGMIADEVQQR.[F]	N-Term(TMT6plex)	FALSE	TRUE	1	1	ENSP00000405559.3	ENSP00000405559.3	0	3	0.5419	0	1	1	881.793	2643.36	1.5	0.00132	CID (Collision Induced Dissociation)	MS2	0	55.1	27.081	107.573	54678	030720_Total_Fraction_8.raw	0/0	5.96	0	9.645e-06	888370	Used	Unique	47.9	55.5	50.1	54.5
FALSE	High	Sequest HT (A2)	Unambiguous	[R].aTAGAYIASQTVk.[K]	N-Term(TMT6plex); K13(TMT6plex)	FALSE	TRUE	1	3	ENSP00000355325.6	ENSP00000355325.6; ENSP00000452424.1; ENSP00000451816.1	0	2	0.5514	0	1	1	870.01	1739.01	1.37	0.00119	CID (Collision Induced Dissociation)	MS2	100	115.1	43.973	73.4323	33353	030720_Total_Fraction_3.raw	0/0	3.99	0	1.65e-05	727314	Not Used	Excluded by Method	102.2	107.8	104.2	120
FALSE	High	Sequest HT (A2)	Unambiguous	[K].hHAAYVNNLNVTEEk.[Y]	N-Term(TMT6plex); K15(TMT6plex)	FALSE	TRUE	1	10	ENSP00000356022.4	ENSP00000441362.1; ENSP00000440131.1; ENSP00000384196.3; ENSP00000442920.1; ENSP00000445015.1; ENSP00000439191.1; ENSP00000356022.4; ENSP00000404804.2; ENSP00000356021.2; ENSP00000406713.2	0	3	0.528	0	1	1	733.065	2197.18	2.09	0.00153	CID (Collision Induced Dissociation)	MS2	0	328	12.618	50.0291	20548	030720_Total_Fraction_6.raw	0/0	4.83	0	3.344e-05	811983	Used	Unique	267.7	289.1	299.7	382.6
FALSE	High	Sequest HT (A2)	Unambiguous	[R].vEPGSLESSPGLGR.[G]	N-Term(TMT6plex)	FALSE	TRUE	1	2	ENSP00000326128.3	ENSP00000394545.1; ENSP00000326128.3	0	2	0.5285	0	1	1	807.439	1613.87	0.64	0.00052	CID (Collision Induced Dissociation)	MS2	0	79.1	50.066	73.4857	33384	030720_Total_Fraction_3.raw	0/0	3.16	0	1.853e-05	727330	Used	Unique	82.5	67.5	65.9	82.6
FALSE	High	Sequest HT (A2)	Unambiguous	[R].iINEPTAAAIAYGLDkk.[VG]	N-Term(TMT6plex); K16(TMT6plex); K17(TMT6plex)	FALSE	TRUE	2	6	ENSP00000378199.1; ENSP00000432083.1	ENSP00000433584.1; ENSP00000436762.1; ENSP00000378199.1; ENSP00000432083.1; ENSP00000404372.2; ENSP00000432884.1	1	3	0.6858	0	1	1	825.832	2475.48	0.59	0.00049	CID (Collision Induced Dissociation)	MS2	0	147.2	24.895	107.528	54652	030720_Total_Fraction_8.raw	0/0	4.71	0	5.93e-07	888356	Used	Not Unique	130.3	149.7	120.2	155.4
FALSE	High	Sequest HT (A2)	Unambiguous	[K].lNQVcATHQHFESR.[M]	N-Term(TMT6plex); C5(Carbamidomethyl)	FALSE	TRUE	1	4	ENSP00000376132.3	ENSP00000489544.1; ENSP00000376130.1; ENSP00000376132.3; ENSP00000341903.4	0	3	0.772	0	1	1	652.661	1955.97	-1.16	-0.00075	CID (Collision Induced Dissociation)	MS2	39.2343	57.4	14.574	40.0682	15504	030720_Total_Fraction_12.raw	0/0	5.22	0	1.023e-05	562304	Used	Unique	70.1	61.6	38.1	46.3
FALSE	High	Sequest HT (A2)	Unambiguous	[K].eSkEEETSIDVAGkPNEVTk.[A]	N-Term(TMT6plex); K3(TMT6plex); K14(TMT6plex); K20(TMT6plex)	FALSE	TRUE	1	1	ENSP00000486000.1	ENSP00000486000.1	1	4	0.6061	0	1	1	777.438	3106.73	-0.09	-7e-05	CID (Collision Induced Dissociation)	MS2	0	168.6	36.102	73.5176	33402	030720_Total_Fraction_3.raw	0/0	5.56	0	5.853e-06	727338	Used	Unique	168.7	159.5	146.8	161.1
FALSE	High	Sequest HT (A2)	Unambiguous	[R].kPPVPLDWAEVQSQGEETNASDQQNEPQLGLk.[D]	N-Term(TMT6plex); K1(TMT6plex); K32(TMT6plex)	FALSE	TRUE	1	3	ENSP00000246548.3	ENSP00000246548.3; ENSP00000437484.1; ENSP00000468756.1	0	4	0.6739	0	1	1	1055.81	4220.21	0.3	0.00032	CID (Collision Induced Dissociation)	MS2	0	130.8	50.432	107.49	54631	030720_Total_Fraction_8.raw	0/0	4.6	0	7.567e-06	888347	Used	Unique	108.3	122.7	125.1	137.7
FALSE	High	Sequest HT (A2)	Unambiguous	[K].vDINTEDLEDGTcR.[V]	N-Term(TMT6plex); C13(Carbamidomethyl)	FALSE	TRUE	2	4	ENSP00000397824.1; ENSP00000358866.3	ENSP00000397824.1; ENSP00000358866.3; ENSP00000353467.4; ENSP00000358872.4	0	2	0.8013	0	1	1	933.441	1865.88	0.31	0.00029	CID (Collision Induced Dissociation)	MS2	0	58.3	7.66	81.7765	38504	030720_Total_Fraction_7.raw	0/0	4.58	0	1.962e-05	850357	Used	Not Unique	59.4	69.6	50.7	39.7
FALSE	High	Sequest HT (A2)	Unambiguous	[R].qNVQVFEFQLTAEDmk.[A]	N-Term(TMT6plex); M15(Oxidation); K16(TMT6plex)	FALSE	TRUE	1	3	ENSP00000369927.3	ENSP00000401327.3; ENSP00000474882.1; ENSP00000369927.3	0	3	0.5361	0	1	1	801.087	2401.25	-0.72	-0.00058	CID (Collision Induced Dissociation)	MS2	55.9205	169	16.525	107.462	54614	030720_Total_Fraction_8.raw	0/0	4.85	0	1.946e-05	888339	Not Used	Excluded by Method	125.1	138.3	182.8	192.1
FALSE	High	Sequest HT (A2)	Unambiguous	[K].aASDIAMTELPPTHPIR.[L]	N-Term(TMT6plex)	FALSE	TRUE	1	3	ENSP00000487356.1	ENSP00000466324.1; ENSP00000461762.1; ENSP00000487356.1	0	3	0.5674	0	1	1	683.705	2049.1	0.05	4e-05	CID (Collision Induced Dissociation)	MS2	3.25564	107.2	0.927	81.7961	38519	030720_Total_Fraction_7.raw	0/0	3.93	0	2.752e-05	850363	Used	Unique	114.9	107.8	88.3	93
FALSE	High	Sequest HT (A2)	Unambiguous	[K].vNLQNNPGAMEHFHMk.[L]	N-Term(TMT6plex); K16(TMT6plex)	FALSE	TRUE	1	8	ENSP00000392330.2	ENSP00000394270.1; ENSP00000494936.1; ENSP00000389740.1; ENSP00000392330.2; ENSP00000343458.6; ENSP00000400345.1; ENSP00000409888.1; ENSP00000402342.1	0	3	0.7309	0	1	1	775.737	2325.2	-1.38	-0.00107	CID (Collision Induced Dissociation)	MS2	0	178.9	14.019	76.5689	35865	030720_Total_Fraction_15.raw	0/0	6.69	0	2.25e-06	666212	Used	Unique	159.1	159.3	178.7	177.6
FALSE	High	Sequest HT (A2)	Unambiguous	[K].dHPAVAATLNNLAVLYGk.[R]	N-Term(TMT6plex); K18(TMT6plex)	FALSE	TRUE	4	17	ENSP00000452481.1; ENSP00000439065.1; ENSP00000369377.3; ENSP00000314837.5	ENSP00000451242.1; ENSP00000377630.2; ENSP00000414982.2; ENSP00000488938.1; ENSP00000452481.1; ENSP00000439065.1; ENSP00000450648.1; ENSP00000450617.1; ENSP00000341154.6; ENSP00000246489.7; ENSP00000369377.3; ENSP00000412693.4; ENSP00000334618.7; ENSP00000377629.2; ENSP00000334523.6; ENSP00000452487.1; ENSP00000314837.5	0	3	0.6101	0	1	1	775.785	2325.34	2.58	0.002	CID (Collision Induced Dissociation)	MS2	0	124.4	62.195	107.626	54705	030720_Total_Fraction_8.raw	0/0	3.36	0	4.96e-06	888382	Used	Not Unique	118.4	133.7	96.9	120.4
FALSE	High	Sequest HT (A2)	Unambiguous	[K].vDINTEDLEDGTcR.[V]	N-Term(TMT6plex); C13(Carbamidomethyl)	FALSE	TRUE	2	4	ENSP00000397824.1; ENSP00000358866.3	ENSP00000397824.1; ENSP00000358866.3; ENSP00000353467.4; ENSP00000358872.4	0	3	0.6938	0	1	1	622.63	1865.87	-0.06	-4e-05	CID (Collision Induced Dissociation)	MS2	7.53107	69.4	4.233	81.8161	38534	030720_Total_Fraction_7.raw	0/0	4.54	0	1.276e-05	850371	Used	Not Unique	71.3	85.4	60.3	44
FALSE	High	Sequest HT (A2)	Unambiguous	[R].hEmLPASLIQAQR.[D]	N-Term(TMT6plex); M3(Oxidation)	FALSE	TRUE	1	1	ENSP00000270776.8	ENSP00000270776.8	0	3	0.6435	0	1	1	580.321	1738.95	1.14	0.00066	CID (Collision Induced Dissociation)	MS2	18.9989	48.5	16.768	73.3879	33326	030720_Total_Fraction_3.raw	0/0	4.46	0	1.627e-05	727302	Used	Unique	42.5	44.3	42.5	54
FALSE	High	Sequest HT (A2)	Unambiguous	[R].iHFPLATYAPVISAEk.[A]	N-Term(TMT6plex); K16(TMT6plex)	FALSE	TRUE	2	13	ENSP00000443475.1; ENSP00000248437.4	ENSP00000382982.3; ENSP00000443475.1; ENSP00000318197.7; ENSP00000492176.1; ENSP00000482878.1; ENSP00000439020.2; ENSP00000396212.1; ENSP00000375938.2; ENSP00000336799.5; ENSP00000446637.1; ENSP00000301072.6; ENSP00000449325.1; ENSP00000248437.4	0	2	0.5583	0	1	1	1108.15	2215.29	0.89	0.00098	CID (Collision Induced Dissociation)	MS2	0	154.4	70	107.697	54749	030720_Total_Fraction_8.raw	0/0	4.46	0	2.054e-06	888402	Used	Not Unique	156.5	167.7	109.2	149.2
FALSE	High	Sequest HT (A2)	Unambiguous	[K].gQLcELScSTDYR.[M]	N-Term(TMT6plex); C4(Carbamidomethyl); C8(Carbamidomethyl)	FALSE	TRUE	1	4	ENSP00000406162.2	ENSP00000433556.1; ENSP00000375724.4; ENSP00000406162.2; ENSP00000484505.1	0	3	0.8804	0	1	1	606.617	1817.84	0.68	0.00041	CID (Collision Induced Dissociation)	MS2	13.0234	114.1	1.638	73.3805	33321	030720_Total_Fraction_3.raw	0/0	4.43	0	1.26e-05	727298	Used	Unique	114.8	117.2	85	113.6
FALSE	High	Sequest HT (A2)	Unambiguous	[R].qHccPAGYTcNVk.[A]	N-Term(TMT6plex); C3(Carbamidomethyl); C4(Carbamidomethyl); C10(Carbamidomethyl); K13(TMT6plex)	FALSE	TRUE	1	4	ENSP00000053867.2	ENSP00000053867.2; ENSP00000467837.1; ENSP00000467616.1; ENSP00000465673.1	0	3	0.6204	0	1	1	684.999	2052.98	0.8	0.00055	CID (Collision Induced Dissociation)	MS2	0	360.7	22.838	39.3256	15117	030720_Total_Fraction_12.raw	0/0	5.4	0	6.738e-06	562154	Used	Unique	173.1	174.6	641.6	370.7
FALSE	High	Sequest HT (A2)	Unambiguous	[R].hELTEISNVDVETQSGk.[T]	N-Term(TMT6plex); K17(TMT6plex)	FALSE	TRUE	1	1	ENSP00000367263.4	ENSP00000367263.4	0	3	0.6627	0	1	1	782.085	2344.24	0.45	0.00035	CID (Collision Induced Dissociation)	MS2	0	123.2	4.406	76.7995	36016	030720_Total_Fraction_15.raw	0/0	5.07	0	2.468e-06	666279	Used	Unique	141.9	135.9	89.8	96.3
FALSE	High	Sequest HT (A2)	Unambiguous	[R].gFcFITYTDEEPVk.[K]	N-Term(TMT6plex); C3(Carbamidomethyl); K14(TMT6plex)	FALSE	TRUE	1	3	ENSP00000295470.5	ENSP00000295470.5; ENSP00000485954.1; ENSP00000478723.1	0	3	0.5978	0	1	1	722.04	2164.11	1.05	0.00076	CID (Collision Induced Dissociation)	MS2	20.9128	237.7	5.677	107.831	54821	030720_Total_Fraction_8.raw	0/0	4.45	0	2.409e-05	888437	Used	Unique	276.5	246.7	209.5	161.6
FALSE	High	Sequest HT (A2)	Unambiguous	[R].iIPGFMcQGGDFTR.[H]	N-Term(TMT6plex); C7(Carbamidomethyl)	TRUE	TRUE	1	4	ENSP00000419425.1	ENSP00000485206.1; ENSP00000419425.1; ENSP00000405975.1; ENSP00000394670.1	0	3	0.7199	0	1	1	609.975	1827.91	1.42	0.00087	CID (Collision Induced Dissociation)	MS2	2.39781	144.3	2.552	107.829	54820	030720_Total_Fraction_8.raw	0/0	4.07	0	3.403e-05	888436	Used	Unique	144.7	138.6	114.7	146.5
FALSE	High	Sequest HT (A2)	Unambiguous	[R].lDVTLGPVPEIGGSEAPAPQNk.[D]	N-Term(TMT6plex); K22(TMT6plex)	FALSE	TRUE	1	2	ENSP00000407323.2	ENSP00000236051.2; ENSP00000407323.2	0	3	0.7496	0	1	1	883.162	2647.47	0.82	0.00072	CID (Collision Induced Dissociation)	MS2	0	210.4	48.409	107.811	54809	030720_Total_Fraction_8.raw	0/0	6.31	0	5.36e-06	888431	Used	Unique	244.1	253.8	155.1	138.6
FALSE	High	Sequest HT (A2)	Unambiguous	[R].rFDEILEASDGIMVAR.[G]	N-Term(TMT6plex)	FALSE	TRUE	2	6	ENSP00000455736.1; ENSP00000334983.5	ENSP00000456100.2; ENSP00000455736.1; ENSP00000373745.4; ENSP00000403365.2; ENSP00000334983.5; ENSP00000457253.1	1	3	0.4731	0	1	1	684.365	2051.08	0.28	0.00019	CID (Collision Induced Dissociation)	MS2	16.2015	42.3	17.111	107.754	54776	030720_Total_Fraction_8.raw	0/0	4.65	0	5.731e-06	888415	Used	Not Unique	40.6	43.2	31.1	44.7
FALSE	High	Sequest HT (A2)	Unambiguous	[K].tTLLNYILTEQHSk.[R]	N-Term(TMT6plex); K14(TMT6plex)	FALSE	TRUE	1	30	ENSP00000259199.4	ENSP00000371830.1; ENSP00000420033.1; ENSP00000353295.6; ENSP00000482298.1; ENSP00000259199.4; ENSP00000480203.1; ENSP00000366666.3; ENSP00000420326.1; ENSP00000366608.4; ENSP00000483870.1; ENSP00000401945.3; ENSP00000371826.1; ENSP00000393105.1; ENSP00000366559.6; ENSP00000397999.2; ENSP00000484049.1; ENSP00000482821.1; ENSP00000481705.1; ENSP00000371842.3; ENSP00000405076.2; ENSP00000366612.4; …	0	3	0.5963	0	1	1	707.077	2119.22	0.27	0.00019	CID (Collision Induced Dissociation)	MS2	2.69198	96	10.024	107.745	54770	030720_Total_Fraction_8.raw	0/0	4.88	0	8.18e-06	888412	Used	Unique	96.8	103.2	57.9	104.6
FALSE	High	Sequest HT (A2)	Unambiguous	[R].fNLTYVSHDGDDk.[K]	N-Term(TMT6plex); K13(TMT6plex)	FALSE	TRUE	1	2	ENSP00000265112.3	ENSP00000265112.3; ENSP00000387710.2	0	2	0.6559	0	1	1	985.008	1969.01	1.01	0.00099	CID (Collision Induced Dissociation)	MS2	0	248	70	81.6884	38443	030720_Total_Fraction_7.raw	0/0	4.33	0	2.143e-05	850328	Used	Unique	245.3	258.6	178.4	253.8
FALSE	High	Sequest HT (A2)	Unambiguous	[K].vYFHTDAAQAVGk.[I]	N-Term(TMT6plex); K13(TMT6plex)	FALSE	TRUE	1	4	ENSP00000363205.3	ENSP00000363198.1; ENSP00000363205.3; ENSP00000392871.1; ENSP00000440897.1	0	3	0.5727	0	1	1	622.348	1865.03	-0.73	-0.00045	CID (Collision Induced Dissociation)	MS2	27.8458	182.8	2.968	76.7811	36002	030720_Total_Fraction_15.raw	0/0	3.3	0	3.102e-05	666272	Used	Unique	159.2	167.7	175.8	187
FALSE	High	Sequest HT (A2)	Unambiguous	[K].lTFDSSFSPNTGk.[K]	N-Term(TMT6plex); K13(TMT6plex)	FALSE	TRUE	2	2	ENSP00000265333.3; ENSP00000390129.1	ENSP00000265333.3; ENSP00000390129.1	0	2	0.6008	0	1	1	930.002	1859	1.22	0.00113	CID (Collision Induced Dissociation)	MS2	0	248.6	11.165	94.9226	45679	030720_Total_Fraction_4.raw	0/0	4.86	0	2.514e-05	762837	Used	Not Unique	216.1	226.2	235.9	260.1
FALSE	High	Sequest HT (A2)	Unambiguous	[R].tSRPENAIIYNNNEDFQVGQAk.[V]	N-Term(TMT6plex); K22(TMT6plex)	FALSE	TRUE	1	3	ENSP00000391481.1	ENSP00000296289.7; ENSP00000417773.1; ENSP00000391481.1	0	3	0.6834	0	1	1	989.518	2966.54	0.45	0.00044	CID (Collision Induced Dissociation)	MS2	0	134.8	8.282	81.713	38457	030720_Total_Fraction_7.raw	0/0	5.59	0	2.374e-06	850333	Used	Unique	87.9	109	158.3	153.7
FALSE	High	Sequest HT (A2)	Unambiguous	[K].lSDVTLVPVScSELEk.[A]	N-Term(TMT6plex); C11(Carbamidomethyl); K16(TMT6plex)	FALSE	TRUE	1	1	ENSP00000364945.2	ENSP00000364945.2	0	2	0.6747	0	1	1	1117.62	2234.24	2.73	0.00305	CID (Collision Induced Dissociation)	MS2	0	383.4	70	107.706	54753	030720_Total_Fraction_8.raw	0/0	4.58	0	2.863e-06	888404	Used	Unique	339.2	334	374	399.6
FALSE	High	Sequest HT (A2)	Unambiguous	[K].vHYENNSPFLTITSMTR.[V]	N-Term(TMT6plex)	FALSE	TRUE	1	2	ENSP00000296255.3	ENSP00000417529.1; ENSP00000296255.3	0	3	0.6788	0	1	1	747.051	2239.14	0.05	4e-05	CID (Collision Induced Dissociation)	MS2	32.7997	39.9	3.712	94.9185	45676	030720_Total_Fraction_4.raw	0/0	5.76	0	1.691e-05	762835	Used	Unique	39.2	48.4	28.3	34.4
FALSE	High	Sequest HT (A2)	Unambiguous	[K].rNPSSSTLPGGGVQNPSADR.[N]	N-Term(TMT6plex)	FALSE	TRUE	1	1	ENSP00000311962.4	ENSP00000311962.4	1	3	0.5611	0	1	1	742.718	2226.14	-0.83	-0.00061	CID (Collision Induced Dissociation)	MS2	56.0727	125.4	46.44	39.6164	15264	030720_Total_Fraction_12.raw	0/0	5.24	0	8.361e-07	562208	Not Used	Excluded by Method	119.2	138	91.7	124.1
FALSE	High	Sequest HT (A2)	Unambiguous	[R].dNSDFDLLTVSETANEPPQDEGNSFNSPR.[N]	N-Term(TMT6plex)	FALSE	TRUE	1	1	ENSP00000385812.1	ENSP00000385812.1	0	3	0.6519	0	1	1	1142.19	3424.57	1.09	0.00124	CID (Collision Induced Dissociation)	MS2	0	57	41.876	107.694	54747	030720_Total_Fraction_8.raw	0/0	6.09	0	1.478e-06	888401	Used	Unique	62.6	60.6	39	52.7
FALSE	High	Sequest HT (A2)	Unambiguous	[K].lHPGLLEVLGPHLER.[R]	N-Term(TMT6plex)	FALSE	TRUE	1	3	ENSP00000356599.3	ENSP00000335351.6; ENSP00000410195.1; ENSP00000356599.3	0	4	0.4021	0	1	1	478.036	1909.12	-0.25	-0.00012	CID (Collision Induced Dissociation)	MS2	6.38091	94.5	70	94.8131	45610	030720_Total_Fraction_4.raw	0/0	2.86	0	2.005e-05	762805	Used	Unique	88.9	95.9	74.4	97.3
FALSE	High	Sequest HT (A2)	Unambiguous	[K].aTTPASTANSDVATIPTDTPLkEENEGFVk.[V]	N-Term(TMT6plex); K22(TMT6plex); K30(TMT6plex)	FALSE	TRUE	2	5	ENSP00000262013.7; ENSP00000484908.1	ENSP00000423165.1; ENSP00000262013.7; ENSP00000426900.1; ENSP00000484908.1; ENSP00000349636.4	1	3	0.7396	0	1	1	1264.68	3792.02	0.95	0.0012	CID (Collision Induced Dissociation)	MS2	0	186.5	33.182	94.808	45606	030720_Total_Fraction_4.raw	0/0	7.18	0	1.368e-06	762803	Used	Not Unique	167	192.7	146.3	197.9
FALSE	High	Sequest HT (A2)	Unambiguous	[K].nLAHPVIQNFSYETFQQk.[M]	N-Term(TMT6plex); K18(TMT6plex)	FALSE	TRUE	1	6	ENSP00000254942.3	ENSP00000454955.2; ENSP00000254942.3; ENSP00000456022.1; ENSP00000457094.1; ENSP00000475507.1; ENSP00000462523.1	0	3	0.5449	0	1	1	874.808	2622.41	0.31	0.00027	CID (Collision Induced Dissociation)	MS2	2.27892	87.4	9.685	94.8059	45605	030720_Total_Fraction_4.raw	0/0	5.01	0	4.685e-06	762802	Used	Unique	69.4	76.8	92.8	90.7
FALSE	High	Sequest HT (A2)	Unambiguous	[-].mQLkPMEINPEMLNk.[V]	N-Term(TMT6plex); M1(Oxidation); K4(TMT6plex); K15(TMT6plex)	FALSE	TRUE	1	5	ENSP00000284440.4	ENSP00000284440.4; ENSP00000426895.1; ENSP00000423348.1; ENSP00000426634.1; ENSP00000423623.1	0	3	0.1148	0	1	1	840.472	2519.4	0.59	0.0005	CID (Collision Induced Dissociation)	MS2	0	484.1	56.641	94.69	45534	030720_Total_Fraction_4.raw	0/0	2.7	0	1.544e-05	762768	Used	Unique	386.5	444.1	499.2	496.5
FALSE	High	Sequest HT (A2)	Unambiguous	[R].qVTQEEGQQLAR.[Q]	N-Term(TMT6plex)	FALSE	TRUE	1	4	ENSP00000256196.4	ENSP00000256196.4; ENSP00000434104.1; ENSP00000435453.1; ENSP00000437547.1	0	3	0.4227	0	1	1	539.292	1615.86	0.36	0.00019	CID (Collision Induced Dissociation)	MS2	15.8058	156	11.473	41.2796	16159	030720_Total_Fraction_12.raw	0/0	5.11	0	1.994e-05	562575	Used	Unique	148.3	164.6	129.2	146.2
FALSE	High	Sequest HT (A2)	Unambiguous	[K].eDkLEcSEELGDLVk.[TS]	N-Term(TMT6plex); K3(TMT6plex); C6(Carbamidomethyl); K15(TMT6plex)	FALSE	TRUE	1	6	ENSP00000479606.1	ENSP00000480709.1; ENSP00000479606.1; ENSP00000269122.3; ENSP00000485020.1; ENSP00000441158.1; ENSP00000376763.1	1	3	0.5225	0	1	1	817.78	2451.33	0.21	0.00017	CID (Collision Induced Dissociation)	MS2	0	321.1	14.548	94.6875	45533	030720_Total_Fraction_4.raw	0/0	4.88	0	2.234e-05	762767	Used	Unique	318.6	308.1	267.6	317.1
FALSE	High	Sequest HT (A2)	Unambiguous	[K].eDGLAQQQTQLNLR.[S]	N-Term(TMT6plex)	FALSE	TRUE	1	2	ENSP00000304592.2	ENSP00000304592.2; ENSP00000488964.1	0	2	0.5682	0	1	1	921.997	1842.99	0.07	6e-05	CID (Collision Induced Dissociation)	MS2	0	134.2	70	73.6327	33462	030720_Total_Fraction_3.raw	0/0	4.4	0	1.682e-05	727369	Used	Unique	121.2	124.4	114.2	147.1
FALSE	High	Sequest HT (A2)	Unambiguous	[K].iEQLQNHENEDIYk.[L]	N-Term(TMT6plex); K14(TMT6plex)	FALSE	TRUE	1	2	ENSP00000334373.4	ENSP00000334373.4; ENSP00000417172.1	0	3	0.691	0	1	1	744.396	2231.17	1.08	0.00081	CID (Collision Induced Dissociation)	MS2	0	112.3	7.514	76.332	35722	030720_Total_Fraction_15.raw	0/0	3.98	0	3.248e-05	666157	Used	Unique	128.2	119.7	71.6	103.9
FALSE	High	Sequest HT (A2)	Unambiguous	[R].gGMGSGGLATGIAGGLAGMGGIQNEk.[E]	N-Term(TMT6plex); K26(TMT6plex)	FALSE	TRUE	1	2	ENSP00000373489.2	ENSP00000373489.2; ENSP00000447278.1	0	4	0.3506	0	1	1	680.613	2719.43	0.54	0.00037	CID (Collision Induced Dissociation)	MS2	22.8289	87.1	9.646	107.269	54502	030720_Total_Fraction_8.raw	0/0	3.08	0	8.353e-06	888287	Used	Unique	96.9	84.5	62.8	84.6
FALSE	High	Sequest HT (A2)	Unambiguous	[R].vMQPQILEVNFNPDcER.[A]	N-Term(TMT6plex); C15(Carbamidomethyl)	FALSE	TRUE	1	2	ENSP00000216129.6	ENSP00000476297.1; ENSP00000216129.6	0	3	0.6216	0	1	1	773.387	2318.15	-0.86	-0.00067	CID (Collision Induced Dissociation)	MS2	0	104	19.34	107.265	54499	030720_Total_Fraction_8.raw	0/0	4.81	0	3.42e-05	888285	Used	Unique	95.9	115.7	83.5	96.9
FALSE	High	Sequest HT (A2)	Unambiguous	[K].gNSGQSVYSASk.[G]	N-Term(TMT6plex); K12(TMT6plex)	FALSE	TRUE	1	3	ENSP00000303525.3	ENSP00000303525.3; ENSP00000423128.1; ENSP00000427615.1	0	2	0.6786	0	1	1	821.943	1642.88	-0.53	-0.00044	CID (Collision Induced Dissociation)	MS2	0	90.5	45.71	41.3949	16236	030720_Total_Fraction_12.raw	0/0	5.01	0	2.783e-05	562610	Used	Unique	64.1	71.1	119.4	86.6
FALSE	High	Sequest HT (A2)	Unambiguous	[K].vAQSIEDHHQEVIGFcR.[E]	N-Term(TMT6plex); C16(Carbamidomethyl)	FALSE	TRUE	1	3	ENSP00000277165.5	ENSP00000277165.5; ENSP00000364538.3; ENSP00000396534.2	0	4	0.6826	0	1	1	564.286	2254.12	-0.08	-5e-05	CID (Collision Induced Dissociation)	MS2	4.37814	61.4	8.447	73.6534	33474	030720_Total_Fraction_3.raw	0/0	3.56	0	2.745e-05	727372	Used	Unique	75.6	63.9	38.8	53.1
FALSE	High	Sequest HT (A2)	Unambiguous	[K].hTYLPLEVcNIVAGQR.[C]	N-Term(TMT6plex); C9(Carbamidomethyl)	FALSE	TRUE	3	7	ENSP00000220592.5; ENSP00000362287.3; ENSP00000362300.4	ENSP00000220592.5; ENSP00000430176.1; ENSP00000362287.3; ENSP00000362300.4; ENSP00000246314.6; ENSP00000362306.3; ENSP00000362302.1	0	3	0.6042	0	1	1	700.381	2099.13	0.53	0.00037	CID (Collision Induced Dissociation)	MS2	5.85316	122.9	9.724	94.6775	45526	030720_Total_Fraction_4.raw	0/0	5.23	0	1e-05	762763	Used	Not Unique	95.2	123.9	113.5	131.2
FALSE	High	Sequest HT (A2)	Unambiguous	[R].vNNSTGTSEDPSLQR.[S]	N-Term(TMT6plex)	FALSE	TRUE	1	1	ENSP00000005260.8	ENSP00000005260.8	0	2	0.6112	0	1	1	917.461	1833.91	0.46	0.00042	CID (Collision Induced Dissociation)	MS2	0	17.7	21.997	41.4479	16272	030720_Total_Fraction_12.raw	0/0	4.27	0	7.61e-06	562625	Used	Unique	19.2	17.9	12.7	17.2
FALSE	High	Sequest HT (A2)	Unambiguous	[R].vNNSTGTSEDPSLQR.[S]	N-Term(TMT6plex)	FALSE	TRUE	1	1	ENSP00000005260.8	ENSP00000005260.8	0	3	0.5047	0	1	1	611.976	1833.91	-0.48	-0.00029	CID (Collision Induced Dissociation)	MS2	55.7526	60.3	11.674	41.4692	16284	030720_Total_Fraction_12.raw	0/0	4.22	0	1.26e-05	562631	Not Used	Excluded by Method	65	61.3	44.7	56.3
FALSE	High	Sequest HT (A2)	Unambiguous	[R].gYQGYPGGDYSGGPQDGGAGk.[G]	N-Term(TMT6plex); K21(TMT6plex)	FALSE	TRUE	1	2	ENSP00000320485.7	ENSP00000320485.7; ENSP00000387636.2	0	3	0.6627	0	1	1	816.061	2446.17	0.56	0.00046	CID (Collision Induced Dissociation)	MS2	12.8497	165.2	70	73.6593	33478	030720_Total_Fraction_3.raw	0/0	4.98	0	7.899e-07	727374	Used	Unique	177.8	175	136.7	132.7
FALSE	High	Sequest HT (A2)	Unambiguous	[K].iPDPEAVkPDDWDEDAPAk.[I]	N-Term(TMT6plex); K8(TMT6plex); K19(TMT6plex)	FALSE	TRUE	1	2	ENSP00000424063.1	ENSP00000424063.1; ENSP00000491355.1	0	3	0.6667	0	1	1	932.498	2795.48	3	0.0028	CID (Collision Induced Dissociation)	MS2	0	350.4	61.274	96.0595	48115	030720_Total_Fraction_6.raw	0/0	3.72	0	2.433e-05	824268	Used	Unique	298.4	317.8	338.4	367.8
FALSE	High	Sequest HT (A2)	Unambiguous	[R].lSSTDDGYIDLQFk.[K]	N-Term(TMT6plex); K14(TMT6plex)	FALSE	TRUE	1	4	ENSP00000341364.5	ENSP00000478641.1; ENSP00000368578.4; ENSP00000341364.5; ENSP00000202834.7	0	2	0.5535	0	1	1	1030.55	2060.1	0.38	0.00039	CID (Collision Induced Dissociation)	MS2	0	288.6	55.432	107.204	54466	030720_Total_Fraction_8.raw	0/0	4.95	0	7.326e-06	888268	Used	Unique	226	235.7	355.6	270.7
FALSE	High	Sequest HT (A2)	Unambiguous	[K].sEWQSMTQESFQESSVk.[E]	N-Term(TMT6plex); K17(TMT6plex)	FALSE	TRUE	1	2	ENSP00000385616.1	ENSP00000385616.1; ENSP00000385740.1	0	3	0.7425	0	1	1	826.074	2476.21	0.38	0.00031	CID (Collision Induced Dissociation)	MS2	8.53726	38.6	14.458	94.6925	45536	030720_Total_Fraction_4.raw	0/0	5.01	0	2.936e-05	762769	Used	Unique	32.3	42.2	30	41.3
FALSE	High	Sequest HT (A2)	Unambiguous	[R].gPGAGGDEATAGGGSAPQPPR.[L]	N-Term(TMT6plex)	FALSE	TRUE	1	1	ENSP00000365016.3	ENSP00000365016.3	0	3	0.7684	0	1	1	679.338	2036	-0.62	-0.00042	CID (Collision Induced Dissociation)	MS2	51.9605	116.4	42.553	41.2116	16131	030720_Total_Fraction_12.raw	0/0	4.75	0	9.356e-06	562566	Not Used	Excluded by Method	107.2	110.7	112.7	108.1
FALSE	High	Sequest HT (A2)	Unambiguous	[K].lSIMIEEcGGLDk.[I]	N-Term(TMT6plex); C8(Carbamidomethyl); K13(TMT6plex)	FALSE	TRUE	1	1	ENSP00000332455.3	ENSP00000332455.3	0	3	0.4144	0	1	1	641.683	1923.03	0.18	0.00011	CID (Collision Induced Dissociation)	MS2	49.1995	167	10.021	107.299	54517	030720_Total_Fraction_8.raw	0/0	3.62	0	2.4e-05	888292	Used	Unique	205.4	216	70.7	137.2
FALSE	High	Sequest HT (A2)	Unambiguous	[R].aDLQNHLDTAQNALQDk.[Q]	N-Term(TMT6plex); K17(TMT6plex)	FALSE	TRUE	1	1	ENSP00000317955.8	ENSP00000317955.8	0	3	0.6661	0	1	1	785.088	2353.25	-0.42	-0.00033	CID (Collision Induced Dissociation)	MS2	52.3902	122.7	10.976	81.8994	38591	030720_Total_Fraction_7.raw	0/0	5.42	0	1.021e-05	850397	Not Used	Excluded by Method	110.5	106.8	124.7	120.8
FALSE	High	Sequest HT (A2)	Unambiguous	[R].sNVQPTAAPGQk.[V]	N-Term(TMT6plex); K12(TMT6plex)	FALSE	TRUE	1	9	ENSP00000313950.6	ENSP00000462207.1; ENSP00000461981.1; ENSP00000463999.1; ENSP00000464031.1; ENSP00000443869.1; ENSP00000313950.6; ENSP00000462930.1; ENSP00000462027.1; ENSP00000463636.1	0	2	0.44	0	1	1	828.478	1655.95	0.93	0.00077	CID (Collision Induced Dissociation)	MS2	24.7329	345.2	70	40.6115	15793	030720_Total_Fraction_12.raw	0/0	2.75	0	3.315e-05	562421	Used	Unique	451.6	473.4	94.5	281.1
FALSE	High	Sequest HT (A2)	Unambiguous	[K].fAQEQIAPLVSTMDENSk.[M]	N-Term(TMT6plex); K18(TMT6plex)	FALSE	TRUE	1	1	ENSP00000357873.3	ENSP00000357873.3	0	3	0.6288	0	1	1	822.77	2466.29	-0.18	-0.00015	CID (Collision Induced Dissociation)	MS2	0	107.6	8.598	107.436	54598	030720_Total_Fraction_8.raw	0/0	4.66	0	1.464e-05	888329	Used	Unique	71	85	135	114.8
FALSE	High	Sequest HT (A2)	Unambiguous	[K].lLVPAAEGEDSLk.[K]	N-Term(TMT6plex); K13(TMT6plex)	FALSE	TRUE	1	10	ENSP00000355094.3	ENSP00000408382.3; ENSP00000355094.3; ENSP00000440599.1; ENSP00000375973.2; ENSP00000442848.1; ENSP00000354867.2; ENSP00000441773.1; ENSP00000354951.4; ENSP00000440991.1; ENSP00000275262.7	0	2	0.5748	0	1	1	900.531	1800.05	1.04	0.00094	CID (Collision Induced Dissociation)	MS2	0	435.7	61.908	96.1092	48143	030720_Total_Fraction_6.raw	0/0	3.81	0	2.025e-05	824282	Used	Unique	460.6	410.2	391.2	380
FALSE	High	Sequest HT (A2)	Unambiguous	[K].lINkPMVGPEAGGTk.[E]	N-Term(TMT6plex); K4(TMT6plex); K15(TMT6plex)	FALSE	TRUE	1	2	ENSP00000336824.4	ENSP00000336824.4; ENSP00000358770.3	0	3	0.6693	0	1	1	733.776	2199.31	0.41	0.0003	CID (Collision Induced Dissociation)	MS2	38.3955	154.2	3.606	81.8322	38546	030720_Total_Fraction_7.raw	0/0	5.02	0	4.575e-06	850376	Used	Unique	142.2	159.9	125.9	153.6
FALSE	High	Sequest HT (A2)	Unambiguous	[R].kGAAQWFGVSGDWEGQR.[Q]	N-Term(TMT6plex); K1(TMT6plex)	FALSE	TRUE	1	4	ENSP00000322775.3	ENSP00000467549.1; ENSP00000466867.1; ENSP00000465632.1; ENSP00000322775.3	1	3	0.5691	0	1	1	779.743	2337.21	0.39	0.0003	CID (Collision Induced Dissociation)	MS2	0	39.6	70	94.7855	45593	030720_Total_Fraction_4.raw	0/0	5.43	0	2.153e-05	762796	Used	Unique	41.2	42.7	29.7	35.8
FALSE	High	Sequest HT (A2)	Unambiguous	[K].eTLATQLDLAETk.[A]	N-Term(TMT6plex); K13(TMT6plex)	FALSE	TRUE	1	2	ENSP00000382697.1	ENSP00000489185.1; ENSP00000382697.1	0	2	0.5458	0	1	1	946.045	1891.08	1.72	0.00162	CID (Collision Induced Dissociation)	MS2	100	90.9	32.224	94.7809	45590	030720_Total_Fraction_4.raw	0/0	4.69	0	1.466e-05	762794	Not Used	Excluded by Method	79.4	87.7	80.6	95.5
FALSE	High	Sequest HT (A2)	Unambiguous	[R].tYDATTHFETTcDDIk.[N]	N-Term(TMT6plex); C12(Carbamidomethyl); K16(TMT6plex)	FALSE	TRUE	1	2	ENSP00000369538.4	ENSP00000369538.4; ENSP00000369528.3	0	3	0.6459	0	1	1	792.719	2376.14	-0.53	-0.00042	CID (Collision Induced Dissociation)	MS2	29.0539	82.9	15.028	76.4065	35767	030720_Total_Fraction_15.raw	0/0	4.66	0	9.553e-06	666173	Used	Unique	82.2	82.7	64.3	83.7
FALSE	High	Sequest HT (A2)	Unambiguous	[R].nQNEIIFGLNDGYYGAPFEHk.[G]	N-Term(TMT6plex); K21(TMT6plex)	FALSE	TRUE	1	3	ENSP00000348455.3	ENSP00000433613.1; ENSP00000436039.1; ENSP00000348455.3	0	3	0.6667	0	1	1	962.161	2884.47	0.95	0.00092	CID (Collision Induced Dissociation)	MS2	43.4999	98.2	70	109.323	55697	030720_Total_Fraction_8.raw	0/0	6	0	3.26e-06	888852	Used	Unique	92.2	111.2	77	89.7
FALSE	High	Sequest HT (A2)	Unambiguous	[K].kVEILENEIVQEk.[Q]	N-Term(TMT6plex); K1(TMT6plex); K13(TMT6plex)	FALSE	TRUE	1	15	ENSP00000410608.1	ENSP00000496148.1; ENSP00000496310.1; ENSP00000495712.1; ENSP00000494030.1; ENSP00000410608.1; ENSP00000404431.3; ENSP00000263630.8; ENSP00000494054.1; ENSP00000494811.1; ENSP00000495183.1; ENSP00000496040.1; ENSP00000495652.1; ENSP00000493703.1; ENSP00000480931.1; ENSP00000338728.6	1	3	0.4977	0	1	1	753.457	2258.36	0.16	0.00012	CID (Collision Induced Dissociation)	MS2	26.6314	368.4	7.621	96.0919	48133	030720_Total_Fraction_6.raw	0/0	4.28	0	1.801e-05	824276	Used	Unique	358.6	382.4	279.6	369.4
FALSE	High	Sequest HT (A2)	Unambiguous	[R].tIGVMTMVHGDNMGLVLPPR.[V]	N-Term(TMT6plex)	FALSE	TRUE	1	1	ENSP00000355890.3	ENSP00000355890.3	0	3	0.5482	0	1	1	789.758	2367.26	1.33	0.00105	CID (Collision Induced Dissociation)	MS2	41.5068	41.4	10.03	107.353	54549	030720_Total_Fraction_8.raw	0/0	4.56	0	5.809e-06	888307	Used	Unique	38.9	47.5	33.1	36.5
FALSE	High	Sequest HT (A2)	Unambiguous	[K].lSIMIEEcGGLDk.[I]	N-Term(TMT6plex); C8(Carbamidomethyl); K13(TMT6plex)	FALSE	TRUE	1	1	ENSP00000332455.3	ENSP00000332455.3	0	2	0.4927	0	1	1	962.021	1923.03	0.31	0.0003	CID (Collision Induced Dissociation)	MS2	100	52.5	48.728	107.345	54545	030720_Total_Fraction_8.raw	0/0	4.12	0	1.901e-05	888305	Not Used	Excluded by Method	69.3	68.4	13.1	47.3
FALSE	High	Sequest HT (A2)	Unambiguous	[R].cAPSAGSPAAAVGR.[E]	N-Term(TMT6plex); C1(Carbamidomethyl)	FALSE	TRUE	1	1	ENSP00000308546.2	ENSP00000308546.2	0	2	0.6489	0	1	1	750.893	1500.78	-0.11	-9e-05	CID (Collision Induced Dissociation)	MS2	0	31.6	70	41.0886	16060	030720_Total_Fraction_12.raw	0/0	3.56	0	1.47e-05	562535	Used	Unique	26.3	37.3	26.3	28.9
FALSE	High	Sequest HT (A2)	Unambiguous	[K].nTFWDVDGSMVPPEWHR.[W]	N-Term(TMT6plex)	FALSE	TRUE	1	1	ENSP00000330737.2	ENSP00000330737.2	0	3	0.6185	0	1	1	768.035	2302.09	-0.38	-0.0003	CID (Collision Induced Dissociation)	MS2	0	18.9	10.453	107.339	54541	030720_Total_Fraction_8.raw	0/0	4.64	0	1.481e-05	888303	Used	Unique	14	18.5	17.6	21.3
FALSE	High	Sequest HT (A2)	Unambiguous	[R].lWAHVYAGAPVSSPEYTk.[K]	N-Term(TMT6plex); K18(TMT6plex)	FALSE	TRUE	1	3	ENSP00000261427.5	ENSP00000421203.1; ENSP00000261427.5; ENSP00000425301.1	0	3	0.6573	0	1	1	812.111	2434.32	-0.02	-2e-05	CID (Collision Induced Dissociation)	MS2	0	291.2	17.554	94.7224	45556	030720_Total_Fraction_4.raw	0/0	4.64	0	1.047e-06	762778	Used	Unique	298.9	294.8	214.4	290.8
FALSE	High	Sequest HT (A2)	Unambiguous	[R].gGMGSGGLATGIAGGLAGMGGIQNEk.[E]	N-Term(TMT6plex); K26(TMT6plex)	FALSE	TRUE	1	2	ENSP00000373489.2	ENSP00000373489.2; ENSP00000447278.1	0	3	0.6213	0	1	1	907.147	2719.43	0.25	0.00023	CID (Collision Induced Dissociation)	MS2	0	240.1	4.904	107.336	54539	030720_Total_Fraction_8.raw	0/0	6.84	0	3.895e-08	888301	Used	Unique	300.4	353.6	136.8	110.8
FALSE	High	Sequest HT (A2)	Unambiguous	[K].nDPQSITADDLHQLLVVAR.[C]	N-Term(TMT6plex)	FALSE	TRUE	2	2	ENSP00000353098.3; ENSP00000358073.3	ENSP00000353098.3; ENSP00000358073.3	0	3	0.6697	0	1	1	778.759	2334.26	-0.17	-0.00014	CID (Collision Induced Dissociation)	MS2	0	21	70	107.309	54524	030720_Total_Fraction_8.raw	0/0	5.45	0	1.009e-05	888294	Used	Not Unique	20.3	24.7	14.9	19.3
FALSE	High	Sequest HT (A2)	Unambiguous	[K].eLVTQQLPHLLk.[D]	N-Term(TMT6plex); K12(TMT6plex)	FALSE	TRUE	1	1	ENSP00000376399.1	ENSP00000376399.1	0	3	0.6508	0	1	1	626.392	1877.16	-0.48	-0.0003	CID (Collision Induced Dissociation)	MS2	15.1567	262.8	6.089	94.7587	45575	030720_Total_Fraction_4.raw	0/0	3.98	0	2.114e-05	762786	Used	Unique	204	237.2	275.9	274.6
FALSE	High	Sequest HT (A2)	Unambiguous	[K].kEELVAEQAIk.[H]	N-Term(TMT6plex); K1(TMT6plex); K11(TMT6plex)	FALSE	TRUE	1	4	ENSP00000394316.2	ENSP00000395673.1; ENSP00000386837.1; ENSP00000394316.2; ENSP00000386474.1	1	3	0.5348	0	1	2	649.07	1945.2	1.48	0.00096	CID (Collision Induced Dissociation)	MS2	17.4509	428.2	27.094	77.5504	35866	030720_Total_Fraction_7.raw	0/0	5.31	0	1.21e-05	849175	Used	Not Unique	521.1	490.3	228	374.7
FALSE	High	Sequest HT (A2)	Unambiguous	[K].qDENDDDDDWNPck.[A]	N-Term(TMT6plex); C13(Carbamidomethyl); K14(TMT6plex)	FALSE	TRUE	1	2	ENSP00000290158.3	ENSP00000290158.3; ENSP00000438253.2	0	2	0.8958	0	1	1	1112.48	2223.95	1.17	0.0013	CID (Collision Induced Dissociation)	MS2	0	401.5	70	72.6544	32903	030720_Total_Fraction_3.raw	0/0	5.66	0	1.158e-05	727098	Used	Unique	415.8	436.6	279.4	382.3
FALSE	High	Sequest HT (A2)	Unambiguous	[K].sNNSETSSVAQSGSESk.[V]	N-Term(TMT6plex); K17(TMT6plex)	FALSE	TRUE	3	8	ENSP00000283195.6; ENSP00000016946.3; ENSP00000386810.3	ENSP00000283195.6; ENSP00000387779.1; ENSP00000016946.3; ENSP00000303659.8; ENSP00000306637.3; ENSP00000386511.1; ENSP00000386588.3; ENSP00000386810.3	0	3	0.7013	0	1	1	719.694	2157.07	-0.16	-0.00012	CID (Collision Induced Dissociation)	MS2	55.225	149.7	22.411	33.322	11855	030720_Total_Fraction_12.raw	0/0	4.72	0	2.051e-05	560776	Not Used	Excluded by Method	160	164.4	115.7	123.7
FALSE	High	Sequest HT (A2)	Unambiguous	[R].lPAAGVGDMVMATVk.[K]	N-Term(TMT6plex); K15(TMT6plex)	FALSE	TRUE	1	4	ENSP00000420311.2	ENSP00000367336.3; ENSP00000462773.1; ENSP00000420311.2; ENSP00000377866.1	0	2	0.5658	0	1	1	959.551	1918.09	1.99	0.00191	CID (Collision Induced Dissociation)	MS2	0	68.2	66.008	111.412	56879	030720_Total_Fraction_8.raw	0/0	4.56	0	1.098e-05	889414	Used	Unique	63.1	69.2	50.6	74.8
FALSE	High	Sequest HT (A2)	Unambiguous	[R].iFVNSNTDVAPFLR.[Q]	N-Term(TMT6plex)	FALSE	TRUE	1	2	ENSP00000360828.4	ENSP00000360828.4; ENSP00000482680.1	0	2	0.6123	0	1	1	911.508	1822.01	0.99	0.00091	CID (Collision Induced Dissociation)	MS2	0	77.4	36.333	111.385	56863	030720_Total_Fraction_8.raw	0/0	4.05	0	1.561e-05	889407	Used	Unique	83.3	89.5	58.1	60.3
FALSE	High	Sequest HT (A2)	Unambiguous	[K].hSQFIGYPITLYLEk.[E]	N-Term(TMT6plex); K15(TMT6plex)	FALSE	TRUE	1	1	ENSP00000360609.1	ENSP00000360609.1	0	3	0.5655	0	1	1	756.433	2267.29	0.74	0.00056	CID (Collision Induced Dissociation)	MS2	15.003	109.3	5.762	111.362	56847	030720_Total_Fraction_8.raw	0/0	3.59	0	1.822e-05	889398	Used	Unique	104.3	123.8	73.4	111
FALSE	High	Sequest HT (A2)	Unambiguous	[K].mQFESSSYEGYFLAcEk.[E]	N-Term(TMT6plex); C15(Carbamidomethyl); K17(TMT6plex)	FALSE	TRUE	1	2	ENSP00000280357.7	ENSP00000280357.7; ENSP00000434561.1	0	3	0.6085	0	1	1	845.405	2534.2	0.42	0.00036	CID (Collision Induced Dissociation)	MS2	5.61237	229.2	20.033	111.346	56836	030720_Total_Fraction_8.raw	0/0	5.67	0	7.576e-06	889396	Used	Unique	242.2	233.2	183.5	205.2
FALSE	High	Sequest HT (A2)	Unambiguous	[R].kkPSEEEAAVAAGGPPGGPQVNPIPVTDEVV.[-]	N-Term(TMT6plex); K1(TMT6plex); K2(TMT6plex)	FALSE	TRUE	1	1	ENSP00000261623.3	ENSP00000261623.3	1	3	0.7199	0	1	1	1243.02	3727.05	0.58	0.00073	CID (Collision Induced Dissociation)	MS2	0	199.8	70	96.9753	46966	030720_Total_Fraction_4.raw	0/0	5.89	0	5.231e-07	763446	Used	Unique	161.6	194.4	175.9	222.7
FALSE	High	Sequest HT (A2)	Unambiguous	[K].kLTELGTVDPk.[N]	N-Term(TMT6plex); K1(TMT6plex); K11(TMT6plex)	FALSE	TRUE	1	2	ENSP00000268182.5	ENSP00000453181.1; ENSP00000268182.5	1	3	0.593	0	1	1	630.062	1888.17	-0.1	-6e-05	CID (Collision Induced Dissociation)	MS2	5.25203	297.8	5.037	79.4561	37776	030720_Total_Fraction_15.raw	0/0	3.44	0	2.653e-05	667082	Used	Unique	274.7	314	260.9	272.9
FALSE	High	Sequest HT (A2)	Unambiguous	[R].eAATQAQQTLGSTIDk.[A]	N-Term(TMT6plex); K16(TMT6plex)	FALSE	TRUE	1	7	ENSP00000307567.6	ENSP00000489154.1; ENSP00000390015.1; ENSP00000307567.6; ENSP00000392850.2; ENSP00000489170.1; ENSP00000489082.1; ENSP00000489331.1	0	2	0.6392	0	1	1	1060.58	2120.16	0.36	0.00038	CID (Collision Induced Dissociation)	MS2	0	173.1	11.693	80.5567	37719	030720_Total_Fraction_7.raw	0/0	5.21	0	1.431e-05	849980	Used	Unique	164.7	169.5	138.7	180.5
FALSE	High	Sequest HT (A2)	Unambiguous	[R].aGGIETIANEFSDR.[C]	N-Term(TMT6plex)	FALSE	TRUE	1	3	ENSP00000318687.5	ENSP00000369768.4; ENSP00000473512.1; ENSP00000318687.5	0	2	0.5625	0	1	1	854.939	1708.87	-0.18	-0.00015	CID (Collision Induced Dissociation)	MS2	0	36.1	70	96.95	46951	030720_Total_Fraction_4.raw	0/0	4.8	0	3.095e-05	763440	Used	Unique	35.4	35.4	28.7	36.6
FALSE	High	Sequest HT (A2)	Unambiguous	[K].sPFTVGVAAPLDLSk.[I]	N-Term(TMT6plex); K15(TMT6plex)	FALSE	TRUE	2	5	ENSP00000420213.1; ENSP00000295956.4	ENSP00000415599.2; ENSP00000418510.1; ENSP00000351339.3; ENSP00000420213.1; ENSP00000295956.4	0	2	0.467	0	1	1	980.582	1960.16	2.1	0.00206	CID (Collision Induced Dissociation)	MS2	23.6103	74.9	70	111.314	56817	030720_Total_Fraction_8.raw	0/0	2.27	0	3.479e-05	889384	Used	Not Unique	63.3	80.5	65.4	73.3
FALSE	High	Sequest HT (A2)	Unambiguous	[K].nDLGVGYLLIGDNDNAk.[K]	N-Term(TMT6plex); K17(TMT6plex)	FALSE	TRUE	1	2	ENSP00000368767.4	ENSP00000437864.1; ENSP00000368767.4	0	2	0.7123	0	1	1	1125.12	2249.23	3.92	0.00441	CID (Collision Induced Dissociation)	MS2	0	376.9	70	111.303	56812	030720_Total_Fraction_8.raw	0/0	4.97	0	1.426e-06	889382	Used	Unique	283.8	324.4	404.4	410.3
FALSE	High	Sequest HT (A2)	Unambiguous	[R].tGQcEcQPGITGQHcER.[C]	N-Term(TMT6plex); C4(Carbamidomethyl); C6(Carbamidomethyl); C15(Carbamidomethyl)	FALSE	TRUE	1	1	ENSP00000258341.3	ENSP00000258341.3	0	3	0.7858	0	1	1	749.668	2246.99	-0.56	-0.00042	CID (Collision Induced Dissociation)	MS2	7.70561	188.5	70	27.3674	8646	030720_Total_Fraction_12.raw	0/0	5.65	0	2.517e-06	559436	Used	Unique	144.3	236.4	156.9	172.8
FALSE	High	Sequest HT (A2)	Unambiguous	[K].sHYADVDPENQNFLLESNLGk.[K]	N-Term(TMT6plex); K21(TMT6plex)	FALSE	TRUE	1	2	ENSP00000256689.5	ENSP00000256689.5; ENSP00000449695.1	0	3	0.6186	0	1	1	950.156	2848.45	0.08	8e-05	CID (Collision Induced Dissociation)	MS2	3.90864	128	27	96.9397	46944	030720_Total_Fraction_4.raw	0/0	6.45	0	3.083e-07	763436	Used	Unique	149.5	120.4	97.8	114.8
FALSE	High	Sequest HT (A2)	Unambiguous	[R].eNPcQEQGDVIQIk.[L]	N-Term(TMT6plex); C4(Carbamidomethyl); K14(TMT6plex)	FALSE	TRUE	1	3	ENSP00000445757.2	ENSP00000445757.2; ENSP00000387647.1; ENSP00000372335.4	0	2	0.6737	0	1	1	1058.56	2116.11	0.93	0.00098	CID (Collision Induced Dissociation)	MS2	0	200.3	70	79.4392	37766	030720_Total_Fraction_15.raw	0/0	5.21	0	1.163e-05	667079	Used	Unique	198	202.6	169.3	185.3
FALSE	High	Sequest HT (A2)	Unambiguous	[R].fGFPEGSVELYAEk.[V]	N-Term(TMT6plex); K14(TMT6plex)	FALSE	TRUE	2	5	ENSP00000436971.1; ENSP00000436335.1	ENSP00000437105.1; ENSP00000431737.1; ENSP00000433155.1; ENSP00000436971.1; ENSP00000436335.1	0	2	0.5833	0	1	1	1016.05	2031.08	-0.36	-0.00037	CID (Collision Induced Dissociation)	MS2	0	262.5	43.954	111.225	56775	030720_Total_Fraction_8.raw	0/0	5.04	0	9.127e-06	889365	Used	Not Unique	272.2	279.5	194.2	243.9
FALSE	High	Sequest HT (A2)	Unambiguous	[K].eFTPYDYSQSDFk.[A]	N-Term(TMT6plex); K13(TMT6plex)	FALSE	TRUE	1	2	ENSP00000366135.4	ENSP00000307307.7; ENSP00000366135.4	0	2	0.6501	0	1	1	1043.02	2085.02	1.09	0.00113	CID (Collision Induced Dissociation)	MS2	0	355.2	70	96.8783	46907	030720_Total_Fraction_4.raw	0/0	4.43	0	2.874e-05	763420	Used	Unique	369.2	377.5	286	305.9
FALSE	High	Sequest HT (A2)	Unambiguous	[K].iQDHQVVINcAIPk.[G]	N-Term(TMT6plex); C10(Carbamidomethyl); K14(TMT6plex)	FALSE	TRUE	1	5	ENSP00000489607.1	ENSP00000284563.7; ENSP00000489106.1; ENSP00000489607.1; ENSP00000355808.2; ENSP00000355809.2	0	3	0.4863	0	1	1	698.403	2093.19	-0.54	-0.00037	CID (Collision Induced Dissociation)	MS2	18.2018	183.3	11.727	79.4636	37781	030720_Total_Fraction_15.raw	0/0	3.29	0	2.03e-05	667086	Used	Unique	190.6	196.2	136	168.1
FALSE	High	Sequest HT (A2)	Unambiguous	[R].dSSSLSScTSGILEER.[S]	N-Term(TMT6plex); C8(Carbamidomethyl)	FALSE	TRUE	1	2	ENSP00000338258.3	ENSP00000338258.3; ENSP00000404270.2	0	2	0.6524	0	1	1	978.972	1956.94	-0.44	-0.00043	CID (Collision Induced Dissociation)	MS2	100	103.5	70	79.3974	37739	030720_Total_Fraction_15.raw	0/0	6.33	0	2.6e-06	667067	Not Used	Excluded by Method	103.2	117.2	66.1	103.9
FALSE	High	Sequest HT (A2)	Unambiguous	[K].dGDSVMVLPTIPEEEAkk.[L]	N-Term(TMT6plex); K17(TMT6plex); K18(TMT6plex)	FALSE	TRUE	1	1	ENSP00000342026.5	ENSP00000342026.5	1	3	0.5836	0	1	1	882.494	2645.47	0.29	0.00025	CID (Collision Induced Dissociation)	MS2	0	330.8	22.127	96.9843	46972	030720_Total_Fraction_4.raw	0/0	5.38	0	1.431e-05	763450	Used	Unique	256.3	290.9	326.4	375.8
FALSE	High	Sequest HT (A2)	Unambiguous	[R].lQNAADMPANMDk.[H]	N-Term(TMT6plex); K13(TMT6plex)	FALSE	TRUE	1	4	ENSP00000383960.3	ENSP00000474091.1; ENSP00000474247.1; ENSP00000383960.3; ENSP00000396468.1	0	2	0.6196	0	1	1	938.986	1876.97	-0.27	-0.00025	CID (Collision Induced Dissociation)	MS2	0	229.5	70	80.5324	37702	030720_Total_Fraction_7.raw	0/0	4.89	0	1.989e-05	849973	Used	Unique	220.8	211.7	205.7	227.9
FALSE	High	Sequest HT (A2)	Unambiguous	[R].qEPQPQGPPPAAGAVASYDYLVIGGGSGGLASAR.[R]	N-Term(TMT6plex)	FALSE	TRUE	1	5	ENSP00000221130.5	ENSP00000438845.1; ENSP00000221130.5; ENSP00000494854.1; ENSP00000445516.1; ENSP00000444559.1	0	3	0.6542	0	1	1	1156.6	3467.79	4.07	0.0047	CID (Collision Induced Dissociation)	MS2	8.92572	49.7	57.351	111.761	57067	030720_Total_Fraction_8.raw	0/0	6.13	0	6.021e-07	889504	Used	Unique	42.6	51.6	45.1	48
FALSE	High	Sequest HT (A2)	Unambiguous	[K].nLPIYSEEIVEmYk.[G]	N-Term(TMT6plex); M12(Oxidation); K14(TMT6plex)	FALSE	TRUE	1	2	ENSP00000216181.5	ENSP00000384631.1; ENSP00000216181.5	0	2	0.3191	0	1	1	1101.59	2202.18	2.21	0.00243	CID (Collision Induced Dissociation)	MS2	0	23	70	111.675	57026	030720_Total_Fraction_8.raw	0/0	3.04	0	1.852e-05	889485	Used	Unique	20.1	23	20.9	23
FALSE	High	Sequest HT (A2)	Unambiguous	[K].vEIAGPGFINVHLR.[K]	N-Term(TMT6plex)	FALSE	TRUE	1	1	ENSP00000231572.3	ENSP00000231572.3	0	3	0.703	0	1	1	584.344	1751.02	0.6	0.00035	CID (Collision Induced Dissociation)	MS2	5.85697	137.3	5.281	96.7164	48506	030720_Total_Fraction_6.raw	0/0	4.95	0	1.915e-05	824454	Used	Unique	128	146.6	103.9	139.7
FALSE	High	Sequest HT (A2)	Unambiguous	[R].gYSLVSGGTDNHLVLVDLRPk.[G]	N-Term(TMT6plex); K21(TMT6plex)	FALSE	TRUE	1	5	ENSP00000333667.3	ENSP00000450930.1; ENSP00000333667.3; ENSP00000452419.1; ENSP00000452315.1; ENSP00000450490.1	0	4	0.678	0	1	1	675.388	2698.53	0.35	0.00024	CID (Collision Induced Dissociation)	MS2	26.0718	100.2	2.225	97.1393	47065	030720_Total_Fraction_4.raw	0/0	4.41	0	1.914e-05	763493	Used	Unique	126.6	102.8	64.1	84.2
FALSE	High	Sequest HT (A2)	Unambiguous	[K].nIINkPTINEDANVk.[L]	N-Term(TMT6plex); K5(TMT6plex); K15(TMT6plex)	FALSE	TRUE	1	3	ENSP00000384164.1	ENSP00000384164.1; ENSP00000347076.2; ENSP00000489838.1	0	3	0.4293	0	1	1	790.804	2370.4	1.03	0.00081	CID (Collision Induced Dissociation)	MS2	50.5956	183.4	25.47	79.5389	37834	030720_Total_Fraction_15.raw	0/0	3.96	0	9.501e-06	667111	Not Used	Excluded by Method	163.4	180.7	167.4	180.1
FALSE	High	Sequest HT (A2)	Unambiguous	[K].dDVAQTDLLQIDPNFGSk.[E]	N-Term(TMT6plex); K18(TMT6plex)	FALSE	TRUE	3	6	ENSP00000367121.2; ENSP00000340815.7; ENSP00000367122.2	ENSP00000367121.2; ENSP00000444236.1; ENSP00000340815.7; ENSP00000367122.2; ENSP00000438032.1; ENSP00000367123.2	0	3	0.5792	0	1	1	812.1	2434.29	0.03	2e-05	CID (Collision Induced Dissociation)	MS2	0	300.8	58.147	111.594	56983	030720_Total_Fraction_8.raw	0/0	4.42	0	3.412e-06	889464	Used	Not Unique	284.8	311.4	225.7	313.4
FALSE	High	Sequest HT (A2)	Unambiguous	[K].mVSDINNGWQHLEQAEk.[G]	N-Term(TMT6plex); K17(TMT6plex)	FALSE	TRUE	1	2	ENSP00000252699.2	ENSP00000488962.1; ENSP00000252699.2	0	3	0.6209	0	1	1	819.758	2457.26	0.5	0.00041	CID (Collision Induced Dissociation)	MS2	2.11836	159.5	3.605	96.7137	48504	030720_Total_Fraction_6.raw	0/0	5.75	0	5.699e-06	824453	Used	Unique	135.2	140	140.3	187.1
FALSE	High	Sequest HT (A2)	Unambiguous	[K].tVTNAVVTVPAYFNDSQR.[Q]	N-Term(TMT6plex)	FALSE	TRUE	2	8	ENSP00000432083.1; ENSP00000431641.1	ENSP00000435154.1; ENSP00000436762.1; ENSP00000434415.1; ENSP00000432083.1; ENSP00000431641.1; ENSP00000404372.2; ENSP00000432884.1; ENSP00000436183.1	0	2	0.6081	0	1	1	1106.08	2211.16	-0.45	-0.0005	CID (Collision Induced Dissociation)	MS2	0	562.1	38.859	97.1166	47053	030720_Total_Fraction_4.raw	0/0	5.18	0	1.961e-05	763489	Used	Not Unique	573.1	605	377.8	565
FALSE	High	Sequest HT (A2)	Unambiguous	[K].nLNEDDTFLVFSk.[A]	N-Term(TMT6plex); K13(TMT6plex)	FALSE	TRUE	1	2	ENSP00000370372.5	ENSP00000370372.5; ENSP00000423214.1	0	2	0.6313	0	1	1	1000.54	2000.08	0.46	0.00046	CID (Collision Induced Dissociation)	MS2	0	228.4	28.734	111.558	56961	030720_Total_Fraction_8.raw	0/0	5.37	0	1.567e-05	889456	Used	Unique	197	205.3	214.5	245.4
FALSE	High	Sequest HT (A2)	Unambiguous	[R].qEPQPQGPPPAAGAVASYDYLVIGGGSGGLASAR.[R]	N-Term(TMT6plex)	FALSE	TRUE	1	5	ENSP00000221130.5	ENSP00000438845.1; ENSP00000221130.5; ENSP00000494854.1; ENSP00000445516.1; ENSP00000444559.1	0	4	0.7228	0	1	1	867.699	3467.78	-0.04	-3e-05	CID (Collision Induced Dissociation)	MS2	0	129.3	13.74	111.549	56956	030720_Total_Fraction_8.raw	0/0	5.34	0	1.273e-05	889453	Used	Unique	115.8	124.3	114.1	133.6
FALSE	High	Sequest HT (A2)	Unambiguous	[R].vGNLGLATSFFNER.[N]	N-Term(TMT6plex)	FALSE	TRUE	1	18	ENSP00000486306.1	ENSP00000494040.1; ENSP00000392494.2; ENSP00000494887.1; ENSP00000494952.1; ENSP00000479790.2; ENSP00000495377.1; ENSP00000493819.1; ENSP00000496052.1; ENSP00000493475.1; ENSP00000414281.3; ENSP00000496222.1; ENSP00000496663.1; ENSP00000487062.1; ENSP00000382840.3; ENSP00000487626.2; ENSP00000496524.1; ENSP00000486443.1; ENSP00000486306.1	0	2	0.5921	0	1	1	877.476	1753.95	1.23	0.00108	CID (Collision Induced Dissociation)	MS2	12.7897	153.8	10.05	111.543	56952	030720_Total_Fraction_8.raw	0/0	4.78	0	1.924e-05	889450	Used	Unique	174.3	189.2	81.8	134.3
FALSE	High	Sequest HT (A2)	Unambiguous	[K].nVDEAINFINER.[E]	N-Term(TMT6plex)	FALSE	TRUE	1	11	ENSP00000500516.1	ENSP00000500558.1; ENSP00000463637.1; ENSP00000500777.1; ENSP00000500516.1; ENSP00000499877.1; ENSP00000486085.1; ENSP00000500380.1; ENSP00000487353.1; ENSP00000459977.2; ENSP00000378942.3; ENSP00000345774.4	0	3	0.3385	0	1	1	554.96	1662.87	0.61	0.00034	CID (Collision Induced Dissociation)	MS2	5.31657	130	12.896	97.0538	47014	030720_Total_Fraction_4.raw	0/0	3.84	0	3.466e-05	763468	Used	Unique	112.7	118.5	121	138.5
FALSE	High	Sequest HT (A2)	Unambiguous	[K].gQGTIcWVDcGDAESR.[K]	N-Term(TMT6plex); C6(Carbamidomethyl); C10(Carbamidomethyl)	FALSE	TRUE	1	2	ENSP00000323313.7	ENSP00000323313.7; ENSP00000417520.1	0	2	0.7606	0	1	1	1020.46	2039.91	0.63	0.00064	CID (Collision Induced Dissociation)	MS2	0	61.5	70	79.5089	37814	030720_Total_Fraction_15.raw	0/0	4.47	0	7.351e-06	667102	Used	Unique	51.4	53.2	71.8	55.3
FALSE	High	Sequest HT (A2)	Unambiguous	[K].eVVHTVSLHEIDVINSR.[T]	N-Term(TMT6plex)	FALSE	TRUE	1	2	ENSP00000473172.1	ENSP00000473172.1; ENSP00000471524.1	0	4	0.5672	0	1	1	544.803	2176.19	-0.48	-0.00026	CID (Collision Induced Dissociation)	MS2	10.9649	80	16.226	80.5285	37700	030720_Total_Fraction_7.raw	0/0	3.35	0	1.741e-05	849971	Used	Unique	64.8	112.7	59.1	64.5
FALSE	High	Sequest HT (A2)	Unambiguous	[K].sHYADVDPENQNFLLESNLGk.[K]	N-Term(TMT6plex); K21(TMT6plex)	FALSE	TRUE	1	2	ENSP00000256689.5	ENSP00000256689.5; ENSP00000449695.1	0	4	0.5594	0	1	1	712.869	2848.45	0.36	0.00026	CID (Collision Induced Dissociation)	MS2	10.2286	92.9	7.136	97.0176	46992	030720_Total_Fraction_4.raw	0/0	3.45	0	8.752e-06	763458	Used	Unique	112.4	89.9	65.8	82.3
FALSE	High	Sequest HT (A2)	Unambiguous	[K].mQFESSSYEGYFLAcEk.[E]	N-Term(TMT6plex); C15(Carbamidomethyl); K17(TMT6plex)	FALSE	TRUE	1	2	ENSP00000280357.7	ENSP00000280357.7; ENSP00000434561.1	0	2	0.814	0	1	1	1267.6	2534.2	1.32	0.00167	CID (Collision Induced Dissociation)	MS2	0	65.2	70	111.529	56944	030720_Total_Fraction_8.raw	0/0	6.88	0	5.767e-06	889445	Used	Unique	65.2	74.3	43.4	63.1
FALSE	High	Sequest HT (A2)	Unambiguous	[K].eGPYDVVVLPGGNLGAQNLSESAAVk.[E]	N-Term(TMT6plex); K26(TMT6plex)	FALSE	TRUE	1	2	ENSP00000340278.5	ENSP00000466756.1; ENSP00000340278.5	0	3	0.5929	0	1	1	1014.89	3042.65	0.33	0.00034	CID (Collision Induced Dissociation)	MS2	9.08751	187.6	29.514	111.817	57097	030720_Total_Fraction_8.raw	0/0	4.52	0	1.481e-06	889520	Used	Unique	164.1	155.3	191.7	196.7
FALSE	High	Sequest HT (A2)	Unambiguous	[R].qQLNIHGLLPPSFNSQEIQVLR.[V]	N-Term(TMT6plex)	FALSE	TRUE	1	1	ENSP00000358719.3	ENSP00000358719.3	0	3	0.487	0	1	1	920.853	2760.54	3.16	0.00291	CID (Collision Induced Dissociation)	MS2	0	82.3	70	111.197	56761	030720_Total_Fraction_8.raw	0/0	3.45	0	2.237e-05	889359	Used	Unique	81.6	85.1	59.6	84.4
FALSE	High	Sequest HT (A2)	Unambiguous	[K].sAkPTkPAASDLPVPAEGVR.[N]	N-Term(TMT6plex); K3(TMT6plex); K6(TMT6plex)	FALSE	TRUE	2	8	ENSP00000376826.2; ENSP00000393621.1	ENSP00000376826.2; ENSP00000411476.2; ENSP00000419673.1; ENSP00000398826.1; ENSP00000393621.1; ENSP00000354826.2; ENSP00000407522.1; ENSP00000395710.1	0	4	0.5383	0	1	1	670.402	2678.59	1.88	0.00126	CID (Collision Induced Dissociation)	MS2	44.1642	242.4	27.699	71.8568	32454	030720_Total_Fraction_3.raw	0/0	3.79	0	1.772e-05	726892	Used	Not Unique	185.6	228.4	265	234.8
FALSE	High	Sequest HT (A2)	Unambiguous	[R].qNVQVFEFQLTSEEMk.[A]	N-Term(TMT6plex); K16(TMT6plex)	FALSE	TRUE	3	3	ENSP00000370129.4; ENSP00000370254.4; ENSP00000392694.2	ENSP00000370129.4; ENSP00000370254.4; ENSP00000392694.2	0	4	0.6898	0	1	1	604.572	2415.26	0.53	0.00032	CID (Collision Induced Dissociation)	MS2	0	201.6	4.97	110.922	56601	030720_Total_Fraction_8.raw	0/0	5.61	0	1.424e-06	889280	Used	Not Unique	141.7	157.3	232.7	229.7
FALSE	High	Sequest HT (A2)	Unambiguous	[R].nVSTGDVNVEmNAAPGVDLTQLLNNmR.[S]	N-Term(TMT6plex); M11(Oxidation); M26(Oxidation)	TRUE	TRUE	1	1	P13645	P13645	0	3	0.6131	0	1	1	1045.19	3133.56	3.93	0.0041	CID (Collision Induced Dissociation)	MS2	0	38.5	70	110.906	56593	030720_Total_Fraction_8.raw	0/0	4.73	0	2.962e-06	889279	Used	Unique	36.4	36.9	51.6	19.6
FALSE	High	Sequest HT (A2)	Unambiguous	[R].lPEcGSGDGSLQPPR.[K]	N-Term(TMT6plex); C4(Carbamidomethyl)	FALSE	TRUE	1	2	ENSP00000465759.2	ENSP00000465759.2; ENSP00000466504.4	0	2	0.7591	0	1	1	899.951	1798.89	-0.32	-0.00028	CID (Collision Induced Dissociation)	MS2	0	25.6	70	71.9529	32517	030720_Total_Fraction_3.raw	0/0	3.86	0	1.187e-05	726920	Used	Unique	22.7	32.3	18.9	22.7
FALSE	High	Sequest HT (A2)	Unambiguous	[R].aEQEGGMQFWVSSESk.[L]	N-Term(TMT6plex); K16(TMT6plex)	FALSE	TRUE	1	3	ENSP00000287097.4	ENSP00000404475.2; ENSP00000287097.4; ENSP00000388062.2	0	2	0.7456	0	1	1	1129.56	2258.12	0.82	0.00093	CID (Collision Induced Dissociation)	MS2	0	105.2	70	96.6494	46770	030720_Total_Fraction_4.raw	0/0	5.62	0	4.944e-06	763353	Used	Unique	57.6	158.8	86.9	92.9
FALSE	High	Sequest HT (A2)	Unambiguous	[K].vDVGGSEPASLSYLSFEGATk.[R]	N-Term(TMT6plex); K21(TMT6plex)	FALSE	TRUE	1	2	ENSP00000323046.4	ENSP00000323046.4; ENSP00000379775.3	0	3	0.5701	0	1	1	858.125	2572.36	2.82	0.00241	CID (Collision Induced Dissociation)	MS2	3.28359	93.5	34.263	110.883	56578	030720_Total_Fraction_8.raw	0/0	4.28	0	1.049e-05	889270	Used	Unique	94.3	103.6	69	85.3
FALSE	High	Sequest HT (A2)	Unambiguous	[K].aLESPERPFLAILGGAk.[V]	N-Term(TMT6plex); K17(TMT6plex)	FALSE	TRUE	1	2	ENSP00000362413.4	ENSP00000496140.1; ENSP00000362413.4	0	3	0.71	0	1	1	743.114	2227.33	3.28	0.00244	CID (Collision Induced Dissociation)	MS2	0	67.7	51.651	110.877	56576	030720_Total_Fraction_8.raw	0/0	5.31	0	3.237e-05	889268	Used	Unique	58.2	59	69.3	68.9
FALSE	High	Sequest HT (A2)	Unambiguous	[R].yQVGVHYELTEEEk.[F]	N-Term(TMT6plex); K14(TMT6plex)	FALSE	TRUE	1	1	ENSP00000348965.4	ENSP00000348965.4	0	2	0.605	0	1	1	1091.57	2182.14	-1.84	-0.00201	CID (Collision Induced Dissociation)	MS2	0	161.7	70	79.2148	37620	030720_Total_Fraction_15.raw	0/0	4.43	0	1.636e-05	667009	Used	Unique	166.2	164.9	108.1	171.3
FALSE	High	Sequest HT (A2)	Unambiguous	[R].qNVQVFEFQLTSEEMk.[A]	N-Term(TMT6plex); K16(TMT6plex)	FALSE	TRUE	3	3	ENSP00000370129.4; ENSP00000370254.4; ENSP00000392694.2	ENSP00000370129.4; ENSP00000370254.4; ENSP00000392694.2	0	2	0.6933	0	1	1	1208.14	2415.27	1.71	0.00206	CID (Collision Induced Dissociation)	MS2	0	657.8	28.989	110.849	56561	030720_Total_Fraction_8.raw	0/0	6.39	0	7.272e-06	889262	Used	Not Unique	455	473.8	811.2	743.7
[truncated: 163,404 more rows]
