# Supplementary material for: SARS-CoV-2 vaccine ChAdOx1 nCoV-19 infection of human cell lines reveals low levels of viral backbone gene transcription alongside very high levels of SARS-CoV-2 S glycoprotein gene transcription
Source: Genome Med. 2021 Mar 15;13:43. doi: 10.1186/s13073-021-00859-1 (PMC7958140; doi:10.1186/s13073-021-00859-1)
Supplement: Supplementary file 12 — Additional file 12: Table S9. A549 phospho Peptide Spectral Matches. List of all phospho peptide spectral matches (PSMs) identified in A549 cells or A549 cells infected for various times with ChAdOx1 nCoV-19. [file 13073_2021_859_MOESM12_ESM.xlsx]

## Sheet: Legend
Table S9 A549 Chadox1 Phospho peptides PSMs
Table of phospho Peptide Spectral Matches and abundance in A549 cells infected with ChAdOx1 nCoV-19 as provided by Proteome Dscoverer

## Sheet: PSMs
Confidence	Annotated Sequence	Modifications	Contaminant	Human+Chadox	Master Protein Accessions	Protein Accessions	Protein Descriptions	Charge	m/z [Da]	MH+ [Da]	Isolation Interference [%]	Average Reporter S/N	XCorr	PhosphoRS: Best Site Probabilities	Peptide Quan Usage	Quan Info	127C	128C	129C	130C
High	[K].tEEsPAsDEAGEk.[E]	N-Term(TMT6plex); S4(Phospho); S7(Phospho); K13(TMT6plex)	FALSE	TRUE	ENSP00000370125.5	ENSP00000370125.5; ENSP00000370123.1; ENSP00000370124.1	pep chromosome:GRCh38:21:39342315:39349088:-1 gene:ENSG00000205581.11 transcript:ENST00000380749.10 gene_biotype:protein_coding transcript_biotype:protein_coding gene_symbol:HMGN1 description:high mobility group nucleosome binding domain 1 [Source:HGNC Symbol;Acc:HGNC:4984]; pep chromosome:GRCh38:21:39342879:39349647:-1 gene:ENSG00000205581.11 transcript:ENST00000380747.5 gene_biotype:protein_cod…	2	984.419	1967.83	0	288.8	4.05	S4(Phospho): 100; S7(Phospho): 100	Used	Unique	405.6	371.9	143.3	165.2
High	[R].nAPAAVDEGSIsPR.[T]	N-Term(TMT6plex); S12(Phospho)	FALSE	TRUE	ENSP00000473384.2	ENSP00000498357.1; ENSP00000473384.2; ENSP00000498881.1; ENSP00000498701.1; ENSP00000492684.1	pep chromosome:GRCh38:13:102845867:102875973:1 gene:ENSG00000134899.21 transcript:ENST00000652613.1 gene_biotype:protein_coding transcript_biotype:protein_coding gene_symbol:ERCC5 description:ERCC excision repair 5, endonuclease [Source:HGNC Symbol;Acc:HGNC:3437]; pep chromosome:GRCh38:13:102807146:102876001:1 gene:ENSG00000134899.21 transcript:ENST00000602836.2 gene_biotype:protein_coding transc…	3	564.944	1692.82	28.8396	147.9	3.05	S12(Phospho): 100	Used	Unique	142.3	142.2	125.9	147.8
High	[R].sNtPMGDkDDDDDDDADEk.[M]	N-Term(TMT6plex); T3(Phospho); K8(TMT6plex); K19(TMT6plex)	FALSE	TRUE	ENSP00000364403.3	ENSP00000404897.1; ENSP00000395313.1; ENSP00000364403.3	pep chromosome:GRCh38:1:19121213:19168055:-1 gene:ENSG00000127481.15 transcript:ENST00000417040.1 gene_biotype:protein_coding transcript_biotype:protein_coding gene_symbol:UBR4 description:ubiquitin protein ligase E3 component n-recognin 4 [Source:HGNC Symbol;Acc:HGNC:30313]; pep chromosome:GRCh38:1:19121200:19151700:-1 gene:ENSG00000127481.15 transcript:ENST00000425413.5 gene_biotype:protein_cod…	3	955.747	2865.23	0	332.3	2.57	T3(Phospho): 99.36	Used	Unique	352.2	325.6	257.9	317.8
High	[R].iPESETESTASAPNsPR.[T]	N-Term(TMT6plex); S15(Phospho)	FALSE	TRUE	ENSP00000387784.1	ENSP00000387784.1; ENSP00000378479.2	pep chromosome:GRCh38:2:38981396:39121051:-1 gene:ENSG00000115904.12 transcript:ENST00000426016.5 gene_biotype:protein_coding transcript_biotype:protein_coding gene_symbol:SOS1 description:SOS Ras/Rac guanine nucleotide exchange factor 1 [Source:HGNC Symbol;Acc:HGNC:11187]; pep chromosome:GRCh38:2:38985686:39120450:-1 gene:ENSG00000115904.12 transcript:ENST00000395038.6 gene_biotype:protein_codin…	3	694.659	2081.96	27.5436	175.8	3.04	S15(Phospho): 100	Used	Unique	206.9	124.8	207.7	122
High	[K].tLTDEVNsPDSDR.[R]	N-Term(TMT6plex); S8(Phospho)	FALSE	TRUE	ENSP00000449396.1	ENSP00000267064.4; ENSP00000449396.1; ENSP00000302919.4; ENSP00000377591.3	pep chromosome:GRCh38:12:56163345:56189548:-1 gene:ENSG00000139613.12 transcript:ENST00000267064.8 gene_biotype:protein_coding transcript_biotype:protein_coding gene_symbol:SMARCC2 description:SWI/SNF related, matrix associated, actin dependent regulator of chromatin subfamily c member 2 [Source:HGNC Symbol;Acc:HGNC:11105]; pep chromosome:GRCh38:12:56162359:56189483:-1 gene:ENSG00000139613.12 tra…	2	879.392	1757.78	21.7684	236.7	3.51	S8(Phospho): 99.64	Used	Unique	291.6	237.5	162.5	200.6
High	[K].nSVEGDStSDAEGDAGPAGQDk.[S]	N-Term(TMT6plex); T8(Phospho); K22(TMT6plex)	FALSE	TRUE	ENSP00000375851.3	ENSP00000375851.3	pep chromosome:GRCh38:2:238320441:238400822:1 gene:ENSG00000204104.12 transcript:ENST00000391993.7 gene_biotype:protein_coding transcript_biotype:protein_coding gene_symbol:TRAF3IP1 description:TRAF3 interacting protein 1 [Source:HGNC Symbol;Acc:HGNC:17861]	3	882.393	2645.16	12.2769	235.2	5.7	S7(Phospho): 48.12; S9(Phospho): 48.12	Used	Unique	187.9	200.9	230.7	268.8
High	[K].nHSDSSTSESEVSSVsPLk.[N]	N-Term(TMT6plex); S16(Phospho); K19(TMT6plex)	FALSE	TRUE	ENSP00000349124.5	ENSP00000419055.1; ENSP00000349124.5; ENSP00000418750.1	pep chromosome:GRCh38:3:73064014:73065290:1 gene:ENSG00000163605.15 transcript:ENST00000460360.1 gene_biotype:protein_coding transcript_biotype:protein_coding gene_symbol:PPP4R2 description:protein phosphatase 4 regulatory subunit 2 [Source:HGNC Symbol;Acc:HGNC:18296]; pep chromosome:GRCh38:3:72996811:73069198:1 gene:ENSG00000163605.15 transcript:ENST00000356692.10 gene_biotype:protein_coding tra…	3	839.07	2515.2	14.3586	210.8	5.33	S16(Phospho): 100	Used	Unique	328.9	210.3	87.7	167.8
High	[R].lQEDPNYsPQR.[F]	N-Term(TMT6plex); S8(Phospho)	FALSE	TRUE	ENSP00000397894.2	ENSP00000416540.2; ENSP00000449634.2; ENSP00000391947.1; ENSP00000398547.1; ENSP00000415427.2; ENSP00000447946.2; ENSP00000478966.1; ENSP00000372938.4; ENSP00000397894.2	pep chromosome:GRCh38:CHR_HSCHR6_MHC_MANN_CTG1:31678475:31691846:-1 gene:ENSG00000228760.10 transcript:ENST00000415373.6 gene_biotype:protein_coding transcript_biotype:protein_coding gene_symbol:BAG6 description:BCL2 associated athanogene 6 [Source:HGNC Symbol;Acc:HGNC:13919]; pep chromosome:GRCh38:CHR_HSCHR6_MHC_DBB_CTG1:31621199:31634878:-1 gene:ENSG00000227761.10 transcript:ENST00000552467.2 g…	3	552.594	1655.77	8.00009	261.6	4.22	S8(Phospho): 99.82	Used	Unique	260.8	232.1	204.2	291.1
High	[K].tPVQYSQQQNsPQk.[H]	N-Term(TMT6plex); S11(Phospho); K14(TMT6plex)	FALSE	TRUE	ENSP00000357643.3	ENSP00000357643.3	pep chromosome:GRCh38:10:128096659:128126423:-1 gene:ENSG00000148773.14 transcript:ENST00000368654.8 gene_biotype:protein_coding transcript_biotype:protein_coding gene_symbol:MKI67 description:marker of proliferation Ki-67 [Source:HGNC Symbol;Acc:HGNC:7107]	3	724.369	2171.09	47.3321	425.3	4.84	S11(Phospho): 100	Used	Unique	646.2	557	165.2	230.8
High	[R].eAAAESDRELNEDDstDcDDDVQR.[E]	N-Term(TMT6plex); S15(Phospho); T16(Phospho); C18(Carbamidomethyl)	FALSE	TRUE	ENSP00000304051.3	ENSP00000304051.3	pep chromosome:GRCh38:8:124474738:124487914:1 gene:ENSG00000170881.4 transcript:ENST00000303545.3 gene_biotype:protein_coding transcript_biotype:protein_coding gene_symbol:RNF139 description:ring finger protein 139 [Source:HGNC Symbol;Acc:HGNC:17023]	3	1048.73	3144.19	8.94214	124.3	6.17	S15(Phospho): 100; T16(Phospho): 100	Used	Unique	117.1	128.4	105.9	117.4
High	[R].rSEAcPcQPDSGsPLPAEEEk.[R]	N-Term(TMT6plex); C5(Carbamidomethyl); C7(Carbamidomethyl); S13(Phospho); K21(TMT6plex)	FALSE	TRUE	ENSP00000322938.3	ENSP00000484041.1; ENSP00000322938.3; ENSP00000366756.3	pep chromosome:GRCh38:CHR_HSCHR8_3_CTG7:143777927:143802386:-1 gene:ENSG00000274287.4 transcript:ENST00000612204.4 gene_biotype:protein_coding transcript_biotype:protein_coding gene_symbol:SCRIB description:scribble planar cell polarity protein [Source:HGNC Symbol;Acc:HGNC:30377]; pep chromosome:GRCh38:8:143790920:143815379:-1 gene:ENSG00000180900.19 transcript:ENST00000320476.7 gene_biotype:prot…	3	961.442	2882.31	38.8834	90.7	4.25	S13(Phospho): 99.26	Used	Unique	96.8	86.7	72.2	86.6
High	[K].kAQEAEAQsEDDDEDtEEEQGEEk.[E]	N-Term(TMT6plex); K1(TMT6plex); S9(Phospho); T16(Phospho); K24(TMT6plex)	FALSE	TRUE	ENSP00000275820.3	ENSP00000275820.3	pep chromosome:GRCh38:7:156949712:156973176:1 gene:ENSG00000146909.8 transcript:ENST00000275820.4 gene_biotype:protein_coding transcript_biotype:protein_coding gene_symbol:NOM1 description:nucleolar protein with MIF4G domain 1 [Source:HGNC Symbol;Acc:HGNC:13244]	3	1196.18	3586.51	0	59.9	6.78	S9(Phospho): 100; T16(Phospho): 100	Used	Unique	90	77.1	23	35.2
High	[R].sNtPMGDkDDDDDDDADEk.[M]	N-Term(TMT6plex); T3(Phospho); K8(TMT6plex); K19(TMT6plex)	FALSE	TRUE	ENSP00000364403.3	ENSP00000404897.1; ENSP00000395313.1; ENSP00000364403.3	pep chromosome:GRCh38:1:19121213:19168055:-1 gene:ENSG00000127481.15 transcript:ENST00000417040.1 gene_biotype:protein_coding transcript_biotype:protein_coding gene_symbol:UBR4 description:ubiquitin protein ligase E3 component n-recognin 4 [Source:HGNC Symbol;Acc:HGNC:30313]; pep chromosome:GRCh38:1:19121200:19151700:-1 gene:ENSG00000127481.15 transcript:ENST00000425413.5 gene_biotype:protein_cod…	4	717.062	2865.23	10.8675	265.8	3.26	T3(Phospho): 91.89	Used	Unique	332.4	262.9	193.4	212.6
High	[R].qRsDDESPSTSSGSSDADQR.[D]	N-Term(TMT6plex); S3(Phospho)	FALSE	TRUE	ENSP00000386788.3	ENSP00000473521.1; ENSP00000473345.1; ENSP00000473264.1; ENSP00000473642.1; ENSP00000473525.1; ENSP00000386788.3	pep chromosome:GRCh38:2:180981036:181057816:1 gene:ENSG00000170035.16 transcript:ENST00000602499.5 gene_biotype:protein_coding transcript_biotype:protein_coding gene_symbol:UBE2E3 description:ubiquitin conjugating enzyme E2 E3 [Source:HGNC Symbol;Acc:HGNC:12479]; pep chromosome:GRCh38:2:180980376:181060810:1 gene:ENSG00000170035.16 transcript:ENST00000602479.5 gene_biotype:protein_coding transcri…	3	807.673	2421	44.1988	139.5	5.1	S3(Phospho): 100	Used	Unique	160.5	118.9	124.6	121.9
High	[R].rSPtDSDVSLDSEDSGAk.[S]	N-Term(TMT6plex); T4(Phospho); K18(TMT6plex)	FALSE	TRUE	ENSP00000302139.4	ENSP00000302139.4	pep chromosome:GRCh38:5:150640660:150659207:1 gene:ENSG00000171992.13 transcript:ENST00000307662.5 gene_biotype:protein_coding transcript_biotype:protein_coding gene_symbol:SYNPO description:synaptopodin [Source:HGNC Symbol;Acc:HGNC:30672]	3	802.049	2404.13	27.8061	309.5	5.56	T4(Phospho): 94.55	Used	Unique	325.5	271.9	287	282.6
High	[R].eEDEPEERsGDETPGSEVPGDk.[A]	N-Term(TMT6plex); S9(Phospho); K22(TMT6plex)	FALSE	TRUE	ENSP00000301785.5	ENSP00000456010.1; ENSP00000301785.5	pep chromosome:GRCh38:11:62690275:62727384:-1 gene:ENSG00000234857.2 transcript:ENST00000403734.2 gene_biotype:protein_coding transcript_biotype:nonsense_mediated_decay gene_symbol:HNRNPUL2-BSCL2 description:HNRNPUL2-BSCL2 readthrough (NMD candidate) [Source:HGNC Symbol;Acc:HGNC:49189]; pep chromosome:GRCh38:11:62712630:62727457:-1 gene:ENSG00000214753.4 transcript:ENST00000301785.7 gene_biotype:…	3	976.101	2926.29	0	267.4	4.67	S9(Phospho): 100	Used	Unique	274.1	244.7	276.2	211.8
High	[K].kPAQEETEETSsQEsAEED.[-]	N-Term(TMT6plex); K1(TMT6plex); S12(Phospho); S15(Phospho)	FALSE	TRUE	ENSP00000384026.2	ENSP00000384026.2	pep chromosome:GRCh38:12:65824131:65966295:1 gene:ENSG00000149948.13 transcript:ENST00000403681.6 gene_biotype:protein_coding transcript_biotype:protein_coding gene_symbol:HMGA2 description:high mobility group AT-hook 2 [Source:HGNC Symbol;Acc:HGNC:5009]	3	914.72	2742.15	0	307.1	3.84	S11(Phospho): 99.82; S15(Phospho): 96.01	Used	Unique	329.4	350	223.1	254.5
High	[R].tGSESsQTGTSTTSSR.[SN]	N-Term(TMT6plex); S6(Phospho)	FALSE	TRUE	ENSP00000388806.3	ENSP00000388806.3; ENSP00000262056.9; ENSP00000412530.3	pep chromosome:GRCh38:12:53006456:53040280:1 gene:ENSG00000063046.17 transcript:ENST00000420463.7 gene_biotype:protein_coding transcript_biotype:protein_coding gene_symbol:EIF4B description:eukaryotic translation initiation factor 4B [Source:HGNC Symbol;Acc:HGNC:3285]; pep chromosome:GRCh38:12:53006158:53042209:1 gene:ENSG00000063046.17 transcript:ENST00000262056.13 gene_biotype:protein_coding tr…	2	941.916	1882.82	0	320.9	2.42	S6(Phospho): 90.94	Used	Unique	328.7	318.2	215.4	349.5
High	[K].dGDSYDPYDFSDTEEEMPQVHtPk.[T]	N-Term(TMT6plex); T22(Phospho); K24(TMT6plex)	FALSE	TRUE	ENSP00000480987.1	ENSP00000388647.4; ENSP00000472940.2; ENSP00000407651.1; ENSP00000229854.6; ENSP00000480987.1	pep chromosome:GRCh38:6:52264586:52284881:-1 gene:ENSG00000112118.20 transcript:ENST00000419835.8 gene_biotype:protein_coding transcript_biotype:protein_coding gene_symbol:MCM3 description:minichromosome maintenance complex component 3 [Source:HGNC Symbol;Acc:HGNC:6945]; pep chromosome:GRCh38:6:52264015:52284742:-1 gene:ENSG00000112118.20 transcript:ENST00000596288.7 gene_biotype:protein_coding t…	3	1114.15	3340.43	15.0074	76	4.83	T22(Phospho): 100	Used	Unique	52.7	65.7	83.1	85.6
High	[R].sGDETPGsEVPGDk.[A]	N-Term(TMT6plex); S8(Phospho); K14(TMT6plex)	FALSE	TRUE	ENSP00000301785.5	ENSP00000456010.1; ENSP00000301785.5	pep chromosome:GRCh38:11:62690275:62727384:-1 gene:ENSG00000234857.2 transcript:ENST00000403734.2 gene_biotype:protein_coding transcript_biotype:nonsense_mediated_decay gene_symbol:HNRNPUL2-BSCL2 description:HNRNPUL2-BSCL2 readthrough (NMD candidate) [Source:HGNC Symbol;Acc:HGNC:49189]; pep chromosome:GRCh38:11:62712630:62727457:-1 gene:ENSG00000214753.4 transcript:ENST00000301785.7 gene_biotype:…	2	956.952	1912.9	0	665.5	3.22	S8(Phospho): 100	Used	Unique	422.9	442.9	1033.1	608.5
High	[R].gADAGSSGGTGPTEGYsPPAASTR.[A]	N-Term(TMT6plex); S17(Phospho)	FALSE	TRUE	ENSP00000384832.3	ENSP00000462507.1; ENSP00000384832.3; ENSP00000384648.3; ENSP00000462840.1	pep chromosome:GRCh38:17:73209605:73232320:-1 gene:ENSG00000133193.12 transcript:ENST00000583024.1 gene_biotype:protein_coding transcript_biotype:protein_coding gene_symbol:FAM104A description:family with sequence similarity 104 member A [Source:HGNC Symbol;Acc:HGNC:25918]; pep chromosome:GRCh38:17:73207353:73232371:-1 gene:ENSG00000133193.12 transcript:ENST00000405159.7 gene_biotype:protein_codi…	3	820.702	2460.09	9.09123	249.2	3.26	S17(Phospho): 99.8	Used	Unique	284.7	261.4	179.9	213.1
High	[K].sSEGGVGVGPGGGDEPPTsPR.[Q]	N-Term(TMT6plex); S19(Phospho)	FALSE	TRUE	ENSP00000365016.3	ENSP00000365016.3	pep chromosome:GRCh38:13:109752695:109786583:-1 gene:ENSG00000185950.9 transcript:ENST00000375856.5 gene_biotype:protein_coding transcript_biotype:protein_coding gene_symbol:IRS2 description:insulin receptor substrate 2 [Source:HGNC Symbol;Acc:HGNC:6126]	2	1103.01	2205.01	0	12	3.26	S19(Phospho): 89.7	Used	Unique	9.3	11.3	11.6	12.9
High	[K].eQTFSGGTsQDTk.[A]	N-Term(TMT6plex); S9(Phospho); K13(TMT6plex)	FALSE	TRUE	ENSP00000433825.1	ENSP00000433825.1; ENSP00000498001.1	pep chromosome:GRCh38:1:36224432:36304148:1 gene:ENSG00000054118.15 transcript:ENST00000469141.6 gene_biotype:protein_coding transcript_biotype:protein_coding gene_symbol:THRAP3 description:thyroid hormone receptor associated protein 3 [Source:HGNC Symbol;Acc:HGNC:22964]; pep chromosome:GRCh38:1:36224433:36305357:1 gene:ENSG00000054118.15 transcript:ENST00000648638.1 gene_biotype:protein_coding t…	3	641.976	1923.91	21.9403	342	3.74	S9(Phospho): 100	Used	Unique	245.3	278.8	380.8	386.6
High	[K].gNksPSPPDGSPAATPEIR.[V]	N-Term(TMT6plex); K3(TMT6plex); S4(Phospho)	FALSE	TRUE	ENSP00000316779.5	ENSP00000376761.3; ENSP00000315388.3; ENSP00000386797.1; ENSP00000259237.5; ENSP00000259238.4; ENSP00000365281.2; ENSP00000316779.5; ENSP00000376760.3; ENSP00000350654.3; ENSP00000315284.4; ENSP00000315411.3	pep chromosome:GRCh38:2:127048027:127107288:-1 gene:ENSG00000136717.15 transcript:ENST00000393041.7 gene_biotype:protein_coding transcript_biotype:protein_coding gene_symbol:BIN1 description:bridging integrator 1 [Source:HGNC Symbol;Acc:HGNC:1052]; pep chromosome:GRCh38:2:127048027:127107288:-1 gene:ENSG00000136717.15 transcript:ENST00000351659.7 gene_biotype:protein_coding transcript_biotype:pro…	3	806.082	2416.23	15.6202	328.5	3.31	S4(Phospho): 50; S6(Phospho): 50	Used	Unique	427.7	346.9	186.1	277.6
High	[R].eAANEAGDSsQDEAEDDVk.[Q]	N-Term(TMT6plex); S10(Phospho); K19(TMT6plex)	FALSE	TRUE	ENSP00000492514.2	ENSP00000484648.1; ENSP00000456967.1; ENSP00000492514.2; ENSP00000399254.2; ENSP00000352140.4	pep chromosome:GRCh38:16:22297375:22335101:1 gene:ENSG00000058600.16 transcript:ENST00000615879.4 gene_biotype:protein_coding transcript_biotype:protein_coding gene_symbol:POLR3E description:RNA polymerase III subunit E [Source:HGNC Symbol;Acc:HGNC:30347]; pep chromosome:GRCh38:16:22297411:22333935:1 gene:ENSG00000058600.16 transcript:ENST00000564209.5 gene_biotype:protein_coding transcript_bioty…	3	840.034	2518.09	16.6785	266.1	4.47	S10(Phospho): 99.62	Used	Unique	274.7	238.7	223.1	267.7
High	[R].nVsTGsAENEEk.[S]	N-Term(TMT6plex); S3(Phospho); S6(Phospho); K12(TMT6plex)	FALSE	TRUE	ENSP00000262013.7	ENSP00000423165.1; ENSP00000262013.7; ENSP00000426900.1; ENSP00000484908.1; ENSP00000349636.4	pep chromosome:GRCh38:17:50965075:51046878:-1 gene:ENSG00000008294.21 transcript:ENST00000510283.5 gene_biotype:protein_coding transcript_biotype:protein_coding gene_symbol:SPAG9 description:sperm associated antigen 9 [Source:HGNC Symbol;Acc:HGNC:14524]; pep chromosome:GRCh38:17:50962174:51120868:-1 gene:ENSG00000008294.21 transcript:ENST00000262013.12 gene_biotype:protein_coding transcript_bioty…	2	941.916	1882.82	0	1154	3.98	S3(Phospho): 95.23; S6(Phospho): 100	Used	Unique	1938.5	1288.6	297.5	822.9
High	[R].rGEGDAPFSEPGTTSTQRPsSPETATk.[Q]	N-Term(TMT6plex); S20(Phospho); K27(TMT6plex)	FALSE	TRUE	ENSP00000301740.8	ENSP00000487247.1; ENSP00000458647.1; ENSP00000301740.8; ENSP00000461181.1; ENSP00000484503.1; ENSP00000458870.1	pep chromosome:GRCh38:16:2752675:2771410:1 gene:ENSG00000167978.17 transcript:ENST00000630499.2 gene_biotype:protein_coding transcript_biotype:protein_coding gene_symbol:SRRM2 description:serine/arginine repetitive matrix 2 [Source:HGNC Symbol;Acc:HGNC:16639]; pep chromosome:GRCh38:16:2752716:2763501:1 gene:ENSG00000167978.17 transcript:ENST00000571378.5 gene_biotype:protein_coding transcript_bio…	4	833.158	3329.61	10.0007	243	4.48	S20(Phospho): 74.7	Used	Unique	268	290.6	188.9	166.8
High	[R].rEEGPPPPsPDGAsSDAEPEPPSGR.[T]	N-Term(TMT6plex); S9(Phospho); S14(Phospho)	FALSE	TRUE	ENSP00000349961.3	ENSP00000349961.3; ENSP00000420644.1; ENSP00000420121.1; ENSP00000420734.1; ENSP00000417964.1; ENSP00000419247.1; ENSP00000420817.1; ENSP00000418434.1	pep chromosome:GRCh38:3:160399650:160434953:1 gene:ENSG00000113810.16 transcript:ENST00000357388.8 gene_biotype:protein_coding transcript_biotype:protein_coding gene_symbol:SMC4 description:structural maintenance of chromosomes 4 [Source:HGNC Symbol;Acc:HGNC:14013]; pep chromosome:GRCh38:3:160399639:160404336:1 gene:ENSG00000113810.16 transcript:ENST00000485645.5 gene_biotype:protein_coding trans…	3	968.748	2904.23	40.4745	136.5	4.9	S9(Phospho): 100; S14(Phospho): 50; S15(Phospho): 50	Used	Unique	154.1	138.9	96.4	125.4
High	[K].tGSGsPFAGNsPAR.[E]	N-Term(TMT6plex); S5(Phospho); S11(Phospho)	FALSE	TRUE	ENSP00000253048.4	ENSP00000469684.1; ENSP00000253048.4	pep chromosome:GRCh38:19:47064192:47085355:-1 gene:ENSG00000130749.10 transcript:ENST00000601973.1 gene_biotype:protein_coding transcript_biotype:protein_coding gene_symbol:ZC3H4 description:zinc finger CCCH-type containing 4 [Source:HGNC Symbol;Acc:HGNC:17808]; pep chromosome:GRCh38:19:47064187:47113776:-1 gene:ENSG00000130749.10 transcript:ENST00000253048.10 gene_biotype:protein_coding transcri…	2	847.861	1694.72	14.716	302.3	3.63	S5(Phospho): 99.97; S11(Phospho): 100	Used	Unique	280.7	250.8	322.9	285.6
High	[K].tLTDEVNsPDSDR.[R]	N-Term(TMT6plex); S8(Phospho)	FALSE	TRUE	ENSP00000449396.1	ENSP00000267064.4; ENSP00000449396.1; ENSP00000302919.4; ENSP00000377591.3	pep chromosome:GRCh38:12:56163345:56189548:-1 gene:ENSG00000139613.12 transcript:ENST00000267064.8 gene_biotype:protein_coding transcript_biotype:protein_coding gene_symbol:SMARCC2 description:SWI/SNF related, matrix associated, actin dependent regulator of chromatin subfamily c member 2 [Source:HGNC Symbol;Acc:HGNC:11105]; pep chromosome:GRCh38:12:56162359:56189483:-1 gene:ENSG00000139613.12 tra…	3	586.599	1757.78	15.9384	144.9	4.43	S8(Phospho): 95.22	Used	Unique	168.7	143.1	97.9	136.9
High	[R].sPsPAPAPAPAAAAGPPTR.[K]	N-Term(TMT6plex); S3(Phospho)	FALSE	TRUE	ENSP00000353769.2	ENSP00000353769.2	pep chromosome:GRCh38:19:49642209:49658642:1 gene:ENSG00000126461.15 transcript:ENST00000360565.8 gene_biotype:protein_coding transcript_biotype:protein_coding gene_symbol:SCAF1 description:SR-related CTD associated factor 1 [Source:HGNC Symbol;Acc:HGNC:30403]	2	997.01	1993.01	0	325	2.26	S3(Phospho): 100	Used	Unique	310.7	269.9	350.9	293.7
High	[R].sPSPAPAPAPAAAAGPPTR.[K]	N-Term(TMT6plex); S1(Phospho)	FALSE	TRUE	ENSP00000353769.2	ENSP00000353769.2	pep chromosome:GRCh38:19:49642209:49658642:1 gene:ENSG00000126461.15 transcript:ENST00000360565.8 gene_biotype:protein_coding transcript_biotype:protein_coding gene_symbol:SCAF1 description:SR-related CTD associated factor 1 [Source:HGNC Symbol;Acc:HGNC:30403]	3	665.01	1993.01	20.7647	190.7	4.14	S1(Phospho): 99.48	Used	Unique	195.4	181.3	164.6	177.9
High	[R].sGDETPGsEVPGDk.[A]	N-Term(TMT6plex); S8(Phospho); K14(TMT6plex)	FALSE	TRUE	ENSP00000301785.5	ENSP00000456010.1; ENSP00000301785.5	pep chromosome:GRCh38:11:62690275:62727384:-1 gene:ENSG00000234857.2 transcript:ENST00000403734.2 gene_biotype:protein_coding transcript_biotype:nonsense_mediated_decay gene_symbol:HNRNPUL2-BSCL2 description:HNRNPUL2-BSCL2 readthrough (NMD candidate) [Source:HGNC Symbol;Acc:HGNC:49189]; pep chromosome:GRCh38:11:62712630:62727457:-1 gene:ENSG00000214753.4 transcript:ENST00000301785.7 gene_biotype:…	2	956.953	1912.9	0	333.7	3.11	S8(Phospho): 100	Used	Unique	222.9	213.2	514.9	306.6
High	[R].gAVAAEGAsDTEREEPTESQGLAAR.[L]	N-Term(TMT6plex); S9(Phospho)	FALSE	TRUE	ENSP00000264555.5	ENSP00000388589.2; ENSP00000431870.1; ENSP00000488293.1; ENSP00000435360.1; ENSP00000483129.1; ENSP00000410626.2; ENSP00000487848.1; ENSP00000488773.1; ENSP00000487908.1; ENSP00000264555.5	pep chromosome:GRCh38:11:576521:611964:1 gene:ENSG00000070047.12 transcript:ENST00000413872.6 gene_biotype:protein_coding transcript_biotype:protein_coding gene_symbol:PHRF1 description:PHD and ring finger domains 1 [Source:HGNC Symbol;Acc:HGNC:24351]; pep chromosome:GRCh38:11:576521:611964:1 gene:ENSG00000070047.12 transcript:ENST00000533464.5 gene_biotype:protein_coding transcript_biotype:prote…	4	703.582	2811.3	10.5275	107.3	4.75	S9(Phospho): 50; T11(Phospho): 50	Used	Unique	140.7	136.6	54.4	72
High	[R].iPESETESTASAPNsPR.[T]	N-Term(TMT6plex); S15(Phospho)	FALSE	TRUE	ENSP00000387784.1	ENSP00000387784.1; ENSP00000378479.2	pep chromosome:GRCh38:2:38981396:39121051:-1 gene:ENSG00000115904.12 transcript:ENST00000426016.5 gene_biotype:protein_coding transcript_biotype:protein_coding gene_symbol:SOS1 description:SOS Ras/Rac guanine nucleotide exchange factor 1 [Source:HGNC Symbol;Acc:HGNC:11187]; pep chromosome:GRCh38:2:38985686:39120450:-1 gene:ENSG00000115904.12 transcript:ENST00000395038.6 gene_biotype:protein_codin…	2	1041.49	2081.97	0	82.5	3.84	S15(Phospho): 100	Used	Unique	74.5	79.5	74.8	82.5
High	[R].vGGsDEEASGIPSR.[T]	N-Term(TMT6plex); S4(Phospho)	FALSE	TRUE	ENSP00000377385.4	ENSP00000377385.4; ENSP00000253107.7; ENSP00000377382.1; ENSP00000411918.1; ENSP00000415467.1	pep chromosome:GRCh38:19:10106395:10114738:1 gene:ENSG00000243207.6 transcript:ENST00000393796.4 gene_biotype:protein_coding transcript_biotype:protein_coding gene_symbol:PPAN-P2RY11 description:PPAN-P2RY11 readthrough [Source:HGNC Symbol;Acc:HGNC:33526]; pep chromosome:GRCh38:19:10106362:10112012:1 gene:ENSG00000130810.20 transcript:ENST00000253107.12 gene_biotype:protein_coding transcript_bioty…	2	835.386	1669.76	0	245.7	3.04	S4(Phospho): 100	Used	Unique	310.9	324.2	131.4	157.5
High	[R].tADGRVsPAGGTLDDkPk.[E]	N-Term(TMT6plex); S7(Phospho); K16(TMT6plex); K18(TMT6plex)	FALSE	TRUE	ENSP00000319974.8	ENSP00000319974.8; ENSP00000408358.2; ENSP00000385317.1	pep chromosome:GRCh38:3:107522962:107811339:1 gene:ENSG00000114439.19 transcript:ENST00000325805.13 gene_biotype:protein_coding transcript_biotype:protein_coding gene_symbol:BBX description:BBX high mobility group box domain containing [Source:HGNC Symbol;Acc:HGNC:14422]; pep chromosome:GRCh38:3:107522936:107811324:1 gene:ENSG00000114439.19 transcript:ENST00000415149.6 gene_biotype:protein_coding…	3	851.462	2552.37	0	417	3.6	S7(Phospho): 100	Used	Unique	357.7	392.5	373.1	450.9
High	[R].sNtPMGDkDDDDDDDADEk.[M]	N-Term(TMT6plex); T3(Phospho); K8(TMT6plex); K19(TMT6plex)	FALSE	TRUE	ENSP00000364403.3	ENSP00000404897.1; ENSP00000395313.1; ENSP00000364403.3	pep chromosome:GRCh38:1:19121213:19168055:-1 gene:ENSG00000127481.15 transcript:ENST00000417040.1 gene_biotype:protein_coding transcript_biotype:protein_coding gene_symbol:UBR4 description:ubiquitin protein ligase E3 component n-recognin 4 [Source:HGNC Symbol;Acc:HGNC:30313]; pep chromosome:GRCh38:1:19121200:19151700:-1 gene:ENSG00000127481.15 transcript:ENST00000425413.5 gene_biotype:protein_cod…	4	717.061	2865.22	13.1452	239.8	3.57	T3(Phospho): 92.04	Used	Unique	264.1	228.3	198.9	212.7
High	[R].nAPAAVDEGSIsPR.[T]	N-Term(TMT6plex); S12(Phospho)	FALSE	TRUE	ENSP00000473384.2	ENSP00000498357.1; ENSP00000473384.2; ENSP00000498881.1; ENSP00000498701.1; ENSP00000492684.1	pep chromosome:GRCh38:13:102845867:102875973:1 gene:ENSG00000134899.21 transcript:ENST00000652613.1 gene_biotype:protein_coding transcript_biotype:protein_coding gene_symbol:ERCC5 description:ERCC excision repair 5, endonuclease [Source:HGNC Symbol;Acc:HGNC:3437]; pep chromosome:GRCh38:13:102807146:102876001:1 gene:ENSG00000134899.21 transcript:ENST00000602836.2 gene_biotype:protein_coding transc…	2	846.912	1692.82	0	397.4	2.92	S12(Phospho): 99.98	Used	Unique	359.3	357.7	357.7	425.4
High	[K].aEGHSDDESDSEGsDSESTSR.[E]	N-Term(TMT6plex); S14(Phospho)	FALSE	TRUE	ENSP00000418753.1	ENSP00000377868.2; ENSP00000346755.6; ENSP00000418753.1; ENSP00000377867.2; ENSP00000419702.1	pep chromosome:GRCh38:X:132023305:132075943:1 gene:ENSG00000134602.16 transcript:ENST00000394335.6 gene_biotype:protein_coding transcript_biotype:protein_coding gene_symbol:STK26 description:serine/threonine kinase 26 [Source:HGNC Symbol;Acc:HGNC:18174]; pep chromosome:GRCh38:X:132023302:132075943:1 gene:ENSG00000134602.16 transcript:ENST00000354719.10 gene_biotype:protein_coding transcript_bioty…	3	831.652	2492.94	28.3268	106.5	4.63	S14(Phospho): 92.72	Used	Unique	72.1	80.1	122.5	127.5
High	[R].kTVSLTPSPTTQVETPDLVDHDNtSPLFR.[T]	N-Term(TMT6plex); K1(TMT6plex); T24(Phospho)	FALSE	TRUE	ENSP00000248594.6	ENSP00000385079.3; ENSP00000392429.2; ENSP00000397991.2; ENSP00000248594.6	pep chromosome:GRCh38:7:77627156:77638708:1 gene:ENSG00000127947.16 transcript:ENST00000407343.3 gene_biotype:protein_coding transcript_biotype:protein_coding gene_symbol:PTPN12 description:protein tyrosine phosphatase non-receptor type 12 [Source:HGNC Symbol;Acc:HGNC:9645]; pep chromosome:GRCh38:7:77538035:77639280:1 gene:ENSG00000127947.16 transcript:ENST00000415482.6 gene_biotype:protein_codin…	4	934.235	3733.92	14.2939	201.7	5.36	T24(Phospho): 50; S25(Phospho): 50	Used	Unique	155.2	168.8	208.5	229.3
High	[R].sSsPVQVEEEPVR.[L]	N-Term(TMT6plex); S3(Phospho)	FALSE	TRUE	ENSP00000362942.3	ENSP00000362945.3; ENSP00000362942.3; ENSP00000487630.1	pep chromosome:GRCh38:1:28369740:28500364:1 gene:ENSG00000204138.13 transcript:ENST00000373839.8 gene_biotype:protein_coding transcript_biotype:protein_coding gene_symbol:PHACTR4 description:phosphatase and actin regulator 4 [Source:HGNC Symbol;Acc:HGNC:25793]; pep chromosome:GRCh38:1:28438171:28497303:1 gene:ENSG00000204138.13 transcript:ENST00000373836.4 gene_biotype:protein_coding transcript_b…	2	876.425	1751.84	50.3484	399.2	3.71	S3(Phospho): 99.68	Used	Unique	414.8	398.9	362	328
High	[K].iHPMAYQLQLQAASNFksPVk.[T]	N-Term(TMT6plex); K17(TMT6plex); S18(Phospho); K21(TMT6plex)	FALSE	TRUE	ENSP00000395546.2	ENSP00000409510.1; ENSP00000395546.2	pep chromosome:GRCh38:CHR_HSCHR6_MHC_DBB_CTG1:31648471:31652249:1 gene:ENSG00000230700.10 transcript:ENST00000429633.5 gene_biotype:protein_coding transcript_biotype:protein_coding gene_symbol:CSNK2B description:casein kinase 2 beta [Source:HGNC Symbol;Acc:HGNC:2460]; pep chromosome:GRCh38:CHR_HSCHR6_MHC_MANN_CTG1:31704690:31709524:1 gene:ENSG00000232960.11 transcript:ENST00000428483.6 gene_bioty…	4	785.436	3138.72	11.7359	209.5	4.09	S18(Phospho): 100	Used	Unique	297.9	254.4	73.7	163.4
High	[R].sSSESYTQSFQSR.[K]	N-Term(TMT6plex); S1(Phospho)	FALSE	TRUE	ENSP00000359665.3	ENSP00000359665.3; ENSP00000359683.3	pep chromosome:GRCh38:10:97640686:97676434:1 gene:ENSG00000155252.13 transcript:ENST00000370631.3 gene_biotype:protein_coding transcript_biotype:protein_coding gene_symbol:PI4K2A description:phosphatidylinositol 4-kinase type 2 alpha [Source:HGNC Symbol;Acc:HGNC:30031]; pep chromosome:GRCh38:10:97584374:97673910:1 gene:ENSG00000249967.1 transcript:ENST00000370649.3 gene_biotype:protein_coding tra…	3	601.599	1802.78	17.2554	165.5	4.52	S3(Phospho): 91.25	Used	Unique	182.4	155.7	128.9	157.1
High	[R].lEGDRsEGsGQENENEDEE.[-]	N-Term(TMT6plex); S6(Phospho); S9(Phospho)	FALSE	TRUE	ENSP00000356814.3	ENSP00000356817.3; ENSP00000396238.2; ENSP00000356814.3; ENSP00000311949.6	pep chromosome:GRCh38:1:167936661:168075843:1 gene:ENSG00000143164.15 transcript:ENST00000367843.7 gene_biotype:protein_coding transcript_biotype:protein_coding gene_symbol:DCAF6 description:DDB1 and CUL4 associated factor 6 [Source:HGNC Symbol;Acc:HGNC:30002]; pep chromosome:GRCh38:1:167936559:168075841:1 gene:ENSG00000143164.15 transcript:ENST00000432587.6 gene_biotype:protein_coding transcript…	2	1256.47	2511.93	0	32.4	3.05	S6(Phospho): 100; S9(Phospho): 100	Used	Unique	33.9	26.3	27.1	35.1
High	[R].vSDSEsEGPQkGPAsDSETEDASR.[H]	N-Term(TMT6plex); S6(Phospho); K11(TMT6plex); S15(Phospho)	FALSE	TRUE	ENSP00000295321.4	ENSP00000295321.4	pep chromosome:GRCh38:2:127480812:127526489:-1 gene:ENSG00000163166.15 transcript:ENST00000295321.9 gene_biotype:protein_coding transcript_biotype:protein_coding gene_symbol:IWS1 description:interacts with SUPT6H, CTD assembly factor 1 [Source:HGNC Symbol;Acc:HGNC:25467]	4	771.585	3083.32	18.6486	284.2	4.23	S6(Phospho): 87.15; S15(Phospho): 98.18	Used	Unique	152	135.1	380.3	408.6
High	[K].sSEGGVGVGPGGGDEPPTsPR.[Q]	N-Term(TMT6plex); S19(Phospho)	FALSE	TRUE	ENSP00000365016.3	ENSP00000365016.3	pep chromosome:GRCh38:13:109752695:109786583:-1 gene:ENSG00000185950.9 transcript:ENST00000375856.5 gene_biotype:protein_coding transcript_biotype:protein_coding gene_symbol:IRS2 description:insulin receptor substrate 2 [Source:HGNC Symbol;Acc:HGNC:6126]	2	1103.01	2205.01	0	11.8	3.54	S19(Phospho): 99.35	Used	Unique	9.2	8.6	13.4	13.3
High	[R].nEkPTQSVSsPEATSGSTGSVEk.[K]	N-Term(TMT6plex); K3(TMT6plex); S10(Phospho); K23(TMT6plex)	FALSE	TRUE	ENSP00000313983.7	ENSP00000313983.7; ENSP00000434730.1; ENSP00000393284.2; ENSP00000313410.3; ENSP00000435073.1	pep chromosome:GRCh38:8:38269704:38382271:-1 gene:ENSG00000147548.17 transcript:ENST00000317025.13 gene_biotype:protein_coding transcript_biotype:protein_coding gene_symbol:NSD3 description:nuclear receptor binding SET domain protein 3 [Source:HGNC Symbol;Acc:HGNC:12767]; pep chromosome:GRCh38:8:38275543:38381846:-1 gene:ENSG00000147548.17 transcript:ENST00000527502.5 gene_biotype:protein_coding …	3	1025.52	3074.56	0	406	4.9	S10(Phospho): 99.92	Used	Unique	413.4	401.1	317.5	399.9
High	[K].tSAAAcAVTDLSDDsDFDEk.[A]	N-Term(TMT6plex); C6(Carbamidomethyl); S15(Phospho); K20(TMT6plex)	FALSE	TRUE	ENSP00000254803.2	ENSP00000254803.2	pep chromosome:GRCh38:4:70688532:70690551:1 gene:ENSG00000132467.4 transcript:ENST00000254803.4 gene_biotype:protein_coding transcript_biotype:protein_coding gene_symbol:UTP3 description:UTP3 small subunit processome component [Source:HGNC Symbol;Acc:HGNC:24477]	3	886.064	2656.18	25.5261	126.6	5.7	S15(Phospho): 100	Used	Unique	125.7	133.7	105.1	112.8
High	[R].ekEIsDDEAEEEk.[G]	N-Term(TMT6plex); K2(TMT6plex); S5(Phospho); K13(TMT6plex)	FALSE	TRUE	ENSP00000360609.1	ENSP00000360609.1	pep chromosome:GRCh38:6:44247866:44253883:1 gene:ENSG00000096384.20 transcript:ENST00000371554.2 gene_biotype:protein_coding transcript_biotype:protein_coding gene_symbol:HSP90AB1 description:heat shock protein 90 alpha family class B member 1 [Source:HGNC Symbol;Acc:HGNC:5258]	2	1159.57	2318.14	22.4709	46.2	2.95	S5(Phospho): 100	Used	Unique	55.3	40.3	37.6	41.2
High	[R].iPESETESTASAPNsPR.[T]	N-Term(TMT6plex); S15(Phospho)	FALSE	TRUE	ENSP00000387784.1	ENSP00000387784.1; ENSP00000378479.2	pep chromosome:GRCh38:2:38981396:39121051:-1 gene:ENSG00000115904.12 transcript:ENST00000426016.5 gene_biotype:protein_coding transcript_biotype:protein_coding gene_symbol:SOS1 description:SOS Ras/Rac guanine nucleotide exchange factor 1 [Source:HGNC Symbol;Acc:HGNC:11187]; pep chromosome:GRCh38:2:38985686:39120450:-1 gene:ENSG00000115904.12 transcript:ENST00000395038.6 gene_biotype:protein_codin…	3	694.657	2081.96	49.2681	151.8	3.59	S15(Phospho): 100	Used	Unique	145.3	143.8	130.8	152.9
High	[R].gAGQQQsQEMMEVDR.[R]	N-Term(TMT6plex); S7(Phospho)	FALSE	TRUE	ENSP00000234038.6	ENSP00000385022.3; ENSP00000409719.1; ENSP00000234038.6; ENSP00000385498.3	pep chromosome:GRCh38:2:241150480:241167174:1 gene:ENSG00000115685.15 transcript:ENST00000406106.7 gene_biotype:protein_coding transcript_biotype:protein_coding gene_symbol:PPP1R7 description:protein phosphatase 1 regulatory subunit 7 [Source:HGNC Symbol;Acc:HGNC:9295]; pep chromosome:GRCh38:2:241150467:241160433:1 gene:ENSG00000115685.15 transcript:ENST00000439916.5 gene_biotype:protein_coding t…	2	1001.93	2002.86	27.9563	311	3.99	S7(Phospho): 100	Used	Unique	176.5	303.7	343.4	350.6
High	[R].rFsDSEGEETVPEPR.[L]	N-Term(TMT6plex); S3(Phospho)	FALSE	TRUE	ENSP00000490709.1	ENSP00000456122.1; ENSP00000486616.1; ENSP00000490670.1; ENSP00000347660.7; ENSP00000458015.1; ENSP00000456117.1; ENSP00000456693.1; ENSP00000454680.1; ENSP00000350457.7; ENSP00000490932.1; ENSP00000455365.1; ENSP00000455603.2; ENSP00000490394.1; ENSP00000353116.3; ENSP00000456013.2; ENSP00000486178.1; ENSP00000490363.1; ENSP00000455342.1; ENSP00000490709.1; ENSP00000489952.1; ENSP00000490880.1	pep chromosome:GRCh38:16:28484017:28492063:-1 gene:ENSG00000188603.19 transcript:ENST00000565688.5 gene_biotype:protein_coding transcript_biotype:protein_coding gene_symbol:CLN3 description:CLN3 lysosomal/endosomal transmembrane protein, battenin [Source:HGNC Symbol;Acc:HGNC:2074]; pep chromosome:GRCh38:16:28477279:28492082:-1 gene:ENSG00000188603.19 transcript:ENST00000631023.2 gene_biotype:prot…	3	681.979	2043.92	19.5373	112.8	3.63	S3(Phospho): 99.97	Used	Unique	125.5	109.9	93.7	95.9
High	[R].sSsPVQVEEEPVR.[L]	N-Term(TMT6plex); S3(Phospho)	FALSE	TRUE	ENSP00000362942.3	ENSP00000362945.3; ENSP00000362942.3; ENSP00000487630.1	pep chromosome:GRCh38:1:28369740:28500364:1 gene:ENSG00000204138.13 transcript:ENST00000373839.8 gene_biotype:protein_coding transcript_biotype:protein_coding gene_symbol:PHACTR4 description:phosphatase and actin regulator 4 [Source:HGNC Symbol;Acc:HGNC:25793]; pep chromosome:GRCh38:1:28438171:28497303:1 gene:ENSG00000204138.13 transcript:ENST00000373836.4 gene_biotype:protein_coding transcript_b…	2	876.425	1751.84	12.1109	331.6	3.24	S3(Phospho): 92.5	Used	Unique	319	298.4	295.3	338.7
High	[K].dLHsDDNEEESDEVEDNDNDSEMERPVNR.[G]	N-Term(TMT6plex); S4(Phospho)	FALSE	TRUE	ENSP00000369695.4	ENSP00000486193.1; ENSP00000369695.4; ENSP00000485996.1; ENSP00000369678.1	pep chromosome:GRCh38:9:20345076:20622518:-1 gene:ENSG00000171843.16 transcript:ENST00000629733.2 gene_biotype:protein_coding transcript_biotype:protein_coding gene_symbol:MLLT3 description:MLLT3 super elongation complex subunit [Source:HGNC Symbol;Acc:HGNC:7136]; pep chromosome:GRCh38:9:20341669:20622499:-1 gene:ENSG00000171843.16 transcript:ENST00000380338.9 gene_biotype:protein_coding transcri…	4	936.374	3742.47	0	152.6	4.54	S4(Phospho): 100	Used	Unique	134.9	146.6	141.8	152.2
High	[R].gTLDEEDEEADSDtDDIDHR.[V]	N-Term(TMT6plex); T14(Phospho)	FALSE	TRUE	ENSP00000484680.1	ENSP00000476446.1; ENSP00000384255.3; ENSP00000412170.2; ENSP00000424678.1; ENSP00000484680.1	pep chromosome:GRCh38:2:27629050:27651511:1 gene:ENSG00000198522.14 transcript:ENST00000610189.2 gene_biotype:protein_coding transcript_biotype:protein_coding gene_symbol:GPN1 description:GPN-loop GTPase 1 [Source:HGNC Symbol;Acc:HGNC:17030]; pep chromosome:GRCh38:2:27628658:27650456:1 gene:ENSG00000198522.14 transcript:ENST00000407583.7 gene_biotype:protein_coding transcript_biotype:protein_codi…	3	862.677	2586.02	37.5562	183.3	5.68	T14(Phospho): 91.44	Used	Unique	220.8	181.9	132.6	155.5
High	[R].gHTAsESDEQQWPEEk.[R]	N-Term(TMT6plex); S5(Phospho); K16(TMT6plex)	FALSE	TRUE	ENSP00000313851.10	ENSP00000407005.1; ENSP00000401619.1; ENSP00000313851.10	pep chromosome:GRCh38:13:32758169:32770546:1 gene:ENSG00000083642.19 transcript:ENST00000447833.1 gene_biotype:protein_coding transcript_biotype:protein_coding gene_symbol:PDS5B description:PDS5 cohesin associated factor B [Source:HGNC Symbol;Acc:HGNC:20418]; pep chromosome:GRCh38:13:32586548:32775908:1 gene:ENSG00000083642.19 transcript:ENST00000450460.5 gene_biotype:protein_coding transcript_bi…	3	799.366	2396.08	0	497.4	4.37	S5(Phospho): 49.95; S7(Phospho): 49.95	Used	Unique	668.9	563.4	312	327.2
High	[R].aQLGINEDHsEGDEk.[S]	N-Term(TMT6plex); S10(Phospho); K15(TMT6plex)	FALSE	TRUE	ENSP00000499052.1	ENSP00000499052.1; ENSP00000351480.2; ENSP00000439633.1; ENSP00000405671.1; ENSP00000393363.1; ENSP00000414354.1	pep chromosome:GRCh38:22:24270837:24417206:1 gene:ENSG00000100014.20 transcript:ENST00000651059.1 gene_biotype:protein_coding transcript_biotype:protein_coding gene_symbol:SPECC1L description:sperm antigen with calponin homology and coiled-coil domains 1 like [Source:HGNC Symbol;Acc:HGNC:29022]; pep chromosome:GRCh38:22:24270898:24442356:1 gene:ENSG00000258555.6 transcript:ENST00000358654.2 gene_…	3	727.349	2180.03	12.6569	279.4	3.4	S10(Phospho): 100	Used	Unique	323.4	323.7	168	237.8
High	[K].kTEAPAAPAAQETksDGAPASDSkPGSSEAAPSSk.[E]	N-Term(TMT6plex); K1(TMT6plex); K14(TMT6plex); S15(Phospho); K24(TMT6plex); K35(TMT6plex)	FALSE	TRUE	ENSP00000482066.1	ENSP00000482066.1	pep chromosome:GRCh38:5:17216823:17276843:1 gene:ENSG00000176788.9 transcript:ENST00000616743.1 gene_biotype:protein_coding transcript_biotype:protein_coding gene_symbol:BASP1 description:brain abundant membrane attached signal protein 1 [Source:HGNC Symbol;Acc:HGNC:957]	5	911.283	4552.39	0	147.9	4.18	S15(Phospho): 84.08	Used	Unique	157.1	116.8	140.6	143.4
High	[K].tSTSPPPEksGDEGSEDEAPSGED.[-]	N-Term(TMT6plex); K9(TMT6plex); S10(Phospho)	FALSE	TRUE	ENSP00000356110.4	ENSP00000356110.4	pep chromosome:GRCh38:1:205712822:205750182:-1 gene:ENSG00000069275.13 transcript:ENST00000367142.5 gene_biotype:protein_coding transcript_biotype:protein_coding gene_symbol:NUCKS1 description:nuclear casein kinase and cyclin dependent kinase substrate 1 [Source:HGNC Symbol;Acc:HGNC:29923]	3	981.761	2943.27	0	96.8	2.59	S10(Phospho): 100	Used	Unique	65.4	65.1	123.5	111.5
High	[R].kPSTSDDsDSNFEk.[I]	N-Term(TMT6plex); K1(TMT6plex); S8(Phospho); K14(TMT6plex)	FALSE	TRUE	ENSP00000411532.1	ENSP00000411532.1	pep chromosome:GRCh38:17:40388525:40417896:-1 gene:ENSG00000131747.15 transcript:ENST00000423485.6 gene_biotype:protein_coding transcript_biotype:protein_coding gene_symbol:TOP2A description:DNA topoisomerase II alpha [Source:HGNC Symbol;Acc:HGNC:11989]	3	775.381	2324.13	7.22613	411.6	3.99	S8(Phospho): 99.69	Used	Unique	611.9	507.5	185.9	242.8
High	[R].gDVTAEEAAGAsPAk.[A]	N-Term(TMT6plex); S12(Phospho); K15(TMT6plex)	FALSE	TRUE	ENSP00000362638.4	ENSP00000362638.4	pep chromosome:GRCh38:1:32333839:32336233:-1 gene:ENSG00000175130.7 transcript:ENST00000329421.8 gene_biotype:protein_coding transcript_biotype:protein_coding gene_symbol:MARCKSL1 description:MARCKS like 1 [Source:HGNC Symbol;Acc:HGNC:7142]	3	637.987	1911.95	7.13047	359.4	5.14	S12(Phospho): 100	Used	Unique	475.4	352.1	194.1	334.5
High	[K].skSPPkVPIVIQDDSLPAGPPPQIR.[I]	N-Term(TMT6plex); S1(Phospho); K2(TMT6plex); K6(TMT6plex)	FALSE	TRUE	ENSP00000383866.4	ENSP00000419589.1; ENSP00000418012.1; ENSP00000383867.3; ENSP00000383866.4	pep chromosome:GRCh38:1:16367088:16395406:1 gene:ENSG00000055070.17 transcript:ENST00000471507.5 gene_biotype:protein_coding transcript_biotype:protein_coding gene_symbol:SZRD1 description:SUZ RNA binding domain containing 1 [Source:HGNC Symbol;Acc:HGNC:30232]; pep chromosome:GRCh38:1:16367265:16398142:1 gene:ENSG00000055070.17 transcript:ENST00000492354.1 gene_biotype:protein_coding transcript_b…	4	851.741	3403.94	0	159.7	3.02	S1(Phospho): 87.4	Used	Unique	161.5	162.1	120.2	158.8
High	[R].ekEIsDDEAEEEkGEk.[E]	N-Term(TMT6plex); K2(TMT6plex); S5(Phospho); K13(TMT6plex); K16(TMT6plex)	FALSE	TRUE	ENSP00000360609.1	ENSP00000360609.1	pep chromosome:GRCh38:6:44247866:44253883:1 gene:ENSG00000096384.20 transcript:ENST00000371554.2 gene_biotype:protein_coding transcript_biotype:protein_coding gene_symbol:HSP90AB1 description:heat shock protein 90 alpha family class B member 1 [Source:HGNC Symbol;Acc:HGNC:5258]	3	954.487	2861.45	2.91363	563.9	2.12	S5(Phospho): 100	Used	Unique	688.4	524.3	387.2	527.4
High	[R].sTDEySEADEEEEEEEGkPSR.[K]	N-Term(TMT6plex); Y5(Phospho); K18(TMT6plex)	FALSE	TRUE	ENSP00000311513.6	ENSP00000311513.6; ENSP00000434509.1	pep chromosome:GRCh38:11:77659996:77821017:-1 gene:ENSG00000048649.13 transcript:ENST00000308488.10 gene_biotype:protein_coding transcript_biotype:protein_coding gene_symbol:RSF1 description:remodeling and spacing factor 1 [Source:HGNC Symbol;Acc:HGNC:18118]; pep chromosome:GRCh38:11:77666230:77703533:-1 gene:ENSG00000048649.13 transcript:ENST00000480887.5 gene_biotype:protein_coding transcript_b…	3	995.093	2983.26	0	601.1	3.16	S6(Phospho): 91.22	Used	Unique	638.5	624.3	435.8	568.6
High	[R].gDVTAEEAAGAsPAk.[A]	N-Term(TMT6plex); S12(Phospho); K15(TMT6plex)	FALSE	TRUE	ENSP00000362638.4	ENSP00000362638.4	pep chromosome:GRCh38:1:32333839:32336233:-1 gene:ENSG00000175130.7 transcript:ENST00000329421.8 gene_biotype:protein_coding transcript_biotype:protein_coding gene_symbol:MARCKSL1 description:MARCKS like 1 [Source:HGNC Symbol;Acc:HGNC:7142]	2	956.476	1911.94	0	443.9	2.47	S12(Phospho): 100	Used	Unique	558.6	423.9	266.7	425.7
High	[R].sQPSsGDEDsDDASSHR.[L]	N-Term(TMT6plex); S5(Phospho); S10(Phospho)	FALSE	TRUE	ENSP00000467556.1	ENSP00000467556.1	pep chromosome:GRCh38:17:44395281:44503406:-1 gene:ENSG00000186566.13 transcript:ENST00000591680.6 gene_biotype:protein_coding transcript_biotype:protein_coding gene_symbol:GPATCH8 description:G-patch domain containing 8 [Source:HGNC Symbol;Acc:HGNC:29066]	3	722.601	2165.79	19.7272	259.3	3.62	S4(Phospho): 50.02; S5(Phospho): 50.02; S10(Phospho): 99.96	Used	Unique	298.9	240.2	206.4	232.2
High	[K].sPtMEQAVQTASAHLPAPAAVGR.[R]	N-Term(TMT6plex); T3(Phospho)	FALSE	TRUE	ENSP00000413964.3	ENSP00000461225.1; ENSP00000446451.1; ENSP00000413964.3	pep chromosome:GRCh38:CHR_HSCHR19_1_CTG3_1:34172447:34229322:1 gene:ENSG00000262860.5 transcript:ENST00000575811.5 gene_biotype:protein_coding transcript_biotype:protein_coding gene_symbol:LSM14A description:LSM14A mRNA processing body assembly factor [Source:HGNC Symbol;Acc:HGNC:24489]; pep chromosome:GRCh38:19:34172525:34228096:1 gene:ENSG00000257103.8 transcript:ENST00000540746.6 gene_biotype:…	3	867.101	2599.29	34.129	165.2	4.53	S1(Phospho): 99.89	Used	Unique	272.3	253.1	35.5	59.2
High	[R].sEDESEtEDEEEkSQEDQEQk.[R]	N-Term(TMT6plex); T7(Phospho); K13(TMT6plex); K21(TMT6plex)	FALSE	TRUE	ENSP00000480987.1	ENSP00000388647.4; ENSP00000472940.2; ENSP00000407651.1; ENSP00000229854.6; ENSP00000480987.1	pep chromosome:GRCh38:6:52264586:52284881:-1 gene:ENSG00000112118.20 transcript:ENST00000419835.8 gene_biotype:protein_coding transcript_biotype:protein_coding gene_symbol:MCM3 description:minichromosome maintenance complex component 3 [Source:HGNC Symbol;Acc:HGNC:6945]; pep chromosome:GRCh38:6:52264015:52284742:-1 gene:ENSG00000112118.20 transcript:ENST00000596288.7 gene_biotype:protein_coding t…	4	824.617	3295.45	2.59551	173.3	5.88	S5(Phospho): 94.02	Used	Unique	171.8	177.4	135.6	168.7
High	[R].tGsESSQTGTSTTSSR.[SN]	N-Term(TMT6plex); S3(Phospho)	FALSE	TRUE	ENSP00000388806.3	ENSP00000388806.3; ENSP00000262056.9; ENSP00000412530.3	pep chromosome:GRCh38:12:53006456:53040280:1 gene:ENSG00000063046.17 transcript:ENST00000420463.7 gene_biotype:protein_coding transcript_biotype:protein_coding gene_symbol:EIF4B description:eukaryotic translation initiation factor 4B [Source:HGNC Symbol;Acc:HGNC:3285]; pep chromosome:GRCh38:12:53006158:53042209:1 gene:ENSG00000063046.17 transcript:ENST00000262056.13 gene_biotype:protein_coding tr…	2	941.918	1882.83	0	265.4	2.4	S3(Phospho): 85.03	Used	Unique	346.1	313.9	127.5	212.5
High	[K].eGQPSPADEkGNDsDGEGESDDPEk.[K]	N-Term(TMT6plex); K10(TMT6plex); S14(Phospho); K25(TMT6plex)	FALSE	TRUE	ENSP00000238497.4	ENSP00000238497.4; ENSP00000465846.1	pep chromosome:GRCh38:18:63389190:63422476:-1 gene:ENSG00000119541.10 transcript:ENST00000238497.10 gene_biotype:protein_coding transcript_biotype:protein_coding gene_symbol:VPS4B description:vacuolar protein sorting 4 homolog B [Source:HGNC Symbol;Acc:HGNC:10895]; pep chromosome:GRCh38:18:63407376:63422390:-1 gene:ENSG00000119541.10 transcript:ENST00000591519.1 gene_biotype:protein_coding transc…	3	1119.5	3356.5	0	255.5	4.26	S14(Phospho): 99.93	Used	Unique	240.8	228.7	229.7	265.2
High	[K].nYAEsDHsEDEDNDNNSATAEESTk.[K]	N-Term(TMT6plex); S5(Phospho); S8(Phospho); K25(TMT6plex)	FALSE	TRUE	ENSP00000383700.2	ENSP00000383700.2; ENSP00000499704.1; ENSP00000499322.1; ENSP00000383699.2	pep chromosome:GRCh38:1:8352404:8817640:-1 gene:ENSG00000142599.19 transcript:ENST00000400908.7 gene_biotype:protein_coding transcript_biotype:protein_coding gene_symbol:RERE description:arginine-glutamic acid dipeptide repeats [Source:HGNC Symbol;Acc:HGNC:9965]; pep chromosome:GRCh38:1:8436770:8817271:-1 gene:ENSG00000142599.19 transcript:ENST00000659924.1 gene_biotype:protein_coding transcript_…	3	1130.78	3390.32	0	77.5	7.38	S5(Phospho): 100; S8(Phospho): 100	Used	Unique	87.7	65.5	69.8	69.1
High	[K].eQTFsGGTSQDTk.[A]	N-Term(TMT6plex); S5(Phospho); K13(TMT6plex)	FALSE	TRUE	ENSP00000433825.1	ENSP00000433825.1; ENSP00000498001.1	pep chromosome:GRCh38:1:36224432:36304148:1 gene:ENSG00000054118.15 transcript:ENST00000469141.6 gene_biotype:protein_coding transcript_biotype:protein_coding gene_symbol:THRAP3 description:thyroid hormone receptor associated protein 3 [Source:HGNC Symbol;Acc:HGNC:22964]; pep chromosome:GRCh38:1:36224433:36305357:1 gene:ENSG00000054118.15 transcript:ENST00000648638.1 gene_biotype:protein_coding t…	3	641.976	1923.91	5.46874	189.8	4.32	S5(Phospho): 94.05	Used	Unique	138.5	128.3	230.7	219.4
High	[K].rDsFDNcSLGESSk.[I]	N-Term(TMT6plex); S3(Phospho); C7(Carbamidomethyl); K14(TMT6plex)	FALSE	TRUE	ENSP00000243326.4	ENSP00000414615.2; ENSP00000243326.4	pep chromosome:GRCh38:2:151409883:151475622:1 gene:ENSG00000080345.18 transcript:ENST00000453091.6 gene_biotype:protein_coding transcript_biotype:protein_coding gene_symbol:RIF1 description:replication timing regulatory factor 1 [Source:HGNC Symbol;Acc:HGNC:23207]; pep chromosome:GRCh38:2:151409941:151482172:1 gene:ENSG00000080345.18 transcript:ENST00000243326.9 gene_biotype:protein_coding transc…	3	713.998	2139.98	10.7842	263.5	4.46	S3(Phospho): 100	Used	Unique	323.9	364.4	112.5	191
High	[K].vQGEAVSNIQENTQTPTVQEEsEEEEVDETGVEVk.[D]	N-Term(TMT6plex); S22(Phospho); K35(TMT6plex)	FALSE	TRUE	ENSP00000403817.1	ENSP00000448039.2; ENSP00000447705.1; ENSP00000377469.4; ENSP00000403817.1; ENSP00000447133.1; ENSP00000448035.1	pep chromosome:GRCh38:12:56712428:56725286:-1 gene:ENSG00000196531.11 transcript:ENST00000550920.6 gene_biotype:protein_coding transcript_biotype:protein_coding gene_symbol:NACA description:nascent polypeptide associated complex subunit alpha [Source:HGNC Symbol;Acc:HGNC:7629]; pep chromosome:GRCh38:12:56712440:56725299:-1 gene:ENSG00000196531.11 transcript:ENST00000548563.5 gene_biotype:protein_…	3	1467.03	4399.07	0	227.6	6.06	S22(Phospho): 87.6	Used	Unique	251	229.8	156.4	221.5
High	[K].vQGEAVSNIQENTQTPTVQEEsEEEEVDETGVEVk.[D]	N-Term(TMT6plex); S22(Phospho); K35(TMT6plex)	FALSE	TRUE	ENSP00000403817.1	ENSP00000448039.2; ENSP00000447705.1; ENSP00000377469.4; ENSP00000403817.1; ENSP00000447133.1; ENSP00000448035.1	pep chromosome:GRCh38:12:56712428:56725286:-1 gene:ENSG00000196531.11 transcript:ENST00000550920.6 gene_biotype:protein_coding transcript_biotype:protein_coding gene_symbol:NACA description:nascent polypeptide associated complex subunit alpha [Source:HGNC Symbol;Acc:HGNC:7629]; pep chromosome:GRCh38:12:56712440:56725299:-1 gene:ENSG00000196531.11 transcript:ENST00000548563.5 gene_biotype:protein_…	4	1100.52	4399.07	0	173.5	4.49	T30(Phospho): 99.64	Used	Unique	186.2	180.5	119	168.8
High	[R].sSSTSSSGSStStGSSSGSSSSSASSR.[S]	N-Term(TMT6plex); T11(Phospho); T13(Phospho)	FALSE	TRUE	ENSP00000457723.1	ENSP00000454461.1; ENSP00000454513.1; ENSP00000456352.1; ENSP00000457378.1; ENSP00000457110.1; ENSP00000457723.1; ENSP00000457690.1; ENSP00000455013.1; ENSP00000457618.1; ENSP00000457296.1	pep chromosome:GRCh38:16:2254029:2268054:-1 gene:ENSG00000205937.12 transcript:ENST00000561518.5 gene_biotype:protein_coding transcript_biotype:protein_coding gene_symbol:RNPS1 description:RNA binding protein with serine rich domain 1 [Source:HGNC Symbol;Acc:HGNC:10080]; pep chromosome:GRCh38:16:2253856:2268071:-1 gene:ENSG00000205937.12 transcript:ENST00000567147.5 gene_biotype:protein_coding tr…	3	921.698	2763.08	44.2346	87.1	4.34	S12(Phospho): 60.84; S15(Phospho): 94.21	Used	Unique	90.5	109.6	65.6	62.1
High	[K].nDLQDTEIsPR.[Q]	N-Term(TMT6plex); S9(Phospho)	FALSE	TRUE	ENSP00000264926.2	ENSP00000264926.2	pep chromosome:GRCh38:3:8877075:8963472:-1 gene:ENSG00000070950.10 transcript:ENST00000264926.7 gene_biotype:protein_coding transcript_biotype:protein_coding gene_symbol:RAD18 description:RAD18 E3 ubiquitin protein ligase [Source:HGNC Symbol;Acc:HGNC:18278]	3	532.922	1596.75	9.93831	73.7	4.11	S9(Phospho): 100	Used	Unique	93	82.6	44.4	57.5
High	[R].sDksPDLAPTPAPQSTPR.[N]	N-Term(TMT6plex); K3(TMT6plex); S4(Phospho)	FALSE	TRUE	ENSP00000417229.1	ENSP00000417229.1; ENSP00000385292.3; ENSP00000273435.5; ENSP00000420537.1	pep chromosome:GRCh38:3:150546787:150586016:1 gene:ENSG00000144895.12 transcript:ENST00000460851.6 gene_biotype:protein_coding transcript_biotype:protein_coding gene_symbol:EIF2A description:eukaryotic translation initiation factor 2A [Source:HGNC Symbol;Acc:HGNC:3254]; pep chromosome:GRCh38:3:150546787:150584115:1 gene:ENSG00000144895.12 transcript:ENST00000406576.7 gene_biotype:protein_coding t…	3	801.749	2403.23	2.58792	283.7	3.86	S4(Phospho): 100	Used	Unique	287.5	262.3	238.5	281.9
High	[K].kAEPSEVDMNsPk.[S]	N-Term(TMT6plex); K1(TMT6plex); S11(Phospho); K13(TMT6plex)	FALSE	TRUE	ENSP00000346120.4	ENSP00000346120.4	pep chromosome:GRCh38:10:68956170:68985068:1 gene:ENSG00000165732.13 transcript:ENST00000354185.9 gene_biotype:protein_coding transcript_biotype:protein_coding gene_symbol:DDX21 description:DExD-box helicase 21 [Source:HGNC Symbol;Acc:HGNC:2744]	3	733.718	2199.14	1.22477	659	3.57	S11(Phospho): 100	Used	Unique	1088.9	1053.2	78.4	253.9
High	[K].tIASDsEEEAGk.[E]	N-Term(TMT6plex); S6(Phospho); K12(TMT6plex)	FALSE	TRUE	ENSP00000295321.4	ENSP00000295321.4	pep chromosome:GRCh38:2:127480812:127526489:-1 gene:ENSG00000163166.15 transcript:ENST00000295321.9 gene_biotype:protein_coding transcript_biotype:protein_coding gene_symbol:IWS1 description:interacts with SUPT6H, CTD assembly factor 1 [Source:HGNC Symbol;Acc:HGNC:25467]	2	887.93	1774.85	16.4579	637.6	3.64	S6(Phospho): 99.99	Used	Unique	336.3	300.9	902.4	872.9
High	[K].tQtPPVSPAPQPTEER.[L]	N-Term(TMT6plex); T3(Phospho)	FALSE	TRUE	ENSP00000365745.3	ENSP00000365745.3; ENSP00000500927.1; ENSP00000436613.1; ENSP00000500756.1; ENSP00000431421.1	pep chromosome:GRCh38:11:70398541:70436579:1 gene:ENSG00000085733.16 transcript:ENST00000376561.7 gene_biotype:protein_coding transcript_biotype:protein_coding gene_symbol:CTTN description:cortactin [Source:HGNC Symbol;Acc:HGNC:3338]; pep chromosome:GRCh38:CHR_HG2115_PATCH:70403871:70442051:1 gene:ENSG00000288401.1 transcript:ENST00000672198.1 gene_biotype:protein_coding transcript_biotype:protei…	3	682.004	2044	30.4567	39.8	5.09	T3(Phospho): 99.36	Used	Unique	29.6	28.4	46.7	45.6
High	[R].dVEDMELsDVEDDGSk.[I]	N-Term(TMT6plex); S8(Phospho); K16(TMT6plex)	FALSE	TRUE	ENSP00000358064.4	ENSP00000358064.4; ENSP00000383785.4	pep chromosome:GRCh38:1:150364711:150473556:1 gene:ENSG00000163125.15 transcript:ENST00000369068.4 gene_biotype:protein_coding transcript_biotype:protein_coding gene_symbol:RPRD2 description:regulation of nuclear pre-mRNA domain containing 2 [Source:HGNC Symbol;Acc:HGNC:29039]; pep chromosome:GRCh38:1:150364650:150476566:1 gene:ENSG00000163125.15 transcript:ENST00000401000.8 gene_biotype:protein_…	2	1161.01	2321.01	0	64.6	4.43	S8(Phospho): 100	Used	Unique	69.7	59.9	53.8	60.2
High	[R].gGAPDPSPGATATPGAPAQPSsPDAR.[R]	N-Term(TMT6plex); S22(Phospho)	FALSE	TRUE	ENSP00000471865.1	ENSP00000471865.1	pep chromosome:GRCh38:19:4047742:4065732:-1 gene:ENSG00000178951.9 transcript:ENST00000601588.1 gene_biotype:protein_coding transcript_biotype:protein_coding gene_symbol:ZBTB7A description:zinc finger and BTB domain containing 7A [Source:HGNC Symbol;Acc:HGNC:18078]	3	880.416	2639.23	0	157.6	5.18	S21(Phospho): 50; S22(Phospho): 50	Used	Unique	143.5	125.8	140.1	186.1
High	[K].eGQPSPADEkGNDsDGEGESDDPEk.[K]	N-Term(TMT6plex); K10(TMT6plex); S14(Phospho); K25(TMT6plex)	FALSE	TRUE	ENSP00000238497.4	ENSP00000238497.4; ENSP00000465846.1	pep chromosome:GRCh38:18:63389190:63422476:-1 gene:ENSG00000119541.10 transcript:ENST00000238497.10 gene_biotype:protein_coding transcript_biotype:protein_coding gene_symbol:VPS4B description:vacuolar protein sorting 4 homolog B [Source:HGNC Symbol;Acc:HGNC:10895]; pep chromosome:GRCh38:18:63407376:63422390:-1 gene:ENSG00000119541.10 transcript:ENST00000591519.1 gene_biotype:protein_coding transc…	4	839.878	3356.49	0	252.7	5.08	S14(Phospho): 100	Used	Unique	236.9	233.2	226.5	256.8
High	[R].dSsSGGGDSAAAGASR.[L]	N-Term(TMT6plex); S3(Phospho)	FALSE	TRUE	ENSP00000370737.3	ENSP00000370737.3	pep chromosome:GRCh38:9:6532464:6645783:-1 gene:ENSG00000178445.9 transcript:ENST00000321612.7 gene_biotype:protein_coding transcript_biotype:protein_coding gene_symbol:GLDC description:glycine decarboxylase [Source:HGNC Symbol;Acc:HGNC:4313]	2	831.354	1661.7	0	218.2	4.4	S3(Phospho): 98.51	Used	Unique	182.8	209	216.2	215
High	[R].eSEDSETQPFDTHLEAYGPcLsPPR.[A]	N-Term(TMT6plex); C20(Carbamidomethyl); S22(Phospho)	FALSE	TRUE	ENSP00000373060.4	ENSP00000415212.2; ENSP00000373060.4; ENSP00000404318.2	pep chromosome:GRCh38:CHR_HSCHR6_MHC_MANN_CTG1:30744466:30762547:-1 gene:ENSG00000228575.9 transcript:ENST00000440369.6 gene_biotype:protein_coding transcript_biotype:protein_coding gene_symbol:MDC1 description:mediator of DNA damage checkpoint 1 [Source:HGNC Symbol;Acc:HGNC:21163]; pep chromosome:GRCh38:CHR_HSCHR6_MHC_QBL_CTG1:30689327:30707408:-1 gene:ENSG00000206481.11 transcript:ENST000003835…	3	1057.8	3171.39	8.41946	35.2	4.5	S22(Phospho): 100	Used	Unique	49.3	43	18.4	21.7
High	[K].kEPDDSRDEDEDEDESSEEDsEDEEPPPk.[R]	N-Term(TMT6plex); K1(TMT6plex); S21(Phospho); K29(TMT6plex)	FALSE	TRUE	ENSP00000312625.5	ENSP00000364142.2; ENSP00000312625.5	pep chromosome:GRCh38:1:20742682:20775005:-1 gene:ENSG00000127483.18 transcript:ENST00000375003.6 gene_biotype:protein_coding transcript_biotype:protein_coding gene_symbol:HP1BP3 description:heterochromatin protein 1 binding protein 3 [Source:HGNC Symbol;Acc:HGNC:24973]; pep chromosome:GRCh38:1:20742679:20786652:-1 gene:ENSG00000127483.18 transcript:ENST00000312239.10 gene_biotype:protein_coding …	4	1037.19	4145.75	0	267.6	6.16	S21(Phospho): 86.55	Used	Unique	250	238.7	382.3	133.5
High	[R].sRTsVQTEDDQLIAGQSAR.[A]	N-Term(TMT6plex); S4(Phospho)	FALSE	TRUE	ENSP00000304669.7	ENSP00000486160.1; ENSP00000438476.1; ENSP00000341500.3; ENSP00000304669.7; ENSP00000384638.4; ENSP00000441705.2; ENSP00000419295.1; ENSP00000486200.1; ENSP00000444675.2; ENSP00000355398.5	pep chromosome:GRCh38:2:79513135:80648378:1 gene:ENSG00000066032.18 transcript:ENST00000629316.2 gene_biotype:protein_coding transcript_biotype:protein_coding gene_symbol:CTNNA2 description:catenin alpha 2 [Source:HGNC Symbol;Acc:HGNC:2510]; pep chromosome:GRCh38:5:138875653:138935028:1 gene:ENSG00000044115.21 transcript:ENST00000540387.5 gene_biotype:protein_coding transcript_biotype:protein_cod…	3	791.054	2371.15	40.303	319	3.86	T3(Phospho): 90.31	Used	Unique	228.3	219.7	421.9	333.6
High	[R].dHAPSIPTsPFGDSLESSTELR.[R]	N-Term(TMT6plex); S9(Phospho)	FALSE	TRUE	ENSP00000305027.11	ENSP00000352927.3; ENSP00000463438.1; ENSP00000429556.1; ENSP00000305027.11	pep chromosome:GRCh38:18:8717371:8832778:1 gene:ENSG00000168502.17 transcript:ENST00000359865.7 gene_biotype:protein_coding transcript_biotype:protein_coding gene_symbol:MTCL1 description:microtubule crosslinking factor 1 [Source:HGNC Symbol;Acc:HGNC:29121]; pep chromosome:GRCh38:18:8782088:8810002:1 gene:ENSG00000168502.17 transcript:ENST00000520495.5 gene_biotype:protein_coding transcript_bioty…	3	884.754	2652.25	25.242	81.6	5.49	S9(Phospho): 99.33	Used	Unique	103.2	83	53.9	67.5
High	[R].vGGsDEEASGIPSR.[T]	N-Term(TMT6plex); S4(Phospho)	FALSE	TRUE	ENSP00000377385.4	ENSP00000377385.4; ENSP00000253107.7; ENSP00000377382.1; ENSP00000411918.1; ENSP00000415467.1	pep chromosome:GRCh38:19:10106395:10114738:1 gene:ENSG00000243207.6 transcript:ENST00000393796.4 gene_biotype:protein_coding transcript_biotype:protein_coding gene_symbol:PPAN-P2RY11 description:PPAN-P2RY11 readthrough [Source:HGNC Symbol;Acc:HGNC:33526]; pep chromosome:GRCh38:19:10106362:10112012:1 gene:ENSG00000130810.20 transcript:ENST00000253107.12 gene_biotype:protein_coding transcript_bioty…	2	835.385	1669.76	0	497.1	2.77	S4(Phospho): 100	Used	Unique	617.7	648.1	263.1	342
High	[K].dGDSYDPYDFSDTEEEMPQVHtPk.[T]	N-Term(TMT6plex); T22(Phospho); K24(TMT6plex)	FALSE	TRUE	ENSP00000480987.1	ENSP00000388647.4; ENSP00000472940.2; ENSP00000407651.1; ENSP00000229854.6; ENSP00000480987.1	pep chromosome:GRCh38:6:52264586:52284881:-1 gene:ENSG00000112118.20 transcript:ENST00000419835.8 gene_biotype:protein_coding transcript_biotype:protein_coding gene_symbol:MCM3 description:minichromosome maintenance complex component 3 [Source:HGNC Symbol;Acc:HGNC:6945]; pep chromosome:GRCh38:6:52264015:52284742:-1 gene:ENSG00000112118.20 transcript:ENST00000596288.7 gene_biotype:protein_coding t…	4	835.865	3340.44	13.974	100.4	5.03	T22(Phospho): 100	Used	Unique	64.7	79.1	113.9	121.8
High	[K].rSsDGsLSHEEDLAk.[V]	N-Term(TMT6plex); S3(Phospho); S6(Phospho); K15(TMT6plex)	FALSE	TRUE	ENSP00000496327.1	ENSP00000435752.1; ENSP00000253925.7; ENSP00000374198.3; ENSP00000500022.1; ENSP00000433619.1; ENSP00000496327.1	pep chromosome:GRCh38:11:70326344:70384403:1 gene:ENSG00000131626.18 transcript:ENST00000526262.5 gene_biotype:protein_coding transcript_biotype:nonsense_mediated_decay gene_symbol:PPFIA1 description:PTPRF interacting protein alpha 1 [Source:HGNC Symbol;Acc:HGNC:9245]; pep chromosome:GRCh38:11:70270700:70384400:1 gene:ENSG00000131626.18 transcript:ENST00000253925.11 gene_biotype:protein_coding tr…	3	750.348	2249.03	9.44391	440.1	3.65	S6(Phospho): 100; S8(Phospho): 99.74	Used	Unique	637.5	429.4	275.9	314.6
High	[R].hQQDsDLsAAcsDADLHR.[H]	N-Term(TMT6plex); S5(Phospho); S8(Phospho); C11(Carbamidomethyl); S12(Phospho)	FALSE	TRUE	ENSP00000301962.5	ENSP00000301962.5	pep chromosome:GRCh38:7:6104884:6161564:1 gene:ENSG00000106346.11 transcript:ENST00000306177.9 gene_biotype:protein_coding transcript_biotype:protein_coding gene_symbol:USP42 description:ubiquitin specific peptidase 42 [Source:HGNC Symbol;Acc:HGNC:20068]	3	832.315	2494.93	23.5033	136.1	5.25	S5(Phospho): 100; S8(Phospho): 100; S12(Phospho): 100	Used	Unique	150.6	121	114.9	127
High	[R].eENLPDENEEQkQsNQk.[Q]	N-Term(TMT6plex); K12(TMT6plex); S14(Phospho); K17(TMT6plex)	FALSE	TRUE	ENSP00000417354.1	ENSP00000417354.1; ENSP00000309893.4	pep chromosome:GRCh38:3:168008689:168095924:-1 gene:ENSG00000173905.9 transcript:ENST00000470487.6 gene_biotype:protein_coding transcript_biotype:protein_coding gene_symbol:GOLIM4 description:golgi integral membrane protein 4 [Source:HGNC Symbol;Acc:HGNC:15448]; pep chromosome:GRCh38:3:168010235:168095344:-1 gene:ENSG00000173905.9 transcript:ENST00000309027.4 gene_biotype:protein_coding transcrip…	4	707.348	2826.37	9.72836	322.6	4.49	S14(Phospho): 100	Used	Unique	330.3	261.9	327	297.3
High	[R].gLsGEEEDDEPDccNDER.[Y]	N-Term(TMT6plex); S3(Phospho); C13(Carbamidomethyl); C14(Carbamidomethyl)	FALSE	TRUE	ENSP00000405111.2	ENSP00000405111.2; ENSP00000482275.1; ENSP00000479840.1	pep chromosome:GRCh38:2:38797729:38875934:-1 gene:ENSG00000163214.21 transcript:ENST00000457308.6 gene_biotype:protein_coding transcript_biotype:protein_coding gene_symbol:DHX57 description:DExH-box helicase 57 [Source:HGNC Symbol;Acc:HGNC:20086]; pep chromosome:GRCh38:2:38798280:38867238:-1 gene:ENSG00000163214.21 transcript:ENST00000620517.4 gene_biotype:protein_coding transcript_biotype:nonsen…	2	1217.95	2434.88	0	15.5	4.3	S3(Phospho): 100	Used	Unique	16.1	21.6	6.9	13.8
High	[R].eQSSEAAETGVsENEENPVR.[I]	N-Term(TMT6plex); S12(Phospho)	FALSE	TRUE	ENSP00000303427.8	ENSP00000303427.8	pep chromosome:GRCh38:4:39822863:39977911:-1 gene:ENSG00000121892.15 transcript:ENST00000303538.13 gene_biotype:protein_coding transcript_biotype:protein_coding gene_symbol:PDS5A description:PDS5 cohesin associated factor A [Source:HGNC Symbol;Acc:HGNC:29088]	2	1236.04	2471.08	0	12.9	4.08	S12(Phospho): 99.41	Used	Unique	11.9	11.9	9.2	15.7
High	[R].sSSSSSSSGsPsPSR.[R]	N-Term(TMT6plex); S10(Phospho); S12(Phospho)	FALSE	TRUE	ENSP00000457723.1	ENSP00000454461.1; ENSP00000454513.1; ENSP00000456352.1; ENSP00000457378.1; ENSP00000457110.1; ENSP00000457723.1; ENSP00000457690.1; ENSP00000457618.1	pep chromosome:GRCh38:16:2254029:2268054:-1 gene:ENSG00000205937.12 transcript:ENST00000561518.5 gene_biotype:protein_coding transcript_biotype:protein_coding gene_symbol:RNPS1 description:RNA binding protein with serine rich domain 1 [Source:HGNC Symbol;Acc:HGNC:10080]; pep chromosome:GRCh38:16:2253856:2268071:-1 gene:ENSG00000205937.12 transcript:ENST00000567147.5 gene_biotype:protein_coding tr…	2	886.852	1772.7	0	181.7	3.06	S7(Phospho): 89.91; S12(Phospho): 90.95	Used	Unique	174.1	152.9	201.4	156.2
High	[K].esSPEkEAEEGcPEkESEEGcPk.[R]	N-Term(TMT6plex); S2(Phospho); K6(TMT6plex); C12(Carbamidomethyl); K15(TMT6plex); C21(Carbamidomethyl); K23(TMT6plex)	FALSE	TRUE	ENSP00000218364.4	ENSP00000218364.4	pep chromosome:GRCh38:X:136497592:136512346:1 gene:ENSG00000102241.12 transcript:ENST00000218364.5 gene_biotype:protein_coding transcript_biotype:protein_coding gene_symbol:HTATSF1 description:HIV-1 Tat specific factor 1 [Source:HGNC Symbol;Acc:HGNC:5276]	3	1206.9	3618.69	0	73.6	2.89	S3(Phospho): 91.53	Used	Unique	67.4	63.4	65.9	80.9
High	[R].kDEETEESEYDsEHENSEPVTNIR.[N]	N-Term(TMT6plex); K1(TMT6plex); S12(Phospho)	FALSE	TRUE	ENSP00000327077.8	ENSP00000328332.9; ENSP00000431099.1; ENSP00000327077.8; ENSP00000428131.1	pep chromosome:GRCh38:8:17922857:18029944:1 gene:ENSG00000078674.17 transcript:ENST00000327578.9 gene_biotype:protein_coding transcript_biotype:protein_coding gene_symbol:PCM1 description:pericentriolar material 1 [Source:HGNC Symbol;Acc:HGNC:8727]; pep chromosome:GRCh38:8:17923028:18027803:1 gene:ENSG00000078674.17 transcript:ENST00000519253.5 gene_biotype:protein_coding transcript_biotype:prote…	3	1135.51	3404.51	0	71.2	4.99	S12(Phospho): 99.99	Used	Unique	98.8	96.8	25.5	47
High	[R].eAANEAGDsSQDEAEDDVk.[Q]	N-Term(TMT6plex); S9(Phospho); K19(TMT6plex)	FALSE	TRUE	ENSP00000492514.2	ENSP00000484648.1; ENSP00000456967.1; ENSP00000492514.2; ENSP00000399254.2; ENSP00000352140.4	pep chromosome:GRCh38:16:22297375:22335101:1 gene:ENSG00000058600.16 transcript:ENST00000615879.4 gene_biotype:protein_coding transcript_biotype:protein_coding gene_symbol:POLR3E description:RNA polymerase III subunit E [Source:HGNC Symbol;Acc:HGNC:30347]; pep chromosome:GRCh38:16:22297411:22333935:1 gene:ENSG00000058600.16 transcript:ENST00000564209.5 gene_biotype:protein_coding transcript_bioty…	2	1259.55	2518.09	0	16.8	5.75	S9(Phospho): 50; S10(Phospho): 50	Used	Unique	14.1	19.6	12.9	16.6
High	[K].dHFGLEGDEESTMLEDSVsPk.[K]	N-Term(TMT6plex); S19(Phospho); K21(TMT6plex)	FALSE	TRUE	ENSP00000316029.9	ENSP00000316029.9	pep chromosome:GRCh38:9:35696948:35732195:-1 gene:ENSG00000137076.21 transcript:ENST00000314888.10 gene_biotype:protein_coding transcript_biotype:protein_coding gene_symbol:TLN1 description:talin 1 [Source:HGNC Symbol;Acc:HGNC:11845]	3	954.105	2860.3	10.3074	200	4.9	S19(Phospho): 99.99	Used	Unique	251.6	238.5	85.5	178.4
High	[K].sADGsAPAGEGEGVTLQR.[N]	N-Term(TMT6plex); S5(Phospho)	FALSE	TRUE	ENSP00000261622.4	ENSP00000261622.4	pep chromosome:GRCh38:16:87830023:87869507:-1 gene:ENSG00000103257.9 transcript:ENST00000261622.5 gene_biotype:protein_coding transcript_biotype:protein_coding gene_symbol:SLC7A5 description:solute carrier family 7 member 5 [Source:HGNC Symbol;Acc:HGNC:11063]	2	1005.97	2010.94	0	128.5	3.84	S5(Phospho): 100	Used	Unique	128.5	113	106.3	137.6
High	[R].sNtPMGDkDDDDDDDADEk.[M]	N-Term(TMT6plex); T3(Phospho); K8(TMT6plex); K19(TMT6plex)	FALSE	TRUE	ENSP00000364403.3	ENSP00000404897.1; ENSP00000395313.1; ENSP00000364403.3	pep chromosome:GRCh38:1:19121213:19168055:-1 gene:ENSG00000127481.15 transcript:ENST00000417040.1 gene_biotype:protein_coding transcript_biotype:protein_coding gene_symbol:UBR4 description:ubiquitin protein ligase E3 component n-recognin 4 [Source:HGNC Symbol;Acc:HGNC:30313]; pep chromosome:GRCh38:1:19121200:19151700:-1 gene:ENSG00000127481.15 transcript:ENST00000425413.5 gene_biotype:protein_cod…	3	955.747	2865.23	48.1317	353.1	2.86	T3(Phospho): 99.94	Used	Unique	359.5	349.8	295.5	326.7
High	[K].mDsDEDEkEGEEEk.[V]	N-Term(TMT6plex); S3(Phospho); K8(TMT6plex); K14(TMT6plex)	FALSE	TRUE	ENSP00000295321.4	ENSP00000295321.4	pep chromosome:GRCh38:2:127480812:127526489:-1 gene:ENSG00000163166.15 transcript:ENST00000295321.9 gene_biotype:protein_coding transcript_biotype:protein_coding gene_symbol:IWS1 description:interacts with SUPT6H, CTD assembly factor 1 [Source:HGNC Symbol;Acc:HGNC:25467]	2	1219.05	2437.1	0	29.9	1.68	S3(Phospho): 100	Used	Unique	41	31.2	19.3	21.1
High	[K].mDsDEDEkEGEEEk.[V]	N-Term(TMT6plex); S3(Phospho); K8(TMT6plex); K14(TMT6plex)	FALSE	TRUE	ENSP00000295321.4	ENSP00000295321.4	pep chromosome:GRCh38:2:127480812:127526489:-1 gene:ENSG00000163166.15 transcript:ENST00000295321.9 gene_biotype:protein_coding transcript_biotype:protein_coding gene_symbol:IWS1 description:interacts with SUPT6H, CTD assembly factor 1 [Source:HGNC Symbol;Acc:HGNC:25467]	4	610.028	2437.09	0	367.9	3.68	S3(Phospho): 100	Used	Unique	491.1	427.2	204.8	261.8
High	[R].sGSDsDDDDSHSk.[K]	N-Term(TMT6plex); S5(Phospho); K13(TMT6plex)	FALSE	TRUE	ENSP00000386458.2	ENSP00000497573.1; ENSP00000386458.2	pep chromosome:GRCh38:2:152656306:152717461:-1 gene:ENSG00000196504.16 transcript:ENST00000648940.1 gene_biotype:protein_coding transcript_biotype:protein_coding gene_symbol:PRPF40A description:pre-mRNA processing factor 40 homolog A [Source:HGNC Symbol;Acc:HGNC:16463]; pep chromosome:GRCh38:2:152651593:152717981:-1 gene:ENSG00000196504.16 transcript:ENST00000410080.6 gene_biotype:protein_coding …	2	945.393	1889.78	0	423.2	2.96	S5(Phospho): 99.45	Used	Unique	391.1	307.1	525.1	371.5
High	[K].eEGSLSDtEADAVSGQLPDPTTNPSAGk.[D]	N-Term(TMT6plex); T8(Phospho); K28(TMT6plex)	FALSE	TRUE	ENSP00000367498.1	ENSP00000367498.1	pep chromosome:GRCh38:1:3778559:3796498:-1 gene:ENSG00000130764.10 transcript:ENST00000378251.3 gene_biotype:protein_coding transcript_biotype:protein_coding gene_symbol:LRRC47 description:leucine rich repeat containing 47 [Source:HGNC Symbol;Acc:HGNC:29207]	4	828.646	3311.56	0	94.2	5.34	S4(Phospho): 48.2; S6(Phospho): 48.2	Used	Unique	100.9	84.2	77.5	92.8
High	[K].tkPTQAAGPSsPQkPPTPEETk.[A]	N-Term(TMT6plex); K2(TMT6plex); S11(Phospho); K14(TMT6plex); K22(TMT6plex)	FALSE	TRUE	ENSP00000262887.4	ENSP00000443671.1; ENSP00000262887.4	pep chromosome:GRCh38:19:43543312:43575563:-1 gene:ENSG00000073050.11 transcript:ENST00000543982.5 gene_biotype:protein_coding transcript_biotype:protein_coding gene_symbol:XRCC1 description:X-ray repair cross complementing 1 [Source:HGNC Symbol;Acc:HGNC:12828]; pep chromosome:GRCh38:19:43543040:43576006:-1 gene:ENSG00000073050.11 transcript:ENST00000262887.9 gene_biotype:protein_coding transcrip…	4	819.205	3273.8	46.4368	386	3.46	S11(Phospho): 92.73	Used	Unique	414.2	408.5	261.4	372
High	[K].yADSPGASsPEQPk.[R]	N-Term(TMT6plex); S9(Phospho); K14(TMT6plex)	FALSE	TRUE	ENSP00000239882.3	ENSP00000489586.1; ENSP00000239882.3; ENSP00000486912.1	pep chromosome:GRCh38:13:40933439:40982899:-1 gene:ENSG00000120690.16 transcript:ENST00000635415.1 gene_biotype:protein_coding transcript_biotype:protein_coding gene_symbol:ELF1 description:E74 like ETS transcription factor 1 [Source:HGNC Symbol;Acc:HGNC:3316]; pep chromosome:GRCh38:13:40931924:41019316:-1 gene:ENSG00000120690.16 transcript:ENST00000239882.7 gene_biotype:protein_coding transcript…	3	657.987	1971.95	43.5913	302	3.1	Y1(Phospho): 48.04; S9(Phospho): 48.04	Used	Unique	326.4	286	235.6	291.2
High	[R].rLsLGQGDSTEAATEER.[G]	N-Term(TMT6plex); S3(Phospho)	FALSE	TRUE	ENSP00000499217.1	ENSP00000499217.1; ENSP00000488269.1; ENSP00000478790.1	pep chromosome:GRCh38:8:143723933:143738234:-1 gene:ENSG00000180921.7 transcript:ENST00000650760.1 gene_biotype:protein_coding transcript_biotype:protein_coding gene_symbol:FAM83H description:family with sequence similarity 83 member H [Source:HGNC Symbol;Acc:HGNC:24797]; pep chromosome:GRCh38:CHR_HSCHR8_3_CTG7:143710941:143715647:-1 gene:ENSG00000273889.2 transcript:ENST00000632048.1 gene_biotyp…	3	710.341	2129.01	28.0452	244.5	4.28	S3(Phospho): 100	Used	Unique	298	267.7	143.9	211.8
High	[K].aSsPAESSPEDSGYMR.[M]	N-Term(TMT6plex); S3(Phospho)	FALSE	TRUE	ENSP00000365016.3	ENSP00000365016.3	pep chromosome:GRCh38:13:109752695:109786583:-1 gene:ENSG00000185950.9 transcript:ENST00000375856.5 gene_biotype:protein_coding transcript_biotype:protein_coding gene_symbol:IRS2 description:insulin receptor substrate 2 [Source:HGNC Symbol;Acc:HGNC:6126]	3	660.614	1979.83	38.8749	162.9	3.91	S2(Phospho): 49.92; S3(Phospho): 49.92	Used	Unique	170.3	143.4	149.5	151.4
High	[K].hEDGTQsDSEDPLAk.[A]	N-Term(TMT6plex); S7(Phospho); K15(TMT6plex)	FALSE	TRUE	ENSP00000407238.1	ENSP00000404151.2; ENSP00000407238.1; ENSP00000451249.1	pep chromosome:GRCh38:14:104865268:104896747:1 gene:ENSG00000099814.16 transcript:ENST00000414716.8 gene_biotype:protein_coding transcript_biotype:protein_coding gene_symbol:CEP170B description:centrosomal protein 170B [Source:HGNC Symbol;Acc:HGNC:20362]; pep chromosome:GRCh38:14:104865313:104896770:1 gene:ENSG00000099814.16 transcript:ENST00000453495.2 gene_biotype:protein_coding transcript_biot…	3	723.003	2166.99	43.9796	446.1	4.89	S7(Phospho): 99.99	Used	Unique	419.6	330.6	459.4	474.5
High	[K].sINEENGEVsEDQSQNk.[H]	N-Term(TMT6plex); S10(Phospho); K17(TMT6plex)	FALSE	TRUE	ENSP00000433547.1	ENSP00000433547.1	pep chromosome:GRCh38:6:4021267:4064982:1 gene:ENSG00000112739.17 transcript:ENST00000480058.5 gene_biotype:protein_coding transcript_biotype:nonsense_mediated_decay gene_symbol:PRPF4B description:pre-mRNA processing factor 4B [Source:HGNC Symbol;Acc:HGNC:17346]	3	815.711	2445.12	0	478.9	4.79	S10(Phospho): 100	Used	Unique	478.2	474.9	415.7	436.7
High	[K].aGTDsPVScASVTEER.[V]	N-Term(TMT6plex); S5(Phospho); C9(Carbamidomethyl)	FALSE	TRUE	ENSP00000328228.3	ENSP00000370040.3; ENSP00000328228.3	pep chromosome:GRCh38:8:25459199:25507873:1 gene:ENSG00000184661.14 transcript:ENST00000380665.3 gene_biotype:protein_coding transcript_biotype:protein_coding gene_symbol:CDCA2 description:cell division cycle associated 2 [Source:HGNC Symbol;Acc:HGNC:14623]; pep chromosome:GRCh38:8:25459233:25507911:1 gene:ENSG00000184661.14 transcript:ENST00000330560.8 gene_biotype:protein_coding transcript_biot…	2	987.937	1974.87	0	254.8	3.94	S5(Phospho): 99.42	Used	Unique	369.8	297.2	110.4	182.2
High	[K].gGPGSAVsPYPTFNPSSDVAALHk.[A]	N-Term(TMT6plex); S8(Phospho); K24(TMT6plex)	FALSE	TRUE	ENSP00000257497.6	ENSP00000414013.1; ENSP00000412489.1; ENSP00000257497.6	pep chromosome:GRCh38:9:73151902:73160338:1 gene:ENSG00000135046.14 transcript:ENST00000415424.5 gene_biotype:protein_coding transcript_biotype:protein_coding gene_symbol:ANXA1 description:annexin A1 [Source:HGNC Symbol;Acc:HGNC:533]; pep chromosome:GRCh38:9:73151865:73163500:1 gene:ENSG00000135046.14 transcript:ENST00000456643.5 gene_biotype:protein_coding transcript_biotype:protein_coding gene_…	3	965.492	2894.46	10.9959	156.3	5.73	S8(Phospho): 98.61	Used	Unique	167.9	136.3	130.3	155.4
High	[R].lVREDENDAsDDEDDDEk.[R]	N-Term(TMT6plex); S10(Phospho); K18(TMT6plex)	FALSE	TRUE	ENSP00000328992.4	ENSP00000393038.1; ENSP00000328992.4; ENSP00000290178.4	pep chromosome:GRCh38:21:32734820:32771687:-1 gene:ENSG00000159086.15 transcript:ENST00000443785.5 gene_biotype:protein_coding transcript_biotype:nonsense_mediated_decay gene_symbol:PAXBP1 description:PAX3 and PAX7 binding protein 1 [Source:HGNC Symbol;Acc:HGNC:13579]; pep chromosome:GRCh38:21:32733899:32771755:-1 gene:ENSG00000159086.15 transcript:ENST00000331923.9 gene_biotype:protein_coding tr…	3	883.05	2647.14	7.88264	424.7	4.41	S10(Phospho): 100	Used	Unique	553.2	497.2	246.4	302.2
High	[R].lEGDRsEGsGQENENEDEE.[-]	N-Term(TMT6plex); S6(Phospho); S9(Phospho)	FALSE	TRUE	ENSP00000356814.3	ENSP00000356817.3; ENSP00000396238.2; ENSP00000356814.3; ENSP00000311949.6	pep chromosome:GRCh38:1:167936661:168075843:1 gene:ENSG00000143164.15 transcript:ENST00000367843.7 gene_biotype:protein_coding transcript_biotype:protein_coding gene_symbol:DCAF6 description:DDB1 and CUL4 associated factor 6 [Source:HGNC Symbol;Acc:HGNC:30002]; pep chromosome:GRCh38:1:167936559:168075841:1 gene:ENSG00000143164.15 transcript:ENST00000432587.6 gene_biotype:protein_coding transcript…	3	837.982	2511.93	3.36113	129.5	4.69	S6(Phospho): 100; S9(Phospho): 100	Used	Unique	131.2	121.2	107.3	129.2
High	[R].sTDEYsEADEEEEEEEGkPSR.[K]	N-Term(TMT6plex); S6(Phospho); K18(TMT6plex)	FALSE	TRUE	ENSP00000311513.6	ENSP00000311513.6; ENSP00000434509.1	pep chromosome:GRCh38:11:77659996:77821017:-1 gene:ENSG00000048649.13 transcript:ENST00000308488.10 gene_biotype:protein_coding transcript_biotype:protein_coding gene_symbol:RSF1 description:remodeling and spacing factor 1 [Source:HGNC Symbol;Acc:HGNC:18118]; pep chromosome:GRCh38:11:77666230:77703533:-1 gene:ENSG00000048649.13 transcript:ENST00000480887.5 gene_biotype:protein_coding transcript_b…	3	995.093	2983.27	0	492.9	3.24	S6(Phospho): 99.11	Used	Unique	527.9	506.8	352	472.7
High	[R].eVMESAVGNSSGSGQNEEsPR.[K]	N-Term(TMT6plex); S19(Phospho)	FALSE	TRUE	ENSP00000355827.5	ENSP00000355827.5	pep chromosome:GRCh38:1:224114111:224162047:1 gene:ENSG00000143756.12 transcript:ENST00000366862.10 gene_biotype:protein_coding transcript_biotype:protein_coding gene_symbol:FBXO28 description:F-box protein 28 [Source:HGNC Symbol;Acc:HGNC:29046]	3	820.691	2460.06	2.11816	198	7.01	S19(Phospho): 100	Used	Unique	263.9	235.2	107.2	139.1
High	[R].gDVTAEEAAGAsPAk.[A]	N-Term(TMT6plex); S12(Phospho); K15(TMT6plex)	FALSE	TRUE	ENSP00000362638.4	ENSP00000362638.4	pep chromosome:GRCh38:1:32333839:32336233:-1 gene:ENSG00000175130.7 transcript:ENST00000329421.8 gene_biotype:protein_coding transcript_biotype:protein_coding gene_symbol:MARCKSL1 description:MARCKS like 1 [Source:HGNC Symbol;Acc:HGNC:7142]	4	478.743	1911.95	0	323.5	3.73	S12(Phospho): 100	Used	Unique	427.9	320.9	168.1	303.9
High	[K].kLTsDEEGEPSGk.[R]	N-Term(TMT6plex); K1(TMT6plex); S4(Phospho); K13(TMT6plex)	FALSE	TRUE	ENSP00000299601.5	ENSP00000299601.5; ENSP00000314610.5	pep chromosome:GRCh38:15:51938025:51971778:-1 gene:ENSG00000166477.13 transcript:ENST00000299601.10 gene_biotype:protein_coding transcript_biotype:protein_coding gene_symbol:LEO1 description:LEO1 homolog, Paf1/RNA polymerase II complex component [Source:HGNC Symbol;Acc:HGNC:30401]; pep chromosome:GRCh38:15:51938027:51971776:-1 gene:ENSG00000166477.13 transcript:ENST00000315141.5 gene_biotype:prot…	3	715.376	2144.11	2.74475	728.8	2.82	S4(Phospho): 99.71	Used	Unique	929.9	805.4	434.6	575.7
High	[R].aAAAGLGHPAsPGGSEDGPPGSEEEDAAR.[E]	N-Term(TMT6plex); S11(Phospho)	FALSE	TRUE	ENSP00000263620.2	ENSP00000263620.2	pep chromosome:GRCh38:19:926035:975939:1 gene:ENSG00000116017.11 transcript:ENST00000263620.8 gene_biotype:protein_coding transcript_biotype:protein_coding gene_symbol:ARID3A description:AT-rich interaction domain 3A [Source:HGNC Symbol;Acc:HGNC:3031]	3	990.443	2969.31	38.0117	112.9	5.66	S11(Phospho): 100	Used	Unique	125.2	115.1	81.1	104.4
High	[R].tSFSVGsDDELGPIR.[K]	N-Term(TMT6plex); S7(Phospho)	FALSE	TRUE	ENSP00000483730.1	ENSP00000483730.1	pep chromosome:GRCh38:19:46918676:47004307:1 gene:ENSG00000160007.19 transcript:ENST00000614079.1 gene_biotype:protein_coding transcript_biotype:protein_coding gene_symbol:ARHGAP35 description:Rho GTPase activating protein 35 [Source:HGNC Symbol;Acc:HGNC:4591]	3	630.303	1888.89	18.8905	99	3.63	S7(Phospho): 100	Used	Unique	90.2	87.6	92.6	103.3
High	[K].eEDEEPEsPPEk.[K]	N-Term(TMT6plex); S8(Phospho); K12(TMT6plex)	FALSE	TRUE	ENSP00000356110.4	ENSP00000356110.4	pep chromosome:GRCh38:1:205712822:205750182:-1 gene:ENSG00000069275.13 transcript:ENST00000367142.5 gene_biotype:protein_coding transcript_biotype:protein_coding gene_symbol:NUCKS1 description:nuclear casein kinase and cyclin dependent kinase substrate 1 [Source:HGNC Symbol;Acc:HGNC:29923]	2	976.945	1952.88	0	587.3	3.14	S8(Phospho): 100	Used	Unique	614.6	375.5	773.2	447.7
High	[R].mESHsEDEDLAGAVGGLGWNSR.[S]	N-Term(TMT6plex); S5(Phospho)	FALSE	TRUE	ENSP00000302276.2	ENSP00000468251.1; ENSP00000466200.1; ENSP00000465086.1; ENSP00000464807.1; ENSP00000302276.2; ENSP00000468773.1	pep chromosome:GRCh38:17:45160730:45169493:1 gene:ENSG00000168517.10 transcript:ENST00000585340.1 gene_biotype:protein_coding transcript_biotype:protein_coding gene_symbol:HEXIM2 description:HEXIM P-TEFb complex subunit 2 [Source:HGNC Symbol;Acc:HGNC:28591]; pep chromosome:GRCh38:17:45161845:45169365:1 gene:ENSG00000168517.10 transcript:ENST00000589230.5 gene_biotype:protein_coding transcript_bio…	3	876.055	2626.15	30.6232	131.3	3.98	S3(Phospho): 50; S5(Phospho): 50	Used	Unique	119.1	114.7	126.8	134.8
High	[R].sRLtPVSPESSSTEEk.[S]	N-Term(TMT6plex); T4(Phospho); K16(TMT6plex)	FALSE	TRUE	ENSP00000495843.2	ENSP00000424477.1; ENSP00000353944.5; ENSP00000495843.2	pep chromosome:GRCh38:5:179820921:179837218:1 gene:ENSG00000161011.20 transcript:ENST00000510187.5 gene_biotype:protein_coding transcript_biotype:protein_coding gene_symbol:SQSTM1 description:sequestosome 1 [Source:HGNC Symbol;Acc:HGNC:11280]; pep chromosome:GRCh38:5:179822485:179837255:1 gene:ENSG00000161011.20 transcript:ENST00000360718.5 gene_biotype:protein_coding transcript_biotype:protein_c…	3	758.055	2272.15	1.69403	266	4.24	T4(Phospho): 99.98	Used	Unique	422.8	351.3	78	148.1
High	[R].sSAEEGEAEEADEsSEEEDcTAGEk.[G]	N-Term(TMT6plex); S14(Phospho); C20(Carbamidomethyl); K25(TMT6plex)	FALSE	TRUE	ENSP00000363642.4	ENSP00000363642.4	pep chromosome:GRCh38:10:42782795:42834937:1 gene:ENSG00000165733.8 transcript:ENST00000374518.6 gene_biotype:protein_coding transcript_biotype:protein_coding gene_symbol:BMS1 description:BMS1 ribosome biogenesis factor [Source:HGNC Symbol;Acc:HGNC:23505]	3	1071.77	3213.29	0	73.3	8.13	S15(Phospho): 99.68	Used	Unique	81.7	80.7	58.7	54.8
High	[R].tSFSVGsDDELGPIR.[K]	N-Term(TMT6plex); S7(Phospho)	FALSE	TRUE	ENSP00000483730.1	ENSP00000483730.1	pep chromosome:GRCh38:19:46918676:47004307:1 gene:ENSG00000160007.19 transcript:ENST00000614079.1 gene_biotype:protein_coding transcript_biotype:protein_coding gene_symbol:ARHGAP35 description:Rho GTPase activating protein 35 [Source:HGNC Symbol;Acc:HGNC:4591]	2	944.948	1888.89	49.2297	177	4.15	S7(Phospho): 100	Used	Unique	169.5	156.5	146.1	196.6
High	[K].vDENENcSSLGsPSEPPQTLDLVR.[A]	N-Term(TMT6plex); C7(Carbamidomethyl); S12(Phospho)	FALSE	TRUE	ENSP00000349955.4	ENSP00000467991.1; ENSP00000349955.4; ENSP00000468209.1	pep chromosome:GRCh38:18:35989824:36067530:-1 gene:ENSG00000141425.18 transcript:ENST00000590898.5 gene_biotype:protein_coding transcript_biotype:protein_coding gene_symbol:RPRD1A description:regulation of nuclear pre-mRNA domain containing 1A [Source:HGNC Symbol;Acc:HGNC:25560]; pep chromosome:GRCh38:18:35989886:36067556:-1 gene:ENSG00000141425.18 transcript:ENST00000357384.8 gene_biotype:protei…	3	984.791	2952.36	43.4181	125.8	2.95	S12(Phospho): 98.49	Used	Unique	111.1	105.8	115	143.2
High	[K].nEEDEGHsNsSPR.[H]	N-Term(TMT6plex); S8(Phospho); S10(Phospho)	FALSE	TRUE	ENSP00000313199.7	ENSP00000425439.1; ENSP00000313327.6; ENSP00000313199.7; ENSP00000421952.1	pep chromosome:GRCh38:4:82359516:82373985:-1 gene:ENSG00000138668.19 transcript:ENST00000509107.1 gene_biotype:protein_coding transcript_biotype:protein_coding gene_symbol:HNRNPD description:heterogeneous nuclear ribonucleoprotein D [Source:HGNC Symbol;Acc:HGNC:5036]; pep chromosome:GRCh38:4:82353829:82373986:-1 gene:ENSG00000138668.19 transcript:ENST00000353341.8 gene_biotype:protein_coding tran…	2	923.848	1846.69	24.2133	344.2	3.62	S8(Phospho): 100; S11(Phospho): 99.63	Used	Unique	360.3	273.6	345	318.8
High	[K].vQGEAVSNIQENTQTPTVQEEsEEEEVDETGVEVk.[D]	N-Term(TMT6plex); S22(Phospho); K35(TMT6plex)	FALSE	TRUE	ENSP00000403817.1	ENSP00000448039.2; ENSP00000447705.1; ENSP00000377469.4; ENSP00000403817.1; ENSP00000447133.1; ENSP00000448035.1	pep chromosome:GRCh38:12:56712428:56725286:-1 gene:ENSG00000196531.11 transcript:ENST00000550920.6 gene_biotype:protein_coding transcript_biotype:protein_coding gene_symbol:NACA description:nascent polypeptide associated complex subunit alpha [Source:HGNC Symbol;Acc:HGNC:7629]; pep chromosome:GRCh38:12:56712440:56725299:-1 gene:ENSG00000196531.11 transcript:ENST00000548563.5 gene_biotype:protein_…	3	1467.03	4399.08	0	161.2	5.13	S22(Phospho): 85.95	Used	Unique	168.3	172.1	120.4	146.8
High	[R].gDVTAEEAAGAsPAk.[A]	N-Term(TMT6plex); S12(Phospho); K15(TMT6plex)	FALSE	TRUE	ENSP00000362638.4	ENSP00000362638.4	pep chromosome:GRCh38:1:32333839:32336233:-1 gene:ENSG00000175130.7 transcript:ENST00000329421.8 gene_biotype:protein_coding transcript_biotype:protein_coding gene_symbol:MARCKSL1 description:MARCKS like 1 [Source:HGNC Symbol;Acc:HGNC:7142]	3	637.987	1911.95	25.9633	343.2	5.56	S12(Phospho): 100	Used	Unique	477.1	331.9	181.8	303.8
High	[R].eGRGEsENAGTNQETR.[S]	N-Term(TMT6plex); S6(Phospho)	FALSE	TRUE	ENSP00000362900.4	ENSP00000362900.4	pep chromosome:GRCh38:1:29147743:29181900:-1 gene:ENSG00000116350.17 transcript:ENST00000373795.7 gene_biotype:protein_coding transcript_biotype:protein_coding gene_symbol:SRSF4 description:serine and arginine rich splicing factor 4 [Source:HGNC Symbol;Acc:HGNC:10786]	2	1022.45	2043.9	0	170.3	2.58	S6(Phospho): 100	Used	Unique	155.8	153.3	195.4	136.7
High	[R].sEDEsETEDEEEkSQEDQEQk.[R]	N-Term(TMT6plex); S5(Phospho); K13(TMT6plex); K21(TMT6plex)	FALSE	TRUE	ENSP00000480987.1	ENSP00000388647.4; ENSP00000472940.2; ENSP00000407651.1; ENSP00000229854.6; ENSP00000480987.1	pep chromosome:GRCh38:6:52264586:52284881:-1 gene:ENSG00000112118.20 transcript:ENST00000419835.8 gene_biotype:protein_coding transcript_biotype:protein_coding gene_symbol:MCM3 description:minichromosome maintenance complex component 3 [Source:HGNC Symbol;Acc:HGNC:6945]; pep chromosome:GRCh38:6:52264015:52284742:-1 gene:ENSG00000112118.20 transcript:ENST00000596288.7 gene_biotype:protein_coding t…	3	1099.16	3295.46	0	152.2	2.8	S5(Phospho): 99.39	Used	Unique	165.2	156.2	114.6	137.9
High	[K].eYVSNDAAQsDDEEk.[L]	N-Term(TMT6plex); S10(Phospho); K15(TMT6plex)	FALSE	TRUE	ENSP00000254029.3	ENSP00000360890.3; ENSP00000254029.3; ENSP00000360914.3; ENSP00000360887.5	pep chromosome:GRCh38:X:118346143:118449937:1 gene:ENSG00000131725.14 transcript:ENST00000371825.7 gene_biotype:protein_coding transcript_biotype:protein_coding gene_symbol:WDR44 description:WD repeat domain 44 [Source:HGNC Symbol;Acc:HGNC:30512]; pep chromosome:GRCh38:X:118346106:118449961:1 gene:ENSG00000131725.14 transcript:ENST00000254029.8 gene_biotype:protein_coding transcript_biotype:prote…	2	1119.5	2237.98	0	134.1	5.31	S10(Phospho): 100	Used	Unique	129.8	114.1	128.6	133.6
High	[R].mETVSNASSSsNPsSPGR.[I]	N-Term(TMT6plex); S11(Phospho); S14(Phospho)	FALSE	TRUE	ENSP00000313851.10	ENSP00000407005.1; ENSP00000401619.1; ENSP00000313851.10	pep chromosome:GRCh38:13:32758169:32770546:1 gene:ENSG00000083642.19 transcript:ENST00000447833.1 gene_biotype:protein_coding transcript_biotype:protein_coding gene_symbol:PDS5B description:PDS5 cohesin associated factor B [Source:HGNC Symbol;Acc:HGNC:20418]; pep chromosome:GRCh38:13:32586548:32775908:1 gene:ENSG00000083642.19 transcript:ENST00000450460.5 gene_biotype:protein_coding transcript_bi…	3	728.635	2183.89	0	259.1	4.66	S11(Phospho): 99.98; S15(Phospho): 99.98	Used	Unique	294.1	259.3	210.7	211.9
High	[K].nPEPDsDEHtPVEDEEPkk.[S]	N-Term(TMT6plex); S6(Phospho); T10(Phospho); K18(TMT6plex); K19(TMT6plex)	FALSE	TRUE	ENSP00000360464.3	ENSP00000498376.1; ENSP00000360464.3	pep chromosome:GRCh38:X:119925070:119943604:-1 gene:ENSG00000101882.10 transcript:ENST00000652253.1 gene_biotype:protein_coding transcript_biotype:protein_coding gene_symbol:NKAP description:NFKB activating protein [Source:HGNC Symbol;Acc:HGNC:29873]; pep chromosome:GRCh38:X:119920672:119943751:-1 gene:ENSG00000101882.10 transcript:ENST00000371410.5 gene_biotype:protein_coding transcript_biotype:…	4	760.602	3039.39	0	272.1	2.95	S6(Phospho): 100; T10(Phospho): 100	Used	Unique	180	198.8	319.9	329.5
High	[K].eYVSNDAAQsDDEEk.[L]	N-Term(TMT6plex); S10(Phospho); K15(TMT6plex)	FALSE	TRUE	ENSP00000254029.3	ENSP00000360890.3; ENSP00000254029.3; ENSP00000360914.3; ENSP00000360887.5	pep chromosome:GRCh38:X:118346143:118449937:1 gene:ENSG00000131725.14 transcript:ENST00000371825.7 gene_biotype:protein_coding transcript_biotype:protein_coding gene_symbol:WDR44 description:WD repeat domain 44 [Source:HGNC Symbol;Acc:HGNC:30512]; pep chromosome:GRCh38:X:118346106:118449961:1 gene:ENSG00000131725.14 transcript:ENST00000254029.8 gene_biotype:protein_coding transcript_biotype:prote…	3	746.667	2237.99	0	475.3	4.6	S10(Phospho): 100	Used	Unique	440.7	376.3	488.1	488.6
High	[R].ssLSGDEEDELFk.[G]	N-Term(TMT6plex); S2(Phospho); K13(TMT6plex)	FALSE	TRUE	ENSP00000238256.3	ENSP00000238256.3	pep chromosome:GRCh38:9:113161006:113221277:-1 gene:ENSG00000119321.9 transcript:ENST00000238256.8 gene_biotype:protein_coding transcript_biotype:protein_coding gene_symbol:FKBP15 description:FKBP prolyl isomerase 15 [Source:HGNC Symbol;Acc:HGNC:23397]	2	997.474	1993.94	0	443.6	4.45	S2(Phospho): 99.76	Used	Unique	473.6	411.9	347.9	440.4
High	[R].sRsDIDVNAAAGAk.[A]	N-Term(TMT6plex); S3(Phospho); K14(TMT6plex)	FALSE	TRUE	ENSP00000417518.2	ENSP00000419974.2; ENSP00000352581.6; ENSP00000382297.4; ENSP00000327760.6; ENSP00000498272.1; ENSP00000419305.3; ENSP00000417518.2; ENSP00000489023.1; ENSP00000324364.6; ENSP00000418939.1	pep chromosome:GRCh38:3:33496245:33718049:-1 gene:ENSG00000163539.17 transcript:ENST00000468888.6 gene_biotype:protein_coding transcript_biotype:protein_coding gene_symbol:CLASP2 description:cytoplasmic linker associated protein 2 [Source:HGNC Symbol;Acc:HGNC:17078]; pep chromosome:GRCh38:3:33496249:33718213:-1 gene:ENSG00000163539.17 transcript:ENST00000359576.9 gene_biotype:protein_coding trans…	3	638.336	1912.99	32.631	317.7	3.75	S3(Phospho): 97.12	Used	Unique	323.9	286.4	252.9	336.2
High	[R].vQEHEDsGDsEVENEAk.[G]	N-Term(TMT6plex); S7(Phospho); S10(Phospho); K17(TMT6plex)	FALSE	TRUE	ENSP00000225298.7	ENSP00000225298.7	pep chromosome:GRCh38:17:51260546:51297933:1 gene:ENSG00000011260.14 transcript:ENST00000225298.12 gene_biotype:protein_coding transcript_biotype:protein_coding gene_symbol:UTP18 description:UTP18 small subunit processome component [Source:HGNC Symbol;Acc:HGNC:24274]	2	1260.54	2520.07	0	58.1	4.16	S7(Phospho): 100; S10(Phospho): 100	Used	Unique	78.8	78.1	29.7	31.8
High	[K].yTGEEDGAGGHsPAPPQTEEcLR.[E]	N-Term(TMT6plex); S12(Phospho); C21(Carbamidomethyl)	FALSE	TRUE	ENSP00000317636.5	ENSP00000317636.5; ENSP00000394820.2; ENSP00000462678.1; ENSP00000462291.1	pep chromosome:GRCh38:17:75626854:75667154:-1 gene:ENSG00000108469.15 transcript:ENST00000317905.10 gene_biotype:protein_coding transcript_biotype:protein_coding gene_symbol:RECQL5 description:RecQ like helicase 5 [Source:HGNC Symbol;Acc:HGNC:9950]; pep chromosome:GRCh38:17:75626854:75667142:-1 gene:ENSG00000108469.15 transcript:ENST00000423245.6 gene_biotype:protein_coding transcript_biotype:pro…	3	923.07	2767.2	0	148.3	4.27	S12(Phospho): 100	Used	Unique	156.6	144.8	113	145.1
High	[K].sEAAAPHTDAGGGLssDEEEGTSSQAEAAR.[I]	N-Term(TMT6plex); S15(Phospho); S16(Phospho)	FALSE	TRUE	ENSP00000285021.7	ENSP00000285021.7	pep chromosome:GRCh38:3:14145147:14178783:-1 gene:ENSG00000154767.14 transcript:ENST00000285021.11 gene_biotype:protein_coding transcript_biotype:protein_coding gene_symbol:XPC description:XPC complex subunit, DNA damage recognition and repair factor [Source:HGNC Symbol;Acc:HGNC:12816]	3	1093.12	3277.34	0	71.5	6.75	S15(Phospho): 100; S16(Phospho): 100	Used	Unique	75.9	77.7	57.1	58.6
High	[K].lNFDMTAsPk.[I]	N-Term(TMT6plex); S8(Phospho); K10(TMT6plex)	FALSE	TRUE	ENSP00000439800.1	ENSP00000335537.3; ENSP00000354166.3; ENSP00000482048.1; ENSP00000439800.1; ENSP00000418210.1; ENSP00000479806.2; ENSP00000312237.7; ENSP00000443086.3; ENSP00000262975.4; ENSP00000392964.2; ENSP00000379577.4; ENSP00000420095.2; ENSP00000348246.4; ENSP00000361093.5; ENSP00000479197.1; ENSP00000418495.2	pep chromosome:GRCh38:20:47210441:47356699:-1 gene:ENSG00000101040.19 transcript:ENST00000352431.6 gene_biotype:protein_coding transcript_biotype:protein_coding gene_symbol:ZMYND8 description:zinc finger MYND-type containing 8 [Source:HGNC Symbol;Acc:HGNC:9397]; pep chromosome:GRCh38:20:47209214:47356706:-1 gene:ENSG00000101040.19 transcript:ENST00000360911.7 gene_biotype:protein_coding transcrip…	3	554.618	1661.84	21.7925	436.9	3.68	S8(Phospho): 100	Used	Unique	464.5	410.5	382.6	389.2
High	[K].dMsPPFIcEETDEQk.[L]	N-Term(TMT6plex); S3(Phospho); C8(Carbamidomethyl); K15(TMT6plex)	FALSE	TRUE	ENSP00000263991.5	ENSP00000385524.1; ENSP00000403783.1; ENSP00000263991.5	pep chromosome:GRCh38:2:62707192:63045500:1 gene:ENSG00000115504.14 transcript:ENST00000405289.5 gene_biotype:protein_coding transcript_biotype:protein_coding gene_symbol:EHBP1 description:EH domain binding protein 1 [Source:HGNC Symbol;Acc:HGNC:29144]; pep chromosome:GRCh38:2:62705742:63046487:1 gene:ENSG00000115504.14 transcript:ENST00000431489.5 gene_biotype:protein_coding transcript_biotype:p…	3	788.692	2364.06	29.0016	67.8	5.28	S3(Phospho): 100	Used	Unique	71.1	65.4	58.4	60.6
High	[K].nELQEPcDsPk.[V]	N-Term(TMT6plex); C7(Carbamidomethyl); S9(Phospho); K11(TMT6plex)	FALSE	TRUE	ENSP00000298281.4	ENSP00000298281.4	pep chromosome:GRCh38:11:83156988:83187451:1 gene:ENSG00000165494.11 transcript:ENST00000298281.8 gene_biotype:protein_coding transcript_biotype:protein_coding gene_symbol:PCF11 description:PCF11 cleavage and polyadenylation factor subunit [Source:HGNC Symbol;Acc:HGNC:30097]	3	618.963	1854.87	0	236.6	2.55	S9(Phospho): 100	Used	Unique	302.8	238.5	187	162.2
High	[K].lDDDsDDDEESk.[E]	N-Term(TMT6plex); S5(Phospho); K12(TMT6plex)	FALSE	TRUE	ENSP00000437738.1	ENSP00000261674.4; ENSP00000437738.1	pep chromosome:GRCh38:12:131711089:131799737:1 gene:ENSG00000061936.9 transcript:ENST00000261674.8 gene_biotype:protein_coding transcript_biotype:protein_coding gene_symbol:SFSWAP description:splicing factor SWAP [Source:HGNC Symbol;Acc:HGNC:10790]; pep chromosome:GRCh38:12:131711137:131799602:1 gene:ENSG00000061936.9 transcript:ENST00000541286.5 gene_biotype:protein_coding transcript_biotype:pro…	2	960.903	1920.8	0	197.1	5.42	S5(Phospho): 100	Used	Unique	240.7	143.7	209.9	147.9
High	[K].fQETEFLsPPR.[K]	N-Term(TMT6plex); S8(Phospho)	FALSE	TRUE	ENSP00000266732.4	ENSP00000266732.4	pep chromosome:GRCh38:12:98515630:98535634:1 gene:ENSG00000120802.13 transcript:ENST00000266732.8 gene_biotype:protein_coding transcript_biotype:protein_coding gene_symbol:TMPO description:thymopoietin [Source:HGNC Symbol;Acc:HGNC:11875]	3	553.938	1659.8	16.3751	188	3.79	S8(Phospho): 100	Used	Unique	262.1	209	91.2	145.9
High	[R].sLTVSDDAESsEPER.[K]	N-Term(TMT6plex); S11(Phospho)	FALSE	TRUE	ENSP00000040738.5	ENSP00000425492.1; ENSP00000040738.5	pep chromosome:GRCh38:4:13569506:13581048:-1 gene:ENSG00000038219.13 transcript:ENST00000507943.1 gene_biotype:protein_coding transcript_biotype:protein_coding gene_symbol:BOD1L1 description:biorientation of chromosomes in cell division 1 like 1 [Source:HGNC Symbol;Acc:HGNC:31792]; pep chromosome:GRCh38:4:13568738:13627725:-1 gene:ENSG00000038219.13 transcript:ENST00000040738.10 gene_biotype:prot…	2	965.929	1930.85	0	338.3	3.45	S11(Phospho): 99.99	Used	Unique	338.1	302.9	304.4	330.9
High	[K].qEkPAEkPAETPVATsPTATDSTSGDSSR.[S]	N-Term(TMT6plex); K3(TMT6plex); K7(TMT6plex); S16(Phospho)	FALSE	TRUE	ENSP00000350708.3	ENSP00000396975.1; ENSP00000405623.2; ENSP00000350708.3	pep chromosome:GRCh38:9:107306542:107332189:1 gene:ENSG00000119318.13 transcript:ENST00000457811.1 gene_biotype:protein_coding transcript_biotype:protein_coding gene_symbol:RAD23B description:RAD23 homolog B, nucleotide excision repair protein [Source:HGNC Symbol;Acc:HGNC:9813]; pep chromosome:GRCh38:9:107284053:107332192:1 gene:ENSG00000119318.13 transcript:ENST00000416373.6 gene_biotype:protein…	4	928.971	3712.86	0	647.9	3.21	S16(Phospho): 84.53	Used	Unique	727.9	613.9	489.8	612.2
High	[R].vSDsEsEGPQk.[G]	N-Term(TMT6plex); S4(Phospho); S6(Phospho); K11(TMT6plex)	FALSE	TRUE	ENSP00000295321.4	ENSP00000295321.4	pep chromosome:GRCh38:2:127480812:127526489:-1 gene:ENSG00000163166.15 transcript:ENST00000295321.9 gene_biotype:protein_coding transcript_biotype:protein_coding gene_symbol:IWS1 description:interacts with SUPT6H, CTD assembly factor 1 [Source:HGNC Symbol;Acc:HGNC:25467]	2	890.895	1780.78	4.18863	741.3	3.3	S2(Phospho): 50; S4(Phospho): 50; S6(Phospho): 100	Used	Unique	480.3	437.3	897.3	989.7
High	[R].gGAPDPSPGATATPGAPAQPsSPDAR.[R]	N-Term(TMT6plex); S21(Phospho)	FALSE	TRUE	ENSP00000471865.1	ENSP00000471865.1	pep chromosome:GRCh38:19:4047742:4065732:-1 gene:ENSG00000178951.9 transcript:ENST00000601588.1 gene_biotype:protein_coding transcript_biotype:protein_coding gene_symbol:ZBTB7A description:zinc finger and BTB domain containing 7A [Source:HGNC Symbol;Acc:HGNC:18078]	3	880.415	2639.23	17.2429	159.8	4.91	S22(Phospho): 89.21	Used	Unique	157.5	128.7	99.1	219.7
High	[K].qEPsEDEQEQGTsAESEPEQk.[K]	N-Term(TMT6plex); S4(Phospho); S13(Phospho); K21(TMT6plex)	FALSE	TRUE	ENSP00000377747.4	ENSP00000377747.4; ENSP00000486629.1; ENSP00000486487.1; ENSP00000406581.2	pep chromosome:GRCh38:15:92900324:93027996:1 gene:ENSG00000173575.21 transcript:ENST00000394196.9 gene_biotype:protein_coding transcript_biotype:protein_coding gene_symbol:CHD2 description:chromodomain helicase DNA binding protein 2 [Source:HGNC Symbol;Acc:HGNC:1917]; pep chromosome:GRCh38:15:92900189:93022162:1 gene:ENSG00000173575.21 transcript:ENST00000626874.2 gene_biotype:protein_coding tran…	3	994.087	2980.25	49.4933	131.6	4.72	S4(Phospho): 100; S16(Phospho): 100	Used	Unique	141.7	127.2	107.1	120.3
High	[K].eVGSTETSQDGDAssSEGEMR.[V]	N-Term(TMT6plex); S14(Phospho); S15(Phospho)	FALSE	TRUE	ENSP00000322579.3	ENSP00000322579.3; ENSP00000460738.1; ENSP00000414607.2; ENSP00000458953.1; ENSP00000460876.1	pep chromosome:GRCh38:17:7235038:7239457:-1 gene:ENSG00000040633.13 transcript:ENST00000320316.8 gene_biotype:protein_coding transcript_biotype:protein_coding gene_symbol:PHF23 description:PHD finger protein 23 [Source:HGNC Symbol;Acc:HGNC:28428]; pep chromosome:GRCh38:17:7235029:7239439:-1 gene:ENSG00000040633.13 transcript:ENST00000571362.5 gene_biotype:protein_coding transcript_biotype:protein…	3	849.992	2547.96	21.2005	186.8	5.48	S14(Phospho): 96.11; S15(Phospho): 51.95; S16(Phospho): 51.95	Used	Unique	198	178.7	145.4	182.9
High	[K].aEGLEEADTGASGcHSHPEEQPTSIsPSR.[H]	N-Term(TMT6plex); C14(Carbamidomethyl); S26(Phospho)	FALSE	TRUE	ENSP00000264605.3	ENSP00000341845.4; ENSP00000386780.1; ENSP00000264605.3	pep chromosome:GRCh38:2:237487251:237553994:1 gene:ENSG00000115648.14 transcript:ENST00000338530.8 gene_biotype:protein_coding transcript_biotype:protein_coding gene_symbol:MLPH description:melanophilin [Source:HGNC Symbol;Acc:HGNC:29643]; pep chromosome:GRCh38:2:237487276:237553994:1 gene:ENSG00000115648.14 transcript:ENST00000409373.5 gene_biotype:protein_coding transcript_biotype:protein_codin…	4	837.12	3345.46	0	73.2	5.26	S26(Phospho): 76.67	Used	Unique	98.9	92.5	33.3	50.8
High	[K].qQPVESSEDSSDEsDsSSEEEk.[K]	N-Term(TMT6plex); S14(Phospho); S16(Phospho); K22(TMT6plex)	FALSE	TRUE	ENSP00000385410.1	ENSP00000359024.5; ENSP00000474710.1; ENSP00000385410.1; ENSP00000475080.1	pep chromosome:GRCh38:10:102152415:102163870:1 gene:ENSG00000166197.16 transcript:ENST00000370007.5 gene_biotype:protein_coding transcript_biotype:protein_coding gene_symbol:NOLC1 description:nucleolar and coiled-body phosphoprotein 1 [Source:HGNC Symbol;Acc:HGNC:15608]; pep chromosome:GRCh38:10:102152176:102163866:1 gene:ENSG00000166197.16 transcript:ENST00000605788.5 gene_biotype:protein_coding…	3	1011.74	3033.21	9.34423	142.3	5.39	S11(Phospho): 91.82; S16(Phospho): 47.87; S17(Phospho): 47.87	Used	Unique	122.2	96	161.8	157.6
High	[K].aQAVSEEEEEEEGkSSsPk.[K]	N-Term(TMT6plex); K14(TMT6plex); S17(Phospho); K19(TMT6plex)	FALSE	TRUE	ENSP00000482106.1	ENSP00000328690.6; ENSP00000482106.1; ENSP00000452145.1	pep chromosome:GRCh38:14:94050938:94081183:-1 gene:ENSG00000089737.17 transcript:ENST00000330836.9 gene_biotype:protein_coding transcript_biotype:protein_coding gene_symbol:DDX24 description:DEAD-box helicase 24 [Source:HGNC Symbol;Acc:HGNC:13266]; pep chromosome:GRCh38:CHR_HSCHR14_7_CTG1:94050922:94081245:-1 gene:ENSG00000273761.5 transcript:ENST00000613280.4 gene_biotype:protein_coding transcri…	4	705.1	2817.38	31.2004	218.7	3.54	S17(Phospho): 99.51	Used	Unique	306.4	308.5	69.5	138.3
High	[K].sADGSAPAGEGEGVTLQR.[N]	N-Term(TMT6plex); S1(Phospho)	FALSE	TRUE	ENSP00000261622.4	ENSP00000261622.4	pep chromosome:GRCh38:16:87830023:87869507:-1 gene:ENSG00000103257.9 transcript:ENST00000261622.5 gene_biotype:protein_coding transcript_biotype:protein_coding gene_symbol:SLC7A5 description:solute carrier family 7 member 5 [Source:HGNC Symbol;Acc:HGNC:11063]	3	670.985	2010.94	37.8335	59	4.76	S5(Phospho): 93.55	Used	Unique	57.3	57.4	52.4	55.4
High	[K].tQtPPVSPAPQPTEER.[L]	N-Term(TMT6plex); T3(Phospho)	FALSE	TRUE	ENSP00000365745.3	ENSP00000365745.3; ENSP00000500927.1; ENSP00000436613.1; ENSP00000500756.1; ENSP00000431421.1	pep chromosome:GRCh38:11:70398541:70436579:1 gene:ENSG00000085733.16 transcript:ENST00000376561.7 gene_biotype:protein_coding transcript_biotype:protein_coding gene_symbol:CTTN description:cortactin [Source:HGNC Symbol;Acc:HGNC:3338]; pep chromosome:GRCh38:CHR_HG2115_PATCH:70403871:70442051:1 gene:ENSG00000288401.1 transcript:ENST00000672198.1 gene_biotype:protein_coding transcript_biotype:protei…	3	682.004	2044	0	31.7	5.3	T3(Phospho): 99.98	Used	Unique	29.8	25.3	29.7	34.9
High	[R].rTEsVPSDINNPVDR.[A]	N-Term(TMT6plex); S4(Phospho)	FALSE	TRUE	ENSP00000494552.1	ENSP00000494039.1; ENSP00000381952.2; ENSP00000494552.1; ENSP00000268763.7; ENSP00000438795.2	pep chromosome:GRCh38:17:27566390:27626434:1 gene:ENSG00000141068.14 transcript:ENST00000644418.1 gene_biotype:protein_coding transcript_biotype:protein_coding gene_symbol:KSR1 description:kinase suppressor of ras 1 [Source:HGNC Symbol;Acc:HGNC:6465]; pep chromosome:GRCh38:17:27582921:27622144:1 gene:ENSG00000141068.14 transcript:ENST00000398982.6 gene_biotype:protein_coding transcript_biotype:pr…	3	669.995	2007.97	12.2649	372.3	3.39	S4(Phospho): 100	Used	Unique	348.4	302.1	400.3	353.1
High	[K].sEAAAPHTDAGGGLssDEEEGTSSQAEAAR.[I]	N-Term(TMT6plex); S15(Phospho); S16(Phospho)	FALSE	TRUE	ENSP00000285021.7	ENSP00000285021.7	pep chromosome:GRCh38:3:14145147:14178783:-1 gene:ENSG00000154767.14 transcript:ENST00000285021.11 gene_biotype:protein_coding transcript_biotype:protein_coding gene_symbol:XPC description:XPC complex subunit, DNA damage recognition and repair factor [Source:HGNC Symbol;Acc:HGNC:12816]	4	820.093	3277.35	7.8402	35.3	4.12	S15(Phospho): 100; S16(Phospho): 100	Used	Unique	38.1	37.9	27.6	29.5
High	[K].qQPVESSEDSSDEsDsSSEEEk.[K]	N-Term(TMT6plex); S14(Phospho); S16(Phospho); K22(TMT6plex)	FALSE	TRUE	ENSP00000385410.1	ENSP00000359024.5; ENSP00000474710.1; ENSP00000385410.1; ENSP00000475080.1	pep chromosome:GRCh38:10:102152415:102163870:1 gene:ENSG00000166197.16 transcript:ENST00000370007.5 gene_biotype:protein_coding transcript_biotype:protein_coding gene_symbol:NOLC1 description:nucleolar and coiled-body phosphoprotein 1 [Source:HGNC Symbol;Acc:HGNC:15608]; pep chromosome:GRCh38:10:102152176:102163866:1 gene:ENSG00000166197.16 transcript:ENST00000605788.5 gene_biotype:protein_coding…	3	1011.74	3033.21	0	159.6	5.24	S14(Phospho): 94.78; S16(Phospho): 50; S17(Phospho): 50	Used	Unique	134	103.8	185	179.9
High	[R].qIDsSEEDDDEEDYDNDkR.[S]	N-Term(TMT6plex); S4(Phospho); K18(TMT6plex)	FALSE	TRUE	ENSP00000483667.1	ENSP00000483667.1	pep chromosome:GRCh38:5:98853985:98928957:-1 gene:ENSG00000153922.10 transcript:ENST00000614616.4 gene_biotype:protein_coding transcript_biotype:protein_coding gene_symbol:CHD1 description:chromodomain helicase DNA binding protein 1 [Source:HGNC Symbol;Acc:HGNC:1915]	3	952.4	2855.19	7.95857	271.1	5.07	S4(Phospho): 94.36	Used	Unique	312.5	261.9	204.8	242.9
High	[K].nScQDsEADEETSPGFDEQEDGSSSQTANkPSR.[F]	N-Term(TMT6plex); C3(Carbamidomethyl); S6(Phospho); K30(TMT6plex)	FALSE	TRUE	ENSP00000484285.1	ENSP00000484285.1	pep chromosome:GRCh38:10:49819334:49941985:-1 gene:ENSG00000227345.8 transcript:ENST00000616448.1 gene_biotype:protein_coding transcript_biotype:protein_coding gene_symbol:PARG description:poly(ADP-ribose) glycohydrolase [Source:HGNC Symbol;Acc:HGNC:8605]	4	1032.69	4127.74	0	150.1	4.23	S6(Phospho): 99.99	Used	Unique	158	138.4	116.8	153.4
High	[K].tSQPPVPQGEAEEDsQGk.[E]	N-Term(TMT6plex); S15(Phospho); K18(TMT6plex)	FALSE	TRUE	ENSP00000348510.4	ENSP00000455417.1; ENSP00000348510.4	pep chromosome:GRCh38:16:27460613:27549913:-1 gene:ENSG00000077235.18 transcript:ENST00000561623.5 gene_biotype:protein_coding transcript_biotype:protein_coding gene_symbol:GTF3C1 description:general transcription factor IIIC subunit 1 [Source:HGNC Symbol;Acc:HGNC:4664]; pep chromosome:GRCh38:16:27460613:27549913:-1 gene:ENSG00000077235.18 transcript:ENST00000356183.9 gene_biotype:protein_coding …	3	808.059	2422.16	5.03854	336.4	5.33	S15(Phospho): 100	Used	Unique	293.3	266.2	392.1	316.9
High	[R].aPsPPLSQVFQTR.[A]	N-Term(TMT6plex); S3(Phospho)	FALSE	TRUE	ENSP00000328103.5	ENSP00000342927.5; ENSP00000380657.1; ENSP00000328103.5	pep chromosome:GRCh38:22:31439359:31489824:-1 gene:ENSG00000184708.18 transcript:ENST00000344710.9 gene_biotype:protein_coding transcript_biotype:protein_coding gene_symbol:EIF4ENIF1 description:eukaryotic translation initiation factor 4E nuclear import factor 1 [Source:HGNC Symbol;Acc:HGNC:16687]; pep chromosome:GRCh38:22:31439373:31488745:-1 gene:ENSG00000184708.18 transcript:ENST00000397523.5 …	3	579.637	1736.9	0	111.4	5.62	S3(Phospho): 100	Used	Unique	104.4	99.9	104.4	111.6
High	[R].vMsPENFPTASVEGk.[E]	N-Term(TMT6plex); S3(Phospho); K15(TMT6plex)	FALSE	TRUE	ENSP00000381522.3	ENSP00000456415.1; ENSP00000381522.3; ENSP00000457355.2; ENSP00000456793.1; ENSP00000455307.1	pep chromosome:GRCh38:16:53208451:53222755:1 gene:ENSG00000177200.17 transcript:ENST00000565442.1 gene_biotype:protein_coding transcript_biotype:protein_coding gene_symbol:CHD9 description:chromodomain helicase DNA binding protein 9 [Source:HGNC Symbol;Acc:HGNC:25701]; pep chromosome:GRCh38:16:53156003:53327451:1 gene:ENSG00000177200.17 transcript:ENST00000398510.7 gene_biotype:protein_coding tra…	3	711.025	2131.06	26.1541	168.1	3.98	S3(Phospho): 100	Used	Unique	165.4	160.8	147.3	160.6
High	[R].gGSSVEAPcPSDVtPEDDR.[S]	N-Term(TMT6plex); C9(Carbamidomethyl); T14(Phospho)	FALSE	TRUE	ENSP00000351207.3	ENSP00000351207.3	pep chromosome:GRCh38:22:25027974:25197444:1 gene:ENSG00000197077.13 transcript:ENST00000358431.7 gene_biotype:protein_coding transcript_biotype:protein_coding gene_symbol:KIAA1671 description:KIAA1671 [Source:HGNC Symbol;Acc:HGNC:29345]	3	761.995	2283.97	0	237.7	4.88	T14(Phospho): 100	Used	Unique	239.4	199	208.4	250.8
High	[K].fAsDDEHDEHDENGATGPVk.[R]	N-Term(TMT6plex); S3(Phospho); K20(TMT6plex)	FALSE	TRUE	ENSP00000386636.1	ENSP00000386636.1	pep chromosome:GRCh38:2:169799279:169812064:1 gene:ENSG00000138385.16 transcript:ENST00000409333.1 gene_biotype:protein_coding transcript_biotype:protein_coding gene_symbol:SSB description:small RNA binding exonuclease protection factor La [Source:HGNC Symbol;Acc:HGNC:11316]	3	903.402	2708.19	0	271.3	3.33	S3(Phospho): 100	Used	Unique	235.1	221.9	254.8	313
High	[K].rEDEGEPGDEGQLEDEGsQEk.[Q]	N-Term(TMT6plex); S18(Phospho); K21(TMT6plex)	FALSE	TRUE	ENSP00000243286.3	ENSP00000243286.3	pep chromosome:GRCh38:X:103607906:103609926:1 gene:ENSG00000196507.11 transcript:ENST00000243286.7 gene_biotype:protein_coding transcript_biotype:protein_coding gene_symbol:TCEAL3 description:transcription elongation factor A like 3 [Source:HGNC Symbol;Acc:HGNC:28247]	3	957.758	2871.26	43.7203	365.8	4.61	S18(Phospho): 100	Used	Unique	137.1	209.3	641.3	392
High	[K].nDLQDTEIsPR.[Q]	N-Term(TMT6plex); S9(Phospho)	FALSE	TRUE	ENSP00000264926.2	ENSP00000264926.2	pep chromosome:GRCh38:3:8877075:8963472:-1 gene:ENSG00000070950.10 transcript:ENST00000264926.7 gene_biotype:protein_coding transcript_biotype:protein_coding gene_symbol:RAD18 description:RAD18 E3 ubiquitin protein ligase [Source:HGNC Symbol;Acc:HGNC:18278]	3	532.921	1596.75	13.4393	124.9	4.21	S9(Phospho): 100	Used	Unique	168.8	144.5	65.6	91.3
High	[K].lQEEGGGsDEEETGSPSEDGmQSAR.[T]	N-Term(TMT6plex); S8(Phospho); M21(Oxidation)	FALSE	TRUE	ENSP00000387365.3	ENSP00000448227.1; ENSP00000387365.3	pep chromosome:GRCh38:12:107685802:107697578:1 gene:ENSG00000136045.12 transcript:ENST00000552760.5 gene_biotype:protein_coding transcript_biotype:nonsense_mediated_decay gene_symbol:PWP1 description:PWP1 homolog, endonuclein [Source:HGNC Symbol;Acc:HGNC:17015]; pep chromosome:GRCh38:12:107685799:107713162:1 gene:ENSG00000136045.12 transcript:ENST00000412830.8 gene_biotype:protein_coding transcri…	3	969.729	2907.17	0	198.7	5.1	S8(Phospho): 100	Used	Unique	279.1	256.3	98.9	112.7
High	[R].sQEDEISsPVNk.[V]	N-Term(TMT6plex); S8(Phospho); K12(TMT6plex)	FALSE	TRUE	ENSP00000243326.4	ENSP00000414615.2; ENSP00000404882.2; ENSP00000243326.4	pep chromosome:GRCh38:2:151409883:151475622:1 gene:ENSG00000080345.18 transcript:ENST00000453091.6 gene_biotype:protein_coding transcript_biotype:protein_coding gene_symbol:RIF1 description:replication timing regulatory factor 1 [Source:HGNC Symbol;Acc:HGNC:23207]; pep chromosome:GRCh38:2:151464700:151508013:1 gene:ENSG00000080345.18 transcript:ENST00000454583.6 gene_biotype:protein_coding transc…	3	624.312	1870.92	2.80631	386.5	3.7	S8(Phospho): 99.97	Used	Unique	675.4	492.9	118	166.1
High	[K].nPEPDsDEHtPVEDEEPkk.[S]	N-Term(TMT6plex); S6(Phospho); T10(Phospho); K18(TMT6plex); K19(TMT6plex)	FALSE	TRUE	ENSP00000360464.3	ENSP00000498376.1; ENSP00000360464.3	pep chromosome:GRCh38:X:119925070:119943604:-1 gene:ENSG00000101882.10 transcript:ENST00000652253.1 gene_biotype:protein_coding transcript_biotype:protein_coding gene_symbol:NKAP description:NFKB activating protein [Source:HGNC Symbol;Acc:HGNC:29873]; pep chromosome:GRCh38:X:119920672:119943751:-1 gene:ENSG00000101882.10 transcript:ENST00000371410.5 gene_biotype:protein_coding transcript_biotype:…	3	1013.8	3039.39	24.5183	484.1	5.09	S6(Phospho): 100; T10(Phospho): 100	Used	Unique	317	354.4	533.7	625.5
High	[K].tQtPPVSPAPQPTEER.[L]	N-Term(TMT6plex); T3(Phospho)	FALSE	TRUE	ENSP00000365745.3	ENSP00000365745.3; ENSP00000500927.1; ENSP00000436613.1; ENSP00000500756.1; ENSP00000431421.1	pep chromosome:GRCh38:11:70398541:70436579:1 gene:ENSG00000085733.16 transcript:ENST00000376561.7 gene_biotype:protein_coding transcript_biotype:protein_coding gene_symbol:CTTN description:cortactin [Source:HGNC Symbol;Acc:HGNC:3338]; pep chromosome:GRCh38:CHR_HG2115_PATCH:70403871:70442051:1 gene:ENSG00000288401.1 transcript:ENST00000672198.1 gene_biotype:protein_coding transcript_biotype:protei…	3	682.004	2044	16.2092	233.8	4.52	T3(Phospho): 99.77	Used	Unique	215.6	218.3	205.9	242.7
High	[K].mDsDEDEkEGEEEk.[V]	N-Term(TMT6plex); S3(Phospho); K8(TMT6plex); K14(TMT6plex)	FALSE	TRUE	ENSP00000295321.4	ENSP00000295321.4	pep chromosome:GRCh38:2:127480812:127526489:-1 gene:ENSG00000163166.15 transcript:ENST00000295321.9 gene_biotype:protein_coding transcript_biotype:protein_coding gene_symbol:IWS1 description:interacts with SUPT6H, CTD assembly factor 1 [Source:HGNC Symbol;Acc:HGNC:25467]	2	1219.05	2437.1	0	62.3	3.28	S3(Phospho): 100	Used	Unique	80.5	73.2	33.6	47.3
High	[R].kFQEQEcPPsPEPTR.[K]	N-Term(TMT6plex); K1(TMT6plex); C7(Carbamidomethyl); S10(Phospho)	FALSE	TRUE	ENSP00000256196.4	ENSP00000256196.4; ENSP00000434104.1; ENSP00000437547.1	pep chromosome:GRCh38:11:14277922:14359183:-1 gene:ENSG00000133818.14 transcript:ENST00000256196.9 gene_biotype:protein_coding transcript_biotype:protein_coding gene_symbol:RRAS2 description:RAS related 2 [Source:HGNC Symbol;Acc:HGNC:17271]; pep chromosome:GRCh38:11:14279103:14358485:-1 gene:ENSG00000133818.14 transcript:ENST00000526063.5 gene_biotype:protein_coding transcript_biotype:protein_cod…	3	790.053	2368.15	0.535353	483.2	2.71	S10(Phospho): 100	Used	Unique	502.6	491.4	396.4	431.1
High	[R].vVSDADDSDSDAVsDksGkR.[E]	N-Term(TMT6plex); S14(Phospho); K16(TMT6plex); S17(Phospho); K19(TMT6plex)	FALSE	TRUE	ENSP00000295321.4	ENSP00000295321.4	pep chromosome:GRCh38:2:127480812:127526489:-1 gene:ENSG00000163166.15 transcript:ENST00000295321.9 gene_biotype:protein_coding transcript_biotype:protein_coding gene_symbol:IWS1 description:interacts with SUPT6H, CTD assembly factor 1 [Source:HGNC Symbol;Acc:HGNC:25467]	4	725.845	2900.36	16.5055	402.3	4.16	S14(Phospho): 99.91; S17(Phospho): 100	Used	Unique	126.1	140	649.4	608.1
High	[R].sEDESEtEDEEEksQEDQEQk.[R]	N-Term(TMT6plex); T7(Phospho); K13(TMT6plex); S14(Phospho); K21(TMT6plex)	FALSE	TRUE	ENSP00000480987.1	ENSP00000388647.4; ENSP00000472940.2; ENSP00000407651.1; ENSP00000229854.6; ENSP00000480987.1	pep chromosome:GRCh38:6:52264586:52284881:-1 gene:ENSG00000112118.20 transcript:ENST00000419835.8 gene_biotype:protein_coding transcript_biotype:protein_coding gene_symbol:MCM3 description:minichromosome maintenance complex component 3 [Source:HGNC Symbol;Acc:HGNC:6945]; pep chromosome:GRCh38:6:52264015:52284742:-1 gene:ENSG00000112118.20 transcript:ENST00000596288.7 gene_biotype:protein_coding t…	4	844.61	3375.42	6.87653	239.9	6.09	T7(Phospho): 92.53; S14(Phospho): 100	Used	Unique	170.2	229.6	226.9	279.4
High	[R].aADSsDsDGAEESPAEPGAPR.[E]	N-Term(TMT6plex); S5(Phospho); S7(Phospho)	FALSE	TRUE	ENSP00000318690.3	ENSP00000386552.3; ENSP00000318690.3; ENSP00000474481.1; ENSP00000437767.1; ENSP00000415831.1	pep chromosome:GRCh38:2:75664419:75710892:-1 gene:ENSG00000005436.14 transcript:ENST00000409857.7 gene_biotype:protein_coding transcript_biotype:protein_coding gene_symbol:GCFC2 description:GC-rich sequence DNA-binding factor 2 [Source:HGNC Symbol;Acc:HGNC:1317]; pep chromosome:GRCh38:2:75662705:75710915:-1 gene:ENSG00000005436.14 transcript:ENST00000321027.8 gene_biotype:protein_coding transcrip…	3	802.318	2404.94	29.7844	80	4.88	S4(Phospho): 66.67; S5(Phospho): 66.67; S7(Phospho): 66.67	Used	Unique	73.3	76.8	70.2	81.3
High	[R].vAHEPVAPPEDkEsESEAk.[V]	N-Term(TMT6plex); K12(TMT6plex); S14(Phospho); K19(TMT6plex)	FALSE	TRUE	ENSP00000419879.1	ENSP00000419879.1	pep chromosome:GRCh38:20:5127008:5197887:1 gene:ENSG00000101290.14 transcript:ENST00000460006.6 gene_biotype:protein_coding transcript_biotype:protein_coding gene_symbol:CDS2 description:CDP-diacylglycerol synthase 2 [Source:HGNC Symbol;Acc:HGNC:1801]	3	939.484	2816.44	0	701.4	3.2	S14(Phospho): 99.29	Used	Unique	800.3	676.5	523.2	645.1
High	[R].rFsDSEGEETVPEPR.[L]	N-Term(TMT6plex); S3(Phospho)	FALSE	TRUE	ENSP00000490709.1	ENSP00000456122.1; ENSP00000486616.1; ENSP00000490670.1; ENSP00000347660.7; ENSP00000458015.1; ENSP00000456117.1; ENSP00000456693.1; ENSP00000454680.1; ENSP00000350457.7; ENSP00000490932.1; ENSP00000455365.1; ENSP00000455603.2; ENSP00000490394.1; ENSP00000353116.3; ENSP00000456013.2; ENSP00000486178.1; ENSP00000490363.1; ENSP00000455342.1; ENSP00000490709.1; ENSP00000489952.1; ENSP00000490880.1	pep chromosome:GRCh38:16:28484017:28492063:-1 gene:ENSG00000188603.19 transcript:ENST00000565688.5 gene_biotype:protein_coding transcript_biotype:protein_coding gene_symbol:CLN3 description:CLN3 lysosomal/endosomal transmembrane protein, battenin [Source:HGNC Symbol;Acc:HGNC:2074]; pep chromosome:GRCh38:16:28477279:28492082:-1 gene:ENSG00000188603.19 transcript:ENST00000631023.2 gene_biotype:prot…	3	681.979	2043.92	3.63729	94.5	4.09	S3(Phospho): 99.96	Used	Unique	78.1	75	104.7	98.8
High	[R].eEDEPEERsGDETPGSEVPGDk.[A]	N-Term(TMT6plex); S9(Phospho); K22(TMT6plex)	FALSE	TRUE	ENSP00000301785.5	ENSP00000456010.1; ENSP00000301785.5	pep chromosome:GRCh38:11:62690275:62727384:-1 gene:ENSG00000234857.2 transcript:ENST00000403734.2 gene_biotype:protein_coding transcript_biotype:nonsense_mediated_decay gene_symbol:HNRNPUL2-BSCL2 description:HNRNPUL2-BSCL2 readthrough (NMD candidate) [Source:HGNC Symbol;Acc:HGNC:49189]; pep chromosome:GRCh38:11:62712630:62727457:-1 gene:ENSG00000214753.4 transcript:ENST00000301785.7 gene_biotype:…	3	976.099	2926.28	0	405.8	4.13	S9(Phospho): 99.98	Used	Unique	400.9	378.4	424.9	323.7
High	[R].rGEGDAPFSEPGTTSTQRPSsPETATk.[Q]	N-Term(TMT6plex); S21(Phospho); K27(TMT6plex)	FALSE	TRUE	ENSP00000301740.8	ENSP00000487247.1; ENSP00000458647.1; ENSP00000301740.8; ENSP00000461181.1; ENSP00000484503.1; ENSP00000458870.1	pep chromosome:GRCh38:16:2752675:2771410:1 gene:ENSG00000167978.17 transcript:ENST00000630499.2 gene_biotype:protein_coding transcript_biotype:protein_coding gene_symbol:SRRM2 description:serine/arginine repetitive matrix 2 [Source:HGNC Symbol;Acc:HGNC:16639]; pep chromosome:GRCh38:16:2752716:2763501:1 gene:ENSG00000167978.17 transcript:ENST00000571378.5 gene_biotype:protein_coding transcript_bio…	4	833.157	3329.61	0	114.1	3.21	T14(Phospho): 40.56; S15(Phospho): 40.56	Used	Unique	143.2	133.5	79.7	72.9
High	[K].vPDEEENEEsDNEk.[E]	N-Term(TMT6plex); S10(Phospho); K14(TMT6plex)	FALSE	TRUE	ENSP00000411532.1	ENSP00000411532.1	pep chromosome:GRCh38:17:40388525:40417896:-1 gene:ENSG00000131747.15 transcript:ENST00000423485.6 gene_biotype:protein_coding transcript_biotype:protein_coding gene_symbol:TOP2A description:DNA topoisomerase II alpha [Source:HGNC Symbol;Acc:HGNC:11989]	3	734.324	2200.96	0	319.2	4.72	S10(Phospho): 100	Used	Unique	632.6	357.8	88.4	120.3
High	[R].kAQAVsEEEEEEEGk.[S]	N-Term(TMT6plex); K1(TMT6plex); S6(Phospho); K15(TMT6plex)	FALSE	TRUE	ENSP00000482106.1	ENSP00000328690.6; ENSP00000482106.1; ENSP00000452145.1	pep chromosome:GRCh38:14:94050938:94081183:-1 gene:ENSG00000089737.17 transcript:ENST00000330836.9 gene_biotype:protein_coding transcript_biotype:protein_coding gene_symbol:DDX24 description:DEAD-box helicase 24 [Source:HGNC Symbol;Acc:HGNC:13266]; pep chromosome:GRCh38:CHR_HSCHR14_7_CTG1:94050922:94081245:-1 gene:ENSG00000273761.5 transcript:ENST00000613280.4 gene_biotype:protein_coding transcri…	3	820.411	2459.22	26.2101	352.2	3.6	S6(Phospho): 100	Used	Unique	457.1	376.5	227.2	265.7
High	[K].kPATPAEDDEDDDIDLFGsDNEEEDkEAAQLR.[E]	N-Term(TMT6plex); K1(TMT6plex); S19(Phospho); K26(TMT6plex)	FALSE	TRUE	ENSP00000434070.1	ENSP00000434872.1; ENSP00000432429.1; ENSP00000431460.1; ENSP00000488233.1; ENSP00000436507.1; ENSP00000477608.1; ENSP00000434448.1; ENSP00000487745.1; ENSP00000434070.1; ENSP00000478271.1; ENSP00000435117.1; ENSP00000431763.1	pep chromosome:GRCh38:8:143579728:143597744:-1 gene:ENSG00000104529.17 transcript:ENST00000529272.5 gene_biotype:protein_coding transcript_biotype:protein_coding gene_symbol:EEF1D description:eukaryotic translation elongation factor 1 delta [Source:HGNC Symbol;Acc:HGNC:3211]; pep chromosome:GRCh38:8:143579729:143597400:-1 gene:ENSG00000104529.17 transcript:ENST00000531621.5 gene_biotype:protein_c…	4	1087.01	4345.02	2.01739	102.5	5.64	S19(Phospho): 100	Used	Unique	104.2	102.6	74.4	105.6
High	[R].sPGsPVGEGTGSPPk.[W]	N-Term(TMT6plex); S4(Phospho); K15(TMT6plex)	FALSE	TRUE	ENSP00000264758.6	ENSP00000498269.1; ENSP00000423024.2; ENSP00000381191.2; ENSP00000424143.1; ENSP00000399828.2; ENSP00000348100.3; ENSP00000264758.6; ENSP00000381197.1; ENSP00000421907.2	pep chromosome:GRCh38:4:2844401:2930043:1 gene:ENSG00000087274.17 transcript:ENST00000651918.1 gene_biotype:protein_coding transcript_biotype:protein_coding gene_symbol:ADD1 description:adducin 1 [Source:HGNC Symbol;Acc:HGNC:243]; pep chromosome:GRCh38:4:2843987:2929327:1 gene:ENSG00000087274.17 transcript:ENST00000503455.6 gene_biotype:protein_coding transcript_biotype:protein_coding gene_symbol…	2	946.483	1891.96	0	333.5	4.18	S4(Phospho): 99.99	Used	Unique	326.1	304.6	315.4	311.4
High	[K].aGTDsPVScASVTEER.[V]	N-Term(TMT6plex); S5(Phospho); C9(Carbamidomethyl)	FALSE	TRUE	ENSP00000328228.3	ENSP00000370040.3; ENSP00000328228.3	pep chromosome:GRCh38:8:25459199:25507873:1 gene:ENSG00000184661.14 transcript:ENST00000380665.3 gene_biotype:protein_coding transcript_biotype:protein_coding gene_symbol:CDCA2 description:cell division cycle associated 2 [Source:HGNC Symbol;Acc:HGNC:14623]; pep chromosome:GRCh38:8:25459233:25507911:1 gene:ENSG00000184661.14 transcript:ENST00000330560.8 gene_biotype:protein_coding transcript_biot…	2	987.938	1974.87	0	174.8	3.55	S5(Phospho): 49.61; S8(Phospho): 49.61	Used	Unique	247.1	191.1	85.3	135.2
High	[R].ekEIsDDEAEEEk.[G]	N-Term(TMT6plex); K2(TMT6plex); S5(Phospho); K13(TMT6plex)	FALSE	TRUE	ENSP00000360609.1	ENSP00000360609.1	pep chromosome:GRCh38:6:44247866:44253883:1 gene:ENSG00000096384.20 transcript:ENST00000371554.2 gene_biotype:protein_coding transcript_biotype:protein_coding gene_symbol:HSP90AB1 description:heat shock protein 90 alpha family class B member 1 [Source:HGNC Symbol;Acc:HGNC:5258]	2	1159.57	2318.13	0	61.3	1.85	S5(Phospho): 100	Used	Unique	77.9	56.7	44.7	51.8
High	[K].kMsDDEDDDEEEYGkEEHEk.[E]	N-Term(TMT6plex); K1(TMT6plex); S3(Phospho); K15(TMT6plex); K20(TMT6plex)	FALSE	TRUE	ENSP00000319104.6	ENSP00000319104.6	pep chromosome:GRCh38:17:28662205:28702679:1 gene:ENSG00000109111.15 transcript:ENST00000314616.11 gene_biotype:protein_coding transcript_biotype:protein_coding gene_symbol:SUPT6H description:SPT6 homolog, histone chaperone and transcription elongation factor [Source:HGNC Symbol;Acc:HGNC:11470]	4	864.147	3453.57	0	699	3.7	S3(Phospho): 100	Used	Unique	963.9	827.6	347.7	492.5
High	[R].sPGsPVGEGTGSPPk.[W]	N-Term(TMT6plex); S4(Phospho); K15(TMT6plex)	FALSE	TRUE	ENSP00000264758.6	ENSP00000498269.1; ENSP00000423024.2; ENSP00000381191.2; ENSP00000424143.1; ENSP00000399828.2; ENSP00000348100.3; ENSP00000264758.6; ENSP00000381197.1; ENSP00000421907.2	pep chromosome:GRCh38:4:2844401:2930043:1 gene:ENSG00000087274.17 transcript:ENST00000651918.1 gene_biotype:protein_coding transcript_biotype:protein_coding gene_symbol:ADD1 description:adducin 1 [Source:HGNC Symbol;Acc:HGNC:243]; pep chromosome:GRCh38:4:2843987:2929327:1 gene:ENSG00000087274.17 transcript:ENST00000503455.6 gene_biotype:protein_coding transcript_biotype:protein_coding gene_symbol…	3	631.324	1891.96	18.2773	139.6	4.19	S4(Phospho): 99.99	Used	Unique	133.4	123.1	136.5	133.5
High	[R].rSEAcPcQPDSGsPLPAEEEk.[R]	N-Term(TMT6plex); C5(Carbamidomethyl); C7(Carbamidomethyl); S13(Phospho); K21(TMT6plex)	FALSE	TRUE	ENSP00000322938.3	ENSP00000484041.1; ENSP00000322938.3; ENSP00000366756.3	pep chromosome:GRCh38:CHR_HSCHR8_3_CTG7:143777927:143802386:-1 gene:ENSG00000274287.4 transcript:ENST00000612204.4 gene_biotype:protein_coding transcript_biotype:protein_coding gene_symbol:SCRIB description:scribble planar cell polarity protein [Source:HGNC Symbol;Acc:HGNC:30377]; pep chromosome:GRCh38:8:143790920:143815379:-1 gene:ENSG00000180900.19 transcript:ENST00000320476.7 gene_biotype:prot…	3	961.442	2882.31	0	426.2	5.4	S13(Phospho): 99.78	Used	Unique	484.6	371.9	351.2	400.2
High	[K].sTSAPQMsPGSSDNQSSSPQPAQQk.[L]	N-Term(TMT6plex); S8(Phospho); K25(TMT6plex)	FALSE	TRUE	ENSP00000355343.2	ENSP00000345308.6; ENSP00000271877.8; ENSP00000478447.1; ENSP00000355343.2	pep chromosome:GRCh38:1:154220179:154263505:1 gene:ENSG00000143569.19 transcript:ENST00000343815.10 gene_biotype:protein_coding transcript_biotype:protein_coding gene_symbol:UBAP2L description:ubiquitin associated protein 2 like [Source:HGNC Symbol;Acc:HGNC:29877]; pep chromosome:GRCh38:1:154220849:154271509:1 gene:ENSG00000143569.19 transcript:ENST00000271877.11 gene_biotype:protein_coding trans…	3	1024.14	3070.42	44.2778	241.5	6.18	S8(Phospho): 93.86	Used	Unique	233.6	232.5	208.1	236.8
High	[R].eAANEAGDsSQDEAEDDVk.[Q]	N-Term(TMT6plex); S9(Phospho); K19(TMT6plex)	FALSE	TRUE	ENSP00000492514.2	ENSP00000484648.1; ENSP00000456967.1; ENSP00000492514.2; ENSP00000399254.2; ENSP00000352140.4	pep chromosome:GRCh38:16:22297375:22335101:1 gene:ENSG00000058600.16 transcript:ENST00000615879.4 gene_biotype:protein_coding transcript_biotype:protein_coding gene_symbol:POLR3E description:RNA polymerase III subunit E [Source:HGNC Symbol;Acc:HGNC:30347]; pep chromosome:GRCh38:16:22297411:22333935:1 gene:ENSG00000058600.16 transcript:ENST00000564209.5 gene_biotype:protein_coding transcript_bioty…	3	840.036	2518.09	23.9978	166.5	3.46	S9(Phospho): 50; S10(Phospho): 50	Used	Unique	163	150.2	124.1	191.7
High	[K].qQPVESSEDSSDESDsSSEEEkkPPTk.[A]	N-Term(TMT6plex); S16(Phospho); K22(TMT6plex); K23(TMT6plex); K27(TMT6plex)	FALSE	TRUE	ENSP00000385410.1	ENSP00000359024.5; ENSP00000474710.1; ENSP00000385410.1; ENSP00000475080.1	pep chromosome:GRCh38:10:102152415:102163870:1 gene:ENSG00000166197.16 transcript:ENST00000370007.5 gene_biotype:protein_coding transcript_biotype:protein_coding gene_symbol:NOLC1 description:nucleolar and coiled-body phosphoprotein 1 [Source:HGNC Symbol;Acc:HGNC:15608]; pep chromosome:GRCh38:10:102152176:102163866:1 gene:ENSG00000166197.16 transcript:ENST00000605788.5 gene_biotype:protein_coding…	4	991.483	3962.91	0	351.2	5.56	S17(Phospho): 46.25; S18(Phospho): 46.25	Used	Unique	280.5	306.5	364.1	374.4
High	[R].nWTEDMEGGISsPVk.[K]	N-Term(TMT6plex); S12(Phospho); K15(TMT6plex)	FALSE	TRUE	ENSP00000492983.1	ENSP00000466647.1; ENSP00000396843.2; ENSP00000465655.1; ENSP00000378543.2; ENSP00000465177.1; ENSP00000342194.2; ENSP00000492983.1	pep chromosome:GRCh38:19:3366583:3462900:1 gene:ENSG00000141905.19 transcript:ENST00000590282.5 gene_biotype:protein_coding transcript_biotype:protein_coding gene_symbol:NFIC description:nuclear factor I C [Source:HGNC Symbol;Acc:HGNC:7786]; pep chromosome:GRCh38:19:3366583:3469217:1 gene:ENSG00000141905.19 transcript:ENST00000443272.3 gene_biotype:protein_coding transcript_biotype:protein_coding…	3	730.021	2188.05	38.5067	146.2	4.26	S12(Phospho): 94.78	Used	Unique	192	141.6	110.9	105.9
High	[R].aAkLsEGSQPAEEEEDQETPSR.[N]	N-Term(TMT6plex); K3(TMT6plex); S5(Phospho)	FALSE	TRUE	ENSP00000262710.1	ENSP00000262710.1; ENSP00000474349.1; ENSP00000451328.1; ENSP00000405677.1	pep chromosome:GRCh38:14:23058567:23095614:-1 gene:ENSG00000100813.14 transcript:ENST00000262710.5 gene_biotype:protein_coding transcript_biotype:protein_coding gene_symbol:ACIN1 description:apoptotic chromatin condensation inducer 1 [Source:HGNC Symbol;Acc:HGNC:17066]; pep chromosome:GRCh38:14:23058567:23095153:-1 gene:ENSG00000100813.14 transcript:ENST00000605057.5 gene_biotype:protein_coding t…	3	976.13	2926.37	0	302.1	3.77	S5(Phospho): 99.83	Used	Unique	324.3	326.6	240.1	247
High	[K].rQEMESGITtPPk.[M]	N-Term(TMT6plex); T10(Phospho); K13(TMT6plex)	FALSE	TRUE	ENSP00000351015.4	ENSP00000464678.1; ENSP00000348498.3; ENSP00000351015.4; ENSP00000389907.2	pep chromosome:GRCh38:17:31337817:31381887:1 gene:ENSG00000196712.17 transcript:ENST00000471572.6 gene_biotype:protein_coding transcript_biotype:nonsense_mediated_decay gene_symbol:NF1 description:neurofibromin 1 [Source:HGNC Symbol;Acc:HGNC:7765]; pep chromosome:GRCh38:17:31094927:31377677:1 gene:ENSG00000196712.17 transcript:ENST00000356175.7 gene_biotype:protein_coding transcript_biotype:prote…	3	671.348	2012.03	9.38971	151	3.62	T10(Phospho): 99.82	Used	Unique	157.6	151	122.1	138.6
High	[R].qRsPAPGsPDEEGGAEAPAAGIR.[F]	N-Term(TMT6plex); S3(Phospho); S8(Phospho)	FALSE	TRUE	ENSP00000336775.7	ENSP00000472953.1; ENSP00000453040.1; ENSP00000336775.7	pep chromosome:GRCh38:15:99105080:99135583:1 gene:ENSG00000182253.15 transcript:ENST00000594047.2 gene_biotype:protein_coding transcript_biotype:protein_coding gene_symbol:SYNM description:synemin [Source:HGNC Symbol;Acc:HGNC:24466]; pep chromosome:GRCh38:15:99098217:99135593:1 gene:ENSG00000182253.15 transcript:ENST00000560674.5 gene_biotype:protein_coding transcript_biotype:protein_coding gene_…	3	870.395	2609.17	39.5019	317.1	4.78	S3(Phospho): 100; S8(Phospho): 100	Used	Unique	332	307.1	262.2	294.6
High	[K].eHYPVSSPSsPSPPAQPGGVSR.[N]	N-Term(TMT6plex); S10(Phospho)	FALSE	TRUE	ENSP00000351416.4	ENSP00000351416.4; ENSP00000427151.2; ENSP00000453434.1; ENSP00000332265.6	pep chromosome:GRCh38:4:73073376:73258798:-1 gene:ENSG00000132466.19 transcript:ENST00000358602.9 gene_biotype:protein_coding transcript_biotype:protein_coding gene_symbol:ANKRD17 description:ankyrin repeat domain 17 [Source:HGNC Symbol;Acc:HGNC:23575]; pep chromosome:GRCh38:4:73075686:73223114:-1 gene:ENSG00000132466.19 transcript:ENST00000509867.6 gene_biotype:protein_coding transcript_biotype:…	3	843.741	2529.21	14.8215	83.2	4.49	S10(Phospho): 98.98	Used	Unique	101.6	87.6	58.4	65.8
High	[K].vPDEEENEEsDNEk.[E]	N-Term(TMT6plex); S10(Phospho); K14(TMT6plex)	FALSE	TRUE	ENSP00000411532.1	ENSP00000411532.1	pep chromosome:GRCh38:17:40388525:40417896:-1 gene:ENSG00000131747.15 transcript:ENST00000423485.6 gene_biotype:protein_coding transcript_biotype:protein_coding gene_symbol:TOP2A description:DNA topoisomerase II alpha [Source:HGNC Symbol;Acc:HGNC:11989]	2	1100.98	2200.96	0	44.7	3.91	S10(Phospho): 100	Used	Unique	82.7	50.2	16.1	18.7
High	[R].gHTAsESDEQQWPEEk.[R]	N-Term(TMT6plex); S5(Phospho); K16(TMT6plex)	FALSE	TRUE	ENSP00000313851.10	ENSP00000407005.1; ENSP00000401619.1; ENSP00000313851.10	pep chromosome:GRCh38:13:32758169:32770546:1 gene:ENSG00000083642.19 transcript:ENST00000447833.1 gene_biotype:protein_coding transcript_biotype:protein_coding gene_symbol:PDS5B description:PDS5 cohesin associated factor B [Source:HGNC Symbol;Acc:HGNC:20418]; pep chromosome:GRCh38:13:32586548:32775908:1 gene:ENSG00000083642.19 transcript:ENST00000450460.5 gene_biotype:protein_coding transcript_bi…	3	799.366	2396.08	13.2633	208.4	4.21	T3(Phospho): 88.97	Used	Unique	253.6	221.4	143.3	166.8
High	[R].sRPTsEGsDIESTEPQk.[Q]	N-Term(TMT6plex); S5(Phospho); S8(Phospho); K17(TMT6plex)	FALSE	TRUE	ENSP00000422626.1	ENSP00000422626.1; ENSP00000426376.1; ENSP00000499190.1; ENSP00000421541.1	pep chromosome:GRCh38:4:112637126:112657586:1 gene:ENSG00000174720.16 transcript:ENST00000509061.5 gene_biotype:protein_coding transcript_biotype:protein_coding gene_symbol:LARP7 description:La ribonucleoprotein domain family member 7 [Source:HGNC Symbol;Acc:HGNC:24912]; pep chromosome:GRCh38:4:112647211:112654113:1 gene:ENSG00000174720.16 transcript:ENST00000511529.1 gene_biotype:protein_coding …	3	822.714	2466.13	28.5987	359.4	3.73	T4(Phospho): 99.97; S5(Phospho): 100	Used	Unique	375.9	340.2	299.2	340.2
High	[R].aksVEDDAEGHLIYHVGDWLQER.[Y]	N-Term(TMT6plex); K2(TMT6plex); S3(Phospho)	FALSE	TRUE	ENSP00000460443.1	ENSP00000354856.5; ENSP00000458788.1; ENSP00000460443.1	pep chromosome:GRCh38:1:155262868:155273287:-1 gene:ENSG00000176444.19 transcript:ENST00000361168.9 gene_biotype:protein_coding transcript_biotype:protein_coding gene_symbol:CLK2 description:CDC like kinase 2 [Source:HGNC Symbol;Acc:HGNC:2069]; pep chromosome:GRCh38:CHR_HSCHR1_2_CTG31:155278278:155288886:-1 gene:ENSG00000261893.5 transcript:ENST00000576584.1 gene_biotype:protein_coding transcript…	4	802.151	3205.58	11.5523	62.7	4.85	S3(Phospho): 100	Used	Unique	69.6	64.9	49.2	52.5
High	[R].sTSADSASSSDTsRsR.[S]	N-Term(TMT6plex); S13(Phospho); S15(Phospho)	FALSE	TRUE	ENSP00000301740.8	ENSP00000487247.1; ENSP00000458647.1; ENSP00000301740.8; ENSP00000461181.1; ENSP00000484503.1; ENSP00000458870.1	pep chromosome:GRCh38:16:2752675:2771410:1 gene:ENSG00000167978.17 transcript:ENST00000630499.2 gene_biotype:protein_coding transcript_biotype:protein_coding gene_symbol:SRRM2 description:serine/arginine repetitive matrix 2 [Source:HGNC Symbol;Acc:HGNC:16639]; pep chromosome:GRCh38:16:2752716:2763501:1 gene:ENSG00000167978.17 transcript:ENST00000571378.5 gene_biotype:protein_coding transcript_bio…	2	995.906	1990.8	0	328.2	1.89	T12(Phospho): 91.18; S15(Phospho): 99.31	Used	Unique	373.4	371.2	288.5	200.7
High	[R].gGGGGQDNGLEGLGNDsR.[D]	N-Term(TMT6plex); S17(Phospho)	FALSE	TRUE	ENSP00000472998.1	ENSP00000472998.1; ENSP00000221448.5	pep chromosome:GRCh38:19:49085451:49108604:1 gene:ENSG00000104852.15 transcript:ENST00000598441.6 gene_biotype:protein_coding transcript_biotype:protein_coding gene_symbol:SNRNP70 description:small nuclear ribonucleoprotein U1 subunit 70 [Source:HGNC Symbol;Acc:HGNC:11150]; pep chromosome:GRCh38:19:49085451:49108563:1 gene:ENSG00000104852.15 transcript:ENST00000221448.9 gene_biotype:protein_codin…	2	984.937	1968.87	24.4889	226.7	3.35	S17(Phospho): 100	Used	Unique	144.9	115.7	359.8	235
High	[R].atSPEAGGGGGALk.[A]	N-Term(TMT6plex); T2(Phospho); K14(TMT6plex)	FALSE	TRUE	ENSP00000382423.3	ENSP00000382423.3	pep chromosome:GRCh38:5:56815549:56896152:1 gene:ENSG00000095015.6 transcript:ENST00000399503.4 gene_biotype:protein_coding transcript_biotype:protein_coding gene_symbol:MAP3K1 description:mitogen-activated protein kinase kinase kinase 1 [Source:HGNC Symbol;Acc:HGNC:6848]	2	855.947	1710.89	0	304.8	2.93	S3(Phospho): 90.59	Used	Unique	306.9	276.1	276.4	290.4
High	[K].sPDEATAADQEsEDDLSASR.[T]	N-Term(TMT6plex); S12(Phospho)	FALSE	TRUE	ENSP00000486285.1	ENSP00000469365.1; ENSP00000486285.1; ENSP00000322926.6	pep chromosome:GRCh38:13:98431081:98440796:1 gene:ENSG00000152767.17 transcript:ENST00000596256.1 gene_biotype:protein_coding transcript_biotype:protein_coding gene_symbol:FARP1 description:FERM, ARH/RhoGEF and pleckstrin domain protein 1 [Source:HGNC Symbol;Acc:HGNC:3591]; pep chromosome:GRCh38:13:98143098:98449771:1 gene:ENSG00000152767.17 transcript:ENST00000627049.2 gene_biotype:protein_codin…	3	801.675	2403.01	26.0052	53.4	5.07	S12(Phospho): 99.5	Used	Unique	48	38.4	67	48.1
High	[R].tLRESDSAEGDEAEsPEQQVR.[K]	N-Term(TMT6plex); T1(Phospho); S15(Phospho)	FALSE	TRUE	ENSP00000362727.2	ENSP00000362727.2	pep chromosome:GRCh38:9:123379654:123930107:-1 gene:ENSG00000119522.16 transcript:ENST00000373624.6 gene_biotype:protein_coding transcript_biotype:protein_coding gene_symbol:DENND1A description:DENN domain containing 1A [Source:HGNC Symbol;Acc:HGNC:29324]	3	908.057	2722.16	26.2601	183.5	4.86	S5(Phospho): 99.99; S15(Phospho): 100	Used	Unique	206.5	160.8	164.9	159.2
High	[R].nAPHPDDDDScsINsDPEAk.[C]	N-Term(TMT6plex); C11(Carbamidomethyl); S12(Phospho); S15(Phospho); K20(TMT6plex)	FALSE	TRUE	ENSP00000427211.1	ENSP00000427307.1; ENSP00000295974.8; ENSP00000421539.1; ENSP00000427211.1; ENSP00000426018.1	pep chromosome:GRCh38:4:40815313:41014385:-1 gene:ENSG00000163697.17 transcript:ENST00000513611.5 gene_biotype:protein_coding transcript_biotype:protein_coding gene_symbol:APBB2 description:amyloid beta precursor protein binding family B member 2 [Source:HGNC Symbol;Acc:HGNC:582]; pep chromosome:GRCh38:4:40810027:41214618:-1 gene:ENSG00000163697.17 transcript:ENST00000295974.12 gene_biotype:prote…	3	934.718	2802.14	0	168.5	4.57	S12(Phospho): 100; S15(Phospho): 100	Used	Unique	177.3	164.8	135.7	157.5
High	[K].sADGsAPAGEGEGVTLQR.[N]	N-Term(TMT6plex); S5(Phospho)	FALSE	TRUE	ENSP00000261622.4	ENSP00000261622.4	pep chromosome:GRCh38:16:87830023:87869507:-1 gene:ENSG00000103257.9 transcript:ENST00000261622.5 gene_biotype:protein_coding transcript_biotype:protein_coding gene_symbol:SLC7A5 description:solute carrier family 7 member 5 [Source:HGNC Symbol;Acc:HGNC:11063]	3	670.985	2010.94	18.7462	175	4.83	S1(Phospho): 50; S5(Phospho): 50	Used	Unique	172.8	159.2	172.9	154.7
High	[R].sPSVSSPEPAEk.[S]	N-Term(TMT6plex); S1(Phospho); K12(TMT6plex)	FALSE	TRUE	ENSP00000301740.8	ENSP00000301740.8	pep chromosome:GRCh38:16:2752638:2771412:1 gene:ENSG00000167978.17 transcript:ENST00000301740.13 gene_biotype:protein_coding transcript_biotype:protein_coding gene_symbol:SRRM2 description:serine/arginine repetitive matrix 2 [Source:HGNC Symbol;Acc:HGNC:16639]	2	876.946	1752.88	17.7192	312.2	2.99	S1(Phospho): 99.57	Used	Unique	406.7	367.6	202.5	197.6
High	[K].ekDENLHEPPSSDDMksDDESSQk.[D]	N-Term(TMT6plex); K2(TMT6plex); K16(TMT6plex); S17(Phospho); K24(TMT6plex)	FALSE	TRUE	ENSP00000331057.5	ENSP00000454102.1; ENSP00000444696.1; ENSP00000440017.1; ENSP00000453876.1; ENSP00000342459.3; ENSP00000453264.1; ENSP00000453737.1; ENSP00000331057.5	pep chromosome:GRCh38:15:57248041:57286644:1 gene:ENSG00000140262.17 transcript:ENST00000559703.1 gene_biotype:protein_coding transcript_biotype:protein_coding gene_symbol:TCF12 description:transcription factor 12 [Source:HGNC Symbol;Acc:HGNC:11623]; pep chromosome:GRCh38:15:57219435:57286257:1 gene:ENSG00000140262.17 transcript:ENST00000537840.5 gene_biotype:protein_coding transcript_biotype:pro…	5	749.561	3743.78	12.9854	436.3	3.81	S17(Phospho): 94.91	Used	Unique	444.3	427.2	334.3	440.6
High	[R].vNDAEPGsPEAPQGk.[R]	N-Term(TMT6plex); S8(Phospho); K15(TMT6plex)	FALSE	TRUE	ENSP00000500171.1	ENSP00000500171.1	pep chromosome:GRCh38:CHR_HG2246_HG2248_HG2276_PATCH:132136594:132144319:-1 gene:ENSG00000288503.1 transcript:ENST00000673535.1 gene_biotype:protein_coding transcript_biotype:protein_coding gene_symbol:DDX51 description:DEAD-box helicase 51 [Source:HGNC Symbol;Acc:HGNC:20082]	2	1017.5	2034	18.9495	297.8	3.77	S8(Phospho): 100	Used	Unique	387.3	342.2	184.3	206.9
High	[K].eGQPSPADEkGNDsDGEGESDDPEk.[K]	N-Term(TMT6plex); K10(TMT6plex); S14(Phospho); K25(TMT6plex)	FALSE	TRUE	ENSP00000238497.4	ENSP00000238497.4; ENSP00000465846.1	pep chromosome:GRCh38:18:63389190:63422476:-1 gene:ENSG00000119541.10 transcript:ENST00000238497.10 gene_biotype:protein_coding transcript_biotype:protein_coding gene_symbol:VPS4B description:vacuolar protein sorting 4 homolog B [Source:HGNC Symbol;Acc:HGNC:10895]; pep chromosome:GRCh38:18:63407376:63422390:-1 gene:ENSG00000119541.10 transcript:ENST00000591519.1 gene_biotype:protein_coding transc…	3	1119.5	3356.49	0	214.8	4	S14(Phospho): 100	Used	Unique	205	202	194.4	208.9
High	[R].nSSsPVsPASVPGQR.[R]	N-Term(TMT6plex); S4(Phospho); S7(Phospho)	FALSE	TRUE	ENSP00000238647.3	ENSP00000238647.3	pep chromosome:GRCh38:14:77024543:77028708:-1 gene:ENSG00000119669.5 transcript:ENST00000238647.5 gene_biotype:protein_coding transcript_biotype:protein_coding gene_symbol:IRF2BPL description:interferon regulatory factor 2 binding protein like [Source:HGNC Symbol;Acc:HGNC:14282]	2	929.919	1858.83	30.9526	246.3	3.02	S3(Phospho): 49.87; S4(Phospho): 49.87; S7(Phospho): 99.96	Used	Unique	276.1	236.9	197.6	218.1
High	[K].aEAPSSPDVAPAGkEDsPSASGR.[V]	N-Term(TMT6plex); K14(TMT6plex); S17(Phospho)	FALSE	TRUE	ENSP00000264555.5	ENSP00000388589.2; ENSP00000431870.1; ENSP00000488293.1; ENSP00000435360.1; ENSP00000483129.1; ENSP00000410626.2; ENSP00000487848.1; ENSP00000488773.1; ENSP00000487908.1; ENSP00000264555.5	pep chromosome:GRCh38:11:576521:611964:1 gene:ENSG00000070047.12 transcript:ENST00000413872.6 gene_biotype:protein_coding transcript_biotype:protein_coding gene_symbol:PHRF1 description:PHD and ring finger domains 1 [Source:HGNC Symbol;Acc:HGNC:24351]; pep chromosome:GRCh38:11:576521:611964:1 gene:ENSG00000070047.12 transcript:ENST00000533464.5 gene_biotype:protein_coding transcript_biotype:prote…	3	907.777	2721.32	0	295.3	4.43	S17(Phospho): 99.91	Used	Unique	307.5	299.6	234.5	271.7
High	[K].eGQPSPADEkGNDsDGEGESDDPEk.[K]	N-Term(TMT6plex); K10(TMT6plex); S14(Phospho); K25(TMT6plex)	FALSE	TRUE	ENSP00000238497.4	ENSP00000238497.4; ENSP00000465846.1	pep chromosome:GRCh38:18:63389190:63422476:-1 gene:ENSG00000119541.10 transcript:ENST00000238497.10 gene_biotype:protein_coding transcript_biotype:protein_coding gene_symbol:VPS4B description:vacuolar protein sorting 4 homolog B [Source:HGNC Symbol;Acc:HGNC:10895]; pep chromosome:GRCh38:18:63407376:63422390:-1 gene:ENSG00000119541.10 transcript:ENST00000591519.1 gene_biotype:protein_coding transc…	4	839.879	3356.49	0	115.6	4.56	S14(Phospho): 100	Used	Unique	125.1	117	85.8	108.1
High	[R].tEQDHYETDYTTGGEscDELEEDWIR.[E]	N-Term(TMT6plex); S16(Phospho); C17(Carbamidomethyl)	FALSE	TRUE	ENSP00000379719.2	ENSP00000480303.1; ENSP00000445940.1; ENSP00000379719.2	pep chromosome:GRCh38:CHR_HSCHR5_2_CTG1_1:69492007:69556424:1 gene:ENSG00000273814.4 transcript:ENST00000615870.4 gene_biotype:protein_coding transcript_biotype:protein_coding gene_symbol:OCLN description:occludin [Source:HGNC Symbol;Acc:HGNC:8104]; pep chromosome:GRCh38:5:69504177:69558104:1 gene:ENSG00000197822.11 transcript:ENST00000538151.2 gene_biotype:protein_coding transcript_biotype:prote…	3	1163.14	3487.4	0	50.8	8.97	S16(Phospho): 100	Used	Unique	52.9	34.5	49.9	54.6
High	[R].eVLTPTSTsDNETR.[D]	N-Term(TMT6plex); S9(Phospho)	FALSE	TRUE	ENSP00000381577.2	ENSP00000398960.1; ENSP00000381577.2; ENSP00000398489.1	pep chromosome:GRCh38:2:61187463:61241614:-1 gene:ENSG00000115464.15 transcript:ENST00000411912.5 gene_biotype:protein_coding transcript_biotype:protein_coding gene_symbol:USP34 description:ubiquitin specific peptidase 34 [Source:HGNC Symbol;Acc:HGNC:20066]; pep chromosome:GRCh38:2:61187463:61471087:-1 gene:ENSG00000115464.15 transcript:ENST00000398571.7 gene_biotype:protein_coding transcript_bio…	3	620.294	1858.87	38.0489	219.7	4.44	S9(Phospho): 91.5	Used	Unique	257.8	231.8	161.1	176.9
High	[R].rGsLEMSSDGEPLSR.[M]	N-Term(TMT6plex); S3(Phospho)	FALSE	TRUE	ENSP00000381840.3	ENSP00000266508.9; ENSP00000381840.3	pep chromosome:GRCh38:12:19439492:19522227:1 gene:ENSG00000139154.15 transcript:ENST00000266508.14 gene_biotype:protein_coding transcript_biotype:protein_coding gene_symbol:AEBP2 description:AE binding protein 2 [Source:HGNC Symbol;Acc:HGNC:24051]; pep chromosome:GRCh38:12:19439674:19522239:1 gene:ENSG00000139154.15 transcript:ENST00000398864.7 gene_biotype:protein_coding transcript_biotype:prote…	3	643.97	1929.9	17.2072	449.4	3.58	S3(Phospho): 100	Used	Unique	454.2	413.2	399.9	427.4
High	[K].gFGFGQGAGALVHsE.[-]	N-Term(TMT6plex); S14(Phospho)	FALSE	TRUE	ENSP00000434147.1	ENSP00000436491.1; ENSP00000434147.1	pep chromosome:GRCh38:1:201484677:201507123:-1 gene:ENSG00000159176.14 transcript:ENST00000526723.5 gene_biotype:protein_coding transcript_biotype:protein_coding gene_symbol:CSRP1 description:cysteine and glycine rich protein 1 [Source:HGNC Symbol;Acc:HGNC:2469]; pep chromosome:GRCh38:1:201483979:201496573:-1 gene:ENSG00000159176.14 transcript:ENST00000532460.5 gene_biotype:protein_coding transcr…	3	581.608	1742.81	5.19905	128.3	5.24	S14(Phospho): 100	Used	Unique	147.4	132	80.2	124.4
High	[R].sYsSPDITQAIQEEEk.[R]	N-Term(TMT6plex); S3(Phospho); K16(TMT6plex)	FALSE	TRUE	ENSP00000302239.4	ENSP00000302239.4; ENSP00000412682.3	pep chromosome:GRCh38:15:50424405:50514421:1 gene:ENSG00000138592.14 transcript:ENST00000307179.9 gene_biotype:protein_coding transcript_biotype:protein_coding gene_symbol:USP8 description:ubiquitin specific peptidase 8 [Source:HGNC Symbol;Acc:HGNC:12631]; pep chromosome:GRCh38:15:50424387:50499415:1 gene:ENSG00000138592.14 transcript:ENST00000425032.7 gene_biotype:protein_coding transcript_bioty…	2	1182.08	2363.15	11.4941	45.8	4.29	S3(Phospho): 45.23; S4(Phospho): 45.23	Used	Unique	43	44.8	40.4	44.6
High	[R].lIHGEDsDsEGEEEGR.[G]	N-Term(TMT6plex); S7(Phospho); S9(Phospho)	FALSE	TRUE	ENSP00000323687.6	ENSP00000323687.6	pep chromosome:GRCh38:17:76389456:76453152:-1 gene:ENSG00000175931.13 transcript:ENST00000319380.12 gene_biotype:protein_coding transcript_biotype:protein_coding gene_symbol:UBE2O description:ubiquitin conjugating enzyme E2 O [Source:HGNC Symbol;Acc:HGNC:29554]	3	716.619	2147.84	3.13015	223.1	3.8	S7(Phospho): 100; S9(Phospho): 100	Used	Unique	258.3	221.9	155.2	205.8
High	[K].aADPPAENSsAPEAEQGGAE.[-]	N-Term(TMT6plex); S10(Phospho)	FALSE	TRUE	ENSP00000389639.1	ENSP00000389639.1; ENSP00000361626.3	pep chromosome:GRCh38:1:42682987:42702349:1 gene:ENSG00000065978.19 transcript:ENST00000436427.1 gene_biotype:protein_coding transcript_biotype:protein_coding gene_symbol:YBX1 description:Y-box binding protein 1 [Source:HGNC Symbol;Acc:HGNC:8014]; pep chromosome:GRCh38:1:42682418:42703805:1 gene:ENSG00000065978.19 transcript:ENST00000321358.12 gene_biotype:protein_coding transcript_biotype:protei…	2	1103.97	2206.93	0	41.3	5.1	S10(Phospho): 99.61	Used	Unique	48.2	39.4	27.3	41.1
High	[R].sTSADSASSSDtSR.[S]	N-Term(TMT6plex); T12(Phospho)	FALSE	TRUE	ENSP00000301740.8	ENSP00000487247.1; ENSP00000458647.1; ENSP00000301740.8; ENSP00000461181.1; ENSP00000484503.1; ENSP00000458870.1	pep chromosome:GRCh38:16:2752675:2771410:1 gene:ENSG00000167978.17 transcript:ENST00000630499.2 gene_biotype:protein_coding transcript_biotype:protein_coding gene_symbol:SRRM2 description:serine/arginine repetitive matrix 2 [Source:HGNC Symbol;Acc:HGNC:16639]; pep chromosome:GRCh38:16:2752716:2763501:1 gene:ENSG00000167978.17 transcript:ENST00000571378.5 gene_biotype:protein_coding transcript_bio…	2	834.354	1667.7	0	545.8	2.32	S13(Phospho): 94.52	Used	Unique	667.3	642.8	381.6	361.7
High	[K].kGGsWIQEINVAEk.[N]	N-Term(TMT6plex); K1(TMT6plex); S4(Phospho); K14(TMT6plex)	FALSE	TRUE	ENSP00000313420.3	ENSP00000345182.4; ENSP00000313420.3	pep chromosome:GRCh38:8:47773735:47960178:-1 gene:ENSG00000253729.7 transcript:ENST00000338368.7 gene_biotype:protein_coding transcript_biotype:protein_coding gene_symbol:PRKDC description:protein kinase, DNA-activated, catalytic subunit [Source:HGNC Symbol;Acc:HGNC:9413]; pep chromosome:GRCh38:8:47773108:47960183:-1 gene:ENSG00000253729.7 transcript:ENST00000314191.6 gene_biotype:protein_coding …	3	776.099	2326.28	9.50292	90.8	2.74	S4(Phospho): 100	Used	Unique	74.9	85.4	90.9	91.2
High	[K].qPATPTAAEssEGEGEEGDDGGETESR.[E]	N-Term(TMT6plex); S10(Phospho); S11(Phospho)	FALSE	TRUE	ENSP00000477551.1	ENSP00000477551.1; ENSP00000370148.4	pep chromosome:GRCh38:6:2765432:2785744:1 gene:ENSG00000124535.16 transcript:ENST00000618555.4 gene_biotype:protein_coding transcript_biotype:protein_coding gene_symbol:WRNIP1 description:WRN helicase interacting protein 1 [Source:HGNC Symbol;Acc:HGNC:20876]; pep chromosome:GRCh38:6:2765414:2785745:1 gene:ENSG00000124535.16 transcript:ENST00000380771.8 gene_biotype:protein_coding transcript_bioty…	3	1028.07	3082.19	40.735	198.1	7.57	S10(Phospho): 100; S11(Phospho): 100	Used	Unique	238.4	217.8	130.7	159.5
High	[R].rSEAcPcQPDSGsPLPAEEEk.[R]	N-Term(TMT6plex); C5(Carbamidomethyl); C7(Carbamidomethyl); S13(Phospho); K21(TMT6plex)	FALSE	TRUE	ENSP00000322938.3	ENSP00000484041.1; ENSP00000322938.3; ENSP00000366756.3	pep chromosome:GRCh38:CHR_HSCHR8_3_CTG7:143777927:143802386:-1 gene:ENSG00000274287.4 transcript:ENST00000612204.4 gene_biotype:protein_coding transcript_biotype:protein_coding gene_symbol:SCRIB description:scribble planar cell polarity protein [Source:HGNC Symbol;Acc:HGNC:30377]; pep chromosome:GRCh38:8:143790920:143815379:-1 gene:ENSG00000180900.19 transcript:ENST00000320476.7 gene_biotype:prot…	4	721.335	2882.32	25.393	131.9	3.4	S13(Phospho): 88.82	Used	Unique	145	122.9	110.7	118.7
High	[R].sRPTsEGsDIESTEPQk.[Q]	N-Term(TMT6plex); S5(Phospho); S8(Phospho); K17(TMT6plex)	FALSE	TRUE	ENSP00000422626.1	ENSP00000422626.1; ENSP00000426376.1; ENSP00000499190.1; ENSP00000421541.1	pep chromosome:GRCh38:4:112637126:112657586:1 gene:ENSG00000174720.16 transcript:ENST00000509061.5 gene_biotype:protein_coding transcript_biotype:protein_coding gene_symbol:LARP7 description:La ribonucleoprotein domain family member 7 [Source:HGNC Symbol;Acc:HGNC:24912]; pep chromosome:GRCh38:4:112647211:112654113:1 gene:ENSG00000174720.16 transcript:ENST00000511529.1 gene_biotype:protein_coding …	2	1233.57	2466.13	0	26.1	3.38	T4(Phospho): 99.64; S5(Phospho): 99.61	Used	Unique	27.9	27.1	18.4	25.2
High	[R].nSNSNsDsDEDEQR.[K]	N-Term(TMT6plex); S6(Phospho); S8(Phospho)	FALSE	TRUE	ENSP00000355013.2	ENSP00000355013.2	pep chromosome:GRCh38:11:10751246:10779746:1 gene:ENSG00000198730.9 transcript:ENST00000361367.7 gene_biotype:protein_coding transcript_biotype:protein_coding gene_symbol:CTR9 description:CTR9 homolog, Paf1/RNA polymerase II complex component [Source:HGNC Symbol;Acc:HGNC:16850]	2	993.354	1985.7	0	208.8	4.17	S6(Phospho): 100; S8(Phospho): 100	Used	Unique	260.8	221.1	145.6	158.9
High	[R].aAGGGAGSsEDDAQSR.[R]	N-Term(TMT6plex); S9(Phospho)	FALSE	TRUE	ENSP00000265070.6	ENSP00000426752.1; ENSP00000265070.6	pep chromosome:GRCh38:5:32126367:32174302:-1 gene:ENSG00000113384.14 transcript:ENST00000503610.5 gene_biotype:protein_coding transcript_biotype:nonsense_mediated_decay gene_symbol:GOLPH3 description:golgi phosphoprotein 3 [Source:HGNC Symbol;Acc:HGNC:15452]; pep chromosome:GRCh38:5:32124716:32174319:-1 gene:ENSG00000113384.14 transcript:ENST00000265070.7 gene_biotype:protein_coding transcript_bi…	2	872.873	1744.74	0	296.8	3.04	S9(Phospho): 91.97	Used	Unique	297.5	264.7	266.3	291.2
High	[K].nSQEDsEDsEDkDVk.[T]	N-Term(TMT6plex); S6(Phospho); S9(Phospho); K12(TMT6plex); K15(TMT6plex)	FALSE	TRUE	ENSP00000356110.4	ENSP00000356110.4	pep chromosome:GRCh38:1:205712822:205750182:-1 gene:ENSG00000069275.13 transcript:ENST00000367142.5 gene_biotype:protein_coding transcript_biotype:protein_coding gene_symbol:NUCKS1 description:nuclear casein kinase and cyclin dependent kinase substrate 1 [Source:HGNC Symbol;Acc:HGNC:29923]	4	643.788	2572.13	0	279.4	3.91	S2(Phospho): 100; S9(Phospho): 99.98	Used	Unique	275.8	225.6	274.7	278.3
High	[R].sSGsPYGGGYGSGGGSGGYGSR.[R]	N-Term(TMT6plex); S4(Phospho)	FALSE	TRUE	ENSP00000376309.2	ENSP00000376309.2; ENSP00000408487.1; ENSP00000400688.2	pep chromosome:GRCh38:2:177212563:177220085:1 gene:ENSG00000170144.20 transcript:ENST00000392524.6 gene_biotype:protein_coding transcript_biotype:protein_coding gene_symbol:HNRNPA3 description:heterogeneous nuclear ribonucleoprotein A3 [Source:HGNC Symbol;Acc:HGNC:24941]; pep chromosome:GRCh38:2:177212749:177223958:1 gene:ENSG00000170144.20 transcript:ENST00000411529.6 gene_biotype:protein_coding…	2	1110.46	2219.92	32.1359	115.1	4.12	S4(Phospho): 99.66	Used	Unique	120.5	101.6	124.7	86.5
High	[R].sSGsPYGGGYGSGGGSGGYGSR.[R]	N-Term(TMT6plex); S4(Phospho)	FALSE	TRUE	ENSP00000376309.2	ENSP00000376309.2; ENSP00000408487.1; ENSP00000400688.2	pep chromosome:GRCh38:2:177212563:177220085:1 gene:ENSG00000170144.20 transcript:ENST00000392524.6 gene_biotype:protein_coding transcript_biotype:protein_coding gene_symbol:HNRNPA3 description:heterogeneous nuclear ribonucleoprotein A3 [Source:HGNC Symbol;Acc:HGNC:24941]; pep chromosome:GRCh38:2:177212749:177223958:1 gene:ENSG00000170144.20 transcript:ENST00000411529.6 gene_biotype:protein_coding…	3	740.644	2219.92	37.7698	377.3	4.67	S4(Phospho): 46.16; Y6(Phospho): 46.16	Used	Unique	401.7	357.6	304.1	359.9
High	[R].gLYDGPVcEVSVtPk.[T]	N-Term(TMT6plex); C8(Carbamidomethyl); T13(Phospho); K15(TMT6plex)	FALSE	TRUE	ENSP00000427985.2	ENSP00000309539.5; ENSP00000431117.1; ENSP00000427985.2	pep chromosome:GRCh38:8:26577843:26658178:1 gene:ENSG00000092964.18 transcript:ENST00000311151.9 gene_biotype:protein_coding transcript_biotype:protein_coding gene_symbol:DPYSL2 description:dihydropyrimidinase like 2 [Source:HGNC Symbol;Acc:HGNC:3014]; pep chromosome:GRCh38:8:26578405:26656027:1 gene:ENSG00000092964.18 transcript:ENST00000523027.1 gene_biotype:protein_coding transcript_biotype:pr…	2	1080.05	2159.09	0	125.2	3.64	T13(Phospho): 100	Used	Unique	148.5	128	74.8	121.2
High	[R].rGsLSNAGDPEIVk.[S]	N-Term(TMT6plex); S3(Phospho); K14(TMT6plex)	FALSE	TRUE	ENSP00000346890.7	ENSP00000346890.7; ENSP00000442262.2; ENSP00000262679.8	pep chromosome:GRCh38:1:51789191:51878805:-1 gene:ENSG00000078618.21 transcript:ENST00000354831.11 gene_biotype:protein_coding transcript_biotype:protein_coding gene_symbol:NRDC description:nardilysin convertase [Source:HGNC Symbol;Acc:HGNC:7995]; pep chromosome:GRCh38:1:51789196:51878937:-1 gene:ENSG00000078618.21 transcript:ENST00000544028.5 gene_biotype:protein_coding transcript_biotype:protei…	3	661.022	1981.05	11.0105	259.5	3.49	S3(Phospho): 99.74	Used	Unique	293.4	289.5	156.8	239.1
High	[R].ekFPEFcSSPsPPVEVk.[I]	N-Term(TMT6plex); K2(TMT6plex); C7(Carbamidomethyl); S11(Phospho); K17(TMT6plex)	FALSE	TRUE	ENSP00000318641.2	ENSP00000318641.2; ENSP00000425437.1	pep chromosome:GRCh38:1:153728050:153774808:1 gene:ENSG00000143624.14 transcript:ENST00000318967.7 gene_biotype:protein_coding transcript_biotype:protein_coding gene_symbol:INTS3 description:integrator complex subunit 3 [Source:HGNC Symbol;Acc:HGNC:26153]; pep chromosome:GRCh38:1:153750854:153773728:1 gene:ENSG00000143624.14 transcript:ENST00000512605.4 gene_biotype:protein_coding transcript_biot…	3	911.141	2731.41	13.1368	265.3	4.33	S11(Phospho): 100	Used	Unique	229.3	239.4	274.5	257.1
High	[R].sASsDTSEELNSQDSPPk.[Q]	N-Term(TMT6plex); S4(Phospho); K18(TMT6plex)	FALSE	TRUE	ENSP00000262613.5	ENSP00000262613.5; ENSP00000464321.1; ENSP00000464982.1	pep chromosome:GRCh38:17:74748628:74769353:1 gene:ENSG00000109062.12 transcript:ENST00000262613.10 gene_biotype:protein_coding transcript_biotype:protein_coding gene_symbol:SLC9A3R1 description:SLC9A3 regulator 1 [Source:HGNC Symbol;Acc:HGNC:11075]; pep chromosome:GRCh38:17:74748652:74768582:1 gene:ENSG00000109062.12 transcript:ENST00000583369.5 gene_biotype:protein_coding transcript_biotype:prot…	3	806.375	2417.11	12.1365	157.7	5.55	S4(Phospho): 77.33	Used	Unique	121.3	129.5	173.5	170.8
High	[K].gFEEEHkDSDDDSsDDEQEk.[K]	N-Term(TMT6plex); K7(TMT6plex); S14(Phospho); K20(TMT6plex)	FALSE	TRUE	ENSP00000318861.6	ENSP00000432655.1; ENSP00000318861.6	pep chromosome:GRCh38:11:66052331:66069308:1 gene:ENSG00000087365.16 transcript:ENST00000528302.5 gene_biotype:protein_coding transcript_biotype:protein_coding gene_symbol:SF3B2 description:splicing factor 3b subunit 2 [Source:HGNC Symbol;Acc:HGNC:10769]; pep chromosome:GRCh38:11:66052364:66069308:1 gene:ENSG00000087365.16 transcript:ENST00000322535.11 gene_biotype:protein_coding transcript_bioty…	4	777.84	3108.34	0	450.6	3.62	S13(Phospho): 98.27	Used	Unique	464.6	363.1	476.6	393.9
High	[K].kPATPAEDDEDDDIDLFGsDNEEEDkEAAQLR.[E]	N-Term(TMT6plex); K1(TMT6plex); S19(Phospho); K26(TMT6plex)	FALSE	TRUE	ENSP00000434070.1	ENSP00000434872.1; ENSP00000432429.1; ENSP00000431460.1; ENSP00000488233.1; ENSP00000436507.1; ENSP00000477608.1; ENSP00000434448.1; ENSP00000487745.1; ENSP00000434070.1; ENSP00000478271.1; ENSP00000435117.1; ENSP00000431763.1	pep chromosome:GRCh38:8:143579728:143597744:-1 gene:ENSG00000104529.17 transcript:ENST00000529272.5 gene_biotype:protein_coding transcript_biotype:protein_coding gene_symbol:EEF1D description:eukaryotic translation elongation factor 1 delta [Source:HGNC Symbol;Acc:HGNC:3211]; pep chromosome:GRCh38:8:143579729:143597400:-1 gene:ENSG00000104529.17 transcript:ENST00000531621.5 gene_biotype:protein_c…	3	1449.01	4345.02	7.87428	37.5	5.14	S19(Phospho): 100	Used	Unique	40.4	39.2	22	39.8
High	[R].kPsPEPEGEVGPPk.[I]	N-Term(TMT6plex); K1(TMT6plex); S3(Phospho); K14(TMT6plex)	FALSE	TRUE	ENSP00000355568.3	ENSP00000355569.3; ENSP00000355568.3	pep chromosome:GRCh38:1:234604269:234609525:-1 gene:ENSG00000168264.10 transcript:ENST00000366610.7 gene_biotype:protein_coding transcript_biotype:protein_coding gene_symbol:IRF2BP2 description:interferon regulatory factor 2 binding protein 2 [Source:HGNC Symbol;Acc:HGNC:21729]; pep chromosome:GRCh38:1:234604269:234609525:-1 gene:ENSG00000168264.10 transcript:ENST00000366609.3 gene_biotype:protei…	3	739.071	2215.2	7.25631	306	3.5	S3(Phospho): 100	Used	Unique	282	234.4	311.1	327.8
High	[R].sEDEsEtEDEEEk.[S]	N-Term(TMT6plex); S5(Phospho); T7(Phospho); K13(TMT6plex)	FALSE	TRUE	ENSP00000480987.1	ENSP00000388647.4; ENSP00000472940.2; ENSP00000407651.1; ENSP00000229854.6; ENSP00000480987.1	pep chromosome:GRCh38:6:52264586:52284881:-1 gene:ENSG00000112118.20 transcript:ENST00000419835.8 gene_biotype:protein_coding transcript_biotype:protein_coding gene_symbol:MCM3 description:minichromosome maintenance complex component 3 [Source:HGNC Symbol;Acc:HGNC:6945]; pep chromosome:GRCh38:6:52264015:52284742:-1 gene:ENSG00000112118.20 transcript:ENST00000596288.7 gene_biotype:protein_coding t…	2	1087.42	2173.84	0	238.6	4.53	S5(Phospho): 100; T7(Phospho): 100	Used	Unique	293.8	159.6	234.7	211.5
High	[K].dkDQPPSPsPPPQSEALSSTSR.[L]	N-Term(TMT6plex); K2(TMT6plex); S9(Phospho)	FALSE	TRUE	ENSP00000248248.3	ENSP00000456038.1; ENSP00000457858.1; ENSP00000457542.1; ENSP00000248248.3; ENSP00000455376.1	pep chromosome:GRCh38:16:77190835:77194360:1 gene:ENSG00000103111.15 transcript:ENST00000569610.5 gene_biotype:protein_coding transcript_biotype:protein_coding gene_symbol:MON1B description:MON1 homolog B, secretory trafficking associated [Source:HGNC Symbol;Acc:HGNC:25020]; pep chromosome:GRCh38:16:77190927:77194625:1 gene:ENSG00000103111.15 transcript:ENST00000567291.5 gene_biotype:protein_codi…	3	949.472	2846.4	15.9086	171.1	4.91	S9(Phospho): 99.99	Used	Unique	248.7	133.3	114.1	149.3
High	[K].aEQGsEEEGEGEEEEEEGGESk.[A]	N-Term(TMT6plex); S5(Phospho); K22(TMT6plex)	FALSE	TRUE	ENSP00000414373.2	ENSP00000414373.2; ENSP00000416890.1	pep chromosome:GRCh38:CHR_HSCHR6_MHC_MANN_CTG1:30616012:30636067:1 gene:ENSG00000231129.8 transcript:ENST00000426219.6 gene_biotype:protein_coding transcript_biotype:protein_coding gene_symbol:ABCF1 description:ATP binding cassette subfamily F member 1 [Source:HGNC Symbol;Acc:HGNC:70]; pep chromosome:GRCh38:CHR_HSCHR6_MHC_COX_CTG1:30561274:30573551:1 gene:ENSG00000236149.9 transcript:ENST00000423…	4	723.802	2892.18	33.3077	238.8	5.92	S5(Phospho): 100	Used	Unique	238.2	225.1	201.4	236.2
High	[K].aEQGsEEEGEGEEEEEEGGESk.[A]	N-Term(TMT6plex); S5(Phospho); K22(TMT6plex)	FALSE	TRUE	ENSP00000414373.2	ENSP00000414373.2; ENSP00000416890.1	pep chromosome:GRCh38:CHR_HSCHR6_MHC_MANN_CTG1:30616012:30636067:1 gene:ENSG00000231129.8 transcript:ENST00000426219.6 gene_biotype:protein_coding transcript_biotype:protein_coding gene_symbol:ABCF1 description:ATP binding cassette subfamily F member 1 [Source:HGNC Symbol;Acc:HGNC:70]; pep chromosome:GRCh38:CHR_HSCHR6_MHC_COX_CTG1:30561274:30573551:1 gene:ENSG00000236149.9 transcript:ENST00000423…	2	1446.6	2892.18	0	72.8	4	S5(Phospho): 100	Used	Unique	75.1	66.1	55.4	78.2
High	[R].sAsSDTSEELNSQDSPPk.[Q]	N-Term(TMT6plex); S3(Phospho); K18(TMT6plex)	FALSE	TRUE	ENSP00000262613.5	ENSP00000262613.5; ENSP00000464321.1; ENSP00000464982.1	pep chromosome:GRCh38:17:74748628:74769353:1 gene:ENSG00000109062.12 transcript:ENST00000262613.10 gene_biotype:protein_coding transcript_biotype:protein_coding gene_symbol:SLC9A3R1 description:SLC9A3 regulator 1 [Source:HGNC Symbol;Acc:HGNC:11075]; pep chromosome:GRCh38:17:74748652:74768582:1 gene:ENSG00000109062.12 transcript:ENST00000583369.5 gene_biotype:protein_coding transcript_biotype:prot…	2	1209.06	2417.11	0	139.4	5.01	S3(Phospho): 91.81	Used	Unique	83.6	84	192.7	166.2
High	[R].gLYDGPVcEVSVtPk.[T]	N-Term(TMT6plex); C8(Carbamidomethyl); T13(Phospho); K15(TMT6plex)	FALSE	TRUE	ENSP00000427985.2	ENSP00000309539.5; ENSP00000431117.1; ENSP00000427985.2	pep chromosome:GRCh38:8:26577843:26658178:1 gene:ENSG00000092964.18 transcript:ENST00000311151.9 gene_biotype:protein_coding transcript_biotype:protein_coding gene_symbol:DPYSL2 description:dihydropyrimidinase like 2 [Source:HGNC Symbol;Acc:HGNC:3014]; pep chromosome:GRCh38:8:26578405:26656027:1 gene:ENSG00000092964.18 transcript:ENST00000523027.1 gene_biotype:protein_coding transcript_biotype:pr…	3	720.368	2159.09	1.57409	373.8	4.36	T13(Phospho): 100	Used	Unique	422	402	208.2	378.6
High	[K].vQTtPPPAVQGQk.[V]	N-Term(TMT6plex); T4(Phospho); K13(TMT6plex)	FALSE	TRUE	ENSP00000386456.3	ENSP00000386342.1; ENSP00000386456.3; ENSP00000385181.3	pep chromosome:GRCh38:2:69461400:69643654:-1 gene:ENSG00000115977.19 transcript:ENST00000409068.5 gene_biotype:protein_coding transcript_biotype:protein_coding gene_symbol:AAK1 description:AP2 associated kinase 1 [Source:HGNC Symbol;Acc:HGNC:19679]; pep chromosome:GRCh38:2:69457997:69643739:-1 gene:ENSG00000115977.19 transcript:ENST00000409085.9 gene_biotype:protein_coding transcript_biotype:prot…	3	630.35	1889.03	25.404	223.7	4.22	T3(Phospho): 50; T4(Phospho): 50	Used	Unique	256.1	231.7	160.1	195.3
High	[R].eEGPPPPSPDGASsDAEPEPPSGR.[T]	N-Term(TMT6plex); S14(Phospho)	FALSE	TRUE	ENSP00000349961.3	ENSP00000349961.3; ENSP00000420644.1; ENSP00000420121.1; ENSP00000420734.1; ENSP00000417964.1; ENSP00000419247.1; ENSP00000420817.1; ENSP00000418434.1	pep chromosome:GRCh38:3:160399650:160434953:1 gene:ENSG00000113810.16 transcript:ENST00000357388.8 gene_biotype:protein_coding transcript_biotype:protein_coding gene_symbol:SMC4 description:structural maintenance of chromosomes 4 [Source:HGNC Symbol;Acc:HGNC:14013]; pep chromosome:GRCh38:3:160399639:160404336:1 gene:ENSG00000113810.16 transcript:ENST00000485645.5 gene_biotype:protein_coding trans…	3	890.06	2668.17	0	62.2	4.43	S14(Phospho): 99.96	Used	Unique	67.7	58.5	44.5	64.1
High	[K].aGNNMLLVGVHGPRtPcEEILVk.[H]	N-Term(TMT6plex); T15(Phospho); C17(Carbamidomethyl); K23(TMT6plex)	FALSE	TRUE	ENSP00000358866.3	ENSP00000358866.3; ENSP00000353467.4; ENSP00000480593.1; ENSP00000358872.4	pep chromosome:GRCh38:X:154348531:154374634:-1 gene:ENSG00000196924.17 transcript:ENST00000369850.10 gene_biotype:protein_coding transcript_biotype:protein_coding gene_symbol:FLNA description:filamin A [Source:HGNC Symbol;Acc:HGNC:3754]; pep chromosome:GRCh38:X:154348529:154371283:-1 gene:ENSG00000196924.17 transcript:ENST00000360319.9 gene_biotype:protein_coding transcript_biotype:protein_coding…	4	761.406	3042.6	42.7105	88	3.4	T15(Phospho): 100	Used	Unique	90.7	94.4	68.5	78.3
High	[K].eSTESSNTtIEDEDVk.[A]	N-Term(TMT6plex); T9(Phospho); K16(TMT6plex)	FALSE	TRUE	ENSP00000339740.5	ENSP00000378030.3; ENSP00000369098.2; ENSP00000378032.3; ENSP00000339740.5; ENSP00000423677.1; ENSP00000424245.1; ENSP00000424247.1; ENSP00000425824.1	pep chromosome:GRCh38:4:113456609:113761563:-1 gene:ENSG00000145349.17 transcript:ENST00000394522.7 gene_biotype:protein_coding transcript_biotype:protein_coding gene_symbol:CAMK2D description:calcium/calmodulin dependent protein kinase II delta [Source:HGNC Symbol;Acc:HGNC:1462]; pep chromosome:GRCh38:4:113457188:113761130:-1 gene:ENSG00000145349.17 transcript:ENST00000379773.6 gene_biotype:prot…	3	774.693	2322.07	16.862	92.7	3.63	T9(Phospho): 99.63	Used	Unique	85	86.7	87.1	91
High	[K].sDAEEDGGTVsQEEEDR.[K]	N-Term(TMT6plex); S1(Phospho); S11(Phospho)	FALSE	TRUE	ENSP00000424063.1	ENSP00000424063.1	pep chromosome:GRCh38:5:179698417:179728907:1 gene:ENSG00000127022.15 transcript:ENST00000504734.5 gene_biotype:protein_coding transcript_biotype:protein_coding gene_symbol:CANX description:calnexin [Source:HGNC Symbol;Acc:HGNC:1473]	3	747.949	2241.83	11.9383	191.5	4.07	S1(Phospho): 100; S11(Phospho): 100	Used	Unique	193.9	141	227.8	158.7
High	[K].eVEEDSEDEEMSEDEEDDsSGEEVVIPQk.[K]	N-Term(TMT6plex); S19(Phospho); K29(TMT6plex)	FALSE	TRUE	ENSP00000318195.4	ENSP00000392747.1; ENSP00000401620.1; ENSP00000318195.4; ENSP00000413775.1; ENSP00000401322.1	pep chromosome:GRCh38:2:231461607:231464199:-1 gene:ENSG00000115053.16 transcript:ENST00000417652.5 gene_biotype:protein_coding transcript_biotype:protein_coding gene_symbol:NCL description:nucleolin [Source:HGNC Symbol;Acc:HGNC:7667]; pep chromosome:GRCh38:2:231461594:231464207:-1 gene:ENSG00000115053.16 transcript:ENST00000454824.5 gene_biotype:protein_coding transcript_biotype:protein_coding g…	4	963.657	3851.61	0	130.4	5.6	S12(Phospho): 33.33; S19(Phospho): 33.33; S20(Phospho): 33.33	Used	Unique	85.3	57.3	219.4	129.7
High	[R].lAEDEGDsEPEAVGQSR.[G]	N-Term(TMT6plex); S8(Phospho)	FALSE	TRUE	ENSP00000385442.1	ENSP00000385442.1	pep chromosome:GRCh38:7:73441565:73522278:-1 gene:ENSG00000009954.11 transcript:ENST00000404251.1 gene_biotype:protein_coding transcript_biotype:protein_coding gene_symbol:BAZ1B description:bromodomain adjacent to zinc finger domain 1B [Source:HGNC Symbol;Acc:HGNC:961]	3	699.978	2097.92	45.1562	117.5	3.41	S8(Phospho): 100	Used	Unique	114.4	110.6	97.1	121.3
High	[K].sDAEEDGGTVsQEEEDR.[K]	N-Term(TMT6plex); S1(Phospho); S11(Phospho)	FALSE	TRUE	ENSP00000424063.1	ENSP00000424063.1	pep chromosome:GRCh38:5:179698417:179728907:1 gene:ENSG00000127022.15 transcript:ENST00000504734.5 gene_biotype:protein_coding transcript_biotype:protein_coding gene_symbol:CANX description:calnexin [Source:HGNC Symbol;Acc:HGNC:1473]	2	1121.42	2241.83	0	84.3	3.77	S1(Phospho): 100; S11(Phospho): 98.76	Used	Unique	92.6	47.3	122.5	54.6
High	[R].lAEDEGDsEPEAVGQSR.[G]	N-Term(TMT6plex); S8(Phospho)	FALSE	TRUE	ENSP00000385442.1	ENSP00000385442.1	pep chromosome:GRCh38:7:73441565:73522278:-1 gene:ENSG00000009954.11 transcript:ENST00000404251.1 gene_biotype:protein_coding transcript_biotype:protein_coding gene_symbol:BAZ1B description:bromodomain adjacent to zinc finger domain 1B [Source:HGNC Symbol;Acc:HGNC:961]	2	1049.47	2097.93	0	99.3	3.89	S8(Phospho): 100	Used	Unique	119.6	102.4	76.8	75
High	[K].sGGSGHAVAEPAsPEQELDQNk.[G]	N-Term(TMT6plex); S13(Phospho); K22(TMT6plex)	FALSE	TRUE	ENSP00000357643.3	ENSP00000357643.3	pep chromosome:GRCh38:10:128096659:128126423:-1 gene:ENSG00000148773.14 transcript:ENST00000368654.8 gene_biotype:protein_coding transcript_biotype:protein_coding gene_symbol:MKI67 description:marker of proliferation Ki-67 [Source:HGNC Symbol;Acc:HGNC:7107]	3	916.11	2746.32	8.17169	144.7	6.4	S13(Phospho): 100	Used	Unique	208.5	186.2	67	82.4
High	[K].iDYLLPGPGPAHsPQPSk.[R]	N-Term(TMT6plex); S13(Phospho); K18(TMT6plex)	FALSE	TRUE	ENSP00000484894.1	ENSP00000488845.1; ENSP00000484894.1	pep chromosome:GRCh38:CHR_HSCHR10_1_CTG4:77793544:77821538:-1 gene:ENSG00000274429.2 transcript:ENST00000632417.1 gene_biotype:protein_coding transcript_biotype:nonsense_mediated_decay gene_symbol:DLG5 description:discs large MAGUK scaffold protein 5 [Source:HGNC Symbol;Acc:HGNC:2904]; pep chromosome:GRCh38:CHR_HSCHR10_1_CTG4:77790791:77926526:-1 gene:ENSG00000274429.2 transcript:ENST00000614211.…	3	804.765	2412.28	0	230	3.31	S13(Phospho): 100	Used	Unique	230.2	193.2	228	215.9
High	[K].aEGAATEEEGtPkESEPQAAAEPAEAk.[E]	N-Term(TMT6plex); T11(Phospho); K13(TMT6plex); K27(TMT6plex)	FALSE	TRUE	ENSP00000482066.1	ENSP00000482066.1	pep chromosome:GRCh38:5:17216823:17276843:1 gene:ENSG00000176788.9 transcript:ENST00000616743.1 gene_biotype:protein_coding transcript_biotype:protein_coding gene_symbol:BASP1 description:brain abundant membrane attached signal protein 1 [Source:HGNC Symbol;Acc:HGNC:957]	3	1155.9	3465.7	0	140.2	5.11	T11(Phospho): 99.98	Used	Unique	94.3	106	185	143.6
High	[R].gEPNVSyIcSR.[Y]	N-Term(TMT6plex); Y7(Phospho); C9(Carbamidomethyl)	FALSE	TRUE	ENSP00000222330.3	ENSP00000324806.5; ENSP00000497956.1; ENSP00000222330.3; ENSP00000381301.4; ENSP00000264235.8	pep chromosome:GRCh38:3:119826686:120093666:-1 gene:ENSG00000082701.15 transcript:ENST00000316626.5 gene_biotype:protein_coding transcript_biotype:protein_coding gene_symbol:GSK3B description:glycogen synthase kinase 3 beta [Source:HGNC Symbol;Acc:HGNC:4617]; pep chromosome:GRCh38:3:119826707:120093897:-1 gene:ENSG00000082701.15 transcript:ENST00000650344.1 gene_biotype:protein_coding transcript_…	3	530.912	1590.72	35.4977	329.8	3.09	Y7(Phospho): 99.79	Used	Unique	315.9	303.7	274.7	350.8
High	[R].sFGTRPLsSGFSPEEAQQQDEEFEk.[K]	N-Term(TMT6plex); S8(Phospho); K25(TMT6plex)	FALSE	TRUE	ENSP00000437271.1	ENSP00000437271.1	pep chromosome:GRCh38:11:57299644:57322197:-1 gene:ENSG00000149115.14 transcript:ENST00000532437.1 gene_biotype:protein_coding transcript_biotype:protein_coding gene_symbol:TNKS1BP1 description:tankyrase 1 binding protein 1 [Source:HGNC Symbol;Acc:HGNC:19081]	3	1123.53	3368.58	17.735	74.5	4.69	S9(Phospho): 90.85	Used	Unique	119.1	65.7	46.8	49
High	[R].sDVQEEsEGsDTDDNk.[D]	N-Term(TMT6plex); S7(Phospho); S10(Phospho); K16(TMT6plex)	FALSE	TRUE	ENSP00000385442.1	ENSP00000385442.1	pep chromosome:GRCh38:7:73441565:73522278:-1 gene:ENSG00000009954.11 transcript:ENST00000404251.1 gene_biotype:protein_coding transcript_biotype:protein_coding gene_symbol:BAZ1B description:bromodomain adjacent to zinc finger domain 1B [Source:HGNC Symbol;Acc:HGNC:961]	3	791.654	2372.95	29.2546	186.8	3.51	S7(Phospho): 100; S10(Phospho): 99.63	Used	Unique	247.5	144.8	179.6	131.5
High	[R].gLYDGPVcEVSVtPk.[T]	N-Term(TMT6plex); C8(Carbamidomethyl); T13(Phospho); K15(TMT6plex)	FALSE	TRUE	ENSP00000427985.2	ENSP00000309539.5; ENSP00000431117.1; ENSP00000427985.2	pep chromosome:GRCh38:8:26577843:26658178:1 gene:ENSG00000092964.18 transcript:ENST00000311151.9 gene_biotype:protein_coding transcript_biotype:protein_coding gene_symbol:DPYSL2 description:dihydropyrimidinase like 2 [Source:HGNC Symbol;Acc:HGNC:3014]; pep chromosome:GRCh38:8:26578405:26656027:1 gene:ENSG00000092964.18 transcript:ENST00000523027.1 gene_biotype:protein_coding transcript_biotype:pr…	4	540.528	2159.09	0	144.5	4.9	T13(Phospho): 99.96	Used	Unique	166.8	142.7	91.3	144.5
High	[K].sQEPIPDDQkVsDDDkEk.[G]	N-Term(TMT6plex); K10(TMT6plex); S12(Phospho); K16(TMT6plex); K18(TMT6plex)	FALSE	TRUE	ENSP00000338235.3	ENSP00000338235.3; ENSP00000428168.1; ENSP00000429642.1	pep chromosome:GRCh38:8:97644184:97730260:1 gene:ENSG00000147649.10 transcript:ENST00000336273.8 gene_biotype:protein_coding transcript_biotype:protein_coding gene_symbol:MTDH description:metadherin [Source:HGNC Symbol;Acc:HGNC:29608]; pep chromosome:GRCh38:8:97644546:97725243:1 gene:ENSG00000147649.10 transcript:ENST00000519934.5 gene_biotype:protein_coding transcript_biotype:protein_coding gene…	3	1023.87	3069.59	4.40167	966.5	2.68	S12(Phospho): 100	Used	Unique	847	763.8	1009.7	1028
High	[K].tGVTSTSDsEEEGDDQEGEk.[K]	N-Term(TMT6plex); S9(Phospho); K20(TMT6plex)	FALSE	TRUE	ENSP00000370114.4	ENSP00000370091.1; ENSP00000380653.2; ENSP00000370114.4	pep chromosome:GRCh38:9:15470636:15510991:-1 gene:ENSG00000164985.15 transcript:ENST00000380715.5 gene_biotype:protein_coding transcript_biotype:protein_coding gene_symbol:PSIP1 description:PC4 and SFRS1 interacting protein 1 [Source:HGNC Symbol;Acc:HGNC:9527]; pep chromosome:GRCh38:9:15470646:15510289:-1 gene:ENSG00000164985.15 transcript:ENST00000397519.6 gene_biotype:protein_coding transcript_…	2	1319.57	2638.14	0	204.7	5.28	S9(Phospho): 99.94	Used	Unique	152.4	140.1	260.4	219.6
High	[R].vPsPGMEEAGcSR.[E]	N-Term(TMT6plex); S3(Phospho); C11(Carbamidomethyl)	FALSE	TRUE	ENSP00000366434.4	ENSP00000423717.2; ENSP00000366434.4; ENSP00000427480.1	pep chromosome:GRCh38:5:176905066:176970793:-1 gene:ENSG00000087206.17 transcript:ENST00000510698.2 gene_biotype:protein_coding transcript_biotype:protein_coding gene_symbol:UIMC1 description:ubiquitin interaction motif containing 1 [Source:HGNC Symbol;Acc:HGNC:30298]; pep chromosome:GRCh38:5:176905005:177006408:-1 gene:ENSG00000087206.17 transcript:ENST00000377227.8 gene_biotype:protein_coding t…	3	562.579	1685.72	33.9961	256.8	3.9	S3(Phospho): 100	Used	Unique	315.7	295.7	143.1	213.2
High	[R].vPsPGMEEAGcSR.[E]	N-Term(TMT6plex); S3(Phospho); C11(Carbamidomethyl)	FALSE	TRUE	ENSP00000366434.4	ENSP00000423717.2; ENSP00000366434.4; ENSP00000427480.1	pep chromosome:GRCh38:5:176905066:176970793:-1 gene:ENSG00000087206.17 transcript:ENST00000510698.2 gene_biotype:protein_coding transcript_biotype:protein_coding gene_symbol:UIMC1 description:ubiquitin interaction motif containing 1 [Source:HGNC Symbol;Acc:HGNC:30298]; pep chromosome:GRCh38:5:176905005:177006408:-1 gene:ENSG00000087206.17 transcript:ENST00000377227.8 gene_biotype:protein_coding t…	2	843.367	1685.73	6.38178	284.1	1.88	S3(Phospho): 100	Used	Unique	331.4	302.8	203.4	232.7
High	[R].aFGESsTEsDEEEEEGcGHTHcVR.[G]	N-Term(TMT6plex); S6(Phospho); S9(Phospho); C17(Carbamidomethyl); C22(Carbamidomethyl)	FALSE	TRUE	ENSP00000394056.2	ENSP00000394056.2; ENSP00000409066.1	pep chromosome:GRCh38:CHR_HSCHR6_MHC_APD_CTG1:30059587:30062832:1 gene:ENSG00000233314.6 transcript:ENST00000437937.6 gene_biotype:protein_coding transcript_biotype:protein_coding gene_symbol:PPP1R11 description:protein phosphatase 1 regulatory inhibitor subunit 11 [Source:HGNC Symbol;Acc:HGNC:9285]; pep chromosome:GRCh38:CHR_HSCHR6_MHC_DBB_CTG1:30058529:30060656:1 gene:ENSG00000227720.6 transcri…	3	1043.39	3128.15	0	100.9	3.85	S6(Phospho): 62.44; T7(Phospho): 65.34; S9(Phospho): 65.34	Used	Unique	104.5	95.3	88	92.8
High	[K].eAAAQEAGADTPGkGEPPAPksPPk.[A]	N-Term(TMT6plex); K14(TMT6plex); K21(TMT6plex); S22(Phospho); K25(TMT6plex)	FALSE	TRUE	ENSP00000329219.2	ENSP00000329219.2; ENSP00000465474.1; ENSP00000465137.1; ENSP00000468301.1	pep chromosome:GRCh38:17:45221885:45247318:1 gene:ENSG00000184922.14 transcript:ENST00000331495.8 gene_biotype:protein_coding transcript_biotype:protein_coding gene_symbol:FMNL1 description:formin like 1 [Source:HGNC Symbol;Acc:HGNC:1212]; pep chromosome:GRCh38:17:45241075:45247318:1 gene:ENSG00000184922.14 transcript:ENST00000587489.5 gene_biotype:protein_coding transcript_biotype:protein_coding…	5	680.37	3397.82	10.3081	142.3	2.42	S22(Phospho): 99.98	Used	Unique	144.8	144.7	102.4	145.2
High	[R].hYEDGYPGGSDNYGsLSR.[V]	N-Term(TMT6plex); S15(Phospho)	FALSE	TRUE	ENSP00000382004.4	ENSP00000433334.1; ENSP00000354823.4; ENSP00000434808.1; ENSP00000403518.2; ENSP00000432041.1; ENSP00000435789.1; ENSP00000382004.4; ENSP00000354907.5; ENSP00000433276.1; ENSP00000436744.1; ENSP00000437327.1; ENSP00000435266.1; ENSP00000435494.1; ENSP00000436543.1; ENSP00000354785.6; ENSP00000434949.1; ENSP00000434202.1; ENSP00000432075.1	pep chromosome:GRCh38:11:57761797:57819178:1 gene:ENSG00000198561.13 transcript:ENST00000526357.5 gene_biotype:protein_coding transcript_biotype:protein_coding gene_symbol:CTNND1 description:catenin delta 1 [Source:HGNC Symbol;Acc:HGNC:2515]; pep chromosome:GRCh38:11:57761797:57819178:1 gene:ENSG00000198561.13 transcript:ENST00000361332.8 gene_biotype:protein_coding transcript_biotype:protein_cod…	3	761.658	2282.96	20.6643	120.1	3.11	S15(Phospho): 89.44	Used	Unique	106.4	102.3	119	125.8
High	[K].sPSSkPSLAVAVDSAPEVAVk.[E]	N-Term(TMT6plex); S1(Phospho); K5(TMT6plex); K21(TMT6plex)	FALSE	TRUE	ENSP00000304370.1	ENSP00000357926.1; ENSP00000304370.1	pep chromosome:GRCh38:6:110180421:110254275:1 gene:ENSG00000168438.15 transcript:ENST00000368930.5 gene_biotype:protein_coding transcript_biotype:protein_coding gene_symbol:CDC40 description:cell division cycle 40 [Source:HGNC Symbol;Acc:HGNC:17350]; pep chromosome:GRCh38:6:110180427:110232232:1 gene:ENSG00000168438.15 transcript:ENST00000307731.2 gene_biotype:protein_coding transcript_biotype:pr…	3	936.192	2806.56	39.8913	363.3	5.52	S1(Phospho): 98.64	Used	Unique	467.5	418.1	197.5	285.8
High	[K].tQTPPVsPAPQPTEER.[L]	N-Term(TMT6plex); S7(Phospho)	FALSE	TRUE	ENSP00000365745.3	ENSP00000365745.3; ENSP00000500927.1; ENSP00000436613.1; ENSP00000500756.1; ENSP00000431421.1	pep chromosome:GRCh38:11:70398541:70436579:1 gene:ENSG00000085733.16 transcript:ENST00000376561.7 gene_biotype:protein_coding transcript_biotype:protein_coding gene_symbol:CTTN description:cortactin [Source:HGNC Symbol;Acc:HGNC:3338]; pep chromosome:GRCh38:CHR_HG2115_PATCH:70403871:70442051:1 gene:ENSG00000288401.1 transcript:ENST00000672198.1 gene_biotype:protein_coding transcript_biotype:protei…	3	682.005	2044	11.3532	145.9	3.32	S7(Phospho): 100	Used	Unique	145	136.9	125.3	143.3
High	[R].sQLPTLEQDGGTQNPVsSPGMSQELR.[T]	N-Term(TMT6plex); S17(Phospho)	FALSE	TRUE	ENSP00000478927.1	ENSP00000487519.1; ENSP00000431574.1; ENSP00000431626.1; ENSP00000435602.1; ENSP00000434134.1; ENSP00000282441.5; ENSP00000478927.1; ENSP00000445635.1; ENSP00000331023.4	pep chromosome:GRCh38:11:102110849:102229940:1 gene:ENSG00000137693.14 transcript:ENST00000629586.2 gene_biotype:protein_coding transcript_biotype:protein_coding gene_symbol:YAP1 description:Yes associated protein 1 [Source:HGNC Symbol;Acc:HGNC:16262]; pep chromosome:GRCh38:11:102110849:102229963:1 gene:ENSG00000137693.14 transcript:ENST00000531439.5 gene_biotype:protein_coding transcript_biotype…	3	1022.49	3065.45	42.2176	60.1	4.74	S18(Phospho): 98.43	Used	Unique	65.9	55	57.2	48.2
High	[K].qGPPcsDsEEEVER.[K]	N-Term(TMT6plex); C5(Carbamidomethyl); S6(Phospho); S8(Phospho)	FALSE	TRUE	ENSP00000254605.6	ENSP00000436246.1; ENSP00000254605.6	pep chromosome:GRCh38:11:6599943:6603604:-1 gene:ENSG00000132275.11 transcript:ENST00000533907.1 gene_biotype:protein_coding transcript_biotype:nonsense_mediated_decay gene_symbol:RRP8 description:ribosomal RNA processing 8 [Source:HGNC Symbol;Acc:HGNC:29030]; pep chromosome:GRCh38:11:6595072:6603616:-1 gene:ENSG00000132275.11 transcript:ENST00000254605.11 gene_biotype:protein_coding transcript_b…	2	1004.39	2007.76	0	479.1	4.24	S6(Phospho): 100; S8(Phospho): 100	Used	Unique	560.3	564.3	354.4	323.4
High	[K].sSGAPQDSDSSATcsADEVDEAEGGDkNR.[L]	N-Term(TMT6plex); C14(Carbamidomethyl); S15(Phospho); K27(TMT6plex)	FALSE	TRUE	ENSP00000384018.1	ENSP00000384202.1; ENSP00000400281.2; ENSP00000385618.3; ENSP00000348551.4; ENSP00000402808.1; ENSP00000384018.1	pep chromosome:GRCh38:12:124324415:124535603:-1 gene:ENSG00000196498.13 transcript:ENST00000404621.5 gene_biotype:protein_coding transcript_biotype:protein_coding gene_symbol:NCOR2 description:nuclear receptor corepressor 2 [Source:HGNC Symbol;Acc:HGNC:7673]; pep chromosome:GRCh38:12:124324598:124535603:-1 gene:ENSG00000196498.13 transcript:ENST00000429285.6 gene_biotype:protein_coding transcript…	3	1160.83	3480.47	0	47	5.51	S15(Phospho): 100	Used	Unique	59.2	51.4	29.9	36.6
High	[K].sSGAPQDSDSSATcsADEVDEAEGGDkNR.[L]	N-Term(TMT6plex); C14(Carbamidomethyl); S15(Phospho); K27(TMT6plex)	FALSE	TRUE	ENSP00000384018.1	ENSP00000384202.1; ENSP00000400281.2; ENSP00000385618.3; ENSP00000348551.4; ENSP00000402808.1; ENSP00000384018.1	pep chromosome:GRCh38:12:124324415:124535603:-1 gene:ENSG00000196498.13 transcript:ENST00000404621.5 gene_biotype:protein_coding transcript_biotype:protein_coding gene_symbol:NCOR2 description:nuclear receptor corepressor 2 [Source:HGNC Symbol;Acc:HGNC:7673]; pep chromosome:GRCh38:12:124324598:124535603:-1 gene:ENSG00000196498.13 transcript:ENST00000429285.6 gene_biotype:protein_coding transcript…	4	870.874	3480.47	0	143.9	4.91	S15(Phospho): 99.98	Used	Unique	171.7	146.4	104	120.2
High	[K].dSPSkSsAEAQTPEDTPNk.[S]	N-Term(TMT6plex); K5(TMT6plex); S7(Phospho); K19(TMT6plex)	FALSE	TRUE	ENSP00000282120.3	ENSP00000366603.3; ENSP00000386443.3; ENSP00000282120.3; ENSP00000387035.1; ENSP00000391190.2; ENSP00000381312.2	pep chromosome:GRCh38:2:85318027:85327989:-1 gene:ENSG00000152291.14 transcript:ENST00000377386.8 gene_biotype:protein_coding transcript_biotype:protein_coding gene_symbol:TGOLN2 description:trans-golgi network protein 2 [Source:HGNC Symbol;Acc:HGNC:15450]; pep chromosome:GRCh38:2:85321894:85328024:-1 gene:ENSG00000152291.14 transcript:ENST00000409232.7 gene_biotype:protein_coding transcript_biot…	3	919.46	2756.36	10.401	371.2	3.73	S7(Phospho): 99.65	Used	Unique	290.4	269	436.3	405.6
High	[R].gPTSTSIDNIDGtPVRDER.[S]	N-Term(TMT6plex); T13(Phospho)	FALSE	TRUE	ENSP00000358064.4	ENSP00000358064.4; ENSP00000383785.4	pep chromosome:GRCh38:1:150364711:150473556:1 gene:ENSG00000163125.15 transcript:ENST00000369068.4 gene_biotype:protein_coding transcript_biotype:protein_coding gene_symbol:RPRD2 description:regulation of nuclear pre-mRNA domain containing 2 [Source:HGNC Symbol;Acc:HGNC:29039]; pep chromosome:GRCh38:1:150364650:150476566:1 gene:ENSG00000163125.15 transcript:ENST00000401000.8 gene_biotype:protein_…	3	780.374	2339.11	0	280.4	4.05	T13(Phospho): 100	Used	Unique	345.5	267.3	222.6	220.7
High	[K].ekksLDSDESEDEEDDYQQk.[R]	N-Term(TMT6plex); K2(TMT6plex); K3(TMT6plex); S4(Phospho); K20(TMT6plex)	FALSE	TRUE	ENSP00000222968.4	ENSP00000222968.4	pep chromosome:GRCh38:7:99394673:99408597:-1 gene:ENSG00000106244.13 transcript:ENST00000350498.8 gene_biotype:protein_coding transcript_biotype:protein_coding gene_symbol:PDAP1 description:PDGFA associated protein 1 [Source:HGNC Symbol;Acc:HGNC:14634]	4	854.162	3413.63	0	188.2	3.42	S4(Phospho): 99.19	Used	Unique	75.7	84.8	265.7	286.7
High	[K].gADNDGsGSESGYTTPk.[K]	N-Term(TMT6plex); S7(Phospho); K17(TMT6plex)	FALSE	TRUE	ENSP00000225388.3	ENSP00000225388.3	pep chromosome:GRCh38:17:29255839:29294148:-1 gene:ENSG00000108256.9 transcript:ENST00000225388.9 gene_biotype:protein_coding transcript_biotype:protein_coding gene_symbol:NUFIP2 description:nuclear FMR1 interacting protein 2 [Source:HGNC Symbol;Acc:HGNC:17634]	2	1090.99	2180.98	0	147.8	3.6	S7(Phospho): 94.11	Used	Unique	166.9	156.7	105.4	128.1
High	[K].gADNDGsGSESGYTTPk.[K]	N-Term(TMT6plex); S7(Phospho); K17(TMT6plex)	FALSE	TRUE	ENSP00000225388.3	ENSP00000225388.3	pep chromosome:GRCh38:17:29255839:29294148:-1 gene:ENSG00000108256.9 transcript:ENST00000225388.9 gene_biotype:protein_coding transcript_biotype:protein_coding gene_symbol:NUFIP2 description:nuclear FMR1 interacting protein 2 [Source:HGNC Symbol;Acc:HGNC:17634]	3	727.664	2180.98	11.3973	187.9	3.67	S7(Phospho): 95.35	Used	Unique	219.5	198.7	115.9	174.8
High	[R].sATDGNTSTtPPtSAk.[K]	N-Term(TMT6plex); T10(Phospho); T13(Phospho); K16(TMT6plex)	FALSE	TRUE	ENSP00000384109.3	ENSP00000360373.5; ENSP00000384109.3; ENSP00000338919.6	pep chromosome:GRCh38:X:120524609:120560700:-1 gene:ENSG00000158290.16 transcript:ENST00000371322.9 gene_biotype:protein_coding transcript_biotype:protein_coding gene_symbol:CUL4B description:cullin 4B [Source:HGNC Symbol;Acc:HGNC:2555]; pep chromosome:GRCh38:X:120526641:120575794:-1 gene:ENSG00000158290.16 transcript:ENST00000404115.7 gene_biotype:protein_coding transcript_biotype:protein_coding…	3	718.664	2153.98	0	328.2	2.68	T10(Phospho): 99.47; S14(Phospho): 99.47	Used	Unique	424.8	378.8	162.7	270.5
High	[K].qGPPcsDsEEEVER.[K]	N-Term(TMT6plex); C5(Carbamidomethyl); S6(Phospho); S8(Phospho)	FALSE	TRUE	ENSP00000254605.6	ENSP00000436246.1; ENSP00000254605.6	pep chromosome:GRCh38:11:6599943:6603604:-1 gene:ENSG00000132275.11 transcript:ENST00000533907.1 gene_biotype:protein_coding transcript_biotype:nonsense_mediated_decay gene_symbol:RRP8 description:ribosomal RNA processing 8 [Source:HGNC Symbol;Acc:HGNC:29030]; pep chromosome:GRCh38:11:6595072:6603616:-1 gene:ENSG00000132275.11 transcript:ENST00000254605.11 gene_biotype:protein_coding transcript_b…	3	669.926	2007.76	40.868	208.5	4.55	S6(Phospho): 100; S8(Phospho): 100	Used	Unique	220.5	202.1	171.8	191.9
High	[R].lAEAPSPAPTPSPTPVEDLGPQTStSPGR.[L]	N-Term(TMT6plex); T25(Phospho)	FALSE	TRUE	ENSP00000322938.3	ENSP00000484041.1; ENSP00000322938.3; ENSP00000366756.3; ENSP00000487699.1	pep chromosome:GRCh38:CHR_HSCHR8_3_CTG7:143777927:143802386:-1 gene:ENSG00000274287.4 transcript:ENST00000612204.4 gene_biotype:protein_coding transcript_biotype:protein_coding gene_symbol:SCRIB description:scribble planar cell polarity protein [Source:HGNC Symbol;Acc:HGNC:30377]; pep chromosome:GRCh38:8:143790920:143815379:-1 gene:ENSG00000180900.19 transcript:ENST00000320476.7 gene_biotype:prot…	3	1056.19	3166.55	12.7677	44.2	5.65	S26(Phospho): 91.46	Used	Unique	38	38.6	45.6	44.4
High	[K].kPATPAEDDEDDDIDLFGsDNEEEDkEAAQLR.[E]	N-Term(TMT6plex); K1(TMT6plex); S19(Phospho); K26(TMT6plex)	FALSE	TRUE	ENSP00000434070.1	ENSP00000434872.1; ENSP00000432429.1; ENSP00000431460.1; ENSP00000488233.1; ENSP00000436507.1; ENSP00000477608.1; ENSP00000434448.1; ENSP00000487745.1; ENSP00000434070.1; ENSP00000478271.1; ENSP00000435117.1; ENSP00000431763.1	pep chromosome:GRCh38:8:143579728:143597744:-1 gene:ENSG00000104529.17 transcript:ENST00000529272.5 gene_biotype:protein_coding transcript_biotype:protein_coding gene_symbol:EEF1D description:eukaryotic translation elongation factor 1 delta [Source:HGNC Symbol;Acc:HGNC:3211]; pep chromosome:GRCh38:8:143579729:143597400:-1 gene:ENSG00000104529.17 transcript:ENST00000531621.5 gene_biotype:protein_c…	6	725.01	4345.02	28.4475	99.7	4.6	S19(Phospho): 100	Used	Unique	113.5	97.9	67.2	97.6
High	[K].gDDDEEsDEEAVk.[K]	N-Term(TMT6plex); S7(Phospho); K13(TMT6plex)	FALSE	TRUE	ENSP00000315379.6	ENSP00000315379.6	pep chromosome:GRCh38:1:150321533:150353233:1 gene:ENSG00000117360.13 transcript:ENST00000324862.7 gene_biotype:protein_coding transcript_biotype:protein_coding gene_symbol:PRPF3 description:pre-mRNA processing factor 3 [Source:HGNC Symbol;Acc:HGNC:17348]	2	988.426	1975.84	36.9886	785.6	4.87	S7(Phospho): 100	Used	Unique	901.7	672.3	771.3	613.5
High	[R].lQEEQDGGssDEDR.[A]	N-Term(TMT6plex); S9(Phospho); S10(Phospho)	FALSE	TRUE	ENSP00000331907.4	ENSP00000331907.4; ENSP00000418656.1	pep chromosome:GRCh38:19:47349315:47382704:1 gene:ENSG00000134815.19 transcript:ENST00000328771.9 gene_biotype:protein_coding transcript_biotype:protein_coding gene_symbol:DHX34 description:DExH-box helicase 34 [Source:HGNC Symbol;Acc:HGNC:16719]; pep chromosome:GRCh38:19:47372797:47382279:1 gene:ENSG00000134815.19 transcript:ENST00000460681.1 gene_biotype:protein_coding transcript_biotype:nonsen…	3	651.915	1953.73	45.8642	280.9	3.71	S9(Phospho): 100; S10(Phospho): 100	Used	Unique	317.9	271	223.1	246.8
High	[R].rGsSSDEEGGPk.[A]	N-Term(TMT6plex); S3(Phospho); K12(TMT6plex)	FALSE	TRUE	ENSP00000384537.2	ENSP00000384537.2; ENSP00000352794.5; ENSP00000346702.6	pep chromosome:GRCh38:6:151239967:151358559:1 gene:ENSG00000131016.17 transcript:ENST00000402676.7 gene_biotype:protein_coding transcript_biotype:protein_coding gene_symbol:AKAP12 description:A-kinase anchoring protein 12 [Source:HGNC Symbol;Acc:HGNC:370]; pep chromosome:GRCh38:6:151341686:151356773:1 gene:ENSG00000131016.17 transcript:ENST00000359755.5 gene_biotype:protein_coding transcript_biot…	3	581.949	1743.83	0	380.1	3.1	S3(Phospho): 48.74; S4(Phospho): 48.74	Used	Unique	406.1	342	355.6	328.9
High	[R].sLEPAENVHGAGGGAFPASQTPSkPASADGHR.[G]	N-Term(TMT6plex); S1(Phospho); K24(TMT6plex)	FALSE	TRUE	ENSP00000362659.2	ENSP00000362659.2; ENSP00000362668.2	pep chromosome:GRCh38:20:37384150:37406050:1 gene:ENSG00000197122.11 transcript:ENST00000373558.2 gene_biotype:protein_coding transcript_biotype:protein_coding gene_symbol:SRC description:SRC proto-oncogene, non-receptor tyrosine kinase [Source:HGNC Symbol;Acc:HGNC:11283]; pep chromosome:GRCh38:20:37383668:37406050:1 gene:ENSG00000197122.11 transcript:ENST00000373567.6 gene_biotype:protein_coding…	4	910.453	3638.79	0	157.1	4.75	S1(Phospho): 100	Used	Unique	164.1	146.3	139.6	142.2
High	[R].eFITGDVEPTDAESEWHsENEEEEk.[L]	N-Term(TMT6plex); S18(Phospho); K25(TMT6plex)	FALSE	TRUE	ENSP00000487984.1	ENSP00000488770.1; ENSP00000435327.1; ENSP00000432126.1; ENSP00000369915.4; ENSP00000405912.1; ENSP00000382523.2; ENSP00000487984.1; ENSP00000488498.1	pep chromosome:GRCh38:CHR_HSCHR11_1_CTG7:2968795:2991141:-1 gene:ENSG00000273562.4 transcript:ENST00000632038.1 gene_biotype:protein_coding transcript_biotype:protein_coding gene_symbol:NAP1L4 description:nucleosome assembly protein 1 like 4 [Source:HGNC Symbol;Acc:HGNC:7640]; pep chromosome:GRCh38:11:2969865:2992258:-1 gene:ENSG00000205531.13 transcript:ENST00000529361.5 gene_biotype:protein_cod…	3	1158.84	3474.51	0	53.7	6.27	S18(Phospho): 100	Used	Unique	56.8	54.9	39.6	51.2
High	[K].nSSTDQGsDEEGSLQk.[E]	N-Term(TMT6plex); S8(Phospho); K16(TMT6plex)	FALSE	TRUE	ENSP00000348510.4	ENSP00000455417.1; ENSP00000348510.4	pep chromosome:GRCh38:16:27460613:27549913:-1 gene:ENSG00000077235.18 transcript:ENST00000561623.5 gene_biotype:protein_coding transcript_biotype:protein_coding gene_symbol:GTF3C1 description:general transcription factor IIIC subunit 1 [Source:HGNC Symbol;Acc:HGNC:4664]; pep chromosome:GRCh38:16:27460613:27549913:-1 gene:ENSG00000077235.18 transcript:ENST00000356183.9 gene_biotype:protein_coding …	2	1110.51	2220.01	0	127.9	2.85	S8(Phospho): 100	Used	Unique	136.5	130.7	100	115
High	[R].dAHDVsPTSTDTEAQLTVER.[Q]	N-Term(TMT6plex); S6(Phospho)	FALSE	TRUE	ENSP00000353114.4	ENSP00000353114.4	pep chromosome:GRCh38:14:104937253:104978374:-1 gene:ENSG00000185567.7 transcript:ENST00000333244.6 gene_biotype:protein_coding transcript_biotype:protein_coding gene_symbol:AHNAK2 description:AHNAK nucleoprotein 2 [Source:HGNC Symbol;Acc:HGNC:20125]	3	827.718	2481.14	37.8421	121.3	5.42	S6(Phospho): 100	Used	Unique	123	130.5	99.7	104
High	[R].hTFSGVASVEsSSGEAFHVGk.[T]	N-Term(TMT6plex); S11(Phospho); K21(TMT6plex)	TRUE	FALSE	P12763	P12763	Alpha-2-HS-glycoprotein OS=Bos taurus GN=AHSG PE=1 SV=2	4	665.33	2658.3	40.4866	85.7	2.74	S11(Phospho): 33.33; S12(Phospho): 33.33; S13(Phospho): 33.33	Used	Unique	101.7	80.1	67.9	73.5
High	[K].aQtPPGPSLSGSk.[S]	N-Term(TMT6plex); T3(Phospho); K13(TMT6plex)	FALSE	TRUE	ENSP00000301740.8	ENSP00000301740.8; ENSP00000461181.1	pep chromosome:GRCh38:16:2752638:2771412:1 gene:ENSG00000167978.17 transcript:ENST00000301740.13 gene_biotype:protein_coding transcript_biotype:protein_coding gene_symbol:SRRM2 description:serine/arginine repetitive matrix 2 [Source:HGNC Symbol;Acc:HGNC:16639]; pep chromosome:GRCh38:16:2752626:2763582:1 gene:ENSG00000167978.17 transcript:ENST00000576924.5 gene_biotype:protein_coding transcript_bi…	3	588.981	1764.93	6.95577	457.6	4.19	T3(Phospho): 100	Used	Unique	621.2	560.2	253.1	286.8
High	[R].tcEERPAEDGSDEEDPDsMEAPTR.[I]	N-Term(TMT6plex); C2(Carbamidomethyl); S18(Phospho)	FALSE	TRUE	ENSP00000351100.5	ENSP00000351100.5; ENSP00000426304.1	pep chromosome:GRCh38:5:140664676:140672345:1 gene:ENSG00000120314.18 transcript:ENST00000358337.9 gene_biotype:protein_coding transcript_biotype:protein_coding gene_symbol:WDR55 description:WD repeat domain 55 [Source:HGNC Symbol;Acc:HGNC:25971]; pep chromosome:GRCh38:5:140664868:140672344:1 gene:ENSG00000120314.18 transcript:ENST00000506393.5 gene_biotype:protein_coding transcript_biotype:nonse…	3	1011.4	3032.2	0	203.9	4.04	S18(Phospho): 100	Used	Unique	140.5	188.7	193.1	248.5
High	[K].iEDVGsDEEDDSGkDkk.[K]	N-Term(TMT6plex); S6(Phospho); K14(TMT6plex); K16(TMT6plex); K17(TMT6plex)	FALSE	TRUE	ENSP00000360609.1	ENSP00000360609.1	pep chromosome:GRCh38:6:44247866:44253883:1 gene:ENSG00000096384.20 transcript:ENST00000371554.2 gene_biotype:protein_coding transcript_biotype:protein_coding gene_symbol:HSP90AB1 description:heat shock protein 90 alpha family class B member 1 [Source:HGNC Symbol;Acc:HGNC:5258]	3	954.819	2862.44	0	529.6	3.34	S6(Phospho): 100	Used	Unique	573.1	530.3	321.8	575.2
High	[R].aRsPSVAAMASPQLcR.[A]	N-Term(TMT6plex); S3(Phospho); C15(Carbamidomethyl)	FALSE	TRUE	ENSP00000411719.3	ENSP00000411719.3	pep chromosome:GRCh38:22:37019768:37029822:1 gene:ENSG00000128309.16 transcript:ENST00000429360.5 gene_biotype:protein_coding transcript_biotype:protein_coding gene_symbol:MPST description:mercaptopyruvate sulfurtransferase [Source:HGNC Symbol;Acc:HGNC:7223]	3	670.998	2010.98	38.2316	154	4.21	S3(Phospho): 99.93	Used	Unique	117.5	116.8	178.9	168.1
High	[K].gLAAEDsGGDSk.[D]	N-Term(TMT6plex); S7(Phospho); K12(TMT6plex)	FALSE	TRUE	ENSP00000417763.1	ENSP00000417763.1; ENSP00000359026.1	pep chromosome:GRCh38:X:153929225:153935037:-1 gene:ENSG00000102030.16 transcript:ENST00000464845.6 gene_biotype:protein_coding transcript_biotype:protein_coding gene_symbol:NAA10 description:N(alpha)-acetyltransferase 10, NatA catalytic subunit [Source:HGNC Symbol;Acc:HGNC:18704]; pep chromosome:GRCh38:X:153929924:153935015:-1 gene:ENSG00000102030.16 transcript:ENST00000370009.5 gene_biotype:pro…	2	822.898	1644.79	0	758.5	2.49	S7(Phospho): 99.66	Used	Unique	823.8	697.5	595.4	745.3
High	[R].sAsPDDDLGSSNWEAADLGNEER.[K]	N-Term(TMT6plex); S3(Phospho)	FALSE	TRUE	ENSP00000228136.4	ENSP00000432534.1; ENSP00000228136.4; ENSP00000431237.2	pep chromosome:GRCh38:11:16738658:16755067:1 gene:ENSG00000110696.10 transcript:ENST00000525684.1 gene_biotype:protein_coding transcript_biotype:protein_coding gene_symbol:C11orf58 description:chromosome 11 open reading frame 58 [Source:HGNC Symbol;Acc:HGNC:16990]; pep chromosome:GRCh38:11:16738647:16758340:1 gene:ENSG00000110696.10 transcript:ENST00000228136.9 gene_biotype:protein_coding transcr…	2	1372.58	2744.16	0	96.8	6.25	S1(Phospho): 50; S3(Phospho): 50	Used	Unique	92.3	88.3	88.7	96.1
High	[K].lTASEQAHPQEPAESAHEPRLsAEYEk.[V]	N-Term(TMT6plex); S22(Phospho); K27(TMT6plex)	FALSE	TRUE	ENSP00000384537.2	ENSP00000384537.2; ENSP00000352794.5; ENSP00000346702.6	pep chromosome:GRCh38:6:151239967:151358559:1 gene:ENSG00000131016.17 transcript:ENST00000402676.7 gene_biotype:protein_coding transcript_biotype:protein_coding gene_symbol:AKAP12 description:A-kinase anchoring protein 12 [Source:HGNC Symbol;Acc:HGNC:370]; pep chromosome:GRCh38:6:151341686:151356773:1 gene:ENSG00000131016.17 transcript:ENST00000359755.5 gene_biotype:protein_coding transcript_biot…	4	886.685	3543.72	31.7301	153.8	3.56	S22(Phospho): 99.69	Used	Unique	244.1	141.1	95.6	98
High	[R].dNLLDTYSADQGDsSEGGTLAR.[G]	N-Term(TMT6plex); S14(Phospho)	FALSE	TRUE	ENSP00000351536.5	ENSP00000351536.5	pep chromosome:GRCh38:9:136206333:136245841:-1 gene:ENSG00000165661.16 transcript:ENST00000358701.9 gene_biotype:protein_coding transcript_biotype:protein_coding gene_symbol:QSOX2 description:quiescin sulfhydryl oxidase 2 [Source:HGNC Symbol;Acc:HGNC:30249]	2	1297.58	2594.16	0	34.8	4.02	S14(Phospho): 82.71	Used	Unique	38.8	30.6	25.5	36.3
High	[K].aEGDEEGPSGAsEEEDT.[-]	N-Term(TMT6plex); S12(Phospho)	FALSE	TRUE	ENSP00000299413.5	ENSP00000299413.5	pep chromosome:GRCh38:11:35662775:35818007:1 gene:ENSG00000166326.7 transcript:ENST00000299413.7 gene_biotype:protein_coding transcript_biotype:protein_coding gene_symbol:TRIM44 description:tripartite motif containing 44 [Source:HGNC Symbol;Acc:HGNC:19016]	2	1009.39	2017.76	0	185.4	4.43	S12(Phospho): 100	Used	Unique	225.4	201.2	117.9	154.2
High	[K].aEPSEVDMNsPk.[S]	N-Term(TMT6plex); S10(Phospho); K12(TMT6plex)	FALSE	TRUE	ENSP00000346120.4	ENSP00000346120.4	pep chromosome:GRCh38:10:68956170:68985068:1 gene:ENSG00000165732.13 transcript:ENST00000354185.9 gene_biotype:protein_coding transcript_biotype:protein_coding gene_symbol:DDX21 description:DExD-box helicase 21 [Source:HGNC Symbol;Acc:HGNC:2744]	3	614.63	1841.88	40.6127	416.2	4.04	S10(Phospho): 100	Used	Unique	691.6	608.4	77.9	185.9
High	[K].dLEScsDDDNQGSk.[S]	N-Term(TMT6plex); C5(Carbamidomethyl); S6(Phospho); K14(TMT6plex)	FALSE	TRUE	ENSP00000396441.2	ENSP00000412620.2; ENSP00000396441.2; ENSP00000357215.4	pep chromosome:GRCh38:1:156595445:156601490:-1 gene:ENSG00000160818.16 transcript:ENST00000415314.6 gene_biotype:protein_coding transcript_biotype:protein_coding gene_symbol:GPATCH4 description:G-patch domain containing 4 [Source:HGNC Symbol;Acc:HGNC:25982]; pep chromosome:GRCh38:1:156595213:156601470:-1 gene:ENSG00000160818.16 transcript:ENST00000438976.6 gene_biotype:protein_coding transcript_b…	2	1054.45	2107.9	0	371.4	3.68	S6(Phospho): 99.75	Used	Unique	500	448.9	179.3	270.1
High	[R].rAPsPVVSPTEMNk.[E]	N-Term(TMT6plex); S4(Phospho); K14(TMT6plex)	FALSE	TRUE	ENSP00000469689.2	ENSP00000469689.2; ENSP00000399423.3; ENSP00000499270.1; ENSP00000345193.6; ENSP00000386491.1; ENSP00000499561.1; ENSP00000402944.1	pep chromosome:GRCh38:11:70469435:71224762:-1 gene:ENSG00000162105.19 transcript:ENST00000601538.5 gene_biotype:protein_coding transcript_biotype:protein_coding gene_symbol:SHANK2 description:SH3 and multiple ankyrin repeat domains 2 [Source:HGNC Symbol;Acc:HGNC:14295]; pep chromosome:GRCh38:11:70467856:70661818:-1 gene:ENSG00000162105.19 transcript:ENST00000449833.6 gene_biotype:protein_coding t…	3	684.363	2051.07	0	184	3.6	S4(Phospho): 100	Used	Unique	148	139.8	228.6	177.4
High	[R].kLsSSDAPAQDTGSSAAAVETDASR.[T]	N-Term(TMT6plex); K1(TMT6plex); S3(Phospho)	FALSE	TRUE	ENSP00000354878.5	ENSP00000354878.5; ENSP00000449698.1; ENSP00000445606.2; ENSP00000354851.3; ENSP00000438075.2; ENSP00000490369.1; ENSP00000447765.1	pep chromosome:GRCh38:12:39294421:39442986:-1 gene:ENSG00000139116.18 transcript:ENST00000361418.9 gene_biotype:protein_coding transcript_biotype:protein_coding gene_symbol:KIF21A description:kinesin family member 21A [Source:HGNC Symbol;Acc:HGNC:19349]; pep chromosome:GRCh38:12:39309752:39340247:-1 gene:ENSG00000139116.18 transcript:ENST00000547108.5 gene_biotype:protein_coding transcript_biotyp…	3	987.479	2960.42	49.3369	112.2	7.43	S3(Phospho): 93.74	Used	Unique	139.5	116.5	64.4	102.9
High	[R].lAAAEETAVsPR.[K]	N-Term(TMT6plex); S10(Phospho)	FALSE	TRUE	ENSP00000360682.3	ENSP00000360682.3	pep chromosome:GRCh38:9:136992422:136993976:1 gene:ENSG00000148362.11 transcript:ENST00000371620.4 gene_biotype:protein_coding transcript_biotype:protein_coding gene_symbol:PAXX description:PAXX non-homologous end joining factor [Source:HGNC Symbol;Acc:HGNC:27849]	2	762.387	1523.77	0	250.2	2.2	S10(Phospho): 100	Used	Unique	328.3	268.9	117	229.7
High	[K].aEDGATPsPSNETPk.[K]	N-Term(TMT6plex); S8(Phospho); K15(TMT6plex)	FALSE	TRUE	ENSP00000478061.1	ENSP00000478061.1	pep chromosome:GRCh38:6:113857345:113863475:1 gene:ENSG00000277443.3 transcript:ENST00000612661.2 gene_biotype:protein_coding transcript_biotype:protein_coding gene_symbol:MARCKS description:myristoylated alanine rich protein kinase C substrate [Source:HGNC Symbol;Acc:HGNC:6759]	2	1019.99	2038.97	0	375.7	4.05	S8(Phospho): 94.2	Used	Unique	348	252.5	375.8	443.7
High	[R].sAsPDDDLGSSNWEAADLGNEER.[K]	N-Term(TMT6plex); S3(Phospho)	FALSE	TRUE	ENSP00000228136.4	ENSP00000432534.1; ENSP00000228136.4; ENSP00000431237.2	pep chromosome:GRCh38:11:16738658:16755067:1 gene:ENSG00000110696.10 transcript:ENST00000525684.1 gene_biotype:protein_coding transcript_biotype:protein_coding gene_symbol:C11orf58 description:chromosome 11 open reading frame 58 [Source:HGNC Symbol;Acc:HGNC:16990]; pep chromosome:GRCh38:11:16738647:16758340:1 gene:ENSG00000110696.10 transcript:ENST00000228136.9 gene_biotype:protein_coding transcr…	3	915.39	2744.16	11.9369	35.4	7.3	S3(Phospho): 99.13	Used	Unique	33.5	32.3	31.9	35.7
High	[R].eNYsDSEEEDDDDVASSR.[Q]	N-Term(TMT6plex); S4(Phospho)	FALSE	TRUE	ENSP00000308369.2	ENSP00000308369.2	pep chromosome:GRCh38:12:65169583:65248355:1 gene:ENSG00000174106.3 transcript:ENST00000308330.3 gene_biotype:protein_coding transcript_biotype:protein_coding gene_symbol:LEMD3 description:LEM domain containing 3 [Source:HGNC Symbol;Acc:HGNC:28887]	3	790.97	2370.89	25.7763	213.5	4.36	S4(Phospho): 48.46; S6(Phospho): 48.46	Used	Unique	227.9	202.8	176.7	197.6
High	[K].aEDGATPsPSNETPk.[K]	N-Term(TMT6plex); S8(Phospho); K15(TMT6plex)	FALSE	TRUE	ENSP00000478061.1	ENSP00000478061.1	pep chromosome:GRCh38:6:113857345:113863475:1 gene:ENSG00000277443.3 transcript:ENST00000612661.2 gene_biotype:protein_coding transcript_biotype:protein_coding gene_symbol:MARCKS description:myristoylated alanine rich protein kinase C substrate [Source:HGNC Symbol;Acc:HGNC:6759]	3	680.33	2038.97	0	359.4	2.76	S10(Phospho): 86.22	Used	Unique	341.8	268.1	352.1	395.4
High	[K].sLsDSESDDSk.[S]	N-Term(TMT6plex); S3(Phospho); K11(TMT6plex)	FALSE	TRUE	ENSP00000336687.4	ENSP00000336687.4; ENSP00000473748.1	pep chromosome:GRCh38:7:26201162:26213356:1 gene:ENSG00000122565.19 transcript:ENST00000337620.8 gene_biotype:protein_coding transcript_biotype:protein_coding gene_symbol:CBX3 description:chromobox 3 [Source:HGNC Symbol;Acc:HGNC:1553]; pep chromosome:GRCh38:7:26206368:26210582:1 gene:ENSG00000122565.19 transcript:ENST00000462165.2 gene_biotype:protein_coding transcript_biotype:protein_coding gene…	2	854.39	1707.77	0	689.9	3	S3(Phospho): 95.14	Used	Unique	708.4	681.5	542.7	670.2
High	[K].fEDEGAGFEESsETGDYEEk.[A]	N-Term(TMT6plex); S12(Phospho); K20(TMT6plex)	FALSE	TRUE	ENSP00000296755.7	ENSP00000296755.7	pep chromosome:GRCh38:5:72107475:72209565:1 gene:ENSG00000131711.15 transcript:ENST00000296755.12 gene_biotype:protein_coding transcript_biotype:protein_coding gene_symbol:MAP1B description:microtubule associated protein 1B [Source:HGNC Symbol;Acc:HGNC:6836]	3	931.73	2793.18	20.6649	165	5.46	S12(Phospho): 100	Used	Unique	208.5	147.8	122.1	143.7
High	[K].mLAESDEsGDEESVSQTDkTELQNTLR.[T]	N-Term(TMT6plex); S8(Phospho); K19(TMT6plex)	FALSE	TRUE	ENSP00000263847.1	ENSP00000263847.1	pep chromosome:GRCh38:11:59574398:59615774:-1 gene:ENSG00000110048.12 transcript:ENST00000263847.6 gene_biotype:protein_coding transcript_biotype:protein_coding gene_symbol:OSBP description:oxysterol binding protein [Source:HGNC Symbol;Acc:HGNC:8503]	4	888.418	3550.65	11.1556	148.5	5.69	S8(Phospho): 100	Used	Unique	139.3	138.2	134.5	148.3
High	[K].eAEDSDsDDNIk.[R]	N-Term(TMT6plex); S7(Phospho); K12(TMT6plex)	FALSE	TRUE	ENSP00000295321.4	ENSP00000295321.4	pep chromosome:GRCh38:2:127480812:127526489:-1 gene:ENSG00000163166.15 transcript:ENST00000295321.9 gene_biotype:protein_coding transcript_biotype:protein_coding gene_symbol:IWS1 description:interacts with SUPT6H, CTD assembly factor 1 [Source:HGNC Symbol;Acc:HGNC:25467]	2	938.418	1875.83	0	374.1	4.38	S7(Phospho): 99.99	Used	Unique	182.4	171.6	525.1	537.5
High	[K].sSLVNESETNQNSsSDSEAER.[R]	N-Term(TMT6plex); S14(Phospho)	FALSE	TRUE	ENSP00000348274.4	ENSP00000358402.2; ENSP00000358404.4; ENSP00000444972.2; ENSP00000446238.2; ENSP00000446172.1; ENSP00000347949.4; ENSP00000348274.4; ENSP00000440547.2; ENSP00000443626.2; ENSP00000486891.1; ENSP00000487507.1; ENSP00000344823.5	pep chromosome:GRCh38:10:112950660:113165612:1 gene:ENSG00000148737.17 transcript:ENST00000369395.6 gene_biotype:protein_coding transcript_biotype:protein_coding gene_symbol:TCF7L2 description:transcription factor 7 like 2 [Source:HGNC Symbol;Acc:HGNC:11641]; pep chromosome:GRCh38:10:112950452:113167678:1 gene:ENSG00000148737.17 transcript:ENST00000369397.8 gene_biotype:protein_coding transcript_…	3	860.371	2579.1	0	135.7	6.08	S15(Phospho): 99.78	Used	Unique	139.5	125	117.3	130.1
High	[R].rDsDGVDGFEAEGk.[K]	N-Term(TMT6plex); S3(Phospho); K14(TMT6plex)	FALSE	TRUE	ENSP00000265069.8	ENSP00000265069.8	pep chromosome:GRCh38:5:32354350:32444740:-1 gene:ENSG00000056097.16 transcript:ENST00000265069.13 gene_biotype:protein_coding transcript_biotype:protein_coding gene_symbol:ZFR description:zinc finger RNA binding protein [Source:HGNC Symbol;Acc:HGNC:17277]	3	673.986	2019.94	21.4024	260.8	4.23	S3(Phospho): 100	Used	Unique	343.2	307.6	153	177.7
High	[R].eEsEEEEDEDDEEEEEEEkEk.[S]	N-Term(TMT6plex); S3(Phospho); K19(TMT6plex); K21(TMT6plex)	FALSE	TRUE	ENSP00000423427.2	ENSP00000422380.2; ENSP00000421165.1; ENSP00000498930.1; ENSP00000423553.2; ENSP00000423427.2; ENSP00000498335.1; ENSP00000498320.1	pep chromosome:GRCh38:6:18224217:18264548:-1 gene:ENSG00000124795.17 transcript:ENST00000515770.2 gene_biotype:protein_coding transcript_biotype:nonsense_mediated_decay gene_symbol:DEK description:DEK proto-oncogene [Source:HGNC Symbol;Acc:HGNC:2768]; pep chromosome:GRCh38:6:18225025:18264535:-1 gene:ENSG00000124795.17 transcript:ENST00000505224.5 gene_biotype:protein_coding transcript_biotype:no…	3	1137.48	3410.42	0	53	4.11	S3(Phospho): 100	Used	Unique	61.4	40.5	52.9	45
High	[K].gEAEQsEEEADEEDkAEDAR.[E]	N-Term(TMT6plex); S6(Phospho); K15(TMT6plex)	FALSE	TRUE	ENSP00000296755.7	ENSP00000296755.7	pep chromosome:GRCh38:5:72107475:72209565:1 gene:ENSG00000131711.15 transcript:ENST00000296755.12 gene_biotype:protein_coding transcript_biotype:protein_coding gene_symbol:MAP1B description:microtubule associated protein 1B [Source:HGNC Symbol;Acc:HGNC:6836]	3	925.736	2775.19	0	463.6	3.36	S6(Phospho): 100	Used	Unique	665.2	355.5	374.5	351.4
High	[R].eNPPVEDssDEDDkR.[N]	N-Term(TMT6plex); S8(Phospho); S9(Phospho); K14(TMT6plex)	FALSE	TRUE	ENSP00000295770.2	ENSP00000295770.2	pep chromosome:GRCh38:3:31532925:31637616:1 gene:ENSG00000163527.10 transcript:ENST00000295770.4 gene_biotype:protein_coding transcript_biotype:protein_coding gene_symbol:STT3B description:STT3 oligosaccharyltransferase complex catalytic subunit B [Source:HGNC Symbol;Acc:HGNC:30611]	3	784.002	2349.99	5.19852	651.1	4.64	S8(Phospho): 100; S9(Phospho): 100	Used	Unique	634.6	592.5	580.6	648.8
High	[R].sEDESEtEDEEEkSQEDQEQk.[R]	N-Term(TMT6plex); T7(Phospho); K13(TMT6plex); K21(TMT6plex)	FALSE	TRUE	ENSP00000480987.1	ENSP00000388647.4; ENSP00000472940.2; ENSP00000407651.1; ENSP00000229854.6; ENSP00000480987.1	pep chromosome:GRCh38:6:52264586:52284881:-1 gene:ENSG00000112118.20 transcript:ENST00000419835.8 gene_biotype:protein_coding transcript_biotype:protein_coding gene_symbol:MCM3 description:minichromosome maintenance complex component 3 [Source:HGNC Symbol;Acc:HGNC:6945]; pep chromosome:GRCh38:6:52264015:52284742:-1 gene:ENSG00000112118.20 transcript:ENST00000596288.7 gene_biotype:protein_coding t…	3	1099.16	3295.45	0	121.1	3.94	T7(Phospho): 99.38	Used	Unique	94.5	104.1	128.6	129.9
High	[K].nYDPYkPLDItPPPDQk.[A]	N-Term(TMT6plex); K6(TMT6plex); T11(Phospho); K17(TMT6plex)	FALSE	TRUE	ENSP00000371419.3	ENSP00000371419.3	pep chromosome:GRCh38:13:24420931:24512778:-1 gene:ENSG00000102699.6 transcript:ENST00000381989.4 gene_biotype:protein_coding transcript_biotype:protein_coding gene_symbol:PARP4 description:poly(ADP-ribose) polymerase family member 4 [Source:HGNC Symbol;Acc:HGNC:271]	3	923.49	2768.46	26.407	313.8	4.09	T11(Phospho): 100	Used	Unique	206.3	207	436.6	334.1
High	[R].tksPTDDEVTPSAVVR.[R]	N-Term(TMT6plex); K2(TMT6plex); S3(Phospho)	FALSE	TRUE	ENSP00000490182.1	ENSP00000402046.1; ENSP00000272203.2; ENSP00000490182.1	pep chromosome:GRCh38:1:204221221:204359916:-1 gene:ENSG00000143850.16 transcript:ENST00000414478.1 gene_biotype:protein_coding transcript_biotype:protein_coding gene_symbol:PLEKHA6 description:pleckstrin homology domain containing A6 [Source:HGNC Symbol;Acc:HGNC:17053]; pep chromosome:GRCh38:1:204218853:204359929:-1 gene:ENSG00000143850.16 transcript:ENST00000272203.8 gene_biotype:protein_coding…	2	1120.58	2240.16	0	24.4	2.24	S3(Phospho): 49.98; T5(Phospho): 49.98	Used	Unique	19.9	23.2	27.2	21.4
High	[K].qksDAEEDGGTVsQEEEDR.[K]	N-Term(TMT6plex); K2(TMT6plex); S3(Phospho); S13(Phospho)	FALSE	TRUE	ENSP00000424063.1	ENSP00000424063.1	pep chromosome:GRCh38:5:179698417:179728907:1 gene:ENSG00000127022.15 transcript:ENST00000504734.5 gene_biotype:protein_coding transcript_biotype:protein_coding gene_symbol:CANX description:calnexin [Source:HGNC Symbol;Acc:HGNC:1473]	3	909.72	2727.15	0	423.7	4.74	S3(Phospho): 100; S13(Phospho): 99.29	Used	Unique	394	378.7	356.1	471.4
High	[K].iEDVGsDEEDDSGkDkk.[K]	N-Term(TMT6plex); S6(Phospho); K14(TMT6plex); K16(TMT6plex); K17(TMT6plex)	FALSE	TRUE	ENSP00000360609.1	ENSP00000360609.1	pep chromosome:GRCh38:6:44247866:44253883:1 gene:ENSG00000096384.20 transcript:ENST00000371554.2 gene_biotype:protein_coding transcript_biotype:protein_coding gene_symbol:HSP90AB1 description:heat shock protein 90 alpha family class B member 1 [Source:HGNC Symbol;Acc:HGNC:5258]	3	954.821	2862.45	44.7071	692	3.47	S6(Phospho): 99.89	Used	Unique	780.9	659	464.1	708.1
High	[K].aASEQQADTSGGDsPkV.[-]	N-Term(TMT6plex); S14(Phospho); K16(TMT6plex)	FALSE	TRUE	ENSP00000475486.1	ENSP00000475486.1	pep chromosome:GRCh38:7:4740859:4755051:1 gene:ENSG00000164916.11 transcript:ENST00000460979.2 gene_biotype:protein_coding transcript_biotype:protein_coding gene_symbol:FOXK1 description:forkhead box K1 [Source:HGNC Symbol;Acc:HGNC:23480]	3	729.352	2186.04	0	271.9	6.38	S14(Phospho): 100	Used	Unique	306.8	257.5	180.3	281.9
High	[R].aGDLLEDsPkRPk.[E]	N-Term(TMT6plex); S8(Phospho); K10(TMT6plex); K13(TMT6plex)	FALSE	TRUE	ENSP00000357189.5	ENSP00000357189.5; ENSP00000357192.5; ENSP00000349878.5	pep chromosome:GRCh38:1:156743345:156752448:-1 gene:ENSG00000143321.19 transcript:ENST00000368206.5 gene_biotype:protein_coding transcript_biotype:protein_coding gene_symbol:HDGF description:heparin binding growth factor [Source:HGNC Symbol;Acc:HGNC:4856]; pep chromosome:GRCh38:1:156742110:156752233:-1 gene:ENSG00000143321.19 transcript:ENST00000368209.9 gene_biotype:protein_coding transcript_bio…	2	1097.12	2193.22	18.9235	134.5	2.51	S8(Phospho): 100	Used	Unique	118.8	111	153.6	123.4
High	[K].gVDEQSDSSEEsEEEkPPEEDkEEEEEk.[K]	N-Term(TMT6plex); S12(Phospho); K16(TMT6plex); K22(TMT6plex); K28(TMT6plex)	FALSE	TRUE	ENSP00000377969.3	ENSP00000469091.1; ENSP00000377969.3	pep chromosome:GRCh38:19:6379878:6391952:-1 gene:ENSG00000125651.14 transcript:ENST00000593678.5 gene_biotype:protein_coding transcript_biotype:protein_coding gene_symbol:GTF2F1 description:general transcription factor IIF subunit 1 [Source:HGNC Symbol;Acc:HGNC:4652]; pep chromosome:GRCh38:19:6379572:6393164:-1 gene:ENSG00000125651.14 transcript:ENST00000394456.10 gene_biotype:protein_coding tran…	5	850.594	4248.94	0	135.5	5.1	S12(Phospho): 93.69	Used	Unique	117.4	112.9	130.8	150.7
High	[R].aASDPLLSSVsPAVSk.[A]	N-Term(TMT6plex); S11(Phospho); K16(TMT6plex)	FALSE	TRUE	ENSP00000314129.7	ENSP00000314129.7	pep chromosome:GRCh38:X:49028726:49043357:-1 gene:ENSG00000068323.17 transcript:ENST00000315869.8 gene_biotype:protein_coding transcript_biotype:protein_coding gene_symbol:TFE3 description:transcription factor binding to IGHM enhancer 3 [Source:HGNC Symbol;Acc:HGNC:11752]	3	689.711	2067.12	19.5931	203.5	3.33	S11(Phospho): 100	Used	Unique	219	177.9	164	207.2
High	[R].qNQQSSSDSGSSssSEDERPkR.[S]	N-Term(TMT6plex); S13(Phospho); S14(Phospho); K21(TMT6plex)	FALSE	TRUE	ENSP00000363510.3	ENSP00000326261.8; ENSP00000391430.3; ENSP00000471084.1; ENSP00000363510.3	pep chromosome:GRCh38:1:24643302:24673281:1 gene:ENSG00000133226.17 transcript:ENST00000323848.14 gene_biotype:protein_coding transcript_biotype:protein_coding gene_symbol:SRRM1 description:serine and arginine repetitive matrix 1 [Source:HGNC Symbol;Acc:HGNC:16638]; pep chromosome:GRCh38:1:24643322:24673262:1 gene:ENSG00000133226.17 transcript:ENST00000447431.6 gene_biotype:protein_coding transcr…	4	751.08	3001.3	0	435.2	4.1	S12(Phospho): 34.6; S13(Phospho): 65.36; S14(Phospho): 65.1; S15(Phospho): 34.31	Used	Unique	493.8	474.6	381.3	287.5
High	[R].rGsSSDEEGGPk.[A]	N-Term(TMT6plex); S3(Phospho); K12(TMT6plex)	FALSE	TRUE	ENSP00000384537.2	ENSP00000384537.2; ENSP00000352794.5; ENSP00000346702.6	pep chromosome:GRCh38:6:151239967:151358559:1 gene:ENSG00000131016.17 transcript:ENST00000402676.7 gene_biotype:protein_coding transcript_biotype:protein_coding gene_symbol:AKAP12 description:A-kinase anchoring protein 12 [Source:HGNC Symbol;Acc:HGNC:370]; pep chromosome:GRCh38:6:151341686:151356773:1 gene:ENSG00000131016.17 transcript:ENST00000359755.5 gene_biotype:protein_coding transcript_biot…	2	872.419	1743.83	0	1286.8	2.27	S4(Phospho): 96.18	Used	Unique	1398.6	1096.9	1171.3	1185.8
High	[R].eTPHsPGVEDAPIAk.[V]	N-Term(TMT6plex); S5(Phospho); K15(TMT6plex)	FALSE	TRUE	ENSP00000378400.3	ENSP00000378400.3; ENSP00000448463.1; ENSP00000450087.1; ENSP00000340184.4; ENSP00000448779.1; ENSP00000448706.1; ENSP00000450266.1	pep chromosome:GRCh38:12:50175788:50283506:-1 gene:ENSG00000050405.13 transcript:ENST00000394943.7 gene_biotype:protein_coding transcript_biotype:protein_coding gene_symbol:LIMA1 description:LIM domain and actin binding 1 [Source:HGNC Symbol;Acc:HGNC:24636]; pep chromosome:GRCh38:12:50175788:50200847:-1 gene:ENSG00000050405.13 transcript:ENST00000552491.5 gene_biotype:protein_coding transcript_bi…	3	696.027	2086.07	23.4198	264.3	4.45	S5(Phospho): 100	Used	Unique	221.5	198.9	337.4	238.4
High	[K].aEQGsEEEGEGEEEEEEGGESk.[A]	N-Term(TMT6plex); S5(Phospho); K22(TMT6plex)	FALSE	TRUE	ENSP00000414373.2	ENSP00000414373.2; ENSP00000416890.1	pep chromosome:GRCh38:CHR_HSCHR6_MHC_MANN_CTG1:30616012:30636067:1 gene:ENSG00000231129.8 transcript:ENST00000426219.6 gene_biotype:protein_coding transcript_biotype:protein_coding gene_symbol:ABCF1 description:ATP binding cassette subfamily F member 1 [Source:HGNC Symbol;Acc:HGNC:70]; pep chromosome:GRCh38:CHR_HSCHR6_MHC_COX_CTG1:30561274:30573551:1 gene:ENSG00000236149.9 transcript:ENST00000423…	3	964.735	2892.19	0	186	6.9	S5(Phospho): 100	Used	Unique	204.4	166.5	151.4	179.2
High	[K].ekLQEEGGGsDEEETGSPSEDGmQSAR.[T]	N-Term(TMT6plex); K2(TMT6plex); S10(Phospho); M23(Oxidation)	FALSE	TRUE	ENSP00000387365.3	ENSP00000448227.1; ENSP00000387365.3	pep chromosome:GRCh38:12:107685802:107697578:1 gene:ENSG00000136045.12 transcript:ENST00000552760.5 gene_biotype:protein_coding transcript_biotype:nonsense_mediated_decay gene_symbol:PWP1 description:PWP1 homolog, endonuclein [Source:HGNC Symbol;Acc:HGNC:17015]; pep chromosome:GRCh38:12:107685799:107713162:1 gene:ENSG00000136045.12 transcript:ENST00000412830.8 gene_biotype:protein_coding transcri…	3	1131.83	3393.48	7.01398	67	4.5	S10(Phospho): 100	Used	Unique	75.5	73.6	42	61.7
High	[R].asPAPGSGHPEGPGAHLDMNSLDR.[A]	N-Term(TMT6plex); S2(Phospho)	FALSE	TRUE	ENSP00000284320.5	ENSP00000284320.5	pep chromosome:GRCh38:3:100363431:100401089:-1 gene:ENSG00000154174.8 transcript:ENST00000284320.6 gene_biotype:protein_coding transcript_biotype:protein_coding gene_symbol:TOMM70 description:translocase of outer mitochondrial membrane 70 [Source:HGNC Symbol;Acc:HGNC:11985]	3	893.744	2679.22	0	71	5.08	S2(Phospho): 100	Used	Unique	76.6	75.2	50.5	65.6
High	[R].asPAPGSGHPEGPGAHLDMNSLDR.[A]	N-Term(TMT6plex); S2(Phospho)	FALSE	TRUE	ENSP00000284320.5	ENSP00000284320.5	pep chromosome:GRCh38:3:100363431:100401089:-1 gene:ENSG00000154174.8 transcript:ENST00000284320.6 gene_biotype:protein_coding transcript_biotype:protein_coding gene_symbol:TOMM70 description:translocase of outer mitochondrial membrane 70 [Source:HGNC Symbol;Acc:HGNC:11985]	4	670.56	2679.22	0	28.3	3.91	S2(Phospho): 100	Used	Unique	28.9	27.5	24.4	25.8
High	[K].eESHSNDQsPQIR.[A]	N-Term(TMT6plex); S9(Phospho)	FALSE	TRUE	ENSP00000384939.3	ENSP00000320663.5; ENSP00000384939.3	pep chromosome:GRCh38:2:42169353:42332548:1 gene:ENSG00000143924.19 transcript:ENST00000318522.10 gene_biotype:protein_coding transcript_biotype:protein_coding gene_symbol:EML4 description:EMAP like 4 [Source:HGNC Symbol;Acc:HGNC:1316]; pep chromosome:GRCh38:2:42169461:42330874:1 gene:ENSG00000143924.19 transcript:ENST00000401738.3 gene_biotype:protein_coding transcript_biotype:protein_coding gen…	3	612.609	1835.81	25.7144	428.6	5.15	S9(Phospho): 100	Used	Unique	517.5	416	335.2	346.1
High	[K].eEDEEPEsPPEkk.[T]	N-Term(TMT6plex); S8(Phospho); K12(TMT6plex); K13(TMT6plex)	FALSE	TRUE	ENSP00000356110.4	ENSP00000356110.4	pep chromosome:GRCh38:1:205712822:205750182:-1 gene:ENSG00000069275.13 transcript:ENST00000367142.5 gene_biotype:protein_coding transcript_biotype:protein_coding gene_symbol:NUCKS1 description:nuclear casein kinase and cyclin dependent kinase substrate 1 [Source:HGNC Symbol;Acc:HGNC:29923]	2	1155.57	2310.14	0	53.9	2.67	S8(Phospho): 100	Used	Unique	52.2	36.5	50.5	64.4
High	[R].sSSPVTELASRsPIR.[Q]	N-Term(TMT6plex); S12(Phospho)	FALSE	TRUE	ENSP00000301740.8	ENSP00000301740.8	pep chromosome:GRCh38:16:2752638:2771412:1 gene:ENSG00000167978.17 transcript:ENST00000301740.13 gene_biotype:protein_coding transcript_biotype:protein_coding gene_symbol:SRRM2 description:serine/arginine repetitive matrix 2 [Source:HGNC Symbol;Acc:HGNC:16639]	3	632.664	1895.98	49.8677	181.8	1.73	S12(Phospho): 99.96	Used	Unique	213.5	227.1	125	118.5
High	[R].rPSEsDkEDELDkVk.[S]	N-Term(TMT6plex); S5(Phospho); K7(TMT6plex); K13(TMT6plex); K15(TMT6plex)	FALSE	TRUE	ENSP00000384537.2	ENSP00000384537.2; ENSP00000352794.5; ENSP00000346702.6	pep chromosome:GRCh38:6:151239967:151358559:1 gene:ENSG00000131016.17 transcript:ENST00000402676.7 gene_biotype:protein_coding transcript_biotype:protein_coding gene_symbol:AKAP12 description:A-kinase anchoring protein 12 [Source:HGNC Symbol;Acc:HGNC:370]; pep chromosome:GRCh38:6:151341686:151356773:1 gene:ENSG00000131016.17 transcript:ENST00000359755.5 gene_biotype:protein_coding transcript_biot…	3	924.505	2771.5	37.2399	666.4	2.6	S3(Phospho): 99.76	Used	Unique	668.1	529.6	670.8	645.2
High	[R].tLREsDSAEGDEAESPEQQVR.[K]	N-Term(TMT6plex); S5(Phospho)	FALSE	TRUE	ENSP00000362727.2	ENSP00000362727.2	pep chromosome:GRCh38:9:123379654:123930107:-1 gene:ENSG00000119522.16 transcript:ENST00000373624.6 gene_biotype:protein_coding transcript_biotype:protein_coding gene_symbol:DENND1A description:DENN domain containing 1A [Source:HGNC Symbol;Acc:HGNC:29324]	3	881.399	2642.18	0	174.2	5.83	S5(Phospho): 99.93	Used	Unique	193.3	170.8	134.2	158.7
High	[R].nVPQEESLEDsDVDADFk.[A]	N-Term(TMT6plex); S11(Phospho); K18(TMT6plex)	FALSE	TRUE	ENSP00000261667.3	ENSP00000261667.3	pep chromosome:GRCh38:13:49699320:49792682:-1 gene:ENSG00000102753.10 transcript:ENST00000261667.8 gene_biotype:protein_coding transcript_biotype:protein_coding gene_symbol:KPNA3 description:karyopherin subunit alpha 3 [Source:HGNC Symbol;Acc:HGNC:6396]	3	859.068	2575.19	6.21454	195.9	5.28	S11(Phospho): 100	Used	Unique	228.1	215.5	117.1	177.9
High	[K].aGLESGAEPGDGDsDTTk.[K]	N-Term(TMT6plex); S14(Phospho); K18(TMT6plex)	FALSE	TRUE	ENSP00000358563.5	ENSP00000358563.5	pep chromosome:GRCh38:X:154762864:154777689:1 gene:ENSG00000130826.18 transcript:ENST00000369550.10 gene_biotype:protein_coding transcript_biotype:protein_coding gene_symbol:DKC1 description:dyskerin pseudouridine synthase 1 [Source:HGNC Symbol;Acc:HGNC:2890]	2	1123.02	2245.03	0	123.6	3.91	S14(Phospho): 87.57	Used	Unique	153.9	149.3	79.5	82.3
High	[R].eTEEQDsDSAEQGDPAGEGk.[E]	N-Term(TMT6plex); S7(Phospho); K20(TMT6plex)	FALSE	TRUE	ENSP00000402644.2	ENSP00000463188.1; ENSP00000402644.2	pep chromosome:GRCh38:17:15627960:15684300:-1 gene:ENSG00000221926.12 transcript:ENST00000578237.5 gene_biotype:protein_coding transcript_biotype:protein_coding gene_symbol:TRIM16 description:tripartite motif containing 16 [Source:HGNC Symbol;Acc:HGNC:17241]; pep chromosome:GRCh38:17:15571491:15651653:-1 gene:ENSG00000251537.4 transcript:ENST00000455584.2 gene_biotype:protein_coding transcript_bi…	3	873.045	2617.12	8.53442	156.4	5.43	S7(Phospho): 92.15	Used	Unique	168.7	163.9	106.1	151.3
High	[K].tGVTSTSDsEEEGDDQEGEkk.[R]	N-Term(TMT6plex); S9(Phospho); K20(TMT6plex); K21(TMT6plex)	FALSE	TRUE	ENSP00000370114.4	ENSP00000370091.1; ENSP00000380653.2; ENSP00000370114.4	pep chromosome:GRCh38:9:15470636:15510991:-1 gene:ENSG00000164985.15 transcript:ENST00000380715.5 gene_biotype:protein_coding transcript_biotype:protein_coding gene_symbol:PSIP1 description:PC4 and SFRS1 interacting protein 1 [Source:HGNC Symbol;Acc:HGNC:9527]; pep chromosome:GRCh38:9:15470646:15510289:-1 gene:ENSG00000164985.15 transcript:ENST00000397519.6 gene_biotype:protein_coding transcript_…	3	999.135	2995.39	24.8265	461.4	5.87	S9(Phospho): 99.66	Used	Unique	359	340.4	566.2	475.2
High	[K].kEcSEAMEVETSVISIDsPQk.[L]	N-Term(TMT6plex); K1(TMT6plex); C3(Carbamidomethyl); S18(Phospho); K21(TMT6plex)	FALSE	TRUE	ENSP00000371475.4	ENSP00000371470.3; ENSP00000263801.3; ENSP00000393497.2; ENSP00000388028.1; ENSP00000371475.4	pep chromosome:GRCh38:15:43407214:43493105:-1 gene:ENSG00000067369.13 transcript:ENST00000382039.7 gene_biotype:protein_coding transcript_biotype:protein_coding gene_symbol:TP53BP1 description:tumor protein p53 binding protein 1 [Source:HGNC Symbol;Acc:HGNC:11999]; pep chromosome:GRCh38:15:43407209:43510614:-1 gene:ENSG00000067369.13 transcript:ENST00000263801.7 gene_biotype:protein_coding transc…	4	784.397	3134.57	15.1263	132.4	2.77	S18(Phospho): 100	Used	Unique	154.1	131.3	105.4	107.8
High	[K].qksDAEEDGGTVsQEEEDR.[K]	N-Term(TMT6plex); K2(TMT6plex); S3(Phospho); S13(Phospho)	FALSE	TRUE	ENSP00000424063.1	ENSP00000424063.1	pep chromosome:GRCh38:5:179698417:179728907:1 gene:ENSG00000127022.15 transcript:ENST00000504734.5 gene_biotype:protein_coding transcript_biotype:protein_coding gene_symbol:CANX description:calnexin [Source:HGNC Symbol;Acc:HGNC:1473]	3	909.72	2727.14	0	291.4	4.95	S3(Phospho): 100; T11(Phospho): 50; S13(Phospho): 50	Used	Unique	276.7	264.3	242.5	316.9
High	[R].ySHSYLSDsDTEAk.[L]	N-Term(TMT6plex); S9(Phospho); K14(TMT6plex)	FALSE	TRUE	ENSP00000437073.1	ENSP00000437073.1; ENSP00000486682.1; ENSP00000434228.1; ENSP00000435932.1	pep chromosome:GRCh38:17:29071124:29180412:-1 gene:ENSG00000196535.16 transcript:ENST00000527372.6 gene_biotype:protein_coding transcript_biotype:protein_coding gene_symbol:MYO18A description:myosin XVIIIA [Source:HGNC Symbol;Acc:HGNC:31104]; pep chromosome:GRCh38:17:29073519:29180364:-1 gene:ENSG00000196535.16 transcript:ENST00000628822.2 gene_biotype:protein_coding transcript_biotype:protein_co…	2	1071	2140.99	0	71.3	5.12	S9(Phospho): 99.76	Used	Unique	56.4	51.8	82.1	78.7
High	[K].lMHNAsDSEVDQDDVVEWk.[D]	N-Term(TMT6plex); S6(Phospho); K19(TMT6plex)	FALSE	TRUE	ENSP00000342905.3	ENSP00000342905.3; ENSP00000495540.1	pep chromosome:GRCh38:20:50890349:50909791:-1 gene:ENSG00000101126.17 transcript:ENST00000349014.8 gene_biotype:protein_coding transcript_biotype:protein_coding gene_symbol:ADNP description:activity dependent neuroprotector homeobox [Source:HGNC Symbol;Acc:HGNC:15766]; pep chromosome:GRCh38:20:50890372:50931364:-1 gene:ENSG00000101126.17 transcript:ENST00000645081.1 gene_biotype:protein_coding tr…	3	919.095	2755.27	28.5565	147.6	4.4	S6(Phospho): 99.64	Used	Unique	154.3	141.3	112.8	148.6
High	[K].vASEAPLEHkPQVEASsPR.[L]	N-Term(TMT6plex); K10(TMT6plex); S17(Phospho)	FALSE	TRUE	ENSP00000238616.5	ENSP00000238616.5	pep chromosome:GRCh38:14:75079353:75127048:-1 gene:ENSG00000119638.13 transcript:ENST00000238616.10 gene_biotype:protein_coding transcript_biotype:protein_coding gene_symbol:NEK9 description:NIMA related kinase 9 [Source:HGNC Symbol;Acc:HGNC:18591]	4	643.34	2570.34	0	391.3	3.53	S17(Phospho): 90.72	Used	Unique	453.2	335.5	338.3	348.4
High	[K].aEEDEILNRsPR.[N]	N-Term(TMT6plex); S10(Phospho)	FALSE	TRUE	ENSP00000424063.1	ENSP00000424063.1	pep chromosome:GRCh38:5:179698417:179728907:1 gene:ENSG00000127022.15 transcript:ENST00000504734.5 gene_biotype:protein_coding transcript_biotype:protein_coding gene_symbol:CANX description:calnexin [Source:HGNC Symbol;Acc:HGNC:1473]	2	869.425	1737.84	0	621.9	2.88	S10(Phospho): 100	Used	Unique	574.8	576.2	560.9	634.8
High	[R].aTTPsLPSVDNEFk.[L]	N-Term(TMT6plex); S5(Phospho); K14(TMT6plex)	FALSE	TRUE	ENSP00000369400.3	ENSP00000480113.1; ENSP00000381170.3; ENSP00000369400.3; ENSP00000478433.1	pep chromosome:GRCh38:X:17686782:17735978:1 gene:ENSG00000188158.15 transcript:ENST00000615422.1 gene_biotype:protein_coding transcript_biotype:protein_coding gene_symbol:NHS description:NHS actin remodeling regulator [Source:HGNC Symbol;Acc:HGNC:7820]; pep chromosome:GRCh38:X:17635293:17735978:1 gene:ENSG00000188158.15 transcript:ENST00000398097.7 gene_biotype:protein_coding transcript_biotype:p…	3	682.019	2044.04	39.8629	272.5	3.59	T2(Phospho): 90.69	Used	Unique	285.5	274.8	199.8	267.9
High	[K].rEDEGEPGDEGQLEDEGsQEk.[Q]	N-Term(TMT6plex); S18(Phospho); K21(TMT6plex)	FALSE	TRUE	ENSP00000243286.3	ENSP00000243286.3	pep chromosome:GRCh38:X:103607906:103609926:1 gene:ENSG00000196507.11 transcript:ENST00000243286.7 gene_biotype:protein_coding transcript_biotype:protein_coding gene_symbol:TCEAL3 description:transcription elongation factor A like 3 [Source:HGNC Symbol;Acc:HGNC:28247]	3	957.758	2871.26	30.911	584.7	3.46	S18(Phospho): 100	Used	Unique	184.8	350.2	1022.2	648.8
High	[R].tVTcVTVVEPEAPPsPDVLQAATHR.[V]	N-Term(TMT6plex); C4(Carbamidomethyl); S15(Phospho)	FALSE	TRUE	ENSP00000264555.5	ENSP00000388589.2; ENSP00000431870.1; ENSP00000488293.1; ENSP00000435360.1; ENSP00000483129.1; ENSP00000410626.2; ENSP00000487848.1; ENSP00000488773.1; ENSP00000487908.1; ENSP00000264555.5	pep chromosome:GRCh38:11:576521:611964:1 gene:ENSG00000070047.12 transcript:ENST00000413872.6 gene_biotype:protein_coding transcript_biotype:protein_coding gene_symbol:PHRF1 description:PHD and ring finger domains 1 [Source:HGNC Symbol;Acc:HGNC:24351]; pep chromosome:GRCh38:11:576521:611964:1 gene:ENSG00000070047.12 transcript:ENST00000533464.5 gene_biotype:protein_coding transcript_biotype:prote…	3	995.164	2983.48	39.4458	38.4	5.91	S15(Phospho): 100	Used	Unique	44	40.2	27.6	33
High	[R].eNAsPAPGTTAEEAMSR.[G]	N-Term(TMT6plex); S4(Phospho)	FALSE	TRUE	ENSP00000397894.2	ENSP00000416540.2; ENSP00000449634.2; ENSP00000398547.1; ENSP00000415427.2; ENSP00000447946.2; ENSP00000372938.4; ENSP00000397894.2	pep chromosome:GRCh38:CHR_HSCHR6_MHC_MANN_CTG1:31678475:31691846:-1 gene:ENSG00000228760.10 transcript:ENST00000415373.6 gene_biotype:protein_coding transcript_biotype:protein_coding gene_symbol:BAG6 description:BCL2 associated athanogene 6 [Source:HGNC Symbol;Acc:HGNC:13919]; pep chromosome:GRCh38:CHR_HSCHR6_MHC_DBB_CTG1:31621199:31634878:-1 gene:ENSG00000227761.10 transcript:ENST00000552467.2 g…	3	676.637	2027.9	17.0957	139.9	2.85	S4(Phospho): 100	Used	Unique	139	135.1	109.5	144.3
High	[R].hPRPTEtASDSEGNFETPEAETPIR.[S]	N-Term(TMT6plex); T7(Phospho)	FALSE	TRUE	ENSP00000430355.1	ENSP00000430355.1	pep chromosome:GRCh38:8:38757281:38836291:1 gene:ENSG00000147526.20 transcript:ENST00000522904.5 gene_biotype:protein_coding transcript_biotype:protein_coding gene_symbol:TACC1 description:transforming acidic coiled-coil containing protein 1 [Source:HGNC Symbol;Acc:HGNC:11522]	3	1026.47	3077.4	15.2211	101.6	3.89	S9(Phospho): 99.99	Used	Unique	110.9	99.1	75.7	97.8
High	[K].eGEEtEGsEEDDkENDk.[T]	N-Term(TMT6plex); T5(Phospho); S8(Phospho); K13(TMT6plex); K17(TMT6plex)	FALSE	TRUE	ENSP00000255120.5	ENSP00000438871.1; ENSP00000255120.5	pep chromosome:GRCh38:1:45583988:45618904:1 gene:ENSG00000132780.17 transcript:ENST00000537798.5 gene_biotype:protein_coding transcript_biotype:protein_coding gene_symbol:NASP description:nuclear autoantigenic sperm protein [Source:HGNC Symbol;Acc:HGNC:7644]; pep chromosome:GRCh38:1:45584041:45618893:1 gene:ENSG00000132780.17 transcript:ENST00000350030.8 gene_biotype:protein_coding transcript_bio…	3	929.73	2787.18	24.9376	621.1	3.91	T5(Phospho): 100; S8(Phospho): 100	Used	Unique	739.8	335.3	926.6	332.2
High	[K].eIsDDEAEEEk.[G]	N-Term(TMT6plex); S3(Phospho); K11(TMT6plex)	FALSE	TRUE	ENSP00000360609.1	ENSP00000360609.1	pep chromosome:GRCh38:6:44247866:44253883:1 gene:ENSG00000096384.20 transcript:ENST00000371554.2 gene_biotype:protein_coding transcript_biotype:protein_coding gene_symbol:HSP90AB1 description:heat shock protein 90 alpha family class B member 1 [Source:HGNC Symbol;Acc:HGNC:5258]	2	916.418	1831.83	12.8115	590.7	3.21	S3(Phospho): 100	Used	Unique	815.1	315.3	736.7	354.9
High	[R].rPSGSEQsDNESVQSGR.[S]	N-Term(TMT6plex); S8(Phospho)	FALSE	TRUE	ENSP00000355013.2	ENSP00000355013.2	pep chromosome:GRCh38:11:10751246:10779746:1 gene:ENSG00000198730.9 transcript:ENST00000361367.7 gene_biotype:protein_coding transcript_biotype:protein_coding gene_symbol:CTR9 description:CTR9 homolog, Paf1/RNA polymerase II complex component [Source:HGNC Symbol;Acc:HGNC:16850]	2	1064.98	2128.94	0	59.3	2.26	S8(Phospho): 49.74; S12(Phospho): 49.74	Used	Unique	46.5	60.7	50.5	66
High	[R].kPsTSDDSDSNFEk.[I]	N-Term(TMT6plex); K1(TMT6plex); S3(Phospho); K14(TMT6plex)	FALSE	TRUE	ENSP00000411532.1	ENSP00000411532.1	pep chromosome:GRCh38:17:40388525:40417896:-1 gene:ENSG00000131747.15 transcript:ENST00000423485.6 gene_biotype:protein_coding transcript_biotype:protein_coding gene_symbol:TOP2A description:DNA topoisomerase II alpha [Source:HGNC Symbol;Acc:HGNC:11989]	3	775.38	2324.13	6.11693	654.7	4.88	S3(Phospho): 99.98	Used	Unique	1067.6	1006.6	133.9	250
High	[R].rRPGASPTGEtPTIEEGEEDEDEASEAEGAR.[A]	N-Term(TMT6plex); T11(Phospho)	FALSE	TRUE	ENSP00000419412.1	ENSP00000418114.1; ENSP00000376571.2; ENSP00000418584.1; ENSP00000417808.1; ENSP00000419164.1; ENSP00000419412.1	pep chromosome:GRCh38:7:151060070:151064895:1 gene:ENSG00000164889.14 transcript:ENST00000490898.5 gene_biotype:protein_coding transcript_biotype:protein_coding gene_symbol:SLC4A2 description:solute carrier family 4 member 2 [Source:HGNC Symbol;Acc:HGNC:11028]; pep chromosome:GRCh38:7:151062547:151076522:1 gene:ENSG00000164889.14 transcript:ENST00000392826.6 gene_biotype:protein_coding transcript…	4	896.149	3581.58	21.6428	134.9	3.76	S6(Phospho): 42.05; T13(Phospho): 42.05	Used	Unique	212.8	160.4	57.7	76.6
High	[K].tLHcEGTEINsDDEQESk.[E]	N-Term(TMT6plex); C4(Carbamidomethyl); S11(Phospho); K18(TMT6plex)	FALSE	TRUE	ENSP00000251496.2	ENSP00000425625.1; ENSP00000251496.2	pep chromosome:GRCh38:4:17823699:17837161:1 gene:ENSG00000109805.10 transcript:ENST00000510063.1 gene_biotype:protein_coding transcript_biotype:protein_coding gene_symbol:NCAPG description:non-SMC condensin I complex subunit G [Source:HGNC Symbol;Acc:HGNC:24304]; pep chromosome:GRCh38:4:17810979:17844865:1 gene:ENSG00000109805.10 transcript:ENST00000251496.7 gene_biotype:protein_coding transcript…	2	1315.59	2630.17	0	26.9	4.52	S11(Phospho): 99.99	Used	Unique	40.8	25.8	12.3	22.6
High	[R].aYLGYQAVPSGSSGSLSTSSSSsPPGTPSPADAk.[A]	N-Term(TMT6plex); S23(Phospho); K34(TMT6plex)	FALSE	TRUE	ENSP00000305422.3	ENSP00000305422.3	pep chromosome:GRCh38:20:50190830:50192668:1 gene:ENSG00000172216.6 transcript:ENST00000303004.5 gene_biotype:protein_coding transcript_biotype:protein_coding gene_symbol:CEBPB description:CCAAT enhancer binding protein beta [Source:HGNC Symbol;Acc:HGNC:1834]	3	1246.27	3736.8	34.9749	263.3	4.77	T27(Phospho): 98.47	Used	Unique	330.7	292.6	143.5	225.6
High	[K].kPATPAEDDEDDDIDLFGsDNEEEDkEAAQLR.[E]	N-Term(TMT6plex); K1(TMT6plex); S19(Phospho); K26(TMT6plex)	FALSE	TRUE	ENSP00000434070.1	ENSP00000434872.1; ENSP00000432429.1; ENSP00000431460.1; ENSP00000488233.1; ENSP00000436507.1; ENSP00000477608.1; ENSP00000434448.1; ENSP00000487745.1; ENSP00000434070.1; ENSP00000478271.1; ENSP00000435117.1; ENSP00000431763.1	pep chromosome:GRCh38:8:143579728:143597744:-1 gene:ENSG00000104529.17 transcript:ENST00000529272.5 gene_biotype:protein_coding transcript_biotype:protein_coding gene_symbol:EEF1D description:eukaryotic translation elongation factor 1 delta [Source:HGNC Symbol;Acc:HGNC:3211]; pep chromosome:GRCh38:8:143579729:143597400:-1 gene:ENSG00000104529.17 transcript:ENST00000531621.5 gene_biotype:protein_c…	4	1087.01	4345.02	0.932133	82.6	5.35	S19(Phospho): 100	Used	Unique	86.3	83	56.8	85.6
High	[K].aGLESGAEPGDGDsDTTkk.[K]	N-Term(TMT6plex); S14(Phospho); K18(TMT6plex); K19(TMT6plex)	FALSE	TRUE	ENSP00000358563.5	ENSP00000358563.5	pep chromosome:GRCh38:X:154762864:154777689:1 gene:ENSG00000130826.18 transcript:ENST00000369550.10 gene_biotype:protein_coding transcript_biotype:protein_coding gene_symbol:DKC1 description:dyskerin pseudouridine synthase 1 [Source:HGNC Symbol;Acc:HGNC:2890]	3	868.1	2602.29	0	359.1	4.12	S14(Phospho): 98.93	Used	Unique	439.9	444.3	254.2	211.7
High	[K].lSEGSQPAEEEEDQEtPSR.[N]	N-Term(TMT6plex); T16(Phospho)	FALSE	TRUE	ENSP00000262710.1	ENSP00000262710.1; ENSP00000474349.1; ENSP00000451328.1; ENSP00000405677.1	pep chromosome:GRCh38:14:23058567:23095614:-1 gene:ENSG00000100813.14 transcript:ENST00000262710.5 gene_biotype:protein_coding transcript_biotype:protein_coding gene_symbol:ACIN1 description:apoptotic chromatin condensation inducer 1 [Source:HGNC Symbol;Acc:HGNC:17066]; pep chromosome:GRCh38:14:23058567:23095153:-1 gene:ENSG00000100813.14 transcript:ENST00000605057.5 gene_biotype:protein_coding t…	3	809.686	2427.04	0	190.1	5.94	T16(Phospho): 99.65	Used	Unique	168.8	293.9	136	115.6
High	[K].hDYDDSSEEQSAEDSyEASPGSETQR.[R]	N-Term(TMT6plex); Y16(Phospho)	FALSE	TRUE	ENSP00000328848.8	ENSP00000328848.8; ENSP00000366829.3	pep chromosome:GRCh38:X:47145447:47186812:1 gene:ENSG00000182872.16 transcript:ENST00000329236.8 gene_biotype:protein_coding transcript_biotype:protein_coding gene_symbol:RBM10 description:RNA binding motif protein 10 [Source:HGNC Symbol;Acc:HGNC:9896]; pep chromosome:GRCh38:X:47145221:47186813:1 gene:ENSG00000182872.16 transcript:ENST00000377604.8 gene_biotype:protein_coding transcript_biotype:p…	3	1076.76	3228.26	0	20.8	3.69	S19(Phospho): 98.94	Used	Unique	24.4	15	18.8	20.2
High	[R].rAsVRGsSEEDEDAR.[T]	N-Term(TMT6plex); S3(Phospho); S7(Phospho)	FALSE	TRUE	ENSP00000293760.5	ENSP00000293760.5; ENSP00000408524.2	pep chromosome:GRCh38:6:33771213:33789130:-1 gene:ENSG00000161904.12 transcript:ENST00000293760.10 gene_biotype:protein_coding transcript_biotype:protein_coding gene_symbol:LEMD2 description:LEM domain containing 2 [Source:HGNC Symbol;Acc:HGNC:21244]; pep chromosome:GRCh38:6:33777154:33788830:-1 gene:ENSG00000161904.12 transcript:ENST00000442696.6 gene_biotype:protein_coding transcript_biotype:pr…	2	1026.94	2052.86	0	162.2	2.54	S3(Phospho): 100; S7(Phospho): 92.61	Used	Unique	136.8	135.5	159.9	180.3
High	[K].tQtPPVSPAPQPTEER.[L]	N-Term(TMT6plex); T3(Phospho)	FALSE	TRUE	ENSP00000365745.3	ENSP00000365745.3; ENSP00000500927.1; ENSP00000436613.1; ENSP00000500756.1; ENSP00000431421.1	pep chromosome:GRCh38:11:70398541:70436579:1 gene:ENSG00000085733.16 transcript:ENST00000376561.7 gene_biotype:protein_coding transcript_biotype:protein_coding gene_symbol:CTTN description:cortactin [Source:HGNC Symbol;Acc:HGNC:3338]; pep chromosome:GRCh38:CHR_HG2115_PATCH:70403871:70442051:1 gene:ENSG00000288401.1 transcript:ENST00000672198.1 gene_biotype:protein_coding transcript_biotype:protei…	3	682.005	2044	22.3743	154.9	4.3	T3(Phospho): 99.38	Used	Unique	134.9	117.2	172.5	160
High	[K].tSTSPPPEksGDEGSEDEAPSGED.[-]	N-Term(TMT6plex); K9(TMT6plex); S10(Phospho)	FALSE	TRUE	ENSP00000356110.4	ENSP00000356110.4	pep chromosome:GRCh38:1:205712822:205750182:-1 gene:ENSG00000069275.13 transcript:ENST00000367142.5 gene_biotype:protein_coding transcript_biotype:protein_coding gene_symbol:NUCKS1 description:nuclear casein kinase and cyclin dependent kinase substrate 1 [Source:HGNC Symbol;Acc:HGNC:29923]	4	736.573	2943.27	0	422.3	3.02	S10(Phospho): 99.97	Used	Unique	365.1	305.4	500.5	422
High	[K].kPATPAEDDEDDDIDLFGsDNEEEDkEAAQLR.[E]	N-Term(TMT6plex); K1(TMT6plex); S19(Phospho); K26(TMT6plex)	FALSE	TRUE	ENSP00000434070.1	ENSP00000434872.1; ENSP00000432429.1; ENSP00000431460.1; ENSP00000488233.1; ENSP00000436507.1; ENSP00000477608.1; ENSP00000434448.1; ENSP00000487745.1; ENSP00000434070.1; ENSP00000478271.1; ENSP00000435117.1; ENSP00000431763.1	pep chromosome:GRCh38:8:143579728:143597744:-1 gene:ENSG00000104529.17 transcript:ENST00000529272.5 gene_biotype:protein_coding transcript_biotype:protein_coding gene_symbol:EEF1D description:eukaryotic translation elongation factor 1 delta [Source:HGNC Symbol;Acc:HGNC:3211]; pep chromosome:GRCh38:8:143579729:143597400:-1 gene:ENSG00000104529.17 transcript:ENST00000531621.5 gene_biotype:protein_c…	5	869.809	4345.01	16.7258	227.2	4.12	S19(Phospho): 100	Used	Unique	226.7	206.9	190.9	232.8
High	[K].eGEEPTVYsDEEEPkDESAR.[K]	N-Term(TMT6plex); S9(Phospho); K15(TMT6plex)	FALSE	TRUE	ENSP00000217971.7	ENSP00000442821.1; ENSP00000217971.7	pep chromosome:GRCh38:X:119236245:119244465:1 gene:ENSG00000101856.10 transcript:ENST00000535419.2 gene_biotype:protein_coding transcript_biotype:protein_coding gene_symbol:PGRMC1 description:progesterone receptor membrane component 1 [Source:HGNC Symbol;Acc:HGNC:16090]; pep chromosome:GRCh38:X:119236285:119244466:1 gene:ENSG00000101856.10 transcript:ENST00000217971.8 gene_biotype:protein_coding …	4	709.322	2834.27	8.90131	134.2	4.3	S9(Phospho): 99.93	Used	Unique	105.7	131.9	112.5	156.7
High	[R].dGSSQsDsGEEQSR.[G]	N-Term(TMT6plex); S6(Phospho); S8(Phospho)	FALSE	TRUE	ENSP00000248420.5	ENSP00000248420.5	pep chromosome:GRCh38:19:3610650:3626815:-1 gene:ENSG00000105298.14 transcript:ENST00000248420.9 gene_biotype:protein_coding transcript_biotype:protein_coding gene_symbol:CACTIN description:cactin, spliceosome C complex subunit [Source:HGNC Symbol;Acc:HGNC:29938]	2	929.341	1857.68	0	210.3	4.34	S6(Phospho): 99.97; S8(Phospho): 100	Used	Unique	216	180.5	204.2	192.3
High	[K].fAsDDEHDEHDENGATGPVk.[R]	N-Term(TMT6plex); S3(Phospho); K20(TMT6plex)	FALSE	TRUE	ENSP00000386636.1	ENSP00000386636.1	pep chromosome:GRCh38:2:169799279:169812064:1 gene:ENSG00000138385.16 transcript:ENST00000409333.1 gene_biotype:protein_coding transcript_biotype:protein_coding gene_symbol:SSB description:small RNA binding exonuclease protection factor La [Source:HGNC Symbol;Acc:HGNC:11316]	3	903.4	2708.19	35.486	308.4	4.21	S3(Phospho): 100	Used	Unique	254.9	260.8	288.2	361.3
High	[R].fIQELSGSsPk.[R]	N-Term(TMT6plex); S9(Phospho); K11(TMT6plex)	FALSE	TRUE	ENSP00000204517.6	ENSP00000459390.1; ENSP00000204517.6	pep chromosome:GRCh38:16:4261779:4263737:-1 gene:ENSG00000090447.12 transcript:ENST00000572393.1 gene_biotype:protein_coding transcript_biotype:protein_coding gene_symbol:TFAP4 description:transcription factor AP-4 [Source:HGNC Symbol;Acc:HGNC:11745]; pep chromosome:GRCh38:16:4257186:4273023:-1 gene:ENSG00000090447.12 transcript:ENST00000204517.11 gene_biotype:protein_coding transcript_biotype:pr…	3	577.643	1730.91	33.8525	255.3	3.66	S9(Phospho): 99.99	Used	Unique	302.1	244.5	182.1	234.3
High	[K].gAPSQDDEsGGIEDsPDR.[G]	N-Term(TMT6plex); S9(Phospho); S15(Phospho)	FALSE	TRUE	ENSP00000489867.2	ENSP00000363061.2; ENSP00000363052.1; ENSP00000489867.2; ENSP00000202028.5; ENSP00000337168.2	pep chromosome:GRCh38:20:36092710:36230327:1 gene:ENSG00000088367.23 transcript:ENST00000373950.6 gene_biotype:protein_coding transcript_biotype:protein_coding gene_symbol:EPB41L1 description:erythrocyte membrane protein band 4.1 like 1 [Source:HGNC Symbol;Acc:HGNC:3378]; pep chromosome:GRCh38:20:36173769:36229340:1 gene:ENSG00000088367.23 transcript:ENST00000373941.5 gene_biotype:protein_coding …	2	1110.93	2220.86	0	14.4	4.72	S9(Phospho): 100; S15(Phospho): 100	Used	Unique	17.6	11.6	12.5	12.8
High	[R].sTPEsGDsDkEsVGSSSTSNEGGR.[R]	N-Term(TMT6plex); S5(Phospho); S8(Phospho); K10(TMT6plex); S12(Phospho)	FALSE	TRUE	ENSP00000462729.1	ENSP00000462729.1	pep chromosome:GRCh38:1:149937812:150010726:-1 gene:ENSG00000264522.6 transcript:ENST00000581312.6 gene_biotype:protein_coding transcript_biotype:protein_coding gene_symbol:OTUD7B description:OTU deubiquitinase 7B [Source:HGNC Symbol;Acc:HGNC:16683]	3	1019.08	3055.23	0	186	3.47	S5(Phospho): 100; S8(Phospho): 100; S12(Phospho): 99.91	Used	Unique	207.8	191.1	136.6	165.9
High	[K].eTVQTTQsPTPVEk.[E]	N-Term(TMT6plex); S8(Phospho); K14(TMT6plex)	FALSE	TRUE	ENSP00000413098.2	ENSP00000356154.4; ENSP00000356146.3; ENSP00000413098.2	pep chromosome:GRCh38:6:154733378:154834244:1 gene:ENSG00000213079.9 transcript:ENST00000367186.7 gene_biotype:protein_coding transcript_biotype:protein_coding gene_symbol:SCAF8 description:SR-related CTD associated factor 8 [Source:HGNC Symbol;Acc:HGNC:20959]; pep chromosome:GRCh38:6:154733325:154834060:1 gene:ENSG00000213079.9 transcript:ENST00000367178.7 gene_biotype:protein_coding transcript_…	3	695.03	2083.07	0	639.4	3.52	S8(Phospho): 99.98	Used	Unique	625.3	566.4	610	609.8
High	[K].sSDsDsDSSSEDEPPk.[N]	N-Term(TMT6plex); S4(Phospho); S6(Phospho); K16(TMT6plex)	FALSE	TRUE	ENSP00000385410.1	ENSP00000359024.5; ENSP00000474140.1; ENSP00000474710.1; ENSP00000385410.1; ENSP00000473927.1; ENSP00000475080.1	pep chromosome:GRCh38:10:102152415:102163870:1 gene:ENSG00000166197.16 transcript:ENST00000370007.5 gene_biotype:protein_coding transcript_biotype:protein_coding gene_symbol:NOLC1 description:nucleolar and coiled-body phosphoprotein 1 [Source:HGNC Symbol;Acc:HGNC:15608]; pep chromosome:GRCh38:10:102152413:102159938:1 gene:ENSG00000166197.16 transcript:ENST00000476468.5 gene_biotype:protein_coding…	2	1143.96	2286.9	0	37.1	5.42	S4(Phospho): 99.22; S9(Phospho): 89.42	Used	Unique	18.6	24.2	50.3	47
High	[R].dHSPTPSVFNsDEER.[Y]	N-Term(TMT6plex); S11(Phospho)	FALSE	TRUE	ENSP00000336752.6	ENSP00000351383.5; ENSP00000302993.6; ENSP00000336752.6	pep chromosome:GRCh38:4:53377645:53459668:1 gene:ENSG00000145216.16 transcript:ENST00000358575.9 gene_biotype:protein_coding transcript_biotype:protein_coding gene_symbol:FIP1L1 description:factor interacting with PAPOLA and CPSF1 [Source:HGNC Symbol;Acc:HGNC:19124]; pep chromosome:GRCh38:4:53377696:53459621:1 gene:ENSG00000145216.16 transcript:ENST00000306932.10 gene_biotype:protein_coding trans…	2	1013.45	2025.89	0	213.2	4.27	S11(Phospho): 99.96	Used	Unique	193.3	181.8	234.1	194.4
High	[R].vGVEASEETPQTSSSSARPGtPSDHQSQEASQFER.[K]	N-Term(TMT6plex); T21(Phospho)	FALSE	TRUE	ENSP00000487548.1	ENSP00000410297.1; ENSP00000487548.1; ENSP00000404195.1; ENSP00000387070.3; ENSP00000386537.1	pep chromosome:GRCh38:2:232697352:232819982:1 gene:ENSG00000204120.14 transcript:ENST00000440945.5 gene_biotype:protein_coding transcript_biotype:protein_coding gene_symbol:GIGYF2 description:GRB10 interacting GYF protein 2 [Source:HGNC Symbol;Acc:HGNC:11960]; pep chromosome:GRCh38:2:232697305:232860575:1 gene:ENSG00000204120.14 transcript:ENST00000629305.2 gene_biotype:protein_coding transcript_…	4	1003.96	4012.81	0	54.8	6.15	T21(Phospho): 49.89; S23(Phospho): 49.89	Used	Unique	64.2	55.7	35.8	50.8
High	[K].rEEDEENDNDNEsDHDEADS.[-]	N-Term(TMT6plex); S13(Phospho)	FALSE	TRUE	ENSP00000220913.5	ENSP00000430003.1; ENSP00000220913.5	pep chromosome:GRCh38:8:140511982:140515765:1 gene:ENSG00000104472.10 transcript:ENST00000519618.1 gene_biotype:protein_coding transcript_biotype:protein_coding gene_symbol:CHRAC1 description:chromatin accessibility complex subunit 1 [Source:HGNC Symbol;Acc:HGNC:13544]; pep chromosome:GRCh38:8:140511322:140517154:1 gene:ENSG00000104472.10 transcript:ENST00000220913.10 gene_biotype:protein_coding …	3	891.659	2672.96	49.6929	97.2	4.86	S13(Phospho): 100	Used	Unique	105.9	96.7	71.5	92.4
High	[R].dHSPTPSVFNsDEER.[Y]	N-Term(TMT6plex); S11(Phospho)	FALSE	TRUE	ENSP00000336752.6	ENSP00000351383.5; ENSP00000302993.6; ENSP00000336752.6	pep chromosome:GRCh38:4:53377645:53459668:1 gene:ENSG00000145216.16 transcript:ENST00000358575.9 gene_biotype:protein_coding transcript_biotype:protein_coding gene_symbol:FIP1L1 description:factor interacting with PAPOLA and CPSF1 [Source:HGNC Symbol;Acc:HGNC:19124]; pep chromosome:GRCh38:4:53377696:53459621:1 gene:ENSG00000145216.16 transcript:ENST00000306932.10 gene_biotype:protein_coding trans…	3	675.965	2025.88	25.9692	261.8	4.62	S11(Phospho): 100	Used	Unique	273	227.1	239.6	247.8
High	[K].eEEEEEEGsPQEEEEEEEEENR.[A]	N-Term(TMT6plex); S9(Phospho)	FALSE	TRUE	ENSP00000322938.3	ENSP00000484041.1; ENSP00000322938.3; ENSP00000366756.3	pep chromosome:GRCh38:CHR_HSCHR8_3_CTG7:143777927:143802386:-1 gene:ENSG00000274287.4 transcript:ENST00000612204.4 gene_biotype:protein_coding transcript_biotype:protein_coding gene_symbol:SCRIB description:scribble planar cell polarity protein [Source:HGNC Symbol;Acc:HGNC:30377]; pep chromosome:GRCh38:8:143790920:143815379:-1 gene:ENSG00000180900.19 transcript:ENST00000320476.7 gene_biotype:prot…	3	1011.39	3032.14	0	86.9	5.75	S9(Phospho): 100	Used	Unique	99.3	60	113.8	53.6
High	[K].aADPPAENSsAPEAEQGGAE.[-]	N-Term(TMT6plex); S10(Phospho)	FALSE	TRUE	ENSP00000389639.1	ENSP00000389639.1; ENSP00000361626.3	pep chromosome:GRCh38:1:42682987:42702349:1 gene:ENSG00000065978.19 transcript:ENST00000436427.1 gene_biotype:protein_coding transcript_biotype:protein_coding gene_symbol:YBX1 description:Y-box binding protein 1 [Source:HGNC Symbol;Acc:HGNC:8014]; pep chromosome:GRCh38:1:42682418:42703805:1 gene:ENSG00000065978.19 transcript:ENST00000321358.12 gene_biotype:protein_coding transcript_biotype:protei…	3	736.319	2206.94	22.2474	70.3	5.36	S10(Phospho): 99.96	Used	Unique	81.2	71.3	45.9	66.9
High	[K].aEGLEEADTGASGcHSHPEEQPTSIsPSR.[H]	N-Term(TMT6plex); C14(Carbamidomethyl); S26(Phospho)	FALSE	TRUE	ENSP00000264605.3	ENSP00000341845.4; ENSP00000386780.1; ENSP00000264605.3	pep chromosome:GRCh38:2:237487251:237553994:1 gene:ENSG00000115648.14 transcript:ENST00000338530.8 gene_biotype:protein_coding transcript_biotype:protein_coding gene_symbol:MLPH description:melanophilin [Source:HGNC Symbol;Acc:HGNC:29643]; pep chromosome:GRCh38:2:237487276:237553994:1 gene:ENSG00000115648.14 transcript:ENST00000409373.5 gene_biotype:protein_coding transcript_biotype:protein_codin…	4	837.12	3345.46	12.2025	160.3	4.76	S24(Phospho): 46.52; S26(Phospho): 46.52	Used	Unique	184.7	178.3	107.4	133.6
High	[R].dVEDMELsDVEDDGSk.[I]	N-Term(TMT6plex); S8(Phospho); K16(TMT6plex)	FALSE	TRUE	ENSP00000358064.4	ENSP00000358064.4; ENSP00000383785.4	pep chromosome:GRCh38:1:150364711:150473556:1 gene:ENSG00000163125.15 transcript:ENST00000369068.4 gene_biotype:protein_coding transcript_biotype:protein_coding gene_symbol:RPRD2 description:regulation of nuclear pre-mRNA domain containing 2 [Source:HGNC Symbol;Acc:HGNC:29039]; pep chromosome:GRCh38:1:150364650:150476566:1 gene:ENSG00000163125.15 transcript:ENST00000401000.8 gene_biotype:protein_…	3	774.343	2321.02	9.22146	216.4	5.24	S8(Phospho): 100	Used	Unique	221.3	199.9	195.1	199.8
High	[R].nYQQNYQNSEsGEkNEGsESAPEGQAQQR.[R]	N-Term(TMT6plex); S11(Phospho); K14(TMT6plex); S18(Phospho)	FALSE	TRUE	ENSP00000389639.1	ENSP00000389639.1; ENSP00000405937.1; ENSP00000361626.3	pep chromosome:GRCh38:1:42682987:42702349:1 gene:ENSG00000065978.19 transcript:ENST00000436427.1 gene_biotype:protein_coding transcript_biotype:protein_coding gene_symbol:YBX1 description:Y-box binding protein 1 [Source:HGNC Symbol;Acc:HGNC:8014]; pep chromosome:GRCh38:1:42682440:42697262:1 gene:ENSG00000065978.19 transcript:ENST00000332220.10 gene_biotype:protein_coding transcript_biotype:protei…	4	969.672	3875.66	0	252.6	4.78	S9(Phospho): 99.47; S20(Phospho): 99.96	Used	Unique	213.6	206	205.6	330.5
High	[R].eQDLPLAEAVRPktPPVVIk.[S]	N-Term(TMT6plex); K13(TMT6plex); T14(Phospho); K20(TMT6plex)	FALSE	TRUE	ENSP00000369500.3	ENSP00000369500.3	pep chromosome:GRCh38:X:16719612:16765340:1 gene:ENSG00000169895.6 transcript:ENST00000380155.4 gene_biotype:protein_coding transcript_biotype:protein_coding gene_symbol:SYAP1 description:synapse associated protein 1 [Source:HGNC Symbol;Acc:HGNC:16273]	4	742.687	2967.72	2.68328	254.9	2.1	T14(Phospho): 100	Used	Unique	248.3	231.1	182.7	301.5
High	[K].kAVAEEDNGsIGEETDSSPGR.[K]	N-Term(TMT6plex); K1(TMT6plex); S10(Phospho)	FALSE	TRUE	ENSP00000478059.1	ENSP00000434767.1; ENSP00000478059.1; ENSP00000300737.4	pep chromosome:GRCh38:11:4058749:4092126:1 gene:ENSG00000167323.11 transcript:ENST00000533977.5 gene_biotype:protein_coding transcript_biotype:protein_coding gene_symbol:STIM1 description:stromal interaction molecule 1 [Source:HGNC Symbol;Acc:HGNC:11386]; pep chromosome:GRCh38:11:3855703:4093210:1 gene:ENSG00000167323.11 transcript:ENST00000616714.4 gene_biotype:protein_coding transcript_biotype:…	3	896.095	2686.27	48.5894	266.1	4.84	S10(Phospho): 99.99	Used	Unique	283.4	251.5	240	227.8
High	[K].ekLQEEGGGsDEEETGSPSEDGMQSAR.[T]	N-Term(TMT6plex); K2(TMT6plex); S10(Phospho)	FALSE	TRUE	ENSP00000387365.3	ENSP00000448227.1; ENSP00000387365.3	pep chromosome:GRCh38:12:107685802:107697578:1 gene:ENSG00000136045.12 transcript:ENST00000552760.5 gene_biotype:protein_coding transcript_biotype:nonsense_mediated_decay gene_symbol:PWP1 description:PWP1 homolog, endonuclein [Source:HGNC Symbol;Acc:HGNC:17015]; pep chromosome:GRCh38:12:107685799:107713162:1 gene:ENSG00000136045.12 transcript:ENST00000412830.8 gene_biotype:protein_coding transcri…	4	845.123	3377.47	0	147.7	3.5	S10(Phospho): 100	Used	Unique	146.5	151.5	120.6	138.5
High	[K].aADPPAENSsAPEAEQGGAE.[-]	N-Term(TMT6plex); S10(Phospho)	FALSE	TRUE	ENSP00000389639.1	ENSP00000389639.1; ENSP00000361626.3	pep chromosome:GRCh38:1:42682987:42702349:1 gene:ENSG00000065978.19 transcript:ENST00000436427.1 gene_biotype:protein_coding transcript_biotype:protein_coding gene_symbol:YBX1 description:Y-box binding protein 1 [Source:HGNC Symbol;Acc:HGNC:8014]; pep chromosome:GRCh38:1:42682418:42703805:1 gene:ENSG00000065978.19 transcript:ENST00000321358.12 gene_biotype:protein_coding transcript_biotype:protei…	2	1103.97	2206.93	0	89.1	4.34	S9(Phospho): 50; S10(Phospho): 50	Used	Unique	101.8	98.1	54.4	81.8
High	[R].sDREEtEssEGEEAAAGGGAk.[S]	N-Term(TMT6plex); T6(Phospho); S8(Phospho); S9(Phospho); K21(TMT6plex)	FALSE	TRUE	ENSP00000271688.6	ENSP00000453297.2; ENSP00000271688.6	pep chromosome:GRCh38:1:150965173:150967725:-1 gene:ENSG00000143418.19 transcript:ENST00000560793.6 gene_biotype:protein_coding transcript_biotype:protein_coding gene_symbol:CERS2 description:ceramide synthase 2 [Source:HGNC Symbol;Acc:HGNC:14076]; pep chromosome:GRCh38:1:150965173:150975003:-1 gene:ENSG00000143418.19 transcript:ENST00000271688.10 gene_biotype:protein_coding transcript_biotype:pr…	3	922.371	2765.1	0	217.8	4.7	T6(Phospho): 100; S8(Phospho): 100; S9(Phospho): 100	Used	Unique	265.7	209.9	151.1	194.8
High	[K].hTPNTsDNEGsDTEVcGPNSPSk.[R]	N-Term(TMT6plex); S6(Phospho); S11(Phospho); C16(Carbamidomethyl); K23(TMT6plex)	FALSE	TRUE	ENSP00000334642.5	ENSP00000334642.5	pep chromosome:GRCh38:10:117277274:117375440:-1 gene:ENSG00000165650.12 transcript:ENST00000334464.7 gene_biotype:protein_coding transcript_biotype:protein_coding gene_symbol:PDZD8 description:PDZ domain containing 8 [Source:HGNC Symbol;Acc:HGNC:26974]	3	1016.77	3048.28	0	212.6	6.47	T5(Phospho): 49.99; S6(Phospho): 49.99; S11(Phospho): 100	Used	Unique	154	127.4	276.3	245.4
High	[R].gTLDEEDEEADsDTDDIDHR.[V]	N-Term(TMT6plex); S12(Phospho)	FALSE	TRUE	ENSP00000484680.1	ENSP00000476446.1; ENSP00000384255.3; ENSP00000412170.2; ENSP00000424678.1; ENSP00000484680.1	pep chromosome:GRCh38:2:27629050:27651511:1 gene:ENSG00000198522.14 transcript:ENST00000610189.2 gene_biotype:protein_coding transcript_biotype:protein_coding gene_symbol:GPN1 description:GPN-loop GTPase 1 [Source:HGNC Symbol;Acc:HGNC:17030]; pep chromosome:GRCh38:2:27628658:27650456:1 gene:ENSG00000198522.14 transcript:ENST00000407583.7 gene_biotype:protein_coding transcript_biotype:protein_codi…	3	862.68	2586.02	9.364	200.7	6.83	S12(Phospho): 99.95	Used	Unique	259.9	231.7	105.6	158.9
High	[K].aEDsDsEPEPEDNVR.[L]	N-Term(TMT6plex); S4(Phospho); S6(Phospho)	FALSE	TRUE	ENSP00000366396.3	ENSP00000366396.3	pep chromosome:GRCh38:20:21303331:21389825:1 gene:ENSG00000088930.8 transcript:ENST00000377191.5 gene_biotype:protein_coding transcript_biotype:protein_coding gene_symbol:XRN2 description:5'-3' exoribonuclease 2 [Source:HGNC Symbol;Acc:HGNC:12836]	2	1039.4	2077.79	20.5499	353.9	3.8	S4(Phospho): 100; S6(Phospho): 100	Used	Unique	365.1	306.8	322.5	340.7
High	[R].kGAGDGsDEEVDGkADGAEAkPAE.[-]	N-Term(TMT6plex); K1(TMT6plex); S7(Phospho); K14(TMT6plex); K21(TMT6plex)	FALSE	TRUE	ENSP00000216181.5	ENSP00000216181.5	pep chromosome:GRCh38:22:36281277:36388067:-1 gene:ENSG00000100345.21 transcript:ENST00000216181.10 gene_biotype:protein_coding transcript_biotype:protein_coding gene_symbol:MYH9 description:myosin heavy chain 9 [Source:HGNC Symbol;Acc:HGNC:7579]	3	1100.56	3299.65	0	155.7	3.25	S7(Phospho): 100	Used	Unique	137.8	136.4	166.9	146.1
High	[R].aSQDTEDEESGASGsDsGGSPLR.[G]	N-Term(TMT6plex); S15(Phospho); S17(Phospho)	FALSE	TRUE	ENSP00000264645.6	ENSP00000264645.6	pep chromosome:GRCh38:17:40140537:40172171:1 gene:ENSG00000108349.17 transcript:ENST00000264645.12 gene_biotype:protein_coding transcript_biotype:protein_coding gene_symbol:CASC3 description:CASC3 exon junction complex subunit [Source:HGNC Symbol;Acc:HGNC:17040]	2	1314.52	2628.02	0	25.5	5.05	S15(Phospho): 99.85; S20(Phospho): 99.87	Used	Unique	23.4	22.6	21.9	28.4
High	[R].rPSGSEQsDNESVQSGR.[S]	N-Term(TMT6plex); S8(Phospho)	FALSE	TRUE	ENSP00000355013.2	ENSP00000355013.2	pep chromosome:GRCh38:11:10751246:10779746:1 gene:ENSG00000198730.9 transcript:ENST00000361367.7 gene_biotype:protein_coding transcript_biotype:protein_coding gene_symbol:CTR9 description:CTR9 homolog, Paf1/RNA polymerase II complex component [Source:HGNC Symbol;Acc:HGNC:16850]	3	710.321	2128.95	0	221	2.93	S8(Phospho): 100	Used	Unique	234	222.5	166.4	210.8
High	[K].aQAVsEEEEEEEGk.[S]	N-Term(TMT6plex); S5(Phospho); K14(TMT6plex)	FALSE	TRUE	ENSP00000482106.1	ENSP00000328690.6; ENSP00000482106.1; ENSP00000452145.1	pep chromosome:GRCh38:14:94050938:94081183:-1 gene:ENSG00000089737.17 transcript:ENST00000330836.9 gene_biotype:protein_coding transcript_biotype:protein_coding gene_symbol:DDX24 description:DEAD-box helicase 24 [Source:HGNC Symbol;Acc:HGNC:13266]; pep chromosome:GRCh38:CHR_HSCHR14_7_CTG1:94050922:94081245:-1 gene:ENSG00000273761.5 transcript:ENST00000613280.4 gene_biotype:protein_coding transcri…	2	1051.48	2101.96	0	118.2	3.19	S5(Phospho): 100	Used	Unique	158.6	144.6	64.7	76.9
High	[K].tLHcEGTEINsDDEQESk.[E]	N-Term(TMT6plex); C4(Carbamidomethyl); S11(Phospho); K18(TMT6plex)	FALSE	TRUE	ENSP00000251496.2	ENSP00000425625.1; ENSP00000251496.2	pep chromosome:GRCh38:4:17823699:17837161:1 gene:ENSG00000109805.10 transcript:ENST00000510063.1 gene_biotype:protein_coding transcript_biotype:protein_coding gene_symbol:NCAPG description:non-SMC condensin I complex subunit G [Source:HGNC Symbol;Acc:HGNC:24304]; pep chromosome:GRCh38:4:17810979:17844865:1 gene:ENSG00000109805.10 transcript:ENST00000251496.7 gene_biotype:protein_coding transcript…	3	877.396	2630.17	7.52599	164.1	6.08	S11(Phospho): 100	Used	Unique	206.3	171.1	88.5	153.3
High	[K].eSGADGASTsPR.[N]	N-Term(TMT6plex); S10(Phospho)	FALSE	TRUE	ENSP00000393471.1	ENSP00000343649.2; ENSP00000393471.1	pep chromosome:GRCh38:3:9783128:9792736:-1 gene:ENSG00000171148.13 transcript:ENST00000343450.2 gene_biotype:protein_coding transcript_biotype:protein_coding gene_symbol:TADA3 description:transcriptional adaptor 3 [Source:HGNC Symbol;Acc:HGNC:19422]; pep chromosome:GRCh38:3:9780256:9793011:-1 gene:ENSG00000171148.13 transcript:ENST00000440161.5 gene_biotype:protein_coding transcript_biotype:prote…	2	722.32	1443.63	10.6475	450.2	3	T9(Phospho): 48.48; S10(Phospho): 48.48	Used	Unique	424.8	404.8	397.4	472.4
High	[R].qLQEDQENNLQDNQTSNSsPcR.[S]	N-Term(TMT6plex); S19(Phospho); C21(Carbamidomethyl)	FALSE	TRUE	ENSP00000377048.1	ENSP00000377048.1	pep chromosome:GRCh38:6:63646526:63714509:1 gene:ENSG00000118482.11 transcript:ENST00000393387.5 gene_biotype:protein_coding transcript_biotype:protein_coding gene_symbol:PHF3 description:PHD finger protein 3 [Source:HGNC Symbol;Acc:HGNC:8921]	3	972.088	2914.25	2.06381	79	6.02	S19(Phospho): 99.5	Used	Unique	85	76.4	65.1	71.6
High	[R].aSAPsPNAQVAcDHcLk.[E]	N-Term(TMT6plex); S5(Phospho); C12(Carbamidomethyl); C15(Carbamidomethyl); K17(TMT6plex)	FALSE	TRUE	ENSP00000323889.4	ENSP00000498158.1; ENSP00000323889.4	pep chromosome:GRCh38:17:56836387:56914080:-1 gene:ENSG00000121060.18 transcript:ENST00000648772.1 gene_biotype:protein_coding transcript_biotype:nonsense_mediated_decay gene_symbol:TRIM25 description:tripartite motif containing 25 [Source:HGNC Symbol;Acc:HGNC:12932]; pep chromosome:GRCh38:17:56887909:56914049:-1 gene:ENSG00000121060.18 transcript:ENST00000316881.9 gene_biotype:protein_coding tra…	3	788.715	2364.13	0	242.3	4.71	S5(Phospho): 100	Used	Unique	314.3	213.3	166.5	219.9
High	[K].sGSGEDEsSEDEAR.[A]	N-Term(TMT6plex); S8(Phospho)	FALSE	TRUE	ENSP00000221265.2	ENSP00000221265.2	pep chromosome:GRCh38:19:39385629:39391106:-1 gene:ENSG00000006712.15 transcript:ENST00000221265.8 gene_biotype:protein_coding transcript_biotype:protein_coding gene_symbol:PAF1 description:PAF1 homolog, Paf1/RNA polymerase II complex component [Source:HGNC Symbol;Acc:HGNC:25459]	2	882.344	1763.68	0	313	3.41	S8(Phospho): 50; S9(Phospho): 50	Used	Unique	430.4	380.8	163.5	202.9
High	[K].gSTEscNTTTEDEDLk.[VAG]	N-Term(TMT6plex); S5(Phospho); C6(Carbamidomethyl); K16(TMT6plex)	FALSE	TRUE	ENSP00000410298.2	ENSP00000361851.1; ENSP00000378243.3; ENSP00000307082.7; ENSP00000315599.3; ENSP00000405561.1; ENSP00000393784.1; ENSP00000277853.5; ENSP00000319060.3; ENSP00000410298.2	pep chromosome:GRCh38:10:73814288:73874502:-1 gene:ENSG00000148660.20 transcript:ENST00000372765.5 gene_biotype:protein_coding transcript_biotype:protein_coding gene_symbol:CAMK2G description:calcium/calmodulin dependent protein kinase II gamma [Source:HGNC Symbol;Acc:HGNC:1463]; pep chromosome:GRCh38:10:73812501:73874591:-1 gene:ENSG00000148660.20 transcript:ENST00000394762.6 gene_biotype:protei…	3	775.679	2325.02	31.3333	163.1	4.92	T8(Phospho): 95.16	Used	Unique	212.4	216.4	74.6	110.4
High	[K].iADGVNEINTENMVSSIEPEkQDsPPPkPPR.[T]	N-Term(TMT6plex); K21(TMT6plex); S24(Phospho); K28(TMT6plex)	FALSE	TRUE	ENSP00000248594.6	ENSP00000392429.2; ENSP00000397991.2; ENSP00000248594.6	pep chromosome:GRCh38:7:77538035:77639280:1 gene:ENSG00000127947.16 transcript:ENST00000415482.6 gene_biotype:protein_coding transcript_biotype:protein_coding gene_symbol:PTPN12 description:protein tyrosine phosphatase non-receptor type 12 [Source:HGNC Symbol;Acc:HGNC:9645]; pep chromosome:GRCh38:7:77538069:77639620:1 gene:ENSG00000127947.16 transcript:ENST00000435495.6 gene_biotype:protein_codin…	5	832.032	4156.13	12.5167	119.4	3.76	S24(Phospho): 99.84	Used	Unique	118.1	112.9	93.2	126.4
High	[R].dPSAsPGDAGEQAIR.[Q]	N-Term(TMT6plex); S5(Phospho)	FALSE	TRUE	ENSP00000211998.4	ENSP00000361841.3; ENSP00000211998.4	pep chromosome:GRCh38:10:73998114:74121363:1 gene:ENSG00000035403.17 transcript:ENST00000372755.7 gene_biotype:protein_coding transcript_biotype:protein_coding gene_symbol:VCL description:vinculin [Source:HGNC Symbol;Acc:HGNC:12665]; pep chromosome:GRCh38:10:73998114:74120160:1 gene:ENSG00000035403.17 transcript:ENST00000211998.9 gene_biotype:protein_coding transcript_biotype:protein_coding gene_…	3	593.942	1779.81	0	156.8	2.69	S5(Phospho): 99.61	Used	Unique	144	138.1	165.2	143.9
High	[K].eEPSQNDIsPk.[T]	N-Term(TMT6plex); S9(Phospho); K11(TMT6plex)	FALSE	TRUE	ENSP00000346120.4	ENSP00000346120.4; ENSP00000480334.1	pep chromosome:GRCh38:10:68956170:68985068:1 gene:ENSG00000165732.13 transcript:ENST00000354185.9 gene_biotype:protein_coding transcript_biotype:protein_coding gene_symbol:DDX21 description:DExD-box helicase 21 [Source:HGNC Symbol;Acc:HGNC:2744]; pep chromosome:GRCh38:10:68956440:68985067:1 gene:ENSG00000165732.13 transcript:ENST00000620315.1 gene_biotype:protein_coding transcript_biotype:protein…	2	891.44	1781.87	6.58144	630.5	1.32	S9(Phospho): 100	Used	Unique	971.5	817.7	209.9	372.7
High	[R].rTsMGGTQQQFVEGVR.[M]	N-Term(TMT6plex); S3(Phospho)	FALSE	TRUE	ENSP00000494654.1	ENSP00000493583.1; ENSP00000494422.1; ENSP00000496020.1; ENSP00000494654.1; ENSP00000495287.1; ENSP00000496649.1; ENSP00000344456.5; ENSP00000494467.1; ENSP00000494263.1; ENSP00000494849.1	pep chromosome:GRCh38:3:41199736:41239334:1 gene:ENSG00000168036.18 transcript:ENST00000647413.1 gene_biotype:protein_coding transcript_biotype:protein_coding gene_symbol:CTNNB1 description:catenin beta 1 [Source:HGNC Symbol;Acc:HGNC:2514]; pep chromosome:GRCh38:3:41199417:41239971:1 gene:ENSG00000168036.18 transcript:ENST00000642986.1 gene_biotype:protein_coding transcript_biotype:protein_coding…	3	697.341	2090.01	27.0306	227.4	4.73	S3(Phospho): 92.52	Used	Unique	213.6	221.6	194.3	228.6
High	[K].qSAGPNsPTGGGGGGGSGGTR.[M]	N-Term(TMT6plex); S7(Phospho)	FALSE	TRUE	ENSP00000381693.2	ENSP00000474944.1; ENSP00000474348.1; ENSP00000474043.1; ENSP00000474748.1; ENSP00000381693.2; ENSP00000387828.2	pep chromosome:GRCh38:10:73785582:73801792:1 gene:ENSG00000214655.10 transcript:ENST00000604729.5 gene_biotype:protein_coding transcript_biotype:protein_coding gene_symbol:ZSWIM8 description:zinc finger SWIM-type containing 8 [Source:HGNC Symbol;Acc:HGNC:23528]; pep chromosome:GRCh38:10:73785656:73801793:1 gene:ENSG00000214655.10 transcript:ENST00000604524.5 gene_biotype:protein_coding transcript…	2	1012.95	2024.9	0	90.6	5.45	S7(Phospho): 92.06	Used	Unique	85.1	77	86.8	93
High	[R].aGAAAGDsDEESR.[A]	N-Term(TMT6plex); S8(Phospho)	FALSE	TRUE	ENSP00000471865.1	ENSP00000471865.1	pep chromosome:GRCh38:19:4047742:4065732:-1 gene:ENSG00000178951.9 transcript:ENST00000601588.1 gene_biotype:protein_coding transcript_biotype:protein_coding gene_symbol:ZBTB7A description:zinc finger and BTB domain containing 7A [Source:HGNC Symbol;Acc:HGNC:18078]	2	772.827	1544.65	37.5449	580.9	4.12	S8(Phospho): 99.99	Used	Unique	664.4	643.3	464.9	413.6
High	[R].eLVGDTGSQEGDHEPsGsETEEDTSSSPHR.[I]	N-Term(TMT6plex); S16(Phospho); S18(Phospho)	FALSE	TRUE	ENSP00000452219.1	ENSP00000452219.1	pep chromosome:GRCh38:6:11094231:11135811:1 gene:ENSG00000224531.6 transcript:ENST00000376935.4 gene_biotype:protein_coding transcript_biotype:nonsense_mediated_decay gene_symbol:SMIM13 description:small integral membrane protein 13 [Source:HGNC Symbol;Acc:HGNC:27356]	4	887.107	3545.41	3.56055	260	4.58	S16(Phospho): 98.21; S18(Phospho): 98.21	Used	Unique	246.1	275.4	212.8	246
High	[R].rPsGSEQSDNESVQSGR.[S]	N-Term(TMT6plex); S3(Phospho)	FALSE	TRUE	ENSP00000355013.2	ENSP00000355013.2	pep chromosome:GRCh38:11:10751246:10779746:1 gene:ENSG00000198730.9 transcript:ENST00000361367.7 gene_biotype:protein_coding transcript_biotype:protein_coding gene_symbol:CTR9 description:CTR9 homolog, Paf1/RNA polymerase II complex component [Source:HGNC Symbol;Acc:HGNC:16850]	3	710.32	2128.95	4.21124	434.1	3.17	S5(Phospho): 99.31	Used	Unique	391.1	346.1	429.2	472.9
High	[R].qASTDAGtAGALtPQHVR.[A]	N-Term(TMT6plex); T8(Phospho); T13(Phospho)	FALSE	TRUE	ENSP00000478927.1	ENSP00000487519.1; ENSP00000431574.1; ENSP00000434134.1; ENSP00000282441.5; ENSP00000478927.1; ENSP00000445635.1; ENSP00000331023.4	pep chromosome:GRCh38:11:102110849:102229940:1 gene:ENSG00000137693.14 transcript:ENST00000629586.2 gene_biotype:protein_coding transcript_biotype:protein_coding gene_symbol:YAP1 description:Yes associated protein 1 [Source:HGNC Symbol;Acc:HGNC:16262]; pep chromosome:GRCh38:11:102110849:102229963:1 gene:ENSG00000137693.14 transcript:ENST00000531439.5 gene_biotype:protein_coding transcript_biotype…	3	724.002	2169.99	13.3163	294.1	5.86	S3(Phospho): 92.97; T13(Phospho): 100	Used	Unique	313.1	225.7	296.9	273.4
High	[K].yGLQDsDEEEEEHPSk.[T]	N-Term(TMT6plex); S6(Phospho); K16(TMT6plex)	FALSE	TRUE	ENSP00000352091.5	ENSP00000347404.3; ENSP00000380199.4; ENSP00000497709.1; ENSP00000352091.5; ENSP00000380202.4; ENSP00000316032.7	pep chromosome:GRCh38:11:3675799:3797458:-1 gene:ENSG00000110713.17 transcript:ENST00000355260.7 gene_biotype:protein_coding transcript_biotype:protein_coding gene_symbol:NUP98 description:nucleoporin 98 [Source:HGNC Symbol;Acc:HGNC:8068]; pep chromosome:GRCh38:11:3711553:3797541:-1 gene:ENSG00000110713.17 transcript:ENST00000397004.8 gene_biotype:protein_coding transcript_biotype:protein_coding …	3	810.697	2430.08	18.4735	455.1	4.64	S6(Phospho): 100	Used	Unique	560.1	470.1	338.6	344.9
High	[K].aATEALGEksPDSATVSGYDIMk.[S]	N-Term(TMT6plex); K9(TMT6plex); S10(Phospho); K23(TMT6plex)	FALSE	TRUE	ENSP00000498253.1	ENSP00000498253.1; ENSP00000342379.4; ENSP00000411723.3; ENSP00000379156.4; ENSP00000317786.6; ENSP00000412147.2; ENSP00000464276.1; ENSP00000462688.1; ENSP00000465902.1	pep chromosome:GRCh38:17:17042759:17192647:1 gene:ENSG00000133030.21 transcript:ENST00000651222.1 gene_biotype:protein_coding transcript_biotype:protein_coding gene_symbol:MPRIP description:myosin phosphatase Rho interacting protein [Source:HGNC Symbol;Acc:HGNC:30321]; pep chromosome:GRCh38:17:17042849:17185560:1 gene:ENSG00000133030.21 transcript:ENST00000341712.8 gene_biotype:protein_coding tra…	3	1036.87	3108.58	8.64206	119.2	3.99	S10(Phospho): 100	Used	Unique	131.1	114.8	99.3	103.9
High	[K].eEPSQNDIsPk.[T]	N-Term(TMT6plex); S9(Phospho); K11(TMT6plex)	FALSE	TRUE	ENSP00000346120.4	ENSP00000346120.4; ENSP00000480334.1	pep chromosome:GRCh38:10:68956170:68985068:1 gene:ENSG00000165732.13 transcript:ENST00000354185.9 gene_biotype:protein_coding transcript_biotype:protein_coding gene_symbol:DDX21 description:DExD-box helicase 21 [Source:HGNC Symbol;Acc:HGNC:2744]; pep chromosome:GRCh38:10:68956440:68985067:1 gene:ENSG00000165732.13 transcript:ENST00000620315.1 gene_biotype:protein_coding transcript_biotype:protein…	3	594.629	1781.87	36.1792	434.9	3.4	S9(Phospho): 100	Used	Unique	699.5	563.4	129.1	243.8
High	[K].qksDAEEDGGTVsQEEEDRkPk.[A]	N-Term(TMT6plex); K2(TMT6plex); S3(Phospho); S13(Phospho); K20(TMT6plex); K22(TMT6plex)	FALSE	TRUE	ENSP00000424063.1	ENSP00000424063.1	pep chromosome:GRCh38:5:179698417:179728907:1 gene:ENSG00000127022.15 transcript:ENST00000504734.5 gene_biotype:protein_coding transcript_biotype:protein_coding gene_symbol:CANX description:calnexin [Source:HGNC Symbol;Acc:HGNC:1473]	4	885.434	3538.72	9.03033	613	3.53	S3(Phospho): 100; T11(Phospho): 50; S13(Phospho): 50	Used	Unique	538.7	578.5	512.1	685.7
High	[R].tPSNTPSAEADWsPGLELHPDYk.[T]	N-Term(TMT6plex); S13(Phospho); K23(TMT6plex)	FALSE	TRUE	ENSP00000493536.1	ENSP00000494979.1; ENSP00000494271.1; ENSP00000495432.1; ENSP00000493536.1; ENSP00000494520.1; ENSP00000494823.1; ENSP00000495737.1; ENSP00000493928.1; ENSP00000262878.5	pep chromosome:GRCh38:20:36890439:36951714:-1 gene:ENSG00000101347.9 transcript:ENST00000642246.1 gene_biotype:protein_coding transcript_biotype:nonsense_mediated_decay gene_symbol:SAMHD1 description:SAM and HD domain containing deoxynucleoside triphosphate triphosphohydrolase 1 [Source:HGNC Symbol;Acc:HGNC:15925]; pep chromosome:GRCh38:20:36912248:36951705:-1 gene:ENSG00000101347.9 transcript:EN…	3	1017.49	3050.45	11.9564	488.3	3.45	S13(Phospho): 100	Used	Unique	427.6	419.6	406	592.7
High	[K].sQDQDsEVNELSR.[G]	N-Term(TMT6plex); S6(Phospho)	FALSE	TRUE	ENSP00000416951.2	ENSP00000301011.5; ENSP00000416951.2	pep chromosome:GRCh38:16:88570381:88631966:1 gene:ENSG00000158545.15 transcript:ENST00000301011.9 gene_biotype:protein_coding transcript_biotype:protein_coding gene_symbol:ZC3H18 description:zinc finger CCCH-type containing 18 [Source:HGNC Symbol;Acc:HGNC:25091]; pep chromosome:GRCh38:16:88570403:88631398:1 gene:ENSG00000158545.15 transcript:ENST00000452588.6 gene_biotype:protein_coding transcrip…	3	605.937	1815.8	18.5391	175.1	3.68	S6(Phospho): 100	Used	Unique	197.7	174.9	138.6	148.7
High	[R].aEPPAsDsENEDVNQHGsDSESEETR.[K]	N-Term(TMT6plex); S6(Phospho); S8(Phospho); S18(Phospho)	FALSE	TRUE	ENSP00000295321.4	ENSP00000387206.1; ENSP00000295321.4	pep chromosome:GRCh38:2:127505040:127526886:-1 gene:ENSG00000163166.15 transcript:ENST00000409725.1 gene_biotype:protein_coding transcript_biotype:protein_coding gene_symbol:IWS1 description:interacts with SUPT6H, CTD assembly factor 1 [Source:HGNC Symbol;Acc:HGNC:25467]; pep chromosome:GRCh38:2:127480812:127526489:-1 gene:ENSG00000163166.15 transcript:ENST00000295321.9 gene_biotype:protein_codin…	3	1095.74	3285.21	48.4796	15.7	5.81	S6(Phospho): 100; S8(Phospho): 100; S20(Phospho): 97.13	Used	Unique	17.6	16	10.4	15.4
High	[R].tDEVPAGGSRsEAEDEDDEDYVPYVPLR.[Q]	N-Term(TMT6plex); S11(Phospho)	FALSE	TRUE	ENSP00000330349.8	ENSP00000330349.8; ENSP00000422753.2; ENSP00000427082.1; ENSP00000426330.1	pep chromosome:GRCh38:5:177511577:177516961:-1 gene:ENSG00000183258.12 transcript:ENST00000330503.12 gene_biotype:protein_coding transcript_biotype:protein_coding gene_symbol:DDX41 description:DEAD-box helicase 41 [Source:HGNC Symbol;Acc:HGNC:18674]; pep chromosome:GRCh38:5:177511577:177516945:-1 gene:ENSG00000183258.12 transcript:ENST00000507955.6 gene_biotype:protein_coding transcript_biotype:n…	3	1140.51	3419.51	0	35.8	6.14	S11(Phospho): 99.06	Used	Unique	35.9	39.8	25.6	33.6
High	[R].gGQGDPAVPAQQPADPStPER.[Q]	N-Term(TMT6plex); T18(Phospho)	FALSE	TRUE	ENSP00000359293.2	ENSP00000313919.8; ENSP00000359291.4; ENSP00000325307.7; ENSP00000391272.2; ENSP00000312782.7; ENSP00000359293.2; ENSP00000409121.2; ENSP00000392984.2; ENSP00000395228.2; ENSP00000444367.1	pep chromosome:GRCh38:X:152917865:152973480:1 gene:ENSG00000147394.18 transcript:ENST00000318529.12 gene_biotype:protein_coding transcript_biotype:protein_coding gene_symbol:ZNF185 description:zinc finger protein 185 with LIM domain [Source:HGNC Symbol;Acc:HGNC:12976]; pep chromosome:GRCh38:X:152914453:152973471:1 gene:ENSG00000147394.18 transcript:ENST00000370268.8 gene_biotype:protein_coding tr…	3	795.377	2384.12	17.1437	267.6	4.47	S17(Phospho): 50; T18(Phospho): 50	Used	Unique	335.7	249.1	201.9	221.8
High	[R].mVEPENAVTITPLRPEDDYsPR.[E]	N-Term(TMT6plex); S20(Phospho)	FALSE	TRUE	ENSP00000322938.3	ENSP00000484041.1; ENSP00000322938.3; ENSP00000366756.3; ENSP00000487972.1	pep chromosome:GRCh38:CHR_HSCHR8_3_CTG7:143777927:143802386:-1 gene:ENSG00000274287.4 transcript:ENST00000612204.4 gene_biotype:protein_coding transcript_biotype:protein_coding gene_symbol:SCRIB description:scribble planar cell polarity protein [Source:HGNC Symbol;Acc:HGNC:30377]; pep chromosome:GRCh38:8:143790920:143815379:-1 gene:ENSG00000180900.19 transcript:ENST00000320476.7 gene_biotype:prot…	3	946.791	2838.36	3.8865	212.8	2.71	S20(Phospho): 88.65	Used	Unique	180.4	181.3	208.5	233.4
High	[K].eSsPEkEAEEGcPEk.[E]	N-Term(TMT6plex); S3(Phospho); K6(TMT6plex); C12(Carbamidomethyl); K15(TMT6plex)	FALSE	TRUE	ENSP00000218364.4	ENSP00000218364.4	pep chromosome:GRCh38:X:136497592:136512346:1 gene:ENSG00000102241.12 transcript:ENST00000218364.5 gene_biotype:protein_coding transcript_biotype:protein_coding gene_symbol:HTATSF1 description:HIV-1 Tat specific factor 1 [Source:HGNC Symbol;Acc:HGNC:5276]	3	825.064	2473.18	49.2204	564.1	2.39	S2(Phospho): 50; S3(Phospho): 50	Used	Unique	573.4	485	528.6	540.7
High	[K].mPcESsPPESADTPTSTR.[R]	N-Term(TMT6plex); C3(Carbamidomethyl); S6(Phospho)	FALSE	TRUE	ENSP00000357643.3	ENSP00000357643.3; ENSP00000357642.3	pep chromosome:GRCh38:10:128096659:128126423:-1 gene:ENSG00000148773.14 transcript:ENST00000368654.8 gene_biotype:protein_coding transcript_biotype:protein_coding gene_symbol:MKI67 description:marker of proliferation Ki-67 [Source:HGNC Symbol;Acc:HGNC:7107]; pep chromosome:GRCh38:10:128096659:128126204:-1 gene:ENSG00000148773.14 transcript:ENST00000368653.7 gene_biotype:protein_coding transcript_…	2	1129.98	2258.96	0	114.6	3.93	S6(Phospho): 92.25	Used	Unique	197.3	160.2	20.7	52.6
High	[K].sQDQDsEVNELSR.[G]	N-Term(TMT6plex); S6(Phospho)	FALSE	TRUE	ENSP00000416951.2	ENSP00000301011.5; ENSP00000416951.2	pep chromosome:GRCh38:16:88570381:88631966:1 gene:ENSG00000158545.15 transcript:ENST00000301011.9 gene_biotype:protein_coding transcript_biotype:protein_coding gene_symbol:ZC3H18 description:zinc finger CCCH-type containing 18 [Source:HGNC Symbol;Acc:HGNC:25091]; pep chromosome:GRCh38:16:88570403:88631398:1 gene:ENSG00000158545.15 transcript:ENST00000452588.6 gene_biotype:protein_coding transcrip…	2	908.403	1815.8	0	466.4	3.21	S6(Phospho): 100	Used	Unique	577.8	525.9	319.3	332.5
High	[R].tcEERPAEDGsDEEDPDSMEAPTR.[I]	N-Term(TMT6plex); C2(Carbamidomethyl); S11(Phospho)	FALSE	TRUE	ENSP00000351100.5	ENSP00000351100.5; ENSP00000426304.1	pep chromosome:GRCh38:5:140664676:140672345:1 gene:ENSG00000120314.18 transcript:ENST00000358337.9 gene_biotype:protein_coding transcript_biotype:protein_coding gene_symbol:WDR55 description:WD repeat domain 55 [Source:HGNC Symbol;Acc:HGNC:25971]; pep chromosome:GRCh38:5:140664868:140672344:1 gene:ENSG00000120314.18 transcript:ENST00000506393.5 gene_biotype:protein_coding transcript_biotype:nonse…	3	1011.41	3032.2	0	298.4	4.69	S11(Phospho): 100	Used	Unique	470.9	426.4	91	132.8
High	[K].aSEssSSEESSDDDDEEDQk.[K]	N-Term(TMT6plex); S4(Phospho); S5(Phospho); K20(TMT6plex)	FALSE	TRUE	ENSP00000385410.1	ENSP00000359024.5; ENSP00000474140.1; ENSP00000474710.1; ENSP00000385410.1; ENSP00000475080.1	pep chromosome:GRCh38:10:102152415:102163870:1 gene:ENSG00000166197.16 transcript:ENST00000370007.5 gene_biotype:protein_coding transcript_biotype:protein_coding gene_symbol:NOLC1 description:nucleolar and coiled-body phosphoprotein 1 [Source:HGNC Symbol;Acc:HGNC:15608]; pep chromosome:GRCh38:10:102152413:102159938:1 gene:ENSG00000166197.16 transcript:ENST00000476468.5 gene_biotype:protein_coding…	3	932.024	2794.06	0	140.5	5.79	S4(Phospho): 92.03; S5(Phospho): 33.53; S6(Phospho): 33.53; S7(Phospho): 33.53	Used	Unique	135.2	117.5	128.2	149.7
High	[R].dHsPTPSVFNSDEER.[Y]	N-Term(TMT6plex); S3(Phospho)	FALSE	TRUE	ENSP00000336752.6	ENSP00000351383.5; ENSP00000302993.6; ENSP00000336752.6	pep chromosome:GRCh38:4:53377645:53459668:1 gene:ENSG00000145216.16 transcript:ENST00000358575.9 gene_biotype:protein_coding transcript_biotype:protein_coding gene_symbol:FIP1L1 description:factor interacting with PAPOLA and CPSF1 [Source:HGNC Symbol;Acc:HGNC:19124]; pep chromosome:GRCh38:4:53377696:53459621:1 gene:ENSG00000145216.16 transcript:ENST00000306932.10 gene_biotype:protein_coding trans…	3	675.964	2025.88	21.5217	191	3.54	S3(Phospho): 99.96	Used	Unique	200.1	186.6	170.9	162.3
High	[R].sVENLPEcGITHEQR.[A]	N-Term(TMT6plex); S1(Phospho); C8(Carbamidomethyl)	FALSE	TRUE	ENSP00000357866.1	ENSP00000357866.1; ENSP00000433149.1; ENSP00000413599.1; ENSP00000357869.2; ENSP00000357867.1	pep chromosome:GRCh38:1:151292479:151327419:-1 gene:ENSG00000143393.16 transcript:ENST00000368872.5 gene_biotype:protein_coding transcript_biotype:protein_coding gene_symbol:PI4KB description:phosphatidylinositol 4-kinase beta [Source:HGNC Symbol;Acc:HGNC:8984]; pep chromosome:GRCh38:1:151292133:151327657:-1 gene:ENSG00000143393.16 transcript:ENST00000529142.5 gene_biotype:protein_coding transcri…	3	693.326	2077.96	21.4182	205	5.94	S1(Phospho): 100	Used	Unique	186.9	176.7	181.3	229.2
High	[R].ySHSYLSDsDTEAk.[L]	N-Term(TMT6plex); S9(Phospho); K14(TMT6plex)	FALSE	TRUE	ENSP00000437073.1	ENSP00000437073.1; ENSP00000486682.1; ENSP00000434228.1; ENSP00000435932.1	pep chromosome:GRCh38:17:29071124:29180412:-1 gene:ENSG00000196535.16 transcript:ENST00000527372.6 gene_biotype:protein_coding transcript_biotype:protein_coding gene_symbol:MYO18A description:myosin XVIIIA [Source:HGNC Symbol;Acc:HGNC:31104]; pep chromosome:GRCh38:17:29073519:29180364:-1 gene:ENSG00000196535.16 transcript:ENST00000628822.2 gene_biotype:protein_coding transcript_biotype:protein_co…	3	714.335	2140.99	7.40364	284.3	5.24	S9(Phospho): 100	Used	Unique	213.8	225.5	332.8	300.8
High	[K].rEEDEENDNDNEsDHDEADS.[-]	N-Term(TMT6plex); S13(Phospho)	FALSE	TRUE	ENSP00000220913.5	ENSP00000430003.1; ENSP00000220913.5	pep chromosome:GRCh38:8:140511982:140515765:1 gene:ENSG00000104472.10 transcript:ENST00000519618.1 gene_biotype:protein_coding transcript_biotype:protein_coding gene_symbol:CHRAC1 description:chromatin accessibility complex subunit 1 [Source:HGNC Symbol;Acc:HGNC:13544]; pep chromosome:GRCh38:8:140511322:140517154:1 gene:ENSG00000104472.10 transcript:ENST00000220913.10 gene_biotype:protein_coding …	3	891.658	2672.96	0	165	2.92	S13(Phospho): 100	Used	Unique	197	163.2	94.5	168.2
High	[R].tHSDAsDDEAFTTSk.[T]	N-Term(TMT6plex); S6(Phospho); K15(TMT6plex)	FALSE	TRUE	ENSP00000441692.2	ENSP00000441692.2; ENSP00000452222.1; ENSP00000452606.1	pep chromosome:GRCh38:14:32076985:32155083:1 gene:ENSG00000100852.13 transcript:ENST00000539826.6 gene_biotype:protein_coding transcript_biotype:protein_coding gene_symbol:ARHGAP5 description:Rho GTPase activating protein 5 [Source:HGNC Symbol;Acc:HGNC:675]; pep chromosome:GRCh38:14:32076967:32155011:1 gene:ENSG00000100852.13 transcript:ENST00000556611.5 gene_biotype:protein_coding transcript_bio…	3	717.328	2149.97	0	257.7	3.26	S6(Phospho): 93.28	Used	Unique	321.7	259.6	181.9	207.6
High	[K].rEEDEPEERsGDETPGsEVPGDk.[A]	N-Term(TMT6plex); S10(Phospho); S17(Phospho); K23(TMT6plex)	FALSE	TRUE	ENSP00000301785.5	ENSP00000456010.1; ENSP00000301785.5	pep chromosome:GRCh38:11:62690275:62727384:-1 gene:ENSG00000234857.2 transcript:ENST00000403734.2 gene_biotype:protein_coding transcript_biotype:nonsense_mediated_decay gene_symbol:HNRNPUL2-BSCL2 description:HNRNPUL2-BSCL2 readthrough (NMD candidate) [Source:HGNC Symbol;Acc:HGNC:49189]; pep chromosome:GRCh38:11:62712630:62727457:-1 gene:ENSG00000214753.4 transcript:ENST00000301785.7 gene_biotype:…	4	791.347	3162.37	9.10407	247.3	3.64	S10(Phospho): 100; S17(Phospho): 100	Used	Unique	239.4	224.4	264.8	202.8
High	[K].yNTEGRVsPSPSQESLSSSk.[S]	N-Term(TMT6plex); S8(Phospho); K20(TMT6plex)	FALSE	TRUE	ENSP00000254029.3	ENSP00000360890.3; ENSP00000254029.3; ENSP00000360914.3; ENSP00000360887.5	pep chromosome:GRCh38:X:118346143:118449937:1 gene:ENSG00000131725.14 transcript:ENST00000371825.7 gene_biotype:protein_coding transcript_biotype:protein_coding gene_symbol:WDR44 description:WD repeat domain 44 [Source:HGNC Symbol;Acc:HGNC:30512]; pep chromosome:GRCh38:X:118346106:118449961:1 gene:ENSG00000131725.14 transcript:ENST00000254029.8 gene_biotype:protein_coding transcript_biotype:prote…	3	893.441	2678.31	0	363.9	2.99	S8(Phospho): 99.99	Used	Unique	291.8	286.8	401.7	393.2
High	[R].sTDsPVPGSEDDLVAGATLHSPEWSEER.[F]	N-Term(TMT6plex); S4(Phospho)	FALSE	TRUE	ENSP00000362993.3	ENSP00000362993.3	pep chromosome:GRCh38:10:58512872:58831435:1 gene:ENSG00000122870.12 transcript:ENST00000373886.8 gene_biotype:protein_coding transcript_biotype:protein_coding gene_symbol:BICC1 description:BicC family RNA binding protein 1 [Source:HGNC Symbol;Acc:HGNC:19351]	3	1093.16	3277.48	21.9888	50.5	5.52	S4(Phospho): 99.51	Used	Unique	57.1	45.8	44.7	42.8
High	[K].sPVGksPPSTGSTYGSSQk.[E]	N-Term(TMT6plex); K5(TMT6plex); S6(Phospho); K19(TMT6plex)	FALSE	TRUE	ENSP00000433825.1	ENSP00000433825.1; ENSP00000498001.1	pep chromosome:GRCh38:1:36224432:36304148:1 gene:ENSG00000054118.15 transcript:ENST00000469141.6 gene_biotype:protein_coding transcript_biotype:protein_coding gene_symbol:THRAP3 description:thyroid hormone receptor associated protein 3 [Source:HGNC Symbol;Acc:HGNC:22964]; pep chromosome:GRCh38:1:36224433:36305357:1 gene:ENSG00000054118.15 transcript:ENST00000648638.1 gene_biotype:protein_coding t…	3	873.793	2619.36	27.2317	434.5	2.8	S6(Phospho): 99.99	Used	Unique	541.5	261	456.3	379.4
High	[K].cGSGPVHISGQHLVAVEEDAEsEDEEEEDVk.[L]	N-Term(TMT6plex); C1(Carbamidomethyl); S22(Phospho); K31(TMT6plex)	FALSE	TRUE	ENSP00000296930.5	ENSP00000429485.1; ENSP00000341168.6; ENSP00000377408.2; ENSP00000296930.5	pep chromosome:GRCh38:5:171387799:171400155:1 gene:ENSG00000181163.13 transcript:ENST00000521672.5 gene_biotype:protein_coding transcript_biotype:protein_coding gene_symbol:NPM1 description:nucleophosmin 1 [Source:HGNC Symbol;Acc:HGNC:7910]; pep chromosome:GRCh38:5:171387829:171410884:1 gene:ENSG00000181163.13 transcript:ENST00000351986.10 gene_biotype:protein_coding transcript_biotype:protein_co…	4	980.447	3918.77	0	67.1	3.1	S22(Phospho): 100	Used	Unique	69.3	64.5	56.8	62.5
High	[R].gTLDEEDEEADsDTDDIDHR.[V]	N-Term(TMT6plex); S12(Phospho)	FALSE	TRUE	ENSP00000484680.1	ENSP00000476446.1; ENSP00000384255.3; ENSP00000412170.2; ENSP00000424678.1; ENSP00000484680.1	pep chromosome:GRCh38:2:27629050:27651511:1 gene:ENSG00000198522.14 transcript:ENST00000610189.2 gene_biotype:protein_coding transcript_biotype:protein_coding gene_symbol:GPN1 description:GPN-loop GTPase 1 [Source:HGNC Symbol;Acc:HGNC:17030]; pep chromosome:GRCh38:2:27628658:27650456:1 gene:ENSG00000198522.14 transcript:ENST00000407583.7 gene_biotype:protein_coding transcript_biotype:protein_codi…	3	862.68	2586.02	0	290.9	6.27	S12(Phospho): 100	Used	Unique	339.8	322.1	174.1	260.6
High	[K].tTRtPDTSTYcYETAEk.[I]	N-Term(TMT6plex); T4(Phospho); C11(Carbamidomethyl); K17(TMT6plex)	FALSE	TRUE	ENSP00000296755.7	ENSP00000296755.7	pep chromosome:GRCh38:5:72107475:72209565:1 gene:ENSG00000131711.15 transcript:ENST00000296755.12 gene_biotype:protein_coding transcript_biotype:protein_coding gene_symbol:MAP1B description:microtubule associated protein 1B [Source:HGNC Symbol;Acc:HGNC:6836]	3	854.734	2562.19	0	417.9	4.44	T4(Phospho): 99.97	Used	Unique	537.3	451.6	234.3	351.9
High	[K].nSQEDsEDsEDkDVk.[T]	N-Term(TMT6plex); S6(Phospho); S9(Phospho); K12(TMT6plex); K15(TMT6plex)	FALSE	TRUE	ENSP00000356110.4	ENSP00000356110.4	pep chromosome:GRCh38:1:205712822:205750182:-1 gene:ENSG00000069275.13 transcript:ENST00000367142.5 gene_biotype:protein_coding transcript_biotype:protein_coding gene_symbol:NUCKS1 description:nuclear casein kinase and cyclin dependent kinase substrate 1 [Source:HGNC Symbol;Acc:HGNC:29923]	4	643.788	2572.13	0	431.9	3.31	S6(Phospho): 100; S9(Phospho): 100	Used	Unique	596.3	413.8	272	345.2
High	[K].tGVTStSDSEEEGDDQEGEk.[K]	N-Term(TMT6plex); T6(Phospho); K20(TMT6plex)	FALSE	TRUE	ENSP00000370114.4	ENSP00000370091.1; ENSP00000380653.2; ENSP00000370114.4	pep chromosome:GRCh38:9:15470636:15510991:-1 gene:ENSG00000164985.15 transcript:ENST00000380715.5 gene_biotype:protein_coding transcript_biotype:protein_coding gene_symbol:PSIP1 description:PC4 and SFRS1 interacting protein 1 [Source:HGNC Symbol;Acc:HGNC:9527]; pep chromosome:GRCh38:9:15470646:15510289:-1 gene:ENSG00000164985.15 transcript:ENST00000397519.6 gene_biotype:protein_coding transcript_…	3	880.048	2638.13	0	185.1	5.42	S7(Phospho): 49.99; S9(Phospho): 49.99	Used	Unique	141.4	126.3	240.7	190
High	[K].gAGGsPVGVEEGLVNVGTGQk.[L]	N-Term(TMT6plex); S5(Phospho); K21(TMT6plex)	FALSE	TRUE	ENSP00000323074.4	ENSP00000491773.1; ENSP00000323074.4	pep chromosome:GRCh38:17:17792949:17798513:1 gene:ENSG00000108557.19 transcript:ENST00000640861.1 gene_biotype:protein_coding transcript_biotype:protein_coding gene_symbol:RAI1 description:retinoic acid induced 1 [Source:HGNC Symbol;Acc:HGNC:9834]; pep chromosome:GRCh38:17:17681458:17811453:1 gene:ENSG00000108557.19 transcript:ENST00000353383.6 gene_biotype:protein_coding transcript_biotype:prote…	3	817.43	2450.28	27.0338	130.7	4.68	S5(Phospho): 100	Used	Unique	189.7	156	62.1	84
High	[K].ekLQEEGGGsDEEETGSPSEDGMQSAR.[T]	N-Term(TMT6plex); K2(TMT6plex); S10(Phospho)	FALSE	TRUE	ENSP00000387365.3	ENSP00000448227.1; ENSP00000387365.3	pep chromosome:GRCh38:12:107685802:107697578:1 gene:ENSG00000136045.12 transcript:ENST00000552760.5 gene_biotype:protein_coding transcript_biotype:nonsense_mediated_decay gene_symbol:PWP1 description:PWP1 homolog, endonuclein [Source:HGNC Symbol;Acc:HGNC:17015]; pep chromosome:GRCh38:12:107685799:107713162:1 gene:ENSG00000136045.12 transcript:ENST00000412830.8 gene_biotype:protein_coding transcri…	3	1126.5	3377.48	0	138.6	4.52	S10(Phospho): 100	Used	Unique	157.4	169.9	77.5	117.6
High	[R].sSsEDAESLAPR.[S]	N-Term(TMT6plex); S3(Phospho)	FALSE	TRUE	ENSP00000422626.1	ENSP00000422626.1; ENSP00000426376.1; ENSP00000499190.1	pep chromosome:GRCh38:4:112637126:112657586:1 gene:ENSG00000174720.16 transcript:ENST00000509061.5 gene_biotype:protein_coding transcript_biotype:protein_coding gene_symbol:LARP7 description:La ribonucleoprotein domain family member 7 [Source:HGNC Symbol;Acc:HGNC:24912]; pep chromosome:GRCh38:4:112647211:112654113:1 gene:ENSG00000174720.16 transcript:ENST00000511529.1 gene_biotype:protein_coding …	2	779.354	1557.7	0	416.3	3.7	S1(Phospho): 48.41; S2(Phospho): 48.41	Used	Unique	407.6	390.1	381.7	390.2
High	[R].qLsSSSSYSGDISR.[H]	N-Term(TMT6plex); S3(Phospho)	FALSE	TRUE	ENSP00000483316.1	ENSP00000461615.1; ENSP00000483316.1; ENSP00000478647.1	pep chromosome:GRCh38:16:16009856:16141525:1 gene:ENSG00000103222.19 transcript:ENST00000572882.2 gene_biotype:protein_coding transcript_biotype:protein_coding gene_symbol:ABCC1 description:ATP binding cassette subfamily C member 1 [Source:HGNC Symbol;Acc:HGNC:51]; pep chromosome:GRCh38:CHR_HSCHR16_1_CTG1:16034737:16228097:1 gene:ENSG00000278183.4 transcript:ENST00000621144.4 gene_biotype:protein…	3	594.943	1782.81	24.2264	129.8	3.84	S3(Phospho): 32.35; S4(Phospho): 32.35; S5(Phospho): 32.35	Used	Unique	128	121.4	111.4	128.8
High	[K].aATEALGEksPDSATVSGYDIMk.[S]	N-Term(TMT6plex); K9(TMT6plex); S10(Phospho); K23(TMT6plex)	FALSE	TRUE	ENSP00000498253.1	ENSP00000498253.1; ENSP00000342379.4; ENSP00000411723.3; ENSP00000379156.4; ENSP00000317786.6; ENSP00000412147.2; ENSP00000464276.1; ENSP00000462688.1; ENSP00000465902.1	pep chromosome:GRCh38:17:17042759:17192647:1 gene:ENSG00000133030.21 transcript:ENST00000651222.1 gene_biotype:protein_coding transcript_biotype:protein_coding gene_symbol:MPRIP description:myosin phosphatase Rho interacting protein [Source:HGNC Symbol;Acc:HGNC:30321]; pep chromosome:GRCh38:17:17042849:17185560:1 gene:ENSG00000133030.21 transcript:ENST00000341712.8 gene_biotype:protein_coding tra…	4	777.902	3108.59	3.66647	42.3	2.51	S10(Phospho): 98.56	Used	Unique	43	45.6	39.4	31
High	[R].dPSAsPGDAGEQAIR.[Q]	N-Term(TMT6plex); S5(Phospho)	FALSE	TRUE	ENSP00000211998.4	ENSP00000361841.3; ENSP00000211998.4	pep chromosome:GRCh38:10:73998114:74121363:1 gene:ENSG00000035403.17 transcript:ENST00000372755.7 gene_biotype:protein_coding transcript_biotype:protein_coding gene_symbol:VCL description:vinculin [Source:HGNC Symbol;Acc:HGNC:12665]; pep chromosome:GRCh38:10:73998114:74120160:1 gene:ENSG00000035403.17 transcript:ENST00000211998.9 gene_biotype:protein_coding transcript_biotype:protein_coding gene_…	2	890.409	1779.81	0	357.6	3.39	S5(Phospho): 100	Used	Unique	321.7	285.4	416.2	324.7
High	[R].tPSNTPSAEADWsPGLELHPDYk.[T]	N-Term(TMT6plex); S13(Phospho); K23(TMT6plex)	FALSE	TRUE	ENSP00000493536.1	ENSP00000494979.1; ENSP00000494271.1; ENSP00000495432.1; ENSP00000493536.1; ENSP00000494520.1; ENSP00000494823.1; ENSP00000495737.1; ENSP00000493928.1; ENSP00000262878.5	pep chromosome:GRCh38:20:36890439:36951714:-1 gene:ENSG00000101347.9 transcript:ENST00000642246.1 gene_biotype:protein_coding transcript_biotype:nonsense_mediated_decay gene_symbol:SAMHD1 description:SAM and HD domain containing deoxynucleoside triphosphate triphosphohydrolase 1 [Source:HGNC Symbol;Acc:HGNC:15925]; pep chromosome:GRCh38:20:36912248:36951705:-1 gene:ENSG00000101347.9 transcript:EN…	4	763.371	3050.46	10.5768	151.2	4.18	S13(Phospho): 99.91	Used	Unique	132.3	119	136.4	183.8
High	[R].eDksPSEESAPTTSPESVSGSVPSSGSSGR.[E]	N-Term(TMT6plex); K3(TMT6plex); S4(Phospho)	FALSE	TRUE	ENSP00000467024.1	ENSP00000498473.1; ENSP00000321365.3; ENSP00000468674.1; ENSP00000467024.1	pep chromosome:GRCh38:19:12945859:12953640:1 gene:ENSG00000179262.10 transcript:ENST00000651137.1 gene_biotype:protein_coding transcript_biotype:nonsense_mediated_decay gene_symbol:RAD23A description:RAD23 homolog A, nucleotide excision repair protein [Source:HGNC Symbol;Acc:HGNC:9812]; pep chromosome:GRCh38:19:12945876:12953623:1 gene:ENSG00000179262.10 transcript:ENST00000316856.7 gene_biotype:…	3	1154.2	3460.6	0	164.2	6.07	S4(Phospho): 98.62	Used	Unique	170	131.2	159.5	158.9
High	[K].sPVGksPPSTGSTYGSSQk.[E]	N-Term(TMT6plex); K5(TMT6plex); S6(Phospho); K19(TMT6plex)	FALSE	TRUE	ENSP00000433825.1	ENSP00000433825.1; ENSP00000498001.1	pep chromosome:GRCh38:1:36224432:36304148:1 gene:ENSG00000054118.15 transcript:ENST00000469141.6 gene_biotype:protein_coding transcript_biotype:protein_coding gene_symbol:THRAP3 description:thyroid hormone receptor associated protein 3 [Source:HGNC Symbol;Acc:HGNC:22964]; pep chromosome:GRCh38:1:36224433:36305357:1 gene:ENSG00000054118.15 transcript:ENST00000648638.1 gene_biotype:protein_coding t…	4	655.597	2619.37	0	295.8	2.74	S1(Phospho): 87.89	Used	Unique	282.9	262.7	294.7	274.8
High	[K].rksLsDsESDDSk.[S]	N-Term(TMT6plex); K2(TMT6plex); S3(Phospho); S5(Phospho); S7(Phospho); K13(TMT6plex)	FALSE	TRUE	ENSP00000336687.4	ENSP00000336687.4; ENSP00000473748.1	pep chromosome:GRCh38:7:26201162:26213356:1 gene:ENSG00000122565.19 transcript:ENST00000337620.8 gene_biotype:protein_coding transcript_biotype:protein_coding gene_symbol:CBX3 description:chromobox 3 [Source:HGNC Symbol;Acc:HGNC:1553]; pep chromosome:GRCh38:7:26206368:26210582:1 gene:ENSG00000122565.19 transcript:ENST00000462165.2 gene_biotype:protein_coding transcript_biotype:protein_coding gene…	3	794.362	2381.07	5.703	369.1	3.85	S3(Phospho): 100; S5(Phospho): 99.49; S9(Phospho): 93.37	Used	Unique	503.3	344.2	203.2	341.9
High	[K].qkFNDsEGDDTEETEDYR.[Q]	N-Term(TMT6plex); K2(TMT6plex); S6(Phospho)	FALSE	TRUE	ENSP00000435210.1	ENSP00000435441.1; ENSP00000487249.1; ENSP00000436142.1; ENSP00000431734.1; ENSP00000229446.5; ENSP00000491530.1; ENSP00000435210.1; ENSP00000434826.1	pep chromosome:GRCh38:6:136258586:136289829:-1 gene:ENSG00000029363.17 transcript:ENST00000527536.5 gene_biotype:protein_coding transcript_biotype:protein_coding gene_symbol:BCLAF1 description:BCL2 associated transcription factor 1 [Source:HGNC Symbol;Acc:HGNC:16863]; pep chromosome:GRCh38:6:136269264:136289851:-1 gene:ENSG00000029363.17 transcript:ENST00000628517.2 gene_biotype:protein_coding tr…	3	906.062	2716.17	0	264.8	3.58	S6(Phospho): 100	Used	Unique	315.7	311.1	176.6	193.6
High	[K].qGPPcsDsEEEVER.[K]	N-Term(TMT6plex); C5(Carbamidomethyl); S6(Phospho); S8(Phospho)	FALSE	TRUE	ENSP00000254605.6	ENSP00000436246.1; ENSP00000254605.6	pep chromosome:GRCh38:11:6599943:6603604:-1 gene:ENSG00000132275.11 transcript:ENST00000533907.1 gene_biotype:protein_coding transcript_biotype:nonsense_mediated_decay gene_symbol:RRP8 description:ribosomal RNA processing 8 [Source:HGNC Symbol;Acc:HGNC:29030]; pep chromosome:GRCh38:11:6595072:6603616:-1 gene:ENSG00000132275.11 transcript:ENST00000254605.11 gene_biotype:protein_coding transcript_b…	2	1004.38	2007.76	0	434.1	3.99	S6(Phospho): 100; S8(Phospho): 100	Used	Unique	501.9	502.5	321.7	307.8
High	[R].tSSPRsPPSSSEIFTPAHEENVR.[F]	N-Term(TMT6plex); S6(Phospho)	FALSE	TRUE	ENSP00000500166.1	ENSP00000500936.1; ENSP00000499975.1; ENSP00000460299.1; ENSP00000500166.1; ENSP00000500656.1	pep chromosome:GRCh38:CHR_HG1320_PATCH:81773033:81774778:-1 gene:ENSG00000288213.1 transcript:ENST00000672633.1 gene_biotype:protein_coding transcript_biotype:protein_coding gene_symbol:MCRIP1 description:MAPK regulated corepressor interacting protein 1 [Source:HGNC Symbol;Acc:HGNC:28007]; pep chromosome:GRCh38:CHR_HG1320_PATCH:81773349:81783474:-1 gene:ENSG00000288213.1 transcript:ENST0000067197…	3	941.117	2821.34	0	178.3	6	S6(Phospho): 84.55	Used	Unique	199.2	180.9	117.7	175.1
High	[R].tSSPRsPPSSSEIFTPAHEENVR.[F]	N-Term(TMT6plex); S6(Phospho)	FALSE	TRUE	ENSP00000500166.1	ENSP00000500936.1; ENSP00000499975.1; ENSP00000460299.1; ENSP00000500166.1; ENSP00000500656.1	pep chromosome:GRCh38:CHR_HG1320_PATCH:81773033:81774778:-1 gene:ENSG00000288213.1 transcript:ENST00000672633.1 gene_biotype:protein_coding transcript_biotype:protein_coding gene_symbol:MCRIP1 description:MAPK regulated corepressor interacting protein 1 [Source:HGNC Symbol;Acc:HGNC:28007]; pep chromosome:GRCh38:CHR_HG1320_PATCH:81773349:81783474:-1 gene:ENSG00000288213.1 transcript:ENST0000067197…	4	706.091	2821.34	6.25617	22.7	2.75	S2(Phospho): 45.39; S6(Phospho): 45.39	Used	Unique	23.4	22.8	15.6	23.9
High	[R].sAsPDDDLGSSNWEAADLGNEER.[K]	N-Term(TMT6plex); S3(Phospho)	FALSE	TRUE	ENSP00000228136.4	ENSP00000432534.1; ENSP00000228136.4; ENSP00000431237.2	pep chromosome:GRCh38:11:16738658:16755067:1 gene:ENSG00000110696.10 transcript:ENST00000525684.1 gene_biotype:protein_coding transcript_biotype:protein_coding gene_symbol:C11orf58 description:chromosome 11 open reading frame 58 [Source:HGNC Symbol;Acc:HGNC:16990]; pep chromosome:GRCh38:11:16738647:16758340:1 gene:ENSG00000110696.10 transcript:ENST00000228136.9 gene_biotype:protein_coding transcr…	3	915.391	2744.16	7.93823	35.6	7.61	S3(Phospho): 99.47	Used	Unique	34.5	31.9	32.1	35.7
High	[R].dQQNLPYGVTPAsPSGHSQGR.[R]	N-Term(TMT6plex); S13(Phospho)	FALSE	TRUE	ENSP00000385751.2	ENSP00000421075.2; ENSP00000423452.3; ENSP00000385751.2; ENSP00000294247.9; ENSP00000355091.5; ENSP00000423974.2; ENSP00000386128.3; ENSP00000425765.1; ENSP00000367041.4	pep chromosome:GRCh38:11:63895155:63909591:1 gene:ENSG00000072518.20 transcript:ENST00000513765.6 gene_biotype:protein_coding transcript_biotype:protein_coding gene_symbol:MARK2 description:microtubule affinity regulating kinase 2 [Source:HGNC Symbol;Acc:HGNC:3332]; pep chromosome:GRCh38:11:63839295:63909573:1 gene:ENSG00000072518.20 transcript:ENST00000502399.7 gene_biotype:protein_coding transc…	3	835.729	2505.17	14.4121	145.1	4.55	S13(Phospho): 99.88	Used	Unique	129.7	135.1	137	145.6
High	[R].mLPHAPGVQMQAIPEDAIPEEsGDEDEDDPDkR.[I]	N-Term(TMT6plex); S22(Phospho); K32(TMT6plex)	FALSE	TRUE	ENSP00000362649.3	ENSP00000362649.3	pep chromosome:GRCh38:1:32292083:32333626:1 gene:ENSG00000116478.12 transcript:ENST00000373548.8 gene_biotype:protein_coding transcript_biotype:protein_coding gene_symbol:HDAC1 description:histone deacetylase 1 [Source:HGNC Symbol;Acc:HGNC:4852]	4	1043.23	4169.92	3.68264	86	4.95	S22(Phospho): 100	Used	Unique	90.4	83.6	74.6	75.4
High	[K].qGPPcsDsEEEVER.[K]	N-Term(TMT6plex); C5(Carbamidomethyl); S6(Phospho); S8(Phospho)	FALSE	TRUE	ENSP00000254605.6	ENSP00000436246.1; ENSP00000254605.6	pep chromosome:GRCh38:11:6599943:6603604:-1 gene:ENSG00000132275.11 transcript:ENST00000533907.1 gene_biotype:protein_coding transcript_biotype:nonsense_mediated_decay gene_symbol:RRP8 description:ribosomal RNA processing 8 [Source:HGNC Symbol;Acc:HGNC:29030]; pep chromosome:GRCh38:11:6595072:6603616:-1 gene:ENSG00000132275.11 transcript:ENST00000254605.11 gene_biotype:protein_coding transcript_b…	3	669.926	2007.76	45.6489	206.7	4.04	S6(Phospho): 100; S8(Phospho): 100	Used	Unique	193.7	183.5	214.3	187.5
High	[K].aPVQPQQsPAAAPGGTDEkPSGk.[E]	N-Term(TMT6plex); S8(Phospho); K19(TMT6plex); K23(TMT6plex)	FALSE	TRUE	ENSP00000310129.4	ENSP00000310129.4; ENSP00000411494.1; ENSP00000414061.1	pep chromosome:GRCh38:3:184299241:184309050:1 gene:ENSG00000175166.17 transcript:ENST00000310118.9 gene_biotype:protein_coding transcript_biotype:protein_coding gene_symbol:PSMD2 description:proteasome 26S subunit, non-ATPase 2 [Source:HGNC Symbol;Acc:HGNC:9559]; pep chromosome:GRCh38:3:184299254:184302064:1 gene:ENSG00000175166.17 transcript:ENST00000433010.5 gene_biotype:protein_coding transcri…	4	747.147	2985.57	0	318.8	3.88	S8(Phospho): 100	Used	Unique	324.8	285.9	270.6	321.8
High	[K].nGSLDsPGkQDTEEDEEEDEkDk.[G]	N-Term(TMT6plex); S6(Phospho); K9(TMT6plex); K21(TMT6plex); K23(TMT6plex)	FALSE	TRUE	ENSP00000319664.5	ENSP00000404020.2; ENSP00000319664.5; ENSP00000400981.1	pep chromosome:GRCh38:1:26900238:26942776:1 gene:ENSG00000090273.14 transcript:ENST00000435827.6 gene_biotype:protein_coding transcript_biotype:protein_coding gene_symbol:NUDC description:nuclear distribution C, dynein complex regulator [Source:HGNC Symbol;Acc:HGNC:8045]; pep chromosome:GRCh38:1:26921743:26946871:1 gene:ENSG00000090273.14 transcript:ENST00000321265.10 gene_biotype:protein_coding …	4	898.432	3590.71	0	816.7	3.29	S6(Phospho): 99.75	Used	Unique	908.2	740.9	553.3	882.1
High	[R].rHsDENDGGQPHk.[R]	N-Term(TMT6plex); S3(Phospho); K13(TMT6plex)	FALSE	TRUE	ENSP00000364289.3	ENSP00000433007.1; ENSP00000364289.3	pep chromosome:GRCh38:9:97633668:97650562:1 gene:ENSG00000136937.13 transcript:ENST00000478100.3 gene_biotype:protein_coding transcript_biotype:nonsense_mediated_decay gene_symbol:NCBP1 description:nuclear cap binding protein subunit 1 [Source:HGNC Symbol;Acc:HGNC:7658]; pep chromosome:GRCh38:9:97633821:97673748:1 gene:ENSG00000136937.13 transcript:ENST00000375147.8 gene_biotype:protein_coding tr…	3	672.322	2014.95	36.0538	362.8	3.33	S3(Phospho): 100	Used	Unique	363.7	340.4	328.9	335.1
High	[R].sRLtPVSPESSSTEEk.[S]	N-Term(TMT6plex); T4(Phospho); K16(TMT6plex)	FALSE	TRUE	ENSP00000495843.2	ENSP00000424477.1; ENSP00000353944.5; ENSP00000495843.2	pep chromosome:GRCh38:5:179820921:179837218:1 gene:ENSG00000161011.20 transcript:ENST00000510187.5 gene_biotype:protein_coding transcript_biotype:protein_coding gene_symbol:SQSTM1 description:sequestosome 1 [Source:HGNC Symbol;Acc:HGNC:11280]; pep chromosome:GRCh38:5:179822485:179837255:1 gene:ENSG00000161011.20 transcript:ENST00000360718.5 gene_biotype:protein_coding transcript_biotype:protein_c…	2	1136.58	2272.15	0	152.1	3.91	T4(Phospho): 99.51	Used	Unique	248.8	205.3	36.2	81.8
High	[K].vkPAsPVAQPk.[E]	N-Term(TMT6plex); K2(TMT6plex); S5(Phospho); K11(TMT6plex)	FALSE	TRUE	ENSP00000384160.3	ENSP00000384160.3; ENSP00000376514.3	pep chromosome:GRCh38:7:155644661:155781480:1 gene:ENSG00000184863.11 transcript:ENST00000401878.8 gene_biotype:protein_coding transcript_biotype:protein_coding gene_symbol:RBM33 description:RNA binding motif protein 33 [Source:HGNC Symbol;Acc:HGNC:27223]; pep chromosome:GRCh38:7:155700891:155766896:1 gene:ENSG00000184863.11 transcript:ENST00000392761.3 gene_biotype:protein_coding transcript_biot…	3	630.38	1889.13	27.0504	542.9	2.23	S5(Phospho): 100	Used	Unique	529.6	493	507.1	517.7
High	[K].gEPAAAAAPEAGAsPVEk.[E]	N-Term(TMT6plex); S14(Phospho); K18(TMT6plex)	FALSE	TRUE	ENSP00000478061.1	ENSP00000478061.1	pep chromosome:GRCh38:6:113857345:113863475:1 gene:ENSG00000277443.3 transcript:ENST00000612661.2 gene_biotype:protein_coding transcript_biotype:protein_coding gene_symbol:MARCKS description:myristoylated alanine rich protein kinase C substrate [Source:HGNC Symbol;Acc:HGNC:6759]	3	721.039	2161.1	33.5232	465	4.82	S14(Phospho): 100	Used	Unique	487.9	409.2	428.1	428.2
High	[K].eVDGLLTSEPMGsPVSSk.[T]	N-Term(TMT6plex); S13(Phospho); K18(TMT6plex)	FALSE	TRUE	ENSP00000378917.2	ENSP00000315650.6; ENSP00000378917.2; ENSP00000372133.4; ENSP00000457613.1; ENSP00000338718.4; ENSP00000341459.8; ENSP00000454516.1	pep chromosome:GRCh38:16:28823093:28837232:1 gene:ENSG00000168488.18 transcript:ENST00000325215.10 gene_biotype:protein_coding transcript_biotype:protein_coding gene_symbol:ATXN2L description:ataxin 2 like [Source:HGNC Symbol;Acc:HGNC:31326]; pep chromosome:GRCh38:16:28823093:28837237:1 gene:ENSG00000168488.18 transcript:ENST00000395547.6 gene_biotype:protein_coding transcript_biotype:protein_cod…	3	791.068	2371.19	4.04584	225.7	4.09	S13(Phospho): 100	Used	Unique	274.3	248.3	128.2	200.3
High	[R].eAEALLQSMGLTPESPIVPPPmSPsSk.[S]	N-Term(TMT6plex); M22(Oxidation); S25(Phospho); K27(TMT6plex)	FALSE	TRUE	ENSP00000386591.1	ENSP00000410807.1; ENSP00000409951.1; ENSP00000386591.1; ENSP00000339430.4; ENSP00000423339.1; ENSP00000398765.1; ENSP00000403089.1; ENSP00000394492.1	pep chromosome:GRCh38:2:171687881:171726913:1 gene:ENSG00000077380.15 transcript:ENST00000435234.5 gene_biotype:protein_coding transcript_biotype:protein_coding gene_symbol:DYNC1I2 description:dynein cytoplasmic 1 intermediate chain 2 [Source:HGNC Symbol;Acc:HGNC:2964]; pep chromosome:GRCh38:2:171688310:171712779:1 gene:ENSG00000077380.15 transcript:ENST00000430778.5 gene_biotype:protein_coding t…	4	837.679	3347.69	5.87569	406.8	3.4	S25(Phospho): 49.77; S26(Phospho): 49.77	Used	Unique	446.7	376.4	309.3	402.4
High	[K].gSSEQAEsDNMDVPPEDDSk.[E]	N-Term(TMT6plex); S8(Phospho); K20(TMT6plex)	FALSE	TRUE	ENSP00000404121.1	ENSP00000468156.1; ENSP00000466991.1; ENSP00000250241.8; ENSP00000468323.1; ENSP00000468134.1; ENSP00000404121.1; ENSP00000384660.2; ENSP00000465515.1; ENSP00000464974.1; ENSP00000465219.1; ENSP00000466396.1; ENSP00000465654.1	pep chromosome:GRCh38:19:10670606:10689846:1 gene:ENSG00000129351.17 transcript:ENST00000590261.5 gene_biotype:protein_coding transcript_biotype:protein_coding gene_symbol:ILF3 description:interleukin enhancer binding factor 3 [Source:HGNC Symbol;Acc:HGNC:6038]; pep chromosome:GRCh38:19:10670512:10681028:1 gene:ENSG00000129351.17 transcript:ENST00000587505.5 gene_biotype:protein_coding transcript…	3	892.388	2675.15	25.1745	194.2	3.42	S3(Phospho): 47.5; S8(Phospho): 47.5	Used	Unique	217.9	176.5	165.7	171.9
High	[K].gAGDGsDEEVDGk.[A]	N-Term(TMT6plex); S6(Phospho); K13(TMT6plex)	FALSE	TRUE	ENSP00000216181.5	ENSP00000216181.5	pep chromosome:GRCh38:22:36281277:36388067:-1 gene:ENSG00000100345.21 transcript:ENST00000216181.10 gene_biotype:protein_coding transcript_biotype:protein_coding gene_symbol:MYH9 description:myosin heavy chain 9 [Source:HGNC Symbol;Acc:HGNC:7579]	2	887.404	1773.8	11.889	542.5	3.49	S6(Phospho): 100	Used	Unique	564.4	452.5	547.7	480.1
High	[R].dNsPEPNDPEEPQEVSSTPSDk.[K]	N-Term(TMT6plex); S3(Phospho); K22(TMT6plex)	FALSE	TRUE	ENSP00000258381.6	ENSP00000258381.6; ENSP00000439558.1; ENSP00000351488.4; ENSP00000258382.5; ENSP00000375902.3	pep chromosome:GRCh38:2:230168918:230219950:-1 gene:ENSG00000135899.17 transcript:ENST00000258381.10 gene_biotype:protein_coding transcript_biotype:protein_coding gene_symbol:SP110 description:SP110 nuclear body protein [Source:HGNC Symbol;Acc:HGNC:5401]; pep chromosome:GRCh38:2:230176559:230225729:-1 gene:ENSG00000135899.17 transcript:ENST00000540870.5 gene_biotype:protein_coding transcript_biot…	3	979.442	2936.31	0	171.2	5.47	S3(Phospho): 100	Used	Unique	203.4	183.6	116.5	141.7
High	[R].iEVLPVDTGAGGYSGNSGsPk.[N]	N-Term(TMT6plex); S19(Phospho); K21(TMT6plex)	FALSE	TRUE	ENSP00000368539.2	ENSP00000277575.5; ENSP00000476462.1; ENSP00000368539.2	pep chromosome:GRCh38:10:11460510:11532275:-1 gene:ENSG00000148429.14 transcript:ENST00000277575.5 gene_biotype:protein_coding transcript_biotype:protein_coding gene_symbol:USP6NL description:USP6 N-terminal like [Source:HGNC Symbol;Acc:HGNC:16858]; pep chromosome:GRCh38:10:11453946:11611754:-1 gene:ENSG00000148429.14 transcript:ENST00000609104.5 gene_biotype:protein_coding transcript_biotype:pro…	3	848.434	2543.29	0	84.9	5.66	S19(Phospho): 99.65	Used	Unique	84.5	72.7	78.3	85
High	[K].tAENATSGEtLEENEAGD.[-]	N-Term(TMT6plex); T10(Phospho)	FALSE	TRUE	ENSP00000302886.6	ENSP00000302886.6	pep chromosome:GRCh38:12:56104559:56113910:1 gene:ENSG00000170515.14 transcript:ENST00000303305.11 gene_biotype:protein_coding transcript_biotype:protein_coding gene_symbol:PA2G4 description:proliferation-associated 2G4 [Source:HGNC Symbol;Acc:HGNC:8550]	2	1073.95	2146.89	0	88.4	4.26	T10(Phospho): 100	Used	Unique	65.8	58.2	107.5	102.6
High	[K].asSSDSEDSSEEEEEVQGPPAk.[K]	N-Term(TMT6plex); S2(Phospho); K22(TMT6plex)	FALSE	TRUE	ENSP00000385410.1	ENSP00000359024.5; ENSP00000474140.1; ENSP00000474710.1; ENSP00000385410.1; ENSP00000475080.1	pep chromosome:GRCh38:10:102152415:102163870:1 gene:ENSG00000166197.16 transcript:ENST00000370007.5 gene_biotype:protein_coding transcript_biotype:protein_coding gene_symbol:NOLC1 description:nucleolar and coiled-body phosphoprotein 1 [Source:HGNC Symbol;Acc:HGNC:15608]; pep chromosome:GRCh38:10:102152413:102159938:1 gene:ENSG00000166197.16 transcript:ENST00000476468.5 gene_biotype:protein_coding…	4	708.816	2832.24	10.903	219.4	5.13	S2(Phospho): 33.31; S3(Phospho): 33.31; S4(Phospho): 33.31	Used	Unique	188.3	190.2	217.9	231.7
High	[R].rGPNYTSGYGTNSELsNPsETESER.[K]	N-Term(TMT6plex); S16(Phospho); S19(Phospho)	FALSE	TRUE	ENSP00000350170.3	ENSP00000420643.1; ENSP00000418097.1; ENSP00000350170.3; ENSP00000388828.2; ENSP00000307633.7; ENSP00000420515.1	pep chromosome:GRCh38:3:180912671:180976418:1 gene:ENSG00000114416.18 transcript:ENST00000491062.5 gene_biotype:protein_coding transcript_biotype:protein_coding gene_symbol:FXR1 description:FMR1 autosomal homolog 1 [Source:HGNC Symbol;Acc:HGNC:4023]; pep chromosome:GRCh38:3:180915434:180976378:1 gene:ENSG00000114416.18 transcript:ENST00000480918.5 gene_biotype:protein_coding transcript_biotype:pr…	3	1041.11	3121.3	0	166.1	2.71	S16(Phospho): 100; S19(Phospho): 99.92	Used	Unique	218.2	190.1	104.8	111.9
High	[K].gTMDDISQEEGSsQGEDSVSGSQR.[I]	N-Term(TMT6plex); S13(Phospho)	FALSE	TRUE	ENSP00000323421.3	ENSP00000323421.3; ENSP00000364489.7; ENSP00000476416.1	pep chromosome:GRCh38:X:53374149:53422728:-1 gene:ENSG00000072501.17 transcript:ENST00000322213.8 gene_biotype:protein_coding transcript_biotype:protein_coding gene_symbol:SMC1A description:structural maintenance of chromosomes 1A [Source:HGNC Symbol;Acc:HGNC:11111]; pep chromosome:GRCh38:X:53374149:53422728:-1 gene:ENSG00000072501.17 transcript:ENST00000375340.10 gene_biotype:protein_coding tran…	3	932.39	2795.15	0	156.9	6.19	S13(Phospho): 99.95	Used	Unique	95.5	171.6	168.6	155.9
High	[K].gADNDGsGsESGYTTPk.[K]	N-Term(TMT6plex); S7(Phospho); S9(Phospho); K17(TMT6plex)	FALSE	TRUE	ENSP00000225388.3	ENSP00000225388.3	pep chromosome:GRCh38:17:29255839:29294148:-1 gene:ENSG00000108256.9 transcript:ENST00000225388.9 gene_biotype:protein_coding transcript_biotype:protein_coding gene_symbol:NUFIP2 description:nuclear FMR1 interacting protein 2 [Source:HGNC Symbol;Acc:HGNC:17634]	3	754.321	2260.95	2.51802	292.6	3.05	S7(Phospho): 100; S9(Phospho): 99.99	Used	Unique	346.7	341.3	173.6	241.1
High	[R].qRsPAPGSPDEEGGAEAPAAGIR.[F]	N-Term(TMT6plex); S3(Phospho)	FALSE	TRUE	ENSP00000336775.7	ENSP00000472953.1; ENSP00000453040.1; ENSP00000336775.7	pep chromosome:GRCh38:15:99105080:99135583:1 gene:ENSG00000182253.15 transcript:ENST00000594047.2 gene_biotype:protein_coding transcript_biotype:protein_coding gene_symbol:SYNM description:synemin [Source:HGNC Symbol;Acc:HGNC:24466]; pep chromosome:GRCh38:15:99098217:99135593:1 gene:ENSG00000182253.15 transcript:ENST00000560674.5 gene_biotype:protein_coding transcript_biotype:protein_coding gene_…	3	843.737	2529.2	0	236.9	5.57	S3(Phospho): 99.86	Used	Unique	325.5	289.3	125.2	151.4
High	[R].vQEHEDsGDSEVENEAk.[G]	N-Term(TMT6plex); S7(Phospho); K17(TMT6plex)	FALSE	TRUE	ENSP00000225298.7	ENSP00000225298.7	pep chromosome:GRCh38:17:51260546:51297933:1 gene:ENSG00000011260.14 transcript:ENST00000225298.12 gene_biotype:protein_coding transcript_biotype:protein_coding gene_symbol:UTP18 description:UTP18 small subunit processome component [Source:HGNC Symbol;Acc:HGNC:24274]	3	814.035	2440.09	0	255.5	3.95	S7(Phospho): 100	Used	Unique	312.4	293.4	171.2	184.8
High	[R].vFPEPTEsGDEGEELGLPLLSTR.[H]	N-Term(TMT6plex); S8(Phospho)	FALSE	TRUE	ENSP00000411061.2	ENSP00000411061.2; ENSP00000434999.1	pep chromosome:GRCh38:17:7687440:7703502:1 gene:ENSG00000141499.16 transcript:ENST00000457584.6 gene_biotype:protein_coding transcript_biotype:protein_coding gene_symbol:WRAP53 description:WD repeat containing antisense to TP53 [Source:HGNC Symbol;Acc:HGNC:25522]; pep chromosome:GRCh38:17:7688477:7703502:1 gene:ENSG00000141499.16 transcript:ENST00000534050.5 gene_biotype:protein_coding transcript…	3	927.787	2781.35	0	102.9	4.81	T6(Phospho): 50; S8(Phospho): 50	Used	Unique	107.9	109.1	67.7	103.4
High	[K].dFLDGVYAFEYYPStPGR.[Y]	N-Term(TMT6plex); T15(Phospho)	FALSE	TRUE	ENSP00000420213.1	ENSP00000415599.2; ENSP00000418510.1; ENSP00000351339.3; ENSP00000420213.1; ENSP00000295956.4	pep chromosome:GRCh38:3:58008400:58172251:1 gene:ENSG00000136068.14 transcript:ENST00000429972.6 gene_biotype:protein_coding transcript_biotype:protein_coding gene_symbol:FLNB description:filamin B [Source:HGNC Symbol;Acc:HGNC:3755]; pep chromosome:GRCh38:3:58078329:58170777:1 gene:ENSG00000136068.14 transcript:ENST00000493452.5 gene_biotype:protein_coding transcript_biotype:protein_coding gene_s…	3	802.704	2406.1	17.8809	87	4.48	T15(Phospho): 95.21	Used	Unique	101.9	96.7	61.8	67.4
High	[R].eEAsDDDMEGDEAVVR.[C]	N-Term(TMT6plex); S4(Phospho)	FALSE	TRUE	ENSP00000317123.5	ENSP00000317123.5; ENSP00000498933.1	pep chromosome:GRCh38:2:96274338:96305546:-1 gene:ENSG00000144028.15 transcript:ENST00000323853.10 gene_biotype:protein_coding transcript_biotype:protein_coding gene_symbol:SNRNP200 description:small nuclear ribonucleoprotein U5 subunit 200 [Source:HGNC Symbol;Acc:HGNC:30859]; pep chromosome:GRCh38:2:96285217:96321271:-1 gene:ENSG00000144028.15 transcript:ENST00000652267.1 gene_biotype:protein_co…	3	692.616	2075.83	24.0125	120.3	5.38	S4(Phospho): 100	Used	Unique	89.7	85.9	119.9	159.7
High	[K].aSLGsLEGEAEAEASSPk.[G]	N-Term(TMT6plex); S5(Phospho); K18(TMT6plex)	FALSE	TRUE	ENSP00000367263.4	ENSP00000367263.4	pep chromosome:GRCh38:11:62515902:62546806:-1 gene:ENSG00000124942.14 transcript:ENST00000378024.9 gene_biotype:protein_coding transcript_biotype:protein_coding gene_symbol:AHNAK description:AHNAK nucleoprotein [Source:HGNC Symbol;Acc:HGNC:347]	2	1136.07	2271.12	46.6305	75.8	3.63	S5(Phospho): 99.87	Used	Unique	75.6	75.9	70.1	63.8
High	[R].hTFSGVASVEsSSGEAFHVGk.[T]	N-Term(TMT6plex); S11(Phospho); K21(TMT6plex)	TRUE	FALSE	P12763	P12763	Alpha-2-HS-glycoprotein OS=Bos taurus GN=AHSG PE=1 SV=2	4	665.331	2658.3	46.9363	125.4	3.97	S11(Phospho): 33.33; S12(Phospho): 33.33; S13(Phospho): 33.33	Used	Unique	188.7	122.4	75	85.9
High	[R].vTNDISPESsPGVGR.[R]	N-Term(TMT6plex); S10(Phospho)	FALSE	TRUE	ENSP00000327077.8	ENSP00000328332.9; ENSP00000431099.1; ENSP00000429941.1; ENSP00000327077.8; ENSP00000428131.1; ENSP00000428123.1	pep chromosome:GRCh38:8:17922857:18029944:1 gene:ENSG00000078674.17 transcript:ENST00000327578.9 gene_biotype:protein_coding transcript_biotype:protein_coding gene_symbol:PCM1 description:pericentriolar material 1 [Source:HGNC Symbol;Acc:HGNC:8727]; pep chromosome:GRCh38:8:17923028:18027803:1 gene:ENSG00000078674.17 transcript:ENST00000519253.5 gene_biotype:protein_coding transcript_biotype:prote…	3	608.63	1823.88	0	114	3.65	S10(Phospho): 92.74	Used	Unique	143.5	122.8	71.5	91.6
High	[R].aQENYEGSEEVsPPQTk.[D]	N-Term(TMT6plex); S12(Phospho); K17(TMT6plex)	FALSE	TRUE	ENSP00000316357.6	ENSP00000367558.2; ENSP00000316357.6	pep chromosome:GRCh38:X:41085445:41236579:1 gene:ENSG00000124486.13 transcript:ENST00000378308.7 gene_biotype:protein_coding transcript_biotype:protein_coding gene_symbol:USP9X description:ubiquitin specific peptidase 9 X-linked [Source:HGNC Symbol;Acc:HGNC:12632]; pep chromosome:GRCh38:X:41085635:41236579:1 gene:ENSG00000124486.13 transcript:ENST00000324545.8 gene_biotype:protein_coding transcri…	3	811.055	2431.15	0	234.2	4.52	S12(Phospho): 100	Used	Unique	293.9	249.4	130.7	209
High	[R].eEAsDDDMEGDEAVVR.[C]	N-Term(TMT6plex); S4(Phospho)	FALSE	TRUE	ENSP00000317123.5	ENSP00000317123.5; ENSP00000498933.1	pep chromosome:GRCh38:2:96274338:96305546:-1 gene:ENSG00000144028.15 transcript:ENST00000323853.10 gene_biotype:protein_coding transcript_biotype:protein_coding gene_symbol:SNRNP200 description:small nuclear ribonucleoprotein U5 subunit 200 [Source:HGNC Symbol;Acc:HGNC:30859]; pep chromosome:GRCh38:2:96285217:96321271:-1 gene:ENSG00000144028.15 transcript:ENST00000652267.1 gene_biotype:protein_co…	2	1038.42	2075.83	0	653.5	4.86	S4(Phospho): 100	Used	Unique	778.7	599.1	569.9	513.9
High	[R].iYSsDSDEGSEEDk.[A]	N-Term(TMT6plex); S4(Phospho); K14(TMT6plex)	FALSE	TRUE	ENSP00000299601.5	ENSP00000299601.5; ENSP00000314610.5	pep chromosome:GRCh38:15:51938025:51971778:-1 gene:ENSG00000166477.13 transcript:ENST00000299601.10 gene_biotype:protein_coding transcript_biotype:protein_coding gene_symbol:LEO1 description:LEO1 homolog, Paf1/RNA polymerase II complex component [Source:HGNC Symbol;Acc:HGNC:30401]; pep chromosome:GRCh38:15:51938027:51971776:-1 gene:ENSG00000166477.13 transcript:ENST00000315141.5 gene_biotype:prot…	2	1049.96	2098.91	0	281.1	3.72	S4(Phospho): 92.33	Used	Unique	240.3	251.1	217.6	354.1
High	[R].aPsPPPTASNSSNSQSEk.[E]	N-Term(TMT6plex); S3(Phospho); K18(TMT6plex)	FALSE	TRUE	ENSP00000347514.3	ENSP00000383821.3; ENSP00000350321.2; ENSP00000360055.1; ENSP00000360053.1; ENSP00000383820.1; ENSP00000348253.6; ENSP00000360057.3; ENSP00000347514.3	pep chromosome:GRCh38:1:66930243:66986670:1 gene:ENSG00000198160.14 transcript:ENST00000401042.7 gene_biotype:protein_coding transcript_biotype:protein_coding gene_symbol:MIER1 description:MIER1 transcriptional regulator [Source:HGNC Symbol;Acc:HGNC:29657]; pep chromosome:GRCh38:1:66924957:66988031:1 gene:ENSG00000198160.14 transcript:ENST00000357692.6 gene_biotype:protein_coding transcript_bioty…	3	775.378	2324.12	30.1054	124	6.48	S3(Phospho): 100	Used	Unique	124.5	120.5	105.9	116.8
High	[K].aIPVAQDLNAPSDWDsR.[G]	N-Term(TMT6plex); S16(Phospho)	FALSE	TRUE	ENSP00000378517.3	ENSP00000422973.1; ENSP00000477824.1; ENSP00000237623.7; ENSP00000378517.3; ENSP00000354042.4	pep chromosome:GRCh38:4:87975714:87982798:1 gene:ENSG00000118785.14 transcript:ENST00000508233.5 gene_biotype:protein_coding transcript_biotype:protein_coding gene_symbol:SPP1 description:secreted phosphoprotein 1 [Source:HGNC Symbol;Acc:HGNC:11255]; pep chromosome:GRCh38:4:87975650:87983410:1 gene:ENSG00000118785.14 transcript:ENST00000614857.4 gene_biotype:protein_coding transcript_biotype:prot…	3	722.015	2164.03	21.7645	281.5	4.14	S16(Phospho): 100	Used	Unique	301	222.9	264.7	273.3
High	[K].tGVTSTsDsEEEGDDQEGEk.[K]	N-Term(TMT6plex); S7(Phospho); S9(Phospho); K20(TMT6plex)	FALSE	TRUE	ENSP00000370114.4	ENSP00000370091.1; ENSP00000380653.2; ENSP00000370114.4	pep chromosome:GRCh38:9:15470636:15510991:-1 gene:ENSG00000164985.15 transcript:ENST00000380715.5 gene_biotype:protein_coding transcript_biotype:protein_coding gene_symbol:PSIP1 description:PC4 and SFRS1 interacting protein 1 [Source:HGNC Symbol;Acc:HGNC:9527]; pep chromosome:GRCh38:9:15470646:15510289:-1 gene:ENSG00000164985.15 transcript:ENST00000397519.6 gene_biotype:protein_coding transcript_…	2	1359.56	2718.11	0	43.2	6.44	S7(Phospho): 99; S9(Phospho): 99.99	Used	Unique	45.7	43.7	35.3	38.2
High	[K].sVGDDEELQQNESGTsPk.[S]	N-Term(TMT6plex); S16(Phospho); K18(TMT6plex)	FALSE	TRUE	ENSP00000368698.2	ENSP00000368698.2; ENSP00000445617.2	pep chromosome:GRCh38:6:12012312:12164999:1 gene:ENSG00000095951.17 transcript:ENST00000379388.7 gene_biotype:protein_coding transcript_biotype:protein_coding gene_symbol:HIVEP1 description:human immunodeficiency virus type I enhancer binding protein 1 [Source:HGNC Symbol;Acc:HGNC:4920]; pep chromosome:GRCh38:6:12012338:12164998:1 gene:ENSG00000095951.17 transcript:ENST00000541134.5 gene_biotype:…	3	820.053	2458.14	40.4117	254.9	3.82	S16(Phospho): 93.18	Used	Unique	296.9	223.6	216	224.5
High	[K].ssAEAQTPEDTPNk.[S]	N-Term(TMT6plex); S2(Phospho); K14(TMT6plex)	FALSE	TRUE	ENSP00000282120.3	ENSP00000366603.3; ENSP00000386443.3; ENSP00000282120.3; ENSP00000387035.1; ENSP00000391190.2; ENSP00000381312.2	pep chromosome:GRCh38:2:85318027:85327989:-1 gene:ENSG00000152291.14 transcript:ENST00000377386.8 gene_biotype:protein_coding transcript_biotype:protein_coding gene_symbol:TGOLN2 description:trans-golgi network protein 2 [Source:HGNC Symbol;Acc:HGNC:15450]; pep chromosome:GRCh38:2:85321894:85328024:-1 gene:ENSG00000152291.14 transcript:ENST00000409232.7 gene_biotype:protein_coding transcript_biot…	2	1006.98	2012.96	42.5478	288.6	4.19	S2(Phospho): 99.67	Used	Unique	218.5	184.9	400.3	284.7
High	[K].lQEEGGGsDEEETGSPSEDGMQSAR.[T]	N-Term(TMT6plex); S8(Phospho)	FALSE	TRUE	ENSP00000387365.3	ENSP00000448227.1; ENSP00000387365.3	pep chromosome:GRCh38:12:107685802:107697578:1 gene:ENSG00000136045.12 transcript:ENST00000552760.5 gene_biotype:protein_coding transcript_biotype:nonsense_mediated_decay gene_symbol:PWP1 description:PWP1 homolog, endonuclein [Source:HGNC Symbol;Acc:HGNC:17015]; pep chromosome:GRCh38:12:107685799:107713162:1 gene:ENSG00000136045.12 transcript:ENST00000412830.8 gene_biotype:protein_coding transcri…	2	1446.09	2891.18	0	33.1	4.12	S8(Phospho): 99.98	Used	Unique	49.5	33.3	16.1	26.1
High	[K].nEEPsEEEIDAPkPk.[K]	N-Term(TMT6plex); S5(Phospho); K13(TMT6plex); K15(TMT6plex)	FALSE	TRUE	ENSP00000346120.4	ENSP00000346120.4; ENSP00000480334.1	pep chromosome:GRCh38:10:68956170:68985068:1 gene:ENSG00000165732.13 transcript:ENST00000354185.9 gene_biotype:protein_coding transcript_biotype:protein_coding gene_symbol:DDX21 description:DExD-box helicase 21 [Source:HGNC Symbol;Acc:HGNC:2744]; pep chromosome:GRCh38:10:68956440:68985067:1 gene:ENSG00000165732.13 transcript:ENST00000620315.1 gene_biotype:protein_coding transcript_biotype:protein…	3	827.092	2479.26	0	575.7	2.92	S5(Phospho): 100	Used	Unique	844.2	821.5	200.3	297.6
High	[R].rksLVGTPYWMAPELISR.[L]	N-Term(TMT6plex); K2(TMT6plex); S3(Phospho)	FALSE	TRUE	ENSP00000353625.3	ENSP00000353625.3; ENSP00000472061.1; ENSP00000326864.4; ENSP00000470284.1	pep chromosome:GRCh38:19:39168611:39179406:1 gene:ENSG00000130669.17 transcript:ENST00000360442.7 gene_biotype:protein_coding transcript_biotype:protein_coding gene_symbol:PAK4 description:p21 (RAC1) activated kinase 4 [Source:HGNC Symbol;Acc:HGNC:16059]; pep chromosome:GRCh38:19:39174936:39178764:1 gene:ENSG00000130669.17 transcript:ENST00000597715.1 gene_biotype:protein_coding transcript_biotyp…	3	881.484	2642.44	5.86139	249.1	4.2	S3(Phospho): 99.97	Used	Unique	233.3	237.9	219.1	249.7
High	[K].qksDAEEDGGTVSQEEEDRkPk.[A]	N-Term(TMT6plex); K2(TMT6plex); S3(Phospho); K20(TMT6plex); K22(TMT6plex)	FALSE	TRUE	ENSP00000424063.1	ENSP00000424063.1	pep chromosome:GRCh38:5:179698417:179728907:1 gene:ENSG00000127022.15 transcript:ENST00000504734.5 gene_biotype:protein_coding transcript_biotype:protein_coding gene_symbol:CANX description:calnexin [Source:HGNC Symbol;Acc:HGNC:1473]	4	865.443	3458.75	0	485.6	4.05	S3(Phospho): 100	Used	Unique	418.1	423.8	491.9	498.7
High	[R].vVSDADDSDSDAVsDk.[S]	N-Term(TMT6plex); S14(Phospho); K16(TMT6plex)	FALSE	TRUE	ENSP00000295321.4	ENSP00000295321.4	pep chromosome:GRCh38:2:127480812:127526489:-1 gene:ENSG00000163166.15 transcript:ENST00000295321.9 gene_biotype:protein_coding transcript_biotype:protein_coding gene_symbol:IWS1 description:interacts with SUPT6H, CTD assembly factor 1 [Source:HGNC Symbol;Acc:HGNC:25467]	3	721.664	2162.98	33.8565	319.4	4.26	S14(Phospho): 100	Used	Unique	174.2	166.6	421	447.1
High	[R].hLPsPPTLDSIITEYLR.[E]	N-Term(TMT6plex); S4(Phospho)	FALSE	TRUE	ENSP00000393183.2	ENSP00000393183.2; ENSP00000338857.5; ENSP00000421724.2	pep chromosome:GRCh38:3:51395867:51499994:-1 gene:ENSG00000145041.15 transcript:ENST00000423656.5 gene_biotype:protein_coding transcript_biotype:protein_coding gene_symbol:DCAF1 description:DDB1 and CUL4 associated factor 1 [Source:HGNC Symbol;Acc:HGNC:30911]; pep chromosome:GRCh38:3:51397842:51483838:-1 gene:ENSG00000145041.15 transcript:ENST00000335891.5 gene_biotype:protein_coding transcript_b…	3	754.399	2261.18	21.5128	79.4	3.37	S4(Phospho): 99.99	Used	Unique	76.9	68	65.9	89.2
High	[K].eSEPEsPMDVDNSk.[N]	N-Term(TMT6plex); S6(Phospho); K14(TMT6plex)	FALSE	TRUE	ENSP00000484285.1	ENSP00000484285.1	pep chromosome:GRCh38:10:49819334:49941985:-1 gene:ENSG00000227345.8 transcript:ENST00000616448.1 gene_biotype:protein_coding transcript_biotype:protein_coding gene_symbol:PARG description:poly(ADP-ribose) glycohydrolase [Source:HGNC Symbol;Acc:HGNC:8605]	3	701.32	2101.94	10.5157	234.3	5.37	S6(Phospho): 99.69	Used	Unique	239.7	201.4	201.1	241.9
High	[R].kVTSPSSSsSSSSSDSESDDEADVSEVTPR.[V]	N-Term(TMT6plex); K1(TMT6plex); S9(Phospho)	FALSE	TRUE	ENSP00000346196.2	ENSP00000346196.2	pep chromosome:GRCh38:21:42893309:42913299:1 gene:ENSG00000160194.18 transcript:ENST00000354250.7 gene_biotype:protein_coding transcript_biotype:protein_coding gene_symbol:NDUFV3 description:NADH:ubiquinone oxidoreductase subunit V3 [Source:HGNC Symbol;Acc:HGNC:7719]	3	1195.54	3584.61	34.0084	15.1	6.95	S14(Phospho): 89.78	Used	Unique	8.5	7.7	21.5	19.5
High	[R].sGAMsPMSWNSDASTSEAS.[-]	N-Term(TMT6plex); S5(Phospho)	FALSE	TRUE	ENSP00000301838.4	ENSP00000301838.4	pep chromosome:GRCh38:11:70203163:70207390:1 gene:ENSG00000168040.4 transcript:ENST00000301838.4 gene_biotype:protein_coding transcript_biotype:protein_coding gene_symbol:FADD description:Fas associated via death domain [Source:HGNC Symbol;Acc:HGNC:3573]	2	1106.45	2211.88	0	29.2	4.99	S5(Phospho): 99.94	Used	Unique	31.9	29.1	17.5	31.7
High	[K].lQEEGGGsDEEETGSPSEDGMQSAR.[T]	N-Term(TMT6plex); S8(Phospho)	FALSE	TRUE	ENSP00000387365.3	ENSP00000448227.1; ENSP00000387365.3	pep chromosome:GRCh38:12:107685802:107697578:1 gene:ENSG00000136045.12 transcript:ENST00000552760.5 gene_biotype:protein_coding transcript_biotype:nonsense_mediated_decay gene_symbol:PWP1 description:PWP1 homolog, endonuclein [Source:HGNC Symbol;Acc:HGNC:17015]; pep chromosome:GRCh38:12:107685799:107713162:1 gene:ENSG00000136045.12 transcript:ENST00000412830.8 gene_biotype:protein_coding transcri…	3	964.397	2891.18	0	50.7	7.65	S8(Phospho): 100	Used	Unique	62.5	57.7	30.3	40.5
High	[R].kVTSPSSSSsSSSSDSESDDEADVSEVTPR.[V]	N-Term(TMT6plex); K1(TMT6plex); S10(Phospho)	FALSE	TRUE	ENSP00000346196.2	ENSP00000346196.2	pep chromosome:GRCh38:21:42893309:42913299:1 gene:ENSG00000160194.18 transcript:ENST00000354250.7 gene_biotype:protein_coding transcript_biotype:protein_coding gene_symbol:NDUFV3 description:NADH:ubiquinone oxidoreductase subunit V3 [Source:HGNC Symbol;Acc:HGNC:7719]	4	896.906	3584.6	46.2899	60.2	5.2	S18(Phospho): 98.01	Used	Unique	60.6	55.5	56.2	54.6
High	[R].vVSDADDSDSDAVsDk.[S]	N-Term(TMT6plex); S14(Phospho); K16(TMT6plex)	FALSE	TRUE	ENSP00000295321.4	ENSP00000295321.4	pep chromosome:GRCh38:2:127480812:127526489:-1 gene:ENSG00000163166.15 transcript:ENST00000295321.9 gene_biotype:protein_coding transcript_biotype:protein_coding gene_symbol:IWS1 description:interacts with SUPT6H, CTD assembly factor 1 [Source:HGNC Symbol;Acc:HGNC:25467]	2	1081.99	2162.98	32.9749	107.7	3.23	S14(Phospho): 100	Used	Unique	64.9	51.9	142.9	147.8
High	[R].lPSDTDDSDAsEDPGPGAER.[G]	N-Term(TMT6plex); S11(Phospho)	FALSE	TRUE	ENSP00000007390.2	ENSP00000007390.2	pep chromosome:GRCh38:16:1349240:1351878:-1 gene:ENSG00000007520.4 transcript:ENST00000007390.3 gene_biotype:protein_coding transcript_biotype:protein_coding gene_symbol:TSR3 description:TSR3 ribosome maturation factor [Source:HGNC Symbol;Acc:HGNC:14175]	3	780.665	2339.98	9.21753	157.4	5.12	S11(Phospho): 100	Used	Unique	131.1	124.7	153.2	185.9
High	[K].eVDGLLTSEPMGsPVSSk.[T]	N-Term(TMT6plex); S13(Phospho); K18(TMT6plex)	FALSE	TRUE	ENSP00000378917.2	ENSP00000315650.6; ENSP00000378917.2; ENSP00000372133.4; ENSP00000457613.1; ENSP00000338718.4; ENSP00000341459.8; ENSP00000454516.1	pep chromosome:GRCh38:16:28823093:28837232:1 gene:ENSG00000168488.18 transcript:ENST00000325215.10 gene_biotype:protein_coding transcript_biotype:protein_coding gene_symbol:ATXN2L description:ataxin 2 like [Source:HGNC Symbol;Acc:HGNC:31326]; pep chromosome:GRCh38:16:28823093:28837237:1 gene:ENSG00000168488.18 transcript:ENST00000395547.6 gene_biotype:protein_coding transcript_biotype:protein_cod…	4	593.553	2371.19	36.8898	258	3.97	S13(Phospho): 100	Used	Unique	306	263.5	169.1	234.3
High	[R].sEGEGEAASADDGSLNTSGAGPk.[S]	N-Term(TMT6plex); S1(Phospho); K23(TMT6plex)	FALSE	TRUE	ENSP00000471605.1	ENSP00000472632.1; ENSP00000469159.2; ENSP00000471246.1; ENSP00000471721.1; ENSP00000407826.3; ENSP00000472585.1; ENSP00000473182.1; ENSP00000472425.1; ENSP00000471605.1	pep chromosome:GRCh38:19:17267437:17276525:1 gene:ENSG00000105393.16 transcript:ENST00000599474.5 gene_biotype:protein_coding transcript_biotype:protein_coding gene_symbol:BABAM1 description:BRISC and BRCA1 A complex member 1 [Source:HGNC Symbol;Acc:HGNC:25008]; pep chromosome:GRCh38:19:17267418:17282966:1 gene:ENSG00000269307.1 transcript:ENST00000596542.1 gene_biotype:protein_coding transcript_…	3	882.404	2645.2	0	141.6	5.66	S1(Phospho): 99.99	Used	Unique	146.1	128.6	116.5	143.1
High	[R].aksPQPPVEEEDEHFDDTVVcLDTYNcDLHFk.[I]	N-Term(TMT6plex); K2(TMT6plex); S3(Phospho); C21(Carbamidomethyl); C27(Carbamidomethyl); K32(TMT6plex)	FALSE	TRUE	ENSP00000491215.1	ENSP00000393151.2; ENSP00000410728.2; ENSP00000491215.1; ENSP00000491305.1; ENSP00000492620.1; ENSP00000491685.1	pep chromosome:GRCh38:1:244850297:244864560:-1 gene:ENSG00000153187.20 transcript:ENST00000444376.7 gene_biotype:protein_coding transcript_biotype:protein_coding gene_symbol:HNRNPU description:heterogeneous nuclear ribonucleoprotein U [Source:HGNC Symbol;Acc:HGNC:5048]; pep chromosome:GRCh38:1:244853406:244863106:-1 gene:ENSG00000153187.20 transcript:ENST00000440865.2 gene_biotype:protein_coding …	5	921.236	4602.15	2.97533	85	5.84	S3(Phospho): 100	Used	Unique	76.1	79.7	86	78.7
High	[R].mETVSNASSSSNPSsPGR.[I]	N-Term(TMT6plex); S15(Phospho)	FALSE	TRUE	ENSP00000313851.10	ENSP00000407005.1; ENSP00000401619.1; ENSP00000313851.10	pep chromosome:GRCh38:13:32758169:32770546:1 gene:ENSG00000083642.19 transcript:ENST00000447833.1 gene_biotype:protein_coding transcript_biotype:protein_coding gene_symbol:PDS5B description:PDS5 cohesin associated factor B [Source:HGNC Symbol;Acc:HGNC:20418]; pep chromosome:GRCh38:13:32586548:32775908:1 gene:ENSG00000083642.19 transcript:ENST00000450460.5 gene_biotype:protein_coding transcript_bi…	3	701.979	2103.92	28.186	416.9	4.38	S15(Phospho): 99.95	Used	Unique	410.7	387.4	398.8	374.5
High	[K].qVAEQGGDLsPAANR.[S]	N-Term(TMT6plex); S10(Phospho)	FALSE	TRUE	ENSP00000176763.5	ENSP00000176763.5	pep chromosome:GRCh38:5:172042079:172188224:-1 gene:ENSG00000072786.13 transcript:ENST00000176763.10 gene_biotype:protein_coding transcript_biotype:protein_coding gene_symbol:STK10 description:serine/threonine kinase 10 [Source:HGNC Symbol;Acc:HGNC:11388]	2	911.439	1821.87	0	212.4	3.94	S10(Phospho): 100	Used	Unique	204.3	199.1	185.2	212.6
High	[K].tGVTSTsDsEEEGDDQEGEk.[K]	N-Term(TMT6plex); S7(Phospho); S9(Phospho); K20(TMT6plex)	FALSE	TRUE	ENSP00000370114.4	ENSP00000370091.1; ENSP00000380653.2; ENSP00000370114.4	pep chromosome:GRCh38:9:15470636:15510991:-1 gene:ENSG00000164985.15 transcript:ENST00000380715.5 gene_biotype:protein_coding transcript_biotype:protein_coding gene_symbol:PSIP1 description:PC4 and SFRS1 interacting protein 1 [Source:HGNC Symbol;Acc:HGNC:9527]; pep chromosome:GRCh38:9:15470646:15510289:-1 gene:ENSG00000164985.15 transcript:ENST00000397519.6 gene_biotype:protein_coding transcript_…	3	906.704	2718.1	2.49884	214.3	5.61	S7(Phospho): 92.97; S9(Phospho): 99.41	Used	Unique	216.4	213.2	175.7	202.8
High	[R].mETVSNASSSSNPSsPGR.[I]	N-Term(TMT6plex); S15(Phospho)	FALSE	TRUE	ENSP00000313851.10	ENSP00000407005.1; ENSP00000401619.1; ENSP00000313851.10	pep chromosome:GRCh38:13:32758169:32770546:1 gene:ENSG00000083642.19 transcript:ENST00000447833.1 gene_biotype:protein_coding transcript_biotype:protein_coding gene_symbol:PDS5B description:PDS5 cohesin associated factor B [Source:HGNC Symbol;Acc:HGNC:20418]; pep chromosome:GRCh38:13:32586548:32775908:1 gene:ENSG00000083642.19 transcript:ENST00000450460.5 gene_biotype:protein_coding transcript_bi…	2	1052.47	2103.93	0	121.8	4.06	S15(Phospho): 99.5	Used	Unique	163.1	148	64.2	83.3
High	[R].cQTAEADSEsDHEVPEPESEMk.[M]	N-Term(TMT6plex); C1(Carbamidomethyl); S10(Phospho); K22(TMT6plex)	FALSE	TRUE	ENSP00000251496.2	ENSP00000251496.2	pep chromosome:GRCh38:4:17810979:17844865:1 gene:ENSG00000109805.10 transcript:ENST00000251496.7 gene_biotype:protein_coding transcript_biotype:protein_coding gene_symbol:NCAPG description:non-SMC condensin I complex subunit G [Source:HGNC Symbol;Acc:HGNC:24304]	3	1015.11	3043.3	11.0362	409.6	3.77	S10(Phospho): 93.03	Used	Unique	505.6	473.4	195.3	370.2
High	[R].nYQQNYQNsESGEkNEGSESAPEGQAQQR.[R]	N-Term(TMT6plex); S9(Phospho); K14(TMT6plex)	FALSE	TRUE	ENSP00000389639.1	ENSP00000389639.1; ENSP00000405937.1; ENSP00000361626.3	pep chromosome:GRCh38:1:42682987:42702349:1 gene:ENSG00000065978.19 transcript:ENST00000436427.1 gene_biotype:protein_coding transcript_biotype:protein_coding gene_symbol:YBX1 description:Y-box binding protein 1 [Source:HGNC Symbol;Acc:HGNC:8014]; pep chromosome:GRCh38:1:42682440:42697262:1 gene:ENSG00000065978.19 transcript:ENST00000332220.10 gene_biotype:protein_coding transcript_biotype:protei…	4	949.68	3795.7	5.18693	129.6	5.4	S9(Phospho): 91.83	Used	Unique	122	128.6	118.1	120.1
High	[K].qVAEQGGDLsPAANR.[S]	N-Term(TMT6plex); S10(Phospho)	FALSE	TRUE	ENSP00000176763.5	ENSP00000176763.5	pep chromosome:GRCh38:5:172042079:172188224:-1 gene:ENSG00000072786.13 transcript:ENST00000176763.10 gene_biotype:protein_coding transcript_biotype:protein_coding gene_symbol:STK10 description:serine/threonine kinase 10 [Source:HGNC Symbol;Acc:HGNC:11388]	3	607.962	1821.87	0	354.7	5.29	S10(Phospho): 100	Used	Unique	361.1	305.9	338.1	332.7
High	[R].sEDEsEtEDEEEksQEDQEQk.[R]	N-Term(TMT6plex); S5(Phospho); T7(Phospho); K13(TMT6plex); S14(Phospho); K21(TMT6plex)	FALSE	TRUE	ENSP00000480987.1	ENSP00000388647.4; ENSP00000472940.2; ENSP00000407651.1; ENSP00000229854.6; ENSP00000480987.1	pep chromosome:GRCh38:6:52264586:52284881:-1 gene:ENSG00000112118.20 transcript:ENST00000419835.8 gene_biotype:protein_coding transcript_biotype:protein_coding gene_symbol:MCM3 description:minichromosome maintenance complex component 3 [Source:HGNC Symbol;Acc:HGNC:6945]; pep chromosome:GRCh38:6:52264015:52284742:-1 gene:ENSG00000112118.20 transcript:ENST00000596288.7 gene_biotype:protein_coding t…	4	864.603	3455.39	15.622	285.6	6.04	S5(Phospho): 92.84; T7(Phospho): 99.95; S14(Phospho): 100	Used	Unique	250.6	261	232.8	334.7
High	[K].dSYETSQLDDQsAETHSHk.[Q]	N-Term(TMT6plex); S12(Phospho); K19(TMT6plex)	FALSE	TRUE	ENSP00000378517.3	ENSP00000422973.1; ENSP00000477824.1; ENSP00000237623.7; ENSP00000378517.3; ENSP00000354042.4	pep chromosome:GRCh38:4:87975714:87982798:1 gene:ENSG00000118785.14 transcript:ENST00000508233.5 gene_biotype:protein_coding transcript_biotype:protein_coding gene_symbol:SPP1 description:secreted phosphoprotein 1 [Source:HGNC Symbol;Acc:HGNC:11255]; pep chromosome:GRCh38:4:87975650:87983410:1 gene:ENSG00000118785.14 transcript:ENST00000614857.4 gene_biotype:protein_coding transcript_biotype:prot…	3	906.078	2716.22	0	319.6	5.99	S12(Phospho): 100	Used	Unique	275.2	259.6	320.9	350.8
High	[R].eSSANNSVsPSESLR.[A]	N-Term(TMT6plex); S9(Phospho)	FALSE	TRUE	ENSP00000453081.1	ENSP00000452933.1; ENSP00000394717.2; ENSP00000452881.1; ENSP00000453107.1; ENSP00000319233.8; ENSP00000454141.1; ENSP00000453760.1; ENSP00000453373.1; ENSP00000415057.3; ENSP00000453219.2; ENSP00000453081.1; ENSP00000453435.1; ENSP00000452803.1; ENSP00000442594.1; ENSP00000452871.1	pep chromosome:GRCh38:15:70049799:70096701:-1 gene:ENSG00000140332.16 transcript:ENST00000560939.5 gene_biotype:protein_coding transcript_biotype:protein_coding gene_symbol:TLE3 description:TLE family member 3, transcriptional corepressor [Source:HGNC Symbol;Acc:HGNC:11839]; pep chromosome:GRCh38:15:70050097:70096844:-1 gene:ENSG00000140332.16 transcript:ENST00000451782.6 gene_biotype:protein_cod…	2	936.933	1872.86	0	278.8	2.34	S9(Phospho): 92.28	Used	Unique	264.8	233.9	251.8	302
High	[K].eSGQEGSTDNDDssSEkELGETNk.[G]	N-Term(TMT6plex); S13(Phospho); S14(Phospho); K17(TMT6plex); K24(TMT6plex)	FALSE	TRUE	ENSP00000304308.3	ENSP00000304308.3	pep chromosome:GRCh38:20:53567073:53583097:-1 gene:ENSG00000171940.13 transcript:ENST00000302342.3 gene_biotype:protein_coding transcript_biotype:protein_coding gene_symbol:ZNF217 description:zinc finger protein 217 [Source:HGNC Symbol;Acc:HGNC:13009]	4	848.376	3390.48	7.95226	199.5	3.74	S13(Phospho): 98.43; S15(Phospho): 88.62	Used	Unique	195.6	187.8	176.7	192.3
High	[K].kAEQGsEEEGEGEEEEEEGGESk.[A]	N-Term(TMT6plex); K1(TMT6plex); S6(Phospho); K23(TMT6plex)	FALSE	TRUE	ENSP00000414373.2	ENSP00000414373.2; ENSP00000416890.1	pep chromosome:GRCh38:CHR_HSCHR6_MHC_MANN_CTG1:30616012:30636067:1 gene:ENSG00000231129.8 transcript:ENST00000426219.6 gene_biotype:protein_coding transcript_biotype:protein_coding gene_symbol:ABCF1 description:ATP binding cassette subfamily F member 1 [Source:HGNC Symbol;Acc:HGNC:70]; pep chromosome:GRCh38:CHR_HSCHR6_MHC_COX_CTG1:30561274:30573551:1 gene:ENSG00000236149.9 transcript:ENST00000423…	3	1083.82	3249.45	0	226.7	4.14	S6(Phospho): 100	Used	Unique	247.3	220.5	162.1	225.5
High	[K].aSSsDSEDSSEEEEEVQGPPAk.[K]	N-Term(TMT6plex); S4(Phospho); K22(TMT6plex)	FALSE	TRUE	ENSP00000385410.1	ENSP00000359024.5; ENSP00000474140.1; ENSP00000474710.1; ENSP00000385410.1; ENSP00000475080.1	pep chromosome:GRCh38:10:102152415:102163870:1 gene:ENSG00000166197.16 transcript:ENST00000370007.5 gene_biotype:protein_coding transcript_biotype:protein_coding gene_symbol:NOLC1 description:nucleolar and coiled-body phosphoprotein 1 [Source:HGNC Symbol;Acc:HGNC:15608]; pep chromosome:GRCh38:10:102152413:102159938:1 gene:ENSG00000166197.16 transcript:ENST00000476468.5 gene_biotype:protein_coding…	3	944.751	2832.24	20.1183	309.2	4.66	S4(Phospho): 88.59	Used	Unique	268.1	302.4	286.8	309
High	[K].eTINNLDTSSsDFTILQEIEEPSLEPENEk.[I]	N-Term(TMT6plex); S11(Phospho); K30(TMT6plex)	FALSE	TRUE	ENSP00000467423.1	ENSP00000292123.4; ENSP00000467423.1; ENSP00000415895.1; ENSP00000464840.1	pep chromosome:GRCh38:19:5623099:5668478:1 gene:ENSG00000160633.13 transcript:ENST00000292123.9 gene_biotype:protein_coding transcript_biotype:protein_coding gene_symbol:SAFB description:scaffold attachment factor B [Source:HGNC Symbol;Acc:HGNC:10520]; pep chromosome:GRCh38:19:5623083:5668478:1 gene:ENSG00000160633.13 transcript:ENST00000588852.2 gene_biotype:protein_coding transcript_biotype:pro…	4	990.731	3959.9	10.9877	93.6	4.22	T8(Phospho): 24.74; S9(Phospho): 24.74; S10(Phospho): 24.74; S11(Phospho): 24.74	Used	Unique	96.6	83.2	93.8	79.1
High	[K].gAGDGsDEEVDGk.[A]	N-Term(TMT6plex); S6(Phospho); K13(TMT6plex)	FALSE	TRUE	ENSP00000216181.5	ENSP00000216181.5	pep chromosome:GRCh38:22:36281277:36388067:-1 gene:ENSG00000100345.21 transcript:ENST00000216181.10 gene_biotype:protein_coding transcript_biotype:protein_coding gene_symbol:MYH9 description:myosin heavy chain 9 [Source:HGNC Symbol;Acc:HGNC:7579]	2	887.402	1773.8	0	274.6	3.12	S6(Phospho): 100	Used	Unique	279.5	222.9	273	260.2
High	[K].dSGsDEDFLMEDDDDSDYGSSk.[K]	N-Term(TMT6plex); S4(Phospho); K22(TMT6plex)	FALSE	TRUE	ENSP00000356110.4	ENSP00000356110.4	pep chromosome:GRCh38:1:205712822:205750182:-1 gene:ENSG00000069275.13 transcript:ENST00000367142.5 gene_biotype:protein_coding transcript_biotype:protein_coding gene_symbol:NUCKS1 description:nuclear casein kinase and cyclin dependent kinase substrate 1 [Source:HGNC Symbol;Acc:HGNC:29923]	3	989.726	2967.16	3.43765	73.4	5.89	S2(Phospho): 50; S4(Phospho): 50	Used	Unique	54.3	60.9	82.4	79.4
High	[K].sQGGEEEGPLSDk.[C]	N-Term(TMT6plex); S1(Phospho); K13(TMT6plex)	FALSE	TRUE	ENSP00000433979.1	ENSP00000433979.1; ENSP00000318604.5; ENSP00000436030.1	pep chromosome:GRCh38:8:144104512:144107611:1 gene:ENSG00000179632.10 transcript:ENST00000534585.5 gene_biotype:protein_coding transcript_biotype:protein_coding gene_symbol:MAF1 description:MAF1 homolog, negative regulator of RNA polymerase III [Source:HGNC Symbol;Acc:HGNC:24966]; pep chromosome:GRCh38:8:144104461:144107611:1 gene:ENSG00000179632.10 transcript:ENST00000322428.10 gene_biotype:prot…	2	935.947	1870.89	0	314.7	3.79	S1(Phospho): 100	Used	Unique	411.1	326.7	180.5	267.9
High	[R].eEsEEEEDEDDEEEEEEEkEk.[S]	N-Term(TMT6plex); S3(Phospho); K19(TMT6plex); K21(TMT6plex)	FALSE	TRUE	ENSP00000423427.2	ENSP00000422380.2; ENSP00000421165.1; ENSP00000498930.1; ENSP00000423553.2; ENSP00000423427.2; ENSP00000498335.1; ENSP00000498320.1	pep chromosome:GRCh38:6:18224217:18264548:-1 gene:ENSG00000124795.17 transcript:ENST00000515770.2 gene_biotype:protein_coding transcript_biotype:nonsense_mediated_decay gene_symbol:DEK description:DEK proto-oncogene [Source:HGNC Symbol;Acc:HGNC:2768]; pep chromosome:GRCh38:6:18225025:18264535:-1 gene:ENSG00000124795.17 transcript:ENST00000505224.5 gene_biotype:protein_coding transcript_biotype:no…	3	1137.48	3410.42	0	76.6	4.85	S3(Phospho): 100	Used	Unique	86.5	55.7	72	74.6
High	[K].qksDAEEDGGTVSQEEEDRkPk.[A]	N-Term(TMT6plex); K2(TMT6plex); S3(Phospho); K20(TMT6plex); K22(TMT6plex)	FALSE	TRUE	ENSP00000424063.1	ENSP00000424063.1	pep chromosome:GRCh38:5:179698417:179728907:1 gene:ENSG00000127022.15 transcript:ENST00000504734.5 gene_biotype:protein_coding transcript_biotype:protein_coding gene_symbol:CANX description:calnexin [Source:HGNC Symbol;Acc:HGNC:1473]	4	865.443	3458.75	0	748.3	3.39	S3(Phospho): 100	Used	Unique	563.1	680.7	748.8	832.8
High	[K].sDGSDTTEQESTNLPsPNk.[S]	N-Term(TMT6plex); S16(Phospho); K19(TMT6plex)	FALSE	TRUE	ENSP00000374273.3	ENSP00000374273.3	pep chromosome:GRCh38:3:97822011:97944984:1 gene:ENSG00000080200.10 transcript:ENST00000389622.7 gene_biotype:protein_coding transcript_biotype:protein_coding gene_symbol:CRYBG3 description:crystallin beta-gamma domain containing 3 [Source:HGNC Symbol;Acc:HGNC:34427]	3	849.062	2545.17	0	172.2	3.85	S16(Phospho): 100	Used	Unique	221.3	185.8	86.5	155.9
High	[R].tISAQDtLAYATALLNEk.[E]	N-Term(TMT6plex); T7(Phospho); K18(TMT6plex)	FALSE	TRUE	ENSP00000294383.5	ENSP00000489026.1; ENSP00000294383.5	pep chromosome:GRCh38:1:55071273:55075499:-1 gene:ENSG00000162402.14 transcript:ENST00000484447.5 gene_biotype:protein_coding transcript_biotype:protein_coding gene_symbol:USP24 description:ubiquitin specific peptidase 24 [Source:HGNC Symbol;Acc:HGNC:12623]; pep chromosome:GRCh38:1:55066359:55215364:-1 gene:ENSG00000162402.14 transcript:ENST00000294383.7 gene_biotype:protein_coding transcript_bio…	3	821.108	2461.31	9.82759	228	3.71	T7(Phospho): 100	Used	Unique	210.7	201.7	177.2	272.2
High	[K].sPPYTAFLGNLPYDVTEESIk.[E]	N-Term(TMT6plex); S1(Phospho); K21(TMT6plex)	FALSE	TRUE	ENSP00000388806.3	ENSP00000448365.1; ENSP00000449746.1; ENSP00000388806.3; ENSP00000447192.1; ENSP00000262056.9; ENSP00000448399.1; ENSP00000412530.3; ENSP00000448980.1; ENSP00000450324.1	pep chromosome:GRCh38:12:53006459:53037434:1 gene:ENSG00000063046.17 transcript:ENST00000550704.5 gene_biotype:protein_coding transcript_biotype:nonsense_mediated_decay gene_symbol:EIF4B description:eukaryotic translation initiation factor 4B [Source:HGNC Symbol;Acc:HGNC:3285]; pep chromosome:GRCh38:12:53006468:53034619:1 gene:ENSG00000063046.17 transcript:ENST00000549481.5 gene_biotype:protein_c…	3	960.492	2879.46	0	208.8	5.11	S1(Phospho): 93.9	Used	Unique	232.5	200.2	150	205.1
High	[R].lYADsDsGDDSDkR.[S]	N-Term(TMT6plex); S5(Phospho); S7(Phospho); K13(TMT6plex)	FALSE	TRUE	ENSP00000320821.5	ENSP00000320821.5	pep chromosome:GRCh38:17:4997950:5028401:1 gene:ENSG00000129250.12 transcript:ENST00000320785.10 gene_biotype:protein_coding transcript_biotype:protein_coding gene_symbol:KIF1C description:kinesin family member 1C [Source:HGNC Symbol;Acc:HGNC:6317]	3	721.308	2161.91	17.2037	463.7	3.31	S5(Phospho): 99.94; S7(Phospho): 100	Used	Unique	501.4	460.1	330.7	457.3
High	[R].rDsDGVDGFEAEGk.[K]	N-Term(TMT6plex); S3(Phospho); K14(TMT6plex)	FALSE	TRUE	ENSP00000265069.8	ENSP00000265069.8	pep chromosome:GRCh38:5:32354350:32444740:-1 gene:ENSG00000056097.16 transcript:ENST00000265069.13 gene_biotype:protein_coding transcript_biotype:protein_coding gene_symbol:ZFR description:zinc finger RNA binding protein [Source:HGNC Symbol;Acc:HGNC:17277]	3	673.987	2019.95	6.82833	232.1	3.51	S3(Phospho): 100	Used	Unique	313.5	274	129.7	156.4
High	[R].aAkLsEGsQPAEEEEDQETPSR.[N]	N-Term(TMT6plex); K3(TMT6plex); S5(Phospho); S8(Phospho)	FALSE	TRUE	ENSP00000262710.1	ENSP00000262710.1; ENSP00000474349.1; ENSP00000451328.1; ENSP00000405677.1	pep chromosome:GRCh38:14:23058567:23095614:-1 gene:ENSG00000100813.14 transcript:ENST00000262710.5 gene_biotype:protein_coding transcript_biotype:protein_coding gene_symbol:ACIN1 description:apoptotic chromatin condensation inducer 1 [Source:HGNC Symbol;Acc:HGNC:17066]; pep chromosome:GRCh38:14:23058567:23095153:-1 gene:ENSG00000100813.14 transcript:ENST00000605057.5 gene_biotype:protein_coding t…	3	1002.79	3006.35	8.85104	319.6	3.7	S5(Phospho): 100; S8(Phospho): 100	Used	Unique	467.7	395.6	160.3	178
High	[K].hEPHQDsGEEAEGcPSAPEETPVDk.[K]	N-Term(TMT6plex); S7(Phospho); C14(Carbamidomethyl); K25(TMT6plex)	FALSE	TRUE	ENSP00000298912.3	ENSP00000298912.3	pep chromosome:GRCh38:14:95181940:95319908:-1 gene:ENSG00000165959.12 transcript:ENST00000298912.9 gene_biotype:protein_coding transcript_biotype:protein_coding gene_symbol:CLMN description:calmin [Source:HGNC Symbol;Acc:HGNC:19972]	4	818.366	3270.44	47.9256	204.4	3.71	S7(Phospho): 100	Used	Unique	243.4	209.7	157.3	159.4
High	[K].sDVEIPATVTAFSFEDDTVPLsPLk.[Y]	N-Term(TMT6plex); S22(Phospho); K25(TMT6plex)	FALSE	TRUE	ENSP00000348381.4	ENSP00000277900.8; ENSP00000348381.4	pep chromosome:GRCh38:10:110007964:110135565:1 gene:ENSG00000148700.15 transcript:ENST00000277900.12 gene_biotype:protein_coding transcript_biotype:protein_coding gene_symbol:ADD3 description:adducin 3 [Source:HGNC Symbol;Acc:HGNC:245]; pep chromosome:GRCh38:10:110007984:110135565:1 gene:ENSG00000148700.15 transcript:ENST00000356080.9 gene_biotype:protein_coding transcript_biotype:protein_coding …	4	804.915	3216.64	12.3565	254.7	3.35	S22(Phospho): 100	Used	Unique	308.7	237.6	193.3	220.4
High	[R].hERPAGPGtPPPDSGPLAk.[D]	N-Term(TMT6plex); T9(Phospho); K19(TMT6plex)	FALSE	TRUE	ENSP00000263791.5	ENSP00000453575.1; ENSP00000263791.5	pep chromosome:GRCh38:15:39953975:40035591:1 gene:ENSG00000128829.12 transcript:ENST00000560855.5 gene_biotype:protein_coding transcript_biotype:protein_coding gene_symbol:EIF2AK4 description:eukaryotic translation initiation factor 2 alpha kinase 4 [Source:HGNC Symbol;Acc:HGNC:19687]; pep chromosome:GRCh38:15:39934115:40035591:1 gene:ENSG00000128829.12 transcript:ENST00000263791.10 gene_biotype:…	3	807.091	2419.26	17.7736	262.5	2.59	T9(Phospho): 100	Used	Unique	292.8	273.4	195.2	227.7
High	[K].sQGGEEEGPLSDk.[C]	N-Term(TMT6plex); S1(Phospho); K13(TMT6plex)	FALSE	TRUE	ENSP00000433979.1	ENSP00000433979.1; ENSP00000318604.5; ENSP00000436030.1	pep chromosome:GRCh38:8:144104512:144107611:1 gene:ENSG00000179632.10 transcript:ENST00000534585.5 gene_biotype:protein_coding transcript_biotype:protein_coding gene_symbol:MAF1 description:MAF1 homolog, negative regulator of RNA polymerase III [Source:HGNC Symbol;Acc:HGNC:24966]; pep chromosome:GRCh38:8:144104461:144107611:1 gene:ENSG00000179632.10 transcript:ENST00000322428.10 gene_biotype:prot…	3	624.3	1870.89	34.8961	242.9	3.36	S1(Phospho): 100	Used	Unique	317.9	255.9	139.5	202.3
High	[R].eAEALLQSMGLTPESPIVPPPMSPSsk.[S]	N-Term(TMT6plex); S26(Phospho); K27(TMT6plex)	FALSE	TRUE	ENSP00000386591.1	ENSP00000410807.1; ENSP00000409951.1; ENSP00000386591.1; ENSP00000339430.4; ENSP00000423339.1; ENSP00000398765.1; ENSP00000403089.1; ENSP00000394492.1	pep chromosome:GRCh38:2:171687881:171726913:1 gene:ENSG00000077380.15 transcript:ENST00000435234.5 gene_biotype:protein_coding transcript_biotype:protein_coding gene_symbol:DYNC1I2 description:dynein cytoplasmic 1 intermediate chain 2 [Source:HGNC Symbol;Acc:HGNC:2964]; pep chromosome:GRCh38:2:171688310:171712779:1 gene:ENSG00000077380.15 transcript:ENST00000430778.5 gene_biotype:protein_coding t…	4	833.68	3331.7	3.46058	395.5	3.53	S25(Phospho): 87.55	Used	Unique	411.1	412.9	268.9	399.6
High	[K].nScQDsEADEETsPGFDEQEDGSSSQTANkPSR.[F]	N-Term(TMT6plex); C3(Carbamidomethyl); S6(Phospho); S13(Phospho); K30(TMT6plex)	FALSE	TRUE	ENSP00000484285.1	ENSP00000484285.1	pep chromosome:GRCh38:10:49819334:49941985:-1 gene:ENSG00000227345.8 transcript:ENST00000616448.1 gene_biotype:protein_coding transcript_biotype:protein_coding gene_symbol:PARG description:poly(ADP-ribose) glycohydrolase [Source:HGNC Symbol;Acc:HGNC:8605]	4	1052.68	4207.7	0	115.2	6.64	S6(Phospho): 100; S13(Phospho): 98.63	Used	Unique	123.3	112.9	92.4	105.9
High	[K].iEDVGsDEEDDSGkDkk.[K]	N-Term(TMT6plex); S6(Phospho); K14(TMT6plex); K16(TMT6plex); K17(TMT6plex)	FALSE	TRUE	ENSP00000360609.1	ENSP00000360609.1	pep chromosome:GRCh38:6:44247866:44253883:1 gene:ENSG00000096384.20 transcript:ENST00000371554.2 gene_biotype:protein_coding transcript_biotype:protein_coding gene_symbol:HSP90AB1 description:heat shock protein 90 alpha family class B member 1 [Source:HGNC Symbol;Acc:HGNC:5258]	4	716.367	2862.45	13.7943	741.1	1.7	S6(Phospho): 98.25	Used	Unique	849.1	740.8	483.5	723
High	[K].lLEENETEAVTVPTPSPtPVR.[S]	N-Term(TMT6plex); T18(Phospho)	FALSE	TRUE	ENSP00000005260.8	ENSP00000005260.8	pep chromosome:GRCh38:7:98291650:98401090:-1 gene:ENSG00000006453.14 transcript:ENST00000005260.9 gene_biotype:protein_coding transcript_biotype:protein_coding gene_symbol:BAIAP2L1 description:BAI1 associated protein 2 like 1 [Source:HGNC Symbol;Acc:HGNC:21649]	3	863.443	2588.31	5.96055	190.5	4.28	S16(Phospho): 90.81	Used	Unique	185.4	179.7	158.9	195
High	[R].aAGGAPsPPPPVR.[R]	N-Term(TMT6plex); S7(Phospho)	FALSE	TRUE	ENSP00000386538.3	ENSP00000386538.3	pep chromosome:GRCh38:16:30357102:30370494:-1 gene:ENSG00000169221.14 transcript:ENST00000409939.8 gene_biotype:protein_coding transcript_biotype:protein_coding gene_symbol:TBC1D10B description:TBC1 domain family member 10B [Source:HGNC Symbol;Acc:HGNC:24510]	2	741.888	1482.77	38.1264	324.8	2.7	S7(Phospho): 100	Used	Unique	331.2	304.4	254.9	335.3
High	[R].vTNDIsPESSPGVGR.[R]	N-Term(TMT6plex); S6(Phospho)	FALSE	TRUE	ENSP00000327077.8	ENSP00000328332.9; ENSP00000431099.1; ENSP00000429941.1; ENSP00000327077.8; ENSP00000428131.1; ENSP00000428123.1	pep chromosome:GRCh38:8:17922857:18029944:1 gene:ENSG00000078674.17 transcript:ENST00000327578.9 gene_biotype:protein_coding transcript_biotype:protein_coding gene_symbol:PCM1 description:pericentriolar material 1 [Source:HGNC Symbol;Acc:HGNC:8727]; pep chromosome:GRCh38:8:17923028:18027803:1 gene:ENSG00000078674.17 transcript:ENST00000519253.5 gene_biotype:protein_coding transcript_biotype:prote…	3	608.63	1823.88	12.8819	225.6	2.87	S6(Phospho): 100	Used	Unique	251.1	223.6	171.3	204.6
High	[R].gSLPQLVsPIVSR.[S]	N-Term(TMT6plex); S8(Phospho)	FALSE	TRUE	ENSP00000446358.1	ENSP00000415208.1; ENSP00000320006.7; ENSP00000439807.1; ENSP00000446358.1; ENSP00000444151.1	pep chromosome:GRCh38:9:13106860:13250358:-1 gene:ENSG00000107186.16 transcript:ENST00000447879.5 gene_biotype:protein_coding transcript_biotype:protein_coding gene_symbol:MPDZ description:multiple PDZ domain crumbs cell polarity complex component [Source:HGNC Symbol;Acc:HGNC:7208]; pep chromosome:GRCh38:9:13105704:13279590:-1 gene:ENSG00000107186.16 transcript:ENST00000319217.11 gene_biotype:pro…	3	554.645	1661.92	21.7235	217.3	3.97	S8(Phospho): 100	Used	Unique	196	186.4	177.4	261.7
High	[R].asPEPQRENAsPAPGTTAEEAMSR.[G]	N-Term(TMT6plex); S2(Phospho); S11(Phospho)	FALSE	TRUE	ENSP00000397894.2	ENSP00000416540.2; ENSP00000449634.2; ENSP00000398547.1; ENSP00000415427.2; ENSP00000447946.2; ENSP00000372938.4; ENSP00000397894.2	pep chromosome:GRCh38:CHR_HSCHR6_MHC_MANN_CTG1:31678475:31691846:-1 gene:ENSG00000228760.10 transcript:ENST00000415373.6 gene_biotype:protein_coding transcript_biotype:protein_coding gene_symbol:BAG6 description:BCL2 associated athanogene 6 [Source:HGNC Symbol;Acc:HGNC:13919]; pep chromosome:GRCh38:CHR_HSCHR6_MHC_DBB_CTG1:31621199:31634878:-1 gene:ENSG00000227761.10 transcript:ENST00000552467.2 g…	4	719.065	2873.24	11.5909	280.4	4.12	S2(Phospho): 100; S11(Phospho): 99.99	Used	Unique	285.8	260.7	240.9	270.2
High	[R].eTEEQDsDSAEQGDPAGEGk.[E]	N-Term(TMT6plex); S7(Phospho); K20(TMT6plex)	FALSE	TRUE	ENSP00000402644.2	ENSP00000463188.1; ENSP00000402644.2	pep chromosome:GRCh38:17:15627960:15684300:-1 gene:ENSG00000221926.12 transcript:ENST00000578237.5 gene_biotype:protein_coding transcript_biotype:protein_coding gene_symbol:TRIM16 description:tripartite motif containing 16 [Source:HGNC Symbol;Acc:HGNC:17241]; pep chromosome:GRCh38:17:15571491:15651653:-1 gene:ENSG00000251537.4 transcript:ENST00000455584.2 gene_biotype:protein_coding transcript_bi…	3	873.046	2617.12	34.2602	194.1	5.88	S7(Phospho): 88.44	Used	Unique	218	185.7	145.5	182.9
High	[R].tsPADHGGSVGSESGGSAVDSVAGEHSVSGR.[S]	N-Term(TMT6plex); S2(Phospho)	FALSE	TRUE	ENSP00000364403.3	ENSP00000404897.1; ENSP00000395313.1; ENSP00000364403.3	pep chromosome:GRCh38:1:19121213:19168055:-1 gene:ENSG00000127481.15 transcript:ENST00000417040.1 gene_biotype:protein_coding transcript_biotype:protein_coding gene_symbol:UBR4 description:ubiquitin protein ligase E3 component n-recognin 4 [Source:HGNC Symbol;Acc:HGNC:30313]; pep chromosome:GRCh38:1:19121200:19151700:-1 gene:ENSG00000127481.15 transcript:ENST00000425413.5 gene_biotype:protein_cod…	4	788.107	3149.4	0	124.4	6.11	S2(Phospho): 89.44	Used	Unique	131.1	130.1	97.7	109.9
High	[K].lcDFGSASHVADNDITPyLVSR.[F]	N-Term(TMT6plex); C2(Carbamidomethyl); Y18(Phospho)	FALSE	TRUE	ENSP00000433547.1	ENSP00000433547.1; ENSP00000433714.1	pep chromosome:GRCh38:6:4021267:4064982:1 gene:ENSG00000112739.17 transcript:ENST00000480058.5 gene_biotype:protein_coding transcript_biotype:nonsense_mediated_decay gene_symbol:PRPF4B description:pre-mRNA processing factor 4B [Source:HGNC Symbol;Acc:HGNC:17346]; pep chromosome:GRCh38:6:4037419:4064983:1 gene:ENSG00000112739.17 transcript:ENST00000481109.5 gene_biotype:protein_coding transcript_b…	3	916.1	2746.28	10.4078	95.6	6.16	Y18(Phospho): 99.94	Used	Unique	106.2	99.2	80.8	73.8
High	[R].dAHDVsPTSTDTEAQLTVER.[Q]	N-Term(TMT6plex); S6(Phospho)	FALSE	TRUE	ENSP00000353114.4	ENSP00000353114.4	pep chromosome:GRCh38:14:104937253:104978374:-1 gene:ENSG00000185567.7 transcript:ENST00000333244.6 gene_biotype:protein_coding transcript_biotype:protein_coding gene_symbol:AHNAK2 description:AHNAK nucleoprotein 2 [Source:HGNC Symbol;Acc:HGNC:20125]	3	827.717	2481.14	12.8929	173.7	5.08	S6(Phospho): 100	Used	Unique	207.4	191.3	120.9	134.4
High	[K].gTMDDISQEEGsSQGEDSVSGSQR.[I]	N-Term(TMT6plex); S12(Phospho)	FALSE	TRUE	ENSP00000323421.3	ENSP00000323421.3; ENSP00000364489.7; ENSP00000476416.1	pep chromosome:GRCh38:X:53374149:53422728:-1 gene:ENSG00000072501.17 transcript:ENST00000322213.8 gene_biotype:protein_coding transcript_biotype:protein_coding gene_symbol:SMC1A description:structural maintenance of chromosomes 1A [Source:HGNC Symbol;Acc:HGNC:11111]; pep chromosome:GRCh38:X:53374149:53422728:-1 gene:ENSG00000072501.17 transcript:ENST00000375340.10 gene_biotype:protein_coding tran…	3	932.389	2795.15	0	201.4	5.73	S12(Phospho): 50; S13(Phospho): 50	Used	Unique	171.4	179.8	232.4	175
High	[R].qPGSTAQYDAGAGSPEAEPTDsDSPPSSSADASR.[F]	N-Term(TMT6plex); S22(Phospho)	FALSE	TRUE	ENSP00000314499.4	ENSP00000314499.4; ENSP00000421361.1	pep chromosome:GRCh38:4:849277:932316:-1 gene:ENSG00000178950.17 transcript:ENST00000314167.9 gene_biotype:protein_coding transcript_biotype:protein_coding gene_symbol:GAK description:cyclin G associated kinase [Source:HGNC Symbol;Acc:HGNC:4113]; pep chromosome:GRCh38:4:849278:932373:-1 gene:ENSG00000178950.17 transcript:ENST00000511163.5 gene_biotype:protein_coding transcript_biotype:protein_cod…	4	901.386	3602.52	0	85.5	5.75	S22(Phospho): 91.33	Used	Unique	77.3	78.7	72.1	94.5
High	[K].stPVSQLGSADFPEAPDPFQPLGADSGDPFQSk.[K]	N-Term(TMT6plex); T2(Phospho); K33(TMT6plex)	FALSE	TRUE	ENSP00000393313.1	ENSP00000248070.5; ENSP00000393313.1	pep chromosome:GRCh38:19:16361581:16472085:-1 gene:ENSG00000127527.14 transcript:ENST00000248070.10 gene_biotype:protein_coding transcript_biotype:protein_coding gene_symbol:EPS15L1 description:epidermal growth factor receptor pathway substrate 15 like 1 [Source:HGNC Symbol;Acc:HGNC:24634]; pep chromosome:GRCh38:19:16355247:16471970:-1 gene:ENSG00000127527.14 transcript:ENST00000455140.7 gene_bio…	4	982.728	3927.89	0	46.2	4.53	S1(Phospho): 49.62; T2(Phospho): 49.62	Used	Unique	47.8	42.9	45.8	37.3
High	[K].dLDLEPLsDLEEGLEETR.[D]	N-Term(TMT6plex); S8(Phospho)	FALSE	TRUE	ENSP00000382688.2	ENSP00000382688.2	pep chromosome:GRCh38:12:280057:389320:-1 gene:ENSG00000073614.13 transcript:ENST00000399788.7 gene_biotype:protein_coding transcript_biotype:protein_coding gene_symbol:KDM5A description:lysine demethylase 5A [Source:HGNC Symbol;Acc:HGNC:9886]	3	794.711	2382.12	46.0714	53.4	4.67	S8(Phospho): 100	Used	Unique	63.8	65.1	35.2	36.9
High	[K].hEAPsSPISGQPcGDDQNASPSk.[L]	N-Term(TMT6plex); S5(Phospho); C13(Carbamidomethyl); K23(TMT6plex)	FALSE	TRUE	ENSP00000268712.2	ENSP00000268712.2; ENSP00000462308.1; ENSP00000407998.1; ENSP00000379192.1; ENSP00000379189.1; ENSP00000379198.4; ENSP00000387727.1	pep chromosome:GRCh38:17:16029157:16215534:-1 gene:ENSG00000141027.21 transcript:ENST00000268712.8 gene_biotype:protein_coding transcript_biotype:protein_coding gene_symbol:NCOR1 description:nuclear receptor corepressor 1 [Source:HGNC Symbol;Acc:HGNC:7672]; pep chromosome:GRCh38:17:16126107:16215529:-1 gene:ENSG00000141027.21 transcript:ENST00000582357.5 gene_biotype:protein_coding transcript_bio…	3	968.784	2904.34	0	181.1	5.61	S6(Phospho): 91.98	Used	Unique	136	128.2	225.5	193.8
High	[R].fLHIMEDDsMEEkPLk.[V]	N-Term(TMT6plex); S9(Phospho); K13(TMT6plex); K16(TMT6plex)	FALSE	TRUE	ENSP00000382688.2	ENSP00000382688.2	pep chromosome:GRCh38:12:280057:389320:-1 gene:ENSG00000073614.13 transcript:ENST00000399788.7 gene_biotype:protein_coding transcript_biotype:protein_coding gene_symbol:KDM5A description:lysine demethylase 5A [Source:HGNC Symbol;Acc:HGNC:9886]	4	683.104	2729.39	19.3401	191.5	2.95	S9(Phospho): 100	Used	Unique	181.2	181	173.5	186.5
High	[R].sQDATFsPGSEQAEk.[S]	N-Term(TMT6plex); S7(Phospho); K15(TMT6plex)	FALSE	TRUE	ENSP00000351052.4	ENSP00000309301.5; ENSP00000351052.4; ENSP00000418533.1	pep chromosome:GRCh38:7:130018287:130051451:-1 gene:ENSG00000091732.16 transcript:ENST00000311873.9 gene_biotype:protein_coding transcript_biotype:protein_coding gene_symbol:ZC3HC1 description:zinc finger C3HC-type containing 1 [Source:HGNC Symbol;Acc:HGNC:29913]; pep chromosome:GRCh38:7:130018286:130051451:-1 gene:ENSG00000091732.16 transcript:ENST00000358303.8 gene_biotype:protein_coding transc…	3	707.339	2120	8.72113	338.6	2.74	S7(Phospho): 99.99	Used	Unique	476.8	375.3	181.5	241.5
High	[K].lQEEGGGSDEEETGSPsEDGMQSAR.[T]	N-Term(TMT6plex); S17(Phospho)	FALSE	TRUE	ENSP00000387365.3	ENSP00000448227.1; ENSP00000387365.3	pep chromosome:GRCh38:12:107685802:107697578:1 gene:ENSG00000136045.12 transcript:ENST00000552760.5 gene_biotype:protein_coding transcript_biotype:nonsense_mediated_decay gene_symbol:PWP1 description:PWP1 homolog, endonuclein [Source:HGNC Symbol;Acc:HGNC:17015]; pep chromosome:GRCh38:12:107685799:107713162:1 gene:ENSG00000136045.12 transcript:ENST00000412830.8 gene_biotype:protein_coding transcri…	3	964.395	2891.17	0	108.3	6.1	S17(Phospho): 90.76	Used	Unique	93.3	90.5	98.4	127.2
High	[R].rLPSsPASPSPk.[G]	N-Term(TMT6plex); S5(Phospho); K12(TMT6plex)	FALSE	TRUE	ENSP00000489867.2	ENSP00000487049.2; ENSP00000363061.2; ENSP00000406464.1; ENSP00000363052.1; ENSP00000489867.2; ENSP00000202028.5; ENSP00000388281.1; ENSP00000337168.2	pep chromosome:GRCh38:20:36092712:36230343:1 gene:ENSG00000088367.23 transcript:ENST00000628415.2 gene_biotype:protein_coding transcript_biotype:protein_coding gene_symbol:EPB41L1 description:erythrocyte membrane protein band 4.1 like 1 [Source:HGNC Symbol;Acc:HGNC:3378]; pep chromosome:GRCh38:20:36092710:36230327:1 gene:ENSG00000088367.23 transcript:ENST00000373950.6 gene_biotype:protein_coding …	3	587.994	1761.97	30.084	424.5	2.54	S5(Phospho): 92.69	Used	Unique	403.3	346.2	482.3	368
High	[R].aksPQPPVEEEDEHFDDTVVcLDTYNcDLHFk.[I]	N-Term(TMT6plex); K2(TMT6plex); S3(Phospho); C21(Carbamidomethyl); C27(Carbamidomethyl); K32(TMT6plex)	FALSE	TRUE	ENSP00000491215.1	ENSP00000393151.2; ENSP00000410728.2; ENSP00000491215.1; ENSP00000491305.1; ENSP00000492620.1; ENSP00000491685.1	pep chromosome:GRCh38:1:244850297:244864560:-1 gene:ENSG00000153187.20 transcript:ENST00000444376.7 gene_biotype:protein_coding transcript_biotype:protein_coding gene_symbol:HNRNPU description:heterogeneous nuclear ribonucleoprotein U [Source:HGNC Symbol;Acc:HGNC:5048]; pep chromosome:GRCh38:1:244853406:244863106:-1 gene:ENSG00000153187.20 transcript:ENST00000440865.2 gene_biotype:protein_coding …	5	921.236	4602.15	0	88.8	6.15	S3(Phospho): 100	Used	Unique	84.3	85.5	82.2	82.9
High	[R].kLsGDQITLPTTVDYSSVPk.[Q]	N-Term(TMT6plex); K1(TMT6plex); S3(Phospho); K20(TMT6plex)	FALSE	TRUE	ENSP00000432082.1	ENSP00000434878.1; ENSP00000379131.2; ENSP00000435689.1; ENSP00000432082.1; ENSP00000437214.1	pep chromosome:GRCh38:8:109540626:109564508:1 gene:ENSG00000147654.15 transcript:ENST00000530629.5 gene_biotype:protein_coding transcript_biotype:protein_coding gene_symbol:EBAG9 description:estrogen receptor binding site associated antigen 9 [Source:HGNC Symbol;Acc:HGNC:3123]; pep chromosome:GRCh38:8:109539711:109565160:1 gene:ENSG00000147654.15 transcript:ENST00000395785.6 gene_biotype:protein_…	3	972.872	2916.6	0	307.2	3.87	S3(Phospho): 100	Used	Unique	277.1	256.1	311.8	314.3
High	[R].vsDSESEGPQk.[G]	N-Term(TMT6plex); S2(Phospho); K11(TMT6plex)	FALSE	TRUE	ENSP00000295321.4	ENSP00000295321.4	pep chromosome:GRCh38:2:127480812:127526489:-1 gene:ENSG00000163166.15 transcript:ENST00000295321.9 gene_biotype:protein_coding transcript_biotype:protein_coding gene_symbol:IWS1 description:interacts with SUPT6H, CTD assembly factor 1 [Source:HGNC Symbol;Acc:HGNC:25467]	2	850.911	1700.81	0	378.9	3.16	S2(Phospho): 99.53	Used	Unique	268.8	245.1	426.4	492.7
High	[R].hNQGDsDDDVEETHPMDGNDsDYDPk.[K]	N-Term(TMT6plex); S6(Phospho); S21(Phospho); K26(TMT6plex)	FALSE	TRUE	ENSP00000413929.2	ENSP00000355972.4; ENSP00000398558.2; ENSP00000432779.1; ENSP00000413929.2; ENSP00000355973.4	pep chromosome:GRCh38:1:211259975:211316385:1 gene:ENSG00000117625.13 transcript:ENST00000367005.8 gene_biotype:protein_coding transcript_biotype:protein_coding gene_symbol:RCOR3 description:REST corepressor 3 [Source:HGNC Symbol;Acc:HGNC:25594]; pep chromosome:GRCh38:1:211259388:211313298:1 gene:ENSG00000117625.13 transcript:ENST00000452621.6 gene_biotype:protein_coding transcript_biotype:protei…	4	888.349	3550.38	0	149.8	3.95	S6(Phospho): 100; S21(Phospho): 50; Y23(Phospho): 50	Used	Unique	163.6	120.8	141.5	138.9
High	[R].tAFYNEDDsEEEQR.[Q]	N-Term(TMT6plex); S9(Phospho)	FALSE	TRUE	ENSP00000275034.3	ENSP00000275034.3	pep chromosome:GRCh38:6:78934419:79078254:-1 gene:ENSG00000146247.14 transcript:ENST00000275034.5 gene_biotype:protein_coding transcript_biotype:protein_coding gene_symbol:PHIP description:pleckstrin homology domain interacting protein [Source:HGNC Symbol;Acc:HGNC:15673]	3	681.281	2041.83	13.2682	111.6	6.05	S9(Phospho): 100	Used	Unique	157.3	146	56.9	59.4
High	[K].nIIEATHMYDNAAEAcSTTEEVFNsPR.[A]	N-Term(TMT6plex); C16(Carbamidomethyl); S25(Phospho)	FALSE	TRUE	ENSP00000483730.1	ENSP00000483730.1	pep chromosome:GRCh38:19:46918676:47004307:1 gene:ENSG00000160007.19 transcript:ENST00000614079.1 gene_biotype:protein_coding transcript_biotype:protein_coding gene_symbol:ARHGAP35 description:Rho GTPase activating protein 35 [Source:HGNC Symbol;Acc:HGNC:4591]	3	1127.17	3379.48	0	97.6	6.87	S25(Phospho): 100	Used	Unique	86.3	86.8	84.3	111.4
High	[K].eAEDsDsDDNIk.[R]	N-Term(TMT6plex); S5(Phospho); S7(Phospho); K12(TMT6plex)	FALSE	TRUE	ENSP00000295321.4	ENSP00000295321.4	pep chromosome:GRCh38:2:127480812:127526489:-1 gene:ENSG00000163166.15 transcript:ENST00000295321.9 gene_biotype:protein_coding transcript_biotype:protein_coding gene_symbol:IWS1 description:interacts with SUPT6H, CTD assembly factor 1 [Source:HGNC Symbol;Acc:HGNC:25467]	2	978.401	1955.79	0	218	5.13	S5(Phospho): 100; S7(Phospho): 100	Used	Unique	282.7	235.8	137.3	165.5
High	[R].kNSSTDQGsDEEGSLQk.[E]	N-Term(TMT6plex); K1(TMT6plex); S9(Phospho); K17(TMT6plex)	FALSE	TRUE	ENSP00000348510.4	ENSP00000455417.1; ENSP00000348510.4	pep chromosome:GRCh38:16:27460613:27549913:-1 gene:ENSG00000077235.18 transcript:ENST00000561623.5 gene_biotype:protein_coding transcript_biotype:protein_coding gene_symbol:GTF3C1 description:general transcription factor IIIC subunit 1 [Source:HGNC Symbol;Acc:HGNC:4664]; pep chromosome:GRCh38:16:27460613:27549913:-1 gene:ENSG00000077235.18 transcript:ENST00000356183.9 gene_biotype:protein_coding …	3	859.761	2577.27	36.8379	750.2	2.59	S9(Phospho): 100	Used	Unique	854.6	818	559.5	593.7
High	[R].wEYcTIPScESSPLsTER.[M]	N-Term(TMT6plex); C4(Carbamidomethyl); C9(Carbamidomethyl); S15(Phospho)	TRUE	FALSE	P06868	P06868	Plasminogen OS=Bos taurus GN=PLG PE=1 SV=2	3	837.698	2511.08	13.1034	71.4	3.98	S15(Phospho): 50; T16(Phospho): 50	Used	Unique	86.1	67.4	56.4	59.4
High	[K].aEPSEVDMNsPk.[S]	N-Term(TMT6plex); S10(Phospho); K12(TMT6plex)	FALSE	TRUE	ENSP00000346120.4	ENSP00000346120.4	pep chromosome:GRCh38:10:68956170:68985068:1 gene:ENSG00000165732.13 transcript:ENST00000354185.9 gene_biotype:protein_coding transcript_biotype:protein_coding gene_symbol:DDX21 description:DExD-box helicase 21 [Source:HGNC Symbol;Acc:HGNC:2744]	3	614.63	1841.88	0	268.2	4.47	S10(Phospho): 100	Used	Unique	454.4	375.4	65.3	112.2
High	[R].kksPNELVDDLFk.[G]	N-Term(TMT6plex); K1(TMT6plex); K2(TMT6plex); S3(Phospho); K13(TMT6plex)	FALSE	TRUE	ENSP00000338643.2	ENSP00000434067.1; ENSP00000418529.1; ENSP00000216879.4; ENSP00000338643.2	pep chromosome:GRCh38:20:1443735:1466824:-1 gene:ENSG00000088833.17 transcript:ENST00000381653.9 gene_biotype:protein_coding transcript_biotype:nonsense_mediated_decay gene_symbol:NSFL1C description:NSFL1 cofactor [Source:HGNC Symbol;Acc:HGNC:15912]; pep chromosome:GRCh38:20:1442162:1466918:-1 gene:ENSG00000088833.17 transcript:ENST00000476071.5 gene_biotype:protein_coding transcript_biotype:prot…	4	633.119	2529.45	14.2585	464.7	4.7	S3(Phospho): 100	Used	Unique	420.5	386.2	447.6	500.3
High	[R].sQTTTERDsDTDVEEEELPVENR.[E]	N-Term(TMT6plex); S9(Phospho)	FALSE	TRUE	ENSP00000373060.4	ENSP00000415212.2; ENSP00000373060.4; ENSP00000404318.2	pep chromosome:GRCh38:CHR_HSCHR6_MHC_MANN_CTG1:30744466:30762547:-1 gene:ENSG00000228575.9 transcript:ENST00000440369.6 gene_biotype:protein_coding transcript_biotype:protein_coding gene_symbol:MDC1 description:mediator of DNA damage checkpoint 1 [Source:HGNC Symbol;Acc:HGNC:21163]; pep chromosome:GRCh38:CHR_HSCHR6_MHC_QBL_CTG1:30689327:30707408:-1 gene:ENSG00000206481.11 transcript:ENST000003835…	3	996.779	2988.32	4.08402	143.1	4.29	S9(Phospho): 81.01	Used	Unique	168.8	151.5	107.4	111.4
High	[R].kGAGDGsDEEVDGk.[A]	N-Term(TMT6plex); K1(TMT6plex); S7(Phospho); K14(TMT6plex)	FALSE	TRUE	ENSP00000216181.5	ENSP00000216181.5	pep chromosome:GRCh38:22:36281277:36388067:-1 gene:ENSG00000100345.21 transcript:ENST00000216181.10 gene_biotype:protein_coding transcript_biotype:protein_coding gene_symbol:MYH9 description:myosin heavy chain 9 [Source:HGNC Symbol;Acc:HGNC:7579]	3	711.023	2131.05	0	421.2	4.03	S7(Phospho): 100	Used	Unique	393.9	379.6	412.6	402.1
High	[K].aETSEGSGSAPAVPEASAsPk.[Q]	N-Term(TMT6plex); S19(Phospho); K21(TMT6plex)	FALSE	TRUE	ENSP00000395535.2	ENSP00000484470.1; ENSP00000395535.2; ENSP00000301948.6; ENSP00000492871.1; ENSP00000486978.1; ENSP00000384865.2; ENSP00000479736.1	pep chromosome:GRCh38:X:154030839:154092293:-1 gene:ENSG00000169057.22 transcript:ENST00000622433.4 gene_biotype:protein_coding transcript_biotype:protein_coding gene_symbol:MECP2 description:methyl-CpG binding protein 2 [Source:HGNC Symbol;Acc:HGNC:6990]; pep chromosome:GRCh38:X:154030234:154097764:-1 gene:ENSG00000169057.22 transcript:ENST00000453960.6 gene_biotype:protein_coding transcript_bio…	3	823.405	2468.2	12.016	139.2	4	S19(Phospho): 100	Used	Unique	168.2	135.7	115.6	104.5
High	[R].qPGSTAQYDAGAGSPEAEPTDSDsPPSSSADASR.[F]	N-Term(TMT6plex); S24(Phospho)	FALSE	TRUE	ENSP00000314499.4	ENSP00000314499.4; ENSP00000421361.1	pep chromosome:GRCh38:4:849277:932316:-1 gene:ENSG00000178950.17 transcript:ENST00000314167.9 gene_biotype:protein_coding transcript_biotype:protein_coding gene_symbol:GAK description:cyclin G associated kinase [Source:HGNC Symbol;Acc:HGNC:4113]; pep chromosome:GRCh38:4:849278:932373:-1 gene:ENSG00000178950.17 transcript:ENST00000511163.5 gene_biotype:protein_coding transcript_biotype:protein_cod…	3	1201.52	3602.53	0	0.5	7.18	S24(Phospho): 92.77	Used	Unique	2
High	[K].sQNSQESTADEsEDDMSSQASk.[S]	N-Term(TMT6plex); S12(Phospho); K22(TMT6plex)	FALSE	TRUE	ENSP00000373318.1	ENSP00000373318.1; ENSP00000287647.3	pep chromosome:GRCh38:3:10026429:10101930:1 gene:ENSG00000144554.10 transcript:ENST00000383807.5 gene_biotype:protein_coding transcript_biotype:protein_coding gene_symbol:FANCD2 description:FA complementation group D2 [Source:HGNC Symbol;Acc:HGNC:3585]; pep chromosome:GRCh38:3:10026414:10099660:1 gene:ENSG00000144554.10 transcript:ENST00000287647.7 gene_biotype:protein_coding transcript_biotype:p…	3	967.079	2899.22	0	114.6	5.8	S17(Phospho): 99.18	Used	Unique	140.7	110.7	73.4	107.8
High	[R].aAkLsEGsQPAEEEEDQETPSR.[N]	N-Term(TMT6plex); K3(TMT6plex); S5(Phospho); S8(Phospho)	FALSE	TRUE	ENSP00000262710.1	ENSP00000262710.1; ENSP00000474349.1; ENSP00000451328.1; ENSP00000405677.1	pep chromosome:GRCh38:14:23058567:23095614:-1 gene:ENSG00000100813.14 transcript:ENST00000262710.5 gene_biotype:protein_coding transcript_biotype:protein_coding gene_symbol:ACIN1 description:apoptotic chromatin condensation inducer 1 [Source:HGNC Symbol;Acc:HGNC:17066]; pep chromosome:GRCh38:14:23058567:23095153:-1 gene:ENSG00000100813.14 transcript:ENST00000605057.5 gene_biotype:protein_coding t…	4	752.341	3006.34	45.3705	193.7	2.88	S5(Phospho): 100; S8(Phospho): 100	Used	Unique	210.5	198.6	153.8	167.2
High	[R].ttPTMSEEPPLDLTGk.[V]	N-Term(TMT6plex); T2(Phospho); K16(TMT6plex)	FALSE	TRUE	ENSP00000222345.4	ENSP00000222345.4	pep chromosome:GRCh38:19:37907208:38208369:1 gene:ENSG00000105738.11 transcript:ENST00000222345.11 gene_biotype:protein_coding transcript_biotype:protein_coding gene_symbol:SIPA1L3 description:signal induced proliferation associated 1 like 3 [Source:HGNC Symbol;Acc:HGNC:23801]	2	1128.07	2255.14	12.4237	150.2	3.8	T2(Phospho): 93.03	Used	Unique	131.6	123.9	152.9	158.6
High	[K].vLsPLRsPPLIGSESAYESFLSADDk.[A]	N-Term(TMT6plex); S3(Phospho); S7(Phospho); K26(TMT6plex)	FALSE	TRUE	ENSP00000296755.7	ENSP00000296755.7	pep chromosome:GRCh38:5:72107475:72209565:1 gene:ENSG00000131711.15 transcript:ENST00000296755.12 gene_biotype:protein_coding transcript_biotype:protein_coding gene_symbol:MAP1B description:microtubule associated protein 1B [Source:HGNC Symbol;Acc:HGNC:6836]	4	849.927	3396.69	4.80401	196.2	3.45	S13(Phospho): 89.2; S15(Phospho): 89.2	Used	Unique	210.1	204.8	126.9	198.8
High	[K].sLSQsFENLLDEPAYGLIQk.[I]	N-Term(TMT6plex); S5(Phospho); K20(TMT6plex)	FALSE	TRUE	ENSP00000318262.6	ENSP00000318262.6; ENSP00000418091.1; ENSP00000420678.2	pep chromosome:GRCh38:12:71839759:71923223:1 gene:ENSG00000121749.15 transcript:ENST00000319106.12 gene_biotype:protein_coding transcript_biotype:protein_coding gene_symbol:TBC1D15 description:TBC1 domain family member 15 [Source:HGNC Symbol;Acc:HGNC:25694]; pep chromosome:GRCh38:12:71839759:71897889:1 gene:ENSG00000121749.15 transcript:ENST00000491063.5 gene_biotype:protein_coding transcript_bio…	3	930.819	2790.44	5.271	152.8	6.17	S3(Phospho): 49.89; S5(Phospho): 49.89	Used	Unique	169.7	130.4	121.3	155.5
High	[R].gkDSYETSQLDDQsAETHSHk.[Q]	N-Term(TMT6plex); K2(TMT6plex); S14(Phospho); K21(TMT6plex)	FALSE	TRUE	ENSP00000378517.3	ENSP00000422973.1; ENSP00000477824.1; ENSP00000237623.7; ENSP00000378517.3; ENSP00000354042.4	pep chromosome:GRCh38:4:87975714:87982798:1 gene:ENSG00000118785.14 transcript:ENST00000508233.5 gene_biotype:protein_coding transcript_biotype:protein_coding gene_symbol:SPP1 description:secreted phosphoprotein 1 [Source:HGNC Symbol;Acc:HGNC:11255]; pep chromosome:GRCh38:4:87975650:87983410:1 gene:ENSG00000118785.14 transcript:ENST00000614857.4 gene_biotype:protein_coding transcript_biotype:prot…	5	626.905	3130.5	5.51337	542.9	3.61	S14(Phospho): 99.76	Used	Unique	483.5	513	459.1	594.2
High	[K].sDAEEDGGTVsQEEEDRkPk.[A]	N-Term(TMT6plex); S11(Phospho); K18(TMT6plex); K20(TMT6plex)	FALSE	TRUE	ENSP00000424063.1	ENSP00000424063.1	pep chromosome:GRCh38:5:179698417:179728907:1 gene:ENSG00000127022.15 transcript:ENST00000504734.5 gene_biotype:protein_coding transcript_biotype:protein_coding gene_symbol:CANX description:calnexin [Source:HGNC Symbol;Acc:HGNC:1473]	4	744.113	2973.43	23.0514	447.4	2.9	S11(Phospho): 99.68	Used	Unique	364	378.4	470.5	475.6
High	[K].nEEPsEEEIDAPkPk.[K]	N-Term(TMT6plex); S5(Phospho); K13(TMT6plex); K15(TMT6plex)	FALSE	TRUE	ENSP00000346120.4	ENSP00000346120.4; ENSP00000480334.1	pep chromosome:GRCh38:10:68956170:68985068:1 gene:ENSG00000165732.13 transcript:ENST00000354185.9 gene_biotype:protein_coding transcript_biotype:protein_coding gene_symbol:DDX21 description:DExD-box helicase 21 [Source:HGNC Symbol;Acc:HGNC:2744]; pep chromosome:GRCh38:10:68956440:68985067:1 gene:ENSG00000165732.13 transcript:ENST00000620315.1 gene_biotype:protein_coding transcript_biotype:protein…	4	620.571	2479.26	0	540.9	3.08	S5(Phospho): 100	Used	Unique	795.6	791.7	171.3	274.3
High	[R].gEAERGsGGssGDELREDDEPVk.[K]	N-Term(TMT6plex); S7(Phospho); S10(Phospho); S11(Phospho); K23(TMT6plex)	FALSE	TRUE	ENSP00000483345.1	ENSP00000483702.1; ENSP00000477592.1; ENSP00000483345.1	pep chromosome:GRCh38:19:4472306:4502207:1 gene:ENSG00000167674.15 transcript:ENST00000621835.4 gene_biotype:protein_coding transcript_biotype:protein_coding gene_symbol:HDGFL2 description:HDGF like 2 [Source:HGNC Symbol;Acc:HGNC:14680]; pep chromosome:GRCh38:19:4475349:4502201:1 gene:ENSG00000167674.15 transcript:ENST00000615225.1 gene_biotype:protein_coding transcript_biotype:nonsense_mediated_…	4	769.326	3074.28	0	517.4	3.87	S7(Phospho): 100; S10(Phospho): 100; S11(Phospho): 100	Used	Unique	529.8	475.2	428.8	518.5
High	[K].stPPPNNLVNPVQELETER.[R]	N-Term(TMT6plex); T2(Phospho)	FALSE	TRUE	ENSP00000263991.5	ENSP00000385524.1; ENSP00000403783.1; ENSP00000263991.5	pep chromosome:GRCh38:2:62707192:63045500:1 gene:ENSG00000115504.14 transcript:ENST00000405289.5 gene_biotype:protein_coding transcript_biotype:protein_coding gene_symbol:EHBP1 description:EH domain binding protein 1 [Source:HGNC Symbol;Acc:HGNC:29144]; pep chromosome:GRCh38:2:62705742:63046487:1 gene:ENSG00000115504.14 transcript:ENST00000431489.5 gene_biotype:protein_coding transcript_biotype:p…	3	815.074	2443.21	38.6339	213.4	4.91	T2(Phospho): 95.57	Used	Unique	261.3	223.8	130.4	189.2
High	[K].tGSPGsEVVTLQQFLEESNk.[L]	N-Term(TMT6plex); S6(Phospho); K20(TMT6plex)	FALSE	TRUE	ENSP00000410608.1	ENSP00000496148.1; ENSP00000410608.1; ENSP00000404431.3; ENSP00000263630.8; ENSP00000494401.1; ENSP00000415267.1; ENSP00000494811.1; ENSP00000405080.1; ENSP00000494376.1; ENSP00000390012.1; ENSP00000413401.1; ENSP00000493994.1; ENSP00000493703.1; ENSP00000493675.1; ENSP00000496591.1; ENSP00000495933.1; ENSP00000494876.1; ENSP00000338728.6; ENSP00000496581.1	pep chromosome:GRCh38:2:55287872:55419583:-1 gene:ENSG00000115355.17 transcript:ENST00000647401.1 gene_biotype:protein_coding transcript_biotype:protein_coding gene_symbol:CCDC88A description:coiled-coil domain containing 88A [Source:HGNC Symbol;Acc:HGNC:25523]; pep chromosome:GRCh38:2:55287842:55419856:-1 gene:ENSG00000115355.17 transcript:ENST00000436346.7 gene_biotype:protein_coding transcript…	3	896.792	2688.36	0	268.3	3.2	S6(Phospho): 92.07	Used	Unique	300.4	213.7	256	241.5
High	[K].gEAAAERPGEAAVAsSPSk.[A]	N-Term(TMT6plex); S15(Phospho); K19(TMT6plex)	FALSE	TRUE	ENSP00000478061.1	ENSP00000478061.1	pep chromosome:GRCh38:6:113857345:113863475:1 gene:ENSG00000277443.3 transcript:ENST00000612661.2 gene_biotype:protein_coding transcript_biotype:protein_coding gene_symbol:MARCKS description:myristoylated alanine rich protein kinase C substrate [Source:HGNC Symbol;Acc:HGNC:6759]	3	775.063	2323.17	2.74319	482.2	1.51	S16(Phospho): 93.03	Used	Unique	590.6	411.5	318.5	500.1
High	[R].vVSDADDSDsDAVSDk.[S]	N-Term(TMT6plex); S10(Phospho); K16(TMT6plex)	FALSE	TRUE	ENSP00000295321.4	ENSP00000295321.4	pep chromosome:GRCh38:2:127480812:127526489:-1 gene:ENSG00000163166.15 transcript:ENST00000295321.9 gene_biotype:protein_coding transcript_biotype:protein_coding gene_symbol:IWS1 description:interacts with SUPT6H, CTD assembly factor 1 [Source:HGNC Symbol;Acc:HGNC:25467]	3	721.663	2162.97	0	352.6	3.26	S10(Phospho): 100	Used	Unique	141.1	125.5	534.7	534.4
High	[K].qGsPDQVSPVSEMTSTSLYQDk.[Q]	N-Term(TMT6plex); S3(Phospho); K22(TMT6plex)	FALSE	TRUE	ENSP00000296755.7	ENSP00000296755.7	pep chromosome:GRCh38:5:72107475:72209565:1 gene:ENSG00000131711.15 transcript:ENST00000296755.12 gene_biotype:protein_coding transcript_biotype:protein_coding gene_symbol:MAP1B description:microtubule associated protein 1B [Source:HGNC Symbol;Acc:HGNC:6836]	3	974.799	2922.38	0	135.5	4.15	S3(Phospho): 49.94; S8(Phospho): 49.94	Used	Unique	147.6	133.4	96.1	134.3
High	[R].vESVFETLVEDsAEEESTLTk.[L]	N-Term(TMT6plex); S12(Phospho); K21(TMT6plex)	FALSE	TRUE	ENSP00000498353.1	ENSP00000480248.1; ENSP00000486825.1; ENSP00000484186.1; ENSP00000498353.1; ENSP00000467866.2; ENSP00000487387.1	pep chromosome:GRCh38:11:119044191:119057112:-1 gene:ENSG00000149428.19 transcript:ENST00000614711.4 gene_biotype:protein_coding transcript_biotype:protein_coding gene_symbol:HYOU1 description:hypoxia up-regulated 1 [Source:HGNC Symbol;Acc:HGNC:16931]; pep chromosome:GRCh38:CHR_HG2217_PATCH:119044187:119057204:-1 gene:ENSG00000280682.3 transcript:ENST00000630669.3 gene_biotype:protein_coding tran…	3	960.807	2880.41	7.21638	88.7	4.06	S12(Phospho): 99.62	Used	Unique	84.2	81.8	83.2	85.4
High	[R].aGEPNSPDAEEANSPDVtAGcDPAGVHPPR.[-]	N-Term(TMT6plex); T18(Phospho); C21(Carbamidomethyl)	FALSE	TRUE	ENSP00000264670.6	ENSP00000264670.6; ENSP00000420957.1	pep chromosome:GRCh38:5:6599239:6633044:-1 gene:ENSG00000037474.15 transcript:ENST00000264670.11 gene_biotype:protein_coding transcript_biotype:protein_coding gene_symbol:NSUN2 description:NOP2/Sun RNA methyltransferase 2 [Source:HGNC Symbol;Acc:HGNC:25994]; pep chromosome:GRCh38:5:6599569:6633042:-1 gene:ENSG00000037474.15 transcript:ENST00000506139.5 gene_biotype:protein_coding transcript_bioty…	4	831.618	3323.45	9.52693	184.3	4.38	S14(Phospho): 98.62	Used	Unique	161.5	155.1	179.4	200.1
High	[R].asTFcGTPDYIAPEILQGLk.[Y]	N-Term(TMT6plex); S2(Phospho); C5(Carbamidomethyl); K20(TMT6plex)	FALSE	TRUE	ENSP00000331602.3	ENSP00000331602.3	pep chromosome:GRCh38:3:53161209:53192717:1 gene:ENSG00000163932.15 transcript:ENST00000330452.8 gene_biotype:protein_coding transcript_biotype:protein_coding gene_symbol:PRKCD description:protein kinase C delta [Source:HGNC Symbol;Acc:HGNC:9399]	4	680.602	2719.39	0	109.3	4.88	T7(Phospho): 87.31	Used	Unique	68.3	67.8	165.3	110.7
High	[K].ekGsETDSAQDQPVk.[VM]	N-Term(TMT6plex); K2(TMT6plex); S4(Phospho); K15(TMT6plex)	FALSE	TRUE	ENSP00000258960.2	ENSP00000466777.1; ENSP00000258960.2; ENSP00000439263.1	pep chromosome:GRCh38:17:45061334:45097244:1 gene:ENSG00000136448.12 transcript:ENST00000585561.5 gene_biotype:protein_coding transcript_biotype:nonsense_mediated_decay gene_symbol:NMT1 description:N-myristoyltransferase 1 [Source:HGNC Symbol;Acc:HGNC:7857]; pep chromosome:GRCh38:17:45061317:45109016:1 gene:ENSG00000136448.12 transcript:ENST00000258960.7 gene_biotype:protein_coding transcript_bio…	3	796.077	2386.22	0	471.4	3.61	S4(Phospho): 95.2	Used	Unique	442.1	425.1	435.2	476.4
High	[K].vENMSSNQDGNDsDEFm.[-]	N-Term(TMT6plex); S13(Phospho); M17(Oxidation)	FALSE	TRUE	ENSP00000348933.4	ENSP00000428000.1; ENSP00000348933.4	pep chromosome:GRCh38:8:27736052:27772634:-1 gene:ENSG00000147419.18 transcript:ENST00000522915.5 gene_biotype:protein_coding transcript_biotype:protein_coding gene_symbol:CCDC25 description:coiled-coil domain containing 25 [Source:HGNC Symbol;Acc:HGNC:25591]; pep chromosome:GRCh38:8:27733316:27772640:-1 gene:ENSG00000147419.18 transcript:ENST00000356537.9 gene_biotype:protein_coding transcript_b…	3	748.622	2243.85	45.1001	136.4	4.25	S13(Phospho): 100	Used	Unique	147.1	143.5	99.1	124.4
High	[K].kVEEEQEADEEDVsEEEAESk.[E]	N-Term(TMT6plex); K1(TMT6plex); S14(Phospho); K21(TMT6plex)	FALSE	TRUE	ENSP00000393316.2	ENSP00000393316.2	pep chromosome:GRCh38:14:51240247:51257655:1 gene:ENSG00000139921.13 transcript:ENST00000457354.7 gene_biotype:protein_coding transcript_biotype:protein_coding gene_symbol:TMX1 description:thioredoxin related transmembrane protein 1 [Source:HGNC Symbol;Acc:HGNC:15487]	4	802.125	3205.48	12.0473	277.2	3.87	S14(Phospho): 100	Used	Unique	319.4	273.4	201.2	251
High	[K].ksLDSDESEDEEDDYQQk.[R]	N-Term(TMT6plex); K1(TMT6plex); S2(Phospho); K18(TMT6plex)	FALSE	TRUE	ENSP00000222968.4	ENSP00000222968.4	pep chromosome:GRCh38:7:99394673:99408597:-1 gene:ENSG00000106244.13 transcript:ENST00000350498.8 gene_biotype:protein_coding transcript_biotype:protein_coding gene_symbol:PDAP1 description:PDGFA associated protein 1 [Source:HGNC Symbol;Acc:HGNC:14634]	4	732.588	2927.33	0	382.2	3.31	S2(Phospho): 49.87; S5(Phospho): 49.87	Used	Unique	317.7	295.2	412.1	418
High	[R].kPsPAQAAETPALELPLPSVPAPAPL.[-]	N-Term(TMT6plex); K1(TMT6plex); S3(Phospho)	FALSE	TRUE	ENSP00000339495.5	ENSP00000339495.5; ENSP00000489248.2	pep chromosome:GRCh38:9:137255327:137273542:1 gene:ENSG00000188986.7 transcript:ENST00000343053.5 gene_biotype:protein_coding transcript_biotype:protein_coding gene_symbol:NELFB description:negative elongation factor complex member B [Source:HGNC Symbol;Acc:HGNC:24324]; pep chromosome:GRCh38:9:137255366:137272928:1 gene:ENSG00000188986.7 transcript:ENST00000634710.2 gene_biotype:protein_coding tr…	4	775.935	3100.72	5.30951	336.4	2.59	S3(Phospho): 85.95	Used	Unique	331.7	311.8	287.9	337.6
High	[R].gSGGssGDELREDDEPVk.[K]	N-Term(TMT6plex); S5(Phospho); S6(Phospho); K18(TMT6plex)	FALSE	TRUE	ENSP00000483345.1	ENSP00000483702.1; ENSP00000477592.1; ENSP00000483345.1	pep chromosome:GRCh38:19:4472306:4502207:1 gene:ENSG00000167674.15 transcript:ENST00000621835.4 gene_biotype:protein_coding transcript_biotype:protein_coding gene_symbol:HDGFL2 description:HDGF like 2 [Source:HGNC Symbol;Acc:HGNC:14680]; pep chromosome:GRCh38:19:4475349:4502201:1 gene:ENSG00000167674.15 transcript:ENST00000615225.1 gene_biotype:protein_coding transcript_biotype:nonsense_mediated_…	2	1226.54	2452.07	0	122.4	3.99	S5(Phospho): 98.84; S6(Phospho): 98.84	Used	Unique	71.4	65.1	190	135.4
High	[R].mLSsSDAITQEFMDLR.[T]	N-Term(TMT6plex); S4(Phospho)	FALSE	TRUE	ENSP00000455823.1	ENSP00000437059.1; ENSP00000362016.2; ENSP00000499399.1; ENSP00000455274.1; ENSP00000435070.1; ENSP00000362006.3; ENSP00000354573.2; ENSP00000455823.1; ENSP00000499888.1	pep chromosome:GRCh38:1:39268527:39357775:1 gene:ENSG00000127603.27 transcript:ENST00000530262.5 gene_biotype:protein_coding transcript_biotype:protein_coding gene_symbol:MACF1 description:microtubule actin crosslinking factor 1 [Source:HGNC Symbol;Acc:HGNC:13664]; pep chromosome:GRCh38:1:39300314:39486987:1 gene:ENSG00000127603.27 transcript:ENST00000372925.6 gene_biotype:protein_coding transcri…	3	718.335	2152.99	7.19297	45.3	5.77	S5(Phospho): 91.88	Used	Unique	50.7	45	36.8	38.3
High	[K].kSLDsDESEDEEDDYQQk.[R]	N-Term(TMT6plex); K1(TMT6plex); S5(Phospho); K18(TMT6plex)	FALSE	TRUE	ENSP00000222968.4	ENSP00000222968.4	pep chromosome:GRCh38:7:99394673:99408597:-1 gene:ENSG00000106244.13 transcript:ENST00000350498.8 gene_biotype:protein_coding transcript_biotype:protein_coding gene_symbol:PDAP1 description:PDGFA associated protein 1 [Source:HGNC Symbol;Acc:HGNC:14634]	3	976.448	2927.33	0	445.6	5.27	S5(Phospho): 99.97	Used	Unique	373.5	356	444	509.4
High	[K].wDGsEEDEDNSk.[K]	N-Term(TMT6plex); S4(Phospho); K12(TMT6plex)	FALSE	TRUE	ENSP00000289371.5	ENSP00000289371.5; ENSP00000478914.1	pep chromosome:GRCh38:2:99337389:99401326:1 gene:ENSG00000158417.11 transcript:ENST00000289371.11 gene_biotype:protein_coding transcript_biotype:protein_coding gene_symbol:EIF5B description:eukaryotic translation initiation factor 5B [Source:HGNC Symbol;Acc:HGNC:30793]; pep chromosome:GRCh38:2:99337371:99400265:1 gene:ENSG00000158417.11 transcript:ENST00000617677.1 gene_biotype:protein_coding tra…	2	974.914	1948.82	0	798.3	3.61	S4(Phospho): 100	Used	Unique	857	912.6	397.4	847.3
High	[R].qQDLHLEsPQRQPEYsPESPR.[C]	N-Term(TMT6plex); S8(Phospho); S16(Phospho)	FALSE	TRUE	ENSP00000227520.5	ENSP00000227520.5	pep chromosome:GRCh38:11:60842113:60851081:1 gene:ENSG00000110104.13 transcript:ENST00000227520.10 gene_biotype:protein_coding transcript_biotype:protein_coding gene_symbol:CCDC86 description:coiled-coil domain containing 86 [Source:HGNC Symbol;Acc:HGNC:28359]	4	728.331	2910.3	7.59987	192.6	4.26	S8(Phospho): 100; S16(Phospho): 97.75	Used	Unique	261.9	257.1	76.3	129.7
High	[K].eELMSsDLEETAGSTSIPk.[R]	N-Term(TMT6plex); S6(Phospho); K19(TMT6plex)	FALSE	TRUE	ENSP00000370589.3	ENSP00000370589.3	pep chromosome:GRCh38:20:2652632:2658393:1 gene:ENSG00000101361.17 transcript:ENST00000329276.10 gene_biotype:protein_coding transcript_biotype:protein_coding gene_symbol:NOP56 description:NOP56 ribonucleoprotein [Source:HGNC Symbol;Acc:HGNC:15911]	4	641.313	2562.23	11.0137	364.9	3.18	S6(Phospho): 92.93	Used	Unique	467.5	476.9	216.1	211.1
High	[K].hSPTSEPTPPGDALPPVsSPHTHR.[G]	N-Term(TMT6plex); S18(Phospho)	FALSE	TRUE	ENSP00000497389.1	ENSP00000480704.1; ENSP00000497389.1; ENSP00000480201.1; ENSP00000435585.1	pep chromosome:GRCh38:11:721926:727048:1 gene:ENSG00000177106.16 transcript:ENST00000610855.4 gene_biotype:protein_coding transcript_biotype:protein_coding gene_symbol:EPS8L2 description:EPS8 like 2 [Source:HGNC Symbol;Acc:HGNC:21296]; pep chromosome:GRCh38:11:706216:727692:1 gene:ENSG00000177106.16 transcript:ENST00000650127.1 gene_biotype:protein_coding transcript_biotype:protein_coding gene_sy…	4	703.344	2810.35	27.3904	126.5	2.86	S18(Phospho): 89.51	Used	Unique	125.3	108.9	121.6	121.1
High	[R].kTSSDDEsEEDEDDLLQR.[T]	N-Term(TMT6plex); K1(TMT6plex); S8(Phospho)	FALSE	TRUE	ENSP00000225298.7	ENSP00000225298.7	pep chromosome:GRCh38:17:51260546:51297933:1 gene:ENSG00000011260.14 transcript:ENST00000225298.12 gene_biotype:protein_coding transcript_biotype:protein_coding gene_symbol:UTP18 description:UTP18 small subunit processome component [Source:HGNC Symbol;Acc:HGNC:24274]	3	883.734	2649.19	0	345	4.3	S8(Phospho): 100	Used	Unique	446.3	434.9	187.9	229.1
High	[K].sLLFGAMSEMIsPSEk.[G]	N-Term(TMT6plex); S12(Phospho); K16(TMT6plex)	FALSE	TRUE	ENSP00000268138.7	ENSP00000268138.7; ENSP00000453306.1	pep chromosome:GRCh38:15:89575469:89628023:1 gene:ENSG00000140534.14 transcript:ENST00000268138.12 gene_biotype:protein_coding transcript_biotype:protein_coding gene_symbol:TICRR description:TOPBP1 interacting checkpoint and replication regulator [Source:HGNC Symbol;Acc:HGNC:28704]; pep chromosome:GRCh38:15:89575587:89628012:1 gene:ENSG00000140534.14 transcript:ENST00000560985.5 gene_biotype:prot…	3	755.717	2265.14	10.9147	92.7	4.18	S12(Phospho): 100	Used	Unique	145	118.5	22.2	63.3
High	[K].gSSEQAEsDNMDVPPEDDSk.[E]	N-Term(TMT6plex); S8(Phospho); K20(TMT6plex)	FALSE	TRUE	ENSP00000404121.1	ENSP00000468156.1; ENSP00000466991.1; ENSP00000250241.8; ENSP00000468323.1; ENSP00000468134.1; ENSP00000404121.1; ENSP00000384660.2; ENSP00000465515.1; ENSP00000464974.1; ENSP00000465219.1; ENSP00000466396.1; ENSP00000465654.1	pep chromosome:GRCh38:19:10670606:10689846:1 gene:ENSG00000129351.17 transcript:ENST00000590261.5 gene_biotype:protein_coding transcript_biotype:protein_coding gene_symbol:ILF3 description:interleukin enhancer binding factor 3 [Source:HGNC Symbol;Acc:HGNC:6038]; pep chromosome:GRCh38:19:10670512:10681028:1 gene:ENSG00000129351.17 transcript:ENST00000587505.5 gene_biotype:protein_coding transcript…	3	892.387	2675.15	4.27457	203.7	4.42	S8(Phospho): 99.91	Used	Unique	190.3	159.4	226	192.4
High	[R].iQEQEsSGEEDSDLSPEER.[E]	N-Term(TMT6plex); S6(Phospho)	FALSE	TRUE	ENSP00000484580.1	ENSP00000400238.1; ENSP00000490297.1; ENSP00000484580.1	pep chromosome:GRCh38:3:195516925:195543353:-1 gene:ENSG00000184203.8 transcript:ENST00000438848.5 gene_biotype:protein_coding transcript_biotype:protein_coding gene_symbol:PPP1R2 description:protein phosphatase 1 regulatory inhibitor subunit 2 [Source:HGNC Symbol;Acc:HGNC:9288]; pep chromosome:GRCh38:5:156850295:156852528:1 gene:ENSG00000231989.5 transcript:ENST00000522232.3 gene_biotype:protein…	3	825.022	2473.05	22.1445	125.6	2.96	S6(Phospho): 50; S7(Phospho): 50	Used	Unique	150.7	134.5	92.4	95.4
High	[K].gDSIEEILADsEDEEDNEEEER.[S]	N-Term(TMT6plex); S11(Phospho)	FALSE	TRUE	ENSP00000446184.2	ENSP00000414863.1; ENSP00000324315.6; ENSP00000446184.2	pep chromosome:GRCh38:10:97356702:97401370:-1 gene:ENSG00000052749.13 transcript:ENST00000414986.5 gene_biotype:protein_coding transcript_biotype:protein_coding gene_symbol:RRP12 description:ribosomal RNA processing 12 homolog [Source:HGNC Symbol;Acc:HGNC:29100]; pep chromosome:GRCh38:10:97356702:97401283:-1 gene:ENSG00000052749.13 transcript:ENST00000315563.10 gene_biotype:protein_coding transcr…	3	954.391	2861.16	38.6618	280.5	7.1	S11(Phospho): 100	Used	Unique	372.3	328	166.2	189.3
High	[K].mLGEDsDEEEEMDTSER.[K]	N-Term(TMT6plex); M1(Oxidation); S6(Phospho)	FALSE	TRUE	ENSP00000479964.1	ENSP00000483501.1; ENSP00000480182.1; ENSP00000479964.1; ENSP00000404129.1	pep chromosome:GRCh38:2:27663889:27694972:1 gene:ENSG00000163798.13 transcript:ENST00000618046.4 gene_biotype:protein_coding transcript_biotype:protein_coding gene_symbol:SLC4A1AP description:solute carrier family 4 member 1 adaptor protein [Source:HGNC Symbol;Acc:HGNC:13813]; pep chromosome:GRCh38:2:27663915:27677297:1 gene:ENSG00000163798.13 transcript:ENST00000613517.4 gene_biotype:protein_cod…	3	776.298	2326.88	37.6525	143.6	5.12	S6(Phospho): 100	Used	Unique	158.8	141.8	112.3	128.5
High	[R].qLLDsDEEQEEDEGR.[N]	N-Term(TMT6plex); S5(Phospho)	FALSE	TRUE	ENSP00000450607.1	ENSP00000450607.1; ENSP00000229201.4	pep chromosome:GRCh38:12:56416363:56449426:-1 gene:ENSG00000111602.12 transcript:ENST00000553532.6 gene_biotype:protein_coding transcript_biotype:protein_coding gene_symbol:TIMELESS description:timeless circadian regulator [Source:HGNC Symbol;Acc:HGNC:11813]; pep chromosome:GRCh38:12:56417119:56449403:-1 gene:ENSG00000111602.12 transcript:ENST00000229201.4 gene_biotype:protein_coding transcript_b…	2	1050.94	2100.88	0	217.8	3.99	S5(Phospho): 100	Used	Unique	304.8	271.6	64.3	180
High	[R].vVSDADDSDsDAVSDk.[S]	N-Term(TMT6plex); S10(Phospho); K16(TMT6plex)	FALSE	TRUE	ENSP00000295321.4	ENSP00000295321.4	pep chromosome:GRCh38:2:127480812:127526489:-1 gene:ENSG00000163166.15 transcript:ENST00000295321.9 gene_biotype:protein_coding transcript_biotype:protein_coding gene_symbol:IWS1 description:interacts with SUPT6H, CTD assembly factor 1 [Source:HGNC Symbol;Acc:HGNC:25467]	2	1081.99	2162.98	0	302	5.34	S10(Phospho): 99.71	Used	Unique	91.3	95.2	477.4	480.8
High	[R].sPSYTNDSTATFIIDGMHck.[S]	N-Term(TMT6plex); S1(Phospho); C19(Carbamidomethyl); K20(TMT6plex)	FALSE	TRUE	ENSP00000345728.6	ENSP00000343026.5; ENSP00000345728.6	pep chromosome:GRCh38:X:77910656:78050389:1 gene:ENSG00000165240.20 transcript:ENST00000343533.9 gene_biotype:protein_coding transcript_biotype:protein_coding gene_symbol:ATP7A description:ATPase copper transporting alpha [Source:HGNC Symbol;Acc:HGNC:869]; pep chromosome:GRCh38:X:77910693:78050395:1 gene:ENSG00000165240.20 transcript:ENST00000341514.11 gene_biotype:protein_coding transcript_bioty…	3	928.433	2783.28	11.4868	79	5.91	S1(Phospho): 99.51	Used	Unique	69.9	67.5	84.7	75.9
High	[K].gSSEQAEsDNMDVPPEDDSk.[E]	N-Term(TMT6plex); S8(Phospho); K20(TMT6plex)	FALSE	TRUE	ENSP00000404121.1	ENSP00000468156.1; ENSP00000466991.1; ENSP00000250241.8; ENSP00000468323.1; ENSP00000468134.1; ENSP00000404121.1; ENSP00000384660.2; ENSP00000465515.1; ENSP00000464974.1; ENSP00000465219.1; ENSP00000466396.1; ENSP00000465654.1	pep chromosome:GRCh38:19:10670606:10689846:1 gene:ENSG00000129351.17 transcript:ENST00000590261.5 gene_biotype:protein_coding transcript_biotype:protein_coding gene_symbol:ILF3 description:interleukin enhancer binding factor 3 [Source:HGNC Symbol;Acc:HGNC:6038]; pep chromosome:GRCh38:19:10670512:10681028:1 gene:ENSG00000129351.17 transcript:ENST00000587505.5 gene_biotype:protein_coding transcript…	3	892.385	2675.14	0	199.6	4.03	S8(Phospho): 99.9	Used	Unique	193.9	182.1	197.5	178.9
High	[R].lESLYsDEEDESAVGADk.[I]	N-Term(TMT6plex); S6(Phospho); K18(TMT6plex)	FALSE	TRUE	ENSP00000395983.2	ENSP00000318557.3; ENSP00000461403.1; ENSP00000458902.1; ENSP00000395983.2; ENSP00000445962.2; ENSP00000438334.2	pep chromosome:GRCh38:16:67943474:67968637:-1 gene:ENSG00000124067.17 transcript:ENST00000316341.8 gene_biotype:protein_coding transcript_biotype:protein_coding gene_symbol:SLC12A4 description:solute carrier family 12 member 4 [Source:HGNC Symbol;Acc:HGNC:10913]; pep chromosome:GRCh38:16:67944414:67968584:-1 gene:ENSG00000124067.17 transcript:ENST00000572037.5 gene_biotype:protein_coding transcri…	3	832.388	2495.15	0	138.5	4.2	Y5(Phospho): 48.43; S6(Phospho): 48.43	Used	Unique	141.1	142.4	115.9	122.7
High	[K].ekLQEEGGGsDEEETGsPSEDGMQSAR.[T]	N-Term(TMT6plex); K2(TMT6plex); S10(Phospho); S17(Phospho)	FALSE	TRUE	ENSP00000387365.3	ENSP00000448227.1; ENSP00000387365.3	pep chromosome:GRCh38:12:107685802:107697578:1 gene:ENSG00000136045.12 transcript:ENST00000552760.5 gene_biotype:protein_coding transcript_biotype:nonsense_mediated_decay gene_symbol:PWP1 description:PWP1 homolog, endonuclein [Source:HGNC Symbol;Acc:HGNC:17015]; pep chromosome:GRCh38:12:107685799:107713162:1 gene:ENSG00000136045.12 transcript:ENST00000412830.8 gene_biotype:protein_coding transcri…	3	1153.15	3457.44	0	101.6	5.48	S10(Phospho): 100; S17(Phospho): 91.03	Used	Unique	122.9	128.7	50.2	80.9
High	[K].ekLQEEGGGsDEEETGsPSEDGMQSAR.[T]	N-Term(TMT6plex); K2(TMT6plex); S10(Phospho); S17(Phospho)	FALSE	TRUE	ENSP00000387365.3	ENSP00000448227.1; ENSP00000387365.3	pep chromosome:GRCh38:12:107685802:107697578:1 gene:ENSG00000136045.12 transcript:ENST00000552760.5 gene_biotype:protein_coding transcript_biotype:nonsense_mediated_decay gene_symbol:PWP1 description:PWP1 homolog, endonuclein [Source:HGNC Symbol;Acc:HGNC:17015]; pep chromosome:GRCh38:12:107685799:107713162:1 gene:ENSG00000136045.12 transcript:ENST00000412830.8 gene_biotype:protein_coding transcri…	4	865.115	3457.44	4.55675	238.2	2.92	S10(Phospho): 100; S17(Phospho): 99.96	Used	Unique	285.5	254.1	146.7	211.7
High	[K].ekEPAEGNESSEAPsPVNAMNSFV.[-]	N-Term(TMT6plex); K2(TMT6plex); S15(Phospho)	FALSE	TRUE	ENSP00000368314.3	ENSP00000407858.3; ENSP00000368310.4; ENSP00000368308.5; ENSP00000325269.6; ENSP00000368314.3	pep chromosome:GRCh38:7:108147626:108456397:-1 gene:ENSG00000091129.20 transcript:ENST00000413765.6 gene_biotype:protein_coding transcript_biotype:protein_coding gene_symbol:NRCAM description:neuronal cell adhesion molecule [Source:HGNC Symbol;Acc:HGNC:7994]; pep chromosome:GRCh38:7:108148117:108456321:-1 gene:ENSG00000091129.20 transcript:ENST00000379024.8 gene_biotype:protein_coding transcript_…	3	1020.14	3058.42	0	221.9	5.1	S15(Phospho): 100	Used	Unique	232	214.2	161	230.3
High	[R].iAcDEEFsDsEDEGEGGRR.[N]	N-Term(TMT6plex); C3(Carbamidomethyl); S8(Phospho); S10(Phospho)	FALSE	TRUE	ENSP00000430432.1	ENSP00000430432.1; ENSP00000357621.2	pep chromosome:GRCh38:6:113933028:113971148:-1 gene:ENSG00000196591.12 transcript:ENST00000519065.6 gene_biotype:protein_coding transcript_biotype:protein_coding gene_symbol:HDAC2 description:histone deacetylase 2 [Source:HGNC Symbol;Acc:HGNC:4853]; pep chromosome:GRCh38:6:113940718:113971157:-1 gene:ENSG00000196591.12 transcript:ENST00000368632.6 gene_biotype:protein_coding transcript_biotype:pr…	3	849.658	2546.96	0	336.2	4.03	S8(Phospho): 100; S10(Phospho): 100	Used	Unique	390.1	363.3	214	300.2
High	[K].tSSVSNPQDSVGsPcSR.[V]	N-Term(TMT6plex); S13(Phospho); C15(Carbamidomethyl)	FALSE	TRUE	ENSP00000489840.1	ENSP00000391283.2; ENSP00000443887.1; ENSP00000443745.1; ENSP00000228307.7; ENSP00000489977.1; ENSP00000267257.7; ENSP00000489840.1	pep chromosome:GRCh38:12:120210447:120265771:-1 gene:ENSG00000089159.16 transcript:ENST00000424649.6 gene_biotype:protein_coding transcript_biotype:protein_coding gene_symbol:PXN description:paxillin [Source:HGNC Symbol;Acc:HGNC:9718]; pep chromosome:GRCh38:12:120210448:120226844:-1 gene:ENSG00000089159.16 transcript:ENST00000536957.5 gene_biotype:protein_coding transcript_biotype:protein_coding …	2	1037.46	2073.92	0	109.8	4.75	S16(Phospho): 91.33	Used	Unique	147.1	118.1	65.7	82.5
High	[K].gGPEGVAAQAVASAASAGPADAEMEEIFDDAsPGk.[Q]	N-Term(TMT6plex); S32(Phospho); K35(TMT6plex)	FALSE	TRUE	ENSP00000283131.3	ENSP00000283131.3	pep chromosome:GRCh38:4:143513702:143557486:1 gene:ENSG00000153147.6 transcript:ENST00000283131.4 gene_biotype:protein_coding transcript_biotype:protein_coding gene_symbol:SMARCA5 description:SWI/SNF related, matrix associated, actin dependent regulator of chromatin, subfamily a, member 5 [Source:HGNC Symbol;Acc:HGNC:11101]	4	953.701	3811.78	0	98.6	3.26	S32(Phospho): 100	Used	Unique	130.1	111.4	50.2	79.8
High	[K].gSsPGIQDTLEAEDGAFETDEAPEDR.[I]	N-Term(TMT6plex); S3(Phospho)	FALSE	TRUE	ENSP00000308179.4	ENSP00000308179.4	pep chromosome:GRCh38:1:117929739:117966543:1 gene:ENSG00000065183.16 transcript:ENST00000349139.6 gene_biotype:protein_coding transcript_biotype:protein_coding gene_symbol:WDR3 description:WD repeat domain 3 [Source:HGNC Symbol;Acc:HGNC:12755]	3	1015.77	3045.31	0	16.4	5.9	S3(Phospho): 99.23	Used	Unique	19.9	14.7	12.1	15.1
High	[R].rFsDsEGEETVPEPR.[L]	N-Term(TMT6plex); S3(Phospho); S5(Phospho)	FALSE	TRUE	ENSP00000490709.1	ENSP00000456122.1; ENSP00000486616.1; ENSP00000490670.1; ENSP00000347660.7; ENSP00000458015.1; ENSP00000456117.1; ENSP00000456693.1; ENSP00000454680.1; ENSP00000350457.7; ENSP00000490932.1; ENSP00000455365.1; ENSP00000455603.2; ENSP00000490394.1; ENSP00000353116.3; ENSP00000456013.2; ENSP00000486178.1; ENSP00000490363.1; ENSP00000455342.1; ENSP00000490709.1; ENSP00000489952.1; ENSP00000490880.1	pep chromosome:GRCh38:16:28484017:28492063:-1 gene:ENSG00000188603.19 transcript:ENST00000565688.5 gene_biotype:protein_coding transcript_biotype:protein_coding gene_symbol:CLN3 description:CLN3 lysosomal/endosomal transmembrane protein, battenin [Source:HGNC Symbol;Acc:HGNC:2074]; pep chromosome:GRCh38:16:28477279:28492082:-1 gene:ENSG00000188603.19 transcript:ENST00000631023.2 gene_biotype:prot…	3	708.638	2123.9	21.9408	117.6	3.22	S3(Phospho): 100; S5(Phospho): 100	Used	Unique	125.4	123.8	79.9	114.6
High	[R].aEsPESSAIESTQSTPQk.[G]	N-Term(TMT6plex); S3(Phospho); K18(TMT6plex)	FALSE	TRUE	ENSP00000313851.10	ENSP00000401619.1; ENSP00000313851.10	pep chromosome:GRCh38:13:32586548:32775908:1 gene:ENSG00000083642.19 transcript:ENST00000450460.5 gene_biotype:protein_coding transcript_biotype:nonsense_mediated_decay gene_symbol:PDS5B description:PDS5 cohesin associated factor B [Source:HGNC Symbol;Acc:HGNC:20418]; pep chromosome:GRCh38:13:32586452:32778019:1 gene:ENSG00000083642.19 transcript:ENST00000315596.15 gene_biotype:protein_coding tra…	3	805.731	2415.18	4.58974	154.9	5.22	S3(Phospho): 99.21	Used	Unique	154.9	155.6	143.1	130
High	[R].dEPPPASQSTSQDcSQALkQsP.[-]	N-Term(TMT6plex); C14(Carbamidomethyl); K19(TMT6plex); S21(Phospho)	FALSE	TRUE	ENSP00000340900.5	ENSP00000340900.5; ENSP00000345866.7	pep chromosome:GRCh38:1:222618097:222668007:1 gene:ENSG00000154305.18 transcript:ENST00000344922.10 gene_biotype:protein_coding transcript_biotype:protein_coding gene_symbol:MIA3 description:MIA SH3 domain ER export factor 3 [Source:HGNC Symbol;Acc:HGNC:24008]; pep chromosome:GRCh38:1:222644303:222665823:1 gene:ENSG00000154305.18 transcript:ENST00000340535.11 gene_biotype:protein_coding transcrip…	3	966.122	2896.35	0	169.6	3.5	S21(Phospho): 100	Used	Unique	222.8	224.9	77	113.4
High	[K].kEPDDSRDEDEDEDEssEEDsEDEEPPPk.[R]	N-Term(TMT6plex); K1(TMT6plex); S16(Phospho); S17(Phospho); S21(Phospho); K29(TMT6plex)	FALSE	TRUE	ENSP00000312625.5	ENSP00000364142.2; ENSP00000312625.5	pep chromosome:GRCh38:1:20742682:20775005:-1 gene:ENSG00000127483.18 transcript:ENST00000375003.6 gene_biotype:protein_coding transcript_biotype:protein_coding gene_symbol:HP1BP3 description:heterochromatin protein 1 binding protein 3 [Source:HGNC Symbol;Acc:HGNC:24973]; pep chromosome:GRCh38:1:20742679:20786652:-1 gene:ENSG00000127483.18 transcript:ENST00000312239.10 gene_biotype:protein_coding …	4	1077.18	4305.69	0	128.7	4.67	S16(Phospho): 98.03; S17(Phospho): 98.03; S21(Phospho): 100	Used	Unique	99.5	97.3	183.3	104.4
High	[K].ysPPAISPLVSEk.[Q]	N-Term(TMT6plex); S2(Phospho); K13(TMT6plex)	FALSE	TRUE	ENSP00000457411.1	ENSP00000457411.1; ENSP00000219473.7	pep chromosome:GRCh38:16:84700004:84779194:1 gene:ENSG00000103194.15 transcript:ENST00000570191.5 gene_biotype:protein_coding transcript_biotype:protein_coding gene_symbol:USP10 description:ubiquitin specific peptidase 10 [Source:HGNC Symbol;Acc:HGNC:12608]; pep chromosome:GRCh38:16:84699978:84779581:1 gene:ENSG00000103194.15 transcript:ENST00000219473.11 gene_biotype:protein_coding transcript_bi…	3	642.685	1926.04	45.8139	380	3.55	S2(Phospho): 95.27	Used	Unique	468.9	385.8	216	363
High	[R].vAGEAAETDsEPEPEPEPTAAPR.[D]	N-Term(TMT6plex); S10(Phospho)	FALSE	TRUE	ENSP00000393840.1	ENSP00000393840.1	pep chromosome:GRCh38:19:45178745:45181801:1 gene:ENSG00000189114.7 transcript:ENST00000433642.2 gene_biotype:protein_coding transcript_biotype:protein_coding gene_symbol:BLOC1S3 description:biogenesis of lysosomal organelles complex 1 subunit 3 [Source:HGNC Symbol;Acc:HGNC:20914]	2	1330.11	2659.21	0	10.6	5.19	S10(Phospho): 90.29	Used	Unique	10.4	5.4	11.2	13.1
High	[R].asTFcGTPDYIAPEILQGLk.[Y]	N-Term(TMT6plex); S2(Phospho); C5(Carbamidomethyl); K20(TMT6plex)	FALSE	TRUE	ENSP00000331602.3	ENSP00000331602.3	pep chromosome:GRCh38:3:53161209:53192717:1 gene:ENSG00000163932.15 transcript:ENST00000330452.8 gene_biotype:protein_coding transcript_biotype:protein_coding gene_symbol:PRKCD description:protein kinase C delta [Source:HGNC Symbol;Acc:HGNC:9399]	3	907.135	2719.39	11.2047	162.2	4.67	S2(Phospho): 93.02	Used	Unique	101.4	102.7	256.1	150.9
High	[R].tDscsSAQAQYDTPk.[A]	N-Term(TMT6plex); S3(Phospho); C4(Carbamidomethyl); S5(Phospho); K15(TMT6plex)	FALSE	TRUE	ENSP00000321646.9	ENSP00000321573.6; ENSP00000321646.9	pep chromosome:GRCh38:3:98795941:98901695:-1 gene:ENSG00000057019.16 transcript:ENST00000326840.11 gene_biotype:protein_coding transcript_biotype:protein_coding gene_symbol:DCBLD2 description:discoidin, CUB and LCCL domain containing 2 [Source:HGNC Symbol;Acc:HGNC:24627]; pep chromosome:GRCh38:3:98797783:98901326:-1 gene:ENSG00000057019.16 transcript:ENST00000326857.9 gene_biotype:protein_coding …	3	759.657	2276.96	8.07796	169.9	2.92	T1(Phospho): 48.73; S3(Phospho): 94.42; S6(Phospho): 51.27	Used	Unique	197	143.2	152.1	148.2
High	[R].dLEPGEVPSDsDEDGEHk.[S]	N-Term(TMT6plex); S11(Phospho); K18(TMT6plex)	FALSE	TRUE	ENSP00000364912.3	ENSP00000364912.3	pep chromosome:GRCh38:1:15847707:15940456:1 gene:ENSG00000065526.11 transcript:ENST00000375759.8 gene_biotype:protein_coding transcript_biotype:protein_coding gene_symbol:SPEN description:spen family transcriptional repressor [Source:HGNC Symbol;Acc:HGNC:17575]	3	831.708	2493.11	32.554	227	3.92	S11(Phospho): 99.95	Used	Unique	281.3	259.8	149.6	164
High	[K].tGVTSTsDsEEEGDDQEGEk.[K]	N-Term(TMT6plex); S7(Phospho); S9(Phospho); K20(TMT6plex)	FALSE	TRUE	ENSP00000370114.4	ENSP00000370091.1; ENSP00000380653.2; ENSP00000370114.4	pep chromosome:GRCh38:9:15470636:15510991:-1 gene:ENSG00000164985.15 transcript:ENST00000380715.5 gene_biotype:protein_coding transcript_biotype:protein_coding gene_symbol:PSIP1 description:PC4 and SFRS1 interacting protein 1 [Source:HGNC Symbol;Acc:HGNC:9527]; pep chromosome:GRCh38:9:15470646:15510289:-1 gene:ENSG00000164985.15 transcript:ENST00000397519.6 gene_biotype:protein_coding transcript_…	3	906.705	2718.1	41.3691	113.3	4.62	T6(Phospho): 49.84; S7(Phospho): 49.84; S9(Phospho): 99.97	Used	Unique	97.4	97.1	113.1	120.1
High	[K].qSQIQNQQGEDSGsDPEDTY.[-]	N-Term(TMT6plex); S14(Phospho)	FALSE	TRUE	ENSP00000263274.6	ENSP00000442841.1; ENSP00000441531.1; ENSP00000263274.6	pep chromosome:GRCh38:19:48115450:48170344:-1 gene:ENSG00000105486.14 transcript:ENST00000427526.6 gene_biotype:protein_coding transcript_biotype:protein_coding gene_symbol:LIG1 description:DNA ligase 1 [Source:HGNC Symbol;Acc:HGNC:6598]; pep chromosome:GRCh38:19:48115446:48170603:-1 gene:ENSG00000105486.14 transcript:ENST00000536218.5 gene_biotype:protein_coding transcript_biotype:protein_coding…	3	845.684	2535.04	0	154.5	4.06	S12(Phospho): 50; S14(Phospho): 50	Used	Unique	160.3	144.1	127.1	151.5
High	[R].dSAIPVEsDTDDEGAPR.[I]	N-Term(TMT6plex); S8(Phospho)	FALSE	TRUE	ENSP00000417559.1	ENSP00000419004.1; ENSP00000417559.1	pep chromosome:GRCh38:3:161221559:161252004:1 gene:ENSG00000169251.12 transcript:ENST00000460469.1 gene_biotype:protein_coding transcript_biotype:protein_coding gene_symbol:NMD3 description:NMD3 ribosome export adaptor [Source:HGNC Symbol;Acc:HGNC:24250]; pep chromosome:GRCh38:3:161221308:161253532:1 gene:ENSG00000169251.12 transcript:ENST00000472947.5 gene_biotype:protein_coding transcript_bioty…	2	1041.96	2082.91	28.6151	258.6	3.26	S8(Phospho): 99.06	Used	Unique	323.4	295.6	147.1	208.1
High	[R].vAGEAAETDsEPEPEPEPTAAPR.[D]	N-Term(TMT6plex); S10(Phospho)	FALSE	TRUE	ENSP00000393840.1	ENSP00000393840.1	pep chromosome:GRCh38:19:45178745:45181801:1 gene:ENSG00000189114.7 transcript:ENST00000433642.2 gene_biotype:protein_coding transcript_biotype:protein_coding gene_symbol:BLOC1S3 description:biogenesis of lysosomal organelles complex 1 subunit 3 [Source:HGNC Symbol;Acc:HGNC:20914]	3	887.072	2659.2	0	61.9	5.28	S10(Phospho): 99.31	Used	Unique	54.3	57.7	64.3	57
High	[K].iPcEsPPLEVVDTTASTk.[R]	N-Term(TMT6plex); C3(Carbamidomethyl); S5(Phospho); K18(TMT6plex)	FALSE	TRUE	ENSP00000357643.3	ENSP00000357643.3; ENSP00000357642.3	pep chromosome:GRCh38:10:128096659:128126423:-1 gene:ENSG00000148773.14 transcript:ENST00000368654.8 gene_biotype:protein_coding transcript_biotype:protein_coding gene_symbol:MKI67 description:marker of proliferation Ki-67 [Source:HGNC Symbol;Acc:HGNC:7107]; pep chromosome:GRCh38:10:128096659:128126204:-1 gene:ENSG00000148773.14 transcript:ENST00000368653.7 gene_biotype:protein_coding transcript_…	3	828.09	2482.25	0	50.9	4.15	S5(Phospho): 100	Used	Unique	65.2	59.7	27	39.9
High	[K].eGGGDSSASSPTEEEQEQGEIGAcsDEGTAQEGk.[A]	N-Term(TMT6plex); C24(Carbamidomethyl); S25(Phospho); K34(TMT6plex)	FALSE	TRUE	ENSP00000362638.4	ENSP00000362638.4	pep chromosome:GRCh38:1:32333839:32336233:-1 gene:ENSG00000175130.7 transcript:ENST00000329421.8 gene_biotype:protein_coding transcript_biotype:protein_coding gene_symbol:MARCKSL1 description:MARCKS like 1 [Source:HGNC Symbol;Acc:HGNC:7142]	4	988.672	3951.66	0	113.4	5.48	S25(Phospho): 98.37	Used	Unique	94.2	91.6	121.2	121
[truncated: 11,201 more rows]
