# Supplementary material for: SARS-CoV-2 vaccine ChAdOx1 nCoV-19 infection of human cell lines reveals low levels of viral backbone gene transcription alongside very high levels of SARS-CoV-2 S glycoprotein gene transcription
Source: Genome Med. 2021 Mar 15;13:43. doi: 10.1186/s13073-021-00859-1 (PMC7958140; doi:10.1186/s13073-021-00859-1)
Supplement: Supplementary file 13 — Additional file 13: Table S10. MRC5 Peptide Spectral Matches. List of all peptide spectral matches (PSMs) identified in MRC5 cells or MRC5 cells infected for various times with ChAdOx1 nCoV-19. [file 13073_2021_859_MOESM13_ESM.xlsx]

## Sheet: Legend
Table S10 MRC5 Chadox1 Total PSMs identified
Table of Peptide Spectral Matches and abundance in MRC5 cells infected with ChAdOx1 nCoV-19 as provided by Proteome Dscoverer

## Sheet: PSMs
Checked	Confidence	Identifying Node	PSM Ambiguity	Annotated Sequence	Modifications	Contaminant	Human+Chadox	# Protein Groups	# Proteins	Master Protein Accessions	Protein Accessions	# Missed Cleavages	Charge	DeltaScore	DeltaCn	Rank	Search Engine Rank	m/z [Da]	MH+ [Da]	DeltaM [ppm]	Deltam/z [Da]	Activation Type	MS Order	Isolation Interference [%]	Average Reporter S/N	Ion Inject Time [ms]	RT [min]	First Scan	Spectrum File	Ions Matched	XCorr	Percolator q-Value	Percolator PEP	Reporter Quan Result ID	Peptide Quan Usage	Quan Info	127N	128C	129C	130C
FALSE	High	Sequest HT (A2)	Unambiguous	[K].rPTELLSNPQFIVDGATR.[T]	N-Term(TMT6plex)	FALSE	TRUE	1	9	ENSP00000431984.1	ENSP00000435092.1; ENSP00000431172.1; ENSP00000431528.1; ENSP00000436002.1; ENSP00000431793.1; ENSP00000435198.1; ENSP00000431984.1; ENSP00000435847.1; ENSP00000432512.1	0	3	0.6158	0	1	1	748.415	2243.23	-1.86	-0.00139	CID (Collision Induced Dissociation)	MS2	18.6506	67.6	21.697	93.3937	41118	190620_Total_Fraction_15.raw	0/0	5.31	0	6.098e-06	621955	Used	Unique	64.8	63.2	71.2	60.4
FALSE	High	Sequest HT (A2)	Unambiguous	[K].vGLNFSPGQSFPASQAHLR.[V]	N-Term(TMT6plex)	TRUE	FALSE	1	1	ENSEMBL:ENSBTAP00000024146	ENSEMBL:ENSBTAP00000024146	0	3	0.6343	0	1	1	748.069	2242.19	0.36	0.00027	CID (Collision Induced Dissociation)	MS2	39.2487	68.9	11.632	89.4298	40954	190620_Total_Fraction_11.raw	0/0	4.02	0	9.095e-06	505973	Used	Unique	48.4	85.2	75.3	54.5
FALSE	High	Sequest HT (A2)	Unambiguous	[K].vGGHAAEYGAEALER.[M]	N-Term(TMT6plex)	TRUE	FALSE	1	1	P01966	P01966	0	3	0.2791	0	1	1	586.971	1758.9	0.29	0.00017	CID (Collision Induced Dissociation)	MS2	4.62087	136	2.938	60.3302	23910	190620_Total_Fraction_9.raw	0/0	4.73	0	1.603e-05	841398	Used	Unique	149.5	158.6	113.5	101.6
FALSE	High	Sequest HT (A2)	Unambiguous	[K].eSLVSFAMQHVR.[S]	N-Term(TMT6plex)	FALSE	TRUE	1	6	ENSP00000264065.6	ENSP00000441560.1; ENSP00000499038.1; ENSP00000479930.1; ENSP00000400096.1; ENSP00000264065.6; ENSP00000389483.1	0	3	0.6149	0	1	1	544.963	1632.87	0.06	3e-05	CID (Collision Induced Dissociation)	MS2	0	117.1	70	97.3973	43923	190620_Total_Fraction_3.raw	0/0	4.44	0	2.424e-05	677173	Used	Unique	105.7	104.7	152.1	86
FALSE	High	Sequest HT (A2)	Unambiguous	[R].sYDVPPPPMEPDHPFYSNISk.[D]	N-Term(TMT6plex); K21(TMT6plex)	FALSE	TRUE	1	2	ENSP00000359991.4	ENSP00000412189.1; ENSP00000359991.4	0	3	0.7535	0	1	1	959.15	2875.44	-0.5	-0.00048	CID (Collision Induced Dissociation)	MS2	0	120.9	5.342	97.4258	43936	190620_Total_Fraction_3.raw	0/0	5.76	0	4.466e-06	677179	Used	Unique	112.2	108.8	147.8	94.8
FALSE	High	Sequest HT (A2)	Unambiguous	[K].dHFGLEGDEESTMLEDSVSPk.[K]	N-Term(TMT6plex); K21(TMT6plex)	FALSE	TRUE	1	1	ENSP00000316029.9	ENSP00000316029.9	0	3	0.7322	0	1	1	927.45	2780.34	0.85	0.00079	CID (Collision Induced Dissociation)	MS2	0	92.8	25.696	97.4403	43945	190620_Total_Fraction_3.raw	0/0	4.22	0	8.861e-06	677185	Used	Unique	88.9	85.4	107.7	74
FALSE	High	Sequest HT (A2)	Unambiguous	[K].qLEAIDQLHLEYAk.[R]	N-Term(TMT6plex); K14(TMT6plex)	FALSE	TRUE	1	3	ENSP00000252699.2	ENSP00000411187.3; ENSP00000488962.1; ENSP00000252699.2	0	3	0.5812	0	1	1	710.406	2129.2	0.88	0.00062	CID (Collision Induced Dissociation)	MS2	0	237.9	3.79	97.5028	43985	190620_Total_Fraction_3.raw	0/0	4.8	0	2.057e-05	677202	Used	Unique	224.5	235.8	241.3	212.2
FALSE	High	Sequest HT (A2)	Unambiguous	[K].aYHEQLSVAEITNAcFEPANQmVk.[C]	N-Term(TMT6plex); C15(Carbamidomethyl); M22(Oxidation); K24(TMT6plex)	FALSE	TRUE	2	9	ENSP00000439020.2; ENSP00000248437.4	ENSP00000382982.3; ENSP00000318197.7; ENSP00000482878.1; ENSP00000439020.2; ENSP00000396212.1; ENSP00000375938.2; ENSP00000336799.5; ENSP00000446637.1; ENSP00000248437.4	0	4	0.4048	0	1	1	806.907	3224.61	-1.46	-0.00118	CID (Collision Induced Dissociation)	MS2	0	38.3	59.667	97.5212	43997	190620_Total_Fraction_3.raw	0/0	3.73	0	2.269e-05	677211	Used	Not Unique	34.1	40.6	36.5	35.9
FALSE	High	Sequest HT (A2)	Unambiguous	[R].mAkPEEVLVVENDQGEVVR.[E]	N-Term(TMT6plex); K3(TMT6plex)	FALSE	TRUE	1	1	ENSP00000384863.2	ENSP00000384863.2	0	3	0.5911	0	1	1	867.143	2599.42	-0.52	-0.00045	CID (Collision Induced Dissociation)	MS2	0	240.5	2.201	89.2917	40870	190620_Total_Fraction_11.raw	0/0	5.16	0	6.887e-06	505936	Used	Unique	229	224.5	255.5	214.6
FALSE	High	Sequest HT (A2)	Unambiguous	[R].sLQDTAELLSLENHPAk.[Q]	N-Term(TMT6plex); K17(TMT6plex)	FALSE	TRUE	2	9	ENSP00000435070.1; ENSP00000362006.3	ENSP00000437059.1; ENSP00000499399.1; ENSP00000455274.1; ENSP00000435070.1; ENSP00000362006.3; ENSP00000354573.2; ENSP00000435078.1; ENSP00000455823.1; ENSP00000499888.1	0	3	0.4663	0	1	1	775.434	2324.29	0.64	0.0005	CID (Collision Induced Dissociation)	MS2	62.3682	142.9	8.635	97.6719	44086	190620_Total_Fraction_3.raw	0/0	3.56	0	2.582e-05	677251	Not Used	Excluded by Method	140.4	124	165.2	119
FALSE	High	Sequest HT (A2)	Unambiguous	[R].eLMLHAADVEALQAAk.[E]	N-Term(TMT6plex); K16(TMT6plex)	FALSE	TRUE	1	1	ENSP00000356448.3	ENSP00000356448.3	0	3	0.6768	0	1	1	723.41	2168.22	0.03	2e-05	CID (Collision Induced Dissociation)	MS2	8.3605	89.5	5.943	97.7134	44110	190620_Total_Fraction_3.raw	0/0	3.62	0	1.114e-05	677262	Used	Unique	79	105.4	89.2	69.5
FALSE	High	Sequest HT (A2)	Unambiguous	[K].aYHEQLTVAEITNAcFEPANQmVk.[C]	N-Term(TMT6plex); C15(Carbamidomethyl); M22(Oxidation); K24(TMT6plex)	FALSE	TRUE	1	3	ENSP00000443475.1	ENSP00000443475.1; ENSP00000492176.1; ENSP00000301072.6	0	3	0.6782	0	1	1	1080.22	3238.63	1.27	0.00137	CID (Collision Induced Dissociation)	MS2	100	72.1	52.396	97.369	43907	190620_Total_Fraction_3.raw	0/0	6.96	0	2.172e-07	677166	Not Used	Excluded by Method	64	93.1	61.2	58.2
FALSE	High	Sequest HT (A2)	Unambiguous	[R].aAVPSGASTGIYEALELR.[D]	N-Term(TMT6plex)	FALSE	TRUE	3	19	ENSP00000431087.1; ENSP00000438873.1; ENSP00000234590.4	ENSP00000431087.1; ENSP00000466406.1; ENSP00000430636.1; ENSP00000438062.1; ENSP00000428502.1; ENSP00000467444.1; ENSP00000441490.1; ENSP00000430055.1; ENSP00000495568.1; ENSP00000438873.1; ENSP00000495530.1; ENSP00000494470.1; ENSP00000496562.1; ENSP00000468392.2; ENSP00000428811.1; ENSP00000495946.1; ENSP00000234590.4; ENSP00000465697.1; ENSP00000445788.1	0	2	0.7299	0	1	1	1017.56	2034.11	-0.73	-0.00075	CID (Collision Induced Dissociation)	MS2	0	111.2	47.199	104.733	48641	190620_Total_Fraction_9.raw	0/0	5.22	0	1.834e-06	852741	Used	Not Unique	52.6	48.9	58.4	52.7
FALSE	High	Sequest HT (A2)	Unambiguous	[K].hPSAVTAcNLDLENLITDSNR.[S]	N-Term(TMT6plex); C8(Carbamidomethyl)	FALSE	TRUE	1	2	ENSP00000402346.2	ENSP00000331218.8; ENSP00000402346.2	0	3	0.682	0	1	1	857.102	2569.29	1.49	0.00127	CID (Collision Induced Dissociation)	MS2	39.0456	71.9	44.977	97.74	44126	190620_Total_Fraction_3.raw	0/0	5	0	1.66e-06	677272	Used	Unique	65	68.8	77.2	64.8
FALSE	High	Sequest HT (A2)	Unambiguous	[K].gSTAAQMSQALcLYk.[D]	N-Term(TMT6plex); C12(Carbamidomethyl); K15(TMT6plex)	FALSE	TRUE	1	5	ENSP00000331368.3	ENSP00000393456.1; ENSP00000414580.1; ENSP00000331368.3; ENSP00000489949.1; ENSP00000381075.3	0	3	0.3087	0	1	1	696.372	2087.1	-0.18	-0.00013	CID (Collision Induced Dissociation)	MS2	47.5388	578.4	6.206	97.79	44155	190620_Total_Fraction_3.raw	0/0	3.92	0	1.413e-05	677285	Used	Unique	535.7	576.6	633.7	473
FALSE	High	Sequest HT (A2)	Unambiguous	[R].vSSGYVPPPVATPFSSk.[S]	N-Term(TMT6plex); K17(TMT6plex)	FALSE	TRUE	1	3	ENSP00000324422.5	ENSP00000494648.1; ENSP00000324422.5; ENSP00000495629.1	0	3	0.6042	0	1	1	726.745	2178.22	0.04	3e-05	CID (Collision Induced Dissociation)	MS2	9.09002	368.7	5.248	97.815	44170	190620_Total_Fraction_3.raw	0/0	3.36	0	2.238e-05	677291	Used	Unique	357	336	409.4	313
FALSE	High	Sequest HT (A2)	Unambiguous	[K].gQIIGNFQAFDEDTGLPAHAR.[Y]	N-Term(TMT6plex)	FALSE	TRUE	1	1	ENSP00000261590.8	ENSP00000261590.8	0	3	0.7577	0	1	1	829.425	2486.26	-0.64	-0.00053	CID (Collision Induced Dissociation)	MS2	0	57.8	13.236	97.8183	44172	190620_Total_Fraction_3.raw	0/0	6.48	0	6.11e-07	677293	Used	Unique	57.1	56.3	62.9	45.5
FALSE	High	Sequest HT (A2)	Unambiguous	[K].iQIASESSGIPERPcVLTGTPESIEQAk.[R]	N-Term(TMT6plex); C15(Carbamidomethyl); K28(TMT6plex)	FALSE	TRUE	1	1	ENSP00000318177.9	ENSP00000318177.9	0	3	0.6989	0	1	1	1152.62	3455.85	0.48	0.00055	CID (Collision Induced Dissociation)	MS2	0	127.8	70	97.8324	44181	190620_Total_Fraction_3.raw	0/0	5.48	0	2.426e-06	677297	Used	Unique	115.6	125.2	145.6	103.6
FALSE	High	Sequest HT (A2)	Unambiguous	[R].fQmPDQGmTSADDFFQGTk.[A]	N-Term(TMT6plex); M3(Oxidation); M8(Oxidation); K19(TMT6plex)	FALSE	TRUE	1	4	ENSP00000427985.2	ENSP00000427954.1; ENSP00000309539.5; ENSP00000431117.1; ENSP00000427985.2	0	3	0.6532	0	1	1	881.083	2641.24	1.35	0.00119	CID (Collision Induced Dissociation)	MS2	0	87.3	23.495	97.9191	44228	190620_Total_Fraction_3.raw	0/0	5.19	0	7.762e-06	677321	Used	Unique	75.1	72.7	102.6	84.3
FALSE	High	Sequest HT (A2)	Unambiguous	[K].hLVGVDSLIGPETQIGEk.[S]	N-Term(TMT6plex); K18(TMT6plex)	FALSE	TRUE	1	4	ENSP00000353575.2	ENSP00000483996.1; ENSP00000353575.2; ENSP00000361257.3; ENSP00000396985.1	0	3	0.6792	0	1	1	784.117	2350.34	-0.91	-0.00071	CID (Collision Induced Dissociation)	MS2	39.7852	131.6	19.635	97.95	44247	190620_Total_Fraction_3.raw	0/0	5.05	0	1.278e-06	677329	Used	Unique	119.9	121.6	162	101.1
FALSE	High	Sequest HT (A2)	Unambiguous	[R].eAVcIVLSDDTcSDEkIR.[M]	N-Term(TMT6plex); C4(Carbamidomethyl); C12(Carbamidomethyl); K16(TMT6plex)	FALSE	TRUE	1	3	ENSP00000351777.6	ENSP00000351777.6; ENSP00000399456.1; ENSP00000392088.1	1	3	0.576	0	1	1	856.772	2568.3	-0.83	-0.00071	CID (Collision Induced Dissociation)	MS2	0	61	9.484	89.0926	40743	190620_Total_Fraction_11.raw	0/0	5.33	0	2.579e-05	505878	Used	Unique	57	57.7	61.7	58
FALSE	High	Sequest HT (A2)	Unambiguous	[R].gEEGGPWcFTSNPEVR.[Y]	N-Term(TMT6plex); C8(Carbamidomethyl)	FALSE	TRUE	1	6	ENSP00000222390.5	ENSP00000413829.2; ENSP00000391238.2; ENSP00000389854.2; ENSP00000494355.1; ENSP00000408270.1; ENSP00000222390.5	0	2	0.834	0	1	1	1025.98	2050.95	-0.11	-0.00011	CID (Collision Induced Dissociation)	MS2	0	39.7	37.938	89.0863	40739	190620_Total_Fraction_11.raw	0/0	5.06	0	9.844e-06	505876	Used	Unique	36.6	26.9	46.6	42.2
FALSE	High	Sequest HT (A2)	Unambiguous	[K].sQGLSQLYHNQSQGLLSQLQGQSk.[D]	N-Term(TMT6plex); K24(TMT6plex)	FALSE	TRUE	1	2	ENSP00000433664.1	ENSP00000433664.1; ENSP00000492820.1	0	3	0.6766	0	1	1	1029.89	3087.66	-0.34	-0.00035	CID (Collision Induced Dissociation)	MS2	34.3692	70	57.181	98.0895	44330	190620_Total_Fraction_3.raw	0/0	6.71	0	2.616e-07	677367	Used	Unique	58.3	72.6	90.2	46.7
FALSE	High	Sequest HT (A2)	Unambiguous	[R].qVQSLTcEVDALk.[G]	N-Term(TMT6plex); C7(Carbamidomethyl); K13(TMT6plex)	FALSE	TRUE	1	3	ENSP00000224237.5	ENSP00000224237.5; ENSP00000431702.1; ENSP00000435613.1	0	2	0.6257	0	1	1	975.043	1949.08	0.58	0.00056	CID (Collision Induced Dissociation)	MS2	0	98.5	18.193	97.7201	44114	190620_Total_Fraction_3.raw	0/0	5.13	0	1.81e-05	677265	Used	Unique	102.7	84.3	105.3	86.5
FALSE	High	Sequest HT (A2)	Unambiguous	[K].kNVSINTVTYEWAPPVQNQALAR.[Q]	N-Term(TMT6plex); K1(TMT6plex)	FALSE	TRUE	1	3	ENSP00000350937.4	ENSP00000350937.4; ENSP00000413002.1; ENSP00000377121.2	1	3	0.785	0	1	1	1019.9	3057.69	-0.88	-0.0009	CID (Collision Induced Dissociation)	MS2	47.7071	673.7	70	98.0955	44333	190620_Total_Fraction_3.raw	0/0	5.21	0	6.045e-07	677369	Used	Unique	552.2	642.9	756.5	630.8
FALSE	High	Sequest HT (A2)	Unambiguous	[K].wkDTDEADLVLAk.[E]	N-Term(TMT6plex); K2(TMT6plex); K13(TMT6plex)	FALSE	TRUE	1	1	ENSP00000449207.1	ENSP00000449207.1	1	3	0.4014	0	1	1	731.09	2191.26	-1.18	-0.00086	CID (Collision Induced Dissociation)	MS2	56.6082	305	25.682	97.3367	43887	190620_Total_Fraction_3.raw	0/0	4.21	0	2.817e-05	677159	Not Used	Excluded by Method	295.9	293.6	318.2	263.7
FALSE	High	Sequest HT (A2)	Unambiguous	[K].eGEEAGPGDPLLEAVPk.[T]	N-Term(TMT6plex); K17(TMT6plex)	FALSE	TRUE	1	2	ENSP00000222005.1	ENSP00000222005.1; ENSP00000465941.1	0	2	0.7239	0	1	1	1083.59	2166.17	-1.78	-0.00193	CID (Collision Induced Dissociation)	MS2	0	144.6	29.186	97.3251	43880	190620_Total_Fraction_3.raw	0/0	5.07	0	2.051e-05	677154	Used	Unique	91.1	154.4	162	145.6
FALSE	High	Sequest HT (A2)	Unambiguous	[K].lVTSIGDVVNHDPVVGDR.[L]	N-Term(TMT6plex)	FALSE	TRUE	1	2	ENSP00000216962.3	ENSP00000216962.3; ENSP00000395451.1	0	3	0.6216	0	1	1	707.72	2121.15	-1.57	-0.00111	CID (Collision Induced Dissociation)	MS2	37.6746	38.1	15.759	96.3644	43333	190620_Total_Fraction_3.raw	0/0	4.36	0	2.428e-05	676899	Used	Unique	33.5	35.6	42.5	34.8
FALSE	High	Sequest HT (A2)	Unambiguous	[R].gETTLWNPGcDHAGIATQVVVEk.[K]	N-Term(TMT6plex); C10(Carbamidomethyl); K23(TMT6plex)	FALSE	TRUE	1	3	ENSP00000401121.2	ENSP00000401121.2; ENSP00000403359.2; ENSP00000390673.1	0	3	0.7247	0	1	1	980.846	2940.52	-1.56	-0.00153	CID (Collision Induced Dissociation)	MS2	0	189.3	18.059	96.4201	43360	190620_Total_Fraction_3.raw	0/0	6.43	0	6.078e-07	676908	Used	Unique	170.9	176.5	229.5	148.6
FALSE	High	Sequest HT (A2)	Unambiguous	[K].aQLDAAVTFGPSQVAR.[G]	N-Term(TMT6plex)	FALSE	TRUE	1	2	ENSP00000378983.3	ENSP00000412542.2; ENSP00000378983.3	0	3	0.4955	0	1	1	620.677	1860.02	-0.76	-0.00047	CID (Collision Induced Dissociation)	MS2	9.4192	95.7	5.425	89.9426	41259	190620_Total_Fraction_11.raw	0/0	4.44	0	3.064e-05	506111	Used	Unique	100.7	80.8	104.3	82.3
FALSE	High	Sequest HT (A2)	Unambiguous	[K].vDIDTPDIDIHGPEGk.[L]	N-Term(TMT6plex); K16(TMT6plex)	FALSE	TRUE	1	1	ENSP00000367263.4	ENSP00000367263.4	0	3	0.6915	0	1	1	727.059	2179.16	-0.41	-0.0003	CID (Collision Induced Dissociation)	MS2	0	94.8	1.983	89.8647	41213	190620_Total_Fraction_11.raw	0/0	4.57	0	4.041e-06	506091	Used	Unique	99.2	96.3	97.9	71
FALSE	High	Sequest HT (A2)	Unambiguous	[K].vLSTTkPFEYETPEMEk.[K]	N-Term(TMT6plex); K6(TMT6plex); K17(TMT6plex)	FALSE	TRUE	1	6	ENSP00000295809.7	ENSP00000357114.3; ENSP00000352740.3; ENSP00000404325.2; ENSP00000456129.1; ENSP00000456094.1; ENSP00000295809.7	0	3	0.559	0	1	1	906.162	2716.47	-0.37	-0.00034	CID (Collision Induced Dissociation)	MS2	55.8718	89.3	34.838	96.5688	43440	190620_Total_Fraction_3.raw	0/0	4.58	0	4.672e-06	676944	Not Used	Excluded by Method	86.5	95.2	92	69.1
FALSE	High	Sequest HT (A2)	Unambiguous	[K].vTEGLTDVILYHQPDDkk.[K]	N-Term(TMT6plex); K17(TMT6plex); K18(TMT6plex)	FALSE	TRUE	2	3	ENSP00000358635.3; ENSP00000347380.6	ENSP00000358635.3; ENSP00000347380.6; ENSP00000484577.1	1	4	0.6881	0	1	1	690.395	2758.56	0.02	2e-05	CID (Collision Induced Dissociation)	MS2	11.6786	170.1	12.159	96.5857	43449	190620_Total_Fraction_3.raw	0/0	4.04	0	1.363e-05	676947	Used	Not Unique	145.1	168.5	196.2	141.8
FALSE	High	Sequest HT (A2)	Unambiguous	[R].fDYSGVGSSDGNSEESTLGk.[W]	N-Term(TMT6plex); K20(TMT6plex)	FALSE	TRUE	1	2	ENSP00000273359.3	ENSP00000418973.1; ENSP00000273359.3	0	3	0.5326	0	1	1	832.071	2494.2	-0.21	-0.00018	CID (Collision Induced Dissociation)	MS2	59.2029	155.5	33.785	89.808	41180	190620_Total_Fraction_11.raw	0/0	3.83	0	2.021e-05	506076	Not Used	Excluded by Method	148.6	147.4	153.9	147.7
FALSE	High	Sequest HT (A2)	Unambiguous	[R].eALNVFGNDYDTEDGTGVR.[D]	N-Term(TMT6plex)	FALSE	TRUE	1	4	ENSP00000483375.1	ENSP00000483375.1; ENSP00000414719.1; ENSP00000398585.1; ENSP00000397045.1	0	2	0.7188	0	1	1	1151.04	2301.08	-1.04	-0.0012	CID (Collision Induced Dissociation)	MS2	100	103.8	40.147	96.7567	43551	190620_Total_Fraction_3.raw	0/0	5.12	0	6.633e-06	676998	Not Used	Excluded by Method	95.2	90.2	117.3	95.4
FALSE	High	Sequest HT (A2)	Unambiguous	[R].dLEADIIGDTSGHFQk.[M]	N-Term(TMT6plex); K16(TMT6plex)	FALSE	TRUE	1	4	ENSP00000346550.5	ENSP00000346550.5; ENSP00000430517.1; ENSP00000430429.1; ENSP00000430572.1	0	3	0.6924	0	1	1	735.391	2204.16	-0.02	-2e-05	CID (Collision Induced Dissociation)	MS2	18.0589	234.8	7.818	96.7797	43563	190620_Total_Fraction_3.raw	0/0	5.56	0	6.581e-07	677001	Used	Unique	204.7	213.1	266.3	216.6
FALSE	High	Sequest HT (A2)	Unambiguous	[R].kDDPVTNLNNAFEVAEk.[Y]	N-Term(TMT6plex); K1(TMT6plex); K17(TMT6plex)	FALSE	TRUE	2	2	ENSP00000489516.1; ENSP00000252699.2	ENSP00000489516.1; ENSP00000252699.2	1	3	0.6438	0	1	1	864.48	2591.43	-0.59	-0.00051	CID (Collision Induced Dissociation)	MS2	0	324.8	11.444	96.7879	43568	190620_Total_Fraction_3.raw	0/0	4.66	0	8.622e-06	677004	Used	Not Unique	289.8	303.9	361.5	290.8
FALSE	High	Sequest HT (A2)	Unambiguous	[K].lLTSQcGAAEEEFVQR.[F]	N-Term(TMT6plex); C6(Carbamidomethyl)	FALSE	TRUE	1	1	ENSP00000258455.3	ENSP00000258455.3	0	3	0.5868	0	1	1	689.683	2067.03	-1.39	-0.00096	CID (Collision Induced Dissociation)	MS2	0	35.3	3.794	89.4977	40995	190620_Total_Fraction_11.raw	0/0	6.05	0	2.026e-05	505989	Used	Unique	33.6	34.9	35.2	31.7
FALSE	High	Sequest HT (A2)	Unambiguous	[R].yWQQVIDmNDYQR.[R]	N-Term(TMT6plex); M8(Oxidation)	FALSE	TRUE	1	3	ENSP00000421757.1	ENSP00000422909.1; ENSP00000426560.1; ENSP00000421757.1	0	3	0.7271	0	1	1	668.654	2003.95	0.21	0.00014	CID (Collision Induced Dissociation)	MS2	54.6262	81.8	4.118	96.8641	43615	190620_Total_Fraction_3.raw	0/0	5.24	0	1.733e-05	677027	Not Used	Excluded by Method	66.3	84.4	82.9	80.1
FALSE	High	Sequest HT (A2)	Unambiguous	[K].vNQIGSVTESLQAck.[L]	N-Term(TMT6plex); C14(Carbamidomethyl); K15(TMT6plex)	FALSE	TRUE	1	2	ENSP00000234590.4	ENSP00000495530.1; ENSP00000234590.4	0	2	0.6952	0	1	1	1046.58	2092.15	-0.58	-0.00061	CID (Collision Induced Dissociation)	MS2	0	214.8	38.383	89.6863	41107	190620_Total_Fraction_11.raw	0/0	4.56	0	5.761e-06	506042	Not Used	Redundant	195.6	202	234.8	191.8
FALSE	High	Sequest HT (A2)	Unambiguous	[K].sVDDYQEcYLAMVPSHAVVAR.[T]	N-Term(TMT6plex); C8(Carbamidomethyl)	TRUE	FALSE	1	1	Q29443	Q29443	0	3	0.7342	0	1	1	880.432	2639.28	0.46	0.0004	CID (Collision Induced Dissociation)	MS2	0	160.7	13.62	96.8729	43621	190620_Total_Fraction_3.raw	0/0	5.23	0	1.494e-06	677031	Used	Unique	142.7	168.6	155.8	149.8
FALSE	High	Sequest HT (A2)	Unambiguous	[R].sTQGVTLTDLQEAEkTIGR.[-S]	N-Term(TMT6plex); K15(TMT6plex)	FALSE	TRUE	1	8	ENSP00000389168.2	ENSP00000497229.1; ENSP00000389168.2; ENSP00000447144.1; ENSP00000416769.2; ENSP00000450061.1; ENSP00000446816.1; ENSP00000446855.1; ENSP00000449514.1	1	3	0.3531	0	1	1	835.802	2505.39	0.11	9e-05	CID (Collision Induced Dissociation)	MS2	0	126.7	15.183	96.9443	43661	190620_Total_Fraction_3.raw	0/0	3.2	0	1.716e-05	677050	Used	Unique	162.5	102.9	107.1	116.9
FALSE	High	Sequest HT (A2)	Unambiguous	[R].gALQNIIPASTGAAk.[A]	N-Term(TMT6plex); K15(TMT6plex)	FALSE	TRUE	2	3	ENSP00000380067.1; ENSP00000229239.5	ENSP00000380065.1; ENSP00000380067.1; ENSP00000229239.5	0	2	0.5236	0	1	1	935.561	1870.11	-0.76	-0.00071	CID (Collision Induced Dissociation)	MS2	0	185.7	70	89.6634	41094	190620_Total_Fraction_11.raw	0/0	4.45	0	2.332e-05	506037	Used	Not Unique	166.6	177	127.2	244.4
FALSE	High	Sequest HT (A2)	Unambiguous	[R].iQGGYENVPTIDIHmNQIGFER.[E]	N-Term(TMT6plex); M15(Oxidation)	FALSE	TRUE	1	1	ENSP00000196061.4	ENSP00000196061.4	0	3	0.7099	0	1	1	926.135	2776.39	-0.63	-0.00058	CID (Collision Induced Dissociation)	MS2	52.9435	32.5	19.253	97.0555	43723	190620_Total_Fraction_3.raw	0/0	6.86	0	5.03e-06	677078	Not Used	Excluded by Method	35.7	23.4	32.5	33.4
FALSE	High	Sequest HT (A2)	Unambiguous	[K].yIDSADLEPITSQEEPVR.[Y]	N-Term(TMT6plex)	FALSE	TRUE	1	5	ENSP00000497602.1	ENSP00000496963.1; ENSP00000497762.1; ENSP00000497698.1; ENSP00000497602.1; ENSP00000496792.1	0	3	0.5577	0	1	1	764.391	2291.16	-0.4	-0.00031	CID (Collision Induced Dissociation)	MS2	0	135.8	9.129	97.0886	43742	190620_Total_Fraction_3.raw	0/0	4.59	0	1.015e-05	677087	Used	Unique	111.2	157.1	135.3	116.7
FALSE	High	Sequest HT (A2)	Unambiguous	[KR].gQHVPGSPFQFTVGPLGEGGAHk.[V]	N-Term(TMT6plex); K23(TMT6plex)	FALSE	TRUE	3	6	ENSP00000397824.1; ENSP00000358866.3; ENSP00000327145.8	ENSP00000397824.1; ENSP00000344002.6; ENSP00000358866.3; ENSP00000353467.4; ENSP00000358872.4; ENSP00000327145.8	0	4	0.6334	0	1	1	691.374	2762.47	-1.48	-0.00102	CID (Collision Induced Dissociation)	MS2	0	92	5.408	89.5819	41044	190620_Total_Fraction_11.raw	0/0	4.31	0	3.404e-06	506013	Used	Not Unique	83.3	89	118.4	61.7
FALSE	High	Sequest HT (A2)	Unambiguous	[R].lScFAQTVSPAEk.[W]	N-Term(TMT6plex); C3(Carbamidomethyl); K13(TMT6plex)	FALSE	TRUE	1	1	ENSP00000371798.3	ENSP00000371798.3	0	2	0.5351	0	1	1	948.518	1896.03	-1.24	-0.00117	CID (Collision Induced Dissociation)	MS2	0	147.5	36.943	89.5462	41023	190620_Total_Fraction_11.raw	0/0	4.41	0	2.924e-05	506002	Used	Unique	140.4	148.1	157.6	120.2
FALSE	High	Sequest HT (A2)	Unambiguous	[R].eESPLLIGQQSTVSDVPR.[D]	N-Term(TMT6plex)	FALSE	TRUE	1	11	ENSP00000352696.1	ENSP00000338200.4; ENSP00000415018.1; ENSP00000323534.6; ENSP00000394423.1; ENSP00000350534.4; ENSP00000410422.1; ENSP00000346839.4; ENSP00000352696.1; ENSP00000399538.2; ENSP00000348285.4; ENSP00000416139.1	0	3	0.7315	0	1	1	728.727	2184.17	-1.99	-0.00145	CID (Collision Induced Dissociation)	MS2	0	96	3.23	89.521	41010	190620_Total_Fraction_11.raw	0/0	4.32	0	5.55e-06	505996	Used	Unique	88.8	90.9	110.1	78.3
FALSE	High	Sequest HT (A2)	Unambiguous	[R].iLAHLTGTEFMQDPDEEHLkk.[S]	N-Term(TMT6plex); K20(TMT6plex); K21(TMT6plex)	FALSE	TRUE	2	6	ENSP00000426213.1; ENSP00000352964.2	ENSP00000426213.1; ENSP00000347776.2; ENSP00000377182.1; ENSP00000352964.2; ENSP00000439157.1; ENSP00000348099.2	1	5	0.3828	0	1	1	628.747	3139.71	0.02	1e-05	CID (Collision Induced Dissociation)	MS2	0	244	13.254	97.3182	43875	190620_Total_Fraction_3.raw	0/0	2.56	0	6.084e-06	677151	Used	Not Unique	234.3	216	342.8	141.1
FALSE	High	Sequest HT (A2)	Unambiguous	[K].vNQIGSVTESIQAck.[L]	N-Term(TMT6plex); C14(Carbamidomethyl); K15(TMT6plex)	FALSE	TRUE	1	2	ENSP00000431087.1	ENSP00000431087.1; ENSP00000430636.1	0	2	0.6952	0	1	2	1046.58	2092.15	-0.58	-0.00061	CID (Collision Induced Dissociation)	MS2	0	214.8	38.383	89.6863	41107	190620_Total_Fraction_11.raw	0/0	4.56	0	5.761e-06	506042	Used	Not Unique	195.6	202	234.8	191.8
FALSE	High	Sequest HT (A2)	Unambiguous	[K].lTEAMGGGWQQEQFEHYk.[I]	N-Term(TMT6plex); K18(TMT6plex)	FALSE	TRUE	1	2	ENSP00000315630.6	ENSP00000315630.6; ENSP00000399056.2	0	3	0.6275	0	1	1	866.433	2597.28	-0.57	-0.00049	CID (Collision Induced Dissociation)	MS2	0	80.2	10.422	96.3113	43301	190620_Total_Fraction_3.raw	0/0	6.98	0	4.918e-07	676885	Used	Unique	93.6	82.8	75	57.3
FALSE	High	Sequest HT (A2)	Unambiguous	[R].vDSPVTVcGDIHGQFYDLk.[E]	N-Term(TMT6plex); C8(Carbamidomethyl); K19(TMT6plex)	FALSE	TRUE	1	4	ENSP00000279387.7	ENSP00000457915.1; ENSP00000279387.7; ENSP00000461609.1; ENSP00000457089.1	0	3	0.6448	0	1	1	870.119	2608.34	-1.67	-0.00145	CID (Collision Induced Dissociation)	MS2	0	166.6	21.845	98.2036	44394	190620_Total_Fraction_3.raw	0/0	5.18	0	1.43e-05	677396	Used	Unique	157.9	155.3	189.1	136.8
FALSE	High	Sequest HT (A2)	Unambiguous	[R].gAALDVHESEPFSFSQGPLk.[D]	N-Term(TMT6plex); K20(TMT6plex)	FALSE	TRUE	1	4	ENSP00000290921.6	ENSP00000422148.1; ENSP00000422364.1; ENSP00000372411.3; ENSP00000290921.6	0	3	0.665	0	1	1	858.791	2574.36	-1.11	-0.00095	CID (Collision Induced Dissociation)	MS2	0	95.9	26.242	98.2846	44440	190620_Total_Fraction_3.raw	0/0	6.18	0	7.033e-06	677417	Used	Unique	91.1	85.8	117.4	73.4
FALSE	High	Sequest HT (A2)	Unambiguous	[R].gAHGIIVVYDVTDQESFNNVk.[Q]	N-Term(TMT6plex); K21(TMT6plex)	FALSE	TRUE	1	2	ENSP00000497078.1	ENSP00000497078.1; ENSP00000386672.1	0	4	0.5013	0	1	1	691.623	2763.47	-0.6	-0.00041	CID (Collision Induced Dissociation)	MS2	12.1997	43.2	3.861	99.1069	44901	190620_Total_Fraction_3.raw	0/0	3.83	0	8.816e-06	677625	Used	Unique	38.4	36.2	48.1	43
FALSE	High	Sequest HT (A2)	Unambiguous	[R].kVFANPEDcVAFGk.[G]	N-Term(TMT6plex); K1(TMT6plex); C9(Carbamidomethyl); K14(TMT6plex)	FALSE	TRUE	1	4	ENSP00000379512.1	ENSP00000438308.1; ENSP00000379512.1; ENSP00000442970.1; ENSP00000442557.1	1	3	0.6408	0	1	1	757.093	2269.26	0.79	0.0006	CID (Collision Induced Dissociation)	MS2	14.4831	351.1	7.55	88.6653	40486	190620_Total_Fraction_11.raw	0/0	4.76	0	8.813e-06	505755	Used	Unique	312.9	333.5	383.3	317.2
FALSE	High	Sequest HT (A2)	Unambiguous	[R].qYLVFHDGDSVVFAGPAGNSVETR.[G]	N-Term(TMT6plex)	FALSE	TRUE	1	3	ENSP00000415862.1	ENSP00000296456.5; ENSP00000410366.1; ENSP00000415862.1	0	3	0.7122	0	1	1	932.137	2794.4	-1.03	-0.00096	CID (Collision Induced Dissociation)	MS2	0	135.4	38.192	99.1126	44905	190620_Total_Fraction_3.raw	0/0	6.74	0	1.053e-05	677628	Used	Unique	127.6	121.7	172	97.7
FALSE	High	Sequest HT (A2)	Unambiguous	[R].tPLQHEAPLWMDQLcTGcMk.[T]	N-Term(TMT6plex); C15(Carbamidomethyl); C18(Carbamidomethyl); K20(TMT6plex)	FALSE	TRUE	1	4	ENSP00000406933.2	ENSP00000419547.1; ENSP00000418780.1; ENSP00000406933.2; ENSP00000302468.4	0	3	0.6489	0	1	1	958.809	2874.41	-1.8	-0.00173	CID (Collision Induced Dissociation)	MS2	0	84.5	50.236	104.748	48650	190620_Total_Fraction_9.raw	0/0	5.64	0	1.291e-05	852747	Used	Unique	89.3	74.3	87.7	73.6
FALSE	High	Sequest HT (A2)	Unambiguous	[R].qYPWGVVQVENENHcDFVk.[L]	N-Term(TMT6plex); C15(Carbamidomethyl); K19(TMT6plex)	FALSE	TRUE	3	18	ENSP00000349116.4; ENSP00000422896.1; ENSP00000367991.2	ENSP00000483876.1; ENSP00000380824.2; ENSP00000349116.4; ENSP00000394766.2; ENSP00000422896.1; ENSP00000396728.1; ENSP00000367991.2; ENSP00000367978.1; ENSP00000367993.4; ENSP00000367971.2; ENSP00000407790.1; ENSP00000424925.1; ENSP00000264893.6; ENSP00000426344.1; ENSP00000420839.1; ENSP00000380826.2; ENSP00000296873.7; ENSP00000367973.1	0	3	0.6218	0	1	1	936.14	2806.41	1.46	0.00137	CID (Collision Induced Dissociation)	MS2	0	138.3	70	99.12	44909	190620_Total_Fraction_3.raw	0/0	5.95	0	3.361e-06	677631	Used	Not Unique	138.8	135.3	141.7	115.4
FALSE	High	Sequest HT (A2)	Unambiguous	[R].lVAFSSGVENPHGVWAVTR.[G]	N-Term(TMT6plex)	FALSE	TRUE	1	1	ENSP00000478600.1	ENSP00000478600.1	0	3	0.5773	0	1	1	752.409	2255.21	-0.84	-0.00063	CID (Collision Induced Dissociation)	MS2	0	12.8	16.262	99.1639	44933	190620_Total_Fraction_3.raw	0/0	5.37	0	1.457e-05	677642	Used	Unique	12.3	12.8	14.4	9.7
FALSE	High	Sequest HT (A2)	Unambiguous	[K].aQDGSHPLSLQDLIEk.[V]	N-Term(TMT6plex); K16(TMT6plex)	FALSE	TRUE	2	12	ENSP00000421633.1; ENSP00000426562.1	ENSP00000337602.5; ENSP00000421464.1; ENSP00000424451.1; ENSP00000424336.1; ENSP00000264405.5; ENSP00000421633.1; ENSP00000426562.1; ENSP00000309070.7; ENSP00000425999.1; ENSP00000424635.1; ENSP00000378721.2; ENSP00000408027.2	0	3	0.5576	0	1	1	737.079	2209.22	0.44	0.00033	CID (Collision Induced Dissociation)	MS2	0	140	4.443	99.1837	44945	190620_Total_Fraction_3.raw	0/0	4.43	0	1.521e-05	677646	Used	Not Unique	123.8	133	177.1	102.1
FALSE	High	Sequest HT (A2)	Unambiguous	[K].kYSDVEVPASVTGYSFASDGDSGTcSPLR.[H]	N-Term(TMT6plex); K1(TMT6plex); C25(Carbamidomethyl)	FALSE	TRUE	2	8	ENSP00000348100.3; ENSP00000264758.6	ENSP00000498269.1; ENSP00000423024.2; ENSP00000381191.2; ENSP00000424143.1; ENSP00000348100.3; ENSP00000264758.6; ENSP00000381197.1; ENSP00000421907.2	1	3	0.7967	0	1	1	1170.91	3510.71	-0.48	-0.00056	CID (Collision Induced Dissociation)	MS2	42.3431	44.8	20.203	99.1892	44949	190620_Total_Fraction_3.raw	0/0	7.28	0	1.256e-06	677649	Used	Not Unique	45.7	43.6	50.5	32
FALSE	High	Sequest HT (A2)	Unambiguous	[K].lQTLVSEQPNkDVVEQMEk.[C]	N-Term(TMT6plex); K11(TMT6plex); K19(TMT6plex)	FALSE	TRUE	1	3	ENSP00000432149.1	ENSP00000378720.4; ENSP00000391964.2; ENSP00000432149.1	1	4	0.6114	0	1	1	726.409	2902.61	-0.81	-0.00059	CID (Collision Induced Dissociation)	MS2	21.1665	146	3.636	99.2082	44961	190620_Total_Fraction_3.raw	0/0	3.68	0	2.216e-05	677653	Used	Unique	136.4	128.8	165.9	129
FALSE	High	Sequest HT (A2)	Unambiguous	[K].lMHQAALLGQALQDSR.[N]	N-Term(TMT6plex)	FALSE	TRUE	2	14	ENSP00000434516.1; ENSP00000434919.1	ENSP00000432812.1; ENSP00000433425.1; ENSP00000347020.7; ENSP00000380844.3; ENSP00000433599.1; ENSP00000434516.1; ENSP00000435123.1; ENSP00000433935.1; ENSP00000435929.1; ENSP00000412045.4; ENSP00000431925.1; ENSP00000433887.1; ENSP00000373506.4; ENSP00000434919.1	0	3	0.6683	0	1	1	661.033	1981.09	0.01	0	CID (Collision Induced Dissociation)	MS2	45.0072	217.1	7.529	99.2725	44996	190620_Total_Fraction_3.raw	0/0	4.16	0	4.703e-06	677670	Used	Not Unique	201	230.9	238	162.8
FALSE	High	Sequest HT (A2)	Unambiguous	[K].nLSSNEAISLEEIR.[I]	N-Term(TMT6plex)	FALSE	TRUE	1	2	ENSP00000313420.3	ENSP00000345182.4; ENSP00000313420.3	0	2	0.5343	0	1	1	902.487	1803.97	0.7	0.00063	CID (Collision Induced Dissociation)	MS2	0	51.5	45.787	88.6898	40501	190620_Total_Fraction_11.raw	0/0	4.81	0	2.429e-05	505761	Used	Unique	52.6	52.4	49.3	43.9
FALSE	High	Sequest HT (A2)	Unambiguous	[R].nPMDYPVEDAFckPQLVk.[K]	N-Term(TMT6plex); C12(Carbamidomethyl); K13(TMT6plex); K18(TMT6plex)	FALSE	TRUE	1	2	ENSP00000014914.5	ENSP00000497831.1; ENSP00000014914.5	0	4	0.5232	0	1	1	710.384	2838.51	-0.31	-0.00022	CID (Collision Induced Dissociation)	MS2	15.7708	43.4	34.768	104.75	48651	190620_Total_Fraction_9.raw	0/0	4.09	0	6.679e-06	852748	Used	Unique	56.4	26.1	49.2	35.5
FALSE	High	Sequest HT (A2)	Unambiguous	[R].eVLEGLEYLHk.[N]	N-Term(TMT6plex); K11(TMT6plex)	FALSE	TRUE	1	2	ENSP00000311713.3	ENSP00000415851.1; ENSP00000311713.3	0	3	0.5132	0	1	1	596.681	1788.03	-0.52	-0.00031	CID (Collision Induced Dissociation)	MS2	0	134.8	14.025	99.3475	45039	190620_Total_Fraction_3.raw	0/0	3.78	0	2.057e-05	677690	Used	Unique	118.1	139	149	110.9
FALSE	High	Sequest HT (A2)	Unambiguous	[K].aFTHTAQYDEAISDYFR.[K]	N-Term(TMT6plex)	FALSE	TRUE	1	3	ENSP00000236959.9	ENSP00000415935.1; ENSP00000402393.1; ENSP00000236959.9	0	3	0.6104	0	1	1	755.365	2264.08	-0.51	-0.00039	CID (Collision Induced Dissociation)	MS2	14.4181	48.6	12.582	99.4269	45083	190620_Total_Fraction_3.raw	0/0	4.98	0	2.482e-05	677713	Used	Unique	42.6	43.9	55.6	44.3
FALSE	High	Sequest HT (A2)	Unambiguous	[R].lEGVEGVAHIIDPk.[A]	N-Term(TMT6plex); K14(TMT6plex)	FALSE	TRUE	1	2	ENSP00000348965.4	ENSP00000495528.1; ENSP00000348965.4	0	3	0.6087	0	1	1	645.715	1935.13	-0.33	-0.00021	CID (Collision Induced Dissociation)	MS2	15.345	250.6	8.786	99.509	45128	190620_Total_Fraction_3.raw	0/0	2.99	0	1.544e-05	677733	Used	Unique	214.2	233.8	278.4	234.5
FALSE	High	Sequest HT (A2)	Unambiguous	[K].vAIVkPGVPmEIVLNk.[E]	N-Term(TMT6plex); K5(TMT6plex); M10(Oxidation); K16(TMT6plex)	FALSE	TRUE	2	13	ENSP00000463318.1; ENSP00000498353.1	ENSP00000480248.1; ENSP00000486747.1; ENSP00000482199.1; ENSP00000486825.1; ENSP00000463742.2; ENSP00000463318.1; ENSP00000484186.1; ENSP00000498353.1; ENSP00000484622.1; ENSP00000467866.2; ENSP00000487387.1; ENSP00000486231.1; ENSP00000479845.1	0	3	0.683	0	1	1	804.173	2410.5	-1.2	-0.00096	CID (Collision Induced Dissociation)	MS2	21.4053	428.5	13.658	99.5253	45139	190620_Total_Fraction_3.raw	0/0	4.07	0	2.561e-05	677740	Used	Not Unique	195.7	341.4	602.7	494.6
FALSE	High	Sequest HT (A2)	Unambiguous	[K].nDLDAVALmHPDGSAVVVVLNR.[S]	N-Term(TMT6plex); M9(Oxidation)	FALSE	TRUE	1	6	ENSP00000357357.3	ENSP00000459642.1; ENSP00000357357.3; ENSP00000397986.2; ENSP00000482419.1; ENSP00000402577.2; ENSP00000482397.1	0	3	0.566	0	1	1	850.789	2550.35	-0.47	-0.0004	CID (Collision Induced Dissociation)	MS2	39.5423	61.4	34.409	99.5274	45140	190620_Total_Fraction_3.raw	0/0	4.77	0	6.213e-06	677741	Used	Unique	68	57.6	63.5	46.9
FALSE	High	Sequest HT (A2)	Unambiguous	[R].sQHLGEELQGFWDk.[E]	N-Term(TMT6plex); K14(TMT6plex)	FALSE	TRUE	1	6	ENSP00000494609.1	ENSP00000487081.1; ENSP00000442024.1; ENSP00000494609.1; ENSP00000494431.1; ENSP00000495513.1; ENSP00000494751.1	0	3	0.525	0	1	1	711.377	2132.12	-0.9	-0.00064	CID (Collision Induced Dissociation)	MS2	13.5846	363.7	19.133	99.5552	45156	190620_Total_Fraction_3.raw	0/0	4	0	7.018e-06	677747	Used	Unique	385.7	314.5	373.5	325.1
FALSE	High	Sequest HT (A2)	Unambiguous	[R].sAPEAASMLAAELR.[G]	N-Term(TMT6plex)	FALSE	TRUE	1	2	ENSP00000485276.1	ENSP00000485276.1; ENSP00000477564.1	0	2	0.6068	0	1	1	823.442	1645.88	-1.39	-0.00115	CID (Collision Induced Dissociation)	MS2	0	29.9	23.909	99.565	45162	190620_Total_Fraction_3.raw	0/0	4.73	0	2.383e-05	677751	Used	Unique	29.4	25.3	30.6	29.8
FALSE	High	Sequest HT (A2)	Unambiguous	[K].kPGmFFNPEESELDLTYGNR.[Y]	N-Term(TMT6plex); K1(TMT6plex); M4(Oxidation)	FALSE	TRUE	1	2	ENSP00000358633.2	ENSP00000377194.2; ENSP00000358633.2	0	3	0.5516	0	1	1	940.141	2818.41	-0.82	-0.00077	CID (Collision Induced Dissociation)	MS2	100	191.2	12.294	99.6002	45181	190620_Total_Fraction_3.raw	0/0	4.55	0	2.6e-05	677759	Not Used	Excluded by Method	183.1	177.7	201.5	172.1
FALSE	High	Sequest HT (A2)	Unambiguous	[K].tYILTcEHDVLRDDGIMYAk.[R]	N-Term(TMT6plex); C6(Carbamidomethyl); K20(TMT6plex)	FALSE	TRUE	1	4	ENSP00000442464.1	ENSP00000443227.1; ENSP00000499151.1; ENSP00000442464.1; ENSP00000418571.3	1	4	0.5347	0	1	1	718.625	2871.48	0.22	0.00016	CID (Collision Induced Dissociation)	MS2	0	114.5	16.343	99.6252	45195	190620_Total_Fraction_3.raw	0/0	4.04	0	8.773e-06	677767	Used	Unique	103.3	101.2	116.6	118.7
FALSE	High	Sequest HT (A2)	Unambiguous	[R].gSSYLGIPFNPSk.[A]	N-Term(TMT6plex); K13(TMT6plex)	FALSE	TRUE	1	2	ENSP00000404676.1	ENSP00000404676.1; ENSP00000368935.3	0	2	0.4138	0	1	1	913.016	1825.03	-0.31	-0.00028	CID (Collision Induced Dissociation)	MS2	20.9413	422.6	28.953	99.6507	45210	190620_Total_Fraction_3.raw	0/0	2.32	0	2.124e-05	677773	Used	Unique	399.4	393.5	475.3	353.5
FALSE	High	Sequest HT (A2)	Unambiguous	[R].lQAFLGVPGEGQGcTSR.[L]	N-Term(TMT6plex); C14(Carbamidomethyl)	TRUE	FALSE	1	1	Q3SZH5	Q3SZH5	0	2	0.7016	0	1	1	1003.52	2006.03	-1.17	-0.00118	CID (Collision Induced Dissociation)	MS2	0	308.2	70	99.2782	45000	190620_Total_Fraction_3.raw	0/0	4.29	0	4.643e-06	677673	Used	Unique	318.6	362.6	264.4	239.4
FALSE	High	Sequest HT (A2)	Unambiguous	[K].dGSISILGSDDATTcHIVVLR.[H]	N-Term(TMT6plex); C15(Carbamidomethyl)	FALSE	TRUE	1	1	ENSP00000287706.3	ENSP00000287706.3	0	3	0.6124	0	1	1	820.098	2458.28	-1.09	-0.00089	CID (Collision Induced Dissociation)	MS2	73.7961	81.7	70	98.2662	44430	190620_Total_Fraction_3.raw	0/0	4.36	0	3.587e-06	677413	Not Used	Excluded by Method	69.2	88.4	88.8	66.6
FALSE	High	Sequest HT (A2)	Unambiguous	[K].qAQVATGGGPGAPPGSQPDYSAAWAEYYR.[Q]	N-Term(TMT6plex)	FALSE	TRUE	1	5	ENSP00000381216.2	ENSP00000472328.1; ENSP00000472347.1; ENSP00000381216.2; ENSP00000471146.1; ENSP00000473254.1	0	3	0.7708	0	1	1	1061.18	3181.51	-0.95	-0.00101	CID (Collision Induced Dissociation)	MS2	0	23.9	40.743	99.0566	44872	190620_Total_Fraction_3.raw	0/0	5.54	0	3.33e-06	677613	Used	Unique	22.4	27.3	24.1	17.9
FALSE	High	Sequest HT (A2)	Unambiguous	[K].gFESPSDNSSAMLLQWHEk.[AV]	N-Term(TMT6plex); K19(TMT6plex)	FALSE	TRUE	1	3	ENSP00000352918.6	ENSP00000352918.6; ENSP00000294742.6; ENSP00000356504.1	0	3	0.6874	0	1	1	874.44	2621.31	-0.59	-0.00052	CID (Collision Induced Dissociation)	MS2	0	181.6	1.535	99.0323	44858	190620_Total_Fraction_3.raw	0/0	5.79	0	1.475e-06	677605	Used	Unique	169.6	172.8	204.3	149.9
FALSE	High	Sequest HT (A2)	Unambiguous	[K].gLEDNQGGQYESWNYYR.[Y]	N-Term(TMT6plex)	FALSE	TRUE	1	7	ENSP00000264065.6	ENSP00000441560.1; ENSP00000499038.1; ENSP00000479930.1; ENSP00000491817.1; ENSP00000264065.6; ENSP00000389483.1; ENSP00000481044.1	0	2	0.8264	0	1	1	1154.53	2308.04	-0.9	-0.00104	CID (Collision Induced Dissociation)	MS2	0	153.1	70	89.0152	40697	190620_Total_Fraction_11.raw	0/0	5.07	0	1.665e-05	505856	Used	Unique	136.4	139.7	166.8	144.8
FALSE	High	Sequest HT (A2)	Unambiguous	[K].vDTNAPDLSLEGPEGk.[L]	N-Term(TMT6plex); K16(TMT6plex)	FALSE	TRUE	1	1	ENSP00000367263.4	ENSP00000367263.4	0	2	0.6233	0	1	1	1050.57	2100.12	0.99	0.00104	CID (Collision Induced Dissociation)	MS2	0	374.5	70	89.0075	40692	190620_Total_Fraction_11.raw	0/0	4.3	0	1.952e-05	505853	Used	Unique	374.2	374.6	405.1	284
FALSE	High	Sequest HT (A2)	Unambiguous	[K].dmQPSMESDMALVk.[D]	N-Term(TMT6plex); M2(Oxidation); K14(TMT6plex)	FALSE	TRUE	2	4	ENSP00000353375.6; ENSP00000407602.2	ENSP00000353375.6; ENSP00000407602.2; ENSP00000379083.3; ENSP00000415689.2	0	2	0.2829	0	1	1	1028.51	2056.02	-0.52	-0.00054	CID (Collision Induced Dissociation)	MS2	0	586.2	37.249	89.0045	40691	190620_Total_Fraction_11.raw	0/0	3.5	0	1.71e-05	505852	Used	Not Unique	547	520.5	666.3	515.8
FALSE	High	Sequest HT (A2)	Unambiguous	[K].sLYDEVAAQGEVVR.[K]	N-Term(TMT6plex)	FALSE	TRUE	1	2	ENSP00000355890.3	ENSP00000355890.3; ENSP00000477245.1	0	2	0.681	0	1	1	882.97	1764.93	0.05	4e-05	CID (Collision Induced Dissociation)	MS2	0	89.5	24.128	89.0016	40689	190620_Total_Fraction_11.raw	0/0	4.64	0	2.221e-05	505851	Used	Unique	72.5	85	97.6	88.1
FALSE	High	Sequest HT (A2)	Unambiguous	[K].tSVFHDVDGSVSEYPGSYLTk.[N]	N-Term(TMT6plex); K21(TMT6plex)	FALSE	TRUE	1	1	ENSP00000220244.3	ENSP00000220244.3	0	3	0.624	0	1	1	916.137	2746.4	-0.33	-0.0003	CID (Collision Induced Dissociation)	MS2	0	161.5	7.754	98.3065	44451	190620_Total_Fraction_3.raw	0/0	4.92	0	4.905e-06	677421	Used	Unique	183.8	63.4	206	168.7
FALSE	High	Sequest HT (A2)	Unambiguous	[R].lSTEPSSEALGVGEVLHVk.[T]	N-Term(TMT6plex); K19(TMT6plex)	FALSE	TRUE	1	3	ENSP00000293709.6	ENSP00000391131.2; ENSP00000393419.2; ENSP00000293709.6	0	3	0.5245	0	1	1	804.124	2410.36	-0.69	-0.00055	CID (Collision Induced Dissociation)	MS2	32.6832	106.5	22.795	98.3786	44492	190620_Total_Fraction_3.raw	0/0	4.69	0	6.307e-06	677443	Used	Unique	116.9	94.9	116.3	81.2
FALSE	High	Sequest HT (A2)	Unambiguous	[K].iGTAEPDYGALYEGR.[N]	N-Term(TMT6plex)	FALSE	TRUE	1	2	ENSP00000244007.3	ENSP00000362368.1; ENSP00000244007.3	0	2	0.5973	0	1	1	920.968	1840.93	0.82	0.00076	CID (Collision Induced Dissociation)	MS2	0	91.8	70	88.9599	40664	190620_Total_Fraction_11.raw	0/0	4.37	0	1.679e-05	505839	Used	Unique	77.7	94.9	100.2	79
FALSE	High	Sequest HT (A2)	Unambiguous	[R].lPAcVVDcGTGYTk.[L]	N-Term(TMT6plex); C4(Carbamidomethyl); C8(Carbamidomethyl); K14(TMT6plex)	FALSE	TRUE	1	3	ENSP00000263238.2	ENSP00000407912.1; ENSP00000394213.1; ENSP00000263238.2	0	2	0.5724	0	1	1	1000.02	1999.04	-0.09	-9e-05	CID (Collision Induced Dissociation)	MS2	0	37.5	70	88.9284	40645	190620_Total_Fraction_11.raw	0/0	4.42	0	2.225e-05	505831	Used	Unique	39.9	31.7	37.2	35.5
FALSE	High	Sequest HT (A2)	Unambiguous	[R].nkPYISWPSSGGSEPSVTVPLR.[S]	N-Term(TMT6plex); K2(TMT6plex)	FALSE	TRUE	1	1	ENSP00000355237.2	ENSP00000355237.2	0	3	0.8018	0	1	1	939.518	2816.54	1.43	0.00134	CID (Collision Induced Dissociation)	MS2	0	191	13.503	98.5754	44601	190620_Total_Fraction_3.raw	0/0	5.65	0	1.79e-06	677493	Used	Unique	202.7	179	175	178.6
FALSE	High	Sequest HT (A2)	Unambiguous	[R].aITIANQTNcPLYITk.[V]	N-Term(TMT6plex); C10(Carbamidomethyl); K16(TMT6plex)	FALSE	TRUE	1	3	ENSP00000427985.2	ENSP00000309539.5; ENSP00000431117.1; ENSP00000427985.2	0	3	0.5833	0	1	1	760.432	2279.28	-0.67	-0.00051	CID (Collision Induced Dissociation)	MS2	40.9085	80.4	10.204	98.6236	44630	190620_Total_Fraction_3.raw	0/0	4.08	0	1.581e-05	677506	Used	Unique	74	68.9	87.2	78.6
FALSE	High	Sequest HT (A2)	Unambiguous	[K].fGFcPMAAHEEIcTTNEGVMYR.[I]	N-Term(TMT6plex); C4(Carbamidomethyl); C13(Carbamidomethyl)	FALSE	TRUE	1	11	ENSP00000352696.1	ENSP00000338200.4; ENSP00000398907.1; ENSP00000415018.1; ENSP00000323534.6; ENSP00000394423.1; ENSP00000350534.4; ENSP00000410422.1; ENSP00000346839.4; ENSP00000352696.1; ENSP00000399538.2; ENSP00000348285.4	0	3	0.7635	0	1	1	950.429	2849.27	0.22	0.00021	CID (Collision Induced Dissociation)	MS2	0	60.3	18.853	99.0532	44870	190620_Total_Fraction_3.raw	0/0	6.47	0	1.506e-06	677611	Used	Unique	46.6	56.3	78.2	49.5
FALSE	High	Sequest HT (A2)	Unambiguous	[K].fkDDVMPATYcEIDLDkEk.[R]	N-Term(TMT6plex); K2(TMT6plex); C11(Carbamidomethyl); K17(TMT6plex); K19(TMT6plex)	FALSE	TRUE	1	2	ENSP00000360184.4	ENSP00000401152.1; ENSP00000360184.4	2	4	0.5694	0	1	1	809.186	3233.72	-0.57	-0.00046	CID (Collision Induced Dissociation)	MS2	0	341.2	35.123	98.6297	44634	190620_Total_Fraction_3.raw	0/0	4.9	0	3.046e-05	677509	Used	Unique	298.9	315.6	394.3	299.3
FALSE	High	Sequest HT (A2)	Unambiguous	[R].eAHGIVVTDVAFLPEk.[G]	N-Term(TMT6plex); K16(TMT6plex)	FALSE	TRUE	1	3	ENSP00000260643.2	ENSP00000384032.3; ENSP00000260643.2; ENSP00000397036.1	0	3	0.3379	0	1	1	728.42	2183.24	-1.36	-0.00099	CID (Collision Induced Dissociation)	MS2	0	277.4	6.375	98.68	44658	190620_Total_Fraction_3.raw	0/0	2.93	0	2.577e-05	677517	Used	Unique	255.6	238.2	323.3	247.2
FALSE	High	Sequest HT (A2)	Unambiguous	[K].dGTSFGEYGGWYk.[A]	N-Term(TMT6plex); K13(TMT6plex)	FALSE	TRUE	2	18	ENSP00000414982.2; ENSP00000334523.6	ENSP00000451242.1; ENSP00000414982.2; ENSP00000488938.1; ENSP00000452167.1; ENSP00000452481.1; ENSP00000439065.1; ENSP00000451732.1; ENSP00000450648.1; ENSP00000452095.1; ENSP00000450617.1; ENSP00000341154.6; ENSP00000441347.2; ENSP00000246489.7; ENSP00000369377.3; ENSP00000412693.4; ENSP00000334618.7; ENSP00000334523.6; ENSP00000452487.1	0	2	0.6371	0	1	1	962.978	1924.95	0.77	0.00074	CID (Collision Induced Dissociation)	MS2	0	205.2	37.647	98.7174	44677	190620_Total_Fraction_3.raw	0/0	4.85	0	2.006e-05	677526	Used	Not Unique	144.7	213.4	244.9	181.9
FALSE	High	Sequest HT (A2)	Unambiguous	[K].vPDGkPENEFAFNAEFk.[D]	N-Term(TMT6plex); K5(TMT6plex); K17(TMT6plex)	FALSE	TRUE	1	1	ENSP00000362329.2	ENSP00000362329.2	0	3	0.6702	0	1	1	876.142	2626.41	-0.6	-0.00053	CID (Collision Induced Dissociation)	MS2	0	83.8	7.16	98.7299	44684	190620_Total_Fraction_3.raw	0/0	4.73	0	1.098e-05	677528	Used	Unique	84	75.1	93.1	69.7
FALSE	High	Sequest HT (A2)	Unambiguous	[R].lQQTQNQVDEVVDImR.[V]	N-Term(TMT6plex); M15(Oxidation)	FALSE	TRUE	1	1	ENSP00000054666.6	ENSP00000054666.6	0	2	0.7198	0	1	1	1081.06	2161.11	-0.76	-0.00082	CID (Collision Induced Dissociation)	MS2	0	18.9	70	88.8477	40596	190620_Total_Fraction_11.raw	0/0	4.64	0	3.058e-05	505808	Used	Unique	18.6	18	18.7	17.2
FALSE	High	Sequest HT (A2)	Unambiguous	[R].rFDEILEASDGImVAR.[G]	N-Term(TMT6plex); M13(Oxidation)	FALSE	TRUE	2	6	ENSP00000455736.1; ENSP00000334983.5	ENSP00000456100.2; ENSP00000455736.1; ENSP00000373745.4; ENSP00000403365.2; ENSP00000334983.5; ENSP00000457253.1	1	3	0.6472	0	1	1	689.695	2067.07	-1.63	-0.00112	CID (Collision Induced Dissociation)	MS2	0	261.7	11.222	98.749	44696	190620_Total_Fraction_3.raw	0/0	4.45	0	8.763e-06	677535	Used	Not Unique	238.6	252.3	282.2	231.3
FALSE	High	Sequest HT (A2)	Unambiguous	[R].kPENTAELEIFQEGIk.[V]	N-Term(TMT6plex); K1(TMT6plex); K16(TMT6plex)	FALSE	TRUE	1	2	ENSP00000437968.2	ENSP00000439979.2; ENSP00000437968.2	0	3	0.5507	0	1	1	845.154	2533.45	-0.25	-0.00021	CID (Collision Induced Dissociation)	MS2	0	119	56.414	98.821	44735	190620_Total_Fraction_3.raw	0/0	3.65	0	5.38e-06	677552	Used	Unique	110.7	110.1	133.2	102.9
FALSE	High	Sequest HT (A2)	Unambiguous	[R].gSNTcELIFEDck.[I]	N-Term(TMT6plex); C5(Carbamidomethyl); C12(Carbamidomethyl); K13(TMT6plex)	FALSE	TRUE	1	7	ENSP00000499074.1	ENSP00000418397.3; ENSP00000417990.3; ENSP00000499074.1; ENSP00000452949.1; ENSP00000417256.2; ENSP00000498731.1; ENSP00000453146.1	0	2	0.6667	0	1	1	1016	2030.99	-0.37	-0.00037	CID (Collision Induced Dissociation)	MS2	100	192.7	70	88.8008	40568	190620_Total_Fraction_11.raw	0/0	5.01	0	1.752e-05	505794	Not Used	Excluded by Method	176.1	153	235	174.9
FALSE	High	Sequest HT (A2)	Unambiguous	[K].mSLDPADLTHDTTGLTAk.[E]	N-Term(TMT6plex); K18(TMT6plex)	FALSE	TRUE	1	1	ENSP00000355955.3	ENSP00000355955.3	0	3	0.6998	0	1	1	782.418	2345.24	-0.78	-0.00061	CID (Collision Induced Dissociation)	MS2	0	211.4	25.185	98.9304	44800	190620_Total_Fraction_3.raw	0/0	4.93	0	3.023e-06	677580	Used	Unique	194.5	192.7	314.2	106.8
FALSE	High	Sequest HT (A2)	Unambiguous	[R].sSFYVNGLTLGGQk.[C]	N-Term(TMT6plex); K14(TMT6plex)	FALSE	TRUE	1	3	ENSP00000225655.5	ENSP00000460363.1; ENSP00000225655.5; ENSP00000465019.1	0	2	0.5976	0	1	1	965.045	1929.08	-0.86	-0.00082	CID (Collision Induced Dissociation)	MS2	0	129.7	19.183	98.9339	44802	190620_Total_Fraction_3.raw	0/0	5.07	0	1.616e-05	677582	Used	Unique	128.1	116.7	132.9	120.9
FALSE	High	Sequest HT (A2)	Unambiguous	[K].hSSVYPTQEELEAVQNMVSHTER.[A]	N-Term(TMT6plex)	FALSE	TRUE	1	12	ENSP00000404121.1	ENSP00000468156.1; ENSP00000466991.1; ENSP00000250241.8; ENSP00000468323.1; ENSP00000468134.1; ENSP00000404121.1; ENSP00000384660.2; ENSP00000465515.1; ENSP00000464974.1; ENSP00000465219.1; ENSP00000466396.1; ENSP00000465654.1	0	4	0.7338	0	1	1	725.856	2900.4	-0.39	-0.00028	CID (Collision Induced Dissociation)	MS2	0	94.6	6.682	98.9522	44814	190620_Total_Fraction_3.raw	0/0	3.08	0	1.942e-05	677586	Used	Unique	83.4	96.4	103.6	79.3
FALSE	High	Sequest HT (A2)	Unambiguous	[K].eAcWTISNITAGNR.[A]	N-Term(TMT6plex); C3(Carbamidomethyl)	FALSE	TRUE	2	3	ENSP00000362728.3; ENSP00000343701.6	ENSP00000415677.1; ENSP00000362728.3; ENSP00000343701.6	0	3	0.6088	0	1	1	607.975	1821.91	-0.62	-0.00037	CID (Collision Induced Dissociation)	MS2	20.5073	155.3	13.262	88.8852	40618	190620_Total_Fraction_11.raw	0/0	4.78	0	1.871e-05	505818	Used	Not Unique	140.4	147.6	176.6	131
FALSE	High	Sequest HT (A2)	Unambiguous	[R].mVSTPIGGLSYVQGcTk.[K]	N-Term(TMT6plex); C15(Carbamidomethyl); K17(TMT6plex)	FALSE	TRUE	1	5	ENSP00000401831.2	ENSP00000425964.1; ENSP00000424842.1; ENSP00000300441.4; ENSP00000401831.2; ENSP00000421884.1	0	3	0.4247	0	1	1	752.743	2256.21	0.11	8e-05	CID (Collision Induced Dissociation)	MS2	2.38145	178	12.42	99.7174	45242	190620_Total_Fraction_3.raw	0/0	4.85	0	2.798e-05	677787	Used	Unique	185.4	138.5	183	178.2
FALSE	High	Sequest HT (A2)	Unambiguous	[R].kkEPELFQTVAEGLR.[Q]	N-Term(TMT6plex); K1(TMT6plex); K2(TMT6plex)	FALSE	TRUE	1	5	ENSP00000479153.1	ENSP00000403830.1; ENSP00000479153.1; ENSP00000404944.1; ENSP00000352354.2; ENSP00000399022.1	2	4	0.5826	0	1	1	608.867	2432.45	0.06	3e-05	CID (Collision Induced Dissociation)	MS2	4.5318	212.8	3.746	89.9718	41277	190620_Total_Fraction_11.raw	0/0	4.6	0	4.458e-06	506119	Used	Unique	182	197.5	245.4	190.9
FALSE	High	Sequest HT (A2)	Unambiguous	[K].iVGPSGAAVPckVEPGLGADNSVVR.[F]	N-Term(TMT6plex); C11(Carbamidomethyl); K12(TMT6plex)	FALSE	TRUE	1	4	ENSP00000358866.3	ENSP00000358866.3; ENSP00000353467.4; ENSP00000480593.1; ENSP00000358872.4	1	3	0.6187	0	1	1	969.875	2907.61	-0.37	-0.00036	CID (Collision Induced Dissociation)	MS2	0	98.6	29.074	89.9789	41282	190620_Total_Fraction_11.raw	0/0	4.38	0	2.928e-05	506123	Used	Unique	101.1	105.6	78.4	94.5
FALSE	High	Sequest HT (A2)	Unambiguous	[K].tSPVADAAGWVDVDkETLQHR.[R]	N-Term(TMT6plex); K15(TMT6plex)	FALSE	TRUE	1	1	ENSP00000456019.1	ENSP00000456019.1	1	4	0.6427	0	1	1	689.12	2753.46	-1.23	-0.00084	CID (Collision Induced Dissociation)	MS2	8.07866	98.6	9.23	94.0002	42012	190620_Total_Fraction_3.raw	0/0	4.87	0	1.547e-05	676299	Used	Unique	92.2	73.9	102	110.9
FALSE	High	Sequest HT (A2)	Unambiguous	[K].fEEHVQSVDIAAFNk.[I]	N-Term(TMT6plex); K15(TMT6plex)	FALSE	TRUE	2	7	ENSP00000434070.1; ENSP00000431763.1	ENSP00000434872.1; ENSP00000432429.1; ENSP00000436507.1; ENSP00000477608.1; ENSP00000434070.1; ENSP00000435117.1; ENSP00000431763.1	0	3	0.6733	0	1	1	731.396	2192.17	-0.8	-0.00058	CID (Collision Induced Dissociation)	MS2	45.7659	264.3	12.114	94.0667	42047	190620_Total_Fraction_3.raw	0/0	3.52	0	3.943e-06	676315	Used	Not Unique	262.1	265.3	317.4	168.6
FALSE	High	Sequest HT (A2)	Unambiguous	[R].eIEDkPVATSNIQELQAQISR.[H]	N-Term(TMT6plex); K5(TMT6plex)	FALSE	TRUE	2	3	ENSP00000356224.5; ENSP00000396024.1	ENSP00000341887.6; ENSP00000356224.5; ENSP00000396024.1	0	3	0.6028	0	1	1	943.192	2827.56	1.23	0.00116	CID (Collision Induced Dissociation)	MS2	0	106.6	56.927	94.0995	42066	190620_Total_Fraction_3.raw	0/0	4.28	0	2.175e-05	676325	Used	Not Unique	89	132.4	107.6	79.6
FALSE	High	Sequest HT (A2)	Unambiguous	[R].iQNLDQScQGTYIcQAHGPWGk.[A]	N-Term(TMT6plex); C8(Carbamidomethyl); C14(Carbamidomethyl); K22(TMT6plex)	FALSE	TRUE	1	1	ENSP00000363827.3	ENSP00000363827.3	0	3	0.6753	0	1	1	1007.17	3019.49	-1.44	-0.00145	CID (Collision Induced Dissociation)	MS2	100	98.2	22.436	91.2477	42062	190620_Total_Fraction_11.raw	0/0	5.42	0	4.641e-06	506491	Not Used	Excluded by Method	96.6	85.6	101.1	94.1
FALSE	High	Sequest HT (A2)	Unambiguous	[R].sWTAVDTAAQISEQk.[S]	N-Term(TMT6plex); K15(TMT6plex)	FALSE	TRUE	1	2	ENSP00000397420.2	ENSP00000397420.2; ENSP00000402694.2	0	3	0.4609	0	1	1	698.381	2093.13	0.41	0.00028	CID (Collision Induced Dissociation)	MS2	8.06584	142.4	8.538	94.1545	42098	190620_Total_Fraction_3.raw	0/0	4.6	0	1.023e-05	676339	Used	Unique	133.6	96	164.9	152.4
FALSE	High	Sequest HT (A2)	Unambiguous	[R].iYDAVSGIDTQIIYHk.[D]	N-Term(TMT6plex); K16(TMT6plex)	FALSE	TRUE	1	3	ENSP00000230538.7	ENSP00000429488.1; ENSP00000427837.1; ENSP00000230538.7	0	3	0.6068	0	1	1	765.431	2294.28	-0.97	-0.00074	CID (Collision Induced Dissociation)	MS2	38.1262	70.1	9.728	104.597	48570	190620_Total_Fraction_9.raw	0/0	5.62	0	5.114e-06	852707	Used	Unique	60.9	49.1	71.2	88.3
FALSE	High	Sequest HT (A2)	Unambiguous	[K].eVTDmNLNVINEGGIDk.[L]	N-Term(TMT6plex); M5(Oxidation); K17(TMT6plex)	FALSE	TRUE	1	2	ENSP00000362409.3	ENSP00000362411.3; ENSP00000362409.3	0	2	0.6149	0	1	1	1168.11	2335.22	0.08	9e-05	CID (Collision Induced Dissociation)	MS2	0	171.4	70	91.2162	42043	190620_Total_Fraction_11.raw	0/0	4.83	0	1.273e-05	506483	Used	Unique	165.5	169.3	171.6	151.9
FALSE	High	Sequest HT (A2)	Unambiguous	[R].hFLLEEDkPEEPTAHAFVSTLTR.[G]	N-Term(TMT6plex); K8(TMT6plex)	FALSE	TRUE	1	2	ENSP00000304592.2	ENSP00000304592.2; ENSP00000488964.1	0	5	0.4896	0	1	1	625.939	3125.67	-0.17	-0.00011	CID (Collision Induced Dissociation)	MS2	36.3374	68.4	5.018	94.1561	42099	190620_Total_Fraction_3.raw	0/0	3.37	0	1.224e-05	676340	Used	Unique	56.1	64.2	87.8	53.7
FALSE	High	Sequest HT (A2)	Unambiguous	[R].nDSLAGVVIADNEYPSR.[V]	N-Term(TMT6plex)	FALSE	TRUE	1	2	ENSP00000223369.2	ENSP00000223369.2; ENSP00000420805.1	0	2	0.7681	0	1	1	1025.03	2049.04	-1.09	-0.00112	CID (Collision Induced Dissociation)	MS2	0	251.6	14.372	91.1585	42009	190620_Total_Fraction_11.raw	0/0	5.39	0	5.765e-06	506465	Used	Unique	251.8	256.6	226.7	232.5
FALSE	High	Sequest HT (A2)	Unambiguous	[K].dGSTTAGNSSQVSDGAAAILLAR.[R]	N-Term(TMT6plex)	FALSE	TRUE	1	3	ENSP00000333664.8	ENSP00000398172.1; ENSP00000333664.8; ENSP00000395183.1	0	2	0.7756	0	1	1	1196.12	2391.23	-0.74	-0.00089	CID (Collision Induced Dissociation)	MS2	16.2819	21.1	15.886	94.1712	42109	190620_Total_Fraction_3.raw	0/0	7.04	0	2.677e-07	676346	Used	Unique	17.4	20	19.9	23.8
FALSE	High	Sequest HT (A2)	Unambiguous	[K].aLLAMYTNQAEQcR.[K]	N-Term(TMT6plex); C13(Carbamidomethyl)	FALSE	TRUE	1	2	ENSP00000495128.1	ENSP00000424576.1; ENSP00000495128.1	0	2	0.7712	0	1	1	949.475	1897.94	-1.65	-0.00156	CID (Collision Induced Dissociation)	MS2	0	305.9	23.492	93.9182	41962	190620_Total_Fraction_3.raw	0/0	5.07	0	2.832e-05	676275	Used	Unique	275.1	298.8	332.7	267
FALSE	High	Sequest HT (A2)	Unambiguous	[R].aSGVTcLYFVEEGQR.[K]	N-Term(TMT6plex); C6(Carbamidomethyl)	FALSE	TRUE	1	3	ENSP00000395738.2	ENSP00000384968.3; ENSP00000252136.7; ENSP00000395738.2	0	2	0.7312	0	1	1	972.987	1944.97	-0.88	-0.00086	CID (Collision Induced Dissociation)	MS2	0	16.6	43.636	94.1759	42112	190620_Total_Fraction_3.raw	0/0	5.84	0	1.17e-05	676348	Used	Unique	14.3	18	17.3	14
FALSE	High	Sequest HT (A2)	Unambiguous	[K].eAVTTIAAYWHGTQVR.[R]	N-Term(TMT6plex)	FALSE	TRUE	1	1	ENSP00000341903.4	ENSP00000341903.4	0	3	0.607	0	1	1	678.03	2032.08	-2.41	-0.00163	CID (Collision Induced Dissociation)	MS2	18.8424	10.3	17.219	94.2609	42159	190620_Total_Fraction_3.raw	0/0	4.02	0	2.686e-05	676371	Used	Unique	10	7.3	14.3	7.7
FALSE	High	Sequest HT (A2)	Unambiguous	[R].tGDFQLHTNVNDGTEFGGSIYQk.[V]	N-Term(TMT6plex); K23(TMT6plex)	FALSE	TRUE	1	3	ENSP00000361635.1	ENSP00000298468.5; ENSP00000443092.1; ENSP00000361635.1	0	3	0.7527	0	1	1	996.169	2986.49	-0.56	-0.00056	CID (Collision Induced Dissociation)	MS2	11.2123	203.2	70	94.2651	42162	190620_Total_Fraction_3.raw	0/0	7.36	0	1.873e-06	676372	Used	Unique	144.7	227.5	221.9	183.6
FALSE	High	Sequest HT (A2)	Unambiguous	[R].cLEALGEWGQLHQQccEk.[W]	N-Term(TMT6plex); C1(Carbamidomethyl); C15(Carbamidomethyl); C16(Carbamidomethyl); K18(TMT6plex)	FALSE	TRUE	1	1	ENSP00000354558.4	ENSP00000354558.4	0	3	0.7743	0	1	1	902.106	2704.3	-0.6	-0.00054	CID (Collision Induced Dissociation)	MS2	52.8826	56.5	19.227	94.2925	42179	190620_Total_Fraction_3.raw	0/0	7	0	6.967e-07	676379	Not Used	Excluded by Method	53.4	59.9	56.5	47
FALSE	High	Sequest HT (A2)	Unambiguous	[K].tASNVEEAFINTAk.[E]	N-Term(TMT6plex); K14(TMT6plex)	FALSE	TRUE	1	3	ENSP00000262646.7	ENSP00000431846.1; ENSP00000398054.1; ENSP00000262646.7	0	2	0.6444	0	1	1	977.038	1953.07	-0.47	-0.00046	CID (Collision Induced Dissociation)	MS2	0	283.6	49.637	94.3727	42228	190620_Total_Fraction_3.raw	0/0	5.54	0	8.757e-06	676402	Used	Unique	248	293.9	292.5	253.4
FALSE	High	Sequest HT (A2)	Unambiguous	[R].fDGSGPYSTLSSPQLGR.[S]	N-Term(TMT6plex)	FALSE	TRUE	1	3	ENSP00000358823.3	ENSP00000358823.3; ENSP00000393000.1; ENSP00000393346.1	0	2	0.7595	0	1	1	999.508	1998.01	-2.02	-0.00201	CID (Collision Induced Dissociation)	MS2	0	135.6	20.369	91.0717	41955	190620_Total_Fraction_11.raw	0/0	5.78	0	1.076e-05	506441	Used	Unique	140.8	121.3	140.8	118.6
FALSE	High	Sequest HT (A2)	Unambiguous	[R].tYADYESVNEcMEGVck.[M]	N-Term(TMT6plex); C11(Carbamidomethyl); C16(Carbamidomethyl); K17(TMT6plex)	FALSE	TRUE	1	2	ENSP00000451080.1	ENSP00000450503.1; ENSP00000451080.1	0	3	0.762	0	1	1	838.384	2513.14	-0.78	-0.00065	CID (Collision Induced Dissociation)	MS2	57.4495	140.6	8.524	91.0679	41952	190620_Total_Fraction_11.raw	0/0	4.79	0	3.091e-06	506439	Not Used	Excluded by Method	131.2	152.3	133.1	123.2
FALSE	High	Sequest HT (A2)	Unambiguous	[R].qkQEEESLGQVTDQVEVNAQNSVPDEEAk.[T]	N-Term(TMT6plex); K2(TMT6plex); K29(TMT6plex)	FALSE	TRUE	3	9	ENSP00000398826.1; ENSP00000354826.2; ENSP00000395710.1	ENSP00000376826.2; ENSP00000411476.2; ENSP00000419673.1; ENSP00000398826.1; ENSP00000393621.1; ENSP00000354826.2; ENSP00000407522.1; ENSP00000395710.1; ENSP00000390926.1	1	4	0.6305	0	1	1	979.755	3916	-1.64	-0.00161	CID (Collision Induced Dissociation)	MS2	0	235.5	6.408	91.0637	41949	190620_Total_Fraction_11.raw	0/0	3.87	0	4.331e-06	506437	Used	Not Unique	240.4	228.7	249.3	186.5
FALSE	High	Sequest HT (A2)	Unambiguous	[R].eNIQPGQEYNFLk.[M]	N-Term(TMT6plex); K13(TMT6plex)	FALSE	TRUE	1	8	ENSP00000305714.5	ENSP00000428332.1; ENSP00000430406.1; ENSP00000305714.5; ENSP00000422937.1; ENSP00000061240.2; ENSP00000428665.1; ENSP00000426082.1; ENSP00000350630.3	0	2	0.536	0	1	1	1019.55	2038.1	0.5	0.00051	CID (Collision Induced Dissociation)	MS2	100	184.5	40.356	94.4211	42256	190620_Total_Fraction_3.raw	0/0	3.75	0	1.658e-05	676416	Not Used	Excluded by Method	182.5	174.6	187.2	164.8
FALSE	High	Sequest HT (A2)	Unambiguous	[K].lASVPAGGAVAVSAAPGSAAPAAGSAPAAAEEk.[K]	N-Term(TMT6plex); K33(TMT6plex)	FALSE	TRUE	2	2	ENSP00000322419.4; ENSP00000433443.1	ENSP00000322419.4; ENSP00000433443.1	0	4	0.4969	0	1	1	808.945	3232.76	-0.32	-0.00026	CID (Collision Induced Dissociation)	MS2	0	184.9	28.843	91.0261	41926	190620_Total_Fraction_11.raw	0/0	3.24	0	2.619e-05	506427	Used	Not Unique	157	208.1	183	161.1
FALSE	High	Sequest HT (A2)	Unambiguous	[K].mQTDkPFDQTTISLQMGTNk.[G]	N-Term(TMT6plex); M1(Oxidation); K5(TMT6plex); K20(TMT6plex)	FALSE	TRUE	1	4	ENSP00000359225.4	ENSP00000377752.4; ENSP00000401452.1; ENSP00000440081.1; ENSP00000359225.4	0	3	0.4308	0	1	1	996.53	2987.58	-0.56	-0.00056	CID (Collision Induced Dissociation)	MS2	0	217.8	6.256	91.0042	41913	190620_Total_Fraction_11.raw	0/0	3.83	0	1.568e-05	506420	Used	Unique	183.1	252	211.1	189.2
FALSE	High	Sequest HT (A2)	Unambiguous	[K].lkPFLGSSDcVNQISGk.[L]	N-Term(TMT6plex); K2(TMT6plex); C10(Carbamidomethyl); K17(TMT6plex)	FALSE	TRUE	1	4	ENSP00000261183.3	ENSP00000450238.1; ENSP00000447893.1; ENSP00000478240.1; ENSP00000261183.3	0	3	0.6957	0	1	1	846.483	2537.43	-1.11	-0.00094	CID (Collision Induced Dissociation)	MS2	0	206.8	26.129	94.254	42155	190620_Total_Fraction_3.raw	0/0	5.16	0	1.856e-06	676368	Used	Unique	200.6	193.2	223.1	177.1
FALSE	High	Sequest HT (A2)	Unambiguous	[R].kDLYANTVLSGGTTmYPGIADR.[M]	N-Term(TMT6plex); K1(TMT6plex); M15(Oxidation)	TRUE	TRUE	1	3	ENSP00000496101.1	ENSP00000496101.1; ENSP00000494750.1; ENSP00000458162.1	1	3	0.6941	0	1	1	939.833	2817.48	-0.83	-0.00078	CID (Collision Induced Dissociation)	MS2	0	134.5	15.331	94.5739	42344	190620_Total_Fraction_3.raw	0/0	5.46	0	1.76e-05	676458	Used	Unique	119.5	130.5	145.2	120.9
FALSE	High	Sequest HT (A2)	Unambiguous	[R].tGVAPDVFAENMk.[L]	N-Term(TMT6plex); K13(TMT6plex)	FALSE	TRUE	1	1	ENSP00000322706.6	ENSP00000322706.6	0	2	0.5201	0	1	1	919	1836.99	-0.01	-1e-05	CID (Collision Induced Dissociation)	MS2	0	183.2	70	93.8841	41941	190620_Total_Fraction_3.raw	0/0	3.73	0	2.493e-05	676267	Used	Unique	92.9	156.3	238.4	211.9
FALSE	High	Sequest HT (A2)	Unambiguous	[K].eQQAAVTSSIMQAMR.[S]	N-Term(TMT6plex)	FALSE	TRUE	1	1	ENSP00000351811.5	ENSP00000351811.5	0	3	0.5058	0	1	1	627.323	1879.96	-0.44	-0.00028	CID (Collision Induced Dissociation)	MS2	41.702	46.7	4.312	91.3683	42134	190620_Total_Fraction_11.raw	0/0	4.31	0	2.729e-05	506524	Used	Unique	40	48.8	48	42.4
FALSE	High	Sequest HT (A2)	Unambiguous	[K].qLNNLALLcQNQGk.[YF]	N-Term(TMT6plex); C9(Carbamidomethyl); K14(TMT6plex)	FALSE	TRUE	3	22	ENSP00000414982.2; ENSP00000259708.3; ENSP00000334523.6	ENSP00000451242.1; ENSP00000414982.2; ENSP00000377620.2; ENSP00000488938.1; ENSP00000452481.1; ENSP00000436019.1; ENSP00000439065.1; ENSP00000450648.1; ENSP00000466067.1; ENSP00000450617.1; ENSP00000395806.2; ENSP00000341154.6; ENSP00000259708.3; ENSP00000465950.1; ENSP00000246489.7; ENSP00000369377.3; ENSP00000417620.1; ENSP00000412693.4; ENSP00000334618.7; ENSP00000375810.2; ENSP00000334523.6; …	0	3	0.567	0	1	1	691.394	2072.17	-0.08	-6e-05	CID (Collision Induced Dissociation)	MS2	12.7428	144.2	4.019	92.8635	41337	190620_Total_Fraction_3.raw	0/0	4.18	0	2.658e-05	675987	Used	Not Unique	134.2	141.4	145.7	132.6
FALSE	High	Sequest HT (A2)	Unambiguous	[K].gFESPSDNSSAmLLQWHEk.[AV]	N-Term(TMT6plex); M12(Oxidation); K19(TMT6plex)	FALSE	TRUE	1	3	ENSP00000352918.6	ENSP00000352918.6; ENSP00000294742.6; ENSP00000356504.1	0	3	0.4717	0	1	1	879.773	2637.3	0.48	0.00042	CID (Collision Induced Dissociation)	MS2	3.79638	204.3	9.761	92.8653	41338	190620_Total_Fraction_3.raw	0/0	5.83	0	5.63e-06	675988	Used	Unique	184.5	203.5	233.3	161.9
FALSE	High	Sequest HT (A2)	Unambiguous	[R].lLQcYPPPEDAAVk.[G]	N-Term(TMT6plex); C4(Carbamidomethyl); K14(TMT6plex)	FALSE	TRUE	1	2	ENSP00000351926.4	ENSP00000346246.4; ENSP00000351926.4	0	3	0.6213	0	1	1	687.048	2059.13	0.14	9e-05	CID (Collision Induced Dissociation)	MS2	18.5021	255.5	6.046	93.0693	41462	190620_Total_Fraction_3.raw	0/0	4.04	0	1.503e-05	676047	Used	Unique	245.6	227	284.3	224.1
FALSE	High	Sequest HT (A2)	Unambiguous	[R].qVQSLTcEVDALk.[G]	N-Term(TMT6plex); C7(Carbamidomethyl); K13(TMT6plex)	FALSE	TRUE	1	3	ENSP00000224237.5	ENSP00000224237.5; ENSP00000431702.1; ENSP00000435613.1	0	2	0.5452	0	1	1	975.042	1949.08	-0.24	-0.00023	CID (Collision Induced Dissociation)	MS2	0	128.5	15.399	93.0715	41463	190620_Total_Fraction_3.raw	0/0	4.31	0	2.534e-05	676048	Used	Unique	101	130.2	158.8	101.8
FALSE	High	Sequest HT (A2)	Unambiguous	[K].ykPYEEALLQAEAPR.[L]	N-Term(TMT6plex); K2(TMT6plex)	FALSE	TRUE	1	4	ENSP00000449386.2	ENSP00000449743.1; ENSP00000449386.2; ENSP00000414453.2; ENSP00000228284.4	0	3	0.6197	0	1	1	746.084	2236.24	-0.34	-0.00025	CID (Collision Induced Dissociation)	MS2	0	136.5	7.735	93.0944	41478	190620_Total_Fraction_3.raw	0/0	4.76	0	2.781e-05	676055	Used	Unique	141.6	123.7	145.9	113.6
FALSE	High	Sequest HT (A2)	Unambiguous	[K].qTTVSNSQQAYQEAFEISk.[K]	N-Term(TMT6plex); K19(TMT6plex)	FALSE	TRUE	1	1	ENSP00000361930.3	ENSP00000361930.3	0	3	0.4484	0	1	1	873.122	2617.35	0.05	4e-05	CID (Collision Induced Dissociation)	MS2	0	112.8	14.775	93.1785	41524	190620_Total_Fraction_3.raw	0/0	5.04	0	3.784e-06	676079	Used	Unique	100.2	103.7	127.2	101.5
FALSE	High	Sequest HT (A2)	Unambiguous	[K].sQIFSTASDNQPTVTIk.[V]	N-Term(TMT6plex); K17(TMT6plex)	FALSE	TRUE	1	1	ENSP00000324173.6	ENSP00000324173.6	0	3	0.6026	0	1	1	765.758	2295.26	-0.73	-0.00056	CID (Collision Induced Dissociation)	MS2	0	155.8	3.69	91.645	42313	190620_Total_Fraction_11.raw	0/0	3.85	0	2.636e-05	506606	Used	Unique	73.7	128.1	217	175.4
FALSE	High	Sequest HT (A2)	Unambiguous	[R].vIISAPSADAPmFVmGVNHEk.[Y]	N-Term(TMT6plex); M12(Oxidation); M15(Oxidation); K21(TMT6plex)	FALSE	TRUE	2	3	ENSP00000380067.1; ENSP00000229239.5	ENSP00000380065.1; ENSP00000380067.1; ENSP00000229239.5	0	3	0.6526	0	1	1	901.813	2703.42	-0.29	-0.00026	CID (Collision Induced Dissociation)	MS2	0	123.4	3.56	91.6181	42296	190620_Total_Fraction_11.raw	0/0	4.98	0	2.848e-05	506599	Used	Not Unique	111.9	120.9	134.6	105.9
FALSE	High	Sequest HT (A2)	Unambiguous	[R].kDLYANNVLSGGTTmYPGIADR.[M]	N-Term(TMT6plex); K1(TMT6plex); M15(Oxidation)	FALSE	TRUE	1	4	ENSP00000224784.6	ENSP00000386857.1; ENSP00000386929.3; ENSP00000224784.6; ENSP00000290378.4	1	3	0.7817	0	1	1	944.165	2830.48	-0.65	-0.00062	CID (Collision Induced Dissociation)	MS2	0	309.3	2.125	91.6166	42295	190620_Total_Fraction_11.raw	0/0	7.42	0	7.842e-07	506598	Used	Unique	255.7	285.5	362.4	281.7
FALSE	High	Sequest HT (A2)	Unambiguous	[K].qPAIMPGQSYGLEDGScSYk.[D]	N-Term(TMT6plex); C17(Carbamidomethyl); K20(TMT6plex)	FALSE	TRUE	2	5	ENSP00000497157.1; ENSP00000221419.4	ENSP00000497157.1; ENSP00000469349.1; ENSP00000489244.1; ENSP00000489028.1; ENSP00000221419.4	0	3	0.6309	0	1	1	882.769	2646.29	-1.17	-0.00103	CID (Collision Induced Dissociation)	MS2	44.4153	191.1	70	93.3025	41598	190620_Total_Fraction_3.raw	0/0	5.31	0	2.274e-06	676109	Used	Not Unique	170.9	197.3	220.4	144
FALSE	High	Sequest HT (A2)	Unambiguous	[K].eQIESLTEVHR.[R]	N-Term(TMT6plex)	FALSE	TRUE	1	3	ENSP00000354486.2	ENSP00000405842.1; ENSP00000354486.2; ENSP00000349305.4	0	3	0.7006	0	1	1	523.953	1569.84	-0.26	-0.00014	CID (Collision Induced Dissociation)	MS2	0	82.6	7.46	60.594	24049	190620_Total_Fraction_9.raw	0/0	4.91	0	3.073e-05	841463	Used	Unique	71.3	83.8	88	73.8
FALSE	High	Sequest HT (A2)	Unambiguous	[R].kFNALFAQGNYSEAAk.[V]	N-Term(TMT6plex); K1(TMT6plex); K16(TMT6plex)	FALSE	TRUE	1	3	ENSP00000479606.1	ENSP00000479606.1; ENSP00000269122.3; ENSP00000376763.1	1	3	0.7094	0	1	1	816.127	2446.37	-1.41	-0.00115	CID (Collision Induced Dissociation)	MS2	17.2473	190.2	8.488	93.3229	41611	190620_Total_Fraction_3.raw	0/0	6.16	0	7.07e-07	676113	Used	Unique	175.6	182.6	201.5	170.5
FALSE	High	Sequest HT (A2)	Unambiguous	[K].dYTSGAMLTGELk.[K]	N-Term(TMT6plex); K13(TMT6plex)	FALSE	TRUE	1	2	ENSP00000376620.2	ENSP00000376620.2; ENSP00000451887.1	0	2	0.5942	0	1	1	922.497	1843.99	-0.65	-0.0006	CID (Collision Induced Dissociation)	MS2	0	113.8	13.477	93.3264	41613	190620_Total_Fraction_3.raw	0/0	4.83	0	1.744e-05	676115	Used	Unique	99.8	77.4	142.5	116.8
FALSE	High	Sequest HT (A2)	Unambiguous	[R].dAGYGGISLAVEGPSk.[V]	N-Term(TMT6plex); K16(TMT6plex)	FALSE	TRUE	1	5	ENSP00000295956.4	ENSP00000415599.2; ENSP00000418510.1; ENSP00000351339.3; ENSP00000420213.1; ENSP00000295956.4	0	3	0.5975	0	1	1	660.366	1979.08	-0.08	-6e-05	CID (Collision Induced Dissociation)	MS2	46.9957	256.4	6.609	93.3605	41633	190620_Total_Fraction_3.raw	0/0	4.05	0	8.857e-06	676122	Used	Unique	230.5	255.6	283.6	213.6
FALSE	High	Sequest HT (A2)	Unambiguous	[K].hFIDVGAGVIDEDYR.[G]	N-Term(TMT6plex)	FALSE	TRUE	1	9	ENSP00000370376.2	ENSP00000454041.1; ENSP00000453667.1; ENSP00000452814.1; ENSP00000453717.1; ENSP00000405160.2; ENSP00000370376.2; ENSP00000452749.1; ENSP00000454183.1; ENSP00000453683.1	0	3	0.6985	0	1	1	645.665	1934.98	-0.49	-0.00031	CID (Collision Induced Dissociation)	MS2	12.9132	80.8	3.781	91.4859	42211	190620_Total_Fraction_11.raw	0/0	4.08	0	1.251e-05	506560	Used	Unique	79.2	81.7	83.1	66.2
FALSE	High	Sequest HT (A2)	Unambiguous	[K].eFVTGMSGMYHGDLTEk.[L]	N-Term(TMT6plex); K17(TMT6plex)	FALSE	TRUE	1	5	ENSP00000349291.3	ENSP00000491149.1; ENSP00000491373.2; ENSP00000349291.3; ENSP00000347375.3; ENSP00000491970.2	0	3	0.6255	0	1	1	787.396	2360.17	2.24	0.00177	CID (Collision Induced Dissociation)	MS2	45.4423	46.8	22.485	93.497	41716	190620_Total_Fraction_3.raw	0/0	5.26	0	5.814e-06	676159	Used	Unique	40.2	37.9	57.4	43.9
FALSE	High	Sequest HT (A2)	Unambiguous	[R].eEGVSQQGQGAGSAPSGSGSSWVQGDDPSMSLTQk.[G]	N-Term(TMT6plex); K35(TMT6plex)	FALSE	TRUE	1	1	ENSP00000437271.1	ENSP00000437271.1	0	4	0.7244	0	1	1	974.467	3894.85	0.66	0.00064	CID (Collision Induced Dissociation)	MS2	0	80.4	8.167	91.4562	42192	190620_Total_Fraction_11.raw	0/0	6.06	0	2.786e-06	506550	Used	Unique	82.5	80.3	84	61.9
FALSE	High	Sequest HT (A2)	Unambiguous	[R].aNSTSDSVFTETPSPVLk.[N]	N-Term(TMT6plex); K18(TMT6plex)	FALSE	TRUE	1	2	ENSP00000480549.1	ENSP00000480549.1; ENSP00000403298.1	0	3	0.6992	0	1	1	780.088	2338.25	-2.03	-0.00158	CID (Collision Induced Dissociation)	MS2	0	298.2	46.364	93.65	41803	190620_Total_Fraction_3.raw	0/0	4.92	0	2.52e-05	676199	Used	Unique	307.1	279.9	330.5	227.7
FALSE	High	Sequest HT (A2)	Unambiguous	[R].kDGScGVSYVVQEPGDYEVSIk.[F]	N-Term(TMT6plex); K1(TMT6plex); C5(Carbamidomethyl); K22(TMT6plex)	FALSE	TRUE	1	2	ENSP00000327145.8	ENSP00000344002.6; ENSP00000327145.8	1	3	0.6631	0	1	1	1035.21	3103.61	-3.84	-0.00397	CID (Collision Induced Dissociation)	MS2	65.1949	223.7	70	93.6561	41807	190620_Total_Fraction_3.raw	0/0	5.64	0	6.886e-06	676201	Not Used	Excluded by Method	198.4	235.9	237.8	185.8
FALSE	High	Sequest HT (A2)	Unambiguous	[K].gEHTQNVPLSVTLATSPAQFPcTDGTDR.[I]	N-Term(TMT6plex); C22(Carbamidomethyl)	FALSE	TRUE	1	2	ENSP00000393596.2	ENSP00000498175.1; ENSP00000393596.2	0	3	0.659	0	1	1	1076.86	3228.58	-1.23	-0.00133	CID (Collision Induced Dissociation)	MS2	0	22	70	93.6811	41822	190620_Total_Fraction_3.raw	0/0	5.22	0	1.961e-06	676209	Used	Unique	24	16.7	29.5	14.2
FALSE	High	Sequest HT (A2)	Unambiguous	[R].qQHEQLNEAAQGILTGPGDVSLSTSQVQk.[E]	N-Term(TMT6plex); K29(TMT6plex)	FALSE	TRUE	2	7	ENSP00000362006.3; ENSP00000289893.4	ENSP00000362016.2; ENSP00000499399.1; ENSP00000455274.1; ENSP00000362006.3; ENSP00000289893.4; ENSP00000354573.2; ENSP00000455823.1	0	4	0.5235	0	1	1	881.22	3521.86	-0.35	-0.00031	CID (Collision Induced Dissociation)	MS2	0	142.1	70	93.7457	41860	190620_Total_Fraction_3.raw	0/0	3.4	0	1.22e-06	676227	Used	Not Unique	138.6	121.4	149.9	135.9
FALSE	High	Sequest HT (A2)	Unambiguous	[K].sccDYALHVDITHWNDSVk.[Q]	N-Term(TMT6plex); C2(Carbamidomethyl); C3(Carbamidomethyl); K19(TMT6plex)	FALSE	TRUE	1	2	ENSP00000343690.5	ENSP00000343690.5; ENSP00000381526.3	0	4	0.5404	0	1	1	695.339	2778.34	-1.04	-0.00072	CID (Collision Induced Dissociation)	MS2	0	88.1	15.604	93.7777	41879	190620_Total_Fraction_3.raw	0/0	4.7	0	9.778e-06	676235	Used	Unique	91	85.6	101.4	60.2
FALSE	High	Sequest HT (A2)	Unambiguous	[R].tEEIHENVISPSDLSDIk.[G]	N-Term(TMT6plex); K18(TMT6plex)	FALSE	TRUE	1	2	ENSP00000497444.1	ENSP00000496947.1; ENSP00000497444.1	0	3	0.5323	0	1	1	828.779	2484.32	-0.46	-0.00038	CID (Collision Induced Dissociation)	MS2	56.4372	78.8	20.438	91.5523	42254	190620_Total_Fraction_11.raw	0/0	3.25	0	1.029e-05	506582	Not Used	Excluded by Method	79.4	67.4	94.1	61.7
FALSE	High	Sequest HT (A2)	Unambiguous	[K].lVSLASEVQDLHLAQR.[K]	N-Term(TMT6plex)	FALSE	TRUE	1	6	ENSP00000245615.1	ENSP00000483561.1; ENSP00000245615.1; ENSP00000410320.1; ENSP00000482316.1; ENSP00000477618.1; ENSP00000375634.1	0	3	0.7426	0	1	1	670.051	2008.14	-0.53	-0.00035	CID (Collision Induced Dissociation)	MS2	30.1256	38.4	13.554	104.638	48594	190620_Total_Fraction_9.raw	0/0	4.7	0	3.432e-06	852719	Used	Unique	42.3	34.8	39	31.7
FALSE	High	Sequest HT (A2)	Unambiguous	[K].lASGEHIAAFcLTEPASGSDAASIR.[S]	N-Term(TMT6plex); C11(Carbamidomethyl)	FALSE	TRUE	1	1	ENSP00000312618.7	ENSP00000312618.7	0	3	0.5905	0	1	1	920.798	2760.38	-0.57	-0.00053	CID (Collision Induced Dissociation)	MS2	0	151.8	11.829	94.5765	42346	190620_Total_Fraction_3.raw	0/0	5.69	0	9.172e-07	676459	Used	Unique	132.6	136.4	196.9	115.4
FALSE	High	Sequest HT (A2)	Unambiguous	[K].aQALAIETEAELQR.[V]	N-Term(TMT6plex)	FALSE	TRUE	1	1	ENSP00000349977.5	ENSP00000349977.5	0	3	0.4614	0	1	1	591.329	1771.97	-1.76	-0.00104	CID (Collision Induced Dissociation)	MS2	51.6364	184.5	4.679	90.9547	41881	190620_Total_Fraction_11.raw	0/0	4.14	0	2.922e-05	506407	Not Used	Excluded by Method	111.4	149.4	243.8	200.8
FALSE	High	Sequest HT (A2)	Unambiguous	[K].gDVAFVkDQTVIQNTDGNNNEAWAk.[N]	N-Term(TMT6plex); K7(TMT6plex); K25(TMT6plex)	TRUE	FALSE	1	1	Q29443	Q29443	1	4	0.4907	0	1	1	856.204	3421.79	-0.27	-0.00023	CID (Collision Induced Dissociation)	MS2	4.38808	93.3	14.555	95.3385	42797	190620_Total_Fraction_3.raw	0/0	3.22	0	7e-06	676674	Used	Unique	81.2	101	87.7	88.4
FALSE	High	Sequest HT (A2)	Unambiguous	[K].gIGMNEPLVDcEGYPR.[S]	N-Term(TMT6plex); C11(Carbamidomethyl)	FALSE	TRUE	1	6	ENSP00000440485.1	ENSP00000443081.1; ENSP00000440485.1; ENSP00000477146.1; ENSP00000440500.1; ENSP00000261817.2; ENSP00000445058.1	0	2	0.7485	0	1	1	1018.49	2035.97	-1.45	-0.00148	CID (Collision Induced Dissociation)	MS2	0	216.3	70	90.4191	41553	190620_Total_Fraction_11.raw	0/0	4.85	0	1.379e-05	506251	Used	Unique	213	200.2	229.9	187.9
FALSE	High	Sequest HT (A2)	Unambiguous	[K].gADIMYTGTVDcWR.[K]	N-Term(TMT6plex); C12(Carbamidomethyl)	FALSE	TRUE	2	2	ENSP00000370808.5; ENSP00000281456.5	ENSP00000370808.5; ENSP00000281456.5	0	2	0.6537	0	1	1	937.442	1873.88	-0.35	-0.00033	CID (Collision Induced Dissociation)	MS2	2.37527	145.5	5.371	95.4285	42845	190620_Total_Fraction_3.raw	0/0	4.62	0	2.877e-05	676696	Used	Not Unique	128.4	141.2	165.6	122.5
FALSE	High	Sequest HT (A2)	Unambiguous	[K].lVTEMGTYATQSALSSSRPTk.[K]	N-Term(TMT6plex); K21(TMT6plex)	FALSE	TRUE	1	1	ENSP00000397873.2	ENSP00000397873.2	0	4	0.6218	0	1	1	672.368	2686.45	0.02	1e-05	CID (Collision Induced Dissociation)	MS2	19.4225	146	5.443	95.4326	42848	190620_Total_Fraction_3.raw	0/0	4.68	0	7.432e-06	676699	Used	Unique	102.4	158.1	167.1	130.9
FALSE	High	Sequest HT (A2)	Unambiguous	[R].hIPGAAFFDIDQcSDR.[T]	N-Term(TMT6plex); C13(Carbamidomethyl)	FALSE	TRUE	1	3	ENSP00000411719.3	ENSP00000385062.1; ENSP00000411719.3; ENSP00000342333.3	0	3	0.6771	0	1	1	693.336	2077.99	-1.02	-0.0007	CID (Collision Induced Dissociation)	MS2	21.6399	96.6	7.071	95.4449	42856	190620_Total_Fraction_3.raw	0/0	4.46	0	2.294e-05	676703	Used	Unique	95.5	97.7	98.4	79.3
FALSE	High	Sequest HT (A2)	Unambiguous	[K].gVNcIDYYSGGDkPYLISGADDR.[L]	N-Term(TMT6plex); C4(Carbamidomethyl); K13(TMT6plex)	FALSE	TRUE	1	2	ENSP00000329419.4	ENSP00000422295.1; ENSP00000329419.4	0	3	0.662	0	1	1	998.495	2993.47	-0.24	-0.00024	CID (Collision Induced Dissociation)	MS2	0	156.5	37.39	95.4763	42874	190620_Total_Fraction_3.raw	0/0	4.32	0	3.428e-06	676711	Used	Unique	142.7	161.6	164.7	131.4
FALSE	High	Sequest HT (A2)	Unambiguous	[K].gPVTDVAYSHDGAFLAVcDASk.[V]	N-Term(TMT6plex); C18(Carbamidomethyl); K22(TMT6plex)	FALSE	TRUE	1	2	ENSP00000371890.2	ENSP00000426725.1; ENSP00000371890.2	0	3	0.6693	0	1	1	913.467	2738.39	-0.05	-5e-05	CID (Collision Induced Dissociation)	MS2	14.8597	141.7	31.816	95.492	42884	190620_Total_Fraction_3.raw	0/0	6.29	0	2.755e-07	676716	Used	Unique	141.8	138.9	153.4	109.9
FALSE	High	Sequest HT (A2)	Unambiguous	[K].gAEEmETVIPVDVMR.[R]	N-Term(TMT6plex); M5(Oxidation)	FALSE	TRUE	1	2	ENSP00000340278.5	ENSP00000466242.1; ENSP00000340278.5	0	2	0.5619	0	1	1	960.984	1920.96	-0.36	-0.00034	CID (Collision Induced Dissociation)	MS2	33.1908	513.9	70	90.371	41525	190620_Total_Fraction_11.raw	0/0	2.99	0	2.043e-05	506238	Used	Unique	473.3	490.4	550.5	458.5
FALSE	High	Sequest HT (A2)	Unambiguous	[K].vDVNAPDVQAPDWHLk.[M]	N-Term(TMT6plex); K16(TMT6plex)	FALSE	TRUE	1	1	ENSP00000367263.4	ENSP00000367263.4	0	3	0.698	0	1	1	754.748	2262.23	-0.07	-5e-05	CID (Collision Induced Dissociation)	MS2	1.39929	226.4	2.327	95.5533	42921	190620_Total_Fraction_3.raw	0/0	5	0	3.575e-06	676733	Used	Unique	218.1	228.2	244.4	178.2
FALSE	High	Sequest HT (A2)	Unambiguous	[K].iAPGAVVcVESEIR.[G]	N-Term(TMT6plex); C8(Carbamidomethyl)	FALSE	TRUE	1	5	ENSP00000221114.3	ENSP00000429408.1; ENSP00000427955.1; ENSP00000430109.1; ENSP00000431017.1; ENSP00000221114.3	0	2	0.6353	0	1	1	864.979	1728.95	-0.49	-0.00042	CID (Collision Induced Dissociation)	MS2	0	51.1	48.861	95.5633	42928	190620_Total_Fraction_3.raw	0/0	4.36	0	2.113e-05	676736	Used	Unique	52.2	44.8	55.6	43.9
FALSE	High	Sequest HT (A2)	Unambiguous	[R].aSMQPIQIAEGTGITTR.[Q]	N-Term(TMT6plex)	FALSE	TRUE	1	5	ENSP00000377298.3	ENSP00000481541.1; ENSP00000480172.1; ENSP00000478624.1; ENSP00000440954.1; ENSP00000377298.3	0	2	0.6514	0	1	1	1002.04	2003.08	-1.11	-0.00111	CID (Collision Induced Dissociation)	MS2	0	63.5	70	90.4695	41582	190620_Total_Fraction_11.raw	0/0	4.59	0	3.422e-06	506265	Used	Unique	57.9	63.5	71.8	50.4
FALSE	High	Sequest HT (A2)	Unambiguous	[R].tGDFQLHTNVNDGTEFGGSIYQk.[V]	N-Term(TMT6plex); K23(TMT6plex)	FALSE	TRUE	1	3	ENSP00000361635.1	ENSP00000298468.5; ENSP00000443092.1; ENSP00000361635.1	0	3	0.7251	0	1	1	996.171	2986.5	1.53	0.00152	CID (Collision Induced Dissociation)	MS2	46.9018	53.4	70	95.6151	42957	190620_Total_Fraction_3.raw	0/0	7.02	0	7.39e-07	676753	Used	Unique	42.2	57.8	54.9	49.9
FALSE	High	Sequest HT (A2)	Unambiguous	[K].dNTTLLTQVQTTMR.[E]	N-Term(TMT6plex)	FALSE	TRUE	1	4	ENSP00000408910.3	ENSP00000448937.1; ENSP00000447824.1; ENSP00000439376.2; ENSP00000408910.3	0	2	0.6623	0	1	1	925.996	1850.99	0.38	0.00035	CID (Collision Induced Dissociation)	MS2	0	103.8	20.495	90.2733	41465	190620_Total_Fraction_11.raw	0/0	4.62	0	2.094e-05	506210	Used	Unique	94.6	100.4	105.9	97.4
FALSE	High	Sequest HT (A2)	Unambiguous	[K].lPTTLELGHcIIHAENDDkPEGLSPNVNR.[F]	N-Term(TMT6plex); C10(Carbamidomethyl); K19(TMT6plex)	TRUE	FALSE	1	1	Q3SZ57	Q3SZ57	0	5	0.5746	0	1	1	740.394	3697.94	0.39	0.00029	CID (Collision Induced Dissociation)	MS2	0	51.8	1.648	95.7586	43044	190620_Total_Fraction_3.raw	0/0	5.83	0	5.265e-06	676791	Used	Unique	47	63.7	51.6	36.5
FALSE	High	Sequest HT (A2)	Unambiguous	[K].sDNVLLGMEGSVk.[L]	N-Term(TMT6plex); K13(TMT6plex)	FALSE	TRUE	1	2	ENSP00000314067.3	ENSP00000402927.1; ENSP00000314067.3	0	2	0.4291	0	1	1	904.006	1807	0.15	0.00014	CID (Collision Induced Dissociation)	MS2	0	140.3	2.121	95.7617	43046	190620_Total_Fraction_3.raw	0/0	4.94	0	1.759e-05	676793	Used	Unique	131.1	133.7	155	118.7
FALSE	High	Sequest HT (A2)	Unambiguous	[R].fSGWYDADLSPAGHEEAk.[R]	N-Term(TMT6plex); K18(TMT6plex)	FALSE	TRUE	1	1	ENSP00000359991.4	ENSP00000359991.4	0	3	0.7404	0	1	1	813.405	2438.2	-0.73	-0.00059	CID (Collision Induced Dissociation)	MS2	0	184	12.488	95.9571	43134	190620_Total_Fraction_3.raw	0/0	4.43	0	2.272e-06	676823	Used	Unique	208.9	135.3	198.2	166.1
FALSE	High	Sequest HT (A2)	Unambiguous	[K].lTEVPVEPVLTVHPESk.[S]	N-Term(TMT6plex); K17(TMT6plex)	FALSE	TRUE	1	1	ENSP00000216832.4	ENSP00000216832.4	0	3	0.6359	0	1	1	778.122	2332.35	-0.18	-0.00014	CID (Collision Induced Dissociation)	MS2	39.2155	214	5.912	96.0112	43157	190620_Total_Fraction_3.raw	0/0	5.41	0	1.314e-06	676831	Used	Unique	204.4	236.7	242.7	136.7
FALSE	High	Sequest HT (A2)	Unambiguous	[R].gSGQGDSLYPVGYLDk.[Q]	N-Term(TMT6plex); K16(TMT6plex)	FALSE	TRUE	1	7	ENSP00000267750.4	ENSP00000453287.1; ENSP00000473881.1; ENSP00000267750.4; ENSP00000454042.1; ENSP00000452672.1; ENSP00000454052.1; ENSP00000249209.4	0	2	0.6134	0	1	1	1057.56	2114.12	-0.7	-0.00074	CID (Collision Induced Dissociation)	MS2	0	453.3	70	96.0585	43185	190620_Total_Fraction_3.raw	0/0	4.76	0	1.357e-05	676842	Used	Unique	407.3	406.7	505.6	419.8
FALSE	High	Sequest HT (A2)	Unambiguous	[K].sLEYcSTASIDSENPPDLNk.[I]	N-Term(TMT6plex); C5(Carbamidomethyl); K20(TMT6plex)	FALSE	TRUE	1	2	ENSP00000313420.3	ENSP00000345182.4; ENSP00000313420.3	0	3	0.7468	0	1	1	900.114	2698.33	-0.4	-0.00036	CID (Collision Induced Dissociation)	MS2	63.5423	195.8	2.778	90.0883	41346	190620_Total_Fraction_11.raw	0/0	5.49	0	8.932e-06	506151	Not Used	Excluded by Method	179.5	188.4	224.4	158.8
FALSE	High	Sequest HT (A2)	Unambiguous	[K].vWIMQNETGISHDAIAQESk.[R]	N-Term(TMT6plex); K20(TMT6plex)	FALSE	TRUE	1	3	ENSP00000379773.2	ENSP00000459811.1; ENSP00000379773.2; ENSP00000459747.1	0	3	0.6644	0	1	1	905.811	2715.42	0.68	0.00062	CID (Collision Induced Dissociation)	MS2	52.1136	135.6	14.256	96.2068	43250	190620_Total_Fraction_3.raw	0/0	5.78	0	1.053e-05	676867	Not Used	Excluded by Method	124.5	135.2	149.8	110.6
FALSE	High	Sequest HT (A2)	Unambiguous	[K].rEDLVVAPAGITLk.[E]	N-Term(TMT6plex); K14(TMT6plex)	FALSE	TRUE	1	3	ENSP00000321584.4	ENSP00000393525.1; ENSP00000403502.1; ENSP00000321584.4	1	3	0.6062	0	1	1	647.403	1940.19	-0.46	-0.0003	CID (Collision Induced Dissociation)	MS2	42.2996	200.5	1.955	90.0384	41315	190620_Total_Fraction_11.raw	0/0	3.53	0	1.013e-05	506136	Used	Unique	175.8	197.5	206.8	189.2
FALSE	High	Sequest HT (A2)	Unambiguous	[K].aYHEQLSVAEITNAcFEPANQmVk.[C]	N-Term(TMT6plex); C15(Carbamidomethyl); M22(Oxidation); K24(TMT6plex)	FALSE	TRUE	2	9	ENSP00000439020.2; ENSP00000248437.4	ENSP00000382982.3; ENSP00000318197.7; ENSP00000482878.1; ENSP00000439020.2; ENSP00000396212.1; ENSP00000375938.2; ENSP00000336799.5; ENSP00000446637.1; ENSP00000248437.4	0	4	0.3701	0	1	1	806.908	3224.61	-0.71	-0.00057	CID (Collision Induced Dissociation)	MS2	0	77.9	4.773	96.2739	43280	190620_Total_Fraction_3.raw	0/0	3.08	0	1.696e-05	676876	Used	Not Unique	74.2	77.2	85.5	62.2
FALSE	High	Sequest HT (A2)	Unambiguous	[R].gVLDVPAcQIAIRPEGk.[N]	N-Term(TMT6plex); C8(Carbamidomethyl); K17(TMT6plex)	FALSE	TRUE	1	3	ENSP00000244007.3	ENSP00000485760.1; ENSP00000362368.1; ENSP00000244007.3	0	3	0.4328	0	1	1	761.108	2281.31	-0.39	-0.00029	CID (Collision Induced Dissociation)	MS2	8.29058	112.3	6.188	90.2938	41477	190620_Total_Fraction_11.raw	0/0	3.35	0	1.338e-06	506214	Used	Unique	106.8	106.6	119.8	97.9
FALSE	High	Sequest HT (A2)	Unambiguous	[K].yGIVDYmIEQSGPPSk.[E]	N-Term(TMT6plex); M7(Oxidation); K16(TMT6plex)	FALSE	TRUE	2	2	ENSP00000499129.1; ENSP00000286091.5	ENSP00000499129.1; ENSP00000286091.5	0	3	0.73	0	1	1	753.397	2258.18	-0.03	-2e-05	CID (Collision Induced Dissociation)	MS2	5.85194	245.8	14.647	94.6523	42392	190620_Total_Fraction_3.raw	0/0	4.37	0	1.418e-05	676480	Used	Not Unique	86.2	162.1	345.5	343.7
FALSE	High	Sequest HT (A2)	Unambiguous	[K].iFTSDADFSGITNDHk.[L]	N-Term(TMT6plex); K16(TMT6plex)	TRUE	FALSE	1	1	REFSEQ:XP_001252647	REFSEQ:XP_001252647	0	3	0.5747	0	1	1	742.72	2226.15	0.4	0.0003	CID (Collision Induced Dissociation)	MS2	50.8222	76.4	12.621	95.3062	42778	190620_Total_Fraction_3.raw	0/0	4.82	0	5.243e-06	676666	Not Used	Excluded by Method	64.8	87.2	78.4	62.3
FALSE	High	Sequest HT (A2)	Unambiguous	[K].ySESLLcSNLESATYSNR.[A]	N-Term(TMT6plex); C7(Carbamidomethyl)	FALSE	TRUE	1	1	ENSP00000361900.3	ENSP00000361900.3	0	3	0.6875	0	1	1	775.041	2323.11	-0.14	-0.00011	CID (Collision Induced Dissociation)	MS2	19.4254	29.2	33.364	95.2587	42750	190620_Total_Fraction_3.raw	0/0	4.96	0	2.679e-06	676652	Used	Unique	30.1	30.3	29	22.6
FALSE	High	Sequest HT (A2)	Unambiguous	[K].kADIGVAMGIAGSDVSk.[Q]	N-Term(TMT6plex); K1(TMT6plex); K17(TMT6plex)	FALSE	TRUE	1	9	ENSP00000295598.5	ENSP00000411503.1; ENSP00000444688.1; ENSP00000437577.1; ENSP00000471581.1; ENSP00000295598.5; ENSP00000445306.1; ENSP00000358508.4; ENSP00000498113.1; ENSP00000494711.1	1	3	0.5676	0	1	1	769.449	2306.33	-1.28	-0.00098	CID (Collision Induced Dissociation)	MS2	0	411.8	1.685	90.9501	41878	190620_Total_Fraction_11.raw	0/0	4.88	0	1.399e-05	506404	Used	Unique	404.7	400.7	429.8	346.7
FALSE	High	Sequest HT (A2)	Unambiguous	[K].nVkDPVEIQTLVNk.[A]	N-Term(TMT6plex); K3(TMT6plex); K14(TMT6plex)	FALSE	TRUE	1	5	ENSP00000418787.1	ENSP00000419928.1; ENSP00000417885.2; ENSP00000418787.1; ENSP00000443900.3; ENSP00000420026.1	1	3	0.5151	0	1	1	762.132	2284.38	-1.08	-0.00082	CID (Collision Induced Dissociation)	MS2	0	87.3	4.603	90.9286	41864	190620_Total_Fraction_11.raw	0/0	4.31	0	1.196e-05	506398	Used	Unique	73.5	82.2	93.3	85.8
FALSE	High	Sequest HT (A2)	Unambiguous	[K].lQGScTScPSSIITLk.[N]	N-Term(TMT6plex); C5(Carbamidomethyl); C8(Carbamidomethyl); K16(TMT6plex)	FALSE	TRUE	1	6	ENSP00000387219.2	ENSP00000415102.2; ENSP00000418882.1; ENSP00000306965.3; ENSP00000387219.2; ENSP00000417693.1; ENSP00000418598.1	0	2	0.6339	0	1	1	1105.6	2210.19	0.08	9e-05	CID (Collision Induced Dissociation)	MS2	0	101.2	70	94.6652	42401	190620_Total_Fraction_3.raw	0/0	5.9	0	2.222e-06	676486	Used	Unique	87.1	86.6	113.6	101
FALSE	High	Sequest HT (A2)	Unambiguous	[R].yGAAMALGIccAGTGNk.[EV]	N-Term(TMT6plex); C10(Carbamidomethyl); C11(Carbamidomethyl); K17(TMT6plex)	FALSE	TRUE	1	4	ENSP00000309474.6	ENSP00000362738.4; ENSP00000309474.6; ENSP00000479986.1; ENSP00000410061.1	0	3	0.628	0	1	1	725.037	2173.1	-0.11	-8e-05	CID (Collision Induced Dissociation)	MS2	7.9347	143.2	7.423	94.6972	42419	190620_Total_Fraction_3.raw	0/0	4.92	0	4.264e-06	676494	Used	Unique	111.6	148.3	155.2	133.7
FALSE	High	Sequest HT (A2)	Unambiguous	[K].fGFcPMAAHEEIcTTNEGVmYR.[I]	N-Term(TMT6plex); C4(Carbamidomethyl); C13(Carbamidomethyl); M20(Oxidation)	FALSE	TRUE	1	11	ENSP00000352696.1	ENSP00000338200.4; ENSP00000398907.1; ENSP00000415018.1; ENSP00000323534.6; ENSP00000394423.1; ENSP00000350534.4; ENSP00000410422.1; ENSP00000346839.4; ENSP00000352696.1; ENSP00000399538.2; ENSP00000348285.4	0	3	0.3896	0	1	1	955.76	2865.27	-0.52	-0.00049	CID (Collision Induced Dissociation)	MS2	16.5923	132.8	53.749	94.6998	42421	190620_Total_Fraction_3.raw	0/0	5.39	0	2.502e-06	676495	Used	Unique	98.8	134	161.7	113.6
FALSE	High	Sequest HT (A2)	Unambiguous	[R].sWASPVYTEADGTFSR.[LS]	N-Term(TMT6plex)	FALSE	TRUE	2	6	ENSP00000342112.4; ENSP00000431129.1	ENSP00000342112.4; ENSP00000431271.1; ENSP00000431129.1; ENSP00000431896.1; ENSP00000431636.1; ENSP00000366719.5	0	2	0.7196	0	1	1	1001.99	2002.97	-0.32	-0.00032	CID (Collision Induced Dissociation)	MS2	0	188.2	26.256	94.7061	42425	190620_Total_Fraction_3.raw	0/0	4.03	0	1.058e-05	676497	Used	Not Unique	183.9	185	187.1	167.1
FALSE	High	Sequest HT (A2)	Unambiguous	[K].gFESPSDNSSAmLLQWHEk.[AV]	N-Term(TMT6plex); M12(Oxidation); K19(TMT6plex)	FALSE	TRUE	1	3	ENSP00000352918.6	ENSP00000352918.6; ENSP00000294742.6; ENSP00000356504.1	0	3	0.6628	0	1	1	879.772	2637.3	0.34	0.0003	CID (Collision Induced Dissociation)	MS2	25.5148	247.8	18.172	94.7134	42429	190620_Total_Fraction_3.raw	0/0	5.16	0	1.522e-05	676499	Used	Unique	230.1	229.2	280.6	211
FALSE	High	Sequest HT (A2)	Unambiguous	[K].yWTLTATGGVQSTASSk.[N]	N-Term(TMT6plex); K17(TMT6plex)	FALSE	TRUE	1	4	ENSP00000371798.3	ENSP00000371798.3; ENSP00000404506.1; ENSP00000409967.1; ENSP00000383982.2	0	3	0.6231	0	1	1	739.403	2216.19	-0.91	-0.00067	CID (Collision Induced Dissociation)	MS2	0.811151	93.8	1.218	94.7761	42466	190620_Total_Fraction_3.raw	0/0	3.9	0	2.699e-05	676515	Used	Unique	101.6	106.5	79.1	73.9
FALSE	High	Sequest HT (A2)	Unambiguous	[K].yTPSGQAGAAASESLFVSNHAY.[-]	N-Term(TMT6plex)	FALSE	TRUE	1	4	ENSP00000496166.1	ENSP00000455700.1; ENSP00000378661.3; ENSP00000496166.1; ENSP00000456098.1	0	3	0.6124	0	1	1	819.734	2457.19	-0.89	-0.00073	CID (Collision Induced Dissociation)	MS2	22.4533	40.7	8.609	94.8212	42492	190620_Total_Fraction_3.raw	0/0	6.45	0	6.952e-06	676528	Used	Unique	37.3	39	49	30.8
FALSE	High	Sequest HT (A2)	Unambiguous	[K].aQVEEFLAQHGSEYQSVk.[L]	N-Term(TMT6plex); K18(TMT6plex)	FALSE	TRUE	1	1	ENSP00000196061.4	ENSP00000196061.4	0	3	0.6784	0	1	1	836.775	2508.31	-0.67	-0.00056	CID (Collision Induced Dissociation)	MS2	0	136.4	12.454	94.865	42517	190620_Total_Fraction_3.raw	0/0	5.38	0	1.144e-06	676540	Used	Unique	136	115.2	146.1	126.8
FALSE	High	Sequest HT (A2)	Unambiguous	[R].iEGDmIVcAAYAHELPk.[Y]	N-Term(TMT6plex); M5(Oxidation); C8(Carbamidomethyl); K17(TMT6plex)	FALSE	TRUE	1	4	ENSP00000359345.2	ENSP00000495589.1; ENSP00000493811.1; ENSP00000359345.2; ENSP00000359338.2	0	3	0.6122	0	1	1	797.753	2391.24	-0.81	-0.00065	CID (Collision Induced Dissociation)	MS2	0	231.3	39.68	95.2962	42771	190620_Total_Fraction_3.raw	0/0	4.41	0	5.862e-06	676661	Used	Unique	207.9	234.5	241.5	203.6
FALSE	High	Sequest HT (A2)	Unambiguous	[K].vPcNFSVTAAcYDPSkPQTQMQLIHR.[I]	N-Term(TMT6plex); C3(Carbamidomethyl); C11(Carbamidomethyl); K16(TMT6plex)	FALSE	TRUE	1	1	ENSP00000260803.4	ENSP00000260803.4	0	4	0.4899	0	1	1	877.45	3506.78	1.21	0.00106	CID (Collision Induced Dissociation)	MS2	0	95.1	17.849	94.8795	42527	190620_Total_Fraction_3.raw	0/0	4.45	0	2.585e-05	676547	Used	Unique	93.6	87	104.4	80.2
FALSE	High	Sequest HT (A2)	Unambiguous	[K].vNQIGSVTESLQAck.[L]	N-Term(TMT6plex); C14(Carbamidomethyl); K15(TMT6plex)	FALSE	TRUE	1	2	ENSP00000234590.4	ENSP00000495530.1; ENSP00000234590.4	0	2	0.6442	0	1	2	1046.58	2092.15	-0.46	-0.00049	CID (Collision Induced Dissociation)	MS2	100	291.8	70	90.7773	41772	190620_Total_Fraction_11.raw	0/0	4.3	0	3.716e-06	506356	Not Used	Excluded by Method	255	305.7	283.4	275.9
FALSE	High	Sequest HT (A2)	Unambiguous	[K].vNQIGSVTESIQAck.[L]	N-Term(TMT6plex); C14(Carbamidomethyl); K15(TMT6plex)	FALSE	TRUE	1	2	ENSP00000431087.1	ENSP00000431087.1; ENSP00000430636.1	0	2	0.6442	0	1	1	1046.58	2092.15	-0.46	-0.00049	CID (Collision Induced Dissociation)	MS2	100	291.8	70	90.7773	41772	190620_Total_Fraction_11.raw	0/0	4.3	0	3.716e-06	506356	Not Used	Excluded by Method	255	305.7	283.4	275.9
FALSE	High	Sequest HT (A2)	Unambiguous	[R].tEPTAQQNLALQLAEk.[L]	N-Term(TMT6plex); K16(TMT6plex)	FALSE	TRUE	1	3	ENSP00000370258.4	ENSP00000456416.1; ENSP00000370258.4; ENSP00000378953.1	0	3	0.4747	0	1	1	738.422	2213.25	-0.65	-0.00048	CID (Collision Induced Dissociation)	MS2	5.55976	174.7	1.592	95.0336	42616	190620_Total_Fraction_3.raw	0/0	3.75	0	1.779e-05	676587	Used	Unique	162.9	181.7	181.5	144.4
FALSE	High	Sequest HT (A2)	Unambiguous	[K].sQIFSTASDNQPTVTIk.[V]	N-Term(TMT6plex); K17(TMT6plex)	FALSE	TRUE	1	1	ENSP00000324173.6	ENSP00000324173.6	0	3	0.6731	0	1	1	765.757	2295.26	-1.37	-0.00105	CID (Collision Induced Dissociation)	MS2	8.55775	309.8	8.292	90.6326	41685	190620_Total_Fraction_11.raw	0/0	5.2	0	3.23e-06	506313	Used	Unique	144	238.2	453.8	345.3
FALSE	High	Sequest HT (A2)	Unambiguous	[K].nTSEQDQPMGGWEMIR.[K]	N-Term(TMT6plex)	FALSE	TRUE	1	1	ENSP00000261366.5	ENSP00000261366.5	0	2	0.7417	0	1	1	1054.49	2107.97	-1.35	-0.00142	CID (Collision Induced Dissociation)	MS2	0	317.3	70	90.6121	41672	190620_Total_Fraction_11.raw	0/0	4.84	0	1.071e-05	506308	Used	Unique	257	308.5	380.3	269.4
FALSE	High	Sequest HT (A2)	Unambiguous	[K].tIPLTDNTVIEEHLGk.[F]	N-Term(TMT6plex); K16(TMT6plex)	FALSE	TRUE	1	1	ENSP00000346063.4	ENSP00000346063.4	0	3	0.6298	0	1	1	746.764	2238.28	0.68	0.00051	CID (Collision Induced Dissociation)	MS2	0	76.4	18.167	95.1277	42671	190620_Total_Fraction_3.raw	0/0	4.43	0	1.227e-05	676614	Used	Unique	58.5	76.3	90.5	67.4
FALSE	High	Sequest HT (A2)	Unambiguous	[R].iQYEMEYTEGISQR.[M]	N-Term(TMT6plex)	FALSE	TRUE	1	10	ENSP00000304898.9	ENSP00000386964.1; ENSP00000338412.7; ENSP00000390165.1; ENSP00000304898.9; ENSP00000415996.1; ENSP00000391829.2; ENSP00000386641.1; ENSP00000302037.4; ENSP00000407547.1; ENSP00000436920.1	0	3	0.7157	0	1	1	659.326	1975.96	-0.29	-0.00019	CID (Collision Induced Dissociation)	MS2	0	66.6	9.047	90.5637	41640	190620_Total_Fraction_11.raw	0/0	4.15	0	2.731e-05	506292	Used	Unique	68.6	72.4	64.5	50.3
FALSE	High	Sequest HT (A2)	Unambiguous	[K].nPGYPQSEGLLGEcMIR.[H]	N-Term(TMT6plex); C14(Carbamidomethyl)	FALSE	TRUE	1	3	ENSP00000269886.2	ENSP00000269886.2; ENSP00000471260.1; ENSP00000469766.1	0	2	0.6719	0	1	1	1075.53	2150.06	0.11	0.00012	CID (Collision Induced Dissociation)	MS2	0	142.2	40.435	95.1782	42702	190620_Total_Fraction_3.raw	0/0	4.42	0	5.201e-06	676629	Used	Unique	131.2	151.1	140.7	123
FALSE	High	Sequest HT (A2)	Unambiguous	[K].lVQDVANNTNEEAGDGTTTATVLAR.[S]	N-Term(TMT6plex)	FALSE	TRUE	1	4	ENSP00000340019.2	ENSP00000414446.1; ENSP00000412717.1; ENSP00000340019.2; ENSP00000393670.1	0	3	0.7742	0	1	1	930.475	2789.41	-0.78	-0.00073	CID (Collision Induced Dissociation)	MS2	0	53	3.193	90.5505	41631	190620_Total_Fraction_11.raw	0/0	5.89	0	2.257e-06	506286	Used	Unique	49	46	60.3	48.1
FALSE	High	Sequest HT (A2)	Unambiguous	[K].sLMASEEEYSTkEDkYEEEIk.[L]	N-Term(TMT6plex); K12(TMT6plex); K15(TMT6plex); K21(TMT6plex)	FALSE	TRUE	1	2	ENSP00000495440.1	ENSP00000495440.1; ENSP00000367542.3	2	4	0.5948	0	1	1	864.452	3454.79	-2.94	-0.00254	CID (Collision Induced Dissociation)	MS2	34.0433	43.5	22.454	90.5241	41614	190620_Total_Fraction_11.raw	0/0	5.43	0	2.009e-05	506278	Used	Unique	35.3	39.7	52.8	39
FALSE	High	Sequest HT (A2)	Unambiguous	[R].gSNNVALGYDEGSIIVk.[L]	N-Term(TMT6plex); K17(TMT6plex)	FALSE	TRUE	1	2	ENSP00000329419.4	ENSP00000422295.1; ENSP00000329419.4	0	3	0.5	0	1	1	732.075	2194.21	-0.26	-0.00019	CID (Collision Induced Dissociation)	MS2	3.46638	204	3.423	94.9027	42541	190620_Total_Fraction_3.raw	0/0	4.1	0	8.226e-07	676551	Used	Unique	189.9	194.6	226.4	171.9
FALSE	High	Sequest HT (A2)	Unambiguous	[R].gMYDGPVYEVPATPk.[Y]	N-Term(TMT6plex); K15(TMT6plex)	FALSE	TRUE	1	3	ENSP00000321606.7	ENSP00000321606.7; ENSP00000380987.2; ENSP00000425742.1	0	2	0.6034	0	1	1	1041.55	2082.1	0.12	0.00013	CID (Collision Induced Dissociation)	MS2	0	241.3	70	92.8443	41327	190620_Total_Fraction_3.raw	0/0	4.06	0	1.042e-05	675984	Used	Unique	232.7	236.3	243.5	214.5
FALSE	High	Sequest HT (A2)	Unambiguous	[R].rFDEILEASDGImVAR.[G]	N-Term(TMT6plex); M13(Oxidation)	FALSE	TRUE	2	6	ENSP00000455736.1; ENSP00000334983.5	ENSP00000456100.2; ENSP00000455736.1; ENSP00000373745.4; ENSP00000403365.2; ENSP00000334983.5; ENSP00000457253.1	1	3	0.536	0	1	1	689.696	2067.07	0.05	4e-05	CID (Collision Induced Dissociation)	MS2	23.0265	95.1	5.439	99.753	45262	190620_Total_Fraction_3.raw	0/0	3.75	0	2.46e-05	677796	Used	Not Unique	86.4	89.5	108.9	79.8
FALSE	High	Sequest HT (A2)	Unambiguous	[K].kDVVIQDDDVEcTMVEk.[R]	N-Term(TMT6plex); K1(TMT6plex); C12(Carbamidomethyl); K17(TMT6plex)	FALSE	TRUE	1	4	ENSP00000408695.3	ENSP00000318315.7; ENSP00000457980.1; ENSP00000496129.1; ENSP00000408695.3	1	3	0.6499	0	1	1	904.146	2710.42	-0.1	-9e-05	CID (Collision Induced Dissociation)	MS2	46.7096	168	38.973	88.3576	40297	190620_Total_Fraction_11.raw	0/0	5.97	0	3.505e-06	505669	Used	Unique	138	165.6	188.6	151.5
FALSE	High	Sequest HT (A2)	Unambiguous	[K].rEEEEFNTGPLSVLTQSVk.[N]	N-Term(TMT6plex); K19(TMT6plex)	FALSE	TRUE	1	3	ENSP00000465216.1	ENSP00000465216.1; ENSP00000375798.2; ENSP00000468247.1	1	3	0.7248	0	1	1	874.477	2621.42	-0.86	-0.00075	CID (Collision Induced Dissociation)	MS2	0	173.1	9.479	104.137	47718	190620_Total_Fraction_3.raw	0/0	6.94	0	2.094e-07	678965	Used	Unique	161.9	159.2	195.4	147.8
FALSE	High	Sequest HT (A2)	Unambiguous	[R].gAQAcVLVFSTTDR.[E]	N-Term(TMT6plex); C5(Carbamidomethyl)	FALSE	TRUE	1	1	ENSP00000320413.3	ENSP00000320413.3	0	2	0.5444	0	1	1	877.459	1753.91	0.29	0.00025	CID (Collision Induced Dissociation)	MS2	0	34.4	16.01	86.1789	38962	190620_Total_Fraction_11.raw	0/0	4.5	0	2.15e-05	505059	Used	Unique	37.8	28.4	37.9	28.1
FALSE	High	Sequest HT (A2)	Unambiguous	[R].iIAFVGSPVEDNEk.[D]	N-Term(TMT6plex); K14(TMT6plex)	FALSE	TRUE	2	3	ENSP00000357879.3; ENSP00000357876.4	ENSP00000414499.1; ENSP00000357879.3; ENSP00000357876.4	0	3	0.4644	0	1	1	659.375	1976.11	-0.56	-0.00037	CID (Collision Induced Dissociation)	MS2	13.3139	127.6	5.901	104.225	47768	190620_Total_Fraction_3.raw	0/0	4.07	0	2.336e-05	678989	Used	Not Unique	126.7	135.8	135.3	91.8
FALSE	High	Sequest HT (A2)	Unambiguous	[K].aQEGGGSEVFQELk.[G]	N-Term(TMT6plex); K14(TMT6plex)	FALSE	TRUE	1	2	ENSP00000238823.8	ENSP00000384711.1; ENSP00000238823.8	0	2	0.4925	0	1	1	969.023	1937.04	0.37	0.00036	CID (Collision Induced Dissociation)	MS2	0	110.1	43.821	86.1511	38945	190620_Total_Fraction_11.raw	0/0	5.34	0	1.309e-05	505054	Used	Unique	94.3	117.4	114.3	96.1
FALSE	High	Sequest HT (A2)	Unambiguous	[R].sDAEPSVFLFkPSDEQLk.[T]	N-Term(TMT6plex); K11(TMT6plex); K18(TMT6plex)	TRUE	FALSE	1	1	Q05B55	Q05B55	0	3	0.5872	0	1	1	908.84	2724.51	0.12	0.00011	CID (Collision Induced Dissociation)	MS2	5.71547	176.1	6.96	104.29	47805	190620_Total_Fraction_3.raw	0/0	4.7	0	1.601e-05	679006	Used	Unique	166.1	201.6	162.3	146.2
FALSE	High	Sequest HT (A2)	Unambiguous	[K].vWDAVSGDELmTLAHk.[H]	N-Term(TMT6plex); M11(Oxidation); K16(TMT6plex)	FALSE	TRUE	1	2	ENSP00000025399.6	ENSP00000025399.6; ENSP00000392270.2	0	3	0.5642	0	1	1	749.402	2246.19	1.09	0.00081	CID (Collision Induced Dissociation)	MS2	0	177.2	70	104.55	47945	190620_Total_Fraction_3.raw	0/0	4.13	0	1.64e-06	679073	Used	Unique	158.2	170.4	200	150.8
FALSE	High	Sequest HT (A2)	Unambiguous	[K].sSGVPVDGFYTEEVR.[Q]	N-Term(TMT6plex)	FALSE	TRUE	1	2	ENSP00000355587.4	ENSP00000355586.4; ENSP00000355587.4	0	2	0.7137	0	1	1	935.971	1870.94	-1.45	-0.00135	CID (Collision Induced Dissociation)	MS2	0	239.3	8.686	86.0608	38884	190620_Total_Fraction_11.raw	0/0	5.1	0	1.103e-05	505023	Used	Unique	233.8	194.3	247.3	244.5
FALSE	High	Sequest HT (A2)	Unambiguous	[R].dGLLENQTPEFFQDVckPk.[Y]	N-Term(TMT6plex); C16(Carbamidomethyl); K17(TMT6plex); K19(TMT6plex)	FALSE	TRUE	1	2	ENSP00000304592.2	ENSP00000304592.2; ENSP00000488964.1	0	3	0.6178	0	1	1	984.864	2952.58	1.17	0.00115	CID (Collision Induced Dissociation)	MS2	0	213.3	30.893	104.62	47984	190620_Total_Fraction_3.raw	0/0	5.05	0	2.49e-05	679094	Used	Unique	131.1	198.9	267	218.3
FALSE	High	Sequest HT (A2)	Unambiguous	[R].rPELLDAcADLINDQWPR.[S]	N-Term(TMT6plex); C8(Carbamidomethyl)	FALSE	TRUE	1	3	ENSP00000346927.4	ENSP00000346927.4; ENSP00000400559.1; ENSP00000388316.1	0	3	0.6605	0	1	1	804.416	2411.23	0.37	0.00029	CID (Collision Induced Dissociation)	MS2	0	84.4	70	104.652	48002	190620_Total_Fraction_3.raw	0/0	5.95	0	3.258e-06	679102	Used	Unique	83.8	78	89.4	73
FALSE	High	Sequest HT (A2)	Unambiguous	[R].gkFPDATETDLQELVAk.[R]	N-Term(TMT6plex); K2(TMT6plex); K17(TMT6plex)	TRUE	FALSE	2	2	Q3MHN5; ENSEMBL:ENSBTAP00000018229	Q3MHN5; ENSEMBL:ENSBTAP00000018229	1	3	0.6472	0	1	1	850.485	2549.44	-0.51	-0.00043	CID (Collision Induced Dissociation)	MS2	48.0618	133.8	70	104.844	48104	190620_Total_Fraction_3.raw	0/0	4.96	0	1.623e-05	679151	Used	Not Unique	135	142.5	115.8	121.2
FALSE	High	Sequest HT (A2)	Unambiguous	[R].aLPAAAEDGSPVFGEGPPSLk.[S]	N-Term(TMT6plex); K21(TMT6plex)	FALSE	TRUE	1	2	ENSP00000406367.2	ENSP00000406367.2; ENSP00000323508.7	0	3	0.5852	0	1	1	823.453	2468.34	0.38	0.00031	CID (Collision Induced Dissociation)	MS2	0	58.3	70	104.067	47681	190620_Total_Fraction_3.raw	0/0	5.4	0	2.426e-06	678949	Used	Unique	66.4	43.1	60	55.2
FALSE	High	Sequest HT (A2)	Unambiguous	[K].vQQAcEmVMDILR.[E]	N-Term(TMT6plex); C5(Carbamidomethyl); M7(Oxidation)	FALSE	TRUE	1	4	ENSP00000381216.2	ENSP00000381216.2; ENSP00000471262.1; ENSP00000469830.1; ENSP00000478033.1	0	3	0.2559	0	1	1	613.31	1837.92	-1.05	-0.00064	CID (Collision Induced Dissociation)	MS2	0	81.5	44.852	105.092	48835	190620_Total_Fraction_9.raw	0/0	3.79	0	2.599e-05	852832	Used	Unique	70.6	83.9	87.5	70.6
FALSE	High	Sequest HT (A2)	Unambiguous	[K].gcLANQADLDAEWR.[N]	N-Term(TMT6plex); C2(Carbamidomethyl)	FALSE	TRUE	1	4	ENSP00000264039.2	ENSP00000392629.2; ENSP00000390242.1; ENSP00000264039.2; ENSP00000415077.2	0	2	0.6599	0	1	1	924.449	1847.89	0.15	0.00014	CID (Collision Induced Dissociation)	MS2	0	39.4	8.555	85.9857	38834	190620_Total_Fraction_11.raw	0/0	4.44	0	1.573e-05	504999	Used	Unique	51	38	34.7	28.3
FALSE	High	Sequest HT (A2)	Unambiguous	[R].kDDPLTNLNTAFDVAEk.[Y]	N-Term(TMT6plex); K1(TMT6plex); K17(TMT6plex)	FALSE	TRUE	2	7	ENSP00000366035.3; ENSP00000193403.6	ENSP00000414272.2; ENSP00000450903.1; ENSP00000366035.3; ENSP00000193403.6; ENSP00000377941.4; ENSP00000439828.2; ENSP00000450764.1	1	3	0.605	0	1	1	860.149	2578.43	-0.43	-0.00037	CID (Collision Induced Dissociation)	MS2	0	36.1	4.217	104.872	48117	190620_Total_Fraction_3.raw	0/0	5.57	0	1.971e-05	679155	Used	Not Unique	36.4	32.5	39.3	30.7
FALSE	High	Sequest HT (A2)	Unambiguous	[R].qIGDALPVScTISASR.[N]	N-Term(TMT6plex); C10(Carbamidomethyl)	FALSE	TRUE	1	4	ENSP00000305988.5	ENSP00000418937.2; ENSP00000419236.2; ENSP00000305988.5; ENSP00000418213.2	0	2	0.5753	0	1	1	952.508	1904.01	-1.01	-0.00096	CID (Collision Induced Dissociation)	MS2	0	216.7	8.347	85.9515	38812	190620_Total_Fraction_11.raw	0/0	4.05	0	1.399e-05	504990	Used	Unique	222.7	193.3	232.2	184.5
FALSE	High	Sequest HT (A2)	Unambiguous	[R].aNHGPGMAmNWPQFEEWSADLNR.[T]	N-Term(TMT6plex); M9(Oxidation)	FALSE	TRUE	1	2	ENSP00000263246.3	ENSP00000263246.3; ENSP00000385952.1	0	3	0.0848	0	1	1	968.444	2903.32	-0.79	-0.00076	CID (Collision Induced Dissociation)	MS2	29.4223	32.6	70	104.891	48130	190620_Total_Fraction_3.raw	0/0	5.66	0	6.526e-06	679164	Used	Unique	30.3	29.4	33.4	32.1
FALSE	High	Sequest HT (A2)	Unambiguous	[R].vENLQAVQTDFSSDPLQk.[V]	N-Term(TMT6plex); K18(TMT6plex)	FALSE	TRUE	1	2	ENSP00000260643.2	ENSP00000384032.3; ENSP00000260643.2	0	3	0.6751	0	1	1	826.446	2477.32	-1.81	-0.00149	CID (Collision Induced Dissociation)	MS2	59.4813	156.5	8.883	104.928	48150	190620_Total_Fraction_3.raw	0/0	5.51	0	6.509e-06	679172	Not Used	Excluded by Method	133.3	146.6	169	151.4
FALSE	High	Sequest HT (A2)	Unambiguous	[K].kAAPASIPPFPVLEPVTSck.[S]	N-Term(TMT6plex); K1(TMT6plex); C19(Carbamidomethyl); K20(TMT6plex)	TRUE	FALSE	1	1	Q3SZ57	Q3SZ57	1	3	0.6833	0	1	1	932.881	2796.63	-0.93	-0.00086	CID (Collision Induced Dissociation)	MS2	0	223.4	46.637	104.978	48176	190620_Total_Fraction_3.raw	0/0	4.2	0	7.087e-06	679185	Used	Unique	206	231.4	219.9	200.4
FALSE	High	Sequest HT (A2)	Unambiguous	[K].dTmSDQALEALSASLGTR.[Q]	N-Term(TMT6plex); M3(Oxidation)	FALSE	TRUE	3	15	ENSP00000425721.1; ENSP00000343421.3; ENSP00000421130.1	ENSP00000312523.5; ENSP00000425721.1; ENSP00000424160.1; ENSP00000379157.2; ENSP00000422677.1; ENSP00000379158.2; ENSP00000343421.3; ENSP00000422951.2; ENSP00000423638.1; ENSP00000425670.1; ENSP00000421130.1; ENSP00000422176.1; ENSP00000412374.2; ENSP00000422325.1; ENSP00000426946.1	0	3	0.5992	0	1	1	704.354	2111.05	-1.15	-0.00081	CID (Collision Induced Dissociation)	MS2	5.84554	92.9	31.905	105.021	48195	190620_Total_Fraction_3.raw	0/0	4.99	0	2.019e-05	679194	Used	Not Unique	86.8	97.3	93.4	79.1
FALSE	High	Sequest HT (A2)	Unambiguous	[R].lASVLGSEPSLDSEVTSk.[L]	N-Term(TMT6plex); K18(TMT6plex)	FALSE	TRUE	1	5	ENSP00000432782.1	ENSP00000434518.1; ENSP00000432782.1; ENSP00000440502.1; ENSP00000435284.1; ENSP00000436941.1	0	3	0.5606	0	1	1	759.758	2277.26	-0.28	-0.00021	CID (Collision Induced Dissociation)	MS2	2.78669	175.9	4.679	105.062	48217	190620_Total_Fraction_3.raw	0/0	5.28	0	1.791e-06	679203	Used	Unique	162	166.9	194.1	152
FALSE	High	Sequest HT (A2)	Unambiguous	[K].dcIGGcSDLVSLQQSGELLTR.[L]	N-Term(TMT6plex); C2(Carbamidomethyl); C6(Carbamidomethyl)	FALSE	TRUE	1	1	ENSP00000424636.2	ENSP00000424636.2	0	3	0.5605	0	1	1	846.422	2537.25	-0.75	-0.00063	CID (Collision Induced Dissociation)	MS2	0	20	36.882	105.176	48280	190620_Total_Fraction_3.raw	0/0	6.12	0	8.832e-06	679234	Used	Unique	21.8	18.9	20.1	16.4
FALSE	High	Sequest HT (A2)	Unambiguous	[R].aNLPQSFQVDTSk.[A]	N-Term(TMT6plex); K13(TMT6plex)	FALSE	TRUE	1	4	ENSP00000358866.3	ENSP00000358866.3; ENSP00000353467.4; ENSP00000480593.1; ENSP00000358872.4	0	2	0.5893	0	1	1	947.027	1893.05	-1.06	-0.001	CID (Collision Induced Dissociation)	MS2	0	40.3	55.359	85.8355	38746	190620_Total_Fraction_11.raw	0/0	4.48	0	2.272e-05	504958	Used	Unique	37.8	37.9	45.8	33.4
FALSE	High	Sequest HT (A2)	Unambiguous	[R].kGLPLGSAVSSPVLFSPVGR.[R]	N-Term(TMT6plex); K1(TMT6plex)	FALSE	TRUE	1	1	ENSP00000261396.3	ENSP00000261396.3	1	3	0.6414	0	1	1	809.489	2426.45	-0.36	-0.00029	CID (Collision Induced Dissociation)	MS2	0	116.7	20.853	104.848	48106	190620_Total_Fraction_3.raw	0/0	3.82	0	1.935e-06	679152	Used	Unique	86.5	176.5	100.9	82.5
FALSE	High	Sequest HT (A2)	Unambiguous	[K].rEEEEFNTGPLSVLTQSVk.[N]	N-Term(TMT6plex); K19(TMT6plex)	FALSE	TRUE	1	3	ENSP00000465216.1	ENSP00000465216.1; ENSP00000375798.2; ENSP00000468247.1	1	3	0.6841	0	1	1	874.478	2621.42	0.26	0.00023	CID (Collision Induced Dissociation)	MS2	3.11888	158.6	28.132	105.204	48295	190620_Total_Fraction_3.raw	0/0	7.28	0	9.739e-07	679242	Used	Unique	150.8	151.9	173.6	132.5
FALSE	High	Sequest HT (A2)	Unambiguous	[K].lQATLDMQSGIIHAAEEk.[D]	N-Term(TMT6plex); K18(TMT6plex)	FALSE	TRUE	1	2	ENSP00000497128.1	ENSP00000497128.1; ENSP00000464475.1	0	3	0.5889	0	1	1	805.11	2413.32	-0.3	-0.00024	CID (Collision Induced Dissociation)	MS2	0	221.8	17.7	104.056	47674	190620_Total_Fraction_3.raw	0/0	5.96	0	2.788e-07	678944	Used	Unique	204.3	207.1	277.3	161.3
FALSE	High	Sequest HT (A2)	Unambiguous	[K].tYPkDPYQEEEWPQGFGQLTk.[E]	N-Term(TMT6plex); K4(TMT6plex); K21(TMT6plex)	FALSE	TRUE	1	8	ENSP00000500571.1	ENSP00000436658.1; ENSP00000500179.1; ENSP00000500571.1; ENSP00000432439.1; ENSP00000500010.1; ENSP00000500408.1; ENSP00000256997.3; ENSP00000500836.1	1	3	0.5466	0	1	1	1076.9	3228.68	-0.74	-0.00079	CID (Collision Induced Dissociation)	MS2	35.4484	54.4	70	104.007	47649	190620_Total_Fraction_3.raw	0/0	4.61	0	1.591e-05	678933	Used	Unique	46.1	44.2	57.5	61.1
FALSE	High	Sequest HT (A2)	Unambiguous	[K].gIEILTDMSRPVELSDR.[E]	N-Term(TMT6plex)	FALSE	TRUE	1	2	ENSP00000377958.3	ENSP00000377958.3; ENSP00000443061.1	0	3	0.3227	0	1	1	720.721	2160.15	-1.5	-0.00108	CID (Collision Induced Dissociation)	MS2	0	133.5	11.399	103.081	47129	190620_Total_Fraction_3.raw	0/0	4.4	0	1.362e-05	678686	Used	Unique	112.9	116.6	159.4	123
FALSE	High	Sequest HT (A2)	Unambiguous	[K].dLNSQADSLMTSSAFDTSQVk.[D]	N-Term(TMT6plex); K21(TMT6plex)	FALSE	TRUE	2	5	ENSP00000350882.6; ENSP00000361816.4	ENSP00000350882.6; ENSP00000486308.1; ENSP00000487444.1; ENSP00000361816.4; ENSP00000361824.3	0	3	0.6859	0	1	1	901.79	2703.36	0.64	0.00058	CID (Collision Induced Dissociation)	MS2	36.6605	83.5	70	103.15	47167	190620_Total_Fraction_3.raw	0/0	5.19	0	7.373e-07	678706	Used	Not Unique	80.5	85.1	82.8	72.1
FALSE	High	Sequest HT (A2)	Unambiguous	[R].kLFEAEEQDLFk.[D]	N-Term(TMT6plex); K1(TMT6plex); K12(TMT6plex)	FALSE	TRUE	1	5	ENSP00000479153.1	ENSP00000479153.1; ENSP00000391429.1; ENSP00000404944.1; ENSP00000396273.1; ENSP00000352354.2	1	3	0.5698	0	1	1	728.756	2184.25	0.25	0.00018	CID (Collision Induced Dissociation)	MS2	30.5318	163.3	1.592	103.19	47188	190620_Total_Fraction_3.raw	0/0	5.3	0	1.577e-05	678713	Used	Unique	135.6	168	179.3	143
FALSE	High	Sequest HT (A2)	Unambiguous	[K].tcSPASLSQASADLEATLR.[H]	N-Term(TMT6plex); C2(Carbamidomethyl)	FALSE	TRUE	1	2	ENSP00000323889.4	ENSP00000498158.1; ENSP00000323889.4	0	3	0.508	0	1	1	736.376	2207.11	-1.47	-0.00108	CID (Collision Induced Dissociation)	MS2	5.99555	63.3	5.461	103.194	47191	190620_Total_Fraction_3.raw	0/0	6.24	0	8.564e-06	678716	Used	Unique	58.8	60.7	65.3	58.3
FALSE	High	Sequest HT (A2)	Unambiguous	[K].gGNTMTGDAIDYLVk.[N]	N-Term(TMT6plex); K15(TMT6plex)	FALSE	TRUE	1	3	ENSP00000325146.8	ENSP00000412864.2; ENSP00000325146.8; ENSP00000421216.1	0	2	0.6716	0	1	1	1007.04	2013.07	-0.55	-0.00056	CID (Collision Induced Dissociation)	MS2	0	270.7	70	103.303	47252	190620_Total_Fraction_3.raw	0/0	4.75	0	4.465e-06	678746	Used	Unique	291	236.6	330	181.9
FALSE	High	Sequest HT (A2)	Unambiguous	[K].iGEHTPSALAImENANVLAR.[Y-]	N-Term(TMT6plex); M12(Oxidation)	TRUE	TRUE	2	8	ENSP00000496166.1; P00883	ENSP00000455700.1; ENSP00000457514.1; ENSP00000455857.1; ENSP00000456020.1; ENSP00000378661.3; ENSP00000496166.1; ENSP00000455455.1; P00883	0	3	0.7346	0	1	1	784.756	2352.25	-0.85	-0.00067	CID (Collision Induced Dissociation)	MS2	48.2209	89	6.478	86.4846	39153	190620_Total_Fraction_11.raw	0/0	7.31	0	4.576e-06	505148	Used	Not Unique	70	81.3	104.9	84.9
FALSE	High	Sequest HT (A2)	Unambiguous	[R].tkIDcDNLEQYFIQQGGGPDk.[K]	N-Term(TMT6plex); K2(TMT6plex); C5(Carbamidomethyl); K21(TMT6plex)	FALSE	TRUE	1	3	ENSP00000233084.3	ENSP00000233084.3; ENSP00000482416.1; ENSP00000484958.1	1	4	0.6608	0	1	1	779.159	3113.61	-1.57	-0.00122	CID (Collision Induced Dissociation)	MS2	0	157.8	13.252	103.453	47335	190620_Total_Fraction_3.raw	0/0	4.57	0	1.449e-05	678783	Used	Unique	149.3	143.3	167.9	145.4
FALSE	High	Sequest HT (A2)	Unambiguous	[R].gYNPGLLVHPDLAYLQAEGGGDR.[Q]	N-Term(TMT6plex)	FALSE	TRUE	1	5	ENSP00000226574.4	ENSP00000499031.1; ENSP00000426147.1; ENSP00000498904.1; ENSP00000226574.4; ENSP00000424790.1	0	3	0.7133	0	1	1	881.123	2641.35	-1.4	-0.00123	CID (Collision Induced Dissociation)	MS2	0	84.8	35.315	103.458	47338	190620_Total_Fraction_3.raw	0/0	6.07	0	1.593e-06	678786	Used	Unique	82.6	80	84.9	78.3
FALSE	High	Sequest HT (A2)	Unambiguous	[R].gkFPDATETDLQELVAk.[R]	N-Term(TMT6plex); K2(TMT6plex); K17(TMT6plex)	TRUE	FALSE	2	2	Q3MHN5; ENSEMBL:ENSBTAP00000018229	Q3MHN5; ENSEMBL:ENSBTAP00000018229	1	3	0.6511	0	1	1	850.486	2549.44	-0.36	-0.00031	CID (Collision Induced Dissociation)	MS2	0	173.8	16.533	103.505	47364	190620_Total_Fraction_3.raw	0/0	5.13	0	6.391e-06	678797	Used	Not Unique	155.7	201.5	158	151.7
FALSE	High	Sequest HT (A2)	Unambiguous	[R].rVEDEVNSGVGQDGSLLSSPFLk.[G]	N-Term(TMT6plex); K23(TMT6plex)	FALSE	TRUE	1	1	ENSP00000485218.1	ENSP00000485218.1	1	3	0.6653	0	1	1	964.523	2891.55	1.04	0.001	CID (Collision Induced Dissociation)	MS2	33.2625	198.4	70	103.596	47419	190620_Total_Fraction_3.raw	0/0	7.14	0	6.927e-07	678824	Used	Unique	184.2	187.8	204.9	184.8
FALSE	High	Sequest HT (A2)	Unambiguous	[K].gFIGPGIDVPAPDMSTGER.[E]	N-Term(TMT6plex)	FALSE	TRUE	1	1	ENSP00000277865.4	ENSP00000277865.4	0	2	0.6276	0	1	1	1073.05	2145.08	-0.34	-0.00037	CID (Collision Induced Dissociation)	MS2	0	64.9	44.452	104.011	47651	190620_Total_Fraction_3.raw	0/0	3.84	0	1.782e-06	678934	Used	Unique	59.3	62.5	67.9	59.4
FALSE	High	Sequest HT (A2)	Unambiguous	[R].vTTEIQLPSQSPVEEQSPASLSSLR.[S]	N-Term(TMT6plex)	FALSE	TRUE	3	8	ENSP00000342112.4; ENSP00000366757.4; ENSP00000431129.1	ENSP00000317802.8; ENSP00000342112.4; ENSP00000366757.4; ENSP00000431129.1; ENSP00000433352.1; ENSP00000349571.4; ENSP00000388955.1; ENSP00000366719.5	0	3	0.6783	0	1	1	971.52	2912.54	1.22	0.00118	CID (Collision Induced Dissociation)	MS2	0	127.5	29.756	103.639	47444	190620_Total_Fraction_3.raw	0/0	6.59	0	2.189e-06	678836	Used	Not Unique	129.8	116.3	141.3	102.3
FALSE	High	Sequest HT (A2)	Unambiguous	[K].vSHVSTGGGASLELLEGk.[VI]	N-Term(TMT6plex); K18(TMT6plex)	FALSE	TRUE	2	3	ENSP00000305995.3; ENSP00000362413.4	ENSP00000496140.1; ENSP00000305995.3; ENSP00000362413.4	0	3	0.6564	0	1	1	733.751	2199.24	-0.4	-0.00029	CID (Collision Induced Dissociation)	MS2	5.80299	91.3	1.97	86.3281	39060	190620_Total_Fraction_11.raw	0/0	3.9	0	1.472e-06	505105	Used	Not Unique	80.5	84.4	110.5	74.4
FALSE	High	Sequest HT (A2)	Unambiguous	[R].fLHNPDAAQGFVGcALSSTIQR.[F]	N-Term(TMT6plex); C14(Carbamidomethyl)	FALSE	TRUE	1	5	ENSP00000397261.2	ENSP00000357861.5; ENSP00000397261.2; ENSP00000406222.1; ENSP00000396209.1; ENSP00000413960.3	0	3	0.6541	0	1	1	873.447	2618.33	-3.4	-0.00296	CID (Collision Induced Dissociation)	MS2	0	69	10.016	103.705	47483	190620_Total_Fraction_3.raw	0/0	7.17	0	2.286e-06	678853	Used	Unique	82.7	62.4	67.1	53.6
FALSE	High	Sequest HT (A2)	Unambiguous	[R].kAPSDLYQIILk.[A]	N-Term(TMT6plex); K1(TMT6plex); K12(TMT6plex)	FALSE	TRUE	1	2	ENSP00000431984.1	ENSP00000433366.1; ENSP00000431984.1	1	3	0.5724	0	1	1	692.773	2076.3	0.08	6e-05	CID (Collision Induced Dissociation)	MS2	1.53367	308.1	1.304	103.771	47524	190620_Total_Fraction_3.raw	0/0	4.35	0	2.876e-05	678872	Used	Unique	290.7	275.3	349.1	267.2
FALSE	High	Sequest HT (A2)	Unambiguous	[K].vAMSHFEPNEYIHYDLLEk.[N]	N-Term(TMT6plex); K19(TMT6plex)	FALSE	TRUE	1	2	ENSP00000379769.3	ENSP00000379769.3; ENSP00000216254.4	0	4	0.6269	0	1	1	699.113	2793.43	-0.06	-5e-05	CID (Collision Induced Dissociation)	MS2	14.7038	190	3.395	103.791	47537	190620_Total_Fraction_3.raw	0/0	4.53	0	2.533e-06	678878	Used	Unique	169.9	174.9	219.4	164.4
FALSE	High	Sequest HT (A2)	Unambiguous	[R].eTIELVHTEPTDVAQLPSR.[V]	N-Term(TMT6plex)	FALSE	TRUE	2	3	ENSP00000417517.1; ENSP00000303908.4	ENSP00000417517.1; ENSP00000426464.1; ENSP00000303908.4	0	3	0.6455	0	1	1	788.758	2364.26	-0.97	-0.00077	CID (Collision Induced Dissociation)	MS2	0	153.1	2.711	86.2564	39014	190620_Total_Fraction_11.raw	0/0	3.78	0	1.309e-05	505085	Used	Not Unique	138.7	151.6	169.4	127.5
FALSE	High	Sequest HT (A2)	Unambiguous	[K].vIEGLDTGLQGMcVGER.[R]	N-Term(TMT6plex); C13(Carbamidomethyl)	FALSE	TRUE	2	2	ENSP00000416822.1; ENSP00000317232.4	ENSP00000416822.1; ENSP00000317232.4	0	3	0.6371	0	1	1	688.353	2063.04	-1.11	-0.00077	CID (Collision Induced Dissociation)	MS2	45.8313	133.3	5.4	103.793	47538	190620_Total_Fraction_3.raw	0/0	5.18	0	2.313e-05	678879	Used	Not Unique	122.6	122.9	147.7	118.5
FALSE	High	Sequest HT (A2)	Unambiguous	[R].kDDPLTNLNTAFDVAEk.[Y]	N-Term(TMT6plex); K1(TMT6plex); K17(TMT6plex)	FALSE	TRUE	2	7	ENSP00000366035.3; ENSP00000193403.6	ENSP00000414272.2; ENSP00000450903.1; ENSP00000366035.3; ENSP00000193403.6; ENSP00000377941.4; ENSP00000439828.2; ENSP00000450764.1	1	3	0.626	0	1	1	860.148	2578.43	-1.07	-0.00092	CID (Collision Induced Dissociation)	MS2	0	259.9	63.264	103.795	47539	190620_Total_Fraction_3.raw	0/0	5.99	0	7.161e-07	678880	Used	Not Unique	224.3	243.6	280.3	249
FALSE	High	Sequest HT (A2)	Unambiguous	[R].vGMGSGSIcITQEVLAcGRPQATAVYk.[V]	N-Term(TMT6plex); C9(Carbamidomethyl); C17(Carbamidomethyl); K27(TMT6plex)	FALSE	TRUE	1	1	ENSP00000321584.4	ENSP00000321584.4	0	3	0.631	0	1	1	1104.58	3311.74	1.36	0.0015	CID (Collision Induced Dissociation)	MS2	0	28.3	70	103.855	47568	190620_Total_Fraction_3.raw	0/0	7.1	0	1.023e-07	678895	Used	Unique	22	30.4	30.4	25.7
FALSE	High	Sequest HT (A2)	Unambiguous	[R].rPQELVNLLSDPDQGVEVTGHFETAk.[A]	N-Term(TMT6plex); K26(TMT6plex)	TRUE	FALSE	1	1	Q3T052	Q3T052	0	4	0.6953	0	1	1	835.2	3337.78	-0.01	-1e-05	CID (Collision Induced Dissociation)	MS2	0	103.7	14.299	103.928	47606	190620_Total_Fraction_3.raw	0/0	4.89	0	9.193e-08	678911	Used	Unique	103.9	123.3	94	77.3
FALSE	High	Sequest HT (A2)	Unambiguous	[K].iLLENLGEASSQPSPTQSVQETVR.[V]	N-Term(TMT6plex)	FALSE	TRUE	1	4	ENSP00000493560.1	ENSP00000379235.3; ENSP00000493560.1; ENSP00000496179.1; ENSP00000249837.3	0	3	0.661	0	1	1	938.166	2812.48	-1.5	-0.0014	CID (Collision Induced Dissociation)	MS2	0	32.7	56.834	103.931	47607	190620_Total_Fraction_3.raw	0/0	5.93	0	1.234e-06	678912	Used	Unique	35.6	30.5	32	27.9
FALSE	High	Sequest HT (A2)	Unambiguous	[K].eDDGVPVIcQVEHPAVTGNLQTQR.[Y]	N-Term(TMT6plex); C9(Carbamidomethyl)	FALSE	TRUE	2	9	ENSP00000329797.6; ENSP00000442001.1	ENSP00000439176.1; ENSP00000395359.2; ENSP00000483648.1; ENSP00000439817.1; ENSP00000440322.1; ENSP00000442387.1; ENSP00000329797.6; ENSP00000484516.1; ENSP00000442001.1	0	3	0.7324	0	1	1	964.487	2891.45	-1.5	-0.00145	CID (Collision Induced Dissociation)	MS2	35.6721	111.1	12.382	86.3297	39061	190620_Total_Fraction_11.raw	0/0	5.27	0	7.883e-07	505106	Used	Not Unique	113.3	95.6	108	110.4
FALSE	High	Sequest HT (A2)	Unambiguous	[R].kYAALYQPLFDk.[R]	N-Term(TMT6plex); K1(TMT6plex); K12(TMT6plex)	FALSE	TRUE	1	10	ENSP00000487984.1	ENSP00000488770.1; ENSP00000435327.1; ENSP00000432126.1; ENSP00000369915.4; ENSP00000405912.1; ENSP00000488208.1; ENSP00000382523.2; ENSP00000487984.1; ENSP00000437130.1; ENSP00000488498.1	1	3	0.36	0	1	1	715.428	2144.27	-0.84	-0.0006	CID (Collision Induced Dissociation)	MS2	15.9161	361.2	2.595	102.917	47033	190620_Total_Fraction_3.raw	0/0	3	0	2.157e-05	678639	Used	Unique	318.9	341.8	389.6	335.6
FALSE	High	Sequest HT (A2)	Unambiguous	[K].mGVPEADLcSPSDLLQGTAR.[G]	N-Term(TMT6plex); C9(Carbamidomethyl)	FALSE	TRUE	1	2	ENSP00000309689.6	ENSP00000309689.6; ENSP00000483999.1	0	2	0.6298	0	1	1	1173.59	2346.16	-0.09	-0.0001	CID (Collision Induced Dissociation)	MS2	0	30.5	67.457	105.23	48310	190620_Total_Fraction_3.raw	0/0	4.97	0	6.637e-06	679249	Used	Unique	19.1	30	38.2	29.4
FALSE	High	Sequest HT (A2)	Unambiguous	[R].rFDEILEASDGIMVAR.[G]	N-Term(TMT6plex)	FALSE	TRUE	2	6	ENSP00000455736.1; ENSP00000334983.5	ENSP00000456100.2; ENSP00000455736.1; ENSP00000373745.4; ENSP00000403365.2; ENSP00000334983.5; ENSP00000457253.1	1	3	0.4888	0	1	1	684.365	2051.08	-0.08	-5e-05	CID (Collision Induced Dissociation)	MS2	0	278.2	13.091	105.256	48324	190620_Total_Fraction_3.raw	0/0	5.38	0	1.381e-06	679256	Used	Not Unique	262.2	273.1	304.7	227.6
FALSE	High	Sequest HT (A2)	Unambiguous	[R].vLQLSDTAIVPIGYHVPR.[K]	N-Term(TMT6plex)	FALSE	TRUE	1	7	ENSP00000480927.1	ENSP00000251166.4; ENSP00000488813.1; ENSP00000461187.1; ENSP00000483187.2; ENSP00000480927.1; ENSP00000488867.1; ENSP00000459286.1	0	3	0.6107	0	1	1	736.43	2207.28	0.63	0.00046	CID (Collision Induced Dissociation)	MS2	21.5056	28.7	32.228	106.025	48751	190620_Total_Fraction_3.raw	0/0	4.11	0	2.836e-05	679454	Used	Unique	29.4	27.4	29.2	24.2
FALSE	High	Sequest HT (A2)	Unambiguous	[K].eLLALQNDPPPGMTLNEk.[S]	N-Term(TMT6plex); K18(TMT6plex)	FALSE	TRUE	1	7	ENSP00000498255.1	ENSP00000428813.2; ENSP00000473561.1; ENSP00000499153.1; ENSP00000428835.1; ENSP00000454445.2; ENSP00000498255.1; ENSP00000414771.2	0	3	0.5647	0	1	1	813.452	2438.34	1.53	0.00124	CID (Collision Induced Dissociation)	MS2	38.6939	61.5	16.159	106.043	48762	190620_Total_Fraction_3.raw	0/0	3.4	0	2.465e-05	679461	Used	Unique	65.4	53.4	63.3	54.4
FALSE	High	Sequest HT (A2)	Unambiguous	[R].dSSTSPGDYVLSVSENSR.[V]	N-Term(TMT6plex)	FALSE	TRUE	2	3	ENSP00000300574.2; ENSP00000381942.5	ENSP00000459505.1; ENSP00000300574.2; ENSP00000381942.5	0	2	0.7252	0	1	1	1065.01	2129.02	0.68	0.00073	CID (Collision Induced Dissociation)	MS2	0	169.7	70	85.5001	38532	190620_Total_Fraction_11.raw	0/0	6.26	0	1.534e-06	504855	Used	Not Unique	160.7	160.5	186.6	143.4
FALSE	High	Sequest HT (A2)	Unambiguous	[R].mVSDINNAWGcLEQVEk.[G]	N-Term(TMT6plex); M1(Oxidation); C11(Carbamidomethyl); K17(TMT6plex)	FALSE	TRUE	2	5	ENSP00000366035.3; ENSP00000193403.6	ENSP00000414272.2; ENSP00000366035.3; ENSP00000193403.6; ENSP00000377941.4; ENSP00000439828.2	0	3	0.5838	0	1	1	823.084	2467.24	-0.01	-1e-05	CID (Collision Induced Dissociation)	MS2	47.9505	244.8	33.253	106.111	48801	190620_Total_Fraction_3.raw	0/0	5.67	0	1.531e-06	679479	Used	Not Unique	223.9	244.3	267.5	203.6
FALSE	High	Sequest HT (A2)	Unambiguous	[R].mSSEMETNIVAVER.[L]	N-Term(TMT6plex)	FALSE	TRUE	1	3	ENSP00000483316.1	ENSP00000461615.1; ENSP00000483316.1; ENSP00000478647.1	0	2	0.6563	0	1	1	912.954	1824.9	-0.9	-0.00082	CID (Collision Induced Dissociation)	MS2	36.0328	143.9	13.887	85.4531	38508	190620_Total_Fraction_11.raw	0/0	5.15	0	2.586e-05	504845	Used	Unique	141.8	125.4	153.6	132.3
FALSE	High	Sequest HT (A2)	Unambiguous	[K].dYFYASRPESQALPYGDISELk.[K]	N-Term(TMT6plex); K22(TMT6plex)	FALSE	TRUE	1	3	ENSP00000265000.4	ENSP00000427341.1; ENSP00000427095.1; ENSP00000265000.4	0	3	0.6186	0	1	1	1003.19	3007.54	-0.59	-0.00059	CID (Collision Induced Dissociation)	MS2	0	81.1	32.616	106.122	48807	190620_Total_Fraction_3.raw	0/0	4.85	0	2.334e-05	679483	Used	Unique	77.6	83.5	86.9	63.2
FALSE	High	Sequest HT (A2)	Unambiguous	[K].gFTGIDSEYEkPEAPELVLk.[T]	N-Term(TMT6plex); K11(TMT6plex); K20(TMT6plex)	FALSE	TRUE	1	1	ENSP00000265174.4	ENSP00000265174.4	0	3	0.6735	0	1	1	970.542	2909.61	-0.53	-0.00051	CID (Collision Induced Dissociation)	MS2	0	193.2	31.348	106.203	48846	190620_Total_Fraction_3.raw	0/0	5.82	0	2.645e-06	679499	Used	Unique	170.9	187.6	208	174.8
FALSE	High	Sequest HT (A2)	Unambiguous	[K].fIVDGWHEMDAENPLHQPSPSLNk.[L]	N-Term(TMT6plex); K24(TMT6plex)	FALSE	TRUE	1	7	ENSP00000425952.2	ENSP00000312288.3; ENSP00000490998.1; ENSP00000385638.3; ENSP00000474560.1; ENSP00000491581.1; ENSP00000425952.2; ENSP00000486771.1	0	4	0.7403	0	1	1	805.663	3219.63	-0.37	-0.00029	CID (Collision Induced Dissociation)	MS2	9.94649	133.1	5.35	106.253	48871	190620_Total_Fraction_3.raw	0/0	4.62	0	5.607e-06	679511	Used	Unique	118.2	123.8	166	102.1
FALSE	High	Sequest HT (A2)	Unambiguous	[R].dSSTcPGDYVLSVSENSR.[V]	N-Term(TMT6plex); C5(Carbamidomethyl)	FALSE	TRUE	1	1	ENSP00000396646.1	ENSP00000396646.1	0	2	0.8004	0	1	1	1101.51	2202.02	-1.37	-0.00151	CID (Collision Induced Dissociation)	MS2	0	9.3	70	85.4269	38493	190620_Total_Fraction_11.raw	0/0	5.71	0	2.883e-06	504836	Not Used	Excluded by Method	8.1	10.9	9.6	7.2
FALSE	High	Sequest HT (A2)	Unambiguous	[R].kPPGPPPGPPPPQVVQMYGR.[K]	N-Term(TMT6plex); K1(TMT6plex)	FALSE	TRUE	1	1	ENSP00000261167.2	ENSP00000261167.2	0	3	0.5338	0	1	1	852.149	2554.43	-1.38	-0.00117	CID (Collision Induced Dissociation)	MS2	0	150	47.662	85.409	38484	190620_Total_Fraction_11.raw	0/0	4.14	0	2.163e-05	504832	Used	Unique	152.5	148	156.6	119.1
FALSE	High	Sequest HT (A2)	Unambiguous	[R].sPFEVQVSPEAGVQkVR.[A]	N-Term(TMT6plex); K15(TMT6plex)	FALSE	TRUE	1	2	ENSP00000327145.8	ENSP00000344002.6; ENSP00000327145.8	1	3	0.5601	0	1	1	772.442	2315.31	-0.92	-0.00071	CID (Collision Induced Dissociation)	MS2	0	73.5	5.51	85.5248	38546	190620_Total_Fraction_11.raw	0/0	5.82	0	5.381e-06	504861	Used	Unique	58.9	146.8	24.4	52.1
FALSE	High	Sequest HT (A2)	Unambiguous	[K].qFTPcQLLADHANSPNk.[K]	N-Term(TMT6plex); C5(Carbamidomethyl); K17(TMT6plex)	FALSE	TRUE	1	3	ENSP00000438039.2	ENSP00000438039.2; ENSP00000370023.3; ENSP00000493996.1	0	3	0.5582	0	1	1	800.422	2399.25	-0.53	-0.00043	CID (Collision Induced Dissociation)	MS2	69.346	283.3	22.071	85.3844	38469	190620_Total_Fraction_11.raw	0/0	4.55	0	6.245e-06	504827	Not Used	Excluded by Method	272.9	263.2	322.8	228.4
FALSE	High	Sequest HT (A2)	Unambiguous	[R].sLAIDVSPGFDASQLSSEck.[A]	N-Term(TMT6plex); C19(Carbamidomethyl); K20(TMT6plex)	FALSE	TRUE	1	4	ENSP00000371805.3	ENSP00000405896.1; ENSP00000371805.3; ENSP00000444797.2; ENSP00000415064.1	0	3	0.6709	0	1	1	857.113	2569.32	1.14	0.00098	CID (Collision Induced Dissociation)	MS2	4.49679	236.7	14.3	106.304	48899	190620_Total_Fraction_3.raw	0/0	6.23	0	3.053e-06	679526	Used	Unique	247.8	235.2	245.7	180.7
FALSE	High	Sequest HT (A2)	Unambiguous	[K].sRPDGILcILGIDSR.[Y]	N-Term(TMT6plex); C8(Carbamidomethyl)	FALSE	TRUE	1	1	ENSP00000252032.9	ENSP00000252032.9	0	3	0.5478	0	1	1	634.354	1901.05	0.02	1e-05	CID (Collision Induced Dissociation)	MS2	10.9213	59.8	23.018	106.32	48909	190620_Total_Fraction_3.raw	0/0	3.56	0	3.011e-05	679532	Used	Unique	60.4	46.3	65.7	57.5
FALSE	High	Sequest HT (A2)	Unambiguous	[R].qVQGSEISSIDEFcR.[K]	N-Term(TMT6plex); C14(Carbamidomethyl)	FALSE	TRUE	1	3	ENSP00000496693.1	ENSP00000434393.1; ENSP00000434556.1; ENSP00000496693.1	0	2	0.7704	0	1	1	992.485	1983.96	-0.33	-0.00033	CID (Collision Induced Dissociation)	MS2	0	138	18.334	85.366	38456	190620_Total_Fraction_11.raw	0/0	5.4	0	1.128e-05	504818	Used	Unique	125.7	139.6	151.9	111.9
FALSE	High	Sequest HT (A2)	Unambiguous	[R].sYLTPGDSSSGWTAGAAAY.[-]	N-Term(TMT6plex)	FALSE	TRUE	1	1	mRNA#962_1_copies:polyA_is_-1	mRNA#962_1_copies:polyA_is_-1	0	2	0.8609	0	1	1	1046	2090.99	-0.33	-0.00035	CID (Collision Induced Dissociation)	MS2	9.02774	439.2	38.345	106.348	48925	190620_Total_Fraction_3.raw	0/0	4.17	0	5.962e-06	679538	Used	Unique		500.1	684.1	478.7
FALSE	High	Sequest HT (A2)	Unambiguous	[K].gIDQFGPPMIIHFR.[V]	N-Term(TMT6plex)	FALSE	TRUE	1	1	ENSP00000348550.4	ENSP00000348550.4	0	3	0.5154	0	1	1	619.674	1857.01	1.73	0.00107	CID (Collision Induced Dissociation)	MS2	0	196.2	15.372	106.442	48982	190620_Total_Fraction_3.raw	0/0	4.87	0	1.245e-05	679566	Used	Unique	183.7	206.4	186.6	176.9
FALSE	High	Sequest HT (A2)	Unambiguous	[R].sAEEAASVLATSISPEQcIk.[V]	N-Term(TMT6plex); C18(Carbamidomethyl); K20(TMT6plex)	FALSE	TRUE	2	7	ENSP00000352581.6; ENSP00000419305.3	ENSP00000419974.2; ENSP00000352581.6; ENSP00000382297.4; ENSP00000498272.1; ENSP00000419305.3; ENSP00000417518.2; ENSP00000489023.1	0	3	0.6377	0	1	1	850.455	2549.35	-1.24	-0.00105	CID (Collision Induced Dissociation)	MS2	0	87.7	40.863	106.452	48988	190620_Total_Fraction_3.raw	0/0	4.83	0	5.385e-06	679570	Used	Not Unique	79.6	91.8	92.9	72.1
FALSE	High	Sequest HT (A2)	Unambiguous	[K].ySEVFEAINITNNER.[V]	N-Term(TMT6plex)	FALSE	TRUE	1	2	ENSP00000262506.3	ENSP00000262506.3; ENSP00000454874.1	0	3	0.6974	0	1	1	676.679	2028.02	-1.24	-0.00084	CID (Collision Induced Dissociation)	MS2	17.7009	124.7	13.609	106.471	48998	190620_Total_Fraction_3.raw	0/0	4.23	0	2.935e-05	679573	Used	Unique	116.9	112.4	140.3	109
FALSE	High	Sequest HT (A2)	Unambiguous	[K].iDPTVTMMQVEEkPDVTYSDVGGck.[E]	N-Term(TMT6plex); K13(TMT6plex); C24(Carbamidomethyl); K25(TMT6plex)	FALSE	TRUE	1	1	ENSP00000391211.1	ENSP00000391211.1	0	4	0.6996	0	1	1	872.45	3486.78	0.11	0.0001	CID (Collision Induced Dissociation)	MS2	0	177.3	36.416	106.522	49027	190620_Total_Fraction_3.raw	0/0	4.46	0	5.114e-06	679588	Used	Unique	161.5	177.9	192	148.7
FALSE	High	Sequest HT (A2)	Unambiguous	[K].gPHVDVSGPDIDIEGPEGk.[L]	N-Term(TMT6plex); K19(TMT6plex)	FALSE	TRUE	1	1	ENSP00000367263.4	ENSP00000367263.4	0	3	0.6053	0	1	1	792.753	2376.24	-0.21	-0.00016	CID (Collision Induced Dissociation)	MS2	42.559	212.5	13.965	85.2822	38406	190620_Total_Fraction_11.raw	0/0	6.03	0	1.144e-07	504795	Used	Unique	213	213.9	231.6	157.2
FALSE	High	Sequest HT (A2)	Unambiguous	[K].dLcQVQGVPLQTmk.[Q]	N-Term(TMT6plex); C3(Carbamidomethyl); M13(Oxidation); K14(TMT6plex)	TRUE	FALSE	1	1	Q3SZ57	Q3SZ57	0	3	0.5452	0	1	1	697.716	2091.13	-0.03	-2e-05	CID (Collision Induced Dissociation)	MS2	13.5621	209.5	3.759	85.279	38404	190620_Total_Fraction_11.raw	0/0	3.32	0	1.333e-05	504793	Used	Unique	194.4	244.6	194.1	171.2
FALSE	High	Sequest HT (A2)	Unambiguous	[R].rFDEILEASDGIMVAR.[G]	N-Term(TMT6plex)	FALSE	TRUE	2	6	ENSP00000455736.1; ENSP00000334983.5	ENSP00000456100.2; ENSP00000455736.1; ENSP00000373745.4; ENSP00000403365.2; ENSP00000334983.5; ENSP00000457253.1	1	3	0.4741	0	1	1	684.365	2051.08	-0.08	-5e-05	CID (Collision Induced Dissociation)	MS2	0	84	2.342	106.3	48896	190620_Total_Fraction_3.raw	0/0	5.02	0	7.828e-06	679523	Used	Not Unique	73.4	80.4	90.9	77.5
FALSE	High	Sequest HT (A2)	Unambiguous	[K].ekDILVLPLDLTDTGSHEAATk.[A]	N-Term(TMT6plex); K2(TMT6plex); K22(TMT6plex)	FALSE	TRUE	2	4	ENSP00000451882.1; ENSP00000451321.1	ENSP00000451882.1; ENSP00000450899.1; ENSP00000451321.1; ENSP00000442993.2	1	4	0.6368	0	1	1	764.188	3053.73	-1.26	-0.00097	CID (Collision Induced Dissociation)	MS2	5.31546	184.5	12.731	105.254	48323	190620_Total_Fraction_3.raw	0/0	5.81	0	7.892e-07	679255	Used	Not Unique	179.9	169.9	199.6	158.9
FALSE	High	Sequest HT (A2)	Unambiguous	[R].sQGkPIELTPLPLLk.[D]	N-Term(TMT6plex); K4(TMT6plex); K15(TMT6plex)	FALSE	TRUE	1	2	ENSP00000337641.3	ENSP00000337641.3; ENSP00000452396.1	0	3	0.6811	0	1	1	774.497	2321.48	-0.13	-0.0001	CID (Collision Induced Dissociation)	MS2	0	330.3	12.345	105.952	48711	190620_Total_Fraction_3.raw	0/0	5.55	0	1.071e-05	679436	Used	Unique	303.4	312.6	359.7	292.1
FALSE	High	Sequest HT (A2)	Unambiguous	[R].vAPAEPQEAPDSTAAGGSASk.[R]	N-Term(TMT6plex); K21(TMT6plex)	FALSE	TRUE	1	3	ENSP00000378360.3	ENSP00000378360.3; ENSP00000432539.1; ENSP00000459382.1	0	3	0.4919	0	1	1	800.42	2399.24	-0.48	-0.00039	CID (Collision Induced Dissociation)	MS2	0	142.3	70	59.8442	23652	190620_Total_Fraction_9.raw	0/0	4.94	0	9.389e-06	841278	Used	Unique	140.2	118.1	154.8	133.5
FALSE	High	Sequest HT (A2)	Unambiguous	[K].iDcDNLEQYFIQQGGGPDkk.[G]	N-Term(TMT6plex); C3(Carbamidomethyl); K19(TMT6plex); K20(TMT6plex)	FALSE	TRUE	1	3	ENSP00000233084.3	ENSP00000233084.3; ENSP00000482416.1; ENSP00000484958.1	1	4	0.6637	0	1	1	753.897	3012.56	-1.84	-0.00139	CID (Collision Induced Dissociation)	MS2	3.94473	137.1	13.608	105.39	48394	190620_Total_Fraction_3.raw	0/0	5.56	0	4.14e-06	679289	Used	Unique	115.8	129.9	150.6	129.4
FALSE	High	Sequest HT (A2)	Unambiguous	[R].sLVQDSLSTNSSDLVAPSPDAFR.[S]	N-Term(TMT6plex)	FALSE	TRUE	1	5	ENSP00000371475.4	ENSP00000371470.3; ENSP00000263801.3; ENSP00000393497.2; ENSP00000388028.1; ENSP00000371475.4	0	3	0.5253	0	1	1	879.118	2635.34	-0.71	-0.00062	CID (Collision Induced Dissociation)	MS2	72.0887	108.7	12.432	105.396	48398	190620_Total_Fraction_3.raw	0/0	4.74	0	7.873e-06	679291	Not Used	Excluded by Method	105	96.4	127.2	88.7
FALSE	High	Sequest HT (A2)	Unambiguous	[R].dRDNDSDDVESNLLLPAGIALR.[W]	N-Term(TMT6plex)	FALSE	TRUE	1	3	ENSP00000352208.4	ENSP00000352208.4; ENSP00000351094.5; ENSP00000360544.1	1	3	0.7836	0	1	1	876.453	2627.35	-0.7	-0.00062	CID (Collision Induced Dissociation)	MS2	11.206	103.2	9.342	105.123	48850	190620_Total_Fraction_9.raw	0/0	6.84	0	2.057e-06	852838	Used	Unique	96.9	102.2	113.1	83.7
FALSE	High	Sequest HT (A2)	Unambiguous	[R].aAIAQALAGEVSVVPPSR.[L]	N-Term(TMT6plex)	FALSE	TRUE	1	1	ENSP00000380336.3	ENSP00000380336.3	0	3	0.4441	0	1	1	655.715	1965.13	-1.65	-0.00108	CID (Collision Induced Dissociation)	MS2	0	53.4	7.973	105.431	48418	190620_Total_Fraction_3.raw	0/0	2.86	0	2.514e-05	679300	Used	Unique	50.5	58	55.1	41.4
FALSE	High	Sequest HT (A2)	Unambiguous	[R].aEAGVPAEFSIWTR.[E]	N-Term(TMT6plex)	FALSE	TRUE	2	4	ENSP00000397824.1; ENSP00000358866.3	ENSP00000397824.1; ENSP00000358866.3; ENSP00000353467.4; ENSP00000358872.4	0	2	0.6398	0	1	1	881.969	1762.93	-0.77	-0.00068	CID (Collision Induced Dissociation)	MS2	0	165.3	32.728	105.177	48878	190620_Total_Fraction_9.raw	0/0	3.97	0	2.89e-05	852852	Used	Not Unique	172.3	166.6	178.1	117.7
FALSE	High	Sequest HT (A2)	Unambiguous	[K].dLYANNVLSGGTTMYPGIADR.[M]	N-Term(TMT6plex)	FALSE	TRUE	1	4	ENSP00000224784.6	ENSP00000386857.1; ENSP00000386929.3; ENSP00000224784.6; ENSP00000290378.4	0	3	0.5905	0	1	1	819.747	2457.23	-0.53	-0.00043	CID (Collision Induced Dissociation)	MS2	9.42295	12.8	9.125	105.199	48890	190620_Total_Fraction_9.raw	0/0	5.25	0	2.638e-06	852857	Used	Unique	12.5	13.7	11.1	12.2
FALSE	High	Sequest HT (A2)	Unambiguous	[K].gIVDQSQQAYQEAFEISk.[K]	N-Term(TMT6plex); K18(TMT6plex)	FALSE	TRUE	1	5	ENSP00000379281.3	ENSP00000379281.3; ENSP00000430072.1; ENSP00000428860.1; ENSP00000379278.2; ENSP00000429623.1	0	3	0.6009	0	1	1	833.775	2499.31	-1.05	-0.00087	CID (Collision Induced Dissociation)	MS2	11.1701	66.7	15.517	105.533	48482	190620_Total_Fraction_3.raw	0/0	4.51	0	2.048e-05	679329	Used	Unique	64.4	64.7	64.9	62.3
FALSE	High	Sequest HT (A2)	Unambiguous	[K].iFcVHGGLSPSIQTLDQIR.[T]	N-Term(TMT6plex); C3(Carbamidomethyl)	FALSE	TRUE	1	3	ENSP00000279387.7	ENSP00000457915.1; ENSP00000279387.7; ENSP00000457089.1	0	3	0.4482	0	1	1	790.764	2370.28	-0.69	-0.00055	CID (Collision Induced Dissociation)	MS2	53.1981	70.4	13.722	105.565	48501	190620_Total_Fraction_3.raw	0/0	3.86	0	1.978e-05	679339	Not Used	Excluded by Method	66.4	63.2	94.3	45.6
FALSE	High	Sequest HT (A2)	Unambiguous	[R].kDEDAFLGDPDTDPDSFLk.[S]	N-Term(TMT6plex); K1(TMT6plex); K19(TMT6plex)	FALSE	TRUE	1	1	ENSP00000338964.5	ENSP00000338964.5	1	3	0.7011	0	1	1	938.154	2812.45	-0.31	-0.00029	CID (Collision Induced Dissociation)	MS2	10.4429	298.7	28.239	105.209	48896	190620_Total_Fraction_9.raw	0/0	5.32	0	7.482e-06	852862	Used	Unique	273.4	262.2	338.8	271.8
FALSE	High	Sequest HT (A2)	Unambiguous	[R].tTGIVMDSGDGVTHTVPIYEGYALPHAILR.[L]	N-Term(TMT6plex)	TRUE	TRUE	3	6	ENSP00000496101.1; ENSP00000494185.1; ENSP00000461407.1	ENSP00000496101.1; ENSP00000494185.1; ENSP00000494750.1; ENSP00000460464.1; ENSP00000461407.1; ENSP00000458162.1	0	4	0.7228	0	1	1	853.948	3412.77	-2.07	-0.00177	CID (Collision Induced Dissociation)	MS2	0	56.8	8.363	105.241	48915	190620_Total_Fraction_9.raw	0/0	5.7	0	2.314e-06	852869	Used	Not Unique	46.2	60.7	67.4	43.3
FALSE	High	Sequest HT (A2)	Unambiguous	[R].sELHIENLNMEADPGQYR.[C]	N-Term(TMT6plex)	FALSE	TRUE	1	6	ENSP00000333769.3	ENSP00000478958.1; ENSP00000344707.3; ENSP00000484849.1; ENSP00000343809.4; ENSP00000473664.1; ENSP00000333769.3	0	3	0.6327	0	1	1	782.385	2345.14	0.1	8e-05	CID (Collision Induced Dissociation)	MS2	0	68	4.708	85.5625	38570	190620_Total_Fraction_11.raw	0/0	4.52	0	8.828e-06	504872	Used	Unique	71.8	57	77.3	55.2
FALSE	High	Sequest HT (A2)	Unambiguous	[R].tPLAVELEVLDGHDPDPGR.[L]	N-Term(TMT6plex)	FALSE	TRUE	1	5	ENSP00000238651.5	ENSP00000311224.4; ENSP00000238651.5; ENSP00000483704.1; ENSP00000477685.1; ENSP00000451764.1	0	3	0.6838	0	1	1	753.732	2259.18	0.14	0.00011	CID (Collision Induced Dissociation)	MS2	6.28172	184.6	8.204	105.243	48916	190620_Total_Fraction_9.raw	0/0	3.51	0	1.26e-05	852870	Used	Unique	170.3	165.1	199.6	173.7
FALSE	High	Sequest HT (A2)	Unambiguous	[R].sAELPDAVGPIVQLQEk.[L]	N-Term(TMT6plex); K17(TMT6plex)	FALSE	TRUE	1	12	ENSP00000355094.3	ENSP00000408382.3; ENSP00000355094.3; ENSP00000441252.1; ENSP00000440599.1; ENSP00000375973.2; ENSP00000443106.1; ENSP00000443690.1; ENSP00000354867.2; ENSP00000441773.1; ENSP00000354951.4; ENSP00000440991.1; ENSP00000275262.7	0	3	0.5324	0	1	1	751.435	2252.29	-0.15	-0.00011	CID (Collision Induced Dissociation)	MS2	69.126	94.4	14.522	105.607	48526	190620_Total_Fraction_3.raw	0/0	4.17	0	2.768e-05	679350	Not Used	Excluded by Method	93.4	96.5	91.5	81.4
FALSE	High	Sequest HT (A2)	Unambiguous	[R].rFDEILEASDGImVAR.[G]	N-Term(TMT6plex); M13(Oxidation)	FALSE	TRUE	2	6	ENSP00000455736.1; ENSP00000334983.5	ENSP00000456100.2; ENSP00000455736.1; ENSP00000373745.4; ENSP00000403365.2; ENSP00000334983.5; ENSP00000457253.1	1	3	0.4773	0	1	1	689.695	2067.07	-1.54	-0.00106	CID (Collision Induced Dissociation)	MS2	18.7683	167.3	16.192	105.634	48541	190620_Total_Fraction_3.raw	0/0	3.96	0	2.688e-05	679355	Used	Not Unique	155	160.4	190.6	135.9
FALSE	High	Sequest HT (A2)	Unambiguous	[R].lQEVPHEGPMcDLLWSDPDDR.[G]	N-Term(TMT6plex); C11(Carbamidomethyl)	FALSE	TRUE	2	4	ENSP00000221138.4; ENSP00000418447.1	ENSP00000221138.4; ENSP00000428618.1; ENSP00000418447.1; ENSP00000430758.1	0	3	0.7793	0	1	1	913.429	2738.27	-1.11	-0.00101	CID (Collision Induced Dissociation)	MS2	0	93.6	18.775	105.246	48918	190620_Total_Fraction_9.raw	0/0	5.98	0	2.769e-06	852872	Used	Not Unique	90.3	93.1	96.6	79.3
FALSE	High	Sequest HT (A2)	Unambiguous	[R].vAHMEFcYQELcQLAAER.[R]	N-Term(TMT6plex); C7(Carbamidomethyl); C12(Carbamidomethyl)	FALSE	TRUE	2	4	ENSP00000349259.4; ENSP00000334156.5	ENSP00000374630.3; ENSP00000349259.4; ENSP00000479037.1; ENSP00000334156.5	0	3	0.7792	0	1	1	828.726	2484.16	-0.95	-0.00079	CID (Collision Induced Dissociation)	MS2	0	44.4	8.237	105.68	48567	190620_Total_Fraction_3.raw	0/0	6.84	0	1.53e-06	679367	Used	Not Unique	39.7	42.7	49.1	38.9
FALSE	High	Sequest HT (A2)	Unambiguous	[R].qPAPFSDEIEVDFSkPYVR.[V]	N-Term(TMT6plex); K15(TMT6plex)	FALSE	TRUE	1	7	ENSP00000390968.1	ENSP00000393341.1; ENSP00000292823.2; ENSP00000402015.1; ENSP00000390968.1; ENSP00000392397.1; ENSP00000397888.1; ENSP00000400430.1	0	3	0.6101	0	1	1	894.81	2682.42	-0.59	-0.00053	CID (Collision Induced Dissociation)	MS2	0	131.1	17.077	105.713	48587	190620_Total_Fraction_3.raw	0/0	4.77	0	9.608e-06	679377	Used	Unique	125.9	117.5	147	112.8
FALSE	High	Sequest HT (A2)	Unambiguous	[K].gLVQALGLSNFNSR.[Q]	N-Term(TMT6plex)	FALSE	TRUE	1	1	ENSP00000312606.4	ENSP00000312606.4	0	3	0.5809	0	1	1	568.991	1704.96	-0.53	-0.0003	CID (Collision Induced Dissociation)	MS2	0	295.3	12.352	105.799	48629	190620_Total_Fraction_3.raw	0/0	4.39	0	1.051e-05	679396	Used	Unique	288.2	268.8	328.9	247.9
FALSE	High	Sequest HT (A2)	Unambiguous	[R].nDIYVTLIHGEFDk.[G]	N-Term(TMT6plex); K14(TMT6plex)	FALSE	TRUE	1	2	ENSP00000276440.7	ENSP00000276440.7; ENSP00000414125.1	0	3	0.4629	0	1	1	708.057	2122.16	-1.03	-0.00073	CID (Collision Induced Dissociation)	MS2	22.531	141.8	14.054	105.816	48641	190620_Total_Fraction_3.raw	0/0	4.45	0	2.116e-05	679404	Used	Unique	129.1	145.5	138.8	131
FALSE	High	Sequest HT (A2)	Unambiguous	[K].nLDSTTVAIHDEEIYck.[S]	N-Term(TMT6plex); C16(Carbamidomethyl); K17(TMT6plex)	FALSE	TRUE	1	3	ENSP00000310901.5	ENSP00000449824.1; ENSP00000450143.1; ENSP00000310901.5	0	3	0.6928	0	1	1	822.758	2466.26	-0.06	-5e-05	CID (Collision Induced Dissociation)	MS2	0	153.3	12.871	85.6047	38597	190620_Total_Fraction_11.raw	0/0	4.98	0	4.186e-06	504886	Used	Unique	158.8	163.9	154.7	111.5
FALSE	High	Sequest HT (A2)	Unambiguous	[K].vQANLGAPDINIEGLDAk.[V]	N-Term(TMT6plex); K18(TMT6plex)	FALSE	TRUE	1	1	ENSP00000367263.4	ENSP00000367263.4	0	3	0.5236	0	1	1	766.107	2296.31	6.92	0.00529	CID (Collision Induced Dissociation)	MS2	6.18634	304.9	70	105.907	48686	190620_Total_Fraction_3.raw	0/0	2.96	0	2.785e-05	679425	Used	Unique	320.3	308.9	328.2	213.7
FALSE	High	Sequest HT (A2)	Unambiguous	[K].dVATVAFcDAQSTQEIHEk.[V]	N-Term(TMT6plex); C8(Carbamidomethyl); K19(TMT6plex)	FALSE	TRUE	1	7	ENSP00000290921.6	ENSP00000425053.1; ENSP00000420983.1; ENSP00000423872.1; ENSP00000426470.1; ENSP00000372411.3; ENSP00000290921.6; ENSP00000424684.1	0	3	0.7246	0	1	1	869.776	2607.31	0.16	0.00014	CID (Collision Induced Dissociation)	MS2	7.78089	243.5	9.708	85.5684	38574	190620_Total_Fraction_11.raw	0/0	7.77	0	2.14e-07	504875	Used	Unique	230	229.4	289.3	184.9
FALSE	High	Sequest HT (A2)	Unambiguous	[K].rSEVEEVDFAGWLck.[T]	N-Term(TMT6plex); C14(Carbamidomethyl); K15(TMT6plex)	FALSE	TRUE	1	3	ENSP00000262948.3	ENSP00000262948.3; ENSP00000471763.1; ENSP00000378336.1	1	3	0.5458	0	1	1	761.731	2283.18	-2.49	-0.0019	CID (Collision Induced Dissociation)	MS2	0	171.2	29.909	105.603	48523	190620_Total_Fraction_3.raw	0/0	5.02	0	3.094e-06	679348	Used	Unique	155.3	175	178.5	147.9
FALSE	High	Sequest HT (A2)	Unambiguous	[K].kLEPISNDDLLVVEk.[Y]	N-Term(TMT6plex); K1(TMT6plex); K15(TMT6plex)	FALSE	TRUE	1	2	ENSP00000352208.4	ENSP00000352208.4; ENSP00000351094.5	1	3	0.6238	0	1	1	800.484	2399.44	-0.18	-0.00014	CID (Collision Induced Dissociation)	MS2	10.4562	389.1	8.922	99.823	45301	190620_Total_Fraction_3.raw	0/0	5.37	0	6.961e-06	677816	Used	Unique	358.3	369.2	443.7	321.5
FALSE	High	Sequest HT (A2)	Unambiguous	[R].dIkPANVFITATGVVk.[L]	N-Term(TMT6plex); K3(TMT6plex); K16(TMT6plex)	FALSE	TRUE	2	10	ENSP00000444621.1; ENSP00000377749.2	ENSP00000441469.1; ENSP00000405215.1; ENSP00000444621.1; ENSP00000403087.1; ENSP00000411401.1; ENSP00000441426.1; ENSP00000377749.2; ENSP00000362698.1; ENSP00000389517.1; ENSP00000439651.1	0	3	0.7034	0	1	1	787.488	2360.45	-0.58	-0.00046	CID (Collision Induced Dissociation)	MS2	0	208	19.538	102.894	47019	190620_Total_Fraction_3.raw	0/0	5.53	0	3.924e-06	678635	Used	Not Unique	186.4	215.3	231.2	164.8
FALSE	High	Sequest HT (A2)	Unambiguous	[K].qGAESDQAEPIIcSSGAEAPANSLPSk.[V]	N-Term(TMT6plex); C13(Carbamidomethyl); K27(TMT6plex)	FALSE	TRUE	1	2	ENSP00000401980.2	ENSP00000401980.2; ENSP00000413749.2	0	3	0.6732	0	1	1	1058.2	3172.58	-1.2	-0.00127	CID (Collision Induced Dissociation)	MS2	0	98.3	16.776	86.675	39269	190620_Total_Fraction_11.raw	0/0	6.64	0	1.836e-07	505198	Used	Unique	80.6	109.2	101.4	85.6
FALSE	High	Sequest HT (A2)	Unambiguous	[R].kDLYANTVLSGGTTMYPGIADR.[M]	N-Term(TMT6plex); K1(TMT6plex)	TRUE	TRUE	1	3	ENSP00000496101.1	ENSP00000496101.1; ENSP00000494750.1; ENSP00000458162.1	1	3	0.6113	0	1	1	934.502	2801.49	-0.14	-0.00013	CID (Collision Induced Dissociation)	MS2	0	174.8	22.049	100.441	45643	190620_Total_Fraction_3.raw	0/0	7.05	0	1.923e-07	677980	Used	Unique	164	184.1	143.9	180
FALSE	High	Sequest HT (A2)	Unambiguous	[K].mDATSYSSIASEFGVR.[G]	N-Term(TMT6plex); M1(Oxidation)	FALSE	TRUE	1	4	ENSP00000299608.2	ENSP00000457262.1; ENSP00000402605.2; ENSP00000455234.1; ENSP00000299608.2	0	3	0.7683	0	1	1	655.985	1965.94	-0.8	-0.00052	CID (Collision Induced Dissociation)	MS2	73.3688	129.7	12.279	100.462	45656	190620_Total_Fraction_3.raw	0/0	3.97	0	7.315e-06	677987	Not Used	Excluded by Method	127.8	140.8	116.2	113.6
FALSE	High	Sequest HT (A2)	Unambiguous	[R].iSDEEcFVLGMEPR.[Y]	N-Term(TMT6plex); C6(Carbamidomethyl)	FALSE	TRUE	1	3	ENSP00000499773.1	ENSP00000499521.1; ENSP00000461879.1; ENSP00000499773.1	0	2	0.6711	0	1	1	955.962	1910.92	-0.94	-0.00089	CID (Collision Induced Dissociation)	MS2	0	24	36.427	104.83	48697	190620_Total_Fraction_9.raw	0/0	4.5	0	2.326e-05	852768	Used	Unique	19.6	24.8	29.3	18.1
FALSE	High	Sequest HT (A2)	Unambiguous	[K].lGIYDADGDGDFDVDDAk.[V]	N-Term(TMT6plex); K18(TMT6plex)	FALSE	TRUE	1	16	ENSP00000368767.4	ENSP00000436188.1; ENSP00000368762.5; ENSP00000348841.5; ENSP00000373856.4; ENSP00000437864.1; ENSP00000429286.1; ENSP00000430245.1; ENSP00000368767.4; ENSP00000429743.1; ENSP00000427877.1; ENSP00000429160.1; ENSP00000429718.1; ENSP00000394013.4; ENSP00000427823.1; ENSP00000428060.1; ENSP00000429954.2	0	2	0.6623	0	1	1	1180.07	2359.14	0.79	0.00093	CID (Collision Induced Dissociation)	MS2	0	675.8	70	104.856	48712	190620_Total_Fraction_9.raw	0/0	5.33	0	1.596e-06	852775	Used	Unique	399.8	722.6	796.4	663.2
FALSE	High	Sequest HT (A2)	Unambiguous	[R].gAALDVHESEPFSFAQGPLk.[D]	N-Term(TMT6plex); K20(TMT6plex)	FALSE	TRUE	1	3	ENSP00000311825.6	ENSP00000311825.6; ENSP00000357816.5; ENSP00000338615.5	0	3	0.681	0	1	1	853.46	2558.36	-0.36	-0.0003	CID (Collision Induced Dissociation)	MS2	22.6577	84.6	21.991	100.538	45699	190620_Total_Fraction_3.raw	0/0	4.89	0	3.611e-06	678008	Used	Unique	79.9	83.2	88.7	73.1
FALSE	High	Sequest HT (A2)	Unambiguous	[K].lDQEDALLGSYPVDDGcR.[I]	N-Term(TMT6plex); C17(Carbamidomethyl)	FALSE	TRUE	1	8	ENSP00000498740.1	ENSP00000465979.2; ENSP00000498740.1; ENSP00000467487.1; ENSP00000468055.1; ENSP00000221855.3; ENSP00000467825.1; ENSP00000467172.1; ENSP00000465447.1	0	3	0.5173	0	1	1	751.363	2252.07	1.35	0.00101	CID (Collision Induced Dissociation)	MS2	19.1352	91.8	37.353	100.627	45747	190620_Total_Fraction_3.raw	0/0	4.62	0	2.364e-05	678029	Used	Unique	88.7	82.8	97.9	83.5
FALSE	High	Sequest HT (A2)	Unambiguous	[R].eQQAQVEkEDFSDMVAEHAAk.[Q]	N-Term(TMT6plex); K8(TMT6plex); K21(TMT6plex)	FALSE	TRUE	1	3	ENSP00000318861.6	ENSP00000436757.1; ENSP00000432655.1; ENSP00000318861.6	1	4	0.5976	0	1	1	770.15	3077.58	-0.71	-0.00055	CID (Collision Induced Dissociation)	MS2	0	117.2	3.283	87.9131	40033	190620_Total_Fraction_11.raw	0/0	4.1	0	1.498e-05	505549	Used	Unique	95.6	125.3	128.4	99.7
FALSE	High	Sequest HT (A2)	Unambiguous	[K].dkPNPQLIYDDEIPSLk.[I]	N-Term(TMT6plex); K2(TMT6plex); K17(TMT6plex)	FALSE	TRUE	1	3	ENSP00000366997.4	ENSP00000366997.4; ENSP00000440058.1; ENSP00000367011.4	0	3	0.6837	0	1	1	891.508	2672.51	-0.66	-0.00059	CID (Collision Induced Dissociation)	MS2	0	517.2	34.21	100.706	45791	190620_Total_Fraction_3.raw	0/0	4.3	0	5.491e-06	678050	Used	Unique	457.1	529.3	557.5	439.6
FALSE	High	Sequest HT (A2)	Unambiguous	[K].yQHYEDAScGLLAGLQAcEATASk.[H]	N-Term(TMT6plex); C9(Carbamidomethyl); C18(Carbamidomethyl); K24(TMT6plex)	FALSE	TRUE	3	7	ENSP00000354508.3; ENSP00000498983.1; ENSP00000307959.7	ENSP00000354508.3; ENSP00000359824.2; ENSP00000244364.6; ENSP00000498983.1; ENSP00000431121.1; ENSP00000400883.3; ENSP00000307959.7	0	3	0.678	0	1	1	1034.51	3101.51	-0.3	-0.00031	CID (Collision Induced Dissociation)	MS2	20.8795	110	26.058	100.716	45798	190620_Total_Fraction_3.raw	0/0	4.72	0	3.256e-06	678054	Used	Not Unique	110.5	116.4	118.4	76.8
FALSE	High	Sequest HT (A2)	Unambiguous	[R].kEELNAISGPNEFAEFYNR.[L]	N-Term(TMT6plex); K1(TMT6plex)	FALSE	TRUE	1	1	ENSP00000362110.4	ENSP00000362110.4	1	3	0.7165	0	1	1	896.135	2686.39	0.83	0.00074	CID (Collision Induced Dissociation)	MS2	0	224.3	15.915	100.744	45815	190620_Total_Fraction_3.raw	0/0	6.56	0	6.95e-07	678061	Used	Unique	189.7	246.2	244.7	178.8
FALSE	High	Sequest HT (A2)	Unambiguous	[K].vVMALGDYMGAScHAcIGGTNVR.[A]	N-Term(TMT6plex); C13(Carbamidomethyl); C16(Carbamidomethyl)	FALSE	TRUE	1	10	ENSP00000293831.8	ENSP00000463634.1; ENSP00000464066.1; ENSP00000463486.1; ENSP00000293831.8; ENSP00000463309.1; ENSP00000462904.1; ENSP00000464550.1; ENSP00000462753.1; ENSP00000462275.1; ENSP00000463366.1	0	4	0.7106	0	1	1	667.822	2668.27	-0.56	-0.00037	CID (Collision Induced Dissociation)	MS2	25.1764	48.9	14.444	100.406	45623	190620_Total_Fraction_3.raw	0/0	3.49	0	2.426e-06	677971	Used	Unique	44.4	50	48.8	44.7
FALSE	High	Sequest HT (A2)	Unambiguous	[R].kEGLDEVAGIINDAk.[F]	N-Term(TMT6plex); K1(TMT6plex); K15(TMT6plex)	FALSE	TRUE	1	2	ENSP00000432768.1	ENSP00000310227.5; ENSP00000432768.1	1	3	0.4014	0	1	1	753.777	2259.32	-0.38	-0.00029	CID (Collision Induced Dissociation)	MS2	50.429	230.9	11.546	100.822	45862	190620_Total_Fraction_3.raw	0/0	2.79	0	1.083e-05	678084	Used	Unique	301.7	199.2	219.7	170
FALSE	High	Sequest HT (A2)	Unambiguous	[R].aGLGSAGDMTLSMTGR.[E]	N-Term(TMT6plex)	FALSE	TRUE	1	2	ENSP00000221922.5	ENSP00000494410.1; ENSP00000221922.5	0	2	0.6577	0	1	1	877.441	1753.88	-1.35	-0.00119	CID (Collision Induced Dissociation)	MS2	0	27.4	44.03	87.772	39944	190620_Total_Fraction_11.raw	0/0	5.55	0	1.17e-05	505509	Used	Unique	20.9	33.3	28.3	22.4
FALSE	High	Sequest HT (A2)	Unambiguous	[K].aNLQIDQINTDLNLER.[S]	N-Term(TMT6plex)	FALSE	TRUE	1	1	ENSP00000216181.5	ENSP00000216181.5	0	2	0.5485	0	1	1	1050.07	2099.13	-1.27	-0.00133	CID (Collision Induced Dissociation)	MS2	0	86.5	56.308	100.903	45907	190620_Total_Fraction_3.raw	0/0	4.12	0	1.187e-05	678106	Used	Unique	81.1	86	90.7	74.1
FALSE	High	Sequest HT (A2)	Unambiguous	[K].yLQTIMDANAQSHk.[L]	N-Term(TMT6plex); K14(TMT6plex)	FALSE	TRUE	1	5	ENSP00000414178.2	ENSP00000445281.1; ENSP00000414178.2; ENSP00000434514.1; ENSP00000434105.1; ENSP00000359417.3	0	3	0.6612	0	1	1	693.374	2078.11	-1.25	-0.00087	CID (Collision Induced Dissociation)	MS2	0	111.1	5.574	87.7127	39910	190620_Total_Fraction_11.raw	0/0	6.11	0	1.929e-06	505494	Used	Unique	108.9	105.1	120.4	92
FALSE	High	Sequest HT (A2)	Unambiguous	[R].kTGEAYVQFEEPEMANQALLk.[H]	N-Term(TMT6plex); K1(TMT6plex); K21(TMT6plex)	FALSE	TRUE	1	5	ENSP00000254799.6	ENSP00000425430.1; ENSP00000443380.2; ENSP00000254799.6; ENSP00000427354.1; ENSP00000421789.1	1	3	0.6508	0	1	1	1028.56	3083.67	0.2	0.00021	CID (Collision Induced Dissociation)	MS2	0	136.2	58.308	100.931	45921	190620_Total_Fraction_3.raw	0/0	5.24	0	1.823e-06	678114	Used	Unique	126.3	134.9	149.4	112.1
FALSE	High	Sequest HT (A2)	Unambiguous	[R].eQPEkEPELQQYVPQLQNNTILR.[L]	N-Term(TMT6plex); K5(TMT6plex)	FALSE	TRUE	1	1	ENSP00000438178.2	ENSP00000438178.2	1	3	0.7099	0	1	1	1084.92	3252.76	-1.26	-0.00137	CID (Collision Induced Dissociation)	MS2	0	168.6	10.412	100.96	45937	190620_Total_Fraction_3.raw	0/0	5.17	0	1.237e-05	678120	Used	Unique	157.3	163	173.6	153.5
FALSE	High	Sequest HT (A2)	Unambiguous	[R].eLLLPNWQGSGSHGLTIAQR.[D]	N-Term(TMT6plex)	FALSE	TRUE	2	7	ENSP00000257247.7; ENSP00000367263.4	ENSP00000433635.1; ENSP00000257247.7; ENSP00000367263.4; ENSP00000435357.1; ENSP00000433286.1; ENSP00000433789.1; ENSP00000436845.1	0	3	0.6463	0	1	1	802.775	2406.31	0.82	0.00065	CID (Collision Induced Dissociation)	MS2	8.81562	62	10.446	100.961	45938	190620_Total_Fraction_3.raw	0/0	6.22	0	1.049e-05	678121	Used	Not Unique	59.7	66.4	64.9	46.8
FALSE	High	Sequest HT (A2)	Unambiguous	[K].eGEVTTMNHEDLSLLk.[E]	N-Term(TMT6plex); K16(TMT6plex)	FALSE	TRUE	1	1	ENSP00000352678.4	ENSP00000352678.4	0	3	0.572	0	1	1	758.74	2274.2	-0.29	-0.00022	CID (Collision Induced Dissociation)	MS2	58.5592	163.1	19.277	87.6464	39868	190620_Total_Fraction_11.raw	0/0	4.65	0	2.249e-05	505474	Not Used	Excluded by Method	140.1	169.4	181.3	134.5
FALSE	High	Sequest HT (A2)	Unambiguous	[K].aHEAcGPMEIDSALNTVQTLk.[N]	N-Term(TMT6plex); C5(Carbamidomethyl); K21(TMT6plex)	FALSE	TRUE	1	2	ENSP00000453508.1	ENSP00000453508.1; ENSP00000490662.1	0	3	0.6222	0	1	1	915.143	2743.42	-0.26	-0.00024	CID (Collision Induced Dissociation)	MS2	44.1076	68.8	41.576	100.97	45944	190620_Total_Fraction_3.raw	0/0	5.77	0	1.875e-05	678125	Used	Unique	60.6	61.1	75.4	67
FALSE	High	Sequest HT (A2)	Unambiguous	[K].eTLEQLSEFNDSLkk.[I]	N-Term(TMT6plex); K14(TMT6plex); K15(TMT6plex)	FALSE	TRUE	2	2	ENSP00000383695.2; ENSP00000468610.1	ENSP00000383695.2; ENSP00000468610.1	1	3	0.5368	0	1	1	823.466	2468.38	-0.16	-0.00013	CID (Collision Induced Dissociation)	MS2	0	67.2	15.539	101	45961	190620_Total_Fraction_3.raw	0/0	5.57	0	5.147e-06	678131	Used	Not Unique	62.2	58.7	80.3	56.5
FALSE	High	Sequest HT (A2)	Unambiguous	[K].sGALLAcGIVNSGVR.[N]	N-Term(TMT6plex); C7(Carbamidomethyl)	FALSE	TRUE	1	3	ENSP00000310129.4	ENSP00000310129.4; ENSP00000402618.1; ENSP00000416028.1	0	2	0.5386	0	1	1	851.976	1702.94	-1.48	-0.00126	CID (Collision Induced Dissociation)	MS2	0	137.4	19.351	87.6066	39843	190620_Total_Fraction_11.raw	0/0	4.53	0	1.58e-05	505462	Used	Unique	118.3	150.8	139.8	118
FALSE	High	Sequest HT (A2)	Unambiguous	[K].tEkEDFIELcTPGVIk.[Q]	N-Term(TMT6plex); K3(TMT6plex); C10(Carbamidomethyl); K16(TMT6plex)	FALSE	TRUE	1	5	ENSP00000377979.2	ENSP00000405282.2; ENSP00000387672.2; ENSP00000377979.2; ENSP00000498663.1; ENSP00000377977.2	1	3	0.6646	0	1	1	856.152	2566.44	0.68	0.00059	CID (Collision Induced Dissociation)	MS2	24.9929	364.2	24.226	100.83	45867	190620_Total_Fraction_3.raw	0/0	4.86	0	2.404e-05	678088	Used	Unique	331.6	420.7	370.1	274.3
FALSE	High	Sequest HT (A2)	Unambiguous	[R].tIGTGLVTNTLAmTEEEk.[N]	N-Term(TMT6plex); M13(Oxidation); K18(TMT6plex)	FALSE	TRUE	1	1	ENSP00000322439.3	ENSP00000322439.3	0	3	0.5782	0	1	1	794.766	2382.28	-0.7	-0.00056	CID (Collision Induced Dissociation)	MS2	0	95.5	9.826	101.148	46043	190620_Total_Fraction_3.raw	0/0	5.88	0	2.171e-05	678171	Used	Unique	88.5	87.4	107.9	82.6
FALSE	High	Sequest HT (A2)	Unambiguous	[R].cEAFGWHAIIVDGHSVEELck.[A]	N-Term(TMT6plex); C1(Carbamidomethyl); C20(Carbamidomethyl); K21(TMT6plex)	FALSE	TRUE	2	4	ENSP00000391481.1; ENSP00000418340.1	ENSP00000296289.7; ENSP00000417773.1; ENSP00000391481.1; ENSP00000418340.1	0	4	0.6592	0	1	1	729.62	2915.46	-0.52	-0.00038	CID (Collision Induced Dissociation)	MS2	4.07458	138	7.754	100.402	45620	190620_Total_Fraction_3.raw	0/0	6.69	0	6.88e-07	677969	Used	Not Unique	154.2	157.1	112.5	107.5
FALSE	High	Sequest HT (A2)	Unambiguous	[K].qTIGNScGTIGLIHAVANNQDk.[L]	N-Term(TMT6plex); C7(Carbamidomethyl); K22(TMT6plex)	FALSE	TRUE	1	4	ENSP00000284440.4	ENSP00000284440.4; ENSP00000426895.1; ENSP00000423348.1; ENSP00000423623.1	0	3	0.7174	0	1	1	923.827	2769.47	-2.1	-0.00194	CID (Collision Induced Dissociation)	MS2	0	132.8	5.319	88.0536	40116	190620_Total_Fraction_11.raw	0/0	6.83	0	8.005e-07	505585	Used	Unique	125	117	157.5	110.1
FALSE	High	Sequest HT (A2)	Unambiguous	[R].sAGLAPDcEASATAETTVSSVGTcEAAGk.[S]	N-Term(TMT6plex); C8(Carbamidomethyl); C24(Carbamidomethyl); K29(TMT6plex)	FALSE	TRUE	1	1	ENSP00000229633.5	ENSP00000229633.5	0	4	0.5559	0	1	1	814.899	3256.57	0.25	0.0002	CID (Collision Induced Dissociation)	MS2	0	36.7	70	88.3511	40292	190620_Total_Fraction_11.raw	0/0	3.76	0	5.372e-06	505666	Used	Unique	29.9	35.9	39.8	35
FALSE	High	Sequest HT (A2)	Unambiguous	[K].nSLVSPAQEPAPLQTAMEPQTTVVHNATDGIk.[G]	N-Term(TMT6plex); K32(TMT6plex)	FALSE	TRUE	1	6	ENSP00000378243.3	ENSP00000378243.3; ENSP00000307082.7; ENSP00000405561.1; ENSP00000393784.1; ENSP00000319060.3; ENSP00000410298.2	0	4	0.4375	0	1	1	951.507	3803.01	0.21	0.0002	CID (Collision Induced Dissociation)	MS2	0	78.7	70	99.8739	45330	190620_Total_Fraction_3.raw	0/0	2.88	0	1.78e-05	677830	Used	Unique	83.9	87.2	75.4	55.9
FALSE	High	Sequest HT (A2)	Unambiguous	[K].hPVTGQFLYQDSNWASk.[V]	N-Term(TMT6plex); K17(TMT6plex)	FALSE	TRUE	1	2	ENSP00000376197.3	ENSP00000390133.1; ENSP00000376197.3	0	3	0.6777	0	1	1	812.762	2436.27	-0.48	-0.00039	CID (Collision Induced Dissociation)	MS2	36.9061	75.9	8.056	88.3398	40285	190620_Total_Fraction_11.raw	0/0	4.84	0	2.727e-06	505661	Used	Unique	65.7	66	91.5	67.9
FALSE	High	Sequest HT (A2)	Unambiguous	[R].dDGVFVQEVTQNSPAAR.[T]	N-Term(TMT6plex)	FALSE	TRUE	2	7	ENSP00000257247.7; ENSP00000367263.4	ENSP00000433635.1; ENSP00000257247.7; ENSP00000367263.4; ENSP00000435357.1; ENSP00000433286.1; ENSP00000433789.1; ENSP00000436845.1	0	3	0.6592	0	1	1	688.018	2062.04	-0.48	-0.00033	CID (Collision Induced Dissociation)	MS2	36.5364	62	2.765	88.3366	40283	190620_Total_Fraction_11.raw	0/0	5.81	0	2.372e-05	505659	Used	Not Unique	65.6	59.7	65	47.9
FALSE	High	Sequest HT (A2)	Unambiguous	[R].aQDAPLSLLQTQGGR.[K]	N-Term(TMT6plex)	FALSE	TRUE	1	1	ENSP00000357206.3	ENSP00000357206.3	0	3	0.4748	0	1	1	595.333	1783.98	-1.07	-0.00064	CID (Collision Induced Dissociation)	MS2	5.56036	104.8	5.724	88.3078	40265	190620_Total_Fraction_11.raw	0/0	4.76	0	2.64e-05	505651	Used	Unique	87.2	151.7	83.2	79.5
FALSE	High	Sequest HT (A2)	Unambiguous	[K].iGQLEEQLEQEAk.[E]	N-Term(TMT6plex); K13(TMT6plex)	FALSE	TRUE	1	3	ENSP00000269243.4	ENSP00000269243.4; ENSP00000369315.5; ENSP00000353590.3	0	2	0.5979	0	1	1	987.05	1973.09	-0.95	-0.00093	CID (Collision Induced Dissociation)	MS2	6.89398	117.1	4.979	104.774	48665	190620_Total_Fraction_9.raw	0/0	4.7	0	2.352e-05	852752	Used	Unique	89.1	115.4	131.4	112.6
FALSE	High	Sequest HT (A2)	Unambiguous	[K].fSGVAGEAPSNPSVPVAVSSGPGR.[G]	N-Term(TMT6plex)	FALSE	TRUE	1	1	ENSP00000258201.4	ENSP00000258201.4	0	3	0.6031	0	1	1	819.097	2455.28	-0.45	-0.00037	CID (Collision Induced Dissociation)	MS2	44.4034	61.8	33.635	88.2623	40240	190620_Total_Fraction_11.raw	0/0	4.46	0	7.235e-06	505640	Used	Unique	60.9	73.5	58.2	44.8
FALSE	High	Sequest HT (A2)	Unambiguous	[K].vIQcFAETGQVQk.[I]	N-Term(TMT6plex); C4(Carbamidomethyl); K13(TMT6plex)	FALSE	TRUE	1	3	ENSP00000479606.1	ENSP00000479606.1; ENSP00000269122.3; ENSP00000376763.1	0	3	0.5968	0	1	1	656.032	1966.08	-0.64	-0.00042	CID (Collision Induced Dissociation)	MS2	8.27502	206.6	3.54	88.258	40237	190620_Total_Fraction_11.raw	0/0	4.44	0	2.042e-05	505638	Used	Unique	188	203.7	231.3	169.3
FALSE	High	Sequest HT (A2)	Unambiguous	[R].lPVQEcLSYPTcTQcR.[D]	N-Term(TMT6plex); C6(Carbamidomethyl); C12(Carbamidomethyl); C15(Carbamidomethyl)	FALSE	TRUE	1	1	ENSP00000409171.1	ENSP00000409171.1	0	2	0.6126	0	1	1	1121.04	2241.06	-1.27	-0.00142	CID (Collision Induced Dissociation)	MS2	0	21.5	61.918	88.2423	40228	190620_Total_Fraction_11.raw	0/0	4.93	0	1.013e-05	505635	Used	Unique	23.4	18.7	20.6	20
FALSE	High	Sequest HT (A2)	Unambiguous	[K].nTLSIQLcDTSQSLR.[E]	N-Term(TMT6plex); C8(Carbamidomethyl)	FALSE	TRUE	1	4	ENSP00000377275.3	ENSP00000377275.3; ENSP00000341848.5; ENSP00000484083.1; ENSP00000420027.1	0	2	0.6165	0	1	1	983.016	1965.02	-1.67	-0.00164	CID (Collision Induced Dissociation)	MS2	0	45.8	45.864	88.2393	40227	190620_Total_Fraction_11.raw	0/0	4.85	0	1.472e-05	505634	Used	Unique	41	41	50.3	43.4
FALSE	High	Sequest HT (A2)	Unambiguous	[K].kLQEQLMGAVVMEkPNIR.[W]	N-Term(TMT6plex); K1(TMT6plex); K14(TMT6plex)	FALSE	TRUE	1	2	ENSP00000254950.11	ENSP00000461295.3; ENSP00000254950.11	1	4	0.4694	0	1	1	693.662	2771.63	0.49	0.00034	CID (Collision Induced Dissociation)	MS2	13.7058	99.8	9.993	100.399	45618	190620_Total_Fraction_3.raw	0/0	3.92	0	2.623e-05	677968	Used	Unique	89.6	99.6	108.1	85.6
FALSE	High	Sequest HT (A2)	Unambiguous	[K].mQTDkPFDQTTISLQmGTNk.[G]	N-Term(TMT6plex); K5(TMT6plex); M16(Oxidation); K20(TMT6plex)	FALSE	TRUE	1	4	ENSP00000359225.4	ENSP00000377752.4; ENSP00000401452.1; ENSP00000440081.1; ENSP00000359225.4	0	3	0.6509	0	1	1	996.53	2987.58	-0.75	-0.00075	CID (Collision Induced Dissociation)	MS2	0	178	11.195	88.2082	40210	190620_Total_Fraction_11.raw	0/0	6.96	0	3.466e-06	505625	Used	Unique	150.2	212.9	169.8	149.4
FALSE	High	Sequest HT (A2)	Unambiguous	[K].fkNEEEVFAWNNEVk.[Q]	N-Term(TMT6plex); K2(TMT6plex); K15(TMT6plex)	FALSE	TRUE	1	9	ENSP00000490811.1	ENSP00000489686.1; ENSP00000489895.1; ENSP00000387123.3; ENSP00000490371.1; ENSP00000490819.1; ENSP00000448593.1; ENSP00000490024.1; ENSP00000489725.1; ENSP00000490811.1	1	3	0.4876	0	1	1	857.468	2570.39	0.94	0.00081	CID (Collision Induced Dissociation)	MS2	3.56598	461.3	11.856	100.069	45441	190620_Total_Fraction_3.raw	0/0	4.84	0	1.083e-05	677882	Used	Unique	430.7	386.9	525.8	427.3
FALSE	High	Sequest HT (A2)	Unambiguous	[K].kVVLLTGETSTDLk.[L]	N-Term(TMT6plex); K1(TMT6plex); K14(TMT6plex)	FALSE	TRUE	1	1	ENSP00000317123.5	ENSP00000317123.5	1	3	0.6825	0	1	1	731.121	2191.35	-1.58	-0.00116	CID (Collision Induced Dissociation)	MS2	46.3919	99.6	3.345	88.157	40182	190620_Total_Fraction_11.raw	0/0	5.04	0	3.355e-06	505613	Used	Unique	74.2	100.9	121.5	84.4
FALSE	High	Sequest HT (A2)	Unambiguous	[R].eTLLNSATTSLNSk.[V]	N-Term(TMT6plex); K14(TMT6plex)	FALSE	TRUE	1	2	ENSP00000377958.3	ENSP00000377958.3; ENSP00000443061.1	0	2	0.5611	0	1	1	969.05	1937.09	-1.47	-0.00142	CID (Collision Induced Dissociation)	MS2	0	123.7	27.953	88.1252	40162	190620_Total_Fraction_11.raw	0/0	4.83	0	1.078e-05	505606	Used	Unique	112.7	125.6	135.6	100.7
FALSE	High	Sequest HT (A2)	Unambiguous	[K].lVGSVNLFSDENVPR.[L]	N-Term(TMT6plex)	FALSE	TRUE	1	3	ENSP00000370968.2	ENSP00000458919.1; ENSP00000254718.4; ENSP00000370968.2	0	3	0.5896	0	1	1	625.676	1875.01	-1.74	-0.00109	CID (Collision Induced Dissociation)	MS2	5.43239	199.6	18.603	104.78	48669	190620_Total_Fraction_9.raw	0/0	3.46	0	2.632e-05	852754	Used	Unique	164.4	212.3	220	167.9
FALSE	High	Sequest HT (A2)	Unambiguous	[R].dVMSDETNNEETESPSQEFVNITk.[Y]	N-Term(TMT6plex); K24(TMT6plex)	FALSE	TRUE	1	1	ENSP00000296755.7	ENSP00000296755.7	0	3	0.6008	0	1	1	1067.84	3201.52	0.44	0.00047	CID (Collision Induced Dissociation)	MS2	100	135.4	70	100.144	45481	190620_Total_Fraction_3.raw	0/0	4.96	0	2.543e-06	677903	Not Used	Excluded by Method	122.9	123.9	158.4	113.9
FALSE	High	Sequest HT (A2)	Unambiguous	[K].lQWPTPDLcPAcHEEIk.[G]	N-Term(TMT6plex); C9(Carbamidomethyl); C12(Carbamidomethyl); K17(TMT6plex)	FALSE	TRUE	1	1	ENSP00000351536.5	ENSP00000351536.5	0	3	0.6297	0	1	1	851.439	2552.3	-0.5	-0.00043	CID (Collision Induced Dissociation)	MS2	0	148.7	50.128	100.223	45522	190620_Total_Fraction_3.raw	0/0	5.32	0	2.041e-05	677922	Used	Unique	154.6	118.9	144.8	154
FALSE	High	Sequest HT (A2)	Unambiguous	[K].gLFGGGAQSLDREELFGESSSGk.[A]	N-Term(TMT6plex); K23(TMT6plex)	FALSE	TRUE	1	3	ENSP00000321826.6	ENSP00000321826.6; ENSP00000356450.3; ENSP00000356451.3	1	3	0.5868	0	1	1	929.48	2786.43	-3.78	-0.00351	CID (Collision Induced Dissociation)	MS2	0	76	55.418	100.332	45582	190620_Total_Fraction_3.raw	0/0	4.84	0	2.631e-05	677952	Used	Unique	71.5	73.5	84.9	61.7
FALSE	High	Sequest HT (A2)	Unambiguous	[R].ekIDLENTLEQEQEALVNR.[L]	N-Term(TMT6plex); K2(TMT6plex)	FALSE	TRUE	1	1	ENSP00000263102.6	ENSP00000263102.6	1	3	0.6423	0	1	1	910.495	2729.47	-0.9	-0.00082	CID (Collision Induced Dissociation)	MS2	0	119.9	14.689	104.789	48675	190620_Total_Fraction_9.raw	0/0	6.15	0	1.083e-06	852757	Used	Unique	119.3	103.2	137	101
FALSE	High	Sequest HT (A2)	Unambiguous	[R].gFcHLcDGQEAccVGLEAGINPTDHLITAYR.[A]	N-Term(TMT6plex); C3(Carbamidomethyl); C6(Carbamidomethyl); C12(Carbamidomethyl); C13(Carbamidomethyl)	FALSE	TRUE	1	5	ENSP00000369134.5	ENSP00000394382.2; ENSP00000369134.5; ENSP00000369133.3; ENSP00000440761.1; ENSP00000406473.1	0	4	0.7713	0	1	1	941.687	3763.73	-0.78	-0.00074	CID (Collision Induced Dissociation)	MS2	7.94874	32.1	6.327	100.394	45615	190620_Total_Fraction_3.raw	0/0	6.34	0	8.144e-07	677965	Used	Unique	31.2	31.4	33.5	27.3
FALSE	High	Sequest HT (A2)	Unambiguous	[K].vINDPIHGHIELHPLLVR.[I]	N-Term(TMT6plex)	FALSE	TRUE	1	9	ENSP00000493536.1	ENSP00000494271.1; ENSP00000495432.1; ENSP00000494354.1; ENSP00000493536.1; ENSP00000495381.1; ENSP00000494520.1; ENSP00000494823.1; ENSP00000493928.1; ENSP00000262878.5	0	5	0.5221	0	1	1	461.073	2301.33	-2.01	-0.00092	CID (Collision Induced Dissociation)	MS2	0	23.9	32.772	88.0577	40119	190620_Total_Fraction_11.raw	0/0	2.49	0	2.742e-05	505587	Used	Unique	21.7	20.1	25	24.9
FALSE	High	Sequest HT (A2)	Unambiguous	[K].gVGVALDDPYENYR.[R]	N-Term(TMT6plex)	FALSE	TRUE	1	2	ENSP00000198939.6	ENSP00000439856.2; ENSP00000198939.6	0	2	0.6472	0	1	1	898.953	1796.9	-2.17	-0.00195	CID (Collision Induced Dissociation)	MS2	0	195.6	10.758	88.2012	40206	190620_Total_Fraction_11.raw	0/0	3.77	0	2.736e-05	505624	Used	Unique	188.3	197.3	199.5	166.1
FALSE	High	Sequest HT (A2)	Unambiguous	[K].yPVYGVQWHPEk.[A]	N-Term(TMT6plex); K12(TMT6plex)	FALSE	TRUE	1	1	ENSP00000260118.6	ENSP00000260118.6	0	3	0.6589	0	1	1	654.361	1961.07	0.36	0.00024	CID (Collision Induced Dissociation)	MS2	0	99.6	7.138	86.6449	39249	190620_Total_Fraction_11.raw	0/0	3.87	0	2.107e-05	505189	Used	Unique	93.5	98.2	103.7	86.9
FALSE	High	Sequest HT (A2)	Unambiguous	[R].mASPPAPSPAPPAISPIIk.[N]	N-Term(TMT6plex); K19(TMT6plex)	FALSE	TRUE	1	1	ENSP00000249014.4	ENSP00000249014.4	0	3	0.6534	0	1	1	767.453	2300.35	0.22	0.00017	CID (Collision Induced Dissociation)	MS2	18.5036	329.3	15.191	101.152	46046	190620_Total_Fraction_3.raw	0/0	4.53	0	9.106e-07	678173	Used	Unique	328.6	344.7	339.2	252
FALSE	High	Sequest HT (A2)	Unambiguous	[R].dLQGLTVEHAIDSFR.[E]	N-Term(TMT6plex)	FALSE	TRUE	1	1	ENSP00000310448.5	ENSP00000310448.5	0	3	0.7162	0	1	1	644.013	1930.02	0.67	0.00043	CID (Collision Induced Dissociation)	MS2	7.29638	40.1	12.501	101.18	46062	190620_Total_Fraction_3.raw	0/0	4.58	0	1.073e-05	678180	Used	Unique	39.9	41.3	39.3	33.6
FALSE	High	Sequest HT (A2)	Unambiguous	[K].gPAVGIDLGTTYScVGVFQHGk.[V]	N-Term(TMT6plex); C14(Carbamidomethyl); K22(TMT6plex)	FALSE	TRUE	2	11	ENSP00000432083.1; ENSP00000431641.1	ENSP00000435154.1; ENSP00000433584.1; ENSP00000436762.1; ENSP00000434415.1; ENSP00000437189.1; ENSP00000432083.1; ENSP00000431641.1; ENSP00000434851.1; ENSP00000404372.2; ENSP00000434565.1; ENSP00000436183.1	0	3	0.6988	0	1	1	907.819	2721.44	-0.4	-0.00036	CID (Collision Induced Dissociation)	MS2	0	63.8	38.685	101.893	46462	190620_Total_Fraction_3.raw	0/0	5.81	0	1.409e-06	678368	Used	Not Unique	63.4	61.8	57.4	62.7
FALSE	High	Sequest HT (A2)	Unambiguous	[K].mHDYDGNNLLDGLELSTAITHVHk.[E]	N-Term(TMT6plex); M1(Oxidation); K24(TMT6plex)	FALSE	TRUE	2	5	ENSP00000402717.1; ENSP00000387360.1	ENSP00000498024.1; ENSP00000387202.1; ENSP00000402717.1; ENSP00000387360.1; ENSP00000394647.2	0	5	0.534	0	1	1	634.329	3167.62	-0.81	-0.00051	CID (Collision Induced Dissociation)	MS2	0	62.3	4.875	102.004	46519	190620_Total_Fraction_3.raw	0/0	3.82	0	5.091e-06	678393	Used	Not Unique	61.2	63.4	67.6	47
FALSE	High	Sequest HT (A2)	Unambiguous	[R].iEGDMIVcAAYAHELPk.[Y]	N-Term(TMT6plex); C8(Carbamidomethyl); K17(TMT6plex)	FALSE	TRUE	1	4	ENSP00000359345.2	ENSP00000495589.1; ENSP00000493811.1; ENSP00000359345.2; ENSP00000359338.2	0	3	0.7336	0	1	1	792.421	2375.25	-0.39	-0.00031	CID (Collision Induced Dissociation)	MS2	0.230776	131	1.155	102.07	46557	190620_Total_Fraction_3.raw	0/0	5.33	0	1.391e-06	678411	Used	Unique	105.3	147	140.3	109.1
FALSE	High	Sequest HT (A2)	Unambiguous	[K].gQVcLPVISAENWkPATk.[T]	N-Term(TMT6plex); C4(Carbamidomethyl); K14(TMT6plex); K18(TMT6plex)	FALSE	TRUE	1	4	ENSP00000400906.2	ENSP00000490931.1; ENSP00000400906.2; ENSP00000445931.1; ENSP00000344259.4	0	3	0.5268	0	1	1	895.85	2685.54	-0.15	-0.00013	CID (Collision Induced Dissociation)	MS2	37.9475	117.4	16.939	102.078	46562	190620_Total_Fraction_3.raw	0/0	4.1	0	1.91e-05	678415	Used	Unique	118.8	99	132.4	100.7
FALSE	High	Sequest HT (A2)	Unambiguous	[K].wGTIEVENTTHcEFAYLR.[D]	N-Term(TMT6plex); C12(Carbamidomethyl)	FALSE	TRUE	1	8	ENSP00000391249.1	ENSP00000468406.1; ENSP00000465464.1; ENSP00000415624.1; ENSP00000400181.2; ENSP00000405877.1; ENSP00000468120.1; ENSP00000466247.1; ENSP00000391249.1	0	3	0.7614	0	1	1	819.067	2455.19	-2.13	-0.00174	CID (Collision Induced Dissociation)	MS2	0	79.3	70	102.184	46621	190620_Total_Fraction_3.raw	0/0	5.91	0	7.024e-06	678445	Used	Unique	76.4	73.6	89	65.1
FALSE	High	Sequest HT (A2)	Unambiguous	[R].aVcmLSNTTAIAEAWAR.[L]	N-Term(TMT6plex); C3(Carbamidomethyl); M4(Oxidation)	FALSE	TRUE	3	12	ENSP00000477306.1; ENSP00000439020.2; ENSP00000248437.4	ENSP00000382982.3; ENSP00000412646.1; ENSP00000318197.7; ENSP00000482878.1; ENSP00000477306.1; ENSP00000439020.2; ENSP00000333326.3; ENSP00000375938.2; ENSP00000336799.5; ENSP00000446637.1; ENSP00000318575.6; ENSP00000248437.4	0	3	0.7404	0	1	1	704.026	2110.06	-0.04	-3e-05	CID (Collision Induced Dissociation)	MS2	7.05379	75.8	14.287	102.209	46636	190620_Total_Fraction_3.raw	0/0	4.7	0	1.767e-05	678450	Used	Not Unique	73.8	70.1	82.9	64.4
FALSE	High	Sequest HT (A2)	Unambiguous	[R].eGLHYTEVcGYDIASPNAGPLFR.[V]	N-Term(TMT6plex); C9(Carbamidomethyl)	FALSE	TRUE	1	4	ENSP00000365233.4	ENSP00000498728.1; ENSP00000498955.1; ENSP00000365233.4; ENSP00000365220.3	0	3	0.7524	0	1	1	932.459	2795.36	-0.97	-0.0009	CID (Collision Induced Dissociation)	MS2	0	55.6	70	102.214	46639	190620_Total_Fraction_3.raw	0/0	7.19	0	1.005e-06	678451	Used	Unique	33.6	55.4	88	34.7
FALSE	High	Sequest HT (A2)	Unambiguous	[R].hMSEFMEcNLNELVk.[H]	N-Term(TMT6plex); C8(Carbamidomethyl); K15(TMT6plex)	FALSE	TRUE	1	3	ENSP00000414359.2	ENSP00000379676.2; ENSP00000414359.2; ENSP00000441166.1	0	3	0.6168	0	1	1	780.391	2339.16	-0.52	-0.0004	CID (Collision Induced Dissociation)	MS2	9.02569	148.1	6.477	102.295	46683	190620_Total_Fraction_3.raw	0/0	3.81	0	1.335e-05	678473	Used	Unique	145.6	156.7	141.1	125.7
FALSE	High	Sequest HT (A2)	Unambiguous	[K].vQEkcQLEINFNTLQTkLR.[IL]	N-Term(TMT6plex); K4(TMT6plex); C5(Carbamidomethyl); K17(TMT6plex)	FALSE	TRUE	4	12	ENSP00000489516.1; ENSP00000366035.3; ENSP00000193403.6; ENSP00000252699.2	ENSP00000443495.1; ENSP00000489516.1; ENSP00000414272.2; ENSP00000366035.3; ENSP00000193403.6; ENSP00000377941.4; ENSP00000498926.1; ENSP00000439828.2; ENSP00000488962.1; ENSP00000355537.4; ENSP00000252699.2; ENSP00000438384.2	2	4	0.5659	0	1	1	763.191	3049.74	-0.24	-0.00018	CID (Collision Induced Dissociation)	MS2	0	145.3	7.863	102.297	46685	190620_Total_Fraction_3.raw	0/0	4.4	0	2.778e-05	678474	Used	Not Unique	143.7	118	156.3	140.7
FALSE	High	Sequest HT (A2)	Unambiguous	[R].rFDEILEASDGImVAR.[G]	N-Term(TMT6plex); M13(Oxidation)	FALSE	TRUE	2	6	ENSP00000455736.1; ENSP00000334983.5	ENSP00000456100.2; ENSP00000455736.1; ENSP00000373745.4; ENSP00000403365.2; ENSP00000334983.5; ENSP00000457253.1	1	3	0.5134	0	1	1	689.696	2067.07	0.14	0.0001	CID (Collision Induced Dissociation)	MS2	7.9899	98.6	31.98	102.311	46693	190620_Total_Fraction_3.raw	0/0	4.48	0	7.384e-06	678479	Used	Not Unique	95.5	86.9	109.8	86.3
FALSE	High	Sequest HT (A2)	Unambiguous	[K].vQASLAANTFTITGHAETk.[Q]	N-Term(TMT6plex); K19(TMT6plex)	FALSE	TRUE	1	4	ENSP00000369965.3	ENSP00000338516.8; ENSP00000420978.3; ENSP00000369965.3; ENSP00000425490.2	0	3	0.6545	0	1	1	806.784	2418.34	-1	-0.0008	CID (Collision Induced Dissociation)	MS2	52.8935	128.1	9.311	87.1833	39585	190620_Total_Fraction_11.raw	0/0	5.21	0	1.257e-06	505345	Not Used	Excluded by Method	108	131	170.2	80.5
FALSE	High	Sequest HT (A2)	Unambiguous	[R].kPYVLNDLEAEASLPEk.[K]	N-Term(TMT6plex); K1(TMT6plex); K17(TMT6plex)	FALSE	TRUE	1	5	ENSP00000480832.1	ENSP00000427489.1; ENSP00000479445.1; ENSP00000480832.1; ENSP00000484969.1; ENSP00000483001.1	0	3	0.3746	0	1	1	868.502	2603.49	0.53	0.00046	CID (Collision Induced Dissociation)	MS2	10.0111	267	20.302	102.38	46731	190620_Total_Fraction_3.raw	0/0	3.23	0	7.058e-06	678495	Used	Unique	212.5	285.6	299.9	224.6
FALSE	High	Sequest HT (A2)	Unambiguous	[K].eDkGTGVVTSVPSDSPDDIAALR.[D]	N-Term(TMT6plex); K3(TMT6plex)	FALSE	TRUE	1	2	ENSP00000377954.2	ENSP00000377954.2; ENSP00000426005.1	1	3	0.6689	0	1	1	929.83	2787.47	-0.96	-0.0009	CID (Collision Induced Dissociation)	MS2	0	411.4	15.151	86.9762	39453	190620_Total_Fraction_11.raw	0/0	6.01	0	2.31e-06	505285	Used	Unique	331.8	351.7	494.9	397.9
FALSE	High	Sequest HT (A2)	Unambiguous	[K].skESMTDAILQTDQTLTEk.[E]	N-Term(TMT6plex); K2(TMT6plex); K19(TMT6plex)	FALSE	TRUE	1	1	ENSP00000359504.4	ENSP00000359504.4	1	3	0.5953	0	1	1	942.85	2826.54	-0.38	-0.00035	CID (Collision Induced Dissociation)	MS2	0	493.5	55.319	102.535	46815	190620_Total_Fraction_3.raw	0/0	5.98	0	2.94e-05	678535	Used	Unique	448.8	410.4	533.2	502.9
FALSE	High	Sequest HT (A2)	Unambiguous	[R].vEAELLPQcWEQINHk.[Y]	N-Term(TMT6plex); C9(Carbamidomethyl); K16(TMT6plex)	FALSE	TRUE	1	4	ENSP00000494314.1	ENSP00000494314.1; ENSP00000256858.5; ENSP00000381198.2; ENSP00000468816.1	0	3	0.6405	0	1	1	818.107	2452.31	0.45	0.00036	CID (Collision Induced Dissociation)	MS2	15.6808	162.7	9.973	102.571	46834	190620_Total_Fraction_3.raw	0/0	5.09	0	7.253e-06	678544	Used	Unique	152.6	149	178.5	144.3
FALSE	High	Sequest HT (A2)	Unambiguous	[K].iETVNESWNALATPSDk.[L]	N-Term(TMT6plex); K17(TMT6plex)	FALSE	TRUE	1	1	ENSP00000438733.2	ENSP00000438733.2	0	2	0.6443	0	1	1	1167.12	2333.24	-0.56	-0.00066	CID (Collision Induced Dissociation)	MS2	0	369.1	70	102.642	46876	190620_Total_Fraction_3.raw	0/0	5.37	0	3.035e-06	678565	Used	Unique	322.3	290.4	405.3	399.3
FALSE	High	Sequest HT (A2)	Unambiguous	[R].iFVSSDPTTDDPALLYHk.[C]	N-Term(TMT6plex); K18(TMT6plex)	FALSE	TRUE	1	1	ENSP00000363414.3	ENSP00000363414.3	0	3	0.6159	0	1	1	826.449	2477.33	0.27	0.00022	CID (Collision Induced Dissociation)	MS2	8.17867	56.2	29.107	102.666	46889	190620_Total_Fraction_3.raw	0/0	4.92	0	2.752e-06	678572	Used	Unique	57.3	43.2	59.2	56.3
FALSE	High	Sequest HT (A2)	Unambiguous	[R].kDDPLTNLNTAFDVAEk.[Y]	N-Term(TMT6plex); K1(TMT6plex); K17(TMT6plex)	FALSE	TRUE	2	7	ENSP00000366035.3; ENSP00000193403.6	ENSP00000414272.2; ENSP00000450903.1; ENSP00000366035.3; ENSP00000193403.6; ENSP00000377941.4; ENSP00000439828.2; ENSP00000450764.1	1	3	0.63	0	1	1	860.15	2578.43	0.35	0.0003	CID (Collision Induced Dissociation)	MS2	41.1654	173.5	29.372	102.671	46893	190620_Total_Fraction_3.raw	0/0	5.54	0	2.818e-06	678574	Used	Not Unique	144.4	169.8	186.6	164.4
FALSE	High	Sequest HT (A2)	Unambiguous	[K].lETAVNLAWTAGNSNTR.[F]	N-Term(TMT6plex)	FALSE	TRUE	1	1	ENSP00000265333.3	ENSP00000265333.3	0	2	0.618	0	1	1	1024.04	2047.08	-0.25	-0.00026	CID (Collision Induced Dissociation)	MS2	100	58.1	70	102.681	46899	190620_Total_Fraction_3.raw	0/0	5	0	1.083e-05	678578	Not Used	Excluded by Method	57.9	57.3	59.2	48.9
FALSE	High	Sequest HT (A2)	Unambiguous	[K].gIScmNTTLSESPFk.[C]	N-Term(TMT6plex); C4(Carbamidomethyl); M5(Oxidation); K15(TMT6plex)	FALSE	TRUE	1	1	ENSP00000362329.2	ENSP00000362329.2	0	2	0.6959	0	1	1	1073.55	2146.09	-0.96	-0.00103	CID (Collision Induced Dissociation)	MS2	0	51.2	23.639	86.8302	39365	190620_Total_Fraction_11.raw	0/0	3.88	0	1.776e-05	505244	Used	Unique	48.3	46.8	55.9	45.7
FALSE	High	Sequest HT (A2)	Unambiguous	[R].rIEGEVNEILFcQLHPEQk.[L]	N-Term(TMT6plex); C12(Carbamidomethyl); K19(TMT6plex)	FALSE	TRUE	1	3	ENSP00000354920.3	ENSP00000356711.5; ENSP00000355393.3; ENSP00000354920.3	1	4	0.5172	0	1	1	700.132	2797.51	-0.48	-0.00034	CID (Collision Induced Dissociation)	MS2	20.9484	68.3	18.203	102.795	46961	190620_Total_Fraction_3.raw	0/0	3.19	0	2.494e-06	678606	Used	Unique	63.7	69.6	67.5	61.3
FALSE	High	Sequest HT (A2)	Unambiguous	[R].mEVQEQEEDISSLIR.[S]	N-Term(TMT6plex)	FALSE	TRUE	1	2	ENSP00000313420.3	ENSP00000345182.4; ENSP00000313420.3	0	3	0.5822	0	1	1	679.011	2035.02	-0.8	-0.00054	CID (Collision Induced Dissociation)	MS2	47.7133	39.4	14.427	102.813	46973	190620_Total_Fraction_3.raw	0/0	4.5	0	1.668e-05	678613	Used	Unique	38.3	40.9	41.8	30.3
FALSE	High	Sequest HT (A2)	Unambiguous	[R].dALPEYSTFDVNMkPVVQEPNQk.[V]	N-Term(TMT6plex); K14(TMT6plex); K23(TMT6plex)	FALSE	TRUE	1	3	ENSP00000387284.1	ENSP00000474821.1; ENSP00000475090.1; ENSP00000387284.1	0	4	0.568	0	1	1	834.948	3336.77	-1.98	-0.00165	CID (Collision Induced Dissociation)	MS2	0	245.5	12.01	102.426	46755	190620_Total_Fraction_3.raw	0/0	4.12	0	3.95e-06	678506	Used	Unique	206.3	224.6	269	241.9
FALSE	High	Sequest HT (A2)	Unambiguous	[K].gFESPSDNSSAMLLQWHEk.[AV]	N-Term(TMT6plex); K19(TMT6plex)	FALSE	TRUE	1	3	ENSP00000352918.6	ENSP00000352918.6; ENSP00000294742.6; ENSP00000356504.1	0	3	0.65	0	1	1	874.442	2621.31	2.13	0.00186	CID (Collision Induced Dissociation)	MS2	0	127.5	36.99	101.157	46049	190620_Total_Fraction_3.raw	0/0	6.4	0	1.306e-05	678175	Used	Unique	116.6	118.4	129.5	125.3
FALSE	High	Sequest HT (A2)	Unambiguous	[K].kPGMFFNPEESELDLTYGNR.[Y]	N-Term(TMT6plex); K1(TMT6plex)	FALSE	TRUE	1	2	ENSP00000358633.2	ENSP00000377194.2; ENSP00000358633.2	0	3	0.559	0	1	1	934.809	2802.41	-1.44	-0.00135	CID (Collision Induced Dissociation)	MS2	17.7127	142	30.036	104.913	48744	190620_Total_Fraction_9.raw	0/0	5.17	0	3.6e-06	852789	Used	Unique	133.1	137.6	148.3	126
FALSE	High	Sequest HT (A2)	Unambiguous	[K].wQHDLFDSGFGGGAGVETGGk.[L]	N-Term(TMT6plex); K21(TMT6plex)	FALSE	TRUE	1	1	ENSP00000421592.2	ENSP00000421592.2	0	3	0.6282	0	1	1	860.767	2580.29	-0.48	-0.00041	CID (Collision Induced Dissociation)	MS2	100	241.3	14.441	101.863	46445	190620_Total_Fraction_3.raw	0/0	6.16	0	2.724e-07	678359	Not Used	Excluded by Method	201.6	250.8	292.2	179
FALSE	High	Sequest HT (A2)	Unambiguous	[R].sTSFNVQDLLPDHEYk.[F]	N-Term(TMT6plex); K16(TMT6plex)	FALSE	TRUE	2	4	ENSP00000353452.3; ENSP00000346846.6	ENSP00000422984.1; ENSP00000353452.3; ENSP00000352088.1; ENSP00000346846.6	0	3	0.6372	0	1	1	784.415	2351.23	0.63	0.00049	CID (Collision Induced Dissociation)	MS2	0	96.1	26.005	101.186	46066	190620_Total_Fraction_3.raw	0/0	4.19	0	1.215e-05	678182	Used	Not Unique	95.6	80.4	104.8	88.5
FALSE	High	Sequest HT (A2)	Unambiguous	[R].sVFMSSTTSASGTGR.[K]	N-Term(TMT6plex)	FALSE	TRUE	1	1	ENSP00000358283.4	ENSP00000358283.4	0	2	0.7627	0	1	1	852.924	1704.84	-0.62	-0.00053	CID (Collision Induced Dissociation)	MS2	10.6261	43	39.197	60.0336	23755	190620_Total_Fraction_9.raw	0/0	4.34	0	1.289e-05	841326	Used	Unique	39.5	38.5	49.1	38
FALSE	High	Sequest HT (A2)	Unambiguous	[R].kEAAWAITNATSGGSAEQIk.[Y]	N-Term(TMT6plex); K1(TMT6plex); K20(TMT6plex)	FALSE	TRUE	1	1	ENSP00000343701.6	ENSP00000343701.6	1	3	0.703	0	1	1	907.509	2720.51	-2.29	-0.00208	CID (Collision Induced Dissociation)	MS2	52.2977	309.7	18.848	87.4932	39772	190620_Total_Fraction_11.raw	0/0	7.24	0	1.549e-05	505429	Not Used	Excluded by Method	265.7	299.3	345.1	277.4
FALSE	High	Sequest HT (A2)	Unambiguous	[R].rFDEILEASDGIMVAR.[G]	N-Term(TMT6plex)	FALSE	TRUE	2	6	ENSP00000455736.1; ENSP00000334983.5	ENSP00000456100.2; ENSP00000455736.1; ENSP00000373745.4; ENSP00000403365.2; ENSP00000334983.5; ENSP00000457253.1	1	3	0.4651	0	1	1	684.365	2051.08	0.19	0.00013	CID (Collision Induced Dissociation)	MS2	3.53094	138.2	8.205	101.272	46113	190620_Total_Fraction_3.raw	0/0	5.44	0	1.127e-05	678205	Used	Not Unique	129.1	136.9	138.5	126.3
FALSE	High	Sequest HT (A2)	Unambiguous	[K].vLDAPGGGSVLVMEHMDMR.[H]	N-Term(TMT6plex)	FALSE	TRUE	1	4	ENSP00000269373.6	ENSP00000269373.6; ENSP00000458550.1; ENSP00000459653.1; ENSP00000460777.1	0	3	0.7636	0	1	1	748.378	2243.12	-0.12	-9e-05	CID (Collision Induced Dissociation)	MS2	0	112.3	21.072	101.314	46137	190620_Total_Fraction_3.raw	0/0	5.71	0	3.01e-06	678216	Used	Unique	107.9	106	115.5	102.2
FALSE	High	Sequest HT (A2)	Unambiguous	[R].gHSFADPASNLGLEDIIR.[K]	N-Term(TMT6plex)	FALSE	TRUE	1	6	ENSP00000268712.2	ENSP00000379190.2; ENSP00000268712.2; ENSP00000463169.1; ENSP00000379192.1; ENSP00000379198.4; ENSP00000461959.2	0	3	0.5432	0	1	1	714.377	2141.12	-0.84	-0.0006	CID (Collision Induced Dissociation)	MS2	28.8161	44.1	13.074	101.318	46140	190620_Total_Fraction_3.raw	0/0	3.7	0	1.459e-05	678218	Used	Unique	42.9	41.5	42.9	42.3
FALSE	High	Sequest HT (A2)	Unambiguous	[K].vTSLTAcLVDQSLR.[L]	N-Term(TMT6plex); C7(Carbamidomethyl)	FALSE	TRUE	1	3	ENSP00000432808.1	ENSP00000432808.1; ENSP00000435753.1; ENSP00000431301.1	0	2	0.5719	0	1	1	896.495	1791.98	-0.43	-0.00038	CID (Collision Induced Dissociation)	MS2	0	28.6	70	104.902	48737	190620_Total_Fraction_9.raw	0/0	3.27	0	2.897e-05	852785	Used	Unique	30.2	27.3	21.7	31.1
FALSE	High	Sequest HT (A2)	Unambiguous	[K].nQkDDVAQTDLLQIDPNFGSk.[E]	N-Term(TMT6plex); K3(TMT6plex); K21(TMT6plex)	FALSE	TRUE	1	6	ENSP00000367123.2	ENSP00000367121.2; ENSP00000444236.1; ENSP00000340815.7; ENSP00000367122.2; ENSP00000438032.1; ENSP00000367123.2	1	3	0.5643	0	1	1	1011.89	3033.65	0.48	0.00048	CID (Collision Induced Dissociation)	MS2	5.17992	462.9	15.414	101.359	46162	190620_Total_Fraction_3.raw	0/0	5.21	0	5.65e-06	678228	Used	Unique	362.9	452.7	514.2	443.9
FALSE	High	Sequest HT (A2)	Unambiguous	[R].dLISHDEMFSDIYk.[I]	N-Term(TMT6plex); K14(TMT6plex)	FALSE	TRUE	1	3	ENSP00000477781.1	ENSP00000339051.4; ENSP00000477781.1; ENSP00000431872.1	0	3	0.7163	0	1	1	724.375	2171.11	-0.06	-4e-05	CID (Collision Induced Dissociation)	MS2	24.2932	199.5	66.134	101.371	46169	190620_Total_Fraction_3.raw	0/0	3.49	0	1.428e-05	678233	Used	Unique	176.1	196.9	187.8	205.5
FALSE	High	Sequest HT (A2)	Unambiguous	[R].tGQTILPSLNEVDHSYLSEk.[L]	N-Term(TMT6plex); K20(TMT6plex)	FALSE	TRUE	2	3	ENSP00000356224.5; ENSP00000396024.1	ENSP00000341887.6; ENSP00000356224.5; ENSP00000396024.1	0	3	0.6565	0	1	1	897.154	2689.45	0.67	0.0006	CID (Collision Induced Dissociation)	MS2	0	166.7	30.133	101.378	46174	190620_Total_Fraction_3.raw	0/0	5.91	0	2.046e-06	678236	Used	Not Unique	135.6	201.8	182.6	117.8
FALSE	High	Sequest HT (A2)	Unambiguous	[K].fAMEPEEFDSDTLR.[E]	N-Term(TMT6plex)	FALSE	TRUE	2	2	ENSP00000499129.1; ENSP00000286091.5	ENSP00000499129.1; ENSP00000286091.5	0	2	0.7666	0	1	1	958.45	1915.89	-0.6	-0.00058	CID (Collision Induced Dissociation)	MS2	0	195.9	38.444	101.869	46449	190620_Total_Fraction_3.raw	0/0	4.07	0	2.382e-05	678362	Used	Not Unique	87.6	136.5	281	242.1
FALSE	High	Sequest HT (A2)	Unambiguous	[K].vMEGTVAAQDEFYR.[S]	N-Term(TMT6plex)	FALSE	TRUE	1	1	ENSP00000414764.2	ENSP00000414764.2	0	2	0.6946	0	1	1	922.956	1844.91	0.3	0.00028	CID (Collision Induced Dissociation)	MS2	0	69.8	8.147	87.4216	39727	190620_Total_Fraction_11.raw	0/0	4.65	0	2.026e-05	505407	Used	Unique	70.5	59.3	80.9	57.5
FALSE	High	Sequest HT (A2)	Unambiguous	[K].iNNAHTIGcNAVSWAPAVVPGSLIDHPSGQkPNYIk.[R]	N-Term(TMT6plex); C9(Carbamidomethyl); K31(TMT6plex); K36(TMT6plex)	FALSE	TRUE	1	5	ENSP00000312122.4	ENSP00000336566.4; ENSP00000380306.1; ENSP00000373312.2; ENSP00000312122.4; ENSP00000380298.3	0	5	0.5493	0	1	1	903.492	4513.43	-1.19	-0.00108	CID (Collision Induced Dissociation)	MS2	13.3494	39.3	70	101.471	46224	190620_Total_Fraction_3.raw	0/0	3.75	0	1.69e-05	678259	Used	Unique	38.6	37.9	40.6	34.1
FALSE	High	Sequest HT (A2)	Unambiguous	[R].sGEQIFTQDVRPEQLLEGk.[D]	N-Term(TMT6plex); K19(TMT6plex)	FALSE	TRUE	1	2	ENSP00000325355.3	ENSP00000406963.2; ENSP00000325355.3	0	3	0.5101	0	1	1	878.149	2632.43	-0.64	-0.00056	CID (Collision Induced Dissociation)	MS2	14.5872	82.4	20.752	101.502	46237	190620_Total_Fraction_3.raw	0/0	2.98	0	2.174e-05	678264	Used	Unique	68.5	85.3	91.9	70.1
FALSE	High	Sequest HT (A2)	Unambiguous	[K].nLMQTLmEDYETHk.[S]	N-Term(TMT6plex); M7(Oxidation); K14(TMT6plex)	FALSE	TRUE	1	5	ENSP00000305861.7	ENSP00000404782.2; ENSP00000259318.7; ENSP00000363654.3; ENSP00000305861.7; ENSP00000363649.1	0	3	0.2792	0	1	1	743.042	2227.11	-0.79	-0.00059	CID (Collision Induced Dissociation)	MS2	26.6909	205.3	9.369	101.554	46266	190620_Total_Fraction_3.raw	0/0	4.37	0	3.089e-05	678279	Used	Unique	202.4	197.5	197.7	191.5
FALSE	High	Sequest HT (A2)	Unambiguous	[K].tTQLTQYLHEDGYTDYGMIGcTQPR.[R]	N-Term(TMT6plex); C21(Carbamidomethyl)	FALSE	TRUE	1	1	ENSP00000268482.3	ENSP00000268482.3	0	3	0.6981	0	1	1	1059.83	3177.48	-0.22	-0.00023	CID (Collision Induced Dissociation)	MS2	0	31.9	66.842	101.565	46273	190620_Total_Fraction_3.raw	0/0	6.36	0	5.243e-07	678283	Used	Unique	33.9	31.7	33.9	23.1
FALSE	High	Sequest HT (A2)	Unambiguous	[K].kNVFIIGATNRPDIIDPAILRPGR.[L]	N-Term(TMT6plex); K1(TMT6plex)	FALSE	TRUE	1	1	ENSP00000351777.6	ENSP00000351777.6	1	5	0.5922	0	1	1	621.775	3104.85	-0.12	-7e-05	CID (Collision Induced Dissociation)	MS2	0	258.9	1.886	101.59	46286	190620_Total_Fraction_3.raw	0/0	2.06	0	8.942e-06	678287	Used	Unique	210	235.4	304.9	241.8
FALSE	High	Sequest HT (A2)	Unambiguous	[R].fSLENNFLLQHNIR.[K]	N-Term(TMT6plex)	FALSE	TRUE	1	6	ENSP00000354394.3	ENSP00000376136.3; ENSP00000394512.1; ENSP00000354394.3; ENSP00000376137.2; ENSP00000402548.1; ENSP00000411398.1	0	3	0.7188	0	1	1	658.696	1974.07	-0.88	-0.00058	CID (Collision Induced Dissociation)	MS2	27.8616	24	7.55	101.635	46315	190620_Total_Fraction_3.raw	0/0	5.12	0	1.631e-05	678302	Used	Unique	19.8	20	25.2	27.2
FALSE	High	Sequest HT (A2)	Unambiguous	[R].gPSGQGQGQFLIQQVTLk.[I]	N-Term(TMT6plex); K18(TMT6plex)	FALSE	TRUE	1	5	ENSP00000410992.2	ENSP00000496949.1; ENSP00000388201.2; ENSP00000496797.1; ENSP00000410992.2; ENSP00000497143.1	0	3	0.6259	0	1	1	782.117	2344.34	-1.43	-0.00112	CID (Collision Induced Dissociation)	MS2	0	88.9	33.351	101.69	46348	190620_Total_Fraction_3.raw	0/0	4.41	0	2.973e-05	678317	Used	Unique	87.5	87.6	92.9	73.5
FALSE	High	Sequest HT (A2)	Unambiguous	[K].nVEQSSDLQDQLNHLLk.[-]	N-Term(TMT6plex); K17(TMT6plex)	FALSE	TRUE	1	1	ENSP00000358899.3	ENSP00000358899.3	0	3	0.6555	0	1	1	813.779	2439.32	-0.35	-0.00028	CID (Collision Induced Dissociation)	MS2	0	84.6	5.695	101.717	46364	190620_Total_Fraction_3.raw	0/0	5.37	0	1.067e-05	678322	Used	Unique	81.8	79.5	87.5	76
FALSE	High	Sequest HT (A2)	Unambiguous	[K].nLFEDQNTLTSIcEk.[V]	N-Term(TMT6plex); C13(Carbamidomethyl); K15(TMT6plex)	FALSE	TRUE	1	2	ENSP00000262982.2	ENSP00000379495.3; ENSP00000262982.2	0	3	0.5423	0	1	1	757.396	2270.17	-0.35	-0.00027	CID (Collision Induced Dissociation)	MS2	9.13848	195.1	58.073	101.809	46417	190620_Total_Fraction_3.raw	0/0	4.37	0	1.975e-05	678346	Used	Unique	180.3	181.6	211.7	175.3
FALSE	High	Sequest HT (A2)	Unambiguous	[K].kLEEEQIILEDQNck.[L]	N-Term(TMT6plex); K1(TMT6plex); C14(Carbamidomethyl); K15(TMT6plex)	FALSE	TRUE	1	1	ENSP00000216181.5	ENSP00000216181.5	1	3	0.6176	0	1	1	859.478	2576.42	-0.59	-0.00051	CID (Collision Induced Dissociation)	MS2	0	303.2	4.699	87.2989	39650	190620_Total_Fraction_11.raw	0/0	6.59	0	7.181e-06	505371	Used	Unique	284.8	300.7	328.1	249.9
FALSE	High	Sequest HT (A2)	Unambiguous	[K].fITHAPPGEFNEVFNDVR.[L]	N-Term(TMT6plex)	FALSE	TRUE	1	1	ENSP00000263168.3	ENSP00000263168.3	0	3	0.6801	0	1	1	773.397	2318.18	-0.54	-0.00042	CID (Collision Induced Dissociation)	MS2	28.4612	171.3	7.353	101.403	46186	190620_Total_Fraction_3.raw	0/0	4.22	0	3.464e-06	678239	Used	Unique	164.6	166.5	180.7	145.9
FALSE	High	Sequest HT (A2)	Unambiguous	[R].nIELIcQENEGENDPVLQR.[I]	N-Term(TMT6plex); C6(Carbamidomethyl)	FALSE	TRUE	1	1	ENSP00000364721.5	ENSP00000364721.5	0	3	0.6193	0	1	1	833.749	2499.23	-0.43	-0.00036	CID (Collision Induced Dissociation)	MS2	0	105.6	27.264	92.8414	41326	190620_Total_Fraction_3.raw	0/0	4.86	0	7.005e-06	675983	Used	Unique	97.8	101.9	112.2	93.4
FALSE	High	Sequest HT (A2)	Unambiguous	[K].eDNGIGILTLNNPSR.[M]	N-Term(TMT6plex)	FALSE	TRUE	1	11	ENSP00000436585.1	ENSP00000420711.2; ENSP00000435068.1; ENSP00000436585.1; ENSP00000401751.3; ENSP00000399233.1; ENSP00000434143.1; ENSP00000433874.1; ENSP00000435502.1; ENSP00000357274.2; ENSP00000436703.1; ENSP00000357278.4	0	2	0.5482	0	1	1	921.5	1841.99	0.8	0.00074	CID (Collision Induced Dissociation)	MS2	0	99.5	27.197	92.8041	41304	190620_Total_Fraction_3.raw	0/0	4.25	0	1.196e-05	675974	Used	Unique	92.8	88.4	113.1	87.7
FALSE	High	Sequest HT (A2)	Unambiguous	[K].lGEMWNNTAADDkQPYEk.[K]	N-Term(TMT6plex); K13(TMT6plex); K18(TMT6plex)	FALSE	TRUE	1	2	ENSP00000384678.1	ENSP00000382412.1; ENSP00000384678.1	1	3	0.5956	0	1	1	933.152	2797.44	-1.11	-0.00104	CID (Collision Induced Dissociation)	MS2	0	199	17.293	92.7403	41264	190620_Total_Fraction_3.raw	0/0	5.44	0	9.305e-06	675955	Used	Unique	157.3	221.1	219.2	164.4
FALSE	High	Sequest HT (A2)	Unambiguous	[R].dSSLEVLHEMDDYGNTPLHcAVEk.[N]	N-Term(TMT6plex); C20(Carbamidomethyl); K24(TMT6plex)	FALSE	TRUE	1	1	ENSP00000262209.4	ENSP00000262209.4	0	4	0.6488	0	1	1	805.143	3217.55	-1.67	-0.00134	CID (Collision Induced Dissociation)	MS2	0	164.8	2.954	97.8986	46061	190620_Total_Fraction_11.raw	0/0	5.41	0	1.099e-05	508363	Used	Unique	179.9	136.6	156.6	161.6
FALSE	High	Sequest HT (A2)	Unambiguous	[K].tEGcHIYLSEDALDcEIVSAk.[S]	N-Term(TMT6plex); C4(Carbamidomethyl); C15(Carbamidomethyl); K21(TMT6plex)	FALSE	TRUE	1	7	ENSP00000229922.2	ENSP00000417705.1; ENSP00000417208.1; ENSP00000368275.2; ENSP00000482279.1; ENSP00000418604.1; ENSP00000229922.2; ENSP00000483435.1	0	3	0.7351	0	1	1	956.81	2868.42	0.14	0.00013	CID (Collision Induced Dissociation)	MS2	0	96.9	3.033	97.8971	46060	190620_Total_Fraction_11.raw	0/0	6.04	0	2.223e-07	508362	Used	Unique	88.6	97.9	114.3	70.7
FALSE	High	Sequest HT (A2)	Unambiguous	[R].vDQSAVGFEYQGk.[T]	N-Term(TMT6plex); K13(TMT6plex)	FALSE	TRUE	1	3	ENSP00000500756.1	ENSP00000365745.3; ENSP00000500927.1; ENSP00000500756.1	0	3	0.6039	0	1	1	629.34	1886	-0.64	-0.0004	CID (Collision Induced Dissociation)	MS2	0	444.1	7.752	84.5328	36271	190620_Total_Fraction_3.raw	0/0	3.56	0	2.709e-05	673678	Used	Unique	419.3	438.6	479.4	366.9
FALSE	High	Sequest HT (A2)	Unambiguous	[K].dIEIVNVQDSEYVk.[K]	N-Term(TMT6plex); K14(TMT6plex)	FALSE	TRUE	1	1	ENSP00000354508.3	ENSP00000354508.3	0	3	0.6134	0	1	1	703.72	2109.15	-0.54	-0.00038	CID (Collision Induced Dissociation)	MS2	0	60.4	13.278	97.8428	46025	190620_Total_Fraction_11.raw	0/0	3.88	0	2.74e-05	508346	Used	Unique	50.7	58	67.7	55.1
FALSE	High	Sequest HT (A2)	Unambiguous	[R].gPSGPPGPDGNkGEPGVVGAVGTAGPSGPSGLPGER.[G]	N-Term(TMT6plex); K12(TMT6plex)	FALSE	TRUE	1	2	ENSP00000297268.6	ENSP00000477719.1; ENSP00000297268.6	1	4	0.6763	0	1	1	906.725	3623.88	-0.56	-0.00051	CID (Collision Induced Dissociation)	MS2	49.038	151.4	22.049	84.633	36332	190620_Total_Fraction_3.raw	0/0	5.19	0	1.93e-06	673706	Used	Unique	152.2	201.2	172.1	54.2
FALSE	High	Sequest HT (A2)	Unambiguous	[K].nQALNTDNYGHDLASVQALQR.[K]	N-Term(TMT6plex)	FALSE	TRUE	2	5	ENSP00000350882.6; ENSP00000361816.4	ENSP00000350882.6; ENSP00000486308.1; ENSP00000487444.1; ENSP00000361816.4; ENSP00000361824.3	0	3	0.7193	0	1	1	853.103	2557.29	-0.29	-0.00025	CID (Collision Induced Dissociation)	MS2	38.8395	81.4	4.96	84.6772	36361	190620_Total_Fraction_3.raw	0/0	6.52	0	2.101e-07	673718	Used	Not Unique	74.6	87.6	79.5	70.9
FALSE	High	Sequest HT (A2)	Unambiguous	[K].hLEINPDHSIIETLR.[Q]	N-Term(TMT6plex)	FALSE	TRUE	1	2	ENSP00000335153.7	ENSP00000335153.7; ENSP00000216281.7	0	4	0.7044	0	1	1	504.782	2016.11	-1.15	-0.00058	CID (Collision Induced Dissociation)	MS2	44.2207	44.8	3.552	84.7733	36421	190620_Total_Fraction_3.raw	0/0	5.48	0	1.857e-05	673744	Used	Unique	42.8	42.6	45.8	40.8
FALSE	High	Sequest HT (A2)	Unambiguous	[K].gPcVSENEIGTGGTcQWk.[I]	N-Term(TMT6plex); C3(Carbamidomethyl); C15(Carbamidomethyl); K18(TMT6plex)	FALSE	TRUE	1	3	ENSP00000306881.6	ENSP00000445393.2; ENSP00000444193.1; ENSP00000306881.6	0	3	0.7413	0	1	1	813.399	2438.18	-1.14	-0.00093	CID (Collision Induced Dissociation)	MS2	31.1076	74.6	21.815	84.8121	36443	190620_Total_Fraction_3.raw	0/0	5.76	0	2.003e-06	673754	Used	Unique	84.7	73.7	78.2	50.2
FALSE	High	Sequest HT (A2)	Unambiguous	[K].wkPDYDSAASEYGk.[A]	N-Term(TMT6plex); K2(TMT6plex); K14(TMT6plex)	FALSE	TRUE	1	2	ENSP00000324628.6	ENSP00000324628.6; ENSP00000463018.3	0	3	0.7552	0	1	1	768.741	2304.21	-1.22	-0.00094	CID (Collision Induced Dissociation)	MS2	49.261	263.2	7.046	84.8232	36449	190620_Total_Fraction_3.raw	0/0	4.82	0	9.877e-06	673756	Used	Unique	240.1	253	293.6	222.8
FALSE	High	Sequest HT (A2)	Unambiguous	[K].cIGIQESEIIYTDEk.[K]	N-Term(TMT6plex); C1(Carbamidomethyl); K15(TMT6plex)	TRUE	FALSE	1	1	Q3SZR3	Q3SZR3	0	3	0.6046	0	1	1	752.733	2256.18	-0.13	-0.0001	CID (Collision Induced Dissociation)	MS2	0	312.1	2.98	97.7899	45992	190620_Total_Fraction_11.raw	0/0	4.83	0	1.439e-05	508331	Used	Unique	298	383.4	257.8	259.9
FALSE	High	Sequest HT (A2)	Unambiguous	[KR].gILEQGWQADSTTR.[M]	N-Term(TMT6plex)	FALSE	TRUE	1	4	ENSP00000346340.2	ENSP00000413696.1; ENSP00000387212.1; ENSP00000346340.2; ENSP00000375865.2	0	2	0.6611	0	1	1	895.964	1790.92	-1.12	-0.001	CID (Collision Induced Dissociation)	MS2	48.8004	133.3	8.961	84.4099	36194	190620_Total_Fraction_3.raw	0/0	4.22	0	2.944e-05	673640	Used	Unique	126.1	117	151.4	117
FALSE	High	Sequest HT (A2)	Unambiguous	[K].yDGSTIVPGEQGAEYQHFIQQcTDDVR.[L]	N-Term(TMT6plex); C22(Carbamidomethyl)	FALSE	TRUE	1	1	ENSP00000262428.4	ENSP00000262428.4	0	3	0.8381	0	1	1	1114.86	3342.55	-0.7	-0.00078	CID (Collision Induced Dissociation)	MS2	0	148.6	3.154	97.7883	45991	190620_Total_Fraction_11.raw	0/0	6.67	0	1.335e-05	508330	Used	Unique	140.4	148.6	163.9	117.3
FALSE	High	Sequest HT (A2)	Unambiguous	[R].gPATVEDLPSAFEEk.[A]	N-Term(TMT6plex); K15(TMT6plex)	FALSE	TRUE	1	3	ENSP00000466747.1	ENSP00000376748.1; ENSP00000466747.1; ENSP00000466312.1	0	2	0.6421	0	1	1	1024.55	2048.09	-2.36	-0.00241	CID (Collision Induced Dissociation)	MS2	0	201.6	42.208	97.7423	45963	190620_Total_Fraction_11.raw	0/0	5.42	0	6.559e-06	508319	Used	Unique	200.5	205.3	211.6	156.7
FALSE	High	Sequest HT (A2)	Unambiguous	[R].kAAAGELQEDSGLcVLAR.[L]	N-Term(TMT6plex); K1(TMT6plex); C14(Carbamidomethyl)	FALSE	TRUE	1	2	ENSP00000365147.4	ENSP00000395153.1; ENSP00000365147.4	1	3	0.5158	0	1	1	782.766	2346.28	-0.66	-0.00052	CID (Collision Induced Dissociation)	MS2	47.812	194.7	5.166	84.8372	36457	190620_Total_Fraction_3.raw	0/0	6.01	0	6.904e-06	673759	Used	Unique	169.6	179.9	201.8	196.2
FALSE	High	Sequest HT (A2)	Unambiguous	[K].nVPcGTSGGVMIYFDR.[I]	N-Term(TMT6plex); C4(Carbamidomethyl)	FALSE	TRUE	1	4	ENSP00000428112.1	ENSP00000473292.1; ENSP00000497100.1; ENSP00000428112.1; ENSP00000429621.1	0	3	0.6474	0	1	1	667.995	2001.97	-1.07	-0.00071	CID (Collision Induced Dissociation)	MS2	39.5237	36.4	13.713	97.6983	45937	190620_Total_Fraction_11.raw	0/0	5.36	0	7.374e-06	508305	Used	Unique	41.1	33.8	33.8	31.7
FALSE	High	Sequest HT (A2)	Unambiguous	[R].aHIVFDFHQAADGIQEQQR.[Q]	N-Term(TMT6plex)	FALSE	TRUE	1	1	ENSP00000355493.3	ENSP00000355493.3	0	4	0.6788	0	1	1	610.564	2439.23	-1.18	-0.00072	CID (Collision Induced Dissociation)	MS2	7.31422	60.7	3.228	84.9893	36553	190620_Total_Fraction_3.raw	0/0	5.48	0	2.437e-06	673801	Used	Unique	58.3	51.2	69.4	54.2
FALSE	High	Sequest HT (A2)	Unambiguous	[K].nSWGTGWGENGYFR.[I]	N-Term(TMT6plex)	FALSE	TRUE	1	1	ENSP00000227266.4	ENSP00000227266.4	0	2	0.7765	0	1	1	930.437	1859.87	0.52	0.00049	CID (Collision Induced Dissociation)	MS2	37.5365	25.9	8.001	97.6483	45908	190620_Total_Fraction_11.raw	0/0	5.1	0	2.054e-05	508292	Used	Unique	32.3	23.9	22.3	21.3
FALSE	High	Sequest HT (A2)	Unambiguous	[K].gVVPLAGTDGETTTQGLDGLSER.[C]	N-Term(TMT6plex)	FALSE	TRUE	1	6	ENSP00000378731.2	ENSP00000378729.3; ENSP00000465623.1; ENSP00000378731.2; ENSP00000462674.1; ENSP00000398976.1; ENSP00000463174.2	0	3	0.7065	0	1	1	834.769	2502.29	1.71	0.00142	CID (Collision Induced Dissociation)	MS2	1.34014	47.8	0.998	97.6367	45901	190620_Total_Fraction_11.raw	0/0	6.61	0	6.834e-06	508287	Used	Unique	47.1	36.7	46.8	53.2
FALSE	High	Sequest HT (A2)	Unambiguous	[R].vIISAPSADAPMFVmGVNHEk.[Y]	N-Term(TMT6plex); M15(Oxidation); K21(TMT6plex)	FALSE	TRUE	2	3	ENSP00000380067.1; ENSP00000229239.5	ENSP00000380065.1; ENSP00000380067.1; ENSP00000229239.5	0	3	0.2453	0	1	1	896.481	2687.43	-0.46	-0.00041	CID (Collision Induced Dissociation)	MS2	2.41666	225.7	2.28	97.583	45876	190620_Total_Fraction_11.raw	0/0	6.89	0	1.223e-06	508275	Used	Not Unique	219.1	211.5	249.6	186.1
FALSE	High	Sequest HT (A2)	Unambiguous	[R].aFGPGLEGGLVNkANR.[F]	N-Term(TMT6plex); K13(TMT6plex)	FALSE	TRUE	1	2	ENSP00000327145.8	ENSP00000344002.6; ENSP00000327145.8	1	3	0.5623	0	1	1	686.733	2058.18	-0.72	-0.0005	CID (Collision Induced Dissociation)	MS2	52.595	68.7	5.867	85.0313	36579	190620_Total_Fraction_3.raw	0/0	5.14	0	5.052e-06	673813	Not Used	Excluded by Method	77.8	64.1	66.9	55.4
FALSE	High	Sequest HT (A2)	Unambiguous	[K].vDIQTEDLEDGTck.[V]	N-Term(TMT6plex); C13(Carbamidomethyl); K14(TMT6plex)	FALSE	TRUE	1	6	ENSP00000295956.4	ENSP00000420199.1; ENSP00000415599.2; ENSP00000418510.1; ENSP00000351339.3; ENSP00000420213.1; ENSP00000295956.4	0	2	0.6673	0	1	1	1041.03	2081.05	-0.52	-0.00054	CID (Collision Induced Dissociation)	MS2	0	151.3	59.109	85.0667	36597	190620_Total_Fraction_3.raw	0/0	4.9	0	1.297e-05	673820	Used	Unique	147.5	156.8	146.7	130.2
FALSE	High	Sequest HT (A2)	Unambiguous	[K].kVQGGALEDSQLVAGVAFk.[K]	N-Term(TMT6plex); K1(TMT6plex); K19(TMT6plex)	FALSE	TRUE	1	3	ENSP00000258091.5	ENSP00000258091.5; ENSP00000442058.1; ENSP00000437824.1	1	3	0.6131	0	1	1	868.849	2604.53	-0.42	-0.00036	CID (Collision Induced Dissociation)	MS2	37.9305	258.1	7.335	97.5566	45860	190620_Total_Fraction_11.raw	0/0	5.48	0	2.07e-06	508268	Used	Unique	218.1	244	300	226.8
FALSE	High	Sequest HT (A2)	Unambiguous	[K].mTTLTPAYHAENYSPEDNR.[F]	N-Term(TMT6plex); M1(Oxidation)	FALSE	TRUE	1	4	ENSP00000326424.2	ENSP00000326424.2; ENSP00000431820.1; ENSP00000433612.1; ENSP00000435570.1	0	3	0.5581	0	1	1	819.052	2455.14	0.78	0.00064	CID (Collision Induced Dissociation)	MS2	47.3374	25.6	70	61.5788	24565	190620_Total_Fraction_9.raw	0/0	4.3	0	2.146e-05	841705	Used	Unique	24.1	26.8	30.1	17
FALSE	High	Sequest HT (A2)	Unambiguous	[R].dANVSGTLVSSSTLEk.[K]	N-Term(TMT6plex); K16(TMT6plex)	FALSE	TRUE	1	1	ENSP00000328088.4	ENSP00000328088.4	0	3	0.5767	0	1	1	689.384	2066.14	0.16	0.00011	CID (Collision Induced Dissociation)	MS2	34.4113	85.5	9.491	85.0698	36599	190620_Total_Fraction_3.raw	0/0	3.26	0	2.178e-05	673822	Used	Unique	81.9	82.3	96.4	67.4
FALSE	High	Sequest HT (A2)	Unambiguous	[K].tEELQQQNTAPTNSPTk.[A]	N-Term(TMT6plex); K17(TMT6plex)	TRUE	FALSE	1	1	Q58D62	Q58D62	0	3	0.6051	0	1	1	782.416	2345.23	-0.44	-0.00034	CID (Collision Induced Dissociation)	MS2	48.1085	1134.4	38.796	61.6428	24601	190620_Total_Fraction_9.raw	0/0	4.33	0	2.825e-07	841722	Used	Unique	1068.7	1382.7	949.6	956.7
FALSE	High	Sequest HT (A2)	Unambiguous	[R].gAGTGGLGLAVEGPSEAk.[M]	N-Term(TMT6plex); K18(TMT6plex)	FALSE	TRUE	1	4	ENSP00000358866.3	ENSP00000358866.3; ENSP00000353467.4; ENSP00000480593.1; ENSP00000358872.4	0	2	0.6611	0	1	1	1015.07	2029.13	0.48	0.00048	CID (Collision Induced Dissociation)	MS2	0	182	6.573	84.2886	36123	190620_Total_Fraction_3.raw	0/0	5.99	0	3.612e-07	673608	Used	Unique	165.8	169.7	203.3	159.5
FALSE	High	Sequest HT (A2)	Unambiguous	[K].kADScQLDYSQGPcLGLFk.[R]	N-Term(TMT6plex); K1(TMT6plex); C5(Carbamidomethyl); C14(Carbamidomethyl); K19(TMT6plex)	TRUE	FALSE	1	1	P00978	P00978	1	3	0.4889	0	1	1	958.841	2874.51	-0.3	-0.00029	CID (Collision Induced Dissociation)	MS2	0	253.6	1.473	98.5673	46455	190620_Total_Fraction_11.raw	0/0	7.22	0	2.539e-06	508551	Used	Unique	222.2	315.3	236.9	198
FALSE	High	Sequest HT (A2)	Unambiguous	[R].lHYIMGDYAEALSNQQk.[A]	N-Term(TMT6plex); K17(TMT6plex)	FALSE	TRUE	1	4	ENSP00000498679.1	ENSP00000498679.1; ENSP00000464732.2; ENSP00000459540.3; ENSP00000458986.1	0	3	0.5663	0	1	1	813.762	2439.27	-0.59	-0.00048	CID (Collision Induced Dissociation)	MS2	49.818	91.5	8.26	98.5372	46438	190620_Total_Fraction_11.raw	0/0	3.92	0	1.948e-05	508544	Used	Unique	85.9	90.5	95.5	79.5
FALSE	High	Sequest HT (A2)	Unambiguous	[K].iTENIGcVmTGMTADSR.[S]	N-Term(TMT6plex); C7(Carbamidomethyl); M9(Oxidation)	FALSE	TRUE	1	5	ENSP00000452603.1	ENSP00000444844.1; ENSP00000261479.4; ENSP00000452603.1; ENSP00000450528.1; ENSP00000451254.1	0	3	0.2133	0	1	1	701.002	2100.99	-0.15	-0.0001	CID (Collision Induced Dissociation)	MS2	61.887	41.9	7.092	83.2456	35498	190620_Total_Fraction_3.raw	0/0	4.22	0	1.327e-05	673335	Not Used	Excluded by Method	38.2	43.9	39.1	39.5
FALSE	High	Sequest HT (A2)	Unambiguous	[K].sLSQPTPPPMPILSQSEAk.[N]	N-Term(TMT6plex); K19(TMT6plex)	FALSE	TRUE	2	8	ENSP00000362006.3; ENSP00000289893.4	ENSP00000362016.2; ENSP00000499399.1; ENSP00000455274.1; ENSP00000362006.3; ENSP00000289893.4; ENSP00000354573.2; ENSP00000455823.1; ENSP00000353231.4	0	3	0.6239	0	1	1	822.793	2466.36	-1.18	-0.00097	CID (Collision Induced Dissociation)	MS2	30.1545	223.4	10.926	98.5059	46419	190620_Total_Fraction_11.raw	0/0	5.61	0	4.999e-06	508535	Used	Not Unique	214.3	190.8	226.7	226.9
FALSE	High	Sequest HT (A2)	Unambiguous	[K].sSGPTSLFAVTVAPPGAR.[Q]	N-Term(TMT6plex)	FALSE	TRUE	2	6	ENSP00000393151.2; ENSP00000491215.1	ENSP00000283179.10; ENSP00000393151.2; ENSP00000491263.1; ENSP00000491215.1; ENSP00000491305.1; ENSP00000491685.1	0	2	0.6909	0	1	1	972.54	1944.07	-1.1	-0.00107	CID (Collision Induced Dissociation)	MS2	0	58.3	27.089	98.5035	46418	190620_Total_Fraction_11.raw	0/0	4.95	0	1.115e-05	508534	Used	Not Unique	52.9	56.7	63	51.2
FALSE	High	Sequest HT (A2)	Unambiguous	[K].aASDIAMTELPPTHPIR.[L]	N-Term(TMT6plex)	FALSE	TRUE	1	3	ENSP00000487356.1	ENSP00000466324.1; ENSP00000461762.1; ENSP00000487356.1	0	3	0.532	0	1	1	683.705	2049.1	-0.4	-0.00027	CID (Collision Induced Dissociation)	MS2	0	79.1	5.394	83.3612	35566	190620_Total_Fraction_3.raw	0/0	4.38	0	9.91e-06	673363	Used	Unique	76.1	73.7	82.7	71.3
FALSE	High	Sequest HT (A2)	Unambiguous	[R].fkGQILMPNIGYGSNk.[K]	N-Term(TMT6plex); K2(TMT6plex); K16(TMT6plex)	FALSE	TRUE	1	3	ENSP00000339064.5	ENSP00000412393.1; ENSP00000380158.1; ENSP00000339064.5	1	3	0.4271	0	1	1	818.81	2454.42	0.79	0.00065	CID (Collision Induced Dissociation)	MS2	12.1046	138.4	34.949	98.4508	46390	190620_Total_Fraction_11.raw	0/0	3.91	0	2.944e-06	508521	Used	Unique	114.9	120.7	150.8	144.7
FALSE	High	Sequest HT (A2)	Unambiguous	[K].vTNGAFTGEISPGMIk.[D]	N-Term(TMT6plex); K16(TMT6plex)	FALSE	TRUE	1	2	ENSP00000484435.1	ENSP00000379933.4; ENSP00000484435.1	0	3	0.5	0	1	1	694.055	2080.15	-0.76	-0.00053	CID (Collision Induced Dissociation)	MS2	25.5432	381	12.958	98.3987	46359	190620_Total_Fraction_11.raw	0/0	4.16	0	2.022e-05	508505	Used	Unique	439.9	333.2	380.8	313.2
FALSE	High	Sequest HT (A2)	Unambiguous	[K].eTLETISNEEQTPLLk.[K]	N-Term(TMT6plex); K16(TMT6plex)	FALSE	TRUE	1	3	ENSP00000369860.3	ENSP00000369860.3; ENSP00000473271.1; ENSP00000473379.1	0	3	0.4774	0	1	1	768.43	2303.27	0.11	8e-05	CID (Collision Induced Dissociation)	MS2	7.2274	188.9	6.55	98.3932	46356	190620_Total_Fraction_11.raw	0/0	4.65	0	7.156e-06	508504	Used	Unique	159.2	182.4	215.4	167
FALSE	High	Sequest HT (A2)	Unambiguous	[R].yGGEEEDQPIYLAVk.[G]	N-Term(TMT6plex); K15(TMT6plex)	FALSE	TRUE	1	1	ENSP00000355955.3	ENSP00000355955.3	0	2	0.6303	0	1	1	1085.08	2169.15	-0.66	-0.00072	CID (Collision Induced Dissociation)	MS2	0	93.3	15.848	98.3917	46355	190620_Total_Fraction_11.raw	0/0	5.95	0	5.786e-06	508503	Used	Unique	79	90	108.4	80
FALSE	High	Sequest HT (A2)	Unambiguous	[K].aALDGTPGMIGYGMAk.[G]	N-Term(TMT6plex); K16(TMT6plex)	FALSE	TRUE	1	2	ENSP00000281243.5	ENSP00000281243.5; ENSP00000390944.2	0	2	0.6366	0	1	1	1006.04	2011.07	-1.91	-0.00192	CID (Collision Induced Dissociation)	MS2	0	649.9	35.105	97.923	46077	190620_Total_Fraction_11.raw	0/0	4.65	0	4.451e-06	508372	Used	Unique	586.6	576.6	730.7	599.8
FALSE	High	Sequest HT (A2)	Unambiguous	[K].eVAkPSPGEGEVLLk.[V]	N-Term(TMT6plex); K4(TMT6plex); K15(TMT6plex)	FALSE	TRUE	1	3	ENSP00000238721.4	ENSP00000238721.4; ENSP00000384414.1; ENSP00000389620.1	0	3	0.4011	0	1	1	747.454	2240.35	-0.27	-0.0002	CID (Collision Induced Dissociation)	MS2	0	95.1	5.485	83.5211	35655	190620_Total_Fraction_3.raw	0/0	5.26	0	1.845e-05	673402	Used	Unique	102.1	80.3	108.9	74.2
FALSE	High	Sequest HT (A2)	Unambiguous	[K].yTIGHAWTTDYGcSDSk.[Q]	N-Term(TMT6plex); C13(Carbamidomethyl); K17(TMT6plex)	FALSE	TRUE	1	2	ENSP00000499089.1	ENSP00000499089.1; ENSP00000358106.4	0	3	0.7217	0	1	1	807.391	2420.16	-0.81	-0.00065	CID (Collision Induced Dissociation)	MS2	36.6811	244.3	7.308	83.6476	35734	190620_Total_Fraction_3.raw	0/0	6	0	9.412e-07	673436	Used	Unique	235.4	228.5	281.4	191.9
FALSE	High	Sequest HT (A2)	Unambiguous	[R].lGGSPFGPAGTGk.[T]	N-Term(TMT6plex); K13(TMT6plex)	FALSE	TRUE	1	1	ENSP00000348965.4	ENSP00000348965.4	0	2	0.6285	0	1	1	802.465	1603.92	0.62	0.00049	CID (Collision Induced Dissociation)	MS2	0	128	6.578	83.6897	35761	190620_Total_Fraction_3.raw	0/0	4.28	0	2.484e-05	673447	Used	Unique	96	123.8	150.4	119.9
FALSE	High	Sequest HT (A2)	Unambiguous	[K].kISLPGQMAGTPITPLk.[D]	N-Term(TMT6plex); K1(TMT6plex); K17(TMT6plex)	FALSE	TRUE	1	1	ENSP00000234160.4	ENSP00000234160.4	1	3	0.6597	0	1	1	813.837	2439.5	-0.2	-0.00016	CID (Collision Induced Dissociation)	MS2	0	194.7	9.557	98.223	46252	190620_Total_Fraction_11.raw	0/0	4.79	0	1.545e-05	508457	Used	Unique	182.7	158.5	222.1	184.2
FALSE	High	Sequest HT (A2)	Unambiguous	[R].fkDPGLVDQLVk.[A]	N-Term(TMT6plex); K2(TMT6plex); K12(TMT6plex)	FALSE	TRUE	1	2	ENSP00000358939.4	ENSP00000358939.4; ENSP00000234677.2	1	3	0.5192	0	1	1	682.757	2046.26	-0.33	-0.00022	CID (Collision Induced Dissociation)	MS2	0	313.5	7.908	98.1987	46237	190620_Total_Fraction_11.raw	0/0	3.64	0	2.487e-05	508447	Used	Unique	260.7	291.4	361.2	288.2
FALSE	High	Sequest HT (A2)	Unambiguous	[K].kDDGISFSNQTGPAWAGSER.[D]	N-Term(TMT6plex); K1(TMT6plex)	FALSE	TRUE	1	1	ENSP00000364119.2	ENSP00000364119.2	1	3	0.6053	0	1	1	861.106	2581.3	-0.96	-0.00083	CID (Collision Induced Dissociation)	MS2	40.3059	66.7	24.697	83.8947	35886	190620_Total_Fraction_3.raw	0/0	6.79	0	1.203e-06	673503	Used	Unique	60.2	62.4	74.2	59.1
FALSE	High	Sequest HT (A2)	Unambiguous	[R].lIEESSVDEVVVTNTVPHEVQk.[L]	N-Term(TMT6plex); K22(TMT6plex)	FALSE	TRUE	1	2	ENSP00000414624.2	ENSP00000314973.4; ENSP00000414624.2	0	3	0.6901	0	1	1	970.536	2909.59	2.1	0.00204	CID (Collision Induced Dissociation)	MS2	41.6481	123	42.491	98.1299	46197	190620_Total_Fraction_11.raw	0/0	6.68	0	1.071e-06	508429	Used	Unique	115.8	117.4	135.6	103.2
FALSE	High	Sequest HT (A2)	Unambiguous	[K].eEVVTVETWQEGSLk.[A]	N-Term(TMT6plex); K15(TMT6plex)	TRUE	TRUE	1	3	P09211	ENSP00000381604.1; ENSP00000484929.1; P09211	0	2	0.681	0	1	1	1096.59	2192.18	-1.33	-0.00145	CID (Collision Induced Dissociation)	MS2	0	419.5	11.881	98.1189	46189	190620_Total_Fraction_11.raw	0/0	6.3	0	9.125e-06	508425	Used	Unique	394.1	385	466	364.9
FALSE	High	Sequest HT (A2)	Unambiguous	[R].qAIPLDENEGIYVQDVk.[T]	N-Term(TMT6plex); K17(TMT6plex)	FALSE	TRUE	1	1	ENSP00000349977.5	ENSP00000349977.5	0	2	0.6667	0	1	1	1195.15	2389.3	-0.18	-0.00022	CID (Collision Induced Dissociation)	MS2	0	174	8.317	98.1158	46187	190620_Total_Fraction_11.raw	0/0	5.91	0	2.942e-06	508423	Used	Unique	168.3	162	180.2	157.9
FALSE	High	Sequest HT (A2)	Unambiguous	[K].sNEDQSMGNWQIk.[R]	N-Term(TMT6plex); K13(TMT6plex)	FALSE	TRUE	1	8	ENSP00000357283.4	ENSP00000421821.1; ENSP00000357282.3; ENSP00000357284.2; ENSP00000395597.2; ENSP00000357283.4; ENSP00000292304.3; ENSP00000424977.1; ENSP00000357280.1	0	2	0.5827	0	1	1	998.004	1995	0.09	9e-05	CID (Collision Induced Dissociation)	MS2	0	275.1	25.564	84.0147	35958	190620_Total_Fraction_3.raw	0/0	4.17	0	1.902e-05	673537	Used	Unique	218.7	280.8	310	244.1
FALSE	High	Sequest HT (A2)	Unambiguous	[K].vkEPSVQEATSTSDILk.[V]	N-Term(TMT6plex); K2(TMT6plex); K17(TMT6plex)	FALSE	TRUE	1	4	ENSP00000363510.3	ENSP00000326261.8; ENSP00000391430.3; ENSP00000471084.1; ENSP00000363510.3	1	3	0.6053	0	1	1	840.489	2519.45	0.09	7e-05	CID (Collision Induced Dissociation)	MS2	30.1562	381.1	10.371	84.1083	36016	190620_Total_Fraction_3.raw	0/0	5.65	0	2.125e-06	673562	Used	Unique	369.2	355.7	417.8	320.4
FALSE	High	Sequest HT (A2)	Unambiguous	[R].iLHcLGLAEEIQk.[Y]	N-Term(TMT6plex); C4(Carbamidomethyl); K13(TMT6plex)	FALSE	TRUE	1	1	ENSP00000265523.4	ENSP00000265523.4	0	3	0.4517	0	1	1	661.388	1982.15	-0.54	-0.00036	CID (Collision Induced Dissociation)	MS2	13.6567	69.3	7.41	98.3527	46332	190620_Total_Fraction_11.raw	0/0	3.21	0	1.657e-05	508493	Used	Unique	67.9	55.9	78.1	64.5
FALSE	High	Sequest HT (A2)	Unambiguous	[R].eSNPcPVITVEHFk.[E]	N-Term(TMT6plex); C5(Carbamidomethyl); K14(TMT6plex)	FALSE	TRUE	1	2	ENSP00000485350.1	ENSP00000485350.1; ENSP00000485296.1	0	3	0.6296	0	1	1	705.715	2115.13	-0.51	-0.00036	CID (Collision Induced Dissociation)	MS2	33.0782	95.8	1.708	82.9143	35304	190620_Total_Fraction_3.raw	0/0	5.4	0	7.642e-06	673254	Used	Unique	92.4	88.5	109.5	77.1
FALSE	High	Sequest HT (A2)	Unambiguous	[K].gSVAYVPQQAWIQNDSLR.[E]	N-Term(TMT6plex)	FALSE	TRUE	1	3	ENSP00000483316.1	ENSP00000461615.1; ENSP00000483316.1; ENSP00000478647.1	0	3	0.4467	0	1	1	754.399	2261.18	-1.81	-0.00136	CID (Collision Induced Dissociation)	MS2	0	168.5	11.868	97.5273	45841	190620_Total_Fraction_11.raw	0/0	5.44	0	7.135e-06	508259	Used	Unique	178.4	144.1	165.9	159.9
FALSE	High	Sequest HT (A2)	Unambiguous	[R].aFVHWYVGEGmEEGEFSEAR.[E]	N-Term(TMT6plex); M11(Oxidation)	FALSE	TRUE	3	11	ENSP00000443475.1; ENSP00000439020.2; ENSP00000248437.4	ENSP00000382982.3; ENSP00000443475.1; ENSP00000412646.1; ENSP00000439020.2; ENSP00000333326.3; ENSP00000375938.2; ENSP00000336799.5; ENSP00000446637.1; ENSP00000301072.6; ENSP00000318575.6; ENSP00000248437.4	0	3	0.792	0	1	1	859.063	2575.17	-0.44	-0.00038	CID (Collision Induced Dissociation)	MS2	0	55.8	8.195	97.492	45820	190620_Total_Fraction_11.raw	0/0	6.78	0	2.08e-06	508249	Used	Not Unique	43.9	51	65.7	53.1
FALSE	High	Sequest HT (A2)	Unambiguous	[K].gEVTEMFSYEESNPkDPAAVTESk.[E]	N-Term(TMT6plex); K15(TMT6plex); K24(TMT6plex)	FALSE	TRUE	1	2	ENSP00000498170.1	ENSP00000498170.1; ENSP00000343032.5	1	3	0.6163	0	1	1	1111.56	3332.68	-1.35	-0.0015	CID (Collision Induced Dissociation)	MS2	37.1759	109	70	96.8149	45409	190620_Total_Fraction_11.raw	0/0	5.16	0	2.773e-05	508057	Used	Unique	88	97	139.3	93.2
FALSE	High	Sequest HT (A2)	Unambiguous	[R].kQQNVDQAVATLQGEGLSVTGTVcHVGk.[A]	N-Term(TMT6plex); K1(TMT6plex); C24(Carbamidomethyl); K28(TMT6plex)	FALSE	TRUE	1	12	ENSP00000326219.5	ENSP00000495868.1; ENSP00000380261.1; ENSP00000496426.1; ENSP00000453845.1; ENSP00000453889.1; ENSP00000495877.1; ENSP00000481066.1; ENSP00000453367.1; ENSP00000326219.5; ENSP00000495517.1; ENSP00000334801.6; ENSP00000380265.3	1	4	0.7237	0	1	1	903.75	3611.98	0.39	0.00035	CID (Collision Induced Dissociation)	MS2	36.4533	117.1	32.293	96.7891	45393	190620_Total_Fraction_11.raw	0/0	6.84	0	6.557e-09	508048	Used	Unique	113.6	113	144.8	77.4
FALSE	High	Sequest HT (A2)	Unambiguous	[R].fGIQAQmVTTDFQk.[I]	N-Term(TMT6plex); M7(Oxidation); K14(TMT6plex)	FALSE	TRUE	1	4	ENSP00000483688.1	ENSP00000483688.1; ENSP00000487856.1; ENSP00000478737.1; ENSP00000488173.1	0	2	0.4704	0	1	1	1044.56	2088.12	-0.61	-0.00064	CID (Collision Induced Dissociation)	MS2	0	131.9	29.59	96.7828	45389	190620_Total_Fraction_11.raw	0/0	3.04	0	1.348e-05	508046	Used	Unique	118.9	122.9	140.7	123.7
FALSE	High	Sequest HT (A2)	Unambiguous	[K].gIScMNTTLSESPFk.[C]	N-Term(TMT6plex); C4(Carbamidomethyl); K15(TMT6plex)	FALSE	TRUE	1	1	ENSP00000362329.2	ENSP00000362329.2	0	3	0.5482	0	1	1	710.703	2130.1	-0.93	-0.00066	CID (Collision Induced Dissociation)	MS2	0	384.1	10.736	96.7576	45373	190620_Total_Fraction_11.raw	0/0	4.25	0	1.311e-05	508040	Used	Unique	363.3	341.4	437.3	332.2
FALSE	High	Sequest HT (A2)	Unambiguous	[R].dMQGLSLDAASQPSk.[G]	N-Term(TMT6plex); K15(TMT6plex)	FALSE	TRUE	1	5	ENSP00000324810.6	ENSP00000472288.1; ENSP00000470611.1; ENSP00000324810.6; ENSP00000432526.1; ENSP00000435052.1	0	2	0.5431	0	1	1	1003.54	2006.06	0.63	0.00064	CID (Collision Induced Dissociation)	MS2	100	133.2	31.719	86.1145	37245	190620_Total_Fraction_3.raw	0/0	4.99	0	7.497e-06	674129	Not Used	Excluded by Method	132.1	119.5	144.4	115.5
FALSE	High	Sequest HT (A2)	Unambiguous	[R].dEFTNTcPSDkEVEIAYSDVAk.[R]	N-Term(TMT6plex); C7(Carbamidomethyl); K11(TMT6plex); K22(TMT6plex)	FALSE	TRUE	1	1	ENSP00000436538.1	ENSP00000436538.1	1	3	0.6158	0	1	1	1069.21	3205.62	-0.31	-0.00033	CID (Collision Induced Dissociation)	MS2	0	233.7	8.375	96.7449	45364	190620_Total_Fraction_11.raw	0/0	5.18	0	1.503e-05	508034	Used	Unique	202	212.3	276.5	205.1
FALSE	High	Sequest HT (A2)	Unambiguous	[R].dDGMEEVVGHTQGPLDGSLYAk.[V]	N-Term(TMT6plex); K22(TMT6plex)	FALSE	TRUE	1	7	ENSP00000493967.1	ENSP00000400383.1; ENSP00000405460.1; ENSP00000493967.1; ENSP00000406016.1; ENSP00000498399.1; ENSP00000171887.4; ENSP00000484271.1	0	3	0.6558	0	1	1	926.133	2776.38	-0.7	-0.00065	CID (Collision Induced Dissociation)	MS2	52.3749	37.1	68.687	96.6807	45331	190620_Total_Fraction_11.raw	0/0	6.16	0	1.1e-06	508020	Not Used	Excluded by Method	35.9	48.4	32.2	25.9
FALSE	High	Sequest HT (A2)	Unambiguous	[R].yADLTEDQLPScESLk.[D]	N-Term(TMT6plex); C12(Carbamidomethyl); K16(TMT6plex)	FALSE	TRUE	1	1	ENSP00000359991.4	ENSP00000359991.4	0	3	0.5707	0	1	1	776.398	2327.18	-1.91	-0.00148	CID (Collision Induced Dissociation)	MS2	9.44236	82.6	6.328	96.6734	45326	190620_Total_Fraction_11.raw	0/0	3.96	0	7.141e-06	508017	Used	Unique	77.3	79.6	83.7	76.7
FALSE	High	Sequest HT (A2)	Unambiguous	[R].ekQSDDEVYAPGLDIESSLk.[Q]	N-Term(TMT6plex); K2(TMT6plex); K20(TMT6plex)	FALSE	TRUE	1	1	ENSP00000215793.7	ENSP00000215793.7	1	3	0.6944	0	1	1	970.856	2910.55	-0.62	-0.0006	CID (Collision Induced Dissociation)	MS2	0	379.7	14.637	96.6689	45323	190620_Total_Fraction_11.raw	0/0	5.53	0	2.055e-06	508015	Used	Unique	353.5	368.2	428.9	305.9
FALSE	High	Sequest HT (A2)	Unambiguous	[K].hYGFQLYQSDPSGNYGGWk.[A]	N-Term(TMT6plex); K19(TMT6plex)	FALSE	TRUE	1	11	ENSP00000044462.7	ENSP00000453080.1; ENSP00000453145.1; ENSP00000452936.1; ENSP00000453829.1; ENSP00000452917.1; ENSP00000453802.1; ENSP00000453758.1; ENSP00000453621.1; ENSP00000402118.2; ENSP00000453523.1; ENSP00000044462.7	0	3	0.7763	0	1	1	888.107	2662.31	-0.44	-0.00039	CID (Collision Induced Dissociation)	MS2	0	189	3.792	96.6634	45319	190620_Total_Fraction_11.raw	0/0	6.75	0	1.586e-06	508012	Used	Unique	186.9	192.7	196.7	149.5
FALSE	High	Sequest HT (A2)	Unambiguous	[K].dIkPQLELIEDEEk.[L]	N-Term(TMT6plex); K3(TMT6plex); K14(TMT6plex)	FALSE	TRUE	1	1	ENSP00000296755.7	ENSP00000296755.7	0	3	0.6282	0	1	1	796.127	2386.37	-1.19	-0.00095	CID (Collision Induced Dissociation)	MS2	0	393.7	2.424	96.8407	45423	190620_Total_Fraction_11.raw	0/0	5.81	0	3.072e-05	508061	Used	Unique	343	354.2	457.2	355.2
FALSE	High	Sequest HT (A2)	Unambiguous	[R].sDQLQQAVQSQGFINYcQk.[K]	N-Term(TMT6plex); C17(Carbamidomethyl); K19(TMT6plex)	FALSE	TRUE	2	12	ENSP00000421633.1; ENSP00000426562.1	ENSP00000337602.5; ENSP00000421464.1; ENSP00000424451.1; ENSP00000264405.5; ENSP00000421633.1; ENSP00000426562.1; ENSP00000422267.1; ENSP00000309070.7; ENSP00000425999.1; ENSP00000424635.1; ENSP00000378721.2; ENSP00000408027.2	0	3	0.708	0	1	1	900.798	2700.38	-0.88	-0.0008	CID (Collision Induced Dissociation)	MS2	0	233.8	4.201	96.6617	45318	190620_Total_Fraction_11.raw	0/0	7.5	0	3.231e-07	508011	Used	Not Unique	230.6	218.1	250.4	198.7
FALSE	High	Sequest HT (A2)	Unambiguous	[K].qPAImPGQSYGLEDGScSYk.[D]	N-Term(TMT6plex); M5(Oxidation); C17(Carbamidomethyl); K20(TMT6plex)	FALSE	TRUE	2	5	ENSP00000497157.1; ENSP00000221419.4	ENSP00000497157.1; ENSP00000469349.1; ENSP00000489244.1; ENSP00000489028.1; ENSP00000221419.4	0	3	0.6555	0	1	1	888.1	2662.29	-1.07	-0.00095	CID (Collision Induced Dissociation)	MS2	0	154.6	42.419	86.1529	37265	190620_Total_Fraction_3.raw	0/0	6.56	0	2.635e-06	674139	Used	Not Unique	135.6	160.4	171.8	124.9
FALSE	High	Sequest HT (A2)	Unambiguous	[K].gVVPLAGTDGETTTQGLDGLSER.[C]	N-Term(TMT6plex)	FALSE	TRUE	1	6	ENSP00000378731.2	ENSP00000378729.3; ENSP00000465623.1; ENSP00000378731.2; ENSP00000462674.1; ENSP00000398976.1; ENSP00000463174.2	0	3	0.6902	0	1	1	834.766	2502.28	-1.44	-0.0012	CID (Collision Induced Dissociation)	MS2	0	41	10.795	96.5623	45258	190620_Total_Fraction_11.raw	0/0	5.94	0	1.051e-05	507986	Used	Unique	37.5	41.2	43.7	34.8
FALSE	High	Sequest HT (A2)	Unambiguous	[K].gTMSLQAGASkPDENPTINLQFk.[I]	N-Term(TMT6plex); K11(TMT6plex); K23(TMT6plex)	FALSE	TRUE	1	3	ENSP00000174653.3	ENSP00000174653.3; ENSP00000428279.1; ENSP00000430616.1	0	3	0.6275	0	1	1	1045.58	3134.71	0.77	0.0008	CID (Collision Induced Dissociation)	MS2	0	220.5	70	96.5549	45254	190620_Total_Fraction_11.raw	0/0	6.04	0	3.517e-06	507983	Used	Unique	192.1	200.7	236.8	216.5
FALSE	High	Sequest HT (A2)	Unambiguous	[K].aQILEGLGIGPGEGSEEELHSASQR.[L]	N-Term(TMT6plex)	TRUE	FALSE	1	1	Q9N2I2	Q9N2I2	0	3	0.7109	0	1	1	931.811	2793.42	-0.84	-0.00078	CID (Collision Induced Dissociation)	MS2	19.6504	28	13.048	96.5505	45251	190620_Total_Fraction_11.raw	0/0	6.26	0	2.244e-05	507981	Used	Unique	23	28.9	33.3	22.1
FALSE	High	Sequest HT (A2)	Unambiguous	[R].tSLcYAPSWVcDGANDcGDYSDERDcPGVk.[R]	N-Term(TMT6plex); C4(Carbamidomethyl); C11(Carbamidomethyl); C17(Carbamidomethyl); C26(Carbamidomethyl); K30(TMT6plex)	FALSE	TRUE	1	1	ENSP00000243077.3	ENSP00000243077.3	1	4	0.8419	0	1	1	978.928	3912.69	-1.74	-0.0017	CID (Collision Induced Dissociation)	MS2	0	136.1	7.969	96.5483	45249	190620_Total_Fraction_11.raw	0/0	5.06	0	9.842e-06	507980	Used	Unique	130.2	119.6	138.1	135.1
FALSE	High	Sequest HT (A2)	Unambiguous	[K].mDETGmVHcDTAVGTPDYISPEVLk.[S]	N-Term(TMT6plex); M6(Oxidation); C9(Carbamidomethyl); K25(TMT6plex)	FALSE	TRUE	1	2	ENSP00000317985.6	ENSP00000317985.6; ENSP00000261535.3	0	3	0.0545	0	1	1	1080.53	3239.57	-0.33	-0.00036	CID (Collision Induced Dissociation)	MS2	0	47.2	49.1	96.5207	45233	190620_Total_Fraction_11.raw	0/0	6.6	0	1.687e-05	507973	Used	Unique	48.8	48.6	46.6	37.3
FALSE	High	Sequest HT (A2)	Unambiguous	[K].tDLDLDGYVSGQEVk.[E]	N-Term(TMT6plex); K15(TMT6plex)	FALSE	TRUE	1	6	ENSP00000393313.1	ENSP00000471662.1; ENSP00000248070.5; ENSP00000393313.1; ENSP00000471981.1; ENSP00000472267.1; ENSP00000472771.1	0	2	0.5481	0	1	1	1049.06	2097.11	-1.38	-0.00145	CID (Collision Induced Dissociation)	MS2	0	194.2	70	96.5122	45229	190620_Total_Fraction_11.raw	0/0	4.47	0	8.259e-06	507971	Used	Unique	208.4	169.4	202.1	166.9
FALSE	High	Sequest HT (A2)	Unambiguous	[R].rFDEILEASDGIMVAR.[G]	N-Term(TMT6plex)	FALSE	TRUE	2	6	ENSP00000455736.1; ENSP00000334983.5	ENSP00000456100.2; ENSP00000455736.1; ENSP00000373745.4; ENSP00000403365.2; ENSP00000334983.5; ENSP00000457253.1	1	3	0.5065	0	1	1	684.363	2051.08	-1.95	-0.00133	CID (Collision Induced Dissociation)	MS2	13.3007	51.1	6.632	104.392	48469	190620_Total_Fraction_9.raw	0/0	4.6	0	1.329e-05	852658	Used	Not Unique	50.7	47.1	52	46.7
FALSE	High	Sequest HT (A2)	Unambiguous	[K].kIDGQQTIIAcIESHQFQAk.[N]	N-Term(TMT6plex); K1(TMT6plex); C11(Carbamidomethyl); K20(TMT6plex)	FALSE	TRUE	1	3	ENSP00000354947.2	ENSP00000354947.2; ENSP00000485993.1; ENSP00000395395.1	1	4	0.6783	0	1	1	751.423	3002.67	0.01	1e-05	CID (Collision Induced Dissociation)	MS2	36.7047	323.3	42.81	96.466	45204	190620_Total_Fraction_11.raw	0/0	6.59	0	1.642e-07	507957	Used	Unique	313.6	299.8	336.2	292.4
FALSE	High	Sequest HT (A2)	Unambiguous	[K].sVTDcTSNFcLFQSNSk.[D]	N-Term(TMT6plex); C5(Carbamidomethyl); C10(Carbamidomethyl); K17(TMT6plex)	TRUE	FALSE	1	1	Q29443	Q29443	0	2	0.7482	0	1	1	1227.09	2453.18	-0.89	-0.00109	CID (Collision Induced Dissociation)	MS2	0	127.4	47.835	96.4505	45195	190620_Total_Fraction_11.raw	0/0	5.68	0	1.088e-05	507953	Used	Unique	118.1	160.5	112	98.3
FALSE	High	Sequest HT (A2)	Unambiguous	[R].wEQGQADYmGADSFDNIk.[R]	N-Term(TMT6plex); M9(Oxidation); K18(TMT6plex)	FALSE	TRUE	1	2	ENSP00000340736.4	ENSP00000340736.4; ENSP00000296048.6	0	3	0.6088	0	1	1	850.404	2549.2	-1.67	-0.00142	CID (Collision Induced Dissociation)	MS2	0	167.3	15.835	96.6232	45295	190620_Total_Fraction_11.raw	0/0	5.93	0	3.555e-06	508001	Used	Unique	157.6	206	158.2	120.1
FALSE	High	Sequest HT (A2)	Unambiguous	[R].eAGAGGLSIAVEGPSk.[A]	N-Term(TMT6plex); K16(TMT6plex)	FALSE	TRUE	2	7	ENSP00000295956.4; ENSP00000327145.8	ENSP00000415599.2; ENSP00000418510.1; ENSP00000351339.3; ENSP00000420213.1; ENSP00000344002.6; ENSP00000295956.4; ENSP00000327145.8	0	3	0.4824	0	1	1	634.363	1901.07	-0.6	-0.00038	CID (Collision Induced Dissociation)	MS2	7.9466	194.6	2.365	85.1388	36641	190620_Total_Fraction_3.raw	0/0	4.54	0	1.705e-05	673839	Used	Not Unique	171	204.2	209.9	161.3
FALSE	High	Sequest HT (A2)	Unambiguous	[K].aETSEGSGSAPAVPEASASPk.[Q]	N-Term(TMT6plex); K21(TMT6plex)	FALSE	TRUE	1	7	ENSP00000395535.2	ENSP00000484470.1; ENSP00000395535.2; ENSP00000301948.6; ENSP00000492871.1; ENSP00000486978.1; ENSP00000384865.2; ENSP00000479736.1	0	3	0.5978	0	1	1	796.748	2388.23	-0.41	-0.00033	CID (Collision Induced Dissociation)	MS2	35.8651	128.6	70	61.4232	24489	190620_Total_Fraction_9.raw	0/0	3.63	0	6.697e-06	841668	Used	Unique	118	131.4	138.3	105.7
FALSE	High	Sequest HT (A2)	Unambiguous	[R].eISDAQWEDVVQk.[A]	N-Term(TMT6plex); K13(TMT6plex)	FALSE	TRUE	1	3	ENSP00000495612.1	ENSP00000495612.1; ENSP00000493896.1; ENSP00000244711.3	0	2	0.616	0	1	1	1003.03	2005.06	-0.97	-0.00097	CID (Collision Induced Dissociation)	MS2	0	208.4	57.255	96.895	45458	190620_Total_Fraction_11.raw	0/0	5.39	0	2.698e-05	508079	Used	Unique	184.6	219.2	227.2	168.2
FALSE	High	Sequest HT (A2)	Unambiguous	[K].aTLSSTSGLDLMSESGEGEISPQR.[E]	N-Term(TMT6plex)	FALSE	TRUE	4	9	ENSP00000342112.4; ENSP00000366757.4; ENSP00000431129.1; ENSP00000433591.1	ENSP00000317802.8; ENSP00000342112.4; ENSP00000366757.4; ENSP00000431129.1; ENSP00000433352.1; ENSP00000349571.4; ENSP00000388955.1; ENSP00000433591.1; ENSP00000366719.5	0	3	0.6926	0	1	1	894.442	2681.31	-0.42	-0.00037	CID (Collision Induced Dissociation)	MS2	9.83799	13.8	11.094	97.376	45752	190620_Total_Fraction_11.raw	0/0	6.8	0	8.196e-07	508218	Used	Not Unique	14.4	11	16.5	11.2
FALSE	High	Sequest HT (A2)	Unambiguous	[R].mTVDESGQLIScSMDDTVR.[Y]	N-Term(TMT6plex); C12(Carbamidomethyl)	FALSE	TRUE	1	2	ENSP00000371890.2	ENSP00000426725.1; ENSP00000371890.2	0	3	0.7818	0	1	1	791.702	2373.09	-0.23	-0.00018	CID (Collision Induced Dissociation)	MS2	10.2064	141.9	8.217	97.3742	45751	190620_Total_Fraction_11.raw	0/0	5.82	0	9.59e-06	508217	Used	Unique	135.2	127.3	152.8	129.8
FALSE	High	Sequest HT (A2)	Unambiguous	[K].eLVLNGADTAVNk.[Q]	N-Term(TMT6plex); K13(TMT6plex)	FALSE	TRUE	1	4	ENSP00000378624.3	ENSP00000362804.4; ENSP00000277817.6; ENSP00000378624.3; ENSP00000416504.2	0	2	0.4197	0	1	1	901.525	1802.04	0.15	0.00013	CID (Collision Induced Dissociation)	MS2	0	114.9	63.972	85.3355	36762	190620_Total_Fraction_3.raw	0/0	3.55	0	2.177e-05	673899	Used	Unique	122.1	103.6	116.9	99.2
FALSE	High	Sequest HT (A2)	Unambiguous	[R].lDPATGSLYTSEk.[L]	N-Term(TMT6plex); K13(TMT6plex)	FALSE	TRUE	1	2	ENSP00000479573.1	ENSP00000406229.2; ENSP00000479573.1	0	2	0.5312	0	1	1	920.509	1840.01	0.4	0.00037	CID (Collision Induced Dissociation)	MS2	22.2591	140.2	5.943	85.434	36822	190620_Total_Fraction_3.raw	0/0	4.01	0	2.227e-05	673926	Used	Unique	141.1	109.4	149.7	139
FALSE	High	Sequest HT (A2)	Unambiguous	[R].nVEGQDmLYQSLk.[L]	N-Term(TMT6plex); M7(Oxidation); K13(TMT6plex)	FALSE	TRUE	3	6	ENSP00000482835.1; ENSP00000387612.1; ENSP00000384194.1	ENSP00000482835.1; ENSP00000484708.1; ENSP00000319361.7; ENSP00000387612.1; ENSP00000384194.1; ENSP00000482315.1	0	2	0.373	0	1	1	1000.03	1999.05	-1.16	-0.00116	CID (Collision Induced Dissociation)	MS2	0	520	70	85.4437	36829	190620_Total_Fraction_3.raw	0/0	3.11	0	2.899e-05	673930	Used	Not Unique	509.9	508.7	517.1	462.5
FALSE	High	Sequest HT (A2)	Unambiguous	[R].aWHPEHFVcGGcSTALGGSSFFEk.[D]	N-Term(TMT6plex); C9(Carbamidomethyl); C12(Carbamidomethyl); K24(TMT6plex)	FALSE	TRUE	1	2	ENSP00000378332.3	ENSP00000457586.1; ENSP00000378332.3	0	4	0.5606	0	1	1	782.379	3126.49	-1.37	-0.00107	CID (Collision Induced Dissociation)	MS2	0	76.9	9.301	97.2253	45659	190620_Total_Fraction_11.raw	0/0	3.3	0	1.14e-05	508173	Used	Unique	89.2	76.3	80.4	49.9
FALSE	High	Sequest HT (A2)	Unambiguous	[K].qLDQcEMILQASEYEDLEHkPGR.[L]	N-Term(TMT6plex); C5(Carbamidomethyl); K20(TMT6plex)	FALSE	TRUE	1	1	ENSP00000381220.1	ENSP00000381220.1	0	4	0.6629	0	1	1	812.658	3247.61	-0.25	-0.0002	CID (Collision Induced Dissociation)	MS2	0	101.6	14.804	97.2059	45648	190620_Total_Fraction_11.raw	0/0	4.45	0	3.07e-06	508170	Used	Unique	93.3	93.1	110.2	93.2
FALSE	High	Sequest HT (A2)	Unambiguous	[K].lGEGQFGEVHLcEVEGMEk.[F]	N-Term(TMT6plex); C12(Carbamidomethyl); K19(TMT6plex)	FALSE	TRUE	1	1	ENSP00000356898.3	ENSP00000356898.3	0	3	0.7106	0	1	1	869.439	2606.3	0.75	0.00065	CID (Collision Induced Dissociation)	MS2	0	100.7	10.313	97.1974	45642	190620_Total_Fraction_11.raw	0/0	4.7	0	9.095e-06	508166	Used	Unique	104.9	101.3	96.1	85
FALSE	High	Sequest HT (A2)	Unambiguous	[R].lSQVSDSVSGQTVVDPk.[G]	N-Term(TMT6plex); K17(TMT6plex)	FALSE	TRUE	1	1	ENSP00000266079.4	ENSP00000266079.4	0	2	0.6471	0	1	1	1102.61	2204.21	-3.04	-0.00335	CID (Collision Induced Dissociation)	MS2	100	148	70	85.5113	36869	190620_Total_Fraction_3.raw	0/0	4.59	0	2.703e-05	673950	Not Used	Excluded by Method	128.7	153.4	162.6	122.8
FALSE	High	Sequest HT (A2)	Unambiguous	[K].dVAEEIANYRPTLDTLHEQASALPQEHAESPDVR.[G]	N-Term(TMT6plex)	FALSE	TRUE	2	3	ENSP00000349259.4; ENSP00000334156.5	ENSP00000349259.4; ENSP00000479037.1; ENSP00000334156.5	0	5	0.5648	0	1	1	807.004	4030.99	-0.38	-0.0003	CID (Collision Induced Dissociation)	MS2	0	213.1	4.244	97.1914	45639	190620_Total_Fraction_11.raw	0/0	3.24	0	1.603e-05	508163	Used	Not Unique	174.7	205.1	283.8	151.5
FALSE	High	Sequest HT (A2)	Unambiguous	[K].aGDIScNADINPLk.[I]	N-Term(TMT6plex); C6(Carbamidomethyl); K14(TMT6plex)	FALSE	TRUE	1	1	ENSP00000296585.5	ENSP00000296585.5	0	2	0.5732	0	1	1	973.524	1946.04	-1.03	-0.00101	CID (Collision Induced Dissociation)	MS2	0	275.4	55.059	85.8054	37049	190620_Total_Fraction_3.raw	0/0	4.85	0	1.121e-05	674035	Used	Unique	205.4	349.8	288.1	210.2
FALSE	High	Sequest HT (A2)	Unambiguous	[K].lTLQPVDNSTISLQmGTNk.[V]	N-Term(TMT6plex); M15(Oxidation); K19(TMT6plex)	FALSE	TRUE	1	3	ENSP00000359225.4	ENSP00000377752.4; ENSP00000440081.1; ENSP00000359225.4	0	3	0.5553	0	1	1	845.467	2534.39	-1.28	-0.00109	CID (Collision Induced Dissociation)	MS2	0	107.7	10.504	97.1699	45627	190620_Total_Fraction_11.raw	0/0	5.15	0	8.243e-06	508159	Used	Unique	107.3	106.1	112.5	87.9
FALSE	High	Sequest HT (A2)	Unambiguous	[K].yGIEPTMVVQGVk.[M]	N-Term(TMT6plex); K13(TMT6plex)	FALSE	TRUE	1	1	ENSP00000313454.4	ENSP00000313454.4	0	2	0.6	0	1	1	940.041	1879.08	-0.71	-0.00066	CID (Collision Induced Dissociation)	MS2	0	102.4	5.265	97.131	45606	190620_Total_Fraction_11.raw	0/0	4.05	0	2.582e-05	508149	Used	Unique	78.9	105.6	112	95.6
FALSE	High	Sequest HT (A2)	Unambiguous	[K].nNFcGVGIcYGSMNR.[Q]	N-Term(TMT6plex); C4(Carbamidomethyl); C9(Carbamidomethyl)	FALSE	TRUE	1	1	ENSP00000323889.4	ENSP00000323889.4	0	2	0.8007	0	1	1	989.451	1977.9	1	0.00099	CID (Collision Induced Dissociation)	MS2	0	69.4	70	85.5813	36913	190620_Total_Fraction_3.raw	0/0	5.47	0	1.269e-05	673970	Used	Unique	68	73.6	58.4	67
FALSE	High	Sequest HT (A2)	Unambiguous	[R].aITDGQAGFGNDTLSk.[V]	N-Term(TMT6plex); K16(TMT6plex)	FALSE	TRUE	1	4	ENSP00000478490.1	ENSP00000478490.1; ENSP00000473496.2; ENSP00000481497.1; ENSP00000483580.1	0	2	0.5245	0	1	1	1027.05	2053.1	-0.77	-0.00079	CID (Collision Induced Dissociation)	MS2	0	264.3	40.529	85.613	36933	190620_Total_Fraction_3.raw	0/0	5.91	0	3.341e-06	673979	Used	Unique	264.6	257.7	278.7	214
FALSE	High	Sequest HT (A2)	Unambiguous	[R].qAPSIATIGSTcDLNLk.[I]	N-Term(TMT6plex); C12(Carbamidomethyl); K17(TMT6plex)	FALSE	TRUE	1	2	ENSP00000327145.8	ENSP00000344002.6; ENSP00000327145.8	0	3	0.5991	0	1	1	749.751	2247.24	-1.07	-0.0008	CID (Collision Induced Dissociation)	MS2	2.96115	125.2	0.651	97.0836	45575	190620_Total_Fraction_11.raw	0/0	4.34	0	1.237e-05	508134	Used	Unique	110	125.2	144.6	100.1
FALSE	High	Sequest HT (A2)	Unambiguous	[K].dGScGVAYVVQEPGDYEVSVk.[F]	N-Term(TMT6plex); C4(Carbamidomethyl); K21(TMT6plex)	FALSE	TRUE	2	5	ENSP00000397824.1; ENSP00000358866.3	ENSP00000397824.1; ENSP00000358866.3; ENSP00000353467.4; ENSP00000480593.1; ENSP00000358872.4	0	3	0.735	0	1	1	906.122	2716.35	-0.94	-0.00085	CID (Collision Induced Dissociation)	MS2	0	163.3	1.116	97.0822	45574	190620_Total_Fraction_11.raw	0/0	6.15	0	2.659e-06	508133	Used	Not Unique	127.6	170.9	188.8	137.8
FALSE	High	Sequest HT (A2)	Unambiguous	[K].gAGTGGLGLTVEGPcEAk.[I]	N-Term(TMT6plex); C15(Carbamidomethyl); K18(TMT6plex)	FALSE	TRUE	2	7	ENSP00000295956.4; ENSP00000327145.8	ENSP00000415599.2; ENSP00000418510.1; ENSP00000351339.3; ENSP00000420213.1; ENSP00000344002.6; ENSP00000295956.4; ENSP00000327145.8	0	2	0.6975	0	1	1	1066.57	2132.14	-0.48	-0.00051	CID (Collision Induced Dissociation)	MS2	0	651.5	50.063	85.6523	36956	190620_Total_Fraction_3.raw	0/0	5.95	0	1.285e-06	673990	Used	Not Unique	596.6	678.5	691.8	532.5
FALSE	High	Sequest HT (A2)	Unambiguous	[K].gDQENVHPDVmLVQPR.[V]	N-Term(TMT6plex); M11(Oxidation)	FALSE	TRUE	1	3	ENSP00000290158.3	ENSP00000290158.3; ENSP00000438253.2; ENSP00000463066.1	0	3	0.65	0	1	1	693.688	2079.05	0.26	0.00018	CID (Collision Induced Dissociation)	MS2	0	373.8	70	61.4679	24508	190620_Total_Fraction_9.raw	0/0	3.4	0	1.11e-05	841678	Used	Unique	333	353.9	404.3	343.1
FALSE	High	Sequest HT (A2)	Unambiguous	[R].fPHHDNELAQSEAYFENDcWVR.[Y]	N-Term(TMT6plex); C19(Carbamidomethyl)	FALSE	TRUE	1	4	ENSP00000369897.4	ENSP00000432619.2; ENSP00000369897.4; ENSP00000488657.1; ENSP00000487923.1	0	4	0.3704	0	1	1	749.092	2993.35	-0.69	-0.00052	CID (Collision Induced Dissociation)	MS2	0	62.5	8.793	96.9617	45498	190620_Total_Fraction_11.raw	0/0	4.05	0	2.937e-05	508097	Used	Unique	60.4	54.3	71.1	54.3
FALSE	High	Sequest HT (A2)	Unambiguous	[K].qQPLFVSGGDDYk.[I]	N-Term(TMT6plex); K13(TMT6plex)	FALSE	TRUE	1	8	ENSP00000241704.7	ENSP00000497970.1; ENSP00000497094.1; ENSP00000497433.1; ENSP00000357048.3; ENSP00000498061.1; ENSP00000241704.7; ENSP00000497495.1; ENSP00000497231.1	0	2	0.6712	0	1	1	956.515	1912.02	0.07	6e-05	CID (Collision Induced Dissociation)	MS2	0	118.5	54.556	85.7696	37026	190620_Total_Fraction_3.raw	0/0	4.38	0	2.212e-05	674024	Used	Unique	104	119.5	123.2	108.1
FALSE	High	Sequest HT (A2)	Unambiguous	[R].qIFDEYENETFLcHR.[F]	N-Term(TMT6plex); C13(Carbamidomethyl)	FALSE	TRUE	1	5	ENSP00000474534.1	ENSP00000315702.4; ENSP00000474534.1; ENSP00000387289.1; ENSP00000405354.2; ENSP00000387240.1	0	3	0.5346	0	1	1	744.018	2230.04	-1.62	-0.00121	CID (Collision Induced Dissociation)	MS2	0	70	9.589	96.9253	45475	190620_Total_Fraction_11.raw	0/0	5.78	0	4.073e-06	508087	Used	Unique	74.3	57.8	84.4	52.5
FALSE	High	Sequest HT (A2)	Unambiguous	[K].kYPSSEDGIQVVVIDGNQGR.[V]	N-Term(TMT6plex); K1(TMT6plex)	FALSE	TRUE	1	1	ENSP00000220244.3	ENSP00000220244.3	1	3	0.6714	0	1	1	873.809	2619.41	-0.66	-0.00058	CID (Collision Induced Dissociation)	MS2	19.4293	345.6	23.543	85.5763	36910	190620_Total_Fraction_3.raw	0/0	6.39	0	2.41e-06	673968	Used	Unique	376.3	134.2	377.7	444.4
FALSE	High	Sequest HT (A2)	Unambiguous	[R].kVEQLQQEYTEMk.[A]	N-Term(TMT6plex); K1(TMT6plex); K13(TMT6plex)	FALSE	TRUE	1	2	ENSP00000323889.4	ENSP00000498158.1; ENSP00000323889.4	1	3	0.4907	0	1	1	781.106	2341.3	-0.15	-0.00012	CID (Collision Induced Dissociation)	MS2	0	283.2	7.539	86.2248	37311	190620_Total_Fraction_3.raw	0/0	5.89	0	4.852e-06	674160	Used	Unique	263.6	249.8	321.9	251.5
FALSE	High	Sequest HT (A2)	Unambiguous	[R].vIISAPSADAPMFVmGVNHEk.[Y]	N-Term(TMT6plex); M15(Oxidation); K21(TMT6plex)	FALSE	TRUE	2	3	ENSP00000380067.1; ENSP00000229239.5	ENSP00000380065.1; ENSP00000380067.1; ENSP00000229239.5	0	3	0.2249	0	1	1	896.481	2687.43	-0.32	-0.00029	CID (Collision Induced Dissociation)	MS2	0	193.4	2.899	98.6567	46505	190620_Total_Fraction_11.raw	0/0	6.27	0	5.616e-06	508575	Used	Not Unique	194.2	171.6	208.8	168.5
FALSE	High	Sequest HT (A2)	Unambiguous	[R].sPLLAGGSPPQPVVPAHk.[D]	N-Term(TMT6plex); K18(TMT6plex)	FALSE	TRUE	1	6	ENSP00000295119.4	ENSP00000403819.2; ENSP00000412554.1; ENSP00000364066.3; ENSP00000295119.4; ENSP00000387305.1; ENSP00000412311.1	0	3	0.5575	0	1	1	737.44	2210.31	-0.23	-0.00017	CID (Collision Induced Dissociation)	MS2	0	212.1	5.268	82.8748	35282	190620_Total_Fraction_3.raw	0/0	4.61	0	1.664e-05	673243	Used	Unique	193.7	243	218.6	157.9
FALSE	High	Sequest HT (A2)	Unambiguous	[R].eLEQTLQASEEQLQQSk.[G]	N-Term(TMT6plex); K17(TMT6plex)	FALSE	TRUE	1	1	ENSP00000362656.4	ENSP00000362656.4	0	3	0.5162	0	1	1	816.438	2447.3	-0.85	-0.0007	CID (Collision Induced Dissociation)	MS2	58.4872	70.3	9.431	100.674	47682	190620_Total_Fraction_11.raw	0/0	4.32	0	5.938e-06	509111	Not Used	Excluded by Method	64.3	64.9	76.8	63.9
FALSE	High	Sequest HT (A2)	Unambiguous	[K].dcYQIISGFTDSEEk.[K]	N-Term(TMT6plex); C2(Carbamidomethyl); K15(TMT6plex)	FALSE	TRUE	1	5	ENSP00000449273.1	ENSP00000433666.1; ENSP00000394487.2; ENSP00000446695.1; ENSP00000431323.1; ENSP00000449273.1	0	3	0.5943	0	1	1	750.705	2250.1	-0.12	-9e-05	CID (Collision Induced Dissociation)	MS2	21.5466	64.4	10.923	100.665	47676	190620_Total_Fraction_11.raw	0/0	5.25	0	2.546e-05	509107	Used	Unique	68.7	74.2	53.5	51.4
FALSE	High	Sequest HT (A2)	Unambiguous	[R].qQVAFYGQTLGQAQAHSQEQ.[-]	N-Term(TMT6plex)	FALSE	TRUE	1	1	ENSP00000318177.9	ENSP00000318177.9	0	3	0.6629	0	1	1	816.741	2448.21	-0.51	-0.00042	CID (Collision Induced Dissociation)	MS2	0	84.1	66.897	81.4441	34423	190620_Total_Fraction_3.raw	0/0	5.37	0	1.045e-06	672838	Used	Unique	82.5	80.9	88.6	70.9
FALSE	High	Sequest HT (A2)	Unambiguous	[R].sPTAQSPTPSVEADSPDQk.[K]	N-Term(TMT6plex); K19(TMT6plex)	FALSE	TRUE	1	7	ENSP00000426120.1	ENSP00000423236.1; ENSP00000426120.1; ENSP00000421494.1; ENSP00000426143.1; ENSP00000426088.1; ENSP00000285689.3; ENSP00000424985.1	0	3	0.6453	0	1	1	800.747	2400.23	-1.71	-0.00136	CID (Collision Induced Dissociation)	MS2	20.3916	183.4	33.104	61.8423	24710	190620_Total_Fraction_9.raw	0/0	5.78	0	9.131e-06	841774	Used	Unique	150.6	206.7	194.4	150.9
FALSE	High	Sequest HT (A2)	Unambiguous	[K].kDDDEEAPkPSSDLEAGk.[Q]	N-Term(TMT6plex); K1(TMT6plex); K9(TMT6plex); K18(TMT6plex)	FALSE	TRUE	1	8	ENSP00000386330.2	ENSP00000495601.1; ENSP00000413212.2; ENSP00000499663.1; ENSP00000493939.1; ENSP00000386330.2; ENSP00000393141.2; ENSP00000386306.1; ENSP00000495983.1	1	4	0.621	0	1	1	712.64	2847.54	-0.39	-0.00028	CID (Collision Induced Dissociation)	MS2	0	94.7	50.134	61.8003	24687	190620_Total_Fraction_9.raw	0/0	4.38	0	1.595e-05	841763	Used	Unique	72.3	91.5	124.4	73.7
FALSE	High	Sequest HT (A2)	Unambiguous	[K].cLSYYQLDGSNTIQcIk.[S]	N-Term(TMT6plex); C1(Carbamidomethyl); C15(Carbamidomethyl); K17(TMT6plex)	TRUE	FALSE	1	1	Q28085	Q28085	0	3	0.6299	0	1	1	841.099	2521.28	0.17	0.00015	CID (Collision Induced Dissociation)	MS2	0	136.1	70	100.613	47646	190620_Total_Fraction_11.raw	0/0	4.62	0	1.814e-06	509093	Used	Unique	122.4	181.5	101.4	117.3
FALSE	High	Sequest HT (A2)	Unambiguous	[R].yLAEVAAGDDkk.[GV]	N-Term(TMT6plex); K11(TMT6plex); K12(TMT6plex)	FALSE	TRUE	1	6	ENSP00000379281.3	ENSP00000379281.3; ENSP00000430072.1; ENSP00000428860.1; ENSP00000379278.2; ENSP00000429623.1; ENSP00000430058.1	1	3	0.4938	0	1	1	656.385	1967.14	-0.97	-0.00064	CID (Collision Induced Dissociation)	MS2	53.2112	454.5	11.914	81.4919	34452	190620_Total_Fraction_3.raw	0/0	3.24	0	2.866e-05	672851	Not Used	Excluded by Method	408.1	412.4	502.1	421.6
FALSE	High	Sequest HT (A2)	Unambiguous	[R].tEATQGLDYVPSAGTISPTSSLEEDk.[G]	N-Term(TMT6plex); K26(TMT6plex)	FALSE	TRUE	1	2	ENSP00000371462.1	ENSP00000371462.1; ENSP00000300231.5	0	3	0.6243	0	1	1	1052.21	3154.6	-0.7	-0.00074	CID (Collision Induced Dissociation)	MS2	0	81.8	10.73	100.602	47639	190620_Total_Fraction_11.raw	0/0	6.92	0	7.245e-07	509088	Used	Unique	78.4	85.9	91.2	58.2
FALSE	High	Sequest HT (A2)	Unambiguous	[K].aLGEDQVAETSAMSDVLk.[D]	N-Term(TMT6plex); K18(TMT6plex)	FALSE	TRUE	1	2	ENSP00000369853.3	ENSP00000369853.3; ENSP00000329302.7	0	3	0.5645	0	1	1	774.747	2322.23	0.23	0.00018	CID (Collision Induced Dissociation)	MS2	67.2204	100.1	9.867	100.579	47626	190620_Total_Fraction_11.raw	0/0	3.1	0	1.683e-05	509083	Not Used	Excluded by Method	97.3	109.5	94.4	83.4
FALSE	High	Sequest HT (A2)	Unambiguous	[K].tDFFIGGEEGMAEk.[L]	N-Term(TMT6plex); K14(TMT6plex)	FALSE	TRUE	1	2	ENSP00000319664.5	ENSP00000404020.2; ENSP00000319664.5	0	2	0.5339	0	1	1	995.003	1989	-2.15	-0.00213	CID (Collision Induced Dissociation)	MS2	0	149.7	45.826	100.564	47617	190620_Total_Fraction_11.raw	0/0	5.02	0	1.72e-05	509078	Used	Unique	132	143.9	164.9	133.2
FALSE	High	Sequest HT (A2)	Unambiguous	[R].vIISAPSADAPMFVmGVNHEk.[Y]	N-Term(TMT6plex); M15(Oxidation); K21(TMT6plex)	FALSE	TRUE	2	3	ENSP00000380067.1; ENSP00000229239.5	ENSP00000380065.1; ENSP00000380067.1; ENSP00000229239.5	0	3	0.0356	0	1	1	896.48	2687.43	-1.34	-0.0012	CID (Collision Induced Dissociation)	MS2	14.0392	124.7	2.659	100.692	47693	190620_Total_Fraction_11.raw	0/0	5.62	0	1.069e-05	509114	Used	Not Unique	108.1	114.9	144.9	110.1
FALSE	High	Sequest HT (A2)	Unambiguous	[R].yLcEGTESPYQTGQLHPAIR.[V]	N-Term(TMT6plex); C3(Carbamidomethyl)	FALSE	TRUE	1	9	ENSP00000484742.2	ENSP00000357198.3; ENSP00000406825.2; ENSP00000408180.2; ENSP00000485812.1; ENSP00000477791.2; ENSP00000357209.4; ENSP00000357190.3; ENSP00000357193.3; ENSP00000484742.2	0	3	0.645	0	1	1	850.426	2549.26	-0.81	-0.00069	CID (Collision Induced Dissociation)	MS2	0	0.6	24.106	81.5301	34471	190620_Total_Fraction_3.raw	0/0	6.76	0	5.273e-07	672858	Not Used	Excluded by Method				2.2
FALSE	High	Sequest HT (A2)	Unambiguous	[K].vPEVPTAPATDAAPk.[R]	N-Term(TMT6plex); K15(TMT6plex)	FALSE	TRUE	1	7	ENSP00000391249.1	ENSP00000468406.1; ENSP00000465464.1; ENSP00000400181.2; ENSP00000405877.1; ENSP00000468244.1; ENSP00000465026.1; ENSP00000391249.1	0	3	0.5167	0	1	1	641.372	1922.1	0.06	4e-05	CID (Collision Induced Dissociation)	MS2	19.896	218.3	3.122	81.5916	34507	190620_Total_Fraction_3.raw	0/0	2.09	0	2.688e-05	672875	Used	Unique	212.7	190.8	247.3	187.6
FALSE	High	Sequest HT (A2)	Unambiguous	[K].gLVEPVDVVDNADGTQTVNYVPSR.[E]	N-Term(TMT6plex)	FALSE	TRUE	1	4	ENSP00000358866.3	ENSP00000358866.3; ENSP00000353467.4; ENSP00000480593.1; ENSP00000358872.4	0	2	0.6916	0	1	1	1387.21	2773.42	0.75	0.00104	CID (Collision Induced Dissociation)	MS2	0	213.9	70	100.425	47534	190620_Total_Fraction_11.raw	0/0	5.61	0	1.287e-05	509040	Used	Unique	186.8	206.2	240.3	187
FALSE	High	Sequest HT (A2)	Unambiguous	[K].eLTGYNADVIcLQEVDR.[A]	N-Term(TMT6plex); C11(Carbamidomethyl)	FALSE	TRUE	1	2	ENSP00000309142.7	ENSP00000420626.1; ENSP00000309142.7	0	2	0.7068	0	1	1	1112.56	2224.12	2.37	0.00264	CID (Collision Induced Dissociation)	MS2	0	133.1	19.152	100.403	47522	190620_Total_Fraction_11.raw	0/0	6.65	0	9.159e-06	509033	Used	Unique	122.6	125.6	147.9	114.5
FALSE	High	Sequest HT (A2)	Unambiguous	[R].tTGIVmDSGDGVTHTVPIYEGYALPHAILR.[L]	N-Term(TMT6plex); M6(Oxidation)	TRUE	TRUE	3	6	ENSP00000496101.1; ENSP00000494185.1; ENSP00000461407.1	ENSP00000496101.1; ENSP00000494185.1; ENSP00000494750.1; ENSP00000460464.1; ENSP00000461407.1; ENSP00000458162.1	0	4	0.7312	0	1	1	857.948	3428.77	-1.15	-0.00099	CID (Collision Induced Dissociation)	MS2	0	49.4	6.648	100.362	47500	190620_Total_Fraction_11.raw	0/0	5.58	0	2.35e-06	509023	Used	Not Unique	45.6	51.3	53.3	39.5
FALSE	High	Sequest HT (A2)	Unambiguous	[K].vGINYQPPTVVPGGDLAk.[V]	N-Term(TMT6plex); K18(TMT6plex)	FALSE	TRUE	4	15	ENSP00000443475.1; ENSP00000477306.1; ENSP00000439020.2; ENSP00000248437.4	ENSP00000382982.3; ENSP00000443475.1; ENSP00000412646.1; ENSP00000318197.7; ENSP00000492176.1; ENSP00000482878.1; ENSP00000477306.1; ENSP00000439020.2; ENSP00000333326.3; ENSP00000375938.2; ENSP00000336799.5; ENSP00000446637.1; ENSP00000301072.6; ENSP00000318575.6; ENSP00000248437.4	0	3	0.5385	0	1	1	761.775	2283.31	-0.02	-1e-05	CID (Collision Induced Dissociation)	MS2	0	332.6	0.089	100.356	47496	190620_Total_Fraction_11.raw	0/0	2.99	0	4.646e-06	509020	Used	Not Unique	238.4	356.4	363.8	314.5
FALSE	High	Sequest HT (A2)	Unambiguous	[R].mALIGLGVSHPVLk.[Q]	N-Term(TMT6plex); K14(TMT6plex)	FALSE	TRUE	1	3	ENSP00000268379.4	ENSP00000456232.1; ENSP00000268379.4; ENSP00000456738.1	0	3	0.6256	0	1	1	631.729	1893.17	-1.18	-0.00075	CID (Collision Induced Dissociation)	MS2	0	237.9	6.414	100.301	47461	190620_Total_Fraction_11.raw	0/0	4.22	0	9.801e-07	509006	Used	Unique	215	228.6	265.9	203
FALSE	High	Sequest HT (A2)	Unambiguous	[K].kQQDVLGFLEANk.[I]	N-Term(TMT6plex); K1(TMT6plex); K13(TMT6plex)	FALSE	TRUE	1	1	ENSP00000362308.5	ENSP00000362308.5	1	3	0.242	0	1	1	726.433	2177.29	-1.94	-0.00141	CID (Collision Induced Dissociation)	MS2	8.29396	240.2	2.474	100.289	47453	190620_Total_Fraction_11.raw	0/0	5.66	0	1.481e-05	509000	Used	Unique	232.9	207.6	267.8	214.1
FALSE	High	Sequest HT (A2)	Unambiguous	[K].mTDSFTEQADQVTAEVGk.[L]	N-Term(TMT6plex); K18(TMT6plex)	FALSE	TRUE	1	4	ENSP00000281243.5	ENSP00000281243.5; ENSP00000422759.1; ENSP00000420873.1; ENSP00000426377.1	0	3	0.679	0	1	1	805.742	2415.21	-0.19	-0.00016	CID (Collision Induced Dissociation)	MS2	0	99.2	7.557	100.27	47441	190620_Total_Fraction_11.raw	0/0	4.58	0	9.577e-06	508995	Used	Unique	88	90.7	112.1	89.9
FALSE	High	Sequest HT (A2)	Unambiguous	[R].eHQPFSLQcEAVYk.[A]	N-Term(TMT6plex); C9(Carbamidomethyl); K14(TMT6plex)	FALSE	TRUE	1	2	ENSP00000293379.4	ENSP00000450267.1; ENSP00000293379.4	0	3	0.6113	0	1	1	732.049	2194.13	-1.5	-0.0011	CID (Collision Induced Dissociation)	MS2	0	174.8	8.527	81.6696	34557	190620_Total_Fraction_3.raw	0/0	3.91	0	1.694e-05	672900	Used	Unique	160.5	163.4	195.4	151.4
FALSE	High	Sequest HT (A2)	Unambiguous	[K].vLAVNQENEQLMEDYEk.[L-]	N-Term(TMT6plex); K17(TMT6plex)	FALSE	TRUE	2	7	ENSP00000366035.3; ENSP00000193403.6	ENSP00000414272.2; ENSP00000450903.1; ENSP00000366035.3; ENSP00000193403.6; ENSP00000377941.4; ENSP00000439828.2; ENSP00000450764.1	0	3	0.5378	0	1	1	837.433	2510.28	-0.77	-0.00065	CID (Collision Induced Dissociation)	MS2	37.1511	137.1	8.361	100.249	47428	190620_Total_Fraction_11.raw	0/0	4.76	0	9.922e-06	508990	Used	Not Unique	132.2	129.6	142	122.9
FALSE	High	Sequest HT (A2)	Unambiguous	[R].dMASPNWSILPEEER.[N]	N-Term(TMT6plex)	FALSE	TRUE	1	1	ENSP00000361967.1	ENSP00000361967.1	0	2	0.6425	0	1	1	1001.99	2002.97	-0.79	-0.00079	CID (Collision Induced Dissociation)	MS2	40.5658	88.4	43.32	100.53	47598	190620_Total_Fraction_11.raw	0/0	5.51	0	8.703e-06	509069	Used	Unique	85.2	77	98.9	78.2
FALSE	High	Sequest HT (A2)	Unambiguous	[K].lHGGTPANFLDVGGGATVHQVTEAFk.[L]	N-Term(TMT6plex); K26(TMT6plex)	FALSE	TRUE	1	4	ENSP00000495664.1	ENSP00000495664.1; ENSP00000495674.1; ENSP00000494360.1; ENSP00000392771.1	0	4	0.6493	0	1	1	771.166	3081.64	-2.91	-0.00224	CID (Collision Induced Dissociation)	MS2	21.3847	128.7	5.322	100.245	47426	190620_Total_Fraction_11.raw	0/0	4.42	0	7.13e-07	508988	Used	Unique	119.6	123.9	139.3	111.2
FALSE	High	Sequest HT (A2)	Unambiguous	[R].vIISAPSADAPmFVMGVNHEk.[Y]	N-Term(TMT6plex); M12(Oxidation); K21(TMT6plex)	FALSE	TRUE	2	3	ENSP00000380067.1; ENSP00000229239.5	ENSP00000380065.1; ENSP00000380067.1; ENSP00000229239.5	0	3		0.0356	2	2	896.48	2687.43	-1.34	-0.0012	CID (Collision Induced Dissociation)	MS2	14.0392	124.7	2.659	100.692	47693	190620_Total_Fraction_11.raw	0/0	5.42	0	2.262e-05	509114	Not Used	Redundant	108.1	114.9	144.9	110.1
FALSE	High	Sequest HT (A2)	Unambiguous	[R].eELAAASSAAFSTR.[L]	N-Term(TMT6plex)	FALSE	TRUE	1	2	ENSP00000343325.4	ENSP00000343325.4; ENSP00000242783.6	0	2	0.6556	0	1	1	820.427	1639.85	-1.46	-0.0012	CID (Collision Induced Dissociation)	MS2	0	121.5	13.364	81.3902	34390	190620_Total_Fraction_3.raw	0/0	3.92	0	1.842e-05	672822	Used	Unique	118.4	127.2	130.7	89.9
FALSE	High	Sequest HT (A2)	Unambiguous	[K].yFVQGMGYMPSASMTR.[L]	N-Term(TMT6plex)	FALSE	TRUE	1	5	ENSP00000404854.2	ENSP00000427894.1; ENSP00000431057.1; ENSP00000429007.1; ENSP00000404854.2; ENSP00000437443.1	0	3	0.7237	0	1	1	685.661	2054.97	-1.07	-0.00073	CID (Collision Induced Dissociation)	MS2	7.35099	70.6	9.213	101.411	48100	190620_Total_Fraction_11.raw	0/0	4.27	0	2.438e-05	509307	Used	Unique	65	61.1	80.5	64.3
FALSE	High	Sequest HT (A2)	Unambiguous	[K].vGINYQPPTVVPGGDLAk.[V]	N-Term(TMT6plex); K18(TMT6plex)	FALSE	TRUE	4	15	ENSP00000443475.1; ENSP00000477306.1; ENSP00000439020.2; ENSP00000248437.4	ENSP00000382982.3; ENSP00000443475.1; ENSP00000412646.1; ENSP00000318197.7; ENSP00000492176.1; ENSP00000482878.1; ENSP00000477306.1; ENSP00000439020.2; ENSP00000333326.3; ENSP00000375938.2; ENSP00000336799.5; ENSP00000446637.1; ENSP00000301072.6; ENSP00000318575.6; ENSP00000248437.4	0	3	0.5472	0	1	1	761.774	2283.31	-1.3	-0.00099	CID (Collision Induced Dissociation)	MS2	3.38659	248.8	5.1	101.406	48097	190620_Total_Fraction_11.raw	0/0	3.6	0	1.779e-05	509305	Used	Not Unique	193.3	261.8	254.1	244.4
FALSE	High	Sequest HT (A2)	Unambiguous	[R].eMEENFAVEAANYQDTIGR.[L]	N-Term(TMT6plex)	FALSE	TRUE	1	3	ENSP00000224237.5	ENSP00000224237.5; ENSP00000431702.1; ENSP00000435613.1	0	3	0.8379	0	1	1	806.047	2416.13	-0.38	-0.00031	CID (Collision Induced Dissociation)	MS2	24.5413	107.9	1.642	101.36	48072	190620_Total_Fraction_11.raw	0/0	5.8	0	4.093e-06	509293	Used	Unique	86.2	110.5	134.3	82
FALSE	High	Sequest HT (A2)	Unambiguous	[R].gcAYPAPYLDEYGETDPGLk.[R]	N-Term(TMT6plex); C2(Carbamidomethyl); K20(TMT6plex)	FALSE	TRUE	1	1	ENSP00000290650.4	ENSP00000290650.4	0	3	0.6543	0	1	1	892.108	2674.31	-0.24	-0.00021	CID (Collision Induced Dissociation)	MS2	0	232.6	12.127	101.319	48050	190620_Total_Fraction_11.raw	0/0	5.12	0	1.404e-05	509283	Used	Unique	228.7	213.1	260.3	191
FALSE	High	Sequest HT (A2)	Unambiguous	[K].vDVEVPDVSLEGPEGk.[L]	N-Term(TMT6plex); K16(TMT6plex)	FALSE	TRUE	1	1	ENSP00000367263.4	ENSP00000367263.4	0	2	0.6698	0	1	1	1064.08	2127.16	-0.59	-0.00063	CID (Collision Induced Dissociation)	MS2	0	648.9	70	101.3	48039	190620_Total_Fraction_11.raw	0/0	4.27	0	1.069e-05	509280	Used	Unique	637.8	658.6	718.2	475.7
FALSE	High	Sequest HT (A2)	Unambiguous	[K].cDNSSMSLQMGYTQGANQSGQVFGLGR.[Q]	N-Term(TMT6plex); C1(Carbamidomethyl)	FALSE	TRUE	1	4	ENSP00000456436.1	ENSP00000340129.2; ENSP00000457968.1; ENSP00000456436.1; ENSP00000263097.2	0	3	0.693	0	1	1	1041.48	3122.43	-0.14	-0.00014	CID (Collision Induced Dissociation)	MS2	17.7452	7.8	14.096	101.295	48036	190620_Total_Fraction_11.raw	0/0	5.57	0	1.198e-05	509278	Not Used	Excluded by Method	7.2	9.5	4.8	8.5
FALSE	High	Sequest HT (A2)	Unambiguous	[R].iDWPVGSPATIHYPALDGHLSR.[Y]	N-Term(TMT6plex)	FALSE	TRUE	1	2	ENSP00000223369.2	ENSP00000223369.2; ENSP00000420805.1	0	4	0.5149	0	1	1	658.602	2631.39	-0.65	-0.00043	CID (Collision Induced Dissociation)	MS2	0	11.5	15.378	101.278	48026	190620_Total_Fraction_11.raw	0/0	3.03	0	8.706e-06	509272	Used	Unique	9.8	13.7	14.1	6.3
FALSE	High	Sequest HT (A2)	Unambiguous	[K].wkPPMIDNPSYQGIWkPR.[K]	N-Term(TMT6plex); K2(TMT6plex); K16(TMT6plex)	FALSE	TRUE	1	1	ENSP00000424063.1	ENSP00000424063.1	0	4	0.5858	0	1	1	725.91	2900.62	-1.09	-0.00079	CID (Collision Induced Dissociation)	MS2	4.64454	60.1	3.107	101.186	47975	190620_Total_Fraction_11.raw	0/0	4.08	0	2.348e-05	509247	Used	Unique	52.1	54.3	70.6	53.5
FALSE	High	Sequest HT (A2)	Unambiguous	[K].gQETADFAPGDGGDLQETAk.[V]	N-Term(TMT6plex); K20(TMT6plex)	TRUE	FALSE	1	1	ENSEMBL:ENSBTAP00000016046	ENSEMBL:ENSBTAP00000016046	0	3	0.7484	0	1	1	822.411	2465.22	-0.99	-0.00081	CID (Collision Induced Dissociation)	MS2	61.5684	153.9	20.652	81.023	34178	190620_Total_Fraction_3.raw	0/0	4.57	0	8.939e-06	672724	Not Used	Excluded by Method	140.3	150.6	174.5	124.8
FALSE	High	Sequest HT (A2)	Unambiguous	[R].vNNFGSGLTALGLkPk.[N]	N-Term(TMT6plex); K14(TMT6plex); K16(TMT6plex)	FALSE	TRUE	1	3	ENSP00000419171.2	ENSP00000500273.1; ENSP00000419171.2; ENSP00000424808.1	0	3	0.6732	0	1	1	768.473	2303.4	-0.95	-0.00073	CID (Collision Induced Dissociation)	MS2	0	158.3	33.092	101.05	47896	190620_Total_Fraction_11.raw	0/0	4.59	0	7.344e-07	509210	Used	Unique	157.7	110.1	146.5	195.7
FALSE	High	Sequest HT (A2)	Unambiguous	[R].iSGETIFVTAPHEATAGIIGVNR.[K]	N-Term(TMT6plex)	FALSE	TRUE	1	3	ENSP00000479606.1	ENSP00000479606.1; ENSP00000269122.3; ENSP00000376763.1	0	3	0.521	0	1	1	861.474	2582.41	-2.03	-0.00175	CID (Collision Induced Dissociation)	MS2	0	130.2	12.035	100.699	47698	190620_Total_Fraction_11.raw	0/0	5.72	0	5.009e-07	509117	Used	Unique	129.6	125.2	134.6	110.6
FALSE	High	Sequest HT (A2)	Unambiguous	[K].qFYDQALQQAVVDDDANNAk.[A]	N-Term(TMT6plex); K20(TMT6plex)	FALSE	TRUE	1	9	ENSP00000263645.4	ENSP00000432249.1; ENSP00000263645.4; ENSP00000433904.1; ENSP00000437242.1; ENSP00000370424.3; ENSP00000433178.1; ENSP00000432033.1; ENSP00000433767.1; ENSP00000435633.1	0	3	0.6419	0	1	1	904.461	2711.37	-0.2	-0.00018	CID (Collision Induced Dissociation)	MS2	0	89	24.199	101.009	47874	190620_Total_Fraction_11.raw	0/0	5.25	0	5.206e-06	509200	Used	Unique	85.1	83.5	93.9	79.6
FALSE	High	Sequest HT (A2)	Unambiguous	[R].vTLLDASEYEcEVEk.[H]	N-Term(TMT6plex); C11(Carbamidomethyl); K15(TMT6plex)	FALSE	TRUE	1	9	ENSP00000489867.2	ENSP00000487049.2; ENSP00000385244.2; ENSP00000413262.1; ENSP00000363056.1; ENSP00000363052.1; ENSP00000489867.2; ENSP00000202028.5; ENSP00000404341.1; ENSP00000337168.2	0	2	0.5887	0	1	1	1122.08	2243.15	-0.47	-0.00053	CID (Collision Induced Dissociation)	MS2	100	53.9	46.373	104.303	48424	190620_Total_Fraction_9.raw	0/0	4.79	0	1.882e-05	852637	Not Used	Excluded by Method	51.5	49	56.1	50.5
FALSE	High	Sequest HT (A2)	Unambiguous	[K].aYHEQLSVAEITNAcFEPANQMVk.[C]	N-Term(TMT6plex); C15(Carbamidomethyl); K24(TMT6plex)	FALSE	TRUE	2	9	ENSP00000439020.2; ENSP00000248437.4	ENSP00000382982.3; ENSP00000318197.7; ENSP00000482878.1; ENSP00000439020.2; ENSP00000396212.1; ENSP00000375938.2; ENSP00000336799.5; ENSP00000446637.1; ENSP00000248437.4	0	3	0.7132	0	1	1	1070.21	3208.61	-0.9	-0.00096	CID (Collision Induced Dissociation)	MS2	0	93.1	48.732	100.926	47827	190620_Total_Fraction_11.raw	0/0	6.66	0	1.671e-07	509177	Used	Not Unique	76.4	101.1	101.9	77.3
FALSE	High	Sequest HT (A2)	Unambiguous	[R].eADIDGDGQVNYEEFVQmmTAk.[-]	N-Term(TMT6plex); M18(Oxidation); M19(Oxidation); K22(TMT6plex)	FALSE	TRUE	1	5	ENSP00000387065.1	ENSP00000499357.1; ENSP00000486952.1; ENSP00000272298.7; ENSP00000499717.1; ENSP00000387065.1	0	3	0.7621	0	1	1	994.136	2980.39	-0.31	-0.00031	CID (Collision Induced Dissociation)	MS2	0	63.7	18.05	100.919	47823	190620_Total_Fraction_11.raw	0/0	7.02	0	5.703e-07	509174	Used	Unique	67.4	53.6	63.2	61
FALSE	High	Sequest HT (A2)	Unambiguous	[K].aGTEEAIVYSDIDLk.[K]	N-Term(TMT6plex); K15(TMT6plex)	FALSE	TRUE	1	1	ENSP00000377696.3	ENSP00000377696.3	0	2	0.4968	0	1	1	1041.57	2082.14	0.09	9e-05	CID (Collision Induced Dissociation)	MS2	0	118.9	70	100.892	47807	190620_Total_Fraction_11.raw	0/0	4.71	0	3.88e-06	509169	Used	Unique	81.8	116.1	134.1	123
FALSE	High	Sequest HT (A2)	Unambiguous	[R].tLQEQLENGPNTQLAR.[L]	N-Term(TMT6plex)	FALSE	TRUE	3	4	ENSP00000354045.4; ENSP00000401206.2; ENSP00000367044.1	ENSP00000354045.4; ENSP00000401206.2; ENSP00000479709.1; ENSP00000367044.1	0	2	0.6528	0	1	1	1021.05	2041.09	0.49	0.0005	CID (Collision Induced Dissociation)	MS2	0	14	54.111	81.176	34264	190620_Total_Fraction_3.raw	0/0	5.3	0	1.006e-05	672764	Used	Not Unique	12.4	14.9	14.8	11.6
FALSE	High	Sequest HT (A2)	Unambiguous	[K].vcELDENNTPmcVcQDPTScPAPIGEFEk.[V]	N-Term(TMT6plex); C2(Carbamidomethyl); M11(Oxidation); C12(Carbamidomethyl); C14(Carbamidomethyl); C20(Carbamidomethyl); K29(TMT6plex)	FALSE	TRUE	1	2	ENSP00000231061.4	ENSP00000231061.4; ENSP00000444998.1	0	4	0.8414	0	1	1	968.69	3871.74	0.76	0.00073	CID (Collision Induced Dissociation)	MS2	0	102.2	37.602	100.884	47803	190620_Total_Fraction_11.raw	0/0	4.73	0	1.517e-05	509166	Used	Unique	91.4	101.6	93	106.6
FALSE	High	Sequest HT (A2)	Unambiguous	[K].lGHGLLSGEYSkPVPESGDGER.[V]	N-Term(TMT6plex); K12(TMT6plex)	FALSE	TRUE	1	2	ENSP00000229268.8	ENSP00000229268.8; ENSP00000373883.5	0	4	0.6629	0	1	1	686.365	2742.44	-2.53	-0.00173	CID (Collision Induced Dissociation)	MS2	14.0133	247.1	20.615	81.1905	34272	190620_Total_Fraction_3.raw	0/0	3.53	0	1.232e-05	672767	Used	Unique	167.4	234.4	354.9	186.3
FALSE	High	Sequest HT (A2)	Unambiguous	[K].qSGEYWIDPNQGSVEDAIk.[V]	N-Term(TMT6plex); K19(TMT6plex)	FALSE	TRUE	1	2	ENSP00000364000.3	ENSP00000482184.1; ENSP00000364000.3	0	3	0.4577	0	1	1	865.441	2594.31	-1.97	-0.00171	CID (Collision Induced Dissociation)	MS2	8.22362	81.9	8.136	100.876	47798	190620_Total_Fraction_11.raw	0/0	5.55	0	1.397e-05	509162	Used	Unique	80.8	73.4	83.5	77
FALSE	High	Sequest HT (A2)	Unambiguous	[K].aASDIAMTELPPTHPIR.[L]	N-Term(TMT6plex)	FALSE	TRUE	1	3	ENSP00000487356.1	ENSP00000466324.1; ENSP00000461762.1; ENSP00000487356.1	0	3	0.4951	0	1	1	683.706	2049.1	2.2	0.0015	CID (Collision Induced Dissociation)	MS2	0	213.3	12.621	81.3158	34346	190620_Total_Fraction_3.raw	0/0	4.12	0	2.993e-05	672800	Used	Unique	203	190	223.2	203.1
FALSE	High	Sequest HT (A2)	Unambiguous	[R].sAAEmYGSSFDLDYDFQR.[D-]	N-Term(TMT6plex); M5(Oxidation)	FALSE	TRUE	1	10	ENSP00000338095.6	ENSP00000450629.1; ENSP00000338095.6; ENSP00000451292.1; ENSP00000451708.1; ENSP00000450544.1; ENSP00000452021.1; ENSP00000450601.1; ENSP00000450467.1; ENSP00000404559.2; ENSP00000452573.1	0	3	0.6999	0	1	1	783.017	2347.04	-1.51	-0.00118	CID (Collision Induced Dissociation)	MS2	0	13.2	15.364	100.765	47738	190620_Total_Fraction_11.raw	0/0	7.03	0	7.609e-06	509136	Used	Unique	14.8	12.4	13.2	10.2
FALSE	High	Sequest HT (A2)	Unambiguous	[R].dHQPcIIFmDEIDAIGGR.[R]	N-Term(TMT6plex); C5(Carbamidomethyl); M9(Oxidation)	FALSE	TRUE	1	3	ENSP00000484998.1	ENSP00000484998.1; ENSP00000401802.3; ENSP00000452388.1	0	3	0.6489	0	1	1	778.047	2332.12	-0.58	-0.00045	CID (Collision Induced Dissociation)	MS2	0	223.5	21.166	100.95	47841	190620_Total_Fraction_11.raw	0/0	3.93	0	2.287e-05	509183	Used	Unique	196	214.2	243.7	203.6
FALSE	High	Sequest HT (A2)	Unambiguous	[K].sAADAEGYLAHPVNAYk.[L]	N-Term(TMT6plex); K17(TMT6plex)	FALSE	TRUE	1	10	ENSP00000368379.1	ENSP00000403883.1; ENSP00000391257.1; ENSP00000368398.2; ENSP00000413542.1; ENSP00000405406.1; ENSP00000394953.1; ENSP00000389523.1; ENSP00000368379.1; ENSP00000396495.1; ENSP00000378593.1	0	3	0.642	0	1	1	745.731	2235.18	-1.28	-0.00096	CID (Collision Induced Dissociation)	MS2	5.03231	176.5	1.891	82.9127	35303	190620_Total_Fraction_3.raw	0/0	4.33	0	1.576e-06	673253	Used	Unique	172.5	152.8	207.6	144.6
FALSE	High	Sequest HT (A2)	Unambiguous	[K].iLEPPEGQDEGVWk.[Y]	N-Term(TMT6plex); K14(TMT6plex)	FALSE	TRUE	1	4	ENSP00000474534.1	ENSP00000315702.4; ENSP00000474534.1; ENSP00000387289.1; ENSP00000405354.2	0	2	0.6148	0	1	1	1028.06	2055.11	-3.45	-0.00355	CID (Collision Induced Dissociation)	MS2	0	179.5	15.42	100.227	47414	190620_Total_Fraction_11.raw	0/0	4.18	0	1.871e-05	508983	Used	Unique	175.8	173.1	188.7	152
FALSE	High	Sequest HT (A2)	Unambiguous	[K].kVVYENAYGQFIGPHR.[I]	N-Term(TMT6plex); K1(TMT6plex)	FALSE	TRUE	2	12	ENSP00000434516.1; ENSP00000434919.1	ENSP00000432812.1; ENSP00000433425.1; ENSP00000347020.7; ENSP00000380844.3; ENSP00000433599.1; ENSP00000434516.1; ENSP00000435123.1; ENSP00000433935.1; ENSP00000435929.1; ENSP00000412045.4; ENSP00000373506.4; ENSP00000434919.1	1	3	0.6184	0	1	1	779.437	2336.3	2.34	0.00182	CID (Collision Induced Dissociation)	MS2	31.5945	192.8	24.393	81.7905	34633	190620_Total_Fraction_3.raw	0/0	6.29	0	7.753e-06	672937	Used	Not Unique	172.5	190.8	213.5	162.4
FALSE	High	Sequest HT (A2)	Unambiguous	[R].dQLLLLHNQLLYER.[F]	N-Term(TMT6plex)	FALSE	TRUE	2	7	ENSP00000298552.3; ENSP00000493773.1	ENSP00000495428.1; ENSP00000496691.1; ENSP00000494685.1; ENSP00000298552.3; ENSP00000496772.1; ENSP00000493773.1; ENSP00000494743.1	0	3	0.5175	0	1	1	666.384	1997.14	-0.57	-0.00038	CID (Collision Induced Dissociation)	MS2	8.40135	60.9	6.139	99.2119	46832	190620_Total_Fraction_11.raw	0/0	4.29	0	2.866e-05	508732	Used	Not Unique	59	53.4	66.4	55.3
FALSE	High	Sequest HT (A2)	Unambiguous	[K].gPSLDIDTPDVNIEGPEGk.[L]	N-Term(TMT6plex); K19(TMT6plex)	FALSE	TRUE	1	1	ENSP00000367263.4	ENSP00000367263.4	0	3	0.5869	0	1	1	804.43	2411.27	1.77	0.00142	CID (Collision Induced Dissociation)	MS2	31.8625	345.5	4.784	99.2075	46829	190620_Total_Fraction_11.raw	0/0	5.64	0	2.247e-05	508730	Used	Unique	349.8	340.9	388.5	247
FALSE	High	Sequest HT (A2)	Unambiguous	[-R].mATEVAADALGEEWk.[GV]	N-Term(TMT6plex); M1(Oxidation); K15(TMT6plex)	FALSE	TRUE	1	3	ENSP00000369757.4	ENSP00000369745.1; ENSP00000369757.4; ENSP00000369741.3	0	2	0.5085	0	1	1	1048.04	2095.08	-0.82	-0.00086	CID (Collision Induced Dissociation)	MS2	0	58.7	69.247	99.1756	46811	190620_Total_Fraction_11.raw	0/0	4.7	0	5.638e-06	508721	Used	Unique	55	61	64.4	44.9
FALSE	High	Sequest HT (A2)	Unambiguous	[R].cEDcGGLLSEGDNQGcYPLDGHILck.[T]	N-Term(TMT6plex); C1(Carbamidomethyl); C4(Carbamidomethyl); C16(Carbamidomethyl); C25(Carbamidomethyl); K26(TMT6plex)	FALSE	TRUE	1	2	ENSP00000491657.1	ENSP00000482617.1; ENSP00000491657.1	0	3	0.7062	0	1	1	1142.53	3425.57	1.07	0.00122	CID (Collision Induced Dissociation)	MS2	0	360.2	47.781	99.1507	46798	190620_Total_Fraction_11.raw	0/0	7.08	0	1.97e-06	508716	Used	Unique	332.6	344.6	387.2	318
FALSE	High	Sequest HT (A2)	Unambiguous	[R].qPYAVSELAGHQTSAESWGTGR.[A]	N-Term(TMT6plex)	FALSE	TRUE	1	3	ENSP00000311430.6	ENSP00000311430.6; ENSP00000457268.1; ENSP00000457442.1	0	3	0.7446	0	1	1	854.423	2561.25	-1.85	-0.00158	CID (Collision Induced Dissociation)	MS2	0	39.1	5.029	82.3028	34945	190620_Total_Fraction_3.raw	0/0	6.07	0	7.017e-07	673085	Used	Unique	31.9	31.4	65.3	20.7
FALSE	High	Sequest HT (A2)	Unambiguous	[K].yTPVQQGPVGVNVTYGGDPIPk.[S]	N-Term(TMT6plex); K22(TMT6plex)	FALSE	TRUE	1	4	ENSP00000358866.3	ENSP00000358866.3; ENSP00000353467.4; ENSP00000480593.1; ENSP00000358872.4	0	3	0.6749	0	1	1	915.505	2744.5	-0.62	-0.00056	CID (Collision Induced Dissociation)	MS2	4.80247	309.2	3.321	99.1305	46785	190620_Total_Fraction_11.raw	0/0	5.69	0	3.549e-06	508708	Used	Unique	271.5	289.9	343.6	281.1
FALSE	High	Sequest HT (A2)	Unambiguous	[R].iAEFTTNLTEEEEk.[S]	N-Term(TMT6plex); K14(TMT6plex)	FALSE	TRUE	1	1	ENSP00000216181.5	ENSP00000216181.5	0	2	0.5343	0	1	1	1056.56	2112.11	-0.63	-0.00067	CID (Collision Induced Dissociation)	MS2	37.4626	102.8	11.25	99.1064	46771	190620_Total_Fraction_11.raw	0/0	4.96	0	1.136e-05	508702	Used	Unique	91.1	95.6	115.9	91.8
FALSE	High	Sequest HT (A2)	Unambiguous	[R].dLQGAMDDLDADMk.[E]	N-Term(TMT6plex); K14(TMT6plex)	FALSE	TRUE	1	2	ENSP00000356515.3	ENSP00000356515.3; ENSP00000356496.4	0	3	0.579	0	1	1	665.998	1995.98	1.24	0.00082	CID (Collision Induced Dissociation)	MS2	38.9782	162.6	14.475	104.345	48445	190620_Total_Fraction_9.raw	0/0	5.63	0	2.454e-05	852647	Used	Unique	154.4	150	181.4	138.3
FALSE	High	Sequest HT (A2)	Unambiguous	[K].gDVPSVGLEGPDVDLQGPEAk.[I]	N-Term(TMT6plex); K21(TMT6plex)	FALSE	TRUE	1	1	ENSP00000367263.4	ENSP00000367263.4	0	3	0.7007	0	1	1	846.453	2537.35	-1.86	-0.00158	CID (Collision Induced Dissociation)	MS2	0	313.4	3.152	99.055	46739	190620_Total_Fraction_11.raw	0/0	6.85	0	5.24e-06	508687	Used	Unique	318.5	314.7	344.6	225.2
FALSE	High	Sequest HT (A2)	Unambiguous	[R].nPDGSITGPWcYTTSPTLR.[R]	N-Term(TMT6plex); C11(Carbamidomethyl)	TRUE	FALSE	1	1	P00735	P00735	0	2	0.7227	0	1	1	1176.58	2352.14	-2.26	-0.00266	CID (Collision Induced Dissociation)	MS2	0	67.1	23.003	99.0243	46720	190620_Total_Fraction_11.raw	0/0	5.77	0	8.181e-06	508679	Used	Unique	62.7	83	57.5	54.4
FALSE	High	Sequest HT (A2)	Unambiguous	[K].yDGSTIVPGEQGAEYQHFIQQcTDDVR.[L]	N-Term(TMT6plex); C22(Carbamidomethyl)	FALSE	TRUE	1	1	ENSP00000262428.4	ENSP00000262428.4	0	3	0.789	0	1	1	1114.85	3342.54	-2.67	-0.00297	CID (Collision Induced Dissociation)	MS2	0	101.9	70	99.2918	46882	190620_Total_Fraction_11.raw	0/0	6.35	0	1.662e-05	508756	Used	Unique	112	101.7	98.8	79.3
FALSE	High	Sequest HT (A2)	Unambiguous	[R].aESSSGGGTVPSSAGILEQGPSPGDGSPPkPk.[D]	N-Term(TMT6plex); K30(TMT6plex); K32(TMT6plex)	FALSE	TRUE	1	1	ENSP00000289968.6	ENSP00000289968.6	0	4	0.5694	0	1	1	906.485	3622.92	0.04	4e-05	CID (Collision Induced Dissociation)	MS2	0	221.3	9.393	82.4347	35023	190620_Total_Fraction_3.raw	0/0	4.18	0	1.207e-05	673122	Used	Unique	210.1	207.3	241.9	190
FALSE	High	Sequest HT (A2)	Unambiguous	[K].vDTIAADESFSQVDLGGR.[V]	N-Term(TMT6plex)	FALSE	TRUE	1	5	ENSP00000363763.3	ENSP00000363761.3; ENSP00000363763.3; ENSP00000363758.1; ENSP00000444174.1; ENSP00000383053.3	0	2	0.6547	0	1	1	1055.04	2109.06	-1.59	-0.00168	CID (Collision Induced Dissociation)	MS2	100	206.1	30.034	98.9474	46675	190620_Total_Fraction_11.raw	0/0	5.01	0	1.098e-05	508658	Not Used	Excluded by Method	202.7	219.1	198.3	171.8
FALSE	High	Sequest HT (A2)	Unambiguous	[R].wkGENVSTTEVEGTLSR.[L]	N-Term(TMT6plex); K2(TMT6plex)	FALSE	TRUE	1	2	ENSP00000300456.3	ENSP00000361961.1; ENSP00000300456.3	1	3	0.4174	0	1	1	784.425	2351.26	0.11	8e-05	CID (Collision Induced Dissociation)	MS2	9.33322	129.1	16.206	82.6838	35176	190620_Total_Fraction_3.raw	0/0	4.48	0	1.509e-05	673194	Used	Unique	130.7	178	95.4	92.1
FALSE	High	Sequest HT (A2)	Unambiguous	[K].gkEDEGEEAASPmLQIQR.[D]	N-Term(TMT6plex); K2(TMT6plex); M13(Oxidation)	FALSE	TRUE	1	3	ENSP00000348965.4	ENSP00000495884.1; ENSP00000495528.1; ENSP00000348965.4	1	3	0.5736	0	1	1	821.425	2462.26	-0.17	-0.00014	CID (Collision Induced Dissociation)	MS2	30.9045	277.1	35.681	61.6817	24623	190620_Total_Fraction_9.raw	0/0	4.62	0	2.267e-05	841734	Used	Unique	246.1	250.8	308.3	258
FALSE	High	Sequest HT (A2)	Unambiguous	[R].lPGPTGSVVSTGTSFSSSSPGLASAGAAEGk.[Q]	N-Term(TMT6plex); K31(TMT6plex)	FALSE	TRUE	1	2	ENSP00000401980.2	ENSP00000401980.2; ENSP00000413749.2	0	3	0.7017	0	1	1	1074.9	3222.69	-0.98	-0.00106	CID (Collision Induced Dissociation)	MS2	0	197.5	70	98.8545	46625	190620_Total_Fraction_11.raw	0/0	6.57	0	6.926e-07	508634	Used	Unique	194	196.1	210.4	158
FALSE	High	Sequest HT (A2)	Unambiguous	[R].kYYFNNPEDGFFk.[K]	N-Term(TMT6plex); K1(TMT6plex); K13(TMT6plex)	FALSE	TRUE	1	2	ENSP00000245046.2	ENSP00000245046.2; ENSP00000408803.1	1	3	0.6218	0	1	1	786.091	2356.26	-0.15	-0.00012	CID (Collision Induced Dissociation)	MS2	0	285.4	18.306	98.8441	46618	190620_Total_Fraction_11.raw	0/0	4.68	0	2.007e-05	508630	Used	Unique	248.5	254.6	330.4	260.8
FALSE	High	Sequest HT (A2)	Unambiguous	[K].ykDIYTELSIAk.[A]	N-Term(TMT6plex); K2(TMT6plex); K12(TMT6plex)	FALSE	TRUE	2	9	ENSP00000498253.1; ENSP00000342379.4	ENSP00000498253.1; ENSP00000342379.4; ENSP00000411723.3; ENSP00000379156.4; ENSP00000317786.6; ENSP00000412147.2; ENSP00000464276.1; ENSP00000462688.1; ENSP00000465902.1	1	3	0.6064	0	1	1	711.092	2131.26	-0.35	-0.00025	CID (Collision Induced Dissociation)	MS2	14.5638	181	13.18	98.8422	46617	190620_Total_Fraction_11.raw	0/0	4.09	0	2.672e-05	508629	Used	Not Unique	168.4	175.9	191.9	158.7
FALSE	High	Sequest HT (A2)	Unambiguous	[K].lHLIAQELPFDR.[FQ]	N-Term(TMT6plex)	FALSE	TRUE	1	3	ENSP00000484855.1	ENSP00000342100.7; ENSP00000389934.3; ENSP00000484855.1	0	3	0.5181	0	1	1	560.992	1680.96	-0.64	-0.00036	CID (Collision Induced Dissociation)	MS2	19.7461	120.4	6.306	98.8407	46616	190620_Total_Fraction_11.raw	0/0	4.96	0	2.646e-05	508628	Used	Unique	95.5	92.1	140.7	133.3
FALSE	High	Sequest HT (A2)	Unambiguous	[R].eTADTDTADQVMASFk.[I]	N-Term(TMT6plex); K16(TMT6plex)	FALSE	TRUE	2	6	ENSP00000366035.3; ENSP00000193403.6	ENSP00000452254.1; ENSP00000414272.2; ENSP00000366035.3; ENSP00000193403.6; ENSP00000377941.4; ENSP00000439828.2	0	3	0.6096	0	1	1	730.033	2188.08	-0.2	-0.00014	CID (Collision Induced Dissociation)	MS2	28.6923	106.5	11.403	98.772	46576	190620_Total_Fraction_11.raw	0/0	4.56	0	1.123e-05	508610	Used	Not Unique	82.8	104.1	124.7	96.3
FALSE	High	Sequest HT (A2)	Unambiguous	[K].gEAVLRPGLDAEPELSPEEQR.[V]	N-Term(TMT6plex)	FALSE	TRUE	1	2	ENSP00000350011.5	ENSP00000350011.5; ENSP00000420130.1	0	3	0.5849	0	1	1	841.107	2521.31	-0.66	-0.00056	CID (Collision Induced Dissociation)	MS2	47.6485	263.5	55.755	82.8604	35274	190620_Total_Fraction_3.raw	0/0	4.36	0	1.297e-05	673242	Used	Unique	250.8	295.5	251	214.3
FALSE	High	Sequest HT (A2)	Unambiguous	[K].dLGLSESGEDVNAAILDESGkk.[F]	N-Term(TMT6plex); K21(TMT6plex); K22(TMT6plex)	FALSE	TRUE	2	2	ENSP00000499129.1; ENSP00000286091.5	ENSP00000499129.1; ENSP00000286091.5	1	4	0.5974	0	1	1	734.401	2934.58	-1.31	-0.00096	CID (Collision Induced Dissociation)	MS2	0	245.3	6.603	98.7307	46550	190620_Total_Fraction_11.raw	0/0	6.26	0	1.674e-06	508596	Used	Not Unique	92.4	160.9	365.6	316.3
FALSE	High	Sequest HT (A2)	Unambiguous	[K].eHIMQMLQNPDWk.[Y]	N-Term(TMT6plex); K13(TMT6plex)	FALSE	TRUE	1	3	ENSP00000261574.5	ENSP00000261574.5; ENSP00000419764.1; ENSP00000499125.1	0	3	0.4696	0	1	1	710.04	2128.11	-0.89	-0.00063	CID (Collision Induced Dissociation)	MS2	0	258.5	1.466	98.9762	46690	190620_Total_Fraction_11.raw	0/0	4.6	0	1.8e-05	508663	Used	Unique	217.1	254.6	287.6	231.7
FALSE	High	Sequest HT (A2)	Unambiguous	[K].mIATDPDDTHAYNVADFESLSR.[I]	N-Term(TMT6plex)	FALSE	TRUE	1	6	ENSP00000325146.8	ENSP00000393217.1; ENSP00000412864.2; ENSP00000305147.9; ENSP00000325146.8; ENSP00000421216.1; ENSP00000483232.1	0	3	0.7465	0	1	1	899.759	2697.26	-1.42	-0.00128	CID (Collision Induced Dissociation)	MS2	58.4903	187.9	6.24	100.19	47392	190620_Total_Fraction_11.raw	0/0	4.93	0	8.591e-06	508973	Not Used	Excluded by Method	209.2	164.2	217.4	131.4
FALSE	High	Sequest HT (A2)	Unambiguous	[RK].iDFVAHDDIPYSSAGSDDVYk.[H]	N-Term(TMT6plex); K21(TMT6plex)	FALSE	TRUE	1	8	ENSP00000390968.1	ENSP00000402283.1; ENSP00000292823.2; ENSP00000368439.2; ENSP00000390968.1; ENSP00000349211.4; ENSP00000368440.1; ENSP00000400430.1; ENSP00000390458.1	0	3	0.4967	0	1	1	924.797	2772.38	-0.35	-0.00032	CID (Collision Induced Dissociation)	MS2	0	76.4	10.186	99.3225	46898	190620_Total_Fraction_11.raw	0/0	6.08	0	3.473e-07	508762	Used	Unique	73.7	72	84	63.7
FALSE	High	Sequest HT (A2)	Unambiguous	[K].fQGQTcEMcQTcLGVcAEHk.[E]	N-Term(TMT6plex); C6(Carbamidomethyl); C9(Carbamidomethyl); C12(Carbamidomethyl); C16(Carbamidomethyl); K20(TMT6plex)	FALSE	TRUE	1	2	ENSP00000379350.2	ENSP00000379350.2; ENSP00000388694.1	0	3	0.7286	0	1	1	968.109	2902.31	-1.54	-0.00149	CID (Collision Induced Dissociation)	MS2	0	64.2	70	82.062	34796	190620_Total_Fraction_3.raw	0/0	6.19	0	1.452e-06	673015	Used	Unique	66.5	64.9	60	55.5
FALSE	High	Sequest HT (A2)	Unambiguous	[K].dLYANTVLSGGTTmYPGIADR.[M]	N-Term(TMT6plex); M14(Oxidation)	TRUE	TRUE	1	3	ENSP00000496101.1	ENSP00000496101.1; ENSP00000494750.1; ENSP00000458162.1	0	3	0.6223	0	1	1	820.747	2460.23	-1.14	-0.00093	CID (Collision Induced Dissociation)	MS2	42.7978	29.8	2.547	100.065	47322	190620_Total_Fraction_11.raw	0/0	5.48	0	3.867e-06	508945	Used	Unique	30.1	30.1	33.3	20.8
FALSE	High	Sequest HT (A2)	Unambiguous	[R].eANSIIITPGYGLcAAk.[A]	N-Term(TMT6plex); C14(Carbamidomethyl); K17(TMT6plex)	FALSE	TRUE	1	3	ENSP00000499249.1	ENSP00000499249.1; ENSP00000499670.1; ENSP00000426343.1	0	3	0.6205	0	1	1	746.085	2236.24	-0.37	-0.00028	CID (Collision Induced Dissociation)	MS2	0	75.4	6.524	100.027	47304	190620_Total_Fraction_11.raw	0/0	4.98	0	2.605e-06	508939	Used	Unique	80.2	70.6	77.1	62.2
FALSE	High	Sequest HT (A2)	Unambiguous	[K].sGGLSVEVcGPALSQQWk.[F]	N-Term(TMT6plex); C9(Carbamidomethyl); K18(TMT6plex)	FALSE	TRUE	1	1	ENSP00000355632.4	ENSP00000355632.4	0	3	0.6936	0	1	1	787.759	2361.26	-1.1	-0.00087	CID (Collision Induced Dissociation)	MS2	0	143.7	11.667	99.9846	47282	190620_Total_Fraction_11.raw	0/0	6.43	0	1.418e-06	508930	Used	Unique	124.3	141.8	146.6	138.8
FALSE	High	Sequest HT (A2)	Unambiguous	[K].scVPLNTNELNSNENIHYk.[L]	N-Term(TMT6plex); C2(Carbamidomethyl); K19(TMT6plex)	FALSE	TRUE	1	3	ENSP00000236925.4	ENSP00000416800.2; ENSP00000236925.4; ENSP00000351684.2	0	3	0.6879	0	1	1	902.13	2704.38	-0.45	-0.0004	CID (Collision Induced Dissociation)	MS2	9.58163	126.3	30.904	81.8255	34655	190620_Total_Fraction_3.raw	0/0	6.12	0	1.679e-05	672947	Used	Unique	118.6	134.5	137.3	94.1
FALSE	High	Sequest HT (A2)	Unambiguous	[R].aETEcQNTEYQQLLDIk.[I]	N-Term(TMT6plex); C5(Carbamidomethyl); K17(TMT6plex)	TRUE	TRUE	1	1	P13645	P13645	0	3	0.573	0	1	1	847.768	2541.29	-1.06	-0.0009	CID (Collision Induced Dissociation)	MS2	0	115.3	3.315	99.9513	47267	190620_Total_Fraction_11.raw	0/0	4.45	0	2.66e-05	508925	Used	Unique	50.7	261.5	91.5	34.7
FALSE	High	Sequest HT (A2)	Unambiguous	[R].yYEGYYAAGPGYGGR.[N]	N-Term(TMT6plex)	FALSE	TRUE	1	4	ENSP00000491657.1	ENSP00000482617.1; ENSP00000393008.1; ENSP00000491657.1; ENSP00000393602.1	0	2	0.7161	0	1	1	936.941	1872.88	-0.01	-1e-05	CID (Collision Induced Dissociation)	MS2	0	66	19.463	81.854	34672	190620_Total_Fraction_3.raw	0/0	5.46	0	1.903e-05	672954	Used	Unique	65.4	67.3	68.6	52.1
FALSE	High	Sequest HT (A2)	Unambiguous	[K].aQAISPcVQNFcSALDSk.[L]	N-Term(TMT6plex); C7(Carbamidomethyl); C12(Carbamidomethyl); K18(TMT6plex)	FALSE	TRUE	2	3	ENSP00000299886.4; ENSP00000400111.3	ENSP00000299886.4; ENSP00000479450.1; ENSP00000400111.3	0	3	0.6397	0	1	1	818.754	2454.25	-1.5	-0.00123	CID (Collision Induced Dissociation)	MS2	0	58.7	7.672	99.7738	47163	190620_Total_Fraction_11.raw	0/0	4.94	0	2.792e-05	508882	Used	Not Unique	57.1	51	63.4	54.1
FALSE	High	Sequest HT (A2)	Unambiguous	[R].aQIEQVIANcEHk.[N]	N-Term(TMT6plex); C10(Carbamidomethyl); K13(TMT6plex)	FALSE	TRUE	1	1	ENSP00000285968.6	ENSP00000285968.6	0	3	0.607	0	1	1	666.699	1998.08	-0.49	-0.00033	CID (Collision Induced Dissociation)	MS2	20.9991	68.7	8.582	81.8596	34676	190620_Total_Fraction_3.raw	0/0	4.86	0	1.818e-05	672957	Used	Unique	60.3	68.7	77.5	56.9
FALSE	High	Sequest HT (A2)	Unambiguous	[K].iAQLEEQLDNETk.[E]	N-Term(TMT6plex); K13(TMT6plex)	FALSE	TRUE	1	1	ENSP00000216181.5	ENSP00000216181.5	0	2	0.6367	0	1	1	995.048	1989.09	-0.9	-0.00089	CID (Collision Induced Dissociation)	MS2	0	365.9	21.982	99.7516	47151	190620_Total_Fraction_11.raw	0/0	5.34	0	2.696e-05	508875	Used	Unique	351.7	345.4	399.6	308
FALSE	High	Sequest HT (A2)	Unambiguous	[K].vMSQEIQEQLHk.[Q]	N-Term(TMT6plex); K12(TMT6plex)	FALSE	TRUE	1	5	ENSP00000348965.4	ENSP00000495944.1; ENSP00000495528.1; ENSP00000348965.4; ENSP00000495022.1; ENSP00000495220.1	0	3	0.5625	0	1	1	643.36	1928.07	-0.83	-0.00053	CID (Collision Induced Dissociation)	MS2	0	139.2	0.585	81.8917	34696	190620_Total_Fraction_3.raw	0/0	4.48	0	2.176e-05	672965	Used	Unique	129.1	130.4	159.4	115
FALSE	High	Sequest HT (A2)	Unambiguous	[R].tSRPENAIIYNNNEDFQVGQAk.[V]	N-Term(TMT6plex); K22(TMT6plex)	FALSE	TRUE	1	3	ENSP00000391481.1	ENSP00000296289.7; ENSP00000417773.1; ENSP00000391481.1	0	3	0.5402	0	1	1	989.517	2966.54	0.08	8e-05	CID (Collision Induced Dissociation)	MS2	7.02235	181.4	70	82.126	34836	190620_Total_Fraction_3.raw	0/0	4.85	0	8.269e-06	673034	Used	Unique	179.9	191.5	161.4	164.6
FALSE	High	Sequest HT (A2)	Unambiguous	[K].qLLALDAVDPQGEEk.[C]	N-Term(TMT6plex); K15(TMT6plex)	FALSE	TRUE	1	2	ENSP00000338814.4	ENSP00000391713.2; ENSP00000338814.4	0	3	0.4684	0	1	1	695.392	2084.16	-0.9	-0.00062	CID (Collision Induced Dissociation)	MS2	0	50.6	9.844	99.7082	47125	190620_Total_Fraction_11.raw	0/0	3.8	0	1.928e-05	508866	Used	Unique	48.2	44.4	58	43.7
FALSE	High	Sequest HT (A2)	Unambiguous	[R].vIISAPSADAPMFVmGVNHEk.[Y]	N-Term(TMT6plex); M15(Oxidation); K21(TMT6plex)	FALSE	TRUE	2	3	ENSP00000380067.1; ENSP00000229239.5	ENSP00000380065.1; ENSP00000380067.1; ENSP00000229239.5	0	3	0.0693	0	1	1	896.48	2687.43	-1.34	-0.0012	CID (Collision Induced Dissociation)	MS2	6.04702	143.5	1.18	99.6585	47097	190620_Total_Fraction_11.raw	0/0	5.48	0	1.641e-05	508853	Used	Not Unique	135.4	133.8	159	122.7
FALSE	High	Sequest HT (A2)	Unambiguous	[R].iYPVTEIQEAHk.[Y]	N-Term(TMT6plex); K12(TMT6plex)	FALSE	TRUE	1	1	ENSP00000238721.4	ENSP00000238721.4	0	3	0.6559	0	1	1	629.364	1886.08	-0.78	-0.00049	CID (Collision Induced Dissociation)	MS2	15.4899	116.9	1.098	81.8931	34697	190620_Total_Fraction_3.raw	0/0	4.04	0	2.109e-05	672966	Used	Unique	119.6	104.1	123.9	101.9
FALSE	High	Sequest HT (A2)	Unambiguous	[K].icDQISDAVLDAHLQQDPDAk.[V]	N-Term(TMT6plex); C2(Carbamidomethyl); K21(TMT6plex)	FALSE	TRUE	1	1	ENSP00000303147.3	ENSP00000303147.3	0	3	0.7336	0	1	1	937.483	2810.44	-1.56	-0.00146	CID (Collision Induced Dissociation)	MS2	0	148.4	12.877	99.6087	47068	190620_Total_Fraction_11.raw	0/0	6.42	0	4.127e-07	508841	Used	Unique	140.9	144.5	162.3	121.7
FALSE	High	Sequest HT (A2)	Unambiguous	[K].tIMVNYNPETVSTDYDMcDR.[L]	N-Term(TMT6plex); C18(Carbamidomethyl)	FALSE	TRUE	1	2	ENSP00000264705.3	ENSP00000264705.3; ENSP00000384510.1	0	3	0.8284	0	1	1	885.063	2653.17	-1.34	-0.00119	CID (Collision Induced Dissociation)	MS2	49.2187	49.2	7.248	99.5449	47030	190620_Total_Fraction_11.raw	0/0	4.37	0	6.636e-06	508826	Used	Unique	37.9	49.4	55.7	45.6
FALSE	High	Sequest HT (A2)	Unambiguous	[K].rGTGGVDTAAVGGVFDVSNADR.[L]	N-Term(TMT6plex)	FALSE	TRUE	1	2	ENSP00000299198.2	ENSP00000299198.2; ENSP00000451426.1	1	3	0.7664	0	1	1	784.069	2350.19	-0.44	-0.00035	CID (Collision Induced Dissociation)	MS2	0	61	7.701	81.9268	34719	190620_Total_Fraction_3.raw	0/0	5.65	0	4.965e-06	672976	Used	Unique	53.4	58.2	65.8	56.5
FALSE	High	Sequest HT (A2)	Unambiguous	[R].aFVHWYVGEGmEEGEFSEAR.[E]	N-Term(TMT6plex); M11(Oxidation)	FALSE	TRUE	3	11	ENSP00000443475.1; ENSP00000439020.2; ENSP00000248437.4	ENSP00000382982.3; ENSP00000443475.1; ENSP00000412646.1; ENSP00000439020.2; ENSP00000333326.3; ENSP00000375938.2; ENSP00000336799.5; ENSP00000446637.1; ENSP00000301072.6; ENSP00000318575.6; ENSP00000248437.4	0	3	0.7243	0	1	1	859.063	2575.17	-0.73	-0.00063	CID (Collision Induced Dissociation)	MS2	36.7474	26.8	12.936	99.5123	47011	190620_Total_Fraction_11.raw	0/0	5.84	0	1.248e-05	508818	Used	Not Unique	25.6	26.2	32.4	18.6
FALSE	High	Sequest HT (A2)	Unambiguous	[K].nYVDGAEkPGVNEQLYk.[A]	N-Term(TMT6plex); K8(TMT6plex); K17(TMT6plex)	FALSE	TRUE	1	2	ENSP00000485033.1	ENSP00000485033.1; ENSP00000280333.6	0	3	0.6573	0	1	1	871.149	2611.43	-0.06	-5e-05	CID (Collision Induced Dissociation)	MS2	0	407.1	12.345	81.9418	34729	190620_Total_Fraction_3.raw	0/0	4.99	0	7.682e-06	672982	Used	Unique	391.2	393.9	418.4	359.8
FALSE	High	Sequest HT (A2)	Unambiguous	[R].wSGFSGGAIEcETAENTEEcIAk.[I]	N-Term(TMT6plex); C11(Carbamidomethyl); C20(Carbamidomethyl); K23(TMT6plex)	TRUE	FALSE	1	1	Q29443	Q29443	0	3	0.7821	0	1	1	1002.14	3004.41	-0.52	-0.00052	CID (Collision Induced Dissociation)	MS2	46.5752	41.5	22.612	104.322	48434	190620_Total_Fraction_9.raw	0/0	6.15	0	1.505e-06	852642	Used	Unique	38.6	47	39.4	34.5
FALSE	High	Sequest HT (A2)	Unambiguous	[R].vLYAYGYYTGEPSk.[R]	N-Term(TMT6plex); K14(TMT6plex)	FALSE	TRUE	1	2	ENSP00000356860.1	ENSP00000356864.3; ENSP00000356860.1	0	2	0.6782	0	1	1	1035.05	2069.1	-0.07	-8e-05	CID (Collision Induced Dissociation)	MS2	0	993.8	15.236	99.4706	46987	190620_Total_Fraction_11.raw	0/0	4.91	0	2.318e-05	508806	Used	Unique	940.4	977.1	1102.5	793.1
FALSE	High	Sequest HT (A2)	Unambiguous	[R].yHTSQSGDEMTSLSEYVSR.[M]	N-Term(TMT6plex)	FALSE	TRUE	1	1	ENSP00000360609.1	ENSP00000360609.1	0	3	0.7979	0	1	1	802.708	2406.11	0.04	3e-05	CID (Collision Induced Dissociation)	MS2	4.11909	56.5	10.017	82.0453	34785	190620_Total_Fraction_3.raw	0/0	6.53	0	8.414e-07	673009	Used	Unique	54.6	52.5	64.6	45.1
FALSE	High	Sequest HT (A2)	Unambiguous	[K].qFYDQALQQAVVDDDANNAk.[A]	N-Term(TMT6plex); K20(TMT6plex)	FALSE	TRUE	1	9	ENSP00000263645.4	ENSP00000432249.1; ENSP00000263645.4; ENSP00000433904.1; ENSP00000437242.1; ENSP00000370424.3; ENSP00000433178.1; ENSP00000432033.1; ENSP00000433767.1; ENSP00000435633.1	0	3	0.6268	0	1	1	904.461	2711.37	0.82	0.00074	CID (Collision Induced Dissociation)	MS2	0	134.1	10.813	99.7049	47123	190620_Total_Fraction_11.raw	0/0	5.52	0	2.556e-06	508864	Used	Unique	128.3	117.1	141.3	128.7
FALSE	High	Sequest HT (A2)	Unambiguous	[R].gWEEGVAQMSVGQR.[A]	N-Term(TMT6plex)	FALSE	TRUE	1	3	ENSP00000383003.4	ENSP00000409863.2; ENSP00000371134.1; ENSP00000383003.4	0	2	0.5904	0	1	1	881.941	1762.88	0.45	0.00039	CID (Collision Induced Dissociation)	MS2	11.2751	154.4	19.086	86.2563	37332	190620_Total_Fraction_3.raw	0/0	5.42	0	2.962e-05	674170	Used	Unique	136.9	148.1	176	130.8
FALSE	High	Sequest HT (A2)	Unambiguous	[K].vLEQPVVVQSVGTDGR.[V]	N-Term(TMT6plex)	FALSE	TRUE	1	4	ENSP00000354086.5	ENSP00000473980.1; ENSP00000392216.1; ENSP00000338526.6; ENSP00000354086.5	0	2	0.5496	0	1	1	956.538	1912.07	-0.57	-0.00054	CID (Collision Induced Dissociation)	MS2	18.5496	111.5	70	86.2703	37341	190620_Total_Fraction_3.raw	0/0	4.64	0	8.368e-06	674175	Used	Unique	102.4	109.9	122.6	92.6
FALSE	High	Sequest HT (A2)	Unambiguous	[K].tLGTMIAGDTSGDYR.[R]	N-Term(TMT6plex)	FALSE	TRUE	1	2	ENSP00000362010.4	ENSP00000362010.4; ENSP00000362012.4	0	2	0.7658	0	1	1	893.946	1786.88	0.03	2e-05	CID (Collision Induced Dissociation)	MS2	0	114.6	17.398	86.3063	37364	190620_Total_Fraction_3.raw	0/0	4.44	0	8.934e-06	674185	Used	Unique	106.5	115.3	121.2	96.8
FALSE	High	Sequest HT (A2)	Unambiguous	[K].vTVLFAGQHIAk.[S]	N-Term(TMT6plex); K12(TMT6plex)	FALSE	TRUE	1	5	ENSP00000358866.3	ENSP00000358866.3; ENSP00000353467.4; ENSP00000480593.1; ENSP00000408921.1; ENSP00000358872.4	0	3	0.5217	0	1	1	581.362	1742.07	-0.52	-0.0003	CID (Collision Induced Dissociation)	MS2	41.9158	168.5	7.007	89.9775	39539	190620_Total_Fraction_3.raw	0/0	3.22	0	2.907e-05	675158	Used	Unique	164.4	171.1	183.7	127.5
FALSE	High	Sequest HT (A2)	Unambiguous	[K].dNHLLGTFDLTGIPPAPR.[G]	N-Term(TMT6plex)	FALSE	TRUE	1	1	ENSP00000324173.6	ENSP00000324173.6	0	3	0.6117	0	1	1	721.729	2163.17	-1.96	-0.00141	CID (Collision Induced Dissociation)	MS2	12.9731	88.5	1.05	104.53	48539	190620_Total_Fraction_9.raw	0/0	3.76	0	2.038e-05	852691	Used	Unique	61.3	81.1	112.5	83.5
FALSE	High	Sequest HT (A2)	Unambiguous	[K].dRPQEADGIDSVIVVDNVPQVGPDR.[L]	N-Term(TMT6plex)	FALSE	TRUE	1	2	ENSP00000354125.4	ENSP00000354125.4; ENSP00000407785.1	0	3	0.6188	0	1	1	973.838	2919.5	-0.88	-0.00085	CID (Collision Induced Dissociation)	MS2	59.0919	110.4	70	93.7278	43569	190620_Total_Fraction_11.raw	0/0	5.22	0	3.897e-06	507181	Not Used	Excluded by Method	102.7	107.4	121.2	92.3
FALSE	High	Sequest HT (A2)	Unambiguous	[R].emEENFAVEAANYQDTIGR.[L]	N-Term(TMT6plex); M2(Oxidation)	FALSE	TRUE	1	3	ENSP00000224237.5	ENSP00000224237.5; ENSP00000431702.1; ENSP00000435613.1	0	2	0.815	0	1	1	1216.56	2432.12	-1.57	-0.00191	CID (Collision Induced Dissociation)	MS2	100	1.5	30.856	93.7258	43567	190620_Total_Fraction_11.raw	0/0	5.08	0	1.592e-05	507180	Not Used	Excluded by Method		3.8	1.8
FALSE	High	Sequest HT (A2)	Unambiguous	[R].sIQADGLVWGSSk.[L]	N-Term(TMT6plex); K13(TMT6plex)	FALSE	TRUE	1	1	ENSP00000489993.1	ENSP00000489993.1	0	2	0.5347	0	1	1	903.511	1806.01	-1.02	-0.00092	CID (Collision Induced Dissociation)	MS2	29.1242	133.7	30.674	93.7187	43563	190620_Total_Fraction_11.raw	0/0	4.32	0	1.886e-05	507177	Used	Unique	116.1	135.3	152.4	108.6
FALSE	High	Sequest HT (A2)	Unambiguous	[R].eGGQVYGTLGGMLTR.[Q]	N-Term(TMT6plex)	FALSE	TRUE	1	8	ENSP00000372595.4	ENSP00000401221.1; ENSP00000412027.2; ENSP00000372595.4; ENSP00000406380.1; ENSP00000382528.3; ENSP00000406858.1; ENSP00000409785.2; ENSP00000406077.1	0	3	0.5346	0	1	1	589.98	1767.92	-0.81	-0.00048	CID (Collision Induced Dissociation)	MS2	31.8235	171.8	60.853	93.6748	43537	190620_Total_Fraction_11.raw	0/0	3.61	0	2.988e-05	507165	Used	Unique	152.4	172.6	171.5	163.1
FALSE	High	Sequest HT (A2)	Unambiguous	[K].sPVDYGTSAGVWSQDk.[W]	N-Term(TMT6plex); K16(TMT6plex)	FALSE	TRUE	1	1	ENSP00000359364.3	ENSP00000359364.3	0	3	0.5009	0	1	1	719.04	2155.1	-1.25	-0.0009	CID (Collision Induced Dissociation)	MS2	50.6095	143	26.884	90.1055	39617	190620_Total_Fraction_3.raw	0/0	5.43	0	5.964e-06	675196	Not Used	Excluded by Method	129.2	145.6	165	108.4
FALSE	High	Sequest HT (A2)	Unambiguous	[K].lLSPYSPQTQETDSAVQk.[E]	N-Term(TMT6plex); K18(TMT6plex)	FALSE	TRUE	1	1	ENSP00000301180.5	ENSP00000301180.5	0	3	0.4897	0	1	1	817.444	2450.32	-0.44	-0.00036	CID (Collision Induced Dissociation)	MS2	46.2293	96.7	10.209	90.1327	39634	190620_Total_Fraction_3.raw	0/0	4.39	0	1.247e-05	675203	Used	Unique	92.3	86.2	108.2	84.6
FALSE	High	Sequest HT (A2)	Unambiguous	[R].sDVASVNWSAPSQAFPR.[I]	N-Term(TMT6plex)	FALSE	TRUE	1	6	ENSP00000440671.2	ENSP00000440671.2; ENSP00000488546.1; ENSP00000458512.1; ENSP00000347719.4; ENSP00000487631.1; ENSP00000487976.1	0	2	0.6679	0	1	1	1024.53	2048.04	2.01	0.00206	CID (Collision Induced Dissociation)	MS2	0	26.8	68.67	93.628	43510	190620_Total_Fraction_11.raw	0/0	5.24	0	6.776e-06	507152	Used	Unique	21.4	29.8	29.9	21.4
FALSE	High	Sequest HT (A2)	Unambiguous	[K].iRPDSSRPELLQPLNFVR.[F]	N-Term(TMT6plex)	FALSE	TRUE	1	1	ENSP00000447450.1	ENSP00000447450.1	0	4	0.5873	0	1	1	592.343	2366.35	-0.35	-0.00021	CID (Collision Induced Dissociation)	MS2	8.87771	40.2	8.688	93.6189	43504	190620_Total_Fraction_11.raw	0/0	3.61	0	1.664e-05	507148	Used	Unique	44.2	35.3	45.7	29.4
FALSE	High	Sequest HT (A2)	Unambiguous	[-].mQLkPmEINPEMLNk.[V]	N-Term(TMT6plex); K4(TMT6plex); M6(Oxidation); K15(TMT6plex)	FALSE	TRUE	1	5	ENSP00000284440.4	ENSP00000284440.4; ENSP00000426895.1; ENSP00000423348.1; ENSP00000426634.1; ENSP00000423623.1	0	3	0.1967	0	1	1	840.471	2519.4	-0.64	-0.00054	CID (Collision Induced Dissociation)	MS2	0.702306	275.6	1.08	93.7685	43592	190620_Total_Fraction_11.raw	0/0	3.66	0	1.547e-05	507190	Used	Unique	255.9	226.6	310.5	265.2
FALSE	High	Sequest HT (A2)	Unambiguous	[K].iSGAIGPcVSLNSk.[G]	N-Term(TMT6plex); C8(Carbamidomethyl); K14(TMT6plex)	FALSE	TRUE	1	3	ENSP00000306881.6	ENSP00000445393.2; ENSP00000444193.1; ENSP00000306881.6	0	2	0.4631	0	1	1	931.034	1861.06	-0.62	-0.00057	CID (Collision Induced Dissociation)	MS2	0	174.5	11.639	90.1666	39655	190620_Total_Fraction_3.raw	0/0	4.34	0	1.164e-05	675211	Used	Unique	167.1	170.1	188.6	143.8
FALSE	High	Sequest HT (A2)	Unambiguous	[K].kFVLcPEcENPETDLHVNPk.[K]	N-Term(TMT6plex); K1(TMT6plex); C5(Carbamidomethyl); C8(Carbamidomethyl); K20(TMT6plex)	FALSE	TRUE	1	3	ENSP00000453743.1	ENSP00000453396.1; ENSP00000453856.1; ENSP00000453743.1	1	4	0.5605	0	1	1	779.165	3113.64	0.45	0.00035	CID (Collision Induced Dissociation)	MS2	0	159.9	2.18	90.1945	39672	190620_Total_Fraction_3.raw	0/0	4.05	0	2.811e-05	675218	Used	Unique	135	157.8	177.8	142.3
FALSE	High	Sequest HT (A2)	Unambiguous	[R].vGSDMTSQQEFTScLk.[E]	N-Term(TMT6plex); C14(Carbamidomethyl); K16(TMT6plex)	FALSE	TRUE	1	2	ENSP00000357051.5	ENSP00000376054.2; ENSP00000357051.5	0	3	0.6842	0	1	1	759.381	2276.13	-0.51	-0.00039	CID (Collision Induced Dissociation)	MS2	64.9378	95.1	6.475	90.2513	39707	190620_Total_Fraction_3.raw	0/0	4.75	0	9.826e-06	675234	Not Used	Excluded by Method	80.5	96	101.3	86.6
FALSE	High	Sequest HT (A2)	Unambiguous	[K].tkPQDMISAGGESVAGITAISGkPGDk.[K]	N-Term(TMT6plex); K2(TMT6plex); K23(TMT6plex); K27(TMT6plex)	FALSE	TRUE	3	14	ENSP00000425721.1; ENSP00000343421.3; ENSP00000421130.1	ENSP00000312523.5; ENSP00000425721.1; ENSP00000422957.1; ENSP00000379157.2; ENSP00000422677.1; ENSP00000379158.2; ENSP00000343421.3; ENSP00000422951.2; ENSP00000423638.1; ENSP00000421130.1; ENSP00000422176.1; ENSP00000422325.1; ENSP00000396558.2; ENSP00000426946.1	0	4	0.6407	0	1	1	883.75	3531.98	-2.35	-0.00208	CID (Collision Induced Dissociation)	MS2	9.94279	209.8	6.221	93.5419	43461	190620_Total_Fraction_11.raw	0/0	5.65	0	7.228e-06	507128	Used	Not Unique	198.9	195.3	236.2	174.7
FALSE	High	Sequest HT (A2)	Unambiguous	[K].nITRPFEDQTSLEFFSk.[K]	N-Term(TMT6plex); K17(TMT6plex)	FALSE	TRUE	1	2	ENSP00000402338.2	ENSP00000414026.1; ENSP00000402338.2	0	3	0.5947	0	1	1	839.785	2517.34	0.12	0.0001	CID (Collision Induced Dissociation)	MS2	7.00163	100.5	43.052	104.534	48541	190620_Total_Fraction_9.raw	0/0	5.28	0	1.934e-05	852693	Used	Unique	84	115	101.8	84.3
FALSE	High	Sequest HT (A2)	Unambiguous	[R].hEGFAAALGDGkEPEGIFSR.[V]	N-Term(TMT6plex); K12(TMT6plex)	FALSE	TRUE	1	1	ENSP00000341082.7	ENSP00000341082.7	1	4	0.5561	0	1	1	637.341	2546.34	0.72	0.00046	CID (Collision Induced Dissociation)	MS2	0	75.9	18.167	90.3243	39753	190620_Total_Fraction_3.raw	0/0	4.1	0	1.713e-05	675255	Used	Unique	69.3	69.3	81.5	71.3
FALSE	High	Sequest HT (A2)	Unambiguous	[R].aSQkPQPNFPSPEYMIFDHEFTk.[L]	N-Term(TMT6plex); K4(TMT6plex); K23(TMT6plex)	FALSE	TRUE	1	2	ENSP00000444850.2	ENSP00000264904.7; ENSP00000444850.2	0	4	0.4856	0	1	1	857.199	3425.77	-2.08	-0.00178	CID (Collision Induced Dissociation)	MS2	4.67311	45.7	70	104.539	48544	190620_Total_Fraction_9.raw	0/0	4.86	0	1.444e-05	852694	Used	Unique	37.9	43.3	50.3	43.7
FALSE	High	Sequest HT (A2)	Unambiguous	[K].vGASASDGSVcVLDLR.[K]	N-Term(TMT6plex); C11(Carbamidomethyl)	FALSE	TRUE	1	4	ENSP00000413251.2	ENSP00000394097.1; ENSP00000493782.1; ENSP00000413251.2; ENSP00000486622.1	0	2	0.6807	0	1	1	917.979	1834.95	-0.85	-0.00078	CID (Collision Induced Dissociation)	MS2	0	105.6	22.375	90.3332	39759	190620_Total_Fraction_3.raw	0/0	4.98	0	5.879e-06	675259	Used	Unique	98	114	119.3	73.5
FALSE	High	Sequest HT (A2)	Unambiguous	[R].eLQVLSEQYSQk.[C]	N-Term(TMT6plex); K12(TMT6plex)	FALSE	TRUE	1	2	ENSP00000496394.1	ENSP00000386026.2; ENSP00000496394.1	0	3	0.5517	0	1	1	637.359	1910.06	-0.64	-0.00041	CID (Collision Induced Dissociation)	MS2	49.8694	174.6	4.014	90.526	39875	190620_Total_Fraction_3.raw	0/0	2.9	0	1.834e-05	675309	Used	Unique	195.9	143.5	185.1	147.2
FALSE	High	Sequest HT (A2)	Unambiguous	[R].kLVSAVVEYGGk.[R]	N-Term(TMT6plex); K1(TMT6plex); K12(TMT6plex)	FALSE	TRUE	1	7	ENSP00000495563.1	ENSP00000440690.2; ENSP00000495148.1; ENSP00000494741.1; ENSP00000400143.2; ENSP00000478403.1; ENSP00000495563.1; ENSP00000494363.1	1	3	0.6642	0	1	1	646.406	1937.2	-0.11	-7e-05	CID (Collision Induced Dissociation)	MS2	0	189.6	13.308	90.5966	39921	190620_Total_Fraction_3.raw	0/0	4.05	0	2.332e-05	675331	Used	Unique	208.2	154.2	187	180.7
FALSE	High	Sequest HT (A2)	Unambiguous	[K].aFLDALQNQAEASSk.[I]	N-Term(TMT6plex); K15(TMT6plex)	FALSE	TRUE	1	2	ENSP00000246957.5	ENSP00000246957.5; ENSP00000442070.1	0	2	0.5402	0	1	1	1026.06	2051.12	0.43	0.00044	CID (Collision Induced Dissociation)	MS2	0	156.3	44.131	104.553	48551	190620_Total_Fraction_9.raw	0/0	4.98	0	4.232e-06	852698	Used	Unique	133.5	137.7	171.5	157.1
FALSE	High	Sequest HT (A2)	Unambiguous	[K].lcVPAMNVNDSVTk.[Q]	N-Term(TMT6plex); C2(Carbamidomethyl); K14(TMT6plex)	FALSE	TRUE	2	7	ENSP00000358814.5; ENSP00000315931.3	ENSP00000358814.5; ENSP00000413639.2; ENSP00000419346.1; ENSP00000377238.4; ENSP00000420459.1; ENSP00000315931.3; ENSP00000420801.1	0	2	0.5749	0	1	1	1003.54	2006.08	-1.17	-0.00117	CID (Collision Induced Dissociation)	MS2	33.0571	194.1	70	93.5807	43487	190620_Total_Fraction_11.raw	0/0	4.14	0	1.076e-05	507142	Used	Not Unique	175.2	175.7	219.4	174.6
FALSE	High	Sequest HT (A2)	Unambiguous	[R].mVQEQccQNQLEELHcATGINLANEQDScATPR.[G]	N-Term(TMT6plex); C6(Carbamidomethyl); C7(Carbamidomethyl); C16(Carbamidomethyl); C29(Carbamidomethyl)	TRUE	FALSE	1	1	ENSEMBL:ENSBTAP00000016046	ENSEMBL:ENSBTAP00000016046	0	3	0.8582	0	1	1	1378.62	4133.84	-0.13	-0.00018	CID (Collision Induced Dissociation)	MS2	0	7.1	6.156	93.2159	43258	190620_Total_Fraction_11.raw	0/0	6.77	0	1.551e-05	507031	Not Used	Excluded by Method	6.6	6.4	8.2	5.9
FALSE	High	Sequest HT (A2)	Unambiguous	[K].kGVNLPGAAVDLPAVSEk.[D]	N-Term(TMT6plex); K1(TMT6plex); K18(TMT6plex)	FALSE	TRUE	2	7	ENSP00000455736.1; ENSP00000334983.5	ENSP00000455584.1; ENSP00000456100.2; ENSP00000455736.1; ENSP00000373745.4; ENSP00000403365.2; ENSP00000334983.5; ENSP00000457253.1	1	3	0.5885	0	1	1	818.163	2452.47	-0.4	-0.00033	CID (Collision Induced Dissociation)	MS2	2.65534	234.5	4.928	93.7712	43594	190620_Total_Fraction_11.raw	0/0	5.2	0	2.175e-06	507192	Used	Not Unique	174.4	228.6	259	236.5
FALSE	High	Sequest HT (A2)	Unambiguous	[R].kAcADATLSQITNNIDPVGR.[I]	N-Term(TMT6plex); K1(TMT6plex); C3(Carbamidomethyl)	FALSE	TRUE	1	3	ENSP00000367872.3	ENSP00000416651.1; ENSP00000367872.3; ENSP00000392765.2	1	3	0.5992	0	1	1	868.138	2602.4	-0.75	-0.00065	CID (Collision Induced Dissociation)	MS2	0	81	2.863	93.8118	43619	190620_Total_Fraction_11.raw	0/0	5.24	0	1.017e-06	507204	Used	Unique	87.7	61.1	82.2	81
FALSE	High	Sequest HT (A2)	Unambiguous	[K].aQGMPEGGGALAEGFQVR.[M]	N-Term(TMT6plex)	FALSE	TRUE	1	1	ENSP00000235329.5	ENSP00000235329.5	0	3	0.5751	0	1	1	668.677	2004.02	-0.19	-0.00013	CID (Collision Induced Dissociation)	MS2	0	129.9	15.864	89.4903	39237	190620_Total_Fraction_3.raw	0/0	4.33	0	1.686e-05	675015	Used	Unique	123.7	121.2	140.9	113.1
FALSE	High	Sequest HT (A2)	Unambiguous	[K].kDcEVVmMIGLPGAGk.[T]	N-Term(TMT6plex); K1(TMT6plex); C3(Carbamidomethyl); M7(Oxidation); K16(TMT6plex)	FALSE	TRUE	2	13	ENSP00000393151.2; ENSP00000491215.1	ENSP00000283179.10; ENSP00000491903.1; ENSP00000393151.2; ENSP00000410728.2; ENSP00000491294.1; ENSP00000491215.1; ENSP00000491305.1; ENSP00000491340.1; ENSP00000491601.1; ENSP00000491807.1; ENSP00000492010.1; ENSP00000491685.1; ENSP00000492573.1	1	3		0.0463	2	2	803.449	2408.33	-0.24	-0.00019	CID (Collision Induced Dissociation)	MS2	0	406.7	10.636	94.1092	43798	190620_Total_Fraction_11.raw	0/0	4.94	0	2.681e-05	507290	Not Used	Redundant	368.1	422.3	411.9	358.5
FALSE	High	Sequest HT (A2)	Unambiguous	[K].kDcEVVMmIGLPGAGk.[T]	N-Term(TMT6plex); K1(TMT6plex); C3(Carbamidomethyl); M8(Oxidation); K16(TMT6plex)	FALSE	TRUE	2	13	ENSP00000393151.2; ENSP00000491215.1	ENSP00000283179.10; ENSP00000491903.1; ENSP00000393151.2; ENSP00000410728.2; ENSP00000491294.1; ENSP00000491215.1; ENSP00000491305.1; ENSP00000491340.1; ENSP00000491601.1; ENSP00000491807.1; ENSP00000492010.1; ENSP00000491685.1; ENSP00000492573.1	1	3	0.0463	0	1	1	803.449	2408.33	-0.24	-0.00019	CID (Collision Induced Dissociation)	MS2	0	406.7	10.636	94.1092	43798	190620_Total_Fraction_11.raw	0/0	5.18	0	1.806e-05	507290	Used	Not Unique	368.1	422.3	411.9	358.5
FALSE	High	Sequest HT (A2)	Unambiguous	[K].kFLPGMAIGYSSSk.[L]	N-Term(TMT6plex); K1(TMT6plex); K14(TMT6plex)	FALSE	TRUE	1	2	ENSP00000366156.2	ENSP00000366156.2; ENSP00000467669.1	1	3	0.6492	0	1	1	725.093	2173.26	-0.94	-0.00068	CID (Collision Induced Dissociation)	MS2	0	321.2	7.334	94.1051	43795	190620_Total_Fraction_11.raw	0/0	4.59	0	9.476e-06	507288	Used	Unique	245.4	302.8	374.7	307.3
FALSE	High	Sequest HT (A2)	Unambiguous	[K].tQPPEDIScIAWNR.[Q]	N-Term(TMT6plex); C9(Carbamidomethyl)	FALSE	TRUE	1	10	ENSP00000421633.1	ENSP00000425056.1; ENSP00000337602.5; ENSP00000421464.1; ENSP00000424451.1; ENSP00000421633.1; ENSP00000309070.7; ENSP00000425999.1; ENSP00000424635.1; ENSP00000378721.2; ENSP00000408027.2	0	3	0.7311	0	1	1	639.322	1915.95	-0.39	-0.00025	CID (Collision Induced Dissociation)	MS2	33.491	50.2	2.875	89.555	39277	190620_Total_Fraction_3.raw	0/0	4.5	0	1.479e-05	675033	Used	Unique	51.9	47.4	51	42.8
FALSE	High	Sequest HT (A2)	Unambiguous	[R].gGRPNEIEPPPPEMPPWQk.[R]	N-Term(TMT6plex); K19(TMT6plex)	FALSE	TRUE	2	2	ENSP00000380734.2; ENSP00000238823.8	ENSP00000380734.2; ENSP00000238823.8	0	3	0.5896	0	1	1	872.133	2614.38	-0.71	-0.00062	CID (Collision Induced Dissociation)	MS2	0	81.3	31.033	89.5577	39279	190620_Total_Fraction_3.raw	0/0	4.41	0	9.28e-06	675034	Used	Not Unique	72.9	82.1	85.8	71.2
FALSE	High	Sequest HT (A2)	Unambiguous	[R].kAcGDSTLTQITAGLDPVGR.[I]	N-Term(TMT6plex); K1(TMT6plex); C3(Carbamidomethyl)	FALSE	TRUE	1	4	ENSP00000305260.4	ENSP00000399904.1; ENSP00000390077.1; ENSP00000413219.1; ENSP00000305260.4	1	3	0.6839	0	1	1	840.127	2518.37	-1.44	-0.00121	CID (Collision Induced Dissociation)	MS2	67.7623	91.9	1.544	94.0962	43789	190620_Total_Fraction_11.raw	0/0	4.46	0	1.866e-05	507284	Not Used	Excluded by Method	81.5	79	102.3	89.7
FALSE	High	Sequest HT (A2)	Unambiguous	[K].dFGFFGQNQNTGSk.[K]	N-Term(TMT6plex); K14(TMT6plex)	FALSE	TRUE	1	1	ENSP00000249356.3	ENSP00000249356.3	0	2	0.682	0	1	1	1003.01	2005.02	0.38	0.00038	CID (Collision Induced Dissociation)	MS2	31.2998	111.5	70	94.0693	43774	190620_Total_Fraction_11.raw	0/0	5.44	0	8.925e-06	507279	Used	Unique	27.5	85.9	178	132.4
FALSE	High	Sequest HT (A2)	Unambiguous	[K].vEDAcQAcSPGFFk.[F]	N-Term(TMT6plex); C5(Carbamidomethyl); C8(Carbamidomethyl); K14(TMT6plex)	FALSE	TRUE	1	1	ENSP00000351209.5	ENSP00000351209.5	0	2	0.717	0	1	1	1037.51	2074.01	0.31	0.00032	CID (Collision Induced Dissociation)	MS2	0	413.3	70	89.5875	39293	190620_Total_Fraction_3.raw	0/0	4.7	0	1.093e-05	675042	Used	Unique	382.7	411.8	427.5	364.8
FALSE	High	Sequest HT (A2)	Unambiguous	[R].dSGIcINASNWQDk.[S]	N-Term(TMT6plex); C5(Carbamidomethyl); K14(TMT6plex)	FALSE	TRUE	1	2	ENSP00000452535.1	ENSP00000452535.1; ENSP00000251091.5	0	3	0.5678	0	1	1	689.351	2066.04	-0.07	-5e-05	CID (Collision Induced Dissociation)	MS2	0	100.9	11.676	89.6121	39306	190620_Total_Fraction_3.raw	0/0	5.09	0	1.143e-05	675048	Used	Unique	91.3	98.9	106.5	90.3
FALSE	High	Sequest HT (A2)	Unambiguous	[K].aTAAPAGAPPQPQDLEFTk.[L]	N-Term(TMT6plex); K19(TMT6plex)	FALSE	TRUE	1	5	ENSP00000268379.4	ENSP00000491120.2; ENSP00000457600.1; ENSP00000456232.1; ENSP00000268379.4; ENSP00000456738.1	0	3	0.6738	0	1	1	790.102	2368.29	0.13	0.00011	CID (Collision Induced Dissociation)	MS2	0	509.4	4.287	89.9695	39534	190620_Total_Fraction_3.raw	0/0	4.23	0	2.787e-05	675155	Used	Unique	472.6	484.4	534.1	464.7
FALSE	High	Sequest HT (A2)	Unambiguous	[K].fSHEEIAMATVTALR.[R]	N-Term(TMT6plex)	FALSE	TRUE	1	6	ENSP00000496166.1	ENSP00000455700.1; ENSP00000457514.1; ENSP00000455857.1; ENSP00000378661.3; ENSP00000496166.1; ENSP00000456098.1	0	3	0.6397	0	1	1	635.674	1905.01	-1.4	-0.00089	CID (Collision Induced Dissociation)	MS2	6.43132	196.6	11.737	94.0062	43739	190620_Total_Fraction_11.raw	0/0	3.83	0	2.149e-05	507260	Used	Unique	167.8	182.2	210.8	193.6
FALSE	High	Sequest HT (A2)	Unambiguous	[R].gAGTGGLGLAIEGPSEAk.[M]	N-Term(TMT6plex); K18(TMT6plex)	FALSE	TRUE	1	2	ENSP00000327145.8	ENSP00000344002.6; ENSP00000327145.8	0	2	0.6114	0	1	1	1022.08	2043.15	-0.49	-0.0005	CID (Collision Induced Dissociation)	MS2	0	246.1	8.086	89.6869	39353	190620_Total_Fraction_3.raw	0/0	5.43	0	6.554e-07	675070	Used	Unique	217.7	258.3	261.2	206.5
FALSE	High	Sequest HT (A2)	Unambiguous	[R].lTVVDTPGYGDAINcR.[D]	N-Term(TMT6plex); C15(Carbamidomethyl)	FALSE	TRUE	1	12	ENSP00000479861.1	ENSP00000386001.1; ENSP00000394666.1; ENSP00000397195.1; ENSP00000406181.1; ENSP00000479861.1; ENSP00000385109.1; ENSP00000375834.2; ENSP00000391717.1; ENSP00000412434.1; ENSP00000384525.1; ENSP00000399195.1; ENSP00000408902.1	0	2	0.6547	0	1	1	990.507	1980.01	0.43	0.00042	CID (Collision Induced Dissociation)	MS2	0	339.6	20.659	89.697	39360	190620_Total_Fraction_3.raw	0/0	4.72	0	5.994e-06	675073	Used	Unique	358.3	300.3	354.7	292.7
FALSE	High	Sequest HT (A2)	Unambiguous	[R].gPDGVcIPcQPGEPGQLVGR.[I]	N-Term(TMT6plex); C6(Carbamidomethyl); C9(Carbamidomethyl)	FALSE	TRUE	1	1	ENSP00000300456.3	ENSP00000300456.3	0	2	0.7524	0	1	1	1161.58	2322.15	-1.61	-0.00187	CID (Collision Induced Dissociation)	MS2	0	95.8	70	89.7533	39395	190620_Total_Fraction_3.raw	0/0	4.2	0	7.259e-06	675091	Used	Unique	99.4	94.2	101.5	72.9
FALSE	High	Sequest HT (A2)	Unambiguous	[R].tSEEISLNDAGVELk.[S]	N-Term(TMT6plex); K15(TMT6plex)	FALSE	TRUE	1	5	ENSP00000377275.3	ENSP00000417767.1; ENSP00000377275.3; ENSP00000341848.5; ENSP00000484083.1; ENSP00000418231.1	0	2	0.5976	0	1	1	1032.07	2063.13	2.02	0.00208	CID (Collision Induced Dissociation)	MS2	19.0546	332.7	37.969	93.8978	43674	190620_Total_Fraction_11.raw	0/0	5.02	0	1.397e-05	507230	Used	Unique	303.4	318.5	362.2	292.8
FALSE	High	Sequest HT (A2)	Unambiguous	[K].qQQDYFHSILGPGNIk.[K-]	N-Term(TMT6plex); K16(TMT6plex)	FALSE	TRUE	1	6	ENSP00000302239.4	ENSP00000454059.1; ENSP00000453460.1; ENSP00000452950.1; ENSP00000454003.1; ENSP00000302239.4; ENSP00000453206.1	0	3	0.5996	0	1	1	768.423	2303.26	0.19	0.00015	CID (Collision Induced Dissociation)	MS2	0	208.5	11.876	93.8954	43672	190620_Total_Fraction_11.raw	0/0	5.12	0	2.006e-05	507229	Used	Unique	205.1	210.4	219.9	165.1
FALSE	High	Sequest HT (A2)	Unambiguous	[K].fSGELNNEGcFSQQVNTk.[I]	N-Term(TMT6plex); C10(Carbamidomethyl); K18(TMT6plex)	TRUE	FALSE	1	1	ENSEMBL:ENSBTAP00000024146	ENSEMBL:ENSBTAP00000024146	0	3	0.6793	0	1	1	839.753	2517.24	-0.36	-0.0003	CID (Collision Induced Dissociation)	MS2	3.27664	113.2	4.753	89.7711	39405	190620_Total_Fraction_3.raw	0/0	5.52	0	4.718e-06	675095	Used	Unique	105.7	136.2	105	87.5
FALSE	High	Sequest HT (A2)	Unambiguous	[K].tIDGQQTIIAcIESHQFQPk.[N]	N-Term(TMT6plex); C11(Carbamidomethyl); K20(TMT6plex)	FALSE	TRUE	1	1	ENSP00000263168.3	ENSP00000263168.3	0	3	0.6043	0	1	1	924.83	2772.48	0.21	0.00019	CID (Collision Induced Dissociation)	MS2	30.852	175	70	104.493	48523	190620_Total_Fraction_9.raw	0/0	6.09	0	1.737e-06	852684	Used	Unique	168	158.5	177.4	168.6
FALSE	High	Sequest HT (A2)	Unambiguous	[K].gPHLVQSDGTVPFWAHAGNAIPSSDQIR.[V]	N-Term(TMT6plex)	FALSE	TRUE	1	1	ENSP00000251047.4	ENSP00000251047.4	0	4	0.5267	0	1	1	797.412	3186.62	-1.27	-0.00101	CID (Collision Induced Dissociation)	MS2	0	42.9	4.616	93.8559	43647	190620_Total_Fraction_11.raw	0/0	3.74	0	2.379e-05	507218	Used	Unique	42.1	41.2	48.2	33.3
FALSE	High	Sequest HT (A2)	Unambiguous	[K].eQGVTFPAIGSQAAEQAk.[A]	N-Term(TMT6plex); K18(TMT6plex)	FALSE	TRUE	1	2	ENSP00000366746.3	ENSP00000366746.3; ENSP00000366721.1	0	3	0.5975	0	1	1	764.086	2290.24	-1.03	-0.00078	CID (Collision Induced Dissociation)	MS2	7.72523	158.1	3.928	89.8981	39488	190620_Total_Fraction_3.raw	0/0	4.87	0	1.193e-05	675134	Used	Unique	151.4	156.6	165.7	133.2
FALSE	High	Sequest HT (A2)	Unambiguous	[K].vDIEGPDVNIEGPEGk.[L]	N-Term(TMT6plex); K16(TMT6plex)	FALSE	TRUE	1	1	ENSP00000367263.4	ENSP00000367263.4	0	2	0.6692	0	1	1	1063.57	2126.14	-1.45	-0.00154	CID (Collision Induced Dissociation)	MS2	0	235	28.233	93.8202	43625	190620_Total_Fraction_11.raw	0/0	5.35	0	2.353e-06	507208	Used	Unique	242.4	239	246.5	174.7
FALSE	High	Sequest HT (A2)	Unambiguous	[R].nLQEQTVQLQSELSR.[L]	N-Term(TMT6plex)	FALSE	TRUE	1	1	ENSP00000356448.3	ENSP00000356448.3	0	2	0.6616	0	1	1	1001.54	2002.08	1.19	0.00119	CID (Collision Induced Dissociation)	MS2	0	86.7	70	89.6605	39337	190620_Total_Fraction_3.raw	0/0	5.23	0	1.612e-05	675063	Used	Unique	80.6	104.1	80.4	67.4
FALSE	High	Sequest HT (A2)	Unambiguous	[K].vQVEAIEGGALQk.[L]	N-Term(TMT6plex); K13(TMT6plex)	FALSE	TRUE	1	3	ENSP00000265195.5	ENSP00000265195.5; ENSP00000426858.1; ENSP00000425136.1	0	2	0.587	0	1	1	900.534	1800.06	-1.13	-0.00102	CID (Collision Induced Dissociation)	MS2	0	159.4	13.075	89.4773	39228	190620_Total_Fraction_3.raw	0/0	3.85	0	1.958e-05	675010	Used	Unique	165.3	114.5	165.6	167.8
FALSE	High	Sequest HT (A2)	Unambiguous	[K].dLcQVQGVPLQTMk.[Q]	N-Term(TMT6plex); C3(Carbamidomethyl); K14(TMT6plex)	TRUE	FALSE	1	1	Q3SZ57	Q3SZ57	0	3	0.4877	0	1	1	692.384	2075.14	-1.13	-0.00078	CID (Collision Induced Dissociation)	MS2	17.8834	334.3	16.54	93.1201	43204	190620_Total_Fraction_11.raw	0/0	4.06	0	8.214e-06	507007	Used	Unique	305.3	391.7	317.3	268.7
FALSE	High	Sequest HT (A2)	Unambiguous	[K].sSGEIVYcGQVFEk.[S]	N-Term(TMT6plex); C8(Carbamidomethyl); K14(TMT6plex)	FALSE	TRUE	1	5	ENSP00000222247.4	ENSP00000473155.1; ENSP00000471360.1; ENSP00000222247.4; ENSP00000471584.1; ENSP00000471748.1	0	2	0.6173	0	1	1	1031.04	2061.07	0.17	0.00017	CID (Collision Induced Dissociation)	MS2	100	269	40.324	90.7423	40015	190620_Total_Fraction_3.raw	0/0	5.2	0	8.524e-06	675374	Not Used	Excluded by Method	238.4	261.4	308.7	222.7
FALSE	High	Sequest HT (A2)	Unambiguous	[K].gHYTEGAELVDSVLDVVR.[K]	N-Term(TMT6plex)	FALSE	TRUE	5	10	ENSP00000369703.2; ENSP00000320295.7; ENSP00000406811.2; ENSP00000341289.4; ENSP00000259818.6	ENSP00000369703.2; ENSP00000450538.1; ENSP00000320295.7; ENSP00000451617.1; ENSP00000406981.1; ENSP00000413589.1; ENSP00000451560.1; ENSP00000406811.2; ENSP00000341289.4; ENSP00000259818.6	0	3	0.4765	0	1	1	730.053	2188.15	0.26	0.00019	CID (Collision Induced Dissociation)	MS2	9.05535	105.6	11.675	92.4057	42756	190620_Total_Fraction_11.raw	0/0	3.4	0	6.84e-06	506798	Used	Not Unique	100.4	99.8	137.5	66.8
FALSE	High	Sequest HT (A2)	Unambiguous	[R].dTYLDTQVVGQTGVIR.[S]	N-Term(TMT6plex)	FALSE	TRUE	1	2	ENSP00000469090.1	ENSP00000469090.1; ENSP00000352117.6	0	2	0.6842	0	1	1	997.54	1994.07	-1.76	-0.00176	CID (Collision Induced Dissociation)	MS2	0	169	50.339	91.799	40681	190620_Total_Fraction_3.raw	0/0	4.94	0	7.553e-06	675681	Used	Unique	154.3	180	180.4	133.7
FALSE	High	Sequest HT (A2)	Unambiguous	[K].aANDAGYFNDEmAPIEVk.[T]	N-Term(TMT6plex); M12(Oxidation); K18(TMT6plex)	FALSE	TRUE	1	3	ENSP00000285093.8	ENSP00000466466.1; ENSP00000285093.8; ENSP00000466015.1	0	3	0.6206	0	1	1	810.407	2429.21	0.81	0.00065	CID (Collision Induced Dissociation)	MS2	0	73.3	5.674	92.3833	42742	190620_Total_Fraction_11.raw	0/0	4.85	0	7.009e-06	506792	Used	Unique	65.7	70.8	79.1	65.9
FALSE	High	Sequest HT (A2)	Unambiguous	[R].kMQELLQTQDFSk.[F]	N-Term(TMT6plex); K1(TMT6plex); K13(TMT6plex)	FALSE	TRUE	1	3	ENSP00000479153.1	ENSP00000479153.1; ENSP00000391429.1; ENSP00000352354.2	1	3	0.6576	0	1	1	761.771	2283.3	-0.38	-0.00029	CID (Collision Induced Dissociation)	MS2	0	148.1	6.942	92.3346	42713	190620_Total_Fraction_11.raw	0/0	4.79	0	2.391e-05	506778	Used	Unique	130.5	138.2	159.7	140
FALSE	High	Sequest HT (A2)	Unambiguous	[K].eGkPTIVEEDDPELFk.[Q]	N-Term(TMT6plex); K3(TMT6plex); K16(TMT6plex)	FALSE	TRUE	1	1	ENSP00000494062.1	ENSP00000494062.1	0	3	0.4424	0	1	1	845.138	2533.4	-0.68	-0.00058	CID (Collision Induced Dissociation)	MS2	26.1965	124	10.966	92.3168	42702	190620_Total_Fraction_11.raw	0/0	4.95	0	1.876e-05	506774	Used	Unique	93.4	125.2	144.2	111.7
FALSE	High	Sequest HT (A2)	Unambiguous	[R].vAPEEHPVLLTEAPLNPk.[A]	N-Term(TMT6plex); K18(TMT6plex)	TRUE	TRUE	3	11	ENSP00000496101.1; ENSP00000466346.1; ENSP00000461407.1	ENSP00000407473.1; ENSP00000409264.1; ENSP00000462823.1; ENSP00000496101.1; ENSP00000495995.1; ENSP00000494750.1; ENSP00000460464.1; ENSP00000466346.1; ENSP00000461407.1; ENSP00000460660.1; ENSP00000458162.1	0	3	0.1778	0	1	1	804.801	2412.39	-0.65	-0.00052	CID (Collision Induced Dissociation)	MS2	25.7692	51.8	1.636	91.883	40731	190620_Total_Fraction_3.raw	0/0	4.78	0	2.766e-05	675705	Used	Not Unique	46.6	56.2	53.5	42.6
FALSE	High	Sequest HT (A2)	Unambiguous	[R].kVGNPFELDTQQGPQVDkEQFER.[V]	N-Term(TMT6plex); K1(TMT6plex); K18(TMT6plex)	FALSE	TRUE	1	1	ENSP00000366927.3	ENSP00000366927.3	2	4	0.6899	0	1	1	844.957	3376.81	-1.08	-0.00091	CID (Collision Induced Dissociation)	MS2	17.5203	93	5.372	91.8967	40741	190620_Total_Fraction_3.raw	0/0	5.87	0	1.088e-05	675711	Used	Unique	78.4	70.4	109.6	98.4
FALSE	High	Sequest HT (A2)	Unambiguous	[R].vVSSEGGRPSVDLSFQPSQPLSk.[S]	N-Term(TMT6plex); K23(TMT6plex)	FALSE	TRUE	1	19	ENSP00000219476.3	ENSP00000493990.1; ENSP00000495927.1; ENSP00000384468.2; ENSP00000496317.1; ENSP00000371978.6; ENSP00000495110.1; ENSP00000344383.4; ENSP00000493846.1; ENSP00000219476.3; ENSP00000495921.1; ENSP00000494514.1; ENSP00000454487.1; ENSP00000455817.2; ENSP00000496611.1; ENSP00000495099.1; ENSP00000494747.1; ENSP00000496262.1; ENSP00000495459.1; ENSP00000399232.2	0	3	0.6277	0	1	1	953.859	2859.56	-0.03	-3e-05	CID (Collision Induced Dissociation)	MS2	0	58.9	13.15	92.2474	42663	190620_Total_Fraction_11.raw	0/0	5.56	0	3.027e-06	506757	Used	Unique	59.9	58.6	61.1	46.7
FALSE	High	Sequest HT (A2)	Unambiguous	[R].kVIGIEcSSISDYAVk.[I]	N-Term(TMT6plex); K1(TMT6plex); C7(Carbamidomethyl); K16(TMT6plex)	FALSE	TRUE	1	9	ENSP00000406162.2	ENSP00000433480.1; ENSP00000433556.1; ENSP00000375724.4; ENSP00000437273.1; ENSP00000432538.1; ENSP00000406162.2; ENSP00000484505.1; ENSP00000431957.2; ENSP00000432349.1	1	3	0.7669	0	1	1	819.473	2456.4	0.46	0.00037	CID (Collision Induced Dissociation)	MS2	46.5223	450.6	9.002	92.2302	42652	190620_Total_Fraction_11.raw	0/0	5.62	0	1.645e-06	506751	Used	Unique	400.6	433.5	506.8	387.2
FALSE	High	Sequest HT (A2)	Unambiguous	[R].qVQSLTcEVDALk.[G]	N-Term(TMT6plex); C7(Carbamidomethyl); K13(TMT6plex)	FALSE	TRUE	1	3	ENSP00000224237.5	ENSP00000224237.5; ENSP00000431702.1; ENSP00000435613.1	0	3	0.4103	0	1	1	650.364	1949.08	-0.9	-0.00059	CID (Collision Induced Dissociation)	MS2	0	153.4	9.049	92.0055	40810	190620_Total_Fraction_3.raw	0/0	4.29	0	2.484e-05	675744	Used	Unique	125.7	152.3	177.4	132.4
FALSE	High	Sequest HT (A2)	Unambiguous	[K].vNQIGSVTESLQAck.[L]	N-Term(TMT6plex); C14(Carbamidomethyl); K15(TMT6plex)	FALSE	TRUE	1	2	ENSP00000234590.4	ENSP00000495530.1; ENSP00000234590.4	0	3	0.3868	0	1	1	698.054	2092.15	-0.5	-0.00035	CID (Collision Induced Dissociation)	MS2	0	102.3	8.942	92.4982	42813	190620_Total_Fraction_11.raw	0/0	3.8	0	3.101e-05	506825	Not Used	Redundant	95.3	93.7	109.4	94.2
FALSE	High	Sequest HT (A2)	Unambiguous	[K].tISTSDPAEVLVk.[N]	N-Term(TMT6plex); K13(TMT6plex)	FALSE	TRUE	1	2	ENSP00000338235.3	ENSP00000338235.3; ENSP00000428168.1	0	2	0.5655	0	1	1	909.533	1818.06	-1.63	-0.00148	CID (Collision Induced Dissociation)	MS2	0	509.5	15.467	92.044	40835	190620_Total_Fraction_3.raw	0/0	4.12	0	2.839e-05	675754	Used	Unique	453.9	483.7	567.4	449.3
FALSE	High	Sequest HT (A2)	Unambiguous	[K].gAEEMETVIPVDVmR.[R]	N-Term(TMT6plex); M14(Oxidation)	FALSE	TRUE	1	2	ENSP00000340278.5	ENSP00000466242.1; ENSP00000340278.5	0	2	0.603	0	1	1	960.982	1920.96	-2.01	-0.00193	CID (Collision Induced Dissociation)	MS2	0	173.9	9.199	92.1193	42588	190620_Total_Fraction_11.raw	0/0	3.3	0	1.695e-05	506723	Used	Unique	165.8	170.3	180.4	151.2
FALSE	High	Sequest HT (A2)	Unambiguous	[K].gGSGTAGTEPSDIIIPLR.[T]	N-Term(TMT6plex)	FALSE	TRUE	1	1	ENSP00000204961.4	ENSP00000204961.4	0	2	0.6902	0	1	1	985.542	1970.08	0.38	0.00038	CID (Collision Induced Dissociation)	MS2	0	92	53.325	92.2785	40977	190620_Total_Fraction_3.raw	0/0	4.68	0	1.281e-06	675822	Used	Unique	94.3	77.4	90	92.2
FALSE	High	Sequest HT (A2)	Unambiguous	[K].tTLTGLRPGTEYGIGVSAVk.[E]	N-Term(TMT6plex); K20(TMT6plex)	FALSE	TRUE	3	5	ENSP00000339553.4; ENSP00000443478.1; ENSP00000265131.4	ENSP00000339553.4; ENSP00000443478.1; ENSP00000265131.4; ENSP00000411406.2; ENSP00000442242.1	0	3	0.5595	0	1	1	826.816	2478.43	0.08	6e-05	CID (Collision Induced Dissociation)	MS2	0	101	4.587	92.3172	41001	190620_Total_Fraction_3.raw	0/0	6.47	0	2.052e-05	675833	Used	Not Unique	115.2	97.4	89.3	87.3
FALSE	High	Sequest HT (A2)	Unambiguous	[R].hVGMAVAGLLADAR.[S]	N-Term(TMT6plex)	FALSE	TRUE	1	2	ENSP00000216455.4	ENSP00000390491.2; ENSP00000216455.4	0	3	0.5948	0	1	1	537.306	1609.9	-0.07	-4e-05	CID (Collision Induced Dissociation)	MS2	49.7437	437.1	6.557	92.3218	41004	190620_Total_Fraction_3.raw	0/0	4.27	0	5.705e-06	675835	Used	Unique	424.1	454.4	431.6	368.8
FALSE	High	Sequest HT (A2)	Unambiguous	[K].eQTADGVAVIPVLQR.[T]	N-Term(TMT6plex)	FALSE	TRUE	1	5	ENSP00000368219.3	ENSP00000368219.3; ENSP00000445116.1; ENSP00000368222.3; ENSP00000436844.1; ENSP00000368209.3	0	2	0.5775	0	1	1	913.021	1825.03	-2.11	-0.00193	CID (Collision Induced Dissociation)	MS2	29.6475	104.5	13.784	92.4481	41083	190620_Total_Fraction_3.raw	0/0	3.55	0	1.77e-05	675871	Used	Unique	106.7	88.1	119.5	87
FALSE	High	Sequest HT (A2)	Unambiguous	[R].kAVDEAADALLk.[A]	N-Term(TMT6plex); K1(TMT6plex); K12(TMT6plex)	FALSE	TRUE	2	6	ENSP00000407788.2; ENSP00000396899.2	ENSP00000407788.2; ENSP00000396899.2; ENSP00000415762.2; ENSP00000254636.5; ENSP00000387227.2; ENSP00000387262.3	1	3	0.5077	0	1	1	644.397	1931.18	-0.58	-0.00037	CID (Collision Induced Dissociation)	MS2	45.9893	118.9	8.117	92.5946	41176	190620_Total_Fraction_3.raw	0/0	3.92	0	2.402e-05	675913	Used	Not Unique	106.4	106.7	131.2	111.9
FALSE	High	Sequest HT (A2)	Unambiguous	[R].dVVIcPDASLEDAk.[K]	N-Term(TMT6plex); C5(Carbamidomethyl); K14(TMT6plex)	FALSE	TRUE	1	3	ENSP00000340278.5	ENSP00000466242.1; ENSP00000466756.1; ENSP00000340278.5	0	2	0.607	0	1	1	995.532	1990.06	0.42	0.00041	CID (Collision Induced Dissociation)	MS2	0	155.9	7.517	91.8919	42465	190620_Total_Fraction_11.raw	0/0	4.3	0	8.496e-06	506675	Used	Unique	144.4	155.2	165.6	133
FALSE	High	Sequest HT (A2)	Unambiguous	[R].gAAVNLTLVTPEk.[A]	N-Term(TMT6plex); K13(TMT6plex)	FALSE	TRUE	1	15	ENSP00000322020.5	ENSP00000431466.2; ENSP00000431829.2; ENSP00000437045.2; ENSP00000392749.3; ENSP00000329033.5; ENSP00000432817.2; ENSP00000487237.1; ENSP00000436745.1; ENSP00000434479.2; ENSP00000434287.2; ENSP00000486512.1; ENSP00000485719.1; ENSP00000435402.2; ENSP00000322020.5; ENSP00000486434.1	0	2	0.6179	0	1	1	886.04	1771.07	-0.29	-0.00026	CID (Collision Induced Dissociation)	MS2	0	113.1	20.536	91.8518	42442	190620_Total_Fraction_11.raw	0/0	4.24	0	2.76e-05	506667	Used	Unique	100.2	105.2	128.1	100.4
FALSE	High	Sequest HT (A2)	Unambiguous	[R].gLSPAQADSQFLENAk.[R]	N-Term(TMT6plex); K16(TMT6plex)	FALSE	TRUE	1	8	ENSP00000436348.1	ENSP00000431647.1; ENSP00000376222.3; ENSP00000434576.1; ENSP00000434308.1; ENSP00000436348.1; ENSP00000357110.2; ENSP00000494672.1; ENSP00000431988.1	0	3	0.523	0	1	1	712.056	2134.15	-0.77	-0.00055	CID (Collision Induced Dissociation)	MS2	0	111.4	9.548	92.7063	41242	190620_Total_Fraction_3.raw	0/0	4.34	0	3.87e-06	675942	Used	Unique	114.2	86.6	120.3	107.5
FALSE	High	Sequest HT (A2)	Unambiguous	[K].gTDImYTGTLDcWR.[K]	N-Term(TMT6plex); M5(Oxidation); C12(Carbamidomethyl)	FALSE	TRUE	1	1	ENSP00000360671.4	ENSP00000360671.4	0	2	0.7029	0	1	1	967.453	1933.9	-0.03	-3e-05	CID (Collision Induced Dissociation)	MS2	0	202.6	16.686	92.7357	41261	190620_Total_Fraction_3.raw	0/0	2.76	0	2.397e-05	675953	Used	Unique	185.5	196.6	225.9	169.3
FALSE	High	Sequest HT (A2)	Unambiguous	[K].rPSTSQTVSTPAPVPVIESTEAIEAk.[A]	N-Term(TMT6plex); K26(TMT6plex)	FALSE	TRUE	1	2	ENSP00000356448.3	ENSP00000483425.1; ENSP00000356448.3	0	3	0.6907	0	1	1	1051.92	3153.74	-0.2	-0.00021	CID (Collision Induced Dissociation)	MS2	48.8783	51.4	70	92.0629	40847	190620_Total_Fraction_3.raw	0/0	6.11	0	1.168e-07	675762	Used	Unique	43.6	60.5	50.7	42.2
FALSE	High	Sequest HT (A2)	Unambiguous	[K].nLPPSGAVPVTGIPPHVVk.[V]	N-Term(TMT6plex); K19(TMT6plex)	FALSE	TRUE	1	1	ENSP00000377681.3	ENSP00000377681.3	0	3	0.5794	0	1	1	779.807	2337.41	-0.13	-0.0001	CID (Collision Induced Dissociation)	MS2	34.4743	69.4	10.253	90.7209	40001	190620_Total_Fraction_3.raw	0/0	4.28	0	2.114e-05	675366	Used	Unique	63.9	84.2	65.7	52.2
FALSE	High	Sequest HT (A2)	Unambiguous	[K].vNQIGSVTESIQAck.[L]	N-Term(TMT6plex); C14(Carbamidomethyl); K15(TMT6plex)	FALSE	TRUE	1	2	ENSP00000431087.1	ENSP00000431087.1; ENSP00000430636.1	0	3	0.3868	0	1	2	698.054	2092.15	-0.5	-0.00035	CID (Collision Induced Dissociation)	MS2	0	102.3	8.942	92.4982	42813	190620_Total_Fraction_11.raw	0/0	3.8	0	3.101e-05	506825	Used	Not Unique	95.3	93.7	109.4	94.2
FALSE	High	Sequest HT (A2)	Unambiguous	[R].dALRPPLQNINSVQLk.[E]	N-Term(TMT6plex); K16(TMT6plex)	FALSE	TRUE	1	2	ENSP00000432768.1	ENSP00000310227.5; ENSP00000432768.1	0	3	0.5991	0	1	1	755.454	2264.35	-0.18	-0.00013	CID (Collision Induced Dissociation)	MS2	48.5499	82	7.311	91.6289	40577	190620_Total_Fraction_3.raw	0/0	4.34	0	1.016e-05	675634	Used	Unique	81.7	76.1	89	68.2
FALSE	High	Sequest HT (A2)	Unambiguous	[K].dVEGSTSPQIGDk.[V]	N-Term(TMT6plex); K13(TMT6plex)	FALSE	TRUE	1	5	ENSP00000481762.1	ENSP00000351329.4; ENSP00000431297.1; ENSP00000481762.1; ENSP00000358543.1; ENSP00000342408.6	0	2	0.5798	0	1	1	895.98	1790.95	-0.19	-0.00017	CID (Collision Induced Dissociation)	MS2	0	105	70	60.8205	24167	190620_Total_Fraction_9.raw	0/0	4.95	0	1.403e-05	841519	Used	Unique	102.6	92.9	126	81.3
FALSE	High	Sequest HT (A2)	Unambiguous	[K].gQELcADYSENTFTEYk.[K]	N-Term(TMT6plex); C5(Carbamidomethyl); K17(TMT6plex)	TRUE	TRUE	2	5	Q3MHN5; ENSEMBL:ENSBTAP00000018229	ENSP00000426683.1; ENSP00000273951.8; ENSP00000421725.1; Q3MHN5; ENSEMBL:ENSBTAP00000018229	0	3	0.6894	0	1	1	838.402	2513.19	0.08	6e-05	CID (Collision Induced Dissociation)	MS2	0	140.4	3.551	93.018	43139	190620_Total_Fraction_11.raw	0/0	4.54	0	1.218e-05	506976	Used	Not Unique	121.9	179.8	124.6	112.1
FALSE	High	Sequest HT (A2)	Unambiguous	[R].aWGPGLEGGVVGk.[S]	N-Term(TMT6plex); K13(TMT6plex)	FALSE	TRUE	1	4	ENSP00000358866.3	ENSP00000358866.3; ENSP00000353467.4; ENSP00000480593.1; ENSP00000358872.4	0	2	0.5758	0	1	1	842.992	1684.98	-0.71	-0.0006	CID (Collision Induced Dissociation)	MS2	31.4361	78.3	2.82	92.9784	43113	190620_Total_Fraction_11.raw	0/0	3.89	0	2.393e-05	506965	Used	Unique	66.2	67.1	90.2	76.9
FALSE	High	Sequest HT (A2)	Unambiguous	[K].vIVVGNPANTNcLTASk.[S]	N-Term(TMT6plex); C12(Carbamidomethyl); K17(TMT6plex)	FALSE	TRUE	1	4	ENSP00000233114.8	ENSP00000410073.1; ENSP00000438144.2; ENSP00000233114.8; ENSP00000394504.1	0	3	0.6652	0	1	1	739.42	2216.25	-0.37	-0.00027	CID (Collision Induced Dissociation)	MS2	24.0429	122.9	4.264	90.8504	40082	190620_Total_Fraction_3.raw	0/0	4.48	0	5.622e-06	675403	Used	Unique	115.3	117.6	138	100.7
FALSE	High	Sequest HT (A2)	Unambiguous	[R].yYTSASGDEMVSLk.[D]	N-Term(TMT6plex); K14(TMT6plex)	FALSE	TRUE	1	2	ENSP00000335153.7	ENSP00000335153.7; ENSP00000216281.7	0	2	0.6788	0	1	1	1005.02	2009.03	-0.04	-4e-05	CID (Collision Induced Dissociation)	MS2	0	116.4	70	90.8704	40095	190620_Total_Fraction_3.raw	0/0	5.51	0	9.028e-06	675408	Used	Unique	101.3	117.1	130.1	97.6
FALSE	High	Sequest HT (A2)	Unambiguous	[R].vTGEADVEFATHEDAVAAMSk.[D]	N-Term(TMT6plex); K21(TMT6plex)	FALSE	TRUE	1	6	ENSP00000327539.6	ENSP00000426275.1; ENSP00000429481.1; ENSP00000492076.2; ENSP00000428620.1; ENSP00000327539.6; ENSP00000429270.1	0	3	0.0743	0	1	1	879.445	2636.32	-2.43	-0.00214	CID (Collision Induced Dissociation)	MS2	0	106.4	10.047	92.9485	43093	190620_Total_Fraction_11.raw	0/0	5.38	0	1.556e-06	506956	Used	Unique	94.8	109.2	114.8	89.4
FALSE	High	Sequest HT (A2)	Unambiguous	[K].tYPEWHVATEPVATWQNIQAAGTQk.[A]	N-Term(TMT6plex); K25(TMT6plex)	FALSE	TRUE	1	2	ENSP00000264093.4	ENSP00000306964.3; ENSP00000264093.4	0	3	0.6224	0	1	1	1095.57	3284.7	-2.16	-0.00236	CID (Collision Induced Dissociation)	MS2	0	32.4	70	104.567	48558	190620_Total_Fraction_9.raw	0/0	5.88	0	2.037e-05	852701	Used	Unique	26.9	32.6	33.2	31.6
FALSE	High	Sequest HT (A2)	Unambiguous	[R].fNQAQSGNIQSTVMLDk.[Q]	N-Term(TMT6plex); K17(TMT6plex)	FALSE	TRUE	1	6	ENSP00000354394.3	ENSP00000376136.3; ENSP00000394512.1; ENSP00000354394.3; ENSP00000376137.2; ENSP00000402548.1; ENSP00000411398.1	0	3	0.5573	0	1	1	780.418	2339.24	-0.91	-0.00071	CID (Collision Induced Dissociation)	MS2	49.9927	177.9	8.69	92.8892	43056	190620_Total_Fraction_11.raw	0/0	3.75	0	3.965e-06	506937	Used	Unique	152.7	149.8	187.3	193.3
FALSE	High	Sequest HT (A2)	Unambiguous	[R].iAQSDYIPTQQDVLR.[T]	N-Term(TMT6plex)	FALSE	TRUE	1	4	ENSP00000312999.6	ENSP00000406369.1; ENSP00000406871.1; ENSP00000312999.6; ENSP00000395736.1	0	2	0.6228	0	1	1	988.536	1976.06	-0.51	-0.0005	CID (Collision Induced Dissociation)	MS2	0	470.5	25.398	91.0032	40174	190620_Total_Fraction_3.raw	0/0	3.95	0	1.275e-05	675449	Used	Unique	513.2	448.6	474.5	373.1
FALSE	High	Sequest HT (A2)	Unambiguous	[K].sLHTLFGDELck.[V]	N-Term(TMT6plex); C11(Carbamidomethyl); K12(TMT6plex)	TRUE	FALSE	1	1	P02769	P02769	0	3	0.6736	0	1	1	626.677	1878.02	-1.25	-0.00079	CID (Collision Induced Dissociation)	MS2	32.0857	160.2	1.544	92.8358	43022	190620_Total_Fraction_11.raw	0/0	4.35	0	1.173e-05	506922	Used	Unique	130.2	200.9	150	133
FALSE	High	Sequest HT (A2)	Unambiguous	[K].yYRPTEVDFLQGDcTk.[A]	N-Term(TMT6plex); C14(Carbamidomethyl); K16(TMT6plex)	FALSE	TRUE	1	2	ENSP00000436726.1	ENSP00000436726.1; ENSP00000370194.4	0	3	0.6705	0	1	1	817.418	2450.24	-1.63	-0.00133	CID (Collision Induced Dissociation)	MS2	26.1155	125.5	3.67	91.6673	40601	190620_Total_Fraction_3.raw	0/0	5.19	0	2.781e-05	675645	Used	Unique	111.4	122	133.8	114.5
FALSE	High	Sequest HT (A2)	Unambiguous	[K].nAFYIGSYQQcINEAQR.[V]	N-Term(TMT6plex); C11(Carbamidomethyl)	FALSE	TRUE	1	5	ENSP00000469035.1	ENSP00000471034.1; ENSP00000262812.3; ENSP00000345674.3; ENSP00000469035.1; ENSP00000343134.3	0	3	0.6609	0	1	1	764.374	2291.11	-0.61	-0.00047	CID (Collision Induced Dissociation)	MS2	51.8828	39.9	14.012	92.8295	43018	190620_Total_Fraction_11.raw	0/0	5.19	0	2.303e-05	506921	Not Used	Excluded by Method	36.4	42.1	33.6	41.4
FALSE	High	Sequest HT (A2)	Unambiguous	[K].eEQSQITSQVTGQIGWR.[R]	N-Term(TMT6plex)	FALSE	TRUE	1	4	ENSP00000403362.2	ENSP00000292807.5; ENSP00000371894.3; ENSP00000481563.1; ENSP00000403362.2	0	3	0.6733	0	1	1	726.044	2176.12	-0.46	-0.00034	CID (Collision Induced Dissociation)	MS2	0	68.3	2.903	91.06	40210	190620_Total_Fraction_3.raw	0/0	5.02	0	4.772e-06	675462	Used	Unique	61.1	61.6	74.2	65
FALSE	High	Sequest HT (A2)	Unambiguous	[K].nASTFEDVTQVSSAYQk.[T]	N-Term(TMT6plex); K17(TMT6plex)	FALSE	TRUE	1	3	ENSP00000500756.1	ENSP00000365745.3; ENSP00000500927.1; ENSP00000500756.1	0	3	0.5459	0	1	1	778.406	2333.2	0.32	0.00025	CID (Collision Induced Dissociation)	MS2	47.7385	282.6	2.342	91.0755	40220	190620_Total_Fraction_3.raw	0/0	4.58	0	2.189e-06	675467	Used	Unique	286.9	318.9	257	223.3
FALSE	High	Sequest HT (A2)	Unambiguous	[K].aSASAPAPASATEILLTPAR.[LE]	N-Term(TMT6plex)	FALSE	TRUE	1	4	ENSP00000322730.6	ENSP00000335121.6; ENSP00000322100.6; ENSP00000322730.6; ENSP00000390655.1	0	2	0.6942	0	1	1	1062.6	2124.18	-0.63	-0.00067	CID (Collision Induced Dissociation)	MS2	100	173.8	70	92.7785	42986	190620_Total_Fraction_11.raw	0/0	4.84	0	7.681e-07	506908	Not Used	Excluded by Method	160	130.6	197.7	179.2
FALSE	High	Sequest HT (A2)	Unambiguous	[K].tVDSQGPTPVcTPTFLER.[R]	N-Term(TMT6plex); C11(Carbamidomethyl)	FALSE	TRUE	1	3	ENSP00000285814.4	ENSP00000390174.1; ENSP00000285814.4; ENSP00000406227.1	0	3	0.6763	0	1	1	745.382	2234.13	-0.42	-0.00031	CID (Collision Induced Dissociation)	MS2	64.5564	32.2	7.559	91.3728	40408	190620_Total_Fraction_3.raw	0/0	5.56	0	1.17e-05	675556	Not Used	Excluded by Method	24.2	27.2	42.6	29.3
FALSE	High	Sequest HT (A2)	Unambiguous	[R].nIDNPALADIYTEHAHQVVVAk.[Y]	N-Term(TMT6plex); K22(TMT6plex)	FALSE	TRUE	1	2	ENSP00000371890.2	ENSP00000425481.1; ENSP00000371890.2	0	4	0.6566	0	1	1	719.898	2876.57	0.59	0.00042	CID (Collision Induced Dissociation)	MS2	0	62.5	4.999	91.4033	40428	190620_Total_Fraction_3.raw	0/0	5.3	0	5.323e-06	675565	Used	Unique	62	59.7	61.8	56.6
FALSE	High	Sequest HT (A2)	Unambiguous	[K].aTGRPEcFLTIQEGLASk.[F]	N-Term(TMT6plex); C7(Carbamidomethyl); K18(TMT6plex)	FALSE	TRUE	1	2	ENSP00000244230.2	ENSP00000244230.2; ENSP00000475545.1	0	3	0.5554	0	1	1	812.782	2436.33	-0.44	-0.00036	CID (Collision Induced Dissociation)	MS2	0	191.5	27.159	92.7359	42958	190620_Total_Fraction_11.raw	0/0	5.51	0	4.188e-06	506895	Used	Unique	146.6	181.1	227.9	177.5
FALSE	High	Sequest HT (A2)	Unambiguous	[K].yGDSGEQIAGFVk.[E]	N-Term(TMT6plex); K13(TMT6plex)	FALSE	TRUE	1	3	ENSP00000361562.3	ENSP00000191018.5; ENSP00000361562.3; ENSP00000346952.4	0	2	0.5996	0	1	1	914.997	1828.99	0.81	0.00074	CID (Collision Induced Dissociation)	MS2	0	207.8	9.856	91.4498	40458	190620_Total_Fraction_3.raw	0/0	4.62	0	2.439e-05	675580	Used	Unique	168.3	188.8	249.4	189.5
FALSE	High	Sequest HT (A2)	Unambiguous	[K].kGVNLPGAAVDLPAVSEk.[D]	N-Term(TMT6plex); K1(TMT6plex); K18(TMT6plex)	FALSE	TRUE	2	7	ENSP00000455736.1; ENSP00000334983.5	ENSP00000455584.1; ENSP00000456100.2; ENSP00000455736.1; ENSP00000373745.4; ENSP00000403365.2; ENSP00000334983.5; ENSP00000457253.1	1	3	0.538	0	1	1	818.163	2452.47	-0.25	-0.0002	CID (Collision Induced Dissociation)	MS2	3.78234	488.7	1.159	92.7073	42943	190620_Total_Fraction_11.raw	0/0	5.39	0	4.716e-07	506885	Used	Not Unique	356.9	472.8	566.5	474.6
FALSE	High	Sequest HT (A2)	Unambiguous	[K].mEDSVGcLETAEEVk.[R]	N-Term(TMT6plex); C7(Carbamidomethyl); K15(TMT6plex)	FALSE	TRUE	1	1	ENSP00000216181.5	ENSP00000216181.5	0	3	0.6174	0	1	1	719.027	2155.07	-0.21	-0.00015	CID (Collision Induced Dissociation)	MS2	0	94.8	11.561	91.5482	40525	190620_Total_Fraction_3.raw	0/0	4.13	0	1.533e-05	675612	Used	Unique	97.1	92.2	101	73.6
FALSE	High	Sequest HT (A2)	Unambiguous	[K].nVIDGDLcEQFNSmEPNk.[Q]	N-Term(TMT6plex); C8(Carbamidomethyl); M14(Oxidation); K18(TMT6plex)	FALSE	TRUE	1	1	ENSP00000305790.5	ENSP00000305790.5	0	3	0.5033	0	1	1	862.084	2584.24	-1.56	-0.00135	CID (Collision Induced Dissociation)	MS2	0	147.4	17.765	92.6093	42882	190620_Total_Fraction_11.raw	0/0	4.51	0	1.712e-05	506858	Used	Unique	136.4	148.2	164.7	116.1
FALSE	High	Sequest HT (A2)	Unambiguous	[R].vGVVQYSHEGTFEAIQLDDER.[I]	N-Term(TMT6plex)	FALSE	TRUE	2	4	ENSP00000300527.4; ENSP00000380870.1	ENSP00000300527.4; ENSP00000395751.1; ENSP00000380870.1; ENSP00000387115.1	0	3	0.7868	0	1	1	874.44	2621.3	-0.12	-0.0001	CID (Collision Induced Dissociation)	MS2	0	54.7	13.244	92.7976	42998	190620_Total_Fraction_11.raw	0/0	7.6	0	3.254e-07	506913	Used	Not Unique	44.9	41.9	66.1	56.8
FALSE	High	Sequest HT (A2)	Unambiguous	[K].gDVTITNDGATILk.[Q]	N-Term(TMT6plex); K14(TMT6plex)	FALSE	TRUE	1	1	ENSP00000377958.3	ENSP00000377958.3	0	2	0.5276	0	1	1	938.543	1876.08	-0.66	-0.00062	CID (Collision Induced Dissociation)	MS2	8.33319	233	11.146	89.4343	39201	190620_Total_Fraction_3.raw	0/0	4.89	0	1.268e-05	674996	Used	Unique	198.2	223.8	265.4	205.5
FALSE	High	Sequest HT (A2)	Unambiguous	[K].aIWHAFTALDQDHSGk.[V]	N-Term(TMT6plex); K16(TMT6plex)	FALSE	TRUE	1	3	ENSP00000315630.6	ENSP00000315630.6; ENSP00000399056.2; ENSP00000431768.1	0	4	0.6382	0	1	1	564.554	2255.19	-1.59	-0.00089	CID (Collision Induced Dissociation)	MS2	29.2016	203.3	17.878	94.1457	43822	190620_Total_Fraction_11.raw	0/0	3.87	0	2.697e-05	507302	Used	Unique	197.9	185.3	222.3	175.2
FALSE	High	Sequest HT (A2)	Unambiguous	[K].qTIGNScGTIGLIHAVANNQDk.[L]	N-Term(TMT6plex); C7(Carbamidomethyl); K22(TMT6plex)	FALSE	TRUE	1	4	ENSP00000284440.4	ENSP00000284440.4; ENSP00000426895.1; ENSP00000423348.1; ENSP00000423623.1	0	3	0.6106	0	1	1	923.828	2769.47	-0.84	-0.00078	CID (Collision Induced Dissociation)	MS2	48.6751	136	35.135	89.4247	39196	190620_Total_Fraction_3.raw	0/0	5.29	0	7.233e-07	674995	Used	Unique	126.8	116.5	128.9	150.8
FALSE	High	Sequest HT (A2)	Unambiguous	[K].lNQQAEELQEIHEIQLQEk.[E]	N-Term(TMT6plex); K19(TMT6plex)	FALSE	TRUE	1	3	ENSP00000354486.2	ENSP00000405842.1; ENSP00000354486.2; ENSP00000349305.4	0	3	0.5904	0	1	1	926.841	2778.51	1.48	0.00137	CID (Collision Induced Dissociation)	MS2	47.0861	117	12.887	95.6967	44736	190620_Total_Fraction_11.raw	0/0	5.2	0	7.256e-06	507737	Used	Unique	101.7	115.8	129.3	101.7
FALSE	High	Sequest HT (A2)	Unambiguous	[R].aFVSMVYSEEGAEDR.[T]	N-Term(TMT6plex)	FALSE	TRUE	1	3	ENSP00000323421.3	ENSP00000323421.3; ENSP00000364489.7; ENSP00000413509.2	0	2	0.6577	0	1	1	959.956	1918.9	-0.49	-0.00047	CID (Collision Induced Dissociation)	MS2	0	93.2	9.155	95.6915	44733	190620_Total_Fraction_11.raw	0/0	4.82	0	2.483e-05	507735	Used	Unique	90.6	88.9	100.2	78.4
FALSE	High	Sequest HT (A2)	Unambiguous	[R].qLcQESFSSSALGLk.[K]	N-Term(TMT6plex); C3(Carbamidomethyl); K15(TMT6plex)	FALSE	TRUE	1	2	ENSP00000263401.5	ENSP00000435599.1; ENSP00000263401.5	0	2	0.5244	0	1	1	1057.07	2113.14	1.92	0.00203	CID (Collision Induced Dissociation)	MS2	0	70.4	33.891	95.654	44712	190620_Total_Fraction_11.raw	0/0	5.13	0	6.522e-06	507724	Used	Unique	66.6	62.5	74.5	66.9
FALSE	High	Sequest HT (A2)	Unambiguous	[R].tLTGTAALTVQSQEDNLR.[S]	N-Term(TMT6plex)	FALSE	TRUE	1	2	ENSP00000228740.2	ENSP00000449340.1; ENSP00000228740.2	0	2	0.7347	0	1	1	1074.08	2147.15	-1.19	-0.00127	CID (Collision Induced Dissociation)	MS2	0	174.3	70	87.1068	37862	190620_Total_Fraction_3.raw	0/0	5.73	0	2.722e-06	674420	Used	Unique	170.9	166.7	167	165.6
FALSE	High	Sequest HT (A2)	Unambiguous	[K].iYAYPSNITSETGFR.[T]	N-Term(TMT6plex)	FALSE	TRUE	1	2	ENSP00000305069.4	ENSP00000425335.1; ENSP00000305069.4	0	2	0.5945	0	1	1	974.504	1948	0.02	2e-05	CID (Collision Induced Dissociation)	MS2	0	178.2	33.951	95.6285	44697	190620_Total_Fraction_11.raw	0/0	4.02	0	8.615e-06	507718	Used	Unique	157.7	166.6	193.5	166.1
FALSE	High	Sequest HT (A2)	Unambiguous	[K].vEAPSLDVHmDSPDINIEGPDVk.[I]	N-Term(TMT6plex); M10(Oxidation); K23(TMT6plex)	FALSE	TRUE	1	1	ENSP00000367263.4	ENSP00000367263.4	0	3	0.7167	0	1	1	984.507	2951.51	0.13	0.00013	CID (Collision Induced Dissociation)	MS2	45.3074	94.4	70	95.6252	44695	190620_Total_Fraction_11.raw	0/0	5.26	0	2.198e-05	507717	Used	Unique	95.3	89.4	121.8	55.6
FALSE	High	Sequest HT (A2)	Unambiguous	[R].vTGEADVEFATHEEAVAAMSk.[D]	N-Term(TMT6plex); K21(TMT6plex)	FALSE	TRUE	1	1	ENSP00000349573.4	ENSP00000349573.4	0	3	0.6496	0	1	1	884.121	2650.35	1.58	0.00139	CID (Collision Induced Dissociation)	MS2	0	323	35.737	95.6183	44691	190620_Total_Fraction_11.raw	0/0	4.88	0	1.396e-06	507715	Used	Unique	298.7	314	350.6	276
FALSE	High	Sequest HT (A2)	Unambiguous	[K].lTLEGLEEDDDDRVSPTVLHk.[M]	N-Term(TMT6plex); K21(TMT6plex)	FALSE	TRUE	1	1	ENSP00000368305.4	ENSP00000368305.4	1	4	0.5566	0	1	1	710.632	2839.51	-0.6	-0.00043	CID (Collision Induced Dissociation)	MS2	7.3745	69.1	26.538	95.612	44688	190620_Total_Fraction_11.raw	0/0	4.24	0	1.339e-05	507713	Used	Unique	64.4	53.6	80	67.4
FALSE	High	Sequest HT (A2)	Unambiguous	[K].iVSPLIDETSQTGGTGQR.[R]	N-Term(TMT6plex)	FALSE	TRUE	1	3	ENSP00000379494.1	ENSP00000379494.1; ENSP00000379487.3; ENSP00000379496.1	0	3	0.6573	0	1	1	696.709	2088.11	-0.4	-0.00028	CID (Collision Induced Dissociation)	MS2	22.1035	28.8	4.967	87.1287	37876	190620_Total_Fraction_3.raw	0/0	5.31	0	1.761e-05	674426	Used	Unique	26.6	28.3	27.1	28.8
FALSE	High	Sequest HT (A2)	Unambiguous	[R].dALGDSLQVPVSPSSTTSSR.[C]	N-Term(TMT6plex)	FALSE	TRUE	1	6	ENSP00000305861.7	ENSP00000404782.2; ENSP00000259318.7; ENSP00000419268.1; ENSP00000363654.3; ENSP00000305861.7; ENSP00000363649.1	0	2	0.5221	0	1	1	1117.08	2233.15	-0.88	-0.00098	CID (Collision Induced Dissociation)	MS2	100	176.8	17.081	87.1328	37879	190620_Total_Fraction_3.raw	0/0	5.42	0	1.964e-05	674428	Not Used	Excluded by Method	173.8	169.2	203.6	131.8
FALSE	High	Sequest HT (A2)	Unambiguous	[R].sQHFFDTSVPLMDDGDDNTLYHR.[RG]	N-Term(TMT6plex)	FALSE	TRUE	1	9	ENSP00000360183.4	ENSP00000432414.1; ENSP00000360183.4; ENSP00000401801.1; ENSP00000354445.4; ENSP00000360173.4; ENSP00000350723.4; ENSP00000457522.1; ENSP00000348229.5; ENSP00000312086.8	0	4	0.6884	0	1	1	735.592	2939.35	0.27	0.0002	CID (Collision Induced Dissociation)	MS2	44.2416	23.6	9.073	95.7267	44755	190620_Total_Fraction_11.raw	0/0	5.68	0	3.015e-05	507746	Used	Unique	19.4	24.5	24.5	22
FALSE	High	Sequest HT (A2)	Unambiguous	[K].mQTDkPFDQTTISLQMGTNk.[G]	N-Term(TMT6plex); K5(TMT6plex); K20(TMT6plex)	FALSE	TRUE	1	4	ENSP00000359225.4	ENSP00000377752.4; ENSP00000401452.1; ENSP00000440081.1; ENSP00000359225.4	0	3	0.6368	0	1	1	991.2	2971.58	0.45	0.00045	CID (Collision Induced Dissociation)	MS2	2.40368	307.9	3.298	95.5981	44679	190620_Total_Fraction_11.raw	0/0	6.8	0	1.249e-05	507708	Used	Unique	281.1	358	284.7	257.9
FALSE	High	Sequest HT (A2)	Unambiguous	[R].mEDTSFPSGGNAIGVNSASSk.[T]	N-Term(TMT6plex); K21(TMT6plex)	FALSE	TRUE	1	3	ENSP00000355809.2	ENSP00000489607.1; ENSP00000355808.2; ENSP00000355809.2	0	3	0.7373	0	1	1	838.756	2514.25	-0.64	-0.00054	CID (Collision Induced Dissociation)	MS2	50.2136	116.7	6.574	87.2217	37936	190620_Total_Fraction_3.raw	0/0	5.52	0	9.927e-06	674453	Used	Unique	117.5	118.8	119.6	92.3
FALSE	High	Sequest HT (A2)	Unambiguous	[K].sQVFSTAADGQTQVEIk.[V]	N-Term(TMT6plex); K17(TMT6plex)	FALSE	TRUE	1	1	ENSP00000297185.3	ENSP00000297185.3	0	3	0.6341	0	1	1	756.414	2267.23	-1.04	-0.00079	CID (Collision Induced Dissociation)	MS2	10.9202	133.2	3.648	87.2372	37946	190620_Total_Fraction_3.raw	0/0	4.92	0	9.465e-07	674458	Used	Unique	110.3	126.6	153.9	119.9
FALSE	High	Sequest HT (A2)	Unambiguous	[R].lVGGPMDASVEEEGVR.[R]	N-Term(TMT6plex)	FALSE	TRUE	1	1	ENSP00000366124.3	ENSP00000366124.3	0	2	0.6726	0	1	1	937.479	1873.95	-0.53	-0.00049	CID (Collision Induced Dissociation)	MS2	0	90.8	70	87.2679	37964	190620_Total_Fraction_3.raw	0/0	5.04	0	5.812e-06	674465	Used	Unique	100.4	79.3	95.7	73.7
FALSE	High	Sequest HT (A2)	Unambiguous	[R].gIAAQPLYAGYcNHENM.[-]	N-Term(TMT6plex); C12(Carbamidomethyl)	FALSE	TRUE	1	4	ENSP00000261416.7	ENSP00000426285.1; ENSP00000423713.1; ENSP00000261416.7; ENSP00000424939.1	0	3	0.7389	0	1	1	713.337	2138	-1.2	-0.00085	CID (Collision Induced Dissociation)	MS2	38.4889	76.1	3.381	87.3729	38019	190620_Total_Fraction_3.raw	0/0	3.83	0	1.062e-05	674486	Used	Unique	72	70.4	80.6	69.2
FALSE	High	Sequest HT (A2)	Unambiguous	[K].nVVLPTETEVAPAk.[D]	N-Term(TMT6plex); K14(TMT6plex)	FALSE	TRUE	2	3	ENSP00000353375.6; ENSP00000407602.2	ENSP00000353375.6; ENSP00000407602.2; ENSP00000379083.3	0	2	0.7624	0	1	1	963.567	1926.13	-2.81	-0.00271	CID (Collision Induced Dissociation)	MS2	0	457.4	9.426	87.3837	38026	190620_Total_Fraction_3.raw	0/0	4.04	0	1.333e-05	674489	Used	Not Unique	464.8	426.9	476.1	390
FALSE	High	Sequest HT (A2)	Unambiguous	[R].qVQSLTcEVDALk.[G]	N-Term(TMT6plex); C7(Carbamidomethyl); K13(TMT6plex)	FALSE	TRUE	1	3	ENSP00000224237.5	ENSP00000224237.5; ENSP00000431702.1; ENSP00000435613.1	0	2	0.4878	0	1	1	975.043	1949.08	0.07	7e-05	CID (Collision Induced Dissociation)	MS2	0	96.8	70	95.423	44575	190620_Total_Fraction_11.raw	0/0	4.51	0	2.553e-05	507659	Used	Unique	86.6	97.2	109.1	78.3
FALSE	High	Sequest HT (A2)	Unambiguous	[R].eHNFQPGDNVEVcEGELINLQGk.[I]	N-Term(TMT6plex); C13(Carbamidomethyl); K23(TMT6plex)	FALSE	TRUE	1	2	ENSP00000469090.1	ENSP00000469090.1; ENSP00000352117.6	0	3	0.7289	0	1	1	1028.85	3084.55	0.21	0.00022	CID (Collision Induced Dissociation)	MS2	48.0514	164.2	15.465	95.406	44567	190620_Total_Fraction_11.raw	0/0	6.16	0	5.29e-07	507654	Used	Unique	150.8	175.1	175.9	128
FALSE	High	Sequest HT (A2)	Unambiguous	[R].iSSMVVMENVGQQk.[L]	N-Term(TMT6plex); K14(TMT6plex)	FALSE	TRUE	1	1	ENSP00000416739.2	ENSP00000416739.2	0	2	0.5193	0	1	1	1004.55	2008.1	-0.45	-0.00045	CID (Collision Induced Dissociation)	MS2	0	186.5	70	95.3857	44556	190620_Total_Fraction_11.raw	0/0	4.41	0	1.205e-05	507651	Used	Unique	188.8	184	189.7	154
FALSE	High	Sequest HT (A2)	Unambiguous	[K].kPADDQDPIDALSGDLDScPSTTETSQNTAk.[DT]	N-Term(TMT6plex); K1(TMT6plex); C19(Carbamidomethyl); K31(TMT6plex)	FALSE	TRUE	3	18	ENSP00000425721.1; ENSP00000343421.3; ENSP00000421130.1	ENSP00000312523.5; ENSP00000432878.1; ENSP00000425721.1; ENSP00000424160.1; ENSP00000320319.8; ENSP00000379157.2; ENSP00000422677.1; ENSP00000379158.2; ENSP00000422929.1; ENSP00000343421.3; ENSP00000423638.1; ENSP00000425670.1; ENSP00000425787.1; ENSP00000421130.1; ENSP00000422176.1; ENSP00000412374.2; ENSP00000427195.1; ENSP00000426946.1	0	4	0.5961	0	1	1	991.994	3964.95	0.09	9e-05	CID (Collision Induced Dissociation)	MS2	0	119.1	51.547	95.3804	44553	190620_Total_Fraction_11.raw	0/0	4.11	0	4.255e-06	507649	Used	Not Unique	117.6	117.9	123	99.1
FALSE	High	Sequest HT (A2)	Unambiguous	[R].aFGPGLEGGLVNk.[A]	N-Term(TMT6plex); K13(TMT6plex)	FALSE	TRUE	1	2	ENSP00000327145.8	ENSP00000344002.6; ENSP00000327145.8	0	2	0.5448	0	1	1	859.005	1717	-0.82	-0.00071	CID (Collision Induced Dissociation)	MS2	0	106.3	30.94	95.3646	44544	190620_Total_Fraction_11.raw	0/0	4.46	0	2.322e-05	507644	Used	Unique	103.3	114.4	111.6	78.5
FALSE	High	Sequest HT (A2)	Unambiguous	[K].gPAFNmASPESDFGINLk.[G]	N-Term(TMT6plex); M6(Oxidation); K18(TMT6plex)	FALSE	TRUE	1	1	ENSP00000367263.4	ENSP00000367263.4	0	3	0.478	0	1	1	790.412	2369.22	-0.51	-0.0004	CID (Collision Induced Dissociation)	MS2	16.6671	66.1	61.916	104.451	48501	190620_Total_Fraction_9.raw	0/0	5.23	0	3.165e-06	852675	Used	Unique	70	69.3	69.2	45.3
FALSE	High	Sequest HT (A2)	Unambiguous	[K].vIDPATATSVDLR.[D]	N-Term(TMT6plex)	FALSE	TRUE	1	2	ENSP00000377958.3	ENSP00000377958.3; ENSP00000443061.1	0	2	0.5229	0	1	1	793.951	1586.89	-0.18	-0.00014	CID (Collision Induced Dissociation)	MS2	0	199	3.508	87.4009	38037	190620_Total_Fraction_3.raw	0/0	3.71	0	3.102e-05	674494	Used	Unique	176.2	203.4	205.4	178.4
FALSE	High	Sequest HT (A2)	Unambiguous	[R].qFFPTDEDEIGAAk.[A]	N-Term(TMT6plex); K14(TMT6plex)	FALSE	TRUE	1	8	ENSP00000368379.1	ENSP00000391257.1; ENSP00000368398.2; ENSP00000413542.1; ENSP00000405406.1; ENSP00000389523.1; ENSP00000368379.1; ENSP00000396495.1; ENSP00000378593.1	0	2	0.6062	0	1	1	1013.53	2026.05	-1.6	-0.00162	CID (Collision Induced Dissociation)	MS2	0	304	19.448	95.7751	44785	190620_Total_Fraction_11.raw	0/0	4.85	0	1.125e-05	507760	Used	Unique	309.2	254.3	335.1	269.4
FALSE	High	Sequest HT (A2)	Unambiguous	[K].hLVDEPQNLIkQNcDQFEk.[L]	N-Term(TMT6plex); K11(TMT6plex); C14(Carbamidomethyl); K19(TMT6plex)	TRUE	FALSE	1	1	P02769	P02769	1	4	0.6233	0	1	1	761.412	3042.63	-0.64	-0.00049	CID (Collision Induced Dissociation)	MS2	21.6919	118.5	2.462	86.9034	37737	190620_Total_Fraction_3.raw	0/0	4.3	0	3.68e-06	674362	Used	Unique	134.6	136.9	83.2	101.9
FALSE	High	Sequest HT (A2)	Unambiguous	[R].dYHIGIPLTYSQYk.[Q]	N-Term(TMT6plex); K14(TMT6plex)	FALSE	TRUE	1	1	ENSP00000369810.3	ENSP00000369810.3	0	3	0.5914	0	1	1	719.397	2156.18	-0.9	-0.00064	CID (Collision Induced Dissociation)	MS2	56.7522	118.3	3.82	96.3264	45122	190620_Total_Fraction_11.raw	0/0	4.43	0	1.293e-05	507918	Not Used	Excluded by Method	107.9	118.1	133.7	94.1
FALSE	High	Sequest HT (A2)	Unambiguous	[R].gALVTVGQLScYDQAk.[Q]	N-Term(TMT6plex); C11(Carbamidomethyl); K16(TMT6plex)	FALSE	TRUE	1	3	ENSP00000461324.1	ENSP00000461324.1; ENSP00000328403.5; ENSP00000345580.5	0	3	0.7187	0	1	1	723.398	2168.18	0.25	0.00018	CID (Collision Induced Dissociation)	MS2	0	65.9	3.488	96.3134	45114	190620_Total_Fraction_11.raw	0/0	4.23	0	2.346e-05	507915	Used	Unique	61.9	59.8	71.8	59.7
FALSE	High	Sequest HT (A2)	Unambiguous	[R].kGEPGVEPGHFGVcVDSLTSDk.[A]	N-Term(TMT6plex); K1(TMT6plex); C14(Carbamidomethyl); K22(TMT6plex)	FALSE	TRUE	1	3	ENSP00000471367.1	ENSP00000471367.1; ENSP00000472915.1; ENSP00000471457.1	1	4	0.5827	0	1	1	751.402	3002.59	0.18	0.00013	CID (Collision Induced Dissociation)	MS2	6.38931	169.1	4.346	86.4893	37480	190620_Total_Fraction_3.raw	0/0	5.2	0	1.017e-05	674241	Used	Unique	123	185.4	191.4	147.2
FALSE	High	Sequest HT (A2)	Unambiguous	[K].qSDDEVYAPGLDIESSLk.[Q]	N-Term(TMT6plex); K18(TMT6plex)	FALSE	TRUE	1	1	ENSP00000215793.7	ENSP00000215793.7	0	2	0.726	0	1	1	1212.63	2424.25	-0.88	-0.00107	CID (Collision Induced Dissociation)	MS2	0	94	70	104.442	48496	190620_Total_Fraction_9.raw	0/0	5.51	0	2.243e-06	852672	Used	Unique	86.3	95	101.8	77.5
FALSE	High	Sequest HT (A2)	Unambiguous	[R].rTDIcLPDSSPNAFSTSGDVVSR.[N]	N-Term(TMT6plex); C5(Carbamidomethyl)	FALSE	TRUE	1	1	ENSP00000324729.4	ENSP00000324729.4	1	3	0.6779	0	1	1	904.114	2710.33	-1.27	-0.00114	CID (Collision Induced Dissociation)	MS2	34.001	32.8	19.098	86.6084	37553	190620_Total_Fraction_3.raw	0/0	5.34	0	1.345e-05	674276	Used	Unique	34.9	31.8	32	27.4
FALSE	High	Sequest HT (A2)	Unambiguous	[R].aFVHWYVGEGmEEGEFSEAR.[E]	N-Term(TMT6plex); M11(Oxidation)	FALSE	TRUE	3	11	ENSP00000443475.1; ENSP00000439020.2; ENSP00000248437.4	ENSP00000382982.3; ENSP00000443475.1; ENSP00000412646.1; ENSP00000439020.2; ENSP00000333326.3; ENSP00000375938.2; ENSP00000336799.5; ENSP00000446637.1; ENSP00000301072.6; ENSP00000318575.6; ENSP00000248437.4	0	3	0.8166	0	1	1	859.062	2575.17	-1.8	-0.00154	CID (Collision Induced Dissociation)	MS2	22.481	151.2	4.124	96.1965	45043	190620_Total_Fraction_11.raw	0/0	5.67	0	1.519e-06	507881	Used	Not Unique	139.1	148.5	159.7	133.1
FALSE	High	Sequest HT (A2)	Unambiguous	[K].vLPMNTGVEAGETAck.[L]	N-Term(TMT6plex); C15(Carbamidomethyl); K16(TMT6plex)	FALSE	TRUE	1	1	ENSP00000357838.5	ENSP00000357838.5	0	2	0.697	0	1	1	1068.07	2135.12	0.11	0.00012	CID (Collision Induced Dissociation)	MS2	0	81.9	70	86.645	37575	190620_Total_Fraction_3.raw	0/0	5.61	0	2.133e-06	674288	Used	Unique	74.3	77.7	93.9	68
FALSE	High	Sequest HT (A2)	Unambiguous	[R].sEVELAAALSDkR.[G]	N-Term(TMT6plex); K12(TMT6plex)	FALSE	TRUE	1	1	ENSP00000327054.3	ENSP00000327054.3	1	3	0.4474	0	1	1	616.36	1847.06	0.05	3e-05	CID (Collision Induced Dissociation)	MS2	9.51502	123.9	5.127	86.6731	37593	190620_Total_Fraction_3.raw	0/0	4.56	0	2.613e-05	674294	Used	Unique	112.5	110.8	148.6	103
FALSE	High	Sequest HT (A2)	Unambiguous	[K].dGAGNSFDLSSLSR.[Y]	N-Term(TMT6plex)	FALSE	TRUE	1	1	ENSP00000349437.1	ENSP00000349437.1	0	2	0.7106	0	1	1	827.914	1654.82	-1.24	-0.00103	CID (Collision Induced Dissociation)	MS2	0	124.1	12.955	86.6792	37597	190620_Total_Fraction_3.raw	0/0	4.25	0	2.968e-05	674296	Used	Unique	96.9	126.9	126	126.1
FALSE	High	Sequest HT (A2)	Unambiguous	[K].kDcEVVmMIGLPGAGk.[T]	N-Term(TMT6plex); K1(TMT6plex); C3(Carbamidomethyl); M7(Oxidation); K16(TMT6plex)	FALSE	TRUE	2	13	ENSP00000393151.2; ENSP00000491215.1	ENSP00000283179.10; ENSP00000491903.1; ENSP00000393151.2; ENSP00000410728.2; ENSP00000491294.1; ENSP00000491215.1; ENSP00000491305.1; ENSP00000491340.1; ENSP00000491601.1; ENSP00000491807.1; ENSP00000492010.1; ENSP00000491685.1; ENSP00000492573.1	1	3	0.074	0	1	1	803.448	2408.33	-0.55	-0.00044	CID (Collision Induced Dissociation)	MS2	0	439.3	12.035	96.1586	45019	190620_Total_Fraction_11.raw	0/0	6.22	0	2.978e-06	507872	Used	Not Unique	385.1	416.9	510.1	372.2
FALSE	High	Sequest HT (A2)	Unambiguous	[R].dLEADIIGDTSGHFQk.[M]	N-Term(TMT6plex); K16(TMT6plex)	FALSE	TRUE	1	4	ENSP00000346550.5	ENSP00000346550.5; ENSP00000430517.1; ENSP00000430429.1; ENSP00000430572.1	0	3	0.6631	0	1	1	735.391	2204.16	-1.1	-0.00081	CID (Collision Induced Dissociation)	MS2	34.3121	42.3	3.845	95.8144	44807	190620_Total_Fraction_11.raw	0/0	5.64	0	3.694e-06	507770	Used	Unique	35.4	38.5	54	34
FALSE	High	Sequest HT (A2)	Unambiguous	[R].tHAAGTPSEPSATVTIEELDPPPAPTLTVDR.[E]	N-Term(TMT6plex)	TRUE	FALSE	1	1	Q2KJF1	Q2KJF1	0	3	0.6438	0	1	1	1133.92	3399.74	-2.14	-0.00243	CID (Collision Induced Dissociation)	MS2	0	3.8	12.78	96.1539	45015	190620_Total_Fraction_11.raw	0/0	4.38	0	1.35e-05	507870	Not Used	Excluded by Method	3.9	4.3	2.4	4.1
FALSE	High	Sequest HT (A2)	Unambiguous	[R].vGLIGScTNSSYEDMGR.[S]	N-Term(TMT6plex); C7(Carbamidomethyl)	FALSE	TRUE	1	2	ENSP00000379769.3	ENSP00000379769.3; ENSP00000216254.4	0	2	0.8251	0	1	1	1037.99	2074.97	0.08	9e-05	CID (Collision Induced Dissociation)	MS2	0	136.9	20.196	86.7528	37643	190620_Total_Fraction_3.raw	0/0	5.49	0	4.63e-06	674318	Used	Unique	112	120	163.1	129.6
FALSE	High	Sequest HT (A2)	Unambiguous	[K].nLLTGETEADPEMIk.[-R]	N-Term(TMT6plex); K15(TMT6plex)	FALSE	TRUE	1	4	ENSP00000336994.4	ENSP00000467927.1; ENSP00000442011.1; ENSP00000336994.4; ENSP00000443192.1	0	3	0.6102	0	1	1	707.05	2119.13	-0.57	-0.0004	CID (Collision Induced Dissociation)	MS2	16.1834	79.6	6.959	96.1045	44985	190620_Total_Fraction_11.raw	0/0	5.31	0	6.087e-06	507854	Used	Unique	81.4	79.1	82.1	63
FALSE	High	Sequest HT (A2)	Unambiguous	[K].dTNGSQFFITTVk.[T]	N-Term(TMT6plex); K13(TMT6plex)	FALSE	TRUE	1	1	ENSP00000300026.3	ENSP00000300026.3	0	2	0.4762	0	1	1	958.529	1916.05	-1.3	-0.00124	CID (Collision Induced Dissociation)	MS2	0	195.2	35.944	96.091	44978	190620_Total_Fraction_11.raw	0/0	4.2	0	2.562e-05	507851	Used	Unique	183.3	133.4	233.7	199.4
FALSE	High	Sequest HT (A2)	Unambiguous	[K].mDIDAPDVEVQGPDWHLk.[M]	N-Term(TMT6plex); M1(Oxidation); K18(TMT6plex)	FALSE	TRUE	1	1	ENSP00000367263.4	ENSP00000367263.4	0	3	0.6426	0	1	1	847.101	2539.29	-0.64	-0.00054	CID (Collision Induced Dissociation)	MS2	0	128.9	17.539	96.0577	44960	190620_Total_Fraction_11.raw	0/0	5.96	0	5.067e-06	507842	Used	Unique	136.8	125	137.9	95.4
FALSE	High	Sequest HT (A2)	Unambiguous	[R].hMAQTANQDPASIMFN.[-]	N-Term(TMT6plex)	FALSE	TRUE	1	4	ENSP00000424603.1	ENSP00000353857.3; ENSP00000424603.1; ENSP00000478336.1; ENSP00000424540.3	0	2	0.801	0	1	1	1002.98	2004.95	0.03	3e-05	CID (Collision Induced Dissociation)	MS2	0	85.9	44.585	86.8068	37678	190620_Total_Fraction_3.raw	0/0	3.92	0	2.499e-05	674336	Used	Unique	80.3	80.8	96.9	71.6
FALSE	High	Sequest HT (A2)	Unambiguous	[K].kAALDEAQGVGLDSTGYYDQEIYGGSDSR.[F]	N-Term(TMT6plex); K1(TMT6plex)	FALSE	TRUE	1	4	ENSP00000335321.5	ENSP00000402997.2; ENSP00000498652.1; ENSP00000335321.5; ENSP00000499119.1	1	3	0.5913	0	1	1	1175.24	3523.72	-1.12	-0.00131	CID (Collision Induced Dissociation)	MS2	0	24.2	31.337	95.9662	44905	190620_Total_Fraction_11.raw	0/0	6.24	0	2.59e-06	507817	Used	Unique	24	23.9	26.5	18.6
FALSE	High	Sequest HT (A2)	Unambiguous	[R].iQPGNPScTLSLk.[C]	N-Term(TMT6plex); C8(Carbamidomethyl); K13(TMT6plex)	FALSE	TRUE	1	2	ENSP00000387612.1	ENSP00000319361.7; ENSP00000387612.1	0	2	0.5903	0	1	1	937.034	1873.06	-0.29	-0.00027	CID (Collision Induced Dissociation)	MS2	100	45.8	43.559	86.8365	37696	190620_Total_Fraction_3.raw	0/0	3.93	0	1.567e-05	674344	Not Used	Excluded by Method	45.6	44.7	47.6	38.1
FALSE	High	Sequest HT (A2)	Unambiguous	[K].iDVTAPDVSIEEPEGk.[L]	N-Term(TMT6plex); K16(TMT6plex)	FALSE	TRUE	1	1	ENSP00000367263.4	ENSP00000367263.4	0	2	0.7013	0	1	1	1079.09	2157.17	0.63	0.00068	CID (Collision Induced Dissociation)	MS2	0	101.5	10.748	95.9307	44882	190620_Total_Fraction_11.raw	0/0	5.39	0	6.654e-06	507807	Used	Unique	105.8	101.9	107.5	74.8
FALSE	High	Sequest HT (A2)	Unambiguous	[R].eIADGLcLEVEGk.[M]	N-Term(TMT6plex); C7(Carbamidomethyl); K13(TMT6plex)	FALSE	TRUE	1	5	ENSP00000477781.1	ENSP00000339051.4; ENSP00000368350.4; ENSP00000477781.1; ENSP00000431872.1; ENSP00000433738.1	0	2	0.5643	0	1	1	946.015	1891.02	-0.96	-0.00091	CID (Collision Induced Dissociation)	MS2	0	237.8	36.932	95.9239	44878	190620_Total_Fraction_11.raw	0/0	4.82	0	2.07e-05	507804	Used	Unique	214.8	229.6	263.5	204.1
FALSE	High	Sequest HT (A2)	Unambiguous	[K].eYTEENIQLVADGccNLQk.[Q]	N-Term(TMT6plex); C14(Carbamidomethyl); C15(Carbamidomethyl); K19(TMT6plex)	FALSE	TRUE	2	3	ENSP00000478253.1; ENSP00000356290.3	ENSP00000479539.1; ENSP00000478253.1; ENSP00000356290.3	0	3	0.6303	0	1	1	914.787	2742.35	-0.67	-0.00061	CID (Collision Induced Dissociation)	MS2	39.9301	67.1	14.264	95.9153	44872	190620_Total_Fraction_11.raw	0/0	5.95	0	8.14e-07	507800	Used	Not Unique	63.8	72.1	73.5	48.1
FALSE	High	Sequest HT (A2)	Unambiguous	[K].gLAPAEISAVcEk.[G]	N-Term(TMT6plex); C11(Carbamidomethyl); K13(TMT6plex)	FALSE	TRUE	1	5	ENSP00000498596.1	ENSP00000498683.1; ENSP00000498596.1; ENSP00000499985.1; ENSP00000499142.1; ENSP00000500679.1	0	2	0.6954	0	1	1	902.008	1803.01	-0.37	-0.00033	CID (Collision Induced Dissociation)	MS2	0	286.1	13.381	86.72	37624	190620_Total_Fraction_3.raw	0/0	3.94	0	1.8e-05	674310	Used	Unique	291.3	270	304.2	233.8
FALSE	High	Sequest HT (A2)	Unambiguous	[K].lGSTAPQVLSTSSPAQQAENEAk.[A]	N-Term(TMT6plex); K23(TMT6plex)	FALSE	TRUE	2	3	ENSP00000418529.1; ENSP00000338643.2	ENSP00000418529.1; ENSP00000216879.4; ENSP00000338643.2	0	3	0.6483	0	1	1	924.83	2772.48	-0.96	-0.00089	CID (Collision Induced Dissociation)	MS2	0	129.8	3.722	87.4274	38053	190620_Total_Fraction_3.raw	0/0	6.91	0	1.275e-06	674500	Used	Not Unique	88.8	140.5	156.7	110
FALSE	High	Sequest HT (A2)	Unambiguous	[R].aLNEAcESVIQTAck.[H]	N-Term(TMT6plex); C6(Carbamidomethyl); C14(Carbamidomethyl); K15(TMT6plex)	FALSE	TRUE	1	4	ENSP00000205061.5	ENSP00000405984.2; ENSP00000454218.1; ENSP00000205061.5; ENSP00000406946.2	0	2	0.6275	0	1	1	1076.56	2152.11	0.25	0.00027	CID (Collision Induced Dissociation)	MS2	0	87.6	9.502	87.5768	38123	190620_Total_Fraction_3.raw	0/0	6.47	0	4.073e-06	674525	Used	Unique	90.3	85.3	82.2	79.1
FALSE	High	Sequest HT (A2)	Unambiguous	[K].rHEMPPHIYAITDTAYR.[S]	N-Term(TMT6plex)	FALSE	TRUE	1	2	ENSP00000216181.5	ENSP00000384631.1; ENSP00000216181.5	1	4	0.7143	0	1	1	575.799	2300.17	-2.94	-0.00169	CID (Collision Induced Dissociation)	MS2	9.94951	104.1	70	61.1069	24321	190620_Total_Fraction_9.raw	0/0	3.78	0	1.126e-05	841591	Used	Unique	90.5	104.9	118.2	85.2
FALSE	High	Sequest HT (A2)	Unambiguous	[K].gSQTLTVcPGSVQPLSSQTLR.[A]	N-Term(TMT6plex); C8(Carbamidomethyl)	FALSE	TRUE	1	1	ENSP00000312506.5	ENSP00000312506.5	0	2	0.7297	0	1	1	1223.15	2445.29	-1.68	-0.00206	CID (Collision Induced Dissociation)	MS2	0	88.3	70	88.7934	38809	190620_Total_Fraction_3.raw	0/0	4.81	0	6.976e-06	674813	Used	Unique	89.7	90.6	90.6	68.1
FALSE	High	Sequest HT (A2)	Unambiguous	[K].eNPSATLEDLEkPGVDEEPQHVLLR.[Y]	N-Term(TMT6plex); K12(TMT6plex)	FALSE	TRUE	1	2	ENSP00000470142.1	ENSP00000262803.4; ENSP00000470142.1	0	4	0.6628	0	1	1	819.189	3273.74	-0.3	-0.00024	CID (Collision Induced Dissociation)	MS2	0	70.4	2.497	94.5696	44078	190620_Total_Fraction_11.raw	0/0	6.05	0	1.506e-05	507421	Used	Unique	66.4	73.7	70.6	59.5
FALSE	High	Sequest HT (A2)	Unambiguous	[R].iSNSATYSGSVAPANSALGQTQPSDQDTLVQR.[A]	N-Term(TMT6plex)	FALSE	TRUE	1	6	ENSP00000321746.4	ENSP00000321746.4; ENSP00000424297.1; ENSP00000442187.2; ENSP00000398469.2; ENSP00000480359.1; ENSP00000422528.1	0	3	0.7388	0	1	1	1164.92	3492.74	-0.61	-0.00071	CID (Collision Induced Dissociation)	MS2	52.6316	13.7	13.05	88.8512	38843	190620_Total_Fraction_3.raw	0/0	7.39	0	4.942e-07	674827	Not Used	Excluded by Method	12.6	12.6	15.6	11.7
FALSE	High	Sequest HT (A2)	Unambiguous	[R].vTGEADVEFATHEDAVAAMAk.[D]	N-Term(TMT6plex); K21(TMT6plex)	FALSE	TRUE	1	1	ENSP00000361927.2	ENSP00000361927.2	0	3	0.6918	0	1	1	874.115	2620.33	-1.36	-0.00119	CID (Collision Induced Dissociation)	MS2	0	71.2	4.712	94.5451	44063	190620_Total_Fraction_11.raw	0/0	5.71	0	1.568e-06	507416	Used	Unique	70.1	62.4	82.5	58.5
FALSE	High	Sequest HT (A2)	Unambiguous	[K].vDIDAPDVEVHDPDWHLk.[M]	N-Term(TMT6plex); K18(TMT6plex)	FALSE	TRUE	1	1	ENSP00000367263.4	ENSP00000367263.4	0	4	0.7199	0	1	1	640.337	2558.33	-1.29	-0.00082	CID (Collision Induced Dissociation)	MS2	0	143.2	7.421	94.5274	44052	190620_Total_Fraction_11.raw	0/0	4.57	0	6.497e-06	507410	Used	Unique	156.8	136.6	152.3	104.8
FALSE	High	Sequest HT (A2)	Unambiguous	[R].aDALQAGASQFETSAAk.[L]	N-Term(TMT6plex); K17(TMT6plex)	FALSE	TRUE	2	7	ENSP00000054666.6; ENSP00000464383.1	ENSP00000466995.1; ENSP00000467399.1; ENSP00000054666.6; ENSP00000465820.1; ENSP00000464383.1; ENSP00000314214.6; ENSP00000418572.1	0	2	0.7161	0	1	1	1062.57	2124.13	-0.63	-0.00067	CID (Collision Induced Dissociation)	MS2	100	175.1	70	88.9269	38891	190620_Total_Fraction_3.raw	0/0	5.6	0	1.239e-06	674851	Not Used	Excluded by Method	159.1	157	195.5	160.1
FALSE	High	Sequest HT (A2)	Unambiguous	[K].gHDLNEDGLVSWEEYk.[N]	N-Term(TMT6plex); K16(TMT6plex)	FALSE	TRUE	1	3	ENSP00000420381.1	ENSP00000420381.1; ENSP00000442110.1; ENSP00000249364.4	0	3	0.6171	0	1	1	783.73	2349.17	-0.7	-0.00055	CID (Collision Induced Dissociation)	MS2	12.9289	85.3	4.456	94.5072	44039	190620_Total_Fraction_11.raw	0/0	5.51	0	1.094e-05	507404	Used	Unique	83.5	79.6	93.9	70.6
FALSE	High	Sequest HT (A2)	Unambiguous	[K].skPGAAMVEMADGYAVDR.[A]	N-Term(TMT6plex); K2(TMT6plex)	FALSE	TRUE	2	5	ENSP00000497157.1; ENSP00000221419.4	ENSP00000497157.1; ENSP00000469349.1; ENSP00000489244.1; ENSP00000489028.1; ENSP00000221419.4	0	3	0.7083	0	1	1	776.068	2326.19	-1.23	-0.00095	CID (Collision Induced Dissociation)	MS2	0	143.2	7.886	88.943	38901	190620_Total_Fraction_3.raw	0/0	5.21	0	2.407e-06	674854	Used	Not Unique	105.8	149.1	186.9	105.2
FALSE	High	Sequest HT (A2)	Unambiguous	[K].cLmEGAGDVAFVk.[H]	N-Term(TMT6plex); C1(Carbamidomethyl); M3(Oxidation); K13(TMT6plex)	TRUE	FALSE	1	1	Q29443	Q29443	0	2	0.5556	0	1	1	935.994	1870.98	-0.3	-0.00028	CID (Collision Induced Dissociation)	MS2	35.2361	430.6	22.553	88.9665	38916	190620_Total_Fraction_3.raw	0/0	3.51	0	2.351e-05	674862	Used	Unique	378.5	487	407.1	379.7
FALSE	High	Sequest HT (A2)	Unambiguous	[K].sSTVGLVTLNDMk.[A]	N-Term(TMT6plex); K13(TMT6plex)	FALSE	TRUE	1	3	ENSP00000377225.3	ENSP00000158526.9; ENSP00000496837.1; ENSP00000377225.3	0	2	0.5222	0	1	1	912.021	1823.03	-0.08	-7e-05	CID (Collision Induced Dissociation)	MS2	100	163.6	16.498	94.4919	44029	190620_Total_Fraction_11.raw	0/0	4.27	0	2.257e-05	507401	Not Used	Excluded by Method	145.2	169.3	172.7	140.5
FALSE	High	Sequest HT (A2)	Unambiguous	[R].vTFEADENENITVVk.[G]	N-Term(TMT6plex); K15(TMT6plex)	FALSE	TRUE	1	3	ENSP00000389297.2	ENSP00000389297.2; ENSP00000262570.5; ENSP00000410425.1	0	2	0.6103	0	1	1	1083.59	2166.17	-0.77	-0.00083	CID (Collision Induced Dissociation)	MS2	0	103.2	70	94.5846	44087	190620_Total_Fraction_11.raw	0/0	5.26	0	4.948e-06	507428	Used	Unique	91.8	114	99.8	90.3
FALSE	High	Sequest HT (A2)	Unambiguous	[K].mcPGLSEAPELYSR.[G]	N-Term(TMT6plex); C2(Carbamidomethyl)	FALSE	TRUE	1	1	ENSP00000403660.1	ENSP00000403660.1	0	2	0.6809	0	1	1	919.952	1838.9	-0.83	-0.00077	CID (Collision Induced Dissociation)	MS2	0	99.2	70	89.0874	38992	190620_Total_Fraction_3.raw	0/0	4.7	0	2.613e-05	674899	Used	Unique	106.3	81.6	108.2	85.4
FALSE	High	Sequest HT (A2)	Unambiguous	[R].vTGEADVEFATHEDAVAAMSk.[D]	N-Term(TMT6plex); K21(TMT6plex)	FALSE	TRUE	1	6	ENSP00000327539.6	ENSP00000426275.1; ENSP00000429481.1; ENSP00000492076.2; ENSP00000428620.1; ENSP00000327539.6; ENSP00000429270.1	0	3	0.0502	0	1	1	879.446	2636.32	-1.25	-0.0011	CID (Collision Induced Dissociation)	MS2	0	53.7	11.609	94.3519	43946	190620_Total_Fraction_11.raw	0/0	4.58	0	8.868e-06	507363	Used	Unique	50.2	53.2	60.4	42.2
FALSE	High	Sequest HT (A2)	Unambiguous	[R].qGQDVAPPPNPGDQIFNk.[S]	N-Term(TMT6plex); K18(TMT6plex)	FALSE	TRUE	1	2	ENSP00000233121.2	ENSP00000391705.1; ENSP00000233121.2	0	3	0.5498	0	1	1	794.093	2380.27	-0.45	-0.00036	CID (Collision Induced Dissociation)	MS2	0	148.5	10.139	89.1996	39055	190620_Total_Fraction_3.raw	0/0	2.91	0	9.164e-06	674927	Used	Unique	110.3	147.3	168.9	142.1
FALSE	High	Sequest HT (A2)	Unambiguous	[K].iIPQGADSTMLATk.[T]	N-Term(TMT6plex); K14(TMT6plex)	FALSE	TRUE	1	5	ENSP00000352400.5	ENSP00000352400.5; ENSP00000437139.1; ENSP00000396576.2; ENSP00000405014.2; ENSP00000499001.1	0	2	0.5512	0	1	1	952.549	1904.09	-0.77	-0.00074	CID (Collision Induced Dissociation)	MS2	0	99.7	21.069	94.3196	43926	190620_Total_Fraction_11.raw	0/0	3.81	0	1.002e-05	507352	Used	Unique	94.7	97.6	111	79.2
FALSE	High	Sequest HT (A2)	Unambiguous	[K].yYAELcAPPGNSDPEQLkk.[E]	N-Term(TMT6plex); C6(Carbamidomethyl); K18(TMT6plex); K19(TMT6plex)	FALSE	TRUE	1	1	ENSP00000371393.4	ENSP00000371393.4	1	3	0.6803	0	1	1	956.512	2867.52	0.15	0.00014	CID (Collision Induced Dissociation)	MS2	0	164.3	29.387	89.2057	39059	190620_Total_Fraction_3.raw	0/0	5.13	0	4.174e-06	674929	Used	Unique	150.1	155.4	179.5	145.6
FALSE	High	Sequest HT (A2)	Unambiguous	[R].lPSSSSGDQLGSGDWVR.[Y]	N-Term(TMT6plex)	FALSE	TRUE	1	1	ENSP00000370839.5	ENSP00000370839.5	0	2	0.6945	0	1	1	988.996	1976.98	-1.8	-0.00178	CID (Collision Induced Dissociation)	MS2	0	102.5	70	89.2359	39078	190620_Total_Fraction_3.raw	0/0	4.91	0	6.36e-06	674939	Used	Unique	115.2	95.8	102.1	81.5
FALSE	High	Sequest HT (A2)	Unambiguous	[K].yTPSGQAGAAASESLFVSNHAY.[-]	N-Term(TMT6plex)	FALSE	TRUE	1	4	ENSP00000496166.1	ENSP00000455700.1; ENSP00000378661.3; ENSP00000496166.1; ENSP00000456098.1	0	3	0.5099	0	1	1	819.734	2457.19	-0.37	-0.0003	CID (Collision Induced Dissociation)	MS2	0	262.1	5.059	94.2274	43871	190620_Total_Fraction_11.raw	0/0	5.57	0	1.514e-05	507324	Used	Unique	211.7	215.7	302.4	275.3
FALSE	High	Sequest HT (A2)	Unambiguous	[K].gGPGSAVSPYPTFNPSSDVAALHk.[A]	N-Term(TMT6plex); K24(TMT6plex)	FALSE	TRUE	1	3	ENSP00000257497.6	ENSP00000414013.1; ENSP00000412489.1; ENSP00000257497.6	0	3	0.6816	0	1	1	938.832	2814.48	-0.27	-0.00025	CID (Collision Induced Dissociation)	MS2	40.5119	129.8	19.287	94.1761	43841	190620_Total_Fraction_11.raw	0/0	5.34	0	1.637e-06	507311	Used	Unique	110.7	121.1	168.4	96.6
FALSE	High	Sequest HT (A2)	Unambiguous	[K].eLTYQNTDLSEIkEEEQVk.[S]	N-Term(TMT6plex); K13(TMT6plex); K19(TMT6plex)	FALSE	TRUE	1	3	ENSP00000289175.6	ENSP00000244815.5; ENSP00000375857.4; ENSP00000289175.6	1	4	0.6054	0	1	1	746.657	2983.61	-0.92	-0.00069	CID (Collision Induced Dissociation)	MS2	0	127.8	11.886	94.1733	43839	190620_Total_Fraction_11.raw	0/0	4.41	0	8.607e-06	507310	Used	Unique	117.7	134	136.2	102.5
FALSE	High	Sequest HT (A2)	Unambiguous	[R].tFDQNEELGLNDMk.[T]	N-Term(TMT6plex); K14(TMT6plex)	FALSE	TRUE	1	3	ENSP00000227322.3	ENSP00000394495.1; ENSP00000390391.1; ENSP00000227322.3	0	2	0.674	0	1	1	1056.54	2112.07	-0.66	-0.0007	CID (Collision Induced Dissociation)	MS2	0	169.4	44.023	94.1688	43836	190620_Total_Fraction_11.raw	0/0	5.46	0	1.104e-05	507308	Used	Unique	154.4	158.5	193.3	143.7
FALSE	High	Sequest HT (A2)	Unambiguous	[K].lETAIASHQQAMEELk.[V]	N-Term(TMT6plex); K16(TMT6plex)	FALSE	TRUE	1	6	ENSP00000445531.1	ENSP00000445531.1; ENSP00000355314.4; ENSP00000439093.1; ENSP00000437786.2; ENSP00000438743.2; ENSP00000351665.2	0	3	0.6049	0	1	1	753.08	2257.23	-0.41	-0.00031	CID (Collision Induced Dissociation)	MS2	0	78.5	6.518	89.4003	39181	190620_Total_Fraction_3.raw	0/0	4.48	0	1.551e-05	674987	Used	Unique	69.2	78.1	88	65.6
FALSE	High	Sequest HT (A2)	Unambiguous	[R].gIYAYGFEkPSAIQQR.[A]	N-Term(TMT6plex); K9(TMT6plex)	FALSE	TRUE	3	22	ENSP00000293831.8; ENSP00000398370.2; ENSP00000497641.1	ENSP00000415878.1; ENSP00000462741.1; ENSP00000463634.1; ENSP00000462571.1; ENSP00000464066.1; ENSP00000462372.1; ENSP00000463486.1; ENSP00000293831.8; ENSP00000402313.1; ENSP00000392686.1; ENSP00000463309.1; ENSP00000460439.2; ENSP00000462904.1; ENSP00000398370.2; ENSP00000464550.1; ENSP00000413529.1; ENSP00000497641.1; ENSP00000462753.1; ENSP00000326381.5; ENSP00000462275.1; ENSP00000463821.1; …	0	3	0.6871	0	1	1	762.76	2286.26	-0.05	-4e-05	CID (Collision Induced Dissociation)	MS2	10.4766	57.7	4.646	89.1054	39001	190620_Total_Fraction_3.raw	0/0	4.57	0	2.535e-05	674901	Used	Not Unique	58.6	47.5	65.8	49.8
FALSE	High	Sequest HT (A2)	Unambiguous	[K].gYDFESETDTETIAk.[L]	N-Term(TMT6plex); K15(TMT6plex)	FALSE	TRUE	1	2	ENSP00000349860.4	ENSP00000354347.4; ENSP00000349860.4	0	2	0.6951	0	1	1	1082.54	2164.07	-1.99	-0.00215	CID (Collision Induced Dissociation)	MS2	100	186.9	36.183	88.6898	38746	190620_Total_Fraction_3.raw	0/0	5.15	0	1.113e-05	674785	Not Used	Excluded by Method	150.7	165.4	215.7	184.6
FALSE	High	Sequest HT (A2)	Unambiguous	[K].yAIAVNDLGTEYVHR.[Y]	N-Term(TMT6plex)	FALSE	TRUE	2	3	ENSP00000340689.4; ENSP00000317379.3	ENSP00000340689.4; ENSP00000317379.3; ENSP00000388990.1	0	3	0.5987	0	1	1	650.68	1950.03	-1.44	-0.00094	CID (Collision Induced Dissociation)	MS2	69.5529	137.8	3.194	88.6385	38721	190620_Total_Fraction_3.raw	0/0	4.76	0	2.06e-05	674775	Not Used	Excluded by Method	121.3	136.6	157	113.4
FALSE	High	Sequest HT (A2)	Unambiguous	[K].tSWAGAPVHLGQGQFLk.[F]	N-Term(TMT6plex); K17(TMT6plex)	FALSE	TRUE	1	1	ENSP00000357206.3	ENSP00000357206.3	0	3	0.5757	0	1	1	752.429	2255.27	1.39	0.00104	CID (Collision Induced Dissociation)	MS2	14.653	33.2	14.693	94.6887	44153	190620_Total_Fraction_11.raw	0/0	4.03	0	1.931e-05	507459	Used	Unique	37.6	38	26.1	26.2
FALSE	High	Sequest HT (A2)	Unambiguous	[K].nLDAVHDITVAYPHNIPQSEk.[H]	N-Term(TMT6plex); K21(TMT6plex)	FALSE	TRUE	1	2	ENSP00000310551.4	ENSP00000368823.3; ENSP00000310551.4	0	4	0.6102	0	1	1	705.633	2819.51	0.51	0.00036	CID (Collision Induced Dissociation)	MS2	0	99.9	1.295	87.6527	38153	190620_Total_Fraction_3.raw	0/0	3.72	0	7.265e-06	674534	Used	Unique	100.2	96.2	99.2	88.5
FALSE	High	Sequest HT (A2)	Unambiguous	[K].tGGAYGEDLGADYNLSQVcDGk.[V]	N-Term(TMT6plex); C19(Carbamidomethyl); K22(TMT6plex)	FALSE	TRUE	1	2	ENSP00000304592.2	ENSP00000304592.2; ENSP00000488964.1	0	2	0.7531	0	1	1	1374.66	2748.32	0.69	0.00095	CID (Collision Induced Dissociation)	MS2	0	420.6	41.175	95.21	44459	190620_Total_Fraction_11.raw	0/0	6.36	0	1.255e-05	507605	Used	Unique	306.7	430.8	433.8	440.3
FALSE	High	Sequest HT (A2)	Unambiguous	[R].lNFSTPTSTNIVSVcR.[A]	N-Term(TMT6plex); C15(Carbamidomethyl)	FALSE	TRUE	1	3	ENSP00000313490.6	ENSP00000313490.6; ENSP00000464671.1; ENSP00000464689.1	0	2	0.5953	0	1	1	1013.03	2025.06	-1.87	-0.00189	CID (Collision Induced Dissociation)	MS2	0	136.9	70	95.2026	44455	190620_Total_Fraction_11.raw	0/0	4.67	0	8.886e-06	507603	Used	Unique	123.6	141.5	145.6	114.3
FALSE	High	Sequest HT (A2)	Unambiguous	[R].dSLLQDGEFSmDLR.[T]	N-Term(TMT6plex); M11(Oxidation)	FALSE	TRUE	1	2	ENSP00000225655.5	ENSP00000225655.5; ENSP00000465019.1	0	2	0.7093	0	1	1	935.956	1870.9	-0.5	-0.00047	CID (Collision Induced Dissociation)	MS2	100	374	70	95.1973	44452	190620_Total_Fraction_11.raw	0/0	3.44	0	2.085e-05	507601	Not Used	Excluded by Method	336	362.3	398.9	337.8
FALSE	High	Sequest HT (A2)	Unambiguous	[K].gDDLLPAGTEDYIHIR.[I]	N-Term(TMT6plex)	FALSE	TRUE	1	3	ENSP00000466321.1	ENSP00000419449.1; ENSP00000232905.3; ENSP00000466321.1	0	3	0.711	0	1	1	672.019	2014.04	-0.58	-0.00039	CID (Collision Induced Dissociation)	MS2	0	341.9	23.561	95.1866	44445	190620_Total_Fraction_11.raw	0/0	6.02	0	5.258e-06	507596	Used	Unique	285.5	368	390.6	265.2
FALSE	High	Sequest HT (A2)	Unambiguous	[K].gVVPLAGTDGETTTQGLDGLSER.[C]	N-Term(TMT6plex)	FALSE	TRUE	1	6	ENSP00000378731.2	ENSP00000378729.3; ENSP00000465623.1; ENSP00000378731.2; ENSP00000462674.1; ENSP00000398976.1; ENSP00000463174.2	0	3	0.7025	0	1	1	834.768	2502.29	0.24	0.0002	CID (Collision Induced Dissociation)	MS2	0	75.4	9.881	95.1847	44444	190620_Total_Fraction_11.raw	0/0	6.05	0	1.207e-06	507595	Used	Unique	66.3	68.2	79.6	75.3
FALSE	High	Sequest HT (A2)	Unambiguous	[R].nkTEVDIYNSDPLIcR.[A]	N-Term(TMT6plex); K2(TMT6plex); C15(Carbamidomethyl)	FALSE	TRUE	1	5	ENSP00000265052.5	ENSP00000381173.3; ENSP00000381176.1; ENSP00000417060.1; ENSP00000265052.5; ENSP00000497905.1	1	3	0.6667	0	1	1	799.094	2395.27	-0.27	-0.00021	CID (Collision Induced Dissociation)	MS2	41.9443	233.4	4.948	87.767	38207	190620_Total_Fraction_3.raw	0/0	3.81	0	1.471e-05	674553	Used	Unique	210.9	243.3	233.6	208.1
FALSE	High	Sequest HT (A2)	Unambiguous	[R].lQFHTGAVQGYGLVFGk.[E]	N-Term(TMT6plex); K17(TMT6plex)	FALSE	TRUE	1	3	ENSP00000312143.9	ENSP00000396914.1; ENSP00000414358.1; ENSP00000312143.9	0	3	0.6233	0	1	1	760.768	2280.29	-0.45	-0.00034	CID (Collision Induced Dissociation)	MS2	8.00739	170.8	16.734	104.482	48516	190620_Total_Fraction_9.raw	0/0	3.77	0	1.701e-05	852681	Used	Unique	189.4	152.9	165.2	150.1
FALSE	High	Sequest HT (A2)	Unambiguous	[R].qFMAETQFTSGEk.[E]	N-Term(TMT6plex); K13(TMT6plex)	FALSE	TRUE	1	3	ENSP00000340329.4	ENSP00000340329.4; ENSP00000374296.3; ENSP00000431581.1	0	2	0.6819	0	1	1	981.504	1962	-1.41	-0.00139	CID (Collision Induced Dissociation)	MS2	0	401.1	23.405	87.9964	38355	190620_Total_Fraction_3.raw	0/0	5.47	0	2.302e-05	674624	Used	Unique	367.8	474.3	384.6	312.4
FALSE	High	Sequest HT (A2)	Unambiguous	[R].nTGTEAPDYLATVDVDPk.[S]	N-Term(TMT6plex); K18(TMT6plex)	FALSE	TRUE	1	7	ENSP00000397261.2	ENSP00000357861.5; ENSP00000397261.2; ENSP00000400841.1; ENSP00000412816.1; ENSP00000396209.1; ENSP00000416206.1; ENSP00000413960.3	0	3	0.6538	0	1	1	788.749	2364.23	0.13	0.0001	CID (Collision Induced Dissociation)	MS2	0	522.6	3.521	95.08	44382	190620_Total_Fraction_11.raw	0/0	4.65	0	2.342e-05	507566	Used	Unique	616.2	483.9	451.1	463.5
FALSE	High	Sequest HT (A2)	Unambiguous	[R].gQESAGIVTSDGSSVPTFk.[S]	N-Term(TMT6plex); K19(TMT6plex)	FALSE	TRUE	1	3	ENSP00000264220.2	ENSP00000423781.1; ENSP00000425119.1; ENSP00000264220.2	0	3	0.6325	0	1	1	775.749	2325.23	-0.17	-0.00013	CID (Collision Induced Dissociation)	MS2	25.7551	233.9	7.876	88.0648	38395	190620_Total_Fraction_3.raw	0/0	4.19	0	7.514e-06	674639	Used	Unique	180.8	215.7	282.8	216.3
FALSE	High	Sequest HT (A2)	Unambiguous	[R].iTSPLmEPSSIEk.[I]	N-Term(TMT6plex); M6(Oxidation); K13(TMT6plex)	FALSE	TRUE	1	1	ENSP00000271308.4	ENSP00000271308.4	0	2	0.5902	0	1	1	953.533	1906.06	-0.97	-0.00093	CID (Collision Induced Dissociation)	MS2	0	481.2	22.149	88.0802	38402	190620_Total_Fraction_3.raw	0/0	3.88	0	2.996e-05	674641	Used	Unique	460.3	485.4	486.2	416.2
FALSE	High	Sequest HT (A2)	Unambiguous	[K].lEEDINSSMTNSTAASRPPVTLR.[L]	N-Term(TMT6plex)	FALSE	TRUE	1	1	ENSP00000305556.5	ENSP00000305556.5	0	3	0.5352	0	1	1	906.802	2718.39	-0.56	-0.00051	CID (Collision Induced Dissociation)	MS2	0	269	11.36	88.1329	38435	190620_Total_Fraction_3.raw	0/0	4.69	0	1.691e-05	674657	Used	Unique	259.7	255.6	289.7	227.7
FALSE	High	Sequest HT (A2)	Unambiguous	[R].fPASSLYPSGSQTQIETk.[N]	N-Term(TMT6plex); K18(TMT6plex)	FALSE	TRUE	3	9	ENSP00000354508.3; ENSP00000499198.1; ENSP00000307959.7	ENSP00000354508.3; ENSP00000359824.2; ENSP00000499198.1; ENSP00000498389.1; ENSP00000244364.6; ENSP00000489032.2; ENSP00000400883.3; ENSP00000430472.1; ENSP00000307959.7	0	3	0.666	0	1	1	800.433	2399.28	-0.99	-0.00079	CID (Collision Induced Dissociation)	MS2	0	88	46.141	94.9103	44280	190620_Total_Fraction_11.raw	0/0	5.18	0	2.293e-06	507519	Used	Not Unique	80.2	81.9	97.7	77.9
FALSE	High	Sequest HT (A2)	Unambiguous	[K].lASTEESMcQLAk.[D]	N-Term(TMT6plex); C9(Carbamidomethyl); K13(TMT6plex)	FALSE	TRUE	1	3	ENSP00000336747.6	ENSP00000484528.1; ENSP00000410300.2; ENSP00000336747.6	0	2	0.534	0	1	1	963.507	1926.01	-0.4	-0.00039	CID (Collision Induced Dissociation)	MS2	100	47.9	15.297	88.2634	38513	190620_Total_Fraction_3.raw	0/0	5.15	0	1.31e-05	674692	Not Used	Excluded by Method	45.1	46.1	50.5	42.2
FALSE	High	Sequest HT (A2)	Unambiguous	[K].nDDIPEQDSLGLSNLQk.[S]	N-Term(TMT6plex); K17(TMT6plex)	FALSE	TRUE	1	1	ENSP00000497510.1	ENSP00000497510.1	0	3	0.4404	0	1	1	782.084	2344.24	-0.56	-0.00044	CID (Collision Induced Dissociation)	MS2	3.51323	195.7	4.831	94.8959	44274	190620_Total_Fraction_11.raw	0/0	4.11	0	1.124e-05	507514	Used	Unique	173	196.3	204.6	176.9
FALSE	High	Sequest HT (A2)	Unambiguous	[K].eMQNLSFQDcYSSk.[F]	N-Term(TMT6plex); C10(Carbamidomethyl); K14(TMT6plex)	FALSE	TRUE	1	1	ENSP00000357535.3	ENSP00000357535.3	0	3	0.6984	0	1	1	732.355	2195.05	-0.25	-0.00019	CID (Collision Induced Dissociation)	MS2	55.7037	108	4.368	88.3765	38573	190620_Total_Fraction_3.raw	0/0	4.51	0	2.852e-05	674716	Not Used	Excluded by Method	94.8	101.3	128.8	88.9
FALSE	High	Sequest HT (A2)	Unambiguous	[R].iNSDDSNLYLTASk.[K]	N-Term(TMT6plex); K14(TMT6plex)	FALSE	TRUE	1	4	ENSP00000404180.3	ENSP00000404180.3; ENSP00000407953.2; ENSP00000391048.1; ENSP00000410279.2	0	2	0.659	0	1	1	1000.04	1999.07	-0.03	-3e-05	CID (Collision Induced Dissociation)	MS2	0	323.8	25.481	88.4722	38624	190620_Total_Fraction_3.raw	0/0	5.25	0	9.249e-06	674735	Used	Unique	307.8	319.4	342.2	273.9
FALSE	High	Sequest HT (A2)	Unambiguous	[K].aGTQIENIDEDFRDGLk.[L]	N-Term(TMT6plex); K17(TMT6plex)	FALSE	TRUE	1	3	ENSP00000252699.2	ENSP00000411187.3; ENSP00000467190.1; ENSP00000252699.2	1	3	0.5739	0	1	1	793.753	2379.25	-4.09	-0.00325	CID (Collision Induced Dissociation)	MS2	11.7912	68.2	7.107	94.8114	44226	190620_Total_Fraction_11.raw	0/0	4.6	0	1.689e-05	507491	Used	Unique	51.1	68.9	76.1	65.1
FALSE	High	Sequest HT (A2)	Unambiguous	[R].gGRPNEIEPPPPEMPPWQk.[R]	N-Term(TMT6plex); K19(TMT6plex)	FALSE	TRUE	2	2	ENSP00000380734.2; ENSP00000238823.8	ENSP00000380734.2; ENSP00000238823.8	0	3	0.6479	0	1	1	872.131	2614.38	-2.32	-0.00203	CID (Collision Induced Dissociation)	MS2	49.1921	96.1	14.152	88.4951	38634	190620_Total_Fraction_3.raw	0/0	4.8	0	2.624e-06	674739	Used	Not Unique	81.3	91.2	109.6	86.4
FALSE	High	Sequest HT (A2)	Unambiguous	[K].eVIPVNVPEAQEEMk.[E]	N-Term(TMT6plex); K15(TMT6plex)	FALSE	TRUE	1	2	ENSP00000355890.3	ENSP00000355890.3; ENSP00000477245.1	0	2	0.6639	0	1	1	1085.6	2170.18	0.42	0.00045	CID (Collision Induced Dissociation)	MS2	0	204.6	26.078	94.7475	44188	190620_Total_Fraction_11.raw	0/0	4.79	0	6.587e-06	507475	Used	Unique	176.5	186.3	239.8	181.9
FALSE	High	Sequest HT (A2)	Unambiguous	[K].fSGELNNEGcFSQQVNTk.[I]	N-Term(TMT6plex); C10(Carbamidomethyl); K18(TMT6plex)	TRUE	FALSE	1	1	ENSEMBL:ENSBTAP00000024146	ENSEMBL:ENSBTAP00000024146	0	3	0.725	0	1	1	839.751	2517.24	-2.4	-0.00201	CID (Collision Induced Dissociation)	MS2	41.9489	169	9.108	88.5502	38665	190620_Total_Fraction_3.raw	0/0	5.6	0	6.757e-06	674751	Used	Unique	153.7	189.1	164.7	140.9
FALSE	High	Sequest HT (A2)	Unambiguous	[K].fNVTGTPEQYVPYSTTR.[K]	N-Term(TMT6plex)	FALSE	TRUE	1	1	ENSP00000330737.2	ENSP00000330737.2	0	2	0.5297	0	1	1	1095.06	2189.1	-1.52	-0.00166	CID (Collision Induced Dissociation)	MS2	0	42.1	70	94.7259	44175	190620_Total_Fraction_11.raw	0/0	4.21	0	1.029e-05	507468	Used	Unique	39.4	36.7	51	34.1
FALSE	High	Sequest HT (A2)	Unambiguous	[K].dkIDQLQSDYQDLcSIGk.[EA]	N-Term(TMT6plex); K2(TMT6plex); C14(Carbamidomethyl); K18(TMT6plex)	FALSE	TRUE	2	3	ENSP00000356224.5; ENSP00000396024.1	ENSP00000341887.6; ENSP00000356224.5; ENSP00000396024.1	1	3	0.6809	0	1	1	938.504	2813.5	0.22	0.0002	CID (Collision Induced Dissociation)	MS2	15.4722	172.8	20.044	106.568	49051	190620_Total_Fraction_3.raw	0/0	6.58	0	1.722e-06	679600	Used	Not Unique	161.7	194.3	173.1	133.9
FALSE	High	Sequest HT (A2)	Unambiguous	[K].tAPATMSTPTILVATAVHAYR.[Y]	N-Term(TMT6plex)	FALSE	TRUE	1	2	ENSP00000238256.3	ENSP00000238256.3; ENSP00000415733.2	0	3	0.6504	0	1	1	801.109	2401.31	0.73	0.00059	CID (Collision Induced Dissociation)	MS2	25.7019	63.9	13.198	101.463	48131	190620_Total_Fraction_11.raw	0/0	5.75	0	2.654e-05	509324	Used	Unique	57.3	61.9	72.9	52.8
FALSE	High	Sequest HT (A2)	Unambiguous	[R].sADEPMTTFVVcNEcGNR.[W]	N-Term(TMT6plex); C12(Carbamidomethyl); C15(Carbamidomethyl)	FALSE	TRUE	1	5	ENSP00000428426.2	ENSP00000429192.1; ENSP00000395483.2; ENSP00000492389.1; ENSP00000491445.1; ENSP00000428426.2	0	3	0.7337	0	1	1	772.68	2316.03	0.23	0.00018	CID (Collision Induced Dissociation)	MS2	15.5584	77.2	16.379	85.2425	38382	190620_Total_Fraction_11.raw	0/0	5.22	0	5.158e-06	504784	Used	Unique	89.2	81.5	63.4	63.1
FALSE	High	Sequest HT (A2)	Unambiguous	[R].aILQENGcLSDSDMFSQAGLR.[S]	N-Term(TMT6plex); C8(Carbamidomethyl)	FALSE	TRUE	1	2	ENSP00000260665.7	ENSP00000386234.1; ENSP00000260665.7	0	3	0.7345	0	1	1	847.747	2541.23	-0.69	-0.00058	CID (Collision Induced Dissociation)	MS2	43.7296	28	26.172	106.624	49084	190620_Total_Fraction_3.raw	0/0	6.63	0	1.473e-06	679616	Used	Unique	25.7	27.7	28.6	25.5
FALSE	High	Sequest HT (A2)	Unambiguous	[R].aPPPLPPVYSMETETPTAEDIQLLk.[R]	N-Term(TMT6plex); K25(TMT6plex)	FALSE	TRUE	2	5	ENSP00000419756.1; ENSP00000417963.1	ENSP00000377669.3; ENSP00000419756.1; ENSP00000420550.1; ENSP00000420674.1; ENSP00000417963.1	0	3	0.6732	0	1	1	1065.91	3195.72	-0.85	-0.00091	CID (Collision Induced Dissociation)	MS2	32.2566	38.8	70	124.636	57851	190620_Total_Fraction_3.raw	0/0	5.6	0	2.302e-06	683752	Used	Not Unique	40	35.6	44.6	28.9
FALSE	High	Sequest HT (A2)	Unambiguous	[R].aDAkAYSDPSTGEPATYGELQQR.[C]	N-Term(TMT6plex); K4(TMT6plex)	FALSE	TRUE	5	10	ENSP00000344848.3; ENSP00000323856.4; ENSP00000350277.2; ENSP00000434583.1; ENSP00000347044.2	ENSP00000344848.3; ENSP00000323856.4; ENSP00000433982.2; ENSP00000350277.2; ENSP00000348702.3; ENSP00000434583.1; ENSP00000347044.2; ENSP00000346602.3; ENSP00000381756.2; ENSP00000388180.2	1	3	0.7185	0	1	1	971.826	2913.46	0.31	0.0003	CID (Collision Induced Dissociation)	MS2	100	242.3	70	74.935	32138	190620_Total_Fraction_11.raw	0/0	4.44	0	2.361e-06	501871	Not Used	Excluded by Method	310.9	198.6	283	140.3
FALSE	High	Sequest HT (A2)	Unambiguous	[K].mAVTFIGNSTAIQELFk.[R]	N-Term(TMT6plex); M1(Oxidation); K17(TMT6plex)	FALSE	TRUE	1	3	ENSP00000406811.2	ENSP00000406981.1; ENSP00000413589.1; ENSP00000406811.2	0	3	0.3677	0	1	1	782.104	2344.3	-0.44	-0.00034	CID (Collision Induced Dissociation)	MS2	0	78.3	62.565	124.763	57904	190620_Total_Fraction_3.raw	0/0	3.59	0	5.835e-06	683777	Used	Unique	77	83.7	76.6	63.6
FALSE	High	Sequest HT (A2)	Unambiguous	[K].nAPcILFIDEIDAVGR.[K]	N-Term(TMT6plex); C4(Carbamidomethyl)	FALSE	TRUE	1	1	ENSP00000269143.2	ENSP00000269143.2	0	3	0.6366	0	1	1	678.029	2032.07	-0.43	-0.00029	CID (Collision Induced Dissociation)	MS2	26.9202	32.2	70	124.767	57906	190620_Total_Fraction_3.raw	0/0	4.43	0	1.636e-05	683778	Used	Unique	33.5	30.1	31	29.3
FALSE	High	Sequest HT (A2)	Unambiguous	[K].yDVDTLDmVFLDHWk.[D]	N-Term(TMT6plex); M8(Oxidation); K15(TMT6plex)	FALSE	TRUE	1	5	ENSP00000385917.1	ENSP00000385917.1; ENSP00000416778.1; ENSP00000387695.1; ENSP00000383966.1; ENSP00000403958.1	0	3	0.6005	0	1	1	791.072	2371.2	-0.93	-0.00073	CID (Collision Induced Dissociation)	MS2	51.1766	123.3	70	124.775	57909	190620_Total_Fraction_3.raw	0/0	4.43	0	1.228e-05	683779	Not Used	Excluded by Method	108	125.8	132.5	106.7
FALSE	High	Sequest HT (A2)	Unambiguous	[RK].qLLQANPILEAFGNAk.[T]	N-Term(TMT6plex); K16(TMT6plex)	FALSE	TRUE	3	11	ENSP00000493594.1; ENSP00000488461.1; ENSP00000216181.5	ENSP00000493667.1; ENSP00000493594.1; ENSP00000478816.1; ENSP00000469573.1; ENSP00000488461.1; ENSP00000407821.2; ENSP00000216181.5; ENSP00000379616.3; ENSP00000366169.3; ENSP00000472543.1; ENSP00000498314.1	0	2	0.6448	0	1	1	1093.14	2185.27	-3.71	-0.00405	CID (Collision Induced Dissociation)	MS2	0	49.7	70	124.844	57939	190620_Total_Fraction_3.raw	0/0	5.49	0	1.337e-05	683793	Used	Not Unique	48.7	46	54.5	41.4
FALSE	High	Sequest HT (A2)	Unambiguous	[R].qSSAPASPAASAAGLAGQAAk.[S]	N-Term(TMT6plex); K21(TMT6plex)	FALSE	TRUE	2	3	ENSP00000361851.1; ENSP00000378243.3	ENSP00000361851.1; ENSP00000378243.3; ENSP00000315599.3	0	3	0.6347	0	1	1	757.421	2270.25	-0.38	-0.00029	CID (Collision Induced Dissociation)	MS2	0	55.8	11.444	74.829	32074	190620_Total_Fraction_11.raw	0/0	3.75	0	4.672e-06	501842	Used	Not Unique	57.4	53.2	57.1	46.9
FALSE	High	Sequest HT (A2)	Unambiguous	[K].dFPGAAGEISAYGPGLVSIAVVQDGDGR.[R]	N-Term(TMT6plex)	FALSE	TRUE	2	9	ENSP00000397580.2; ENSP00000436348.1	ENSP00000397580.2; ENSP00000431647.1; ENSP00000376222.3; ENSP00000434576.1; ENSP00000434308.1; ENSP00000436348.1; ENSP00000357110.2; ENSP00000494672.1; ENSP00000431988.1	0	3	0.7095	0	1	1	983.17	2947.5	-1.52	-0.0015	CID (Collision Induced Dissociation)	MS2	49.3491	3.1	70	125.093	58046	190620_Total_Fraction_3.raw	0/0	7.16	0	4.255e-07	683842	Not Used	Excluded by Method		3.4	4.1	4.3
FALSE	High	Sequest HT (A2)	Unambiguous	[K].sALTVQFVQGIFVEk.[Y]	N-Term(TMT6plex); K15(TMT6plex)	FALSE	TRUE	2	19	ENSP00000441275.1; ENSP00000358723.3	ENSP00000390972.2; ENSP00000440466.1; ENSP00000437415.1; ENSP00000440014.1; ENSP00000441275.1; ENSP00000441952.1; ENSP00000444060.1; ENSP00000438088.1; ENSP00000444786.1; ENSP00000401095.2; ENSP00000446318.1; ENSP00000438311.1; ENSP00000444924.1; ENSP00000358723.3; ENSP00000445138.1; ENSP00000440635.1; ENSP00000440708.1; ENSP00000396741.1; ENSP00000443851.1	0	3	0.609	0	1	1	708.753	2124.25	-0.65	-0.00046	CID (Collision Induced Dissociation)	MS2	38.6808	118.9	39.249	125.102	58050	190620_Total_Fraction_3.raw	0/0	4.22	0	1.468e-05	683843	Used	Not Unique	112.2	117.4	121	106.2
FALSE	High	Sequest HT (A2)	Unambiguous	[K].aDIGLLPPLPTLDPEEk.[C]	N-Term(TMT6plex); K17(TMT6plex)	TRUE	FALSE	1	1	REFSEQ:XP_585019	REFSEQ:XP_585019	0	3	0.596	0	1	1	759.443	2276.31	-0.58	-0.00044	CID (Collision Induced Dissociation)	MS2	0	191.4	70	125.189	58087	190620_Total_Fraction_3.raw	0/0	4.48	0	2.898e-05	683861	Used	Unique	170.7	238.2	171	154.6
FALSE	High	Sequest HT (A2)	Unambiguous	[K].lSEISGIPLDDIEFAk.[G]	N-Term(TMT6plex); K16(TMT6plex)	FALSE	TRUE	1	3	ENSP00000382382.2	ENSP00000382382.2; ENSP00000433146.1; ENSP00000339957.5	0	3	0.6511	0	1	1	735.751	2205.24	-1.75	-0.00129	CID (Collision Induced Dissociation)	MS2	0	189.1	38.124	124.631	57848	190620_Total_Fraction_3.raw	0/0	4.27	0	1.232e-05	683751	Used	Unique	176.2	185.6	201.1	162.9
FALSE	High	Sequest HT (A2)	Unambiguous	[R].nPSNcYGEESNAVcEk.[F]	N-Term(TMT6plex); C5(Carbamidomethyl); C14(Carbamidomethyl); K16(TMT6plex)	TRUE	FALSE	1	1	ENSEMBL:ENSBTAP00000024146	ENSEMBL:ENSBTAP00000024146	0	2	0.8124	0	1	1	1158.53	2316.06	-0.48	-0.00056	CID (Collision Induced Dissociation)	MS2	0	12.8	70	59.4022	23417	190620_Total_Fraction_9.raw	0/0	5.33	0	8.226e-06	841168	Used	Unique	14.7	15	9.2	10.4
FALSE	High	Sequest HT (A2)	Unambiguous	[R].tEGLSVLSQAMAVIk.[E]	N-Term(TMT6plex); K15(TMT6plex)	FALSE	TRUE	1	3	ENSP00000425299.1	ENSP00000425299.1; ENSP00000452034.1; ENSP00000451975.1	0	3	0.4762	0	1	1	669.065	2005.18	1.2	0.0008	CID (Collision Induced Dissociation)	MS2	0	194.2	70	125.815	58331	190620_Total_Fraction_3.raw	0/0	3.36	0	2.992e-05	683957	Used	Unique	155.2	167.8	257.6	162.8
FALSE	High	Sequest HT (A2)	Unambiguous	[R].iLTLEPTALTIcPIPk.[E]	N-Term(TMT6plex); C12(Carbamidomethyl); K16(TMT6plex)	FALSE	TRUE	1	2	ENSP00000244519.2	ENSP00000355238.3; ENSP00000244519.2	0	3	0.6364	0	1	1	746.79	2238.35	-0.04	-3e-05	CID (Collision Induced Dissociation)	MS2	30.9977	279.3	35.798	125.834	58336	190620_Total_Fraction_3.raw	0/0	3.96	0	2.566e-05	683958	Used	Unique	281.1	225.4	288.3	279.3
FALSE	High	Sequest HT (A2)	Unambiguous	[RK].qLLQANPILEAFGNAk.[T]	N-Term(TMT6plex); K16(TMT6plex)	FALSE	TRUE	3	11	ENSP00000493594.1; ENSP00000488461.1; ENSP00000216181.5	ENSP00000493667.1; ENSP00000493594.1; ENSP00000478816.1; ENSP00000469573.1; ENSP00000488461.1; ENSP00000407821.2; ENSP00000216181.5; ENSP00000379616.3; ENSP00000366169.3; ENSP00000472543.1; ENSP00000498314.1	0	3	0.5966	0	1	1	729.096	2185.27	-0.56	-0.00041	CID (Collision Induced Dissociation)	MS2	0	94.4	56.62	125.891	58362	190620_Total_Fraction_3.raw	0/0	4.14	0	2.418e-05	683969	Used	Not Unique	99	90	91	83
FALSE	High	Sequest HT (A2)	Unambiguous	[K].lGAVFNQVAFPLQYTPR.[K]	N-Term(TMT6plex)	FALSE	TRUE	1	1	ENSP00000305790.5	ENSP00000305790.5	0	2	0.732	0	1	1	1075.6	2150.19	-0.63	-0.00067	CID (Collision Induced Dissociation)	MS2	0	18.1	70	126.377	58568	190620_Total_Fraction_3.raw	0/0	5.15	0	7.287e-06	684062	Used	Unique	13	22.9	19	14.3
FALSE	High	Sequest HT (A2)	Unambiguous	[K].eTLEVENQQEGGLkPLAQEHGPR.[S]	N-Term(TMT6plex); K14(TMT6plex)	FALSE	TRUE	1	1	ENSP00000420477.2	ENSP00000420477.2	0	4	0.5928	0	1	1	755.157	3017.61	-0.09	-7e-05	CID (Collision Induced Dissociation)	MS2	0	101.1	23.262	74.4785	31876	190620_Total_Fraction_11.raw	0/0	4.74	0	3.266e-06	501755	Used	Unique	93.6	84.4	120.8	89.3
FALSE	High	Sequest HT (A2)	Unambiguous	[K].eEIVDkYDLFVGSQATDFGEALVR.[H]	N-Term(TMT6plex); K6(TMT6plex)	FALSE	TRUE	2	5	ENSP00000438248.1; ENSP00000420381.1	ENSP00000438248.1; ENSP00000420381.1; ENSP00000408838.2; ENSP00000249364.4; ENSP00000417973.1	1	3	0.6234	0	1	1	1053.89	3159.66	0.56	0.00059	CID (Collision Induced Dissociation)	MS2	0	60.9	70	126.513	58626	190620_Total_Fraction_3.raw	0/0	5.55	0	2.029e-05	684089	Used	Not Unique	51.6	57.5	75.6	48.5
FALSE	High	Sequest HT (A2)	Unambiguous	[K].lLINAHEQQTQQLk.[L]	N-Term(TMT6plex); K14(TMT6plex)	FALSE	TRUE	1	3	ENSP00000367762.2	ENSP00000367734.3; ENSP00000367762.2; ENSP00000278655.4	0	3	0.5757	0	1	1	708.083	2122.23	-1.79	-0.00127	CID (Collision Induced Dissociation)	MS2	52.9722	124.6	6.765	74.3618	31807	190620_Total_Fraction_11.raw	0/0	3.7	0	2.359e-05	501726	Not Used	Excluded by Method	114.9	129.2	135.3	98.6
FALSE	High	Sequest HT (A2)	Unambiguous	[K].lGLIISGPILQEGMDEEk.[L]	N-Term(TMT6plex); K18(TMT6plex)	FALSE	TRUE	1	5	ENSP00000276297.4	ENSP00000351797.2; ENSP00000428028.1; ENSP00000276297.4; ENSP00000422595.2; ENSP00000495365.2	0	3	0.732	0	1	1	800.787	2400.34	-0.45	-0.00036	CID (Collision Induced Dissociation)	MS2	0	36.2	70	126.522	58630	190620_Total_Fraction_3.raw	0/0	5.97	0	3.287e-06	684091	Used	Unique	24.4	47.5	36.5	30.1
FALSE	High	Sequest HT (A2)	Unambiguous	[R].iLAQATSDLVNAIk.[A]	N-Term(TMT6plex); K14(TMT6plex)	FALSE	TRUE	1	1	ENSP00000316029.9	ENSP00000316029.9	0	3	0.4566	0	1	1	639.059	1915.16	-0.26	-0.00017	CID (Collision Induced Dissociation)	MS2	5.54562	188	8.353	126.544	58639	190620_Total_Fraction_3.raw	0/0	2.65	0	7.883e-06	684095	Used	Unique	163.5	164.7	217.9	174.8
FALSE	High	Sequest HT (A2)	Unambiguous	[R].iSLPLPNFSSLNLR.[EG]	N-Term(TMT6plex)	FALSE	TRUE	1	2	ENSP00000224237.5	ENSP00000224237.5; ENSP00000435613.1	0	2	0.6433	0	1	1	900.532	1800.06	-0.57	-0.00052	CID (Collision Induced Dissociation)	MS2	0	240.8	8.845	126.619	58673	190620_Total_Fraction_3.raw	0/0	3.42	0	2.187e-05	684111	Used	Unique	210.2	274.8	248.8	189.5
FALSE	High	Sequest HT (A2)	Unambiguous	[R].iVSQLLTLmDGLk.[Q]	N-Term(TMT6plex); M9(Oxidation); K13(TMT6plex)	FALSE	TRUE	1	1	ENSP00000351777.6	ENSP00000351777.6	0	3	0.5415	0	1	1	635.721	1905.15	0.14	9e-05	CID (Collision Induced Dissociation)	MS2	0	259.4	35.138	125.368	58162	190620_Total_Fraction_3.raw	0/0	4.1	0	1.8e-05	683896	Used	Unique	224.6	262.1	275.2	232.8
FALSE	High	Sequest HT (A2)	Unambiguous	[K].lcYVALDFEQEmATAASSSSLEk.[S]	N-Term(TMT6plex); C2(Carbamidomethyl); M12(Oxidation); K23(TMT6plex)	TRUE	TRUE	3	6	ENSP00000496101.1; ENSP00000494185.1; ENSP00000461407.1	ENSP00000496101.1; ENSP00000494185.1; ENSP00000494750.1; ENSP00000439189.1; ENSP00000461407.1; ENSP00000458162.1	0	4	0.6565	0	1	1	756.878	3024.49	-0.83	-0.00063	CID (Collision Induced Dissociation)	MS2	42.4571	34.9	70	126.704	58710	190620_Total_Fraction_3.raw	0/0	4.25	0	1.072e-05	684129	Used	Not Unique	34.2	31.6	43.2	24.7
FALSE	High	Sequest HT (A2)	Unambiguous	[R].gGLPLEEVTVAEVLAAR.[G]	N-Term(TMT6plex)	FALSE	TRUE	1	2	ENSP00000378983.3	ENSP00000412542.2; ENSP00000378983.3	0	2	0.6711	0	1	1	977.064	1953.12	-0.47	-0.00046	CID (Collision Induced Dissociation)	MS2	18.0773	34	70	124.591	57831	190620_Total_Fraction_3.raw	0/0	3.8	0	2.335e-06	683742	Used	Unique	32.4	30.6	39.9	27.4
FALSE	High	Sequest HT (A2)	Unambiguous	[R].rFDEILEASDGIMVAR.[G]	N-Term(TMT6plex)	FALSE	TRUE	2	6	ENSP00000455736.1; ENSP00000334983.5	ENSP00000456100.2; ENSP00000455736.1; ENSP00000373745.4; ENSP00000403365.2; ENSP00000334983.5; ENSP00000457253.1	1	3	0.4976	0	1	1	684.365	2051.08	-0.08	-5e-05	CID (Collision Induced Dissociation)	MS2	31.1611	18.4	70	124.57	57821	190620_Total_Fraction_3.raw	0/0	4.24	0	2.347e-05	683738	Used	Not Unique	23.2	15.5	14.8	17.4
FALSE	High	Sequest HT (A2)	Unambiguous	[K].fMPPPTYTEVDPcILNNNVQ.[-]	N-Term(TMT6plex); C13(Carbamidomethyl)	FALSE	TRUE	1	2	ENSP00000462521.1	ENSP00000462521.1; ENSP00000396322.2	0	3	0.683	0	1	1	860.088	2578.25	-0.66	-0.00056	CID (Collision Induced Dissociation)	MS2	0	40.6	70	123.749	57473	190620_Total_Fraction_3.raw	0/0	4.7	0	1.637e-05	683587	Used	Unique	51.1	23.9	42.6	39.2
FALSE	High	Sequest HT (A2)	Unambiguous	[R].vLPNLPcVVQEGAIVMAR.[G]	N-Term(TMT6plex); C7(Carbamidomethyl)	FALSE	TRUE	1	2	ENSP00000484458.1	ENSP00000488371.1; ENSP00000484458.1	0	3	0.6088	0	1	1	732.414	2195.23	1.32	0.00097	CID (Collision Induced Dissociation)	MS2	62.2188	37.8	70	123.79	57490	190620_Total_Fraction_3.raw	0/0	5.01	0	1.164e-05	683596	Not Used	Excluded by Method	36.7	37.8	36.9	33.7
FALSE	High	Sequest HT (A2)	Unambiguous	[K].sSVLIAQQTDTSDPEk.[V]	N-Term(TMT6plex); K16(TMT6plex)	FALSE	TRUE	1	1	ENSP00000385866.1	ENSP00000385866.1	0	3	0.6382	0	1	1	726.394	2177.17	-0.68	-0.0005	CID (Collision Induced Dissociation)	MS2	42.9211	280.8	18.753	75.4738	32458	190620_Total_Fraction_11.raw	0/0	5.86	0	1.704e-06	502021	Used	Unique	271.4	277.3	314.7	214.1
FALSE	High	Sequest HT (A2)	Unambiguous	[K].nVcLPPEMEVALTEDQVPALk.[T]	N-Term(TMT6plex); C3(Carbamidomethyl); K21(TMT6plex)	FALSE	TRUE	2	3	ENSP00000353375.6; ENSP00000407602.2	ENSP00000353375.6; ENSP00000407602.2; ENSP00000379083.3	0	3	0.6145	0	1	1	937.838	2811.5	-1.03	-0.00096	CID (Collision Induced Dissociation)	MS2	0	319	70	123.81	57498	190620_Total_Fraction_3.raw	0/0	5.11	0	6.505e-06	683599	Used	Not Unique	320.8	321	317.6	266.2
FALSE	High	Sequest HT (A2)	Unambiguous	[R].sLGVDMDDkDDAHYAVQAR.[R]	N-Term(TMT6plex); K9(TMT6plex)	FALSE	TRUE	1	1	ENSP00000354040.4	ENSP00000354040.4	1	4	0.6617	0	1	1	641.825	2564.28	-0.91	-0.00058	CID (Collision Induced Dissociation)	MS2	43.2866	153.6	8.535	75.4595	32451	190620_Total_Fraction_11.raw	0/0	3.34	0	2.033e-05	502016	Used	Unique	122	155.6	188.6	121.5
FALSE	High	Sequest HT (A2)	Unambiguous	[K].dVQDSLTVSNEAQTAk.[E]	N-Term(TMT6plex); K16(TMT6plex)	FALSE	TRUE	1	1	ENSP00000263168.3	ENSP00000263168.3	0	3	0.5335	0	1	1	722.053	2164.15	-2.15	-0.00155	CID (Collision Induced Dissociation)	MS2	45.1455	129	70	75.4407	32440	190620_Total_Fraction_11.raw	0/0	4.33	0	1.187e-05	502013	Used	Unique	115.1	138.1	134.1	107.5
FALSE	High	Sequest HT (A2)	Unambiguous	[K].eFQQYLPVVMGPLmk.[T]	N-Term(TMT6plex); M14(Oxidation); K15(TMT6plex)	FALSE	TRUE	1	3	ENSP00000261574.5	ENSP00000261574.5; ENSP00000419764.1; ENSP00000499125.1	0	3	0.3354	0	1	1	752.084	2254.24	-0.83	-0.00062	CID (Collision Induced Dissociation)	MS2	40.3115	64.1	70	123.835	57509	190620_Total_Fraction_3.raw	0/0	4.95	0	1.369e-05	683604	Used	Unique	55.5	67.3	69.9	53
FALSE	High	Sequest HT (A2)	Unambiguous	[K].aFLADPSAFVAAAPVAAATTAAPAAAAAPAk.[V]	N-Term(TMT6plex); K31(TMT6plex)	FALSE	TRUE	1	4	ENSP00000449328.1	ENSP00000449328.1; ENSP00000449205.1; ENSP00000446777.1; ENSP00000366471.4	0	4	0.546	0	1	1	803.454	3210.79	0.13	0.0001	CID (Collision Induced Dissociation)	MS2	2.45238	171.7	20.052	123.846	57514	190620_Total_Fraction_3.raw	0/0	3.37	0	4.06e-06	683606	Used	Unique	143.1	176.6	182.2	156.5
FALSE	High	Sequest HT (A2)	Unambiguous	[K].aIGVLTSGGDAQGmNAAVR.[A]	N-Term(TMT6plex); M14(Oxidation)	FALSE	TRUE	2	2	ENSP00000370517.4; ENSP00000269848.6	ENSP00000370517.4; ENSP00000269848.6	0	3	0.5881	0	1	1	678.359	2033.06	-0.74	-0.0005	CID (Collision Induced Dissociation)	MS2	18.316	58.5	10.187	75.3867	32409	190620_Total_Fraction_11.raw	0/0	4.88	0	1.591e-05	501996	Used	Not Unique	55.1	53.1	63.7	52.7
FALSE	High	Sequest HT (A2)	Unambiguous	[R].aVAPSPSGAIGGLLEQFAR.[G]	N-Term(TMT6plex)	FALSE	TRUE	1	4	ENSP00000296003.4	ENSP00000334070.7; ENSP00000323462.8; ENSP00000401993.1; ENSP00000296003.4	0	3	0.6552	0	1	1	690.722	2070.15	-0.79	-0.00055	CID (Collision Induced Dissociation)	MS2	0	77.4	27.838	124.047	57605	190620_Total_Fraction_3.raw	0/0	5.54	0	5.068e-06	683647	Used	Unique	90.8	79.8	77.1	50
FALSE	High	Sequest HT (A2)	Unambiguous	[K].aLQMLLSQPVTYQAFR.[E]	N-Term(TMT6plex)	FALSE	TRUE	1	4	ENSP00000318883.5	ENSP00000382682.1; ENSP00000318883.5; ENSP00000477967.1; ENSP00000480836.1	0	3	0.6603	0	1	1	699.057	2095.16	-0.41	-0.00029	CID (Collision Induced Dissociation)	MS2	13.1006	50	50.199	124.584	57827	190620_Total_Fraction_3.raw	0/0	3.65	0	2.029e-05	683741	Used	Unique	57.2	44.3	48	43
FALSE	High	Sequest HT (A2)	Unambiguous	[K].vFLLGEEVAQYDGAYk.[V]	N-Term(TMT6plex); K16(TMT6plex)	FALSE	TRUE	1	5	ENSP00000307241.6	ENSP00000419580.1; ENSP00000373220.4; ENSP00000418448.1; ENSP00000417267.1; ENSP00000307241.6	0	3	0.6472	0	1	1	754.079	2260.22	-1.2	-0.0009	CID (Collision Induced Dissociation)	MS2	0	159.8	20.595	124.335	57719	190620_Total_Fraction_3.raw	0/0	4.96	0	2.743e-05	683690	Used	Unique	143.3	141.7	166.6	162
FALSE	High	Sequest HT (A2)	Unambiguous	[K].eQLQALIPYVLNPSk.[L]	N-Term(TMT6plex); K15(TMT6plex)	FALSE	TRUE	1	2	ENSP00000381844.3	ENSP00000437593.1; ENSP00000381844.3	0	3	0.5644	0	1	1	724.434	2171.29	1.53	0.00111	CID (Collision Induced Dissociation)	MS2	0	423.9	11.623	124.365	57733	190620_Total_Fraction_3.raw	0/0	4.66	0	1.404e-05	683696	Used	Unique	337.1	376.9	486.6	424.2
FALSE	High	Sequest HT (A2)	Unambiguous	[K].nSIQNQESYEDGPcTITSNk.[N]	N-Term(TMT6plex); C14(Carbamidomethyl); K20(TMT6plex)	FALSE	TRUE	1	4	ENSP00000283351.4	ENSP00000462550.1; ENSP00000463764.1; ENSP00000464591.1; ENSP00000283351.4	0	3	0.6781	0	1	1	915.114	2743.33	0.69	0.00063	CID (Collision Induced Dissociation)	MS2	14.8172	282.7	68.689	75.202	32297	190620_Total_Fraction_11.raw	0/0	5.56	0	1.655e-05	501946	Used	Unique	267.8	272.9	282.1	263.1
FALSE	High	Sequest HT (A2)	Unambiguous	[R].lLLLEGGPGSPScLLGGk.[H]	N-Term(TMT6plex); C13(Carbamidomethyl); K18(TMT6plex)	FALSE	TRUE	1	2	ENSP00000366783.7	ENSP00000449784.2; ENSP00000366783.7	0	3	0.6076	0	1	1	742.768	2226.29	-1.02	-0.00076	CID (Collision Induced Dissociation)	MS2	38.0358	109.6	63.107	124.408	57753	190620_Total_Fraction_3.raw	0/0	4.74	0	8.842e-06	683705	Used	Unique	100.8	106.2	117.2	96.4
FALSE	High	Sequest HT (A2)	Unambiguous	[R].vTEAPcYPGAPSTEASGQTGPQEPTSAR.[A]	N-Term(TMT6plex); C6(Carbamidomethyl)	FALSE	TRUE	1	1	ENSP00000362711.1	ENSP00000362711.1	0	3	0.7871	0	1	1	1025.82	3075.46	0.93	0.00096	CID (Collision Induced Dissociation)	MS2	39.7418	73.4	17.539	75.161	32272	190620_Total_Fraction_11.raw	0/0	5.87	0	2.779e-07	501934	Used	Unique	67.2	70.7	73.3	70.8
FALSE	High	Sequest HT (A2)	Unambiguous	[K].scVLFNcAALASQIAAEQNLDNDEGLk.[I]	N-Term(TMT6plex); C2(Carbamidomethyl); C7(Carbamidomethyl); K27(TMT6plex)	FALSE	TRUE	1	3	ENSP00000307387.3	ENSP00000411825.2; ENSP00000497537.1; ENSP00000307387.3	0	3	0.6943	0	1	1	1137.24	3409.71	-1.21	-0.00138	CID (Collision Induced Dissociation)	MS2	100	23.3	70	124.431	57762	190620_Total_Fraction_3.raw	0/0	6.64	0	3.418e-06	683710	Not Used	Excluded by Method	23.7	25.7	21.2	18.8
FALSE	High	Sequest HT (A2)	Unambiguous	[K].sAIkDAEEDDDTGGINLHk.[A]	N-Term(TMT6plex); K4(TMT6plex); K19(TMT6plex)	FALSE	TRUE	1	2	ENSP00000314348.3	ENSP00000314348.3; ENSP00000432032.1	1	4	0.6227	0	1	1	679.615	2715.44	-0.21	-0.00014	CID (Collision Induced Dissociation)	MS2	0	202.2	22.73	75.1249	32251	190620_Total_Fraction_11.raw	0/0	4.32	0	4.388e-06	501924	Used	Unique	164.1	200.6	230.3	179.7
FALSE	High	Sequest HT (A2)	Unambiguous	[R].imDPNIVGSEHYDVAR.[G]	N-Term(TMT6plex); M2(Oxidation)	FALSE	TRUE	1	2	ENSP00000262030.3	ENSP00000262030.3; ENSP00000446489.1	0	3	0.7371	0	1	1	687.68	2061.03	-1.07	-0.00073	CID (Collision Induced Dissociation)	MS2	19.5406	130.2	10.056	75.1194	32247	190620_Total_Fraction_11.raw	0/0	5.02	0	4.078e-06	501922	Used	Unique	115.5	111.5	167.4	104.3
FALSE	High	Sequest HT (A2)	Unambiguous	[K].icTGQVPSAEDEPAPk.[K]	N-Term(TMT6plex); C2(Carbamidomethyl); K16(TMT6plex)	FALSE	TRUE	1	2	ENSP00000378752.1	ENSP00000378749.1; ENSP00000378752.1	0	3	0.7173	0	1	1	719.714	2157.13	-0.03	-2e-05	CID (Collision Induced Dissociation)	MS2	36.3405	133.8	13.047	75.093	32232	190620_Total_Fraction_11.raw	0/0	4.21	0	3.009e-05	501917	Used	Unique	130.1	125.6	128.2	130.6
FALSE	High	Sequest HT (A2)	Unambiguous	[K].hAGGVTGGWDNLLAVIPGGSSTPLIPk.[S]	N-Term(TMT6plex); K27(TMT6plex)	FALSE	TRUE	1	5	ENSP00000322450.6	ENSP00000395368.2; ENSP00000432015.1; ENSP00000322450.6; ENSP00000432637.1; ENSP00000436766.1	0	3	0.4918	0	1	1	1024.91	3072.72	-1.29	-0.00132	CID (Collision Induced Dissociation)	MS2	0	51.2	70	124.492	57789	190620_Total_Fraction_3.raw	0/0	4.86	0	6.315e-06	683722	Used	Unique	45.5	53.4	60.8	36.6
FALSE	High	Sequest HT (A2)	Unambiguous	[R].vHVQPAVDTSGVkVSGPGVEPHGVLR.[E]	N-Term(TMT6plex); K13(TMT6plex)	FALSE	TRUE	1	2	ENSP00000327145.8	ENSP00000344002.6; ENSP00000327145.8	1	5	0.7626	0	1	1	616.753	3079.74	-1.2	-0.00074	CID (Collision Induced Dissociation)	MS2	0	80.4	2.301	75.0458	32202	190620_Total_Fraction_11.raw	0/0	4.55	0	6.894e-06	501900	Used	Unique	81.6	114.8	42.9	70.5
FALSE	High	Sequest HT (A2)	Unambiguous	[R].fLSQPFQVAEVFTGHMGk.[L]	N-Term(TMT6plex); K18(TMT6plex)	FALSE	TRUE	1	1	ENSP00000262030.3	ENSP00000262030.3	0	3	0.6804	0	1	1	827.783	2481.33	-0.86	-0.00071	CID (Collision Induced Dissociation)	MS2	36.5776	91.1	70	124.347	57725	190620_Total_Fraction_3.raw	0/0	6.07	0	9.378e-07	683693	Used	Unique	86.9	83.4	104.3	74.9
FALSE	High	Sequest HT (A2)	Unambiguous	[RK].qLLQANPILEAFGNAk.[T]	N-Term(TMT6plex); K16(TMT6plex)	FALSE	TRUE	3	11	ENSP00000493594.1; ENSP00000488461.1; ENSP00000216181.5	ENSP00000493667.1; ENSP00000493594.1; ENSP00000478816.1; ENSP00000469573.1; ENSP00000488461.1; ENSP00000407821.2; ENSP00000216181.5; ENSP00000379616.3; ENSP00000366169.3; ENSP00000472543.1; ENSP00000498314.1	0	3	0.6262	0	1	1	729.096	2185.27	-0.98	-0.00071	CID (Collision Induced Dissociation)	MS2	43.4646	450.2	70	123.695	57449	190620_Total_Fraction_3.raw	0/0	4.04	0	1.961e-06	683576	Used	Not Unique	425.5	441	494.8	366.3
FALSE	High	Sequest HT (A2)	Unambiguous	[K].kEPEAFDWSPVVTYVcDLEGNR.[V]	N-Term(TMT6plex); K1(TMT6plex); C16(Carbamidomethyl)	FALSE	TRUE	1	1	ENSP00000441434.1	ENSP00000441434.1	1	3	0.618	0	1	1	1023.85	3069.54	-0.05	-5e-05	CID (Collision Induced Dissociation)	MS2	2.54942	241.1	53.705	126.72	58717	190620_Total_Fraction_3.raw	0/0	6.65	0	1.066e-06	684132	Used	Unique	217.8	206.1	278.3	222.9
FALSE	High	Sequest HT (A2)	Unambiguous	[R].tNISDEESEQATEMLVHNAQNLMQSVk.[E]	N-Term(TMT6plex); K27(TMT6plex)	FALSE	TRUE	1	2	ENSP00000211998.4	ENSP00000361841.3; ENSP00000211998.4	0	4	0.5124	0	1	1	876.938	3504.73	-1.41	-0.00124	CID (Collision Induced Dissociation)	MS2	0	80.1	70	126.965	58827	190620_Total_Fraction_3.raw	0/0	3.22	0	2.624e-05	684185	Used	Unique	74.1	81.8	83.2	68.5
FALSE	High	Sequest HT (A2)	Unambiguous	[K].kIEDLGAAMEEALILDNk.[Y]	N-Term(TMT6plex); K1(TMT6plex); K18(TMT6plex)	FALSE	TRUE	2	5	ENSP00000350882.6; ENSP00000361816.4	ENSP00000350882.6; ENSP00000486308.1; ENSP00000487444.1; ENSP00000361816.4; ENSP00000361824.3	1	3	0.5321	0	1	1	887.51	2660.52	0.27	0.00024	CID (Collision Induced Dissociation)	MS2	7.74555	399.3	70	128.36	59418	190620_Total_Fraction_3.raw	0/0	4.83	0	9.454e-07	684458	Used	Not Unique	340.8	378.1	457.5	354.3
FALSE	High	Sequest HT (A2)	Unambiguous	[K].lLDFGSLSNLQVTQPTVGmNFk.[T]	N-Term(TMT6plex); M19(Oxidation); K22(TMT6plex)	FALSE	TRUE	1	2	ENSP00000454786.2	ENSP00000454786.2; ENSP00000483755.1	0	3	0.6605	0	1	1	961.861	2883.57	-0.43	-0.00042	CID (Collision Induced Dissociation)	MS2	0	163.8	70	128.476	59468	190620_Total_Fraction_3.raw	0/0	4.33	0	2.365e-06	684482	Used	Unique	146.6	162.3	176.5	142.9
FALSE	High	Sequest HT (A2)	Unambiguous	[K].tELQGLIGQLDEVSLEk.[N]	N-Term(TMT6plex); K17(TMT6plex)	FALSE	TRUE	1	2	ENSP00000338814.4	ENSP00000391713.2; ENSP00000338814.4	0	3	0.5544	0	1	1	777.445	2330.32	-0.31	-0.00024	CID (Collision Induced Dissociation)	MS2	11.2319	42.9	70	128.49	59473	190620_Total_Fraction_3.raw	0/0	4.69	0	2.24e-05	684485	Used	Unique	43.5	37.6	49.3	34.4
FALSE	High	Sequest HT (A2)	Unambiguous	[K].eLAPAVSVLQLFcSSPk.[A]	N-Term(TMT6plex); C13(Carbamidomethyl); K17(TMT6plex)	FALSE	TRUE	1	1	ENSP00000325002.6	ENSP00000325002.6	0	3	0.629	0	1	1	768.773	2304.31	0.87	0.00067	CID (Collision Induced Dissociation)	MS2	0	109	63.667	128.537	59493	190620_Total_Fraction_3.raw	0/0	4.42	0	2.117e-05	684494	Used	Unique	100.1	100.4	124.3	93.5
FALSE	High	Sequest HT (A2)	Unambiguous	[K].aAGVNVEPFWPGLFAk.[A]	N-Term(TMT6plex); K16(TMT6plex)	FALSE	TRUE	1	1	ENSP00000346037.5	ENSP00000346037.5	0	3	0.5526	0	1	1	721.078	2161.22	-0.55	-0.0004	CID (Collision Induced Dissociation)	MS2	10.7463	221	14.444	128.645	59539	190620_Total_Fraction_3.raw	0/0	4.18	0	2.245e-05	684516	Used	Unique	180.9	234.8	235	196.4
FALSE	High	Sequest HT (A2)	Unambiguous	[R].lALLNVATQGVHLWDLQDR.[V]	N-Term(TMT6plex)	FALSE	TRUE	1	3	ENSP00000408108.3	ENSP00000424784.1; ENSP00000498603.1; ENSP00000408108.3	0	3	0.7066	0	1	1	797.783	2391.33	-0.57	-0.00046	CID (Collision Induced Dissociation)	MS2	0	19.3	41.676	128.649	59541	190620_Total_Fraction_3.raw	0/0	6.17	0	1.355e-06	684518	Used	Unique	15.8	21	24.1	12.8
FALSE	High	Sequest HT (A2)	Unambiguous	[R].nITYLPAGQSVLLQLPQ.[-]	N-Term(TMT6plex)	FALSE	TRUE	1	1	ENSP00000300408.3	ENSP00000300408.3	0	3	0.6313	0	1	1	695.403	2084.19	-0.83	-0.00058	CID (Collision Induced Dissociation)	MS2	7.71478	92.5	70	128.886	59641	190620_Total_Fraction_3.raw	0/0	3.39	0	2.895e-05	684565	Used	Unique	91.6	91	83.2	89.9
FALSE	High	Sequest HT (A2)	Unambiguous	[K].vTEQLIEAINNGDFEAYTk.[I]	N-Term(TMT6plex); K19(TMT6plex)	FALSE	TRUE	2	11	ENSP00000424245.1; ENSP00000425824.1	ENSP00000378030.3; ENSP00000369098.2; ENSP00000378032.3; ENSP00000339740.5; ENSP00000423677.1; ENSP00000422566.1; ENSP00000423482.1; ENSP00000423753.1; ENSP00000424245.1; ENSP00000424247.1; ENSP00000425824.1	0	3	0.6832	0	1	1	871.798	2613.38	-0.43	-0.00037	CID (Collision Induced Dissociation)	MS2	0	36.4	70	128.89	59642	190620_Total_Fraction_3.raw	0/0	5.43	0	4.85e-06	684566	Used	Not Unique	36.6	27.8	40	35.6
FALSE	High	Sequest HT (A2)	Unambiguous	[K].aGVLSQADYLNLVQcETLEDLk.[L]	N-Term(TMT6plex); C15(Carbamidomethyl); K22(TMT6plex)	FALSE	TRUE	1	4	ENSP00000441282.1	ENSP00000441282.1; ENSP00000290949.3; ENSP00000455695.1; ENSP00000456695.1	0	3	0.6451	0	1	1	979.857	2937.56	-2.44	-0.00239	CID (Collision Induced Dissociation)	MS2	0	81.9	70	128.982	59682	190620_Total_Fraction_3.raw	0/0	5.72	0	3.822e-06	684585	Used	Unique	59.3	89.7	90.6	73.7
FALSE	High	Sequest HT (A2)	Unambiguous	[K].ePGcGccmTcALAEGQScGVYTER.[C]	N-Term(TMT6plex); C4(Carbamidomethyl); C6(Carbamidomethyl); C7(Carbamidomethyl); M8(Oxidation); C10(Carbamidomethyl); C18(Carbamidomethyl)	FALSE	TRUE	1	2	ENSP00000233813.4	ENSP00000413474.1; ENSP00000233813.4	0	3	1	0	1	1	1000.08	2998.21	-0.45	-0.00045	CID (Collision Induced Dissociation)	MS2	0	14.8	70	73.3089	31209	190620_Total_Fraction_11.raw	0/0	6.58	0	1.141e-06	501447	Used	Unique	16.4	12.8	15.5	12.2
FALSE	High	Sequest HT (A2)	Unambiguous	[R].tVPFcSTFAAFFTR.[A]	N-Term(TMT6plex); C5(Carbamidomethyl)	FALSE	TRUE	1	3	ENSP00000391481.1	ENSP00000296289.7; ENSP00000417773.1; ENSP00000391481.1	0	3	0.6532	0	1	1	627.656	1880.95	-1.21	-0.00076	CID (Collision Induced Dissociation)	MS2	45.3843	154.4	25.714	128.31	59396	190620_Total_Fraction_3.raw	0/0	4.21	0	2.936e-05	684448	Used	Unique	174.9	174.8	121.8	123.2
FALSE	High	Sequest HT (A2)	Unambiguous	[K].vIHDNFGIVEGLMTTVHAITATQkTVDGPSGk.[L]	N-Term(TMT6plex); K24(TMT6plex); K32(TMT6plex)	FALSE	TRUE	2	3	ENSP00000380067.1; ENSP00000229239.5	ENSP00000380065.1; ENSP00000380067.1; ENSP00000229239.5	1	5	0.5678	0	1	1	805.648	4024.21	-0.42	-0.00033	CID (Collision Induced Dissociation)	MS2	0	67.3	70	129.022	59700	190620_Total_Fraction_3.raw	0/0	4.28	0	1.442e-06	684594	Used	Not Unique	59.3	57.3	71.5	70.2
FALSE	High	Sequest HT (A2)	Unambiguous	[K].lcYVALDFEQEmATAASSSSLEk.[S]	N-Term(TMT6plex); C2(Carbamidomethyl); M12(Oxidation); K23(TMT6plex)	TRUE	TRUE	3	6	ENSP00000496101.1; ENSP00000494185.1; ENSP00000461407.1	ENSP00000496101.1; ENSP00000494185.1; ENSP00000494750.1; ENSP00000439189.1; ENSP00000461407.1; ENSP00000458162.1	0	3	0.5203	0	1	1	1008.84	3024.5	0.52	0.00053	CID (Collision Induced Dissociation)	MS2	0	39.3	70	129.207	59779	190620_Total_Fraction_3.raw	0/0	5.42	0	4.195e-06	684631	Used	Not Unique	38.1	39.4	39.3	34.3
FALSE	High	Sequest HT (A2)	Unambiguous	[R].nNDkTDTGMPATGSAGTQEELLR.[W]	N-Term(TMT6plex); K4(TMT6plex)	FALSE	TRUE	1	3	ENSP00000486901.1	ENSP00000351664.3; ENSP00000486901.1; ENSP00000351385.3	1	3	0.7153	0	1	1	955.485	2864.44	-1.9	-0.00181	CID (Collision Induced Dissociation)	MS2	56.5485	373.5	37.429	73.1987	31147	190620_Total_Fraction_11.raw	0/0	5.48	0	2.965e-06	501420	Not Used	Excluded by Method	342.9	356.3	365.9	369.7
FALSE	High	Sequest HT (A2)	Unambiguous	[K].yDVDTLDMVFLDHWk.[D]	N-Term(TMT6plex); K15(TMT6plex)	FALSE	TRUE	1	5	ENSP00000385917.1	ENSP00000385917.1; ENSP00000416778.1; ENSP00000387695.1; ENSP00000383966.1; ENSP00000403958.1	0	3	0.737	0	1	1	785.74	2355.21	-1.28	-0.001	CID (Collision Induced Dissociation)	MS2	11.4395	120.1	70	129.246	59796	190620_Total_Fraction_3.raw	0/0	6.35	0	1.905e-06	684639	Used	Unique	110.6	121.5	125.3	103.6
FALSE	High	Sequest HT (A2)	Unambiguous	[K].dFPLNDLLSATELDk.[I]	N-Term(TMT6plex); K15(TMT6plex)	FALSE	TRUE	1	1	ENSP00000348965.4	ENSP00000348965.4	0	2	0.5988	0	1	1	1075.09	2149.18	0.22	0.00023	CID (Collision Induced Dissociation)	MS2	0	44.3	70	129.505	59903	190620_Total_Fraction_3.raw	0/0	5.11	0	3.202e-06	684691	Used	Unique	44.1	41.9	51.4	32.7
FALSE	High	Sequest HT (A2)	Unambiguous	[R].emIFEVLAPLAENDAIk.[L]	N-Term(TMT6plex); M2(Oxidation); K17(TMT6plex)	FALSE	TRUE	1	6	ENSP00000340454.5	ENSP00000340454.5; ENSP00000386223.3; ENSP00000369503.4; ENSP00000407157.2; ENSP00000386153.3; ENSP00000264572.7	0	3	0.4905	0	1	1	793.109	2377.31	1.19	0.00094	CID (Collision Induced Dissociation)	MS2	0	36.7	70	129.561	59927	190620_Total_Fraction_3.raw	0/0	3.67	0	1.568e-05	684702	Used	Unique	37.2	33.9	39.2	30.7
FALSE	High	Sequest HT (A2)	Unambiguous	[K].sPYLYPLYGLGELPQGFAR.[L]	N-Term(TMT6plex)	FALSE	TRUE	2	5	ENSP00000394071.2; ENSP00000369538.4	ENSP00000394071.2; ENSP00000387565.1; ENSP00000401733.1; ENSP00000369538.4; ENSP00000369528.3	0	3	0.6452	0	1	1	790.761	2370.27	0.06	5e-05	CID (Collision Induced Dissociation)	MS2	27.1086	116.9	15.519	129.768	60015	190620_Total_Fraction_3.raw	0/0	4.65	0	1.83e-05	684744	Used	Not Unique	127.9	100.4	125.2	96
FALSE	High	Sequest HT (A2)	Unambiguous	[K].fGDQDVWILPQAEWQPGETLR.[G]	N-Term(TMT6plex)	FALSE	TRUE	1	2	ENSP00000312311.4	ENSP00000477583.1; ENSP00000312311.4	0	3	0.7109	0	1	1	905.465	2714.38	0.88	0.0008	CID (Collision Induced Dissociation)	MS2	4.12412	12	70	129.771	60016	190620_Total_Fraction_3.raw	0/0	4.67	0	7.802e-06	684745	Used	Unique	7.9	13.5	12.9	11.6
FALSE	High	Sequest HT (A2)	Unambiguous	[R].aEALIQLLDVNDNDPVVk.[F]	N-Term(TMT6plex); K18(TMT6plex)	FALSE	TRUE	1	1	ENSP00000377862.3	ENSP00000377862.3	0	3	0.6688	0	1	1	808.796	2424.37	-0.39	-0.00032	CID (Collision Induced Dissociation)	MS2	39.7326	53.4	70	129.948	60091	190620_Total_Fraction_3.raw	0/0	6.28	0	2.52e-06	684781	Used	Unique	58.4	56.5	55.9	34.3
FALSE	High	Sequest HT (A2)	Unambiguous	[R].lSTPIAGLDNINVFLk.[A]	N-Term(TMT6plex); K16(TMT6plex)	FALSE	TRUE	2	4	ENSP00000342112.4; ENSP00000366757.4	ENSP00000342112.4; ENSP00000366757.4; ENSP00000349571.4; ENSP00000366719.5	0	3	0.5013	0	1	1	725.105	2173.3	-0.09	-6e-05	CID (Collision Induced Dissociation)	MS2	9.24257	353.2	70	130.049	60134	190620_Total_Fraction_3.raw	0/0	3.91	0	2.985e-06	684801	Used	Not Unique	337	336.7	377	305.2
FALSE	High	Sequest HT (A2)	Unambiguous	[R].aLLANQDSGEVQQDPk.[Y]	N-Term(TMT6plex); K16(TMT6plex)	FALSE	TRUE	1	4	ENSP00000221431.5	ENSP00000406754.3; ENSP00000221431.5; ENSP00000414954.2; ENSP00000488961.1	0	3	0.457	0	1	1	724.395	2171.17	-0.83	-0.0006	CID (Collision Induced Dissociation)	MS2	0	132.4	10.472	72.9105	30990	190620_Total_Fraction_11.raw	0/0	4.88	0	1.067e-05	501346	Used	Unique	125.5	117.3	141	124.6
FALSE	High	Sequest HT (A2)	Unambiguous	[K].dGPLNMILDDGGDLTNLIHTk.[Y]	N-Term(TMT6plex); K21(TMT6plex)	FALSE	TRUE	1	2	ENSP00000217426.2	ENSP00000217426.2; ENSP00000442820.1	0	3	0.6336	0	1	1	904.155	2710.45	1.12	0.00102	CID (Collision Induced Dissociation)	MS2	0	47.3	70	129.05	59712	190620_Total_Fraction_3.raw	0/0	5.54	0	7.064e-06	684599	Used	Unique	35.3	49.5	51.8	44.3
FALSE	High	Sequest HT (A2)	Unambiguous	[R].gAGSYTIMVLFADQATPTSPIR.[V]	N-Term(TMT6plex)	FALSE	TRUE	1	4	ENSP00000358866.3	ENSP00000358866.3; ENSP00000353467.4; ENSP00000480593.1; ENSP00000358872.4	0	3	0.6852	0	1	1	842.447	2525.33	-0.32	-0.00027	CID (Collision Induced Dissociation)	MS2	5.60547	135.9	70	126.939	58816	190620_Total_Fraction_3.raw	0/0	5.21	0	2.546e-05	684180	Used	Unique	133.3	121.7	151.5	115.2
FALSE	High	Sequest HT (A2)	Unambiguous	[R].eDQSILcTGESGAGk.[T]	N-Term(TMT6plex); C7(Carbamidomethyl); K15(TMT6plex)	FALSE	TRUE	4	16	ENSP00000493594.1; ENSP00000269243.4; ENSP00000488461.1; ENSP00000216181.5	ENSP00000493667.1; ENSP00000493594.1; ENSP00000478816.1; ENSP00000384631.1; ENSP00000269243.4; ENSP00000469573.1; ENSP00000488461.1; ENSP00000369315.5; ENSP00000407821.2; ENSP00000216181.5; ENSP00000353590.3; ENSP00000379616.3; ENSP00000366169.3; ENSP00000408220.1; ENSP00000472543.1; ENSP00000498314.1	0	2	0.6598	0	1	1	1005.51	2010.02	-0.72	-0.00072	CID (Collision Induced Dissociation)	MS2	0	31.7	70	73.5406	31338	190620_Total_Fraction_11.raw	0/0	5.35	0	5.709e-06	501507	Used	Not Unique	29.3	32	32.4	28
FALSE	High	Sequest HT (A2)	Unambiguous	[R].sAEAVLGEALTDFSLR.[L]	N-Term(TMT6plex)	TRUE	FALSE	1	1	P50448	P50448	0	2	0.5827	0	1	1	954.516	1908.02	-1.69	-0.00162	CID (Collision Induced Dissociation)	MS2	0	24.8	70	128.219	59357	190620_Total_Fraction_3.raw	0/0	5.08	0	5.103e-06	684429	Used	Unique	24.2	31.8	20.4	18.6
FALSE	High	Sequest HT (A2)	Unambiguous	[R].yAPSEAGLHEMDIR.[Y]	N-Term(TMT6plex)	FALSE	TRUE	1	5	ENSP00000358866.3	ENSP00000358866.3; ENSP00000353467.4; ENSP00000480593.1; ENSP00000398215.1; ENSP00000358872.4	0	3	0.6369	0	1	1	606.639	1817.9	-0.93	-0.00056	CID (Collision Induced Dissociation)	MS2	1.83373	208.8	0.999	74.1741	31696	190620_Total_Fraction_11.raw	0/0	3.14	0	9.792e-06	501674	Used	Unique	204	195.3	259.3	142
FALSE	High	Sequest HT (A2)	Unambiguous	[RK].qLLQANPILEAFGNAk.[T]	N-Term(TMT6plex); K16(TMT6plex)	FALSE	TRUE	3	11	ENSP00000493594.1; ENSP00000488461.1; ENSP00000216181.5	ENSP00000493667.1; ENSP00000493594.1; ENSP00000478816.1; ENSP00000469573.1; ENSP00000488461.1; ENSP00000407821.2; ENSP00000216181.5; ENSP00000379616.3; ENSP00000366169.3; ENSP00000472543.1; ENSP00000498314.1	0	3	0.5398	0	1	1	729.096	2185.27	-0.39	-0.00028	CID (Collision Induced Dissociation)	MS2	12.1025	81.4	70	127.005	58843	190620_Total_Fraction_3.raw	0/0	3.52	0	1.051e-05	684193	Used	Not Unique	76.5	76.2	86	73.8
FALSE	High	Sequest HT (A2)	Unambiguous	[R].dFDDGVLGLAWVGAPSGSSGGIcEk.[S]	N-Term(TMT6plex); C23(Carbamidomethyl); K25(TMT6plex)	FALSE	TRUE	1	3	ENSP00000260408.3	ENSP00000386056.1; ENSP00000453952.1; ENSP00000260408.3	0	3	0.4843	0	1	1	984.833	2952.49	1.25	0.00123	CID (Collision Induced Dissociation)	MS2	53.3752	74.6	70	127.024	58851	190620_Total_Fraction_3.raw	0/0	5.41	0	2.141e-05	684197	Not Used	Excluded by Method	71.8	57.8	75.6	81.7
FALSE	High	Sequest HT (A2)	Unambiguous	[K].wGDAGAEYVVESTGVFTTMEk.[A]	N-Term(TMT6plex); K21(TMT6plex)	FALSE	TRUE	2	3	ENSP00000380067.1; ENSP00000229239.5	ENSP00000380065.1; ENSP00000380067.1; ENSP00000229239.5	0	3	0.6211	0	1	1	912.459	2735.36	-0.33	-0.0003	CID (Collision Induced Dissociation)	MS2	10.8537	113.9	70	127.058	58866	190620_Total_Fraction_3.raw	0/0	4.54	0	7.297e-06	684204	Used	Not Unique	84.3	117	129	105.5
FALSE	High	Sequest HT (A2)	Unambiguous	[R].rDTVEVALEDk.[G]	N-Term(TMT6plex); K11(TMT6plex)	FALSE	TRUE	1	2	ENSP00000327145.8	ENSP00000344002.6; ENSP00000327145.8	1	3	0.5302	0	1	1	578.332	1732.98	-1.52	-0.00088	CID (Collision Induced Dissociation)	MS2	14.3703	186.3	11.96	74.0782	31641	190620_Total_Fraction_11.raw	0/0	4.3	0	2.978e-05	501649	Used	Unique	170.8	203.2	192.3	148.6
FALSE	High	Sequest HT (A2)	Unambiguous	[R].sNILTLMYQcMQDk.[M]	N-Term(TMT6plex); C10(Carbamidomethyl); K14(TMT6plex)	FALSE	TRUE	1	3	ENSP00000336712.5	ENSP00000428899.1; ENSP00000336712.5; ENSP00000425118.2	0	3	0.6098	0	1	1	735.049	2203.13	-0.36	-0.00026	CID (Collision Induced Dissociation)	MS2	9.73607	154.1	17.488	127.21	58934	190620_Total_Fraction_3.raw	0/0	5.28	0	2.859e-05	684236	Used	Unique	146.4	152.1	162.8	130.4
FALSE	High	Sequest HT (A2)	Unambiguous	[K].kLAPPLVTLLSGEPEVQYVALR.[N]	N-Term(TMT6plex); K1(TMT6plex)	FALSE	TRUE	1	6	ENSP00000482835.1	ENSP00000481704.1; ENSP00000482835.1; ENSP00000482825.1; ENSP00000484708.1; ENSP00000482315.1; ENSP00000478471.1	1	3	0.7479	0	1	1	951.24	2851.7	-0.63	-0.0006	CID (Collision Induced Dissociation)	MS2	46.0756	56.2	70	127.378	59007	190620_Total_Fraction_3.raw	0/0	4.8	0	1.302e-05	684271	Used	Unique	54.3	54.7	51	56.2
FALSE	High	Sequest HT (A2)	Unambiguous	[R].hQAQIDHYLGLANk.[N]	N-Term(TMT6plex); K14(TMT6plex)	FALSE	TRUE	3	7	ENSP00000322147.7; ENSP00000350365.4; ENSP00000337838.6	ENSP00000384471.1; ENSP00000322147.7; ENSP00000397808.1; ENSP00000350365.4; ENSP00000378107.2; ENSP00000337838.6; ENSP00000384825.2	0	4	0.2295	0	1	1	517.294	2066.15	-0.85	-0.00044	CID (Collision Induced Dissociation)	MS2	3.91155	194.1	2.516	73.9875	31590	190620_Total_Fraction_11.raw	0/0	2.44	0	2.563e-05	501624	Used	Not Unique	175.1	176.5	211.8	181.3
FALSE	High	Sequest HT (A2)	Unambiguous	[K].sAALPIFSSFVSNWDEATkR.[S]	N-Term(TMT6plex); K19(TMT6plex)	FALSE	TRUE	1	3	ENSP00000460871.1	ENSP00000460871.1; ENSP00000347897.5; ENSP00000460748.1	1	3	0.5747	0	1	1	895.486	2684.44	-0.35	-0.00031	CID (Collision Induced Dissociation)	MS2	0	16.3	70	127.44	59030	190620_Total_Fraction_3.raw	0/0	4.42	0	2.676e-06	684282	Used	Unique	13.7	16.3	18.8	13.6
FALSE	High	Sequest HT (A2)	Unambiguous	[K].dFSGVSDTDNSSMk.[L]	N-Term(TMT6plex); K14(TMT6plex)	FALSE	TRUE	1	2	ENSP00000265967.5	ENSP00000499956.1; ENSP00000265967.5	0	2	0.7177	0	1	1	974.471	1947.93	-1.16	-0.00113	CID (Collision Induced Dissociation)	MS2	0	76.3	70	73.9684	31579	190620_Total_Fraction_11.raw	0/0	5.42	0	8.88e-06	501621	Used	Unique	75.7	73.1	81.4	62.7
FALSE	High	Sequest HT (A2)	Unambiguous	[RK].qLLQANPILEAFGNAk.[T]	N-Term(TMT6plex); K16(TMT6plex)	FALSE	TRUE	3	11	ENSP00000493594.1; ENSP00000488461.1; ENSP00000216181.5	ENSP00000493667.1; ENSP00000493594.1; ENSP00000478816.1; ENSP00000469573.1; ENSP00000488461.1; ENSP00000407821.2; ENSP00000216181.5; ENSP00000379616.3; ENSP00000366169.3; ENSP00000472543.1; ENSP00000498314.1	0	3	0.5871	0	1	1	729.097	2185.28	1.2	0.00087	CID (Collision Induced Dissociation)	MS2	0	8.8	70	128.25	59370	190620_Total_Fraction_3.raw	0/0	3.73	0	3.011e-05	684435	Not Used	Excluded by Method	10.8	7	8.4	7.9
FALSE	High	Sequest HT (A2)	Unambiguous	[R].dREVGIPPEQSLETAk.[A]	N-Term(TMT6plex); K16(TMT6plex)	FALSE	TRUE	1	2	ENSP00000263238.2	ENSP00000263238.2; ENSP00000444987.1	1	3	0.6736	0	1	1	743.082	2227.23	-0.85	-0.00063	CID (Collision Induced Dissociation)	MS2	0	214.1	6.914	73.9469	31565	190620_Total_Fraction_11.raw	0/0	4.32	0	2.221e-06	501612	Used	Unique	202.4	192.8	235.7	190.9
FALSE	High	Sequest HT (A2)	Unambiguous	[K].vSEFNVSSEGSGEk.[L]	N-Term(TMT6plex); K14(TMT6plex)	FALSE	TRUE	1	2	ENSP00000377944.3	ENSP00000388669.2; ENSP00000377944.3	0	2	0.5605	0	1	1	957.496	1913.98	-0.96	-0.00092	CID (Collision Induced Dissociation)	MS2	0	104	70	73.8709	31522	190620_Total_Fraction_11.raw	0/0	4.71	0	1.422e-05	501593	Used	Unique	88.7	108.2	115.1	86.8
FALSE	High	Sequest HT (A2)	Unambiguous	[K].nSVAYMDQQTGNLkk.[A]	N-Term(TMT6plex); K14(TMT6plex); K15(TMT6plex)	TRUE	TRUE	1	2	ENSP00000225964.5	Q862S4; ENSP00000225964.5	1	3	0.5479	0	1	1	795.445	2384.32	-0.57	-0.00045	CID (Collision Induced Dissociation)	MS2	29.0044	69.4	70	73.8637	31517	190620_Total_Fraction_11.raw	0/0	5.11	0	6.037e-06	501590	Used	Unique	55.8	69.8	76.8	63.3
FALSE	High	Sequest HT (A2)	Unambiguous	[K].vVNVANVGAVPSGQDNIHR.[FS]	N-Term(TMT6plex)	FALSE	TRUE	1	3	ENSP00000255194.6	ENSP00000430597.1; ENSP00000255194.6; ENSP00000429228.1	0	3	0.6106	0	1	1	725.733	2175.18	-0.05	-3e-05	CID (Collision Induced Dissociation)	MS2	0.953389	63.9	3.906	73.8585	31514	190620_Total_Fraction_11.raw	0/0	3.98	0	7.106e-06	501587	Used	Unique	65.8	50.7	80.3	48.6
FALSE	High	Sequest HT (A2)	Unambiguous	[K].lcYVALDFEQEmATAASSSSLEk.[S]	N-Term(TMT6plex); C2(Carbamidomethyl); M12(Oxidation); K23(TMT6plex)	TRUE	TRUE	3	6	ENSP00000496101.1; ENSP00000494185.1; ENSP00000461407.1	ENSP00000496101.1; ENSP00000494185.1; ENSP00000494750.1; ENSP00000439189.1; ENSP00000461407.1; ENSP00000458162.1	0	3	0.6019	0	1	1	1008.84	3024.5	0.22	0.00022	CID (Collision Induced Dissociation)	MS2	12.0101	45.4	70	127.998	59267	190620_Total_Fraction_3.raw	0/0	4.22	0	1.949e-05	684387	Used	Not Unique	39.5	47.2	49.7	37.7
FALSE	High	Sequest HT (A2)	Unambiguous	[K].yFLVGAGAIGcELLk.[N]	N-Term(TMT6plex); C11(Carbamidomethyl); K15(TMT6plex)	FALSE	TRUE	1	1	ENSP00000338413.6	ENSP00000338413.6	0	3	0.479	0	1	1	690.399	2069.18	-2.9	-0.002	CID (Collision Induced Dissociation)	MS2	43.8814	22.8	70	128.035	59283	190620_Total_Fraction_3.raw	0/0	3.34	0	1.227e-05	684394	Used	Unique	27.3	19.7	22.4	18.5
FALSE	High	Sequest HT (A2)	Unambiguous	[R].lQEVPHEGPMcDLLWSDPDDR.[G]	N-Term(TMT6plex); C11(Carbamidomethyl)	FALSE	TRUE	2	4	ENSP00000221138.4; ENSP00000418447.1	ENSP00000221138.4; ENSP00000428618.1; ENSP00000418447.1; ENSP00000430758.1	0	3	0.612	0	1	1	913.43	2738.27	-0.24	-0.00022	CID (Collision Induced Dissociation)	MS2	0	42.9	70	106.364	49517	190620_Total_Fraction_9.raw	0/0	4.15	0	2.634e-05	853159	Used	Not Unique	38.2	41	46	39.3
FALSE	High	Sequest HT (A2)	Unambiguous	[K].fSAPVVPSSFNFGGPAPGMN.[-]	N-Term(TMT6plex)	FALSE	TRUE	1	1	ENSP00000369042.3	ENSP00000369042.3	0	3	0.6022	0	1	1	737.036	2209.09	-1.08	-0.00079	CID (Collision Induced Dissociation)	MS2	7.67752	234.7	48.427	128.053	59290	190620_Total_Fraction_3.raw	0/0	4.55	0	5.298e-06	684397	Used	Unique	201.3	248.1	264	186.1
FALSE	High	Sequest HT (A2)	Unambiguous	[R].tDSREDEISPPPPNPVVk.[G]	N-Term(TMT6plex); K18(TMT6plex)	FALSE	TRUE	1	9	ENSP00000351410.1	ENSP00000351410.1; ENSP00000464715.1; ENSP00000465445.1; ENSP00000467311.1; ENSP00000468106.2; ENSP00000465013.1; ENSP00000466649.1; ENSP00000466722.1; ENSP00000464701.1	1	3	0.5104	0	1	1	812.444	2435.32	0.09	8e-05	CID (Collision Induced Dissociation)	MS2	42.012	62.5	68.108	73.6679	31413	190620_Total_Fraction_11.raw	0/0	5.31	0	3.134e-06	501541	Used	Unique	64.8	58.5	64.8	51.9
FALSE	High	Sequest HT (A2)	Unambiguous	[R].nSNLVGAAHEELQQSR.[I]	N-Term(TMT6plex)	FALSE	TRUE	1	8	ENSP00000357283.4	ENSP00000421821.1; ENSP00000357282.3; ENSP00000357284.2; ENSP00000395597.2; ENSP00000357283.4; ENSP00000355292.5; ENSP00000292304.3; ENSP00000357280.1	0	3	0.648	0	1	1	661.346	1982.02	-0.82	-0.00054	CID (Collision Induced Dissociation)	MS2	21.2929	53.5	25.24	59.309	23366	190620_Total_Fraction_9.raw	0/0	4.83	0	1.219e-05	841143	Used	Unique	49.6	61.6	48.6	45.8
FALSE	High	Sequest HT (A2)	Unambiguous	[R].sAVLSEPVLFLkPSTAYAPEGSPILMPAYTR.[N]	N-Term(TMT6plex); K12(TMT6plex)	FALSE	TRUE	1	3	ENSP00000372112.4	ENSP00000372114.4; ENSP00000372112.4; ENSP00000398053.2	0	4	0.6583	0	1	1	941.774	3764.07	-0.01	-1e-05	CID (Collision Induced Dissociation)	MS2	0	59.8	70	128.19	59345	190620_Total_Fraction_3.raw	0/0	3.6	0	4.211e-06	684423	Used	Unique	54.8	56.9	55.8	62.2
FALSE	High	Sequest HT (A2)	Unambiguous	[K].aQDPAAATASSPSTPDPASAPSTTPASPATPAQPSTSGSASSDAGSGSR.[R]	N-Term(TMT6plex)	FALSE	TRUE	1	1	ENSP00000357292.3	ENSP00000357292.3	0	5	0.484	0	1	1	928.839	4640.17	-0.17	-0.00016	CID (Collision Induced Dissociation)	MS2	0	59.4	30.017	73.9254	31553	190620_Total_Fraction_11.raw	0/0	4.07	0	1.413e-05	501609	Used	Unique	56.7	59.8	64.9	46.3
FALSE	High	Sequest HT (A2)	Unambiguous	[K].dcVGDVTENQIcNk.[Q]	N-Term(TMT6plex); C2(Carbamidomethyl); C12(Carbamidomethyl); K14(TMT6plex)	FALSE	TRUE	1	1	ENSP00000260356.5	ENSP00000260356.5	0	3	0.6695	0	1	1	704.015	2110.03	0.32	0.00023	CID (Collision Induced Dissociation)	MS2	0	291.5	17.152	72.9081	30988	190620_Total_Fraction_11.raw	0/0	4.78	0	1.476e-05	501345	Used	Unique	277.3	231.2	309.9	301.8
FALSE	High	Sequest HT (A2)	Unambiguous	[R].qLFAAFGTLTDcSLk.[F]	N-Term(TMT6plex); C12(Carbamidomethyl); K15(TMT6plex)	FALSE	TRUE	1	1	ENSP00000376344.3	ENSP00000376344.3	0	3	0.5028	0	1	1	710.726	2130.16	-1.02	-0.00072	CID (Collision Induced Dissociation)	MS2	9.17973	47.5	70	123.666	57437	190620_Total_Fraction_3.raw	0/0	3.56	0	2.205e-05	683571	Used	Unique	39.7	44.8	54.3	43.2
FALSE	High	Sequest HT (A2)	Unambiguous	[R].qAVQELVSLYYEEAR.[S]	N-Term(TMT6plex)	FALSE	TRUE	1	1	ENSP00000225927.1	ENSP00000225927.1	0	3	0.696	0	1	1	676.359	2027.06	-1.63	-0.0011	CID (Collision Induced Dissociation)	MS2	3.68	159.1	52.938	123.653	57430	190620_Total_Fraction_3.raw	0/0	5	0	2.552e-05	683567	Used	Unique	166.9	139.4	149.2	157.1
FALSE	High	Sequest HT (A2)	Unambiguous	[R].eALENANTNTEVLk.[N]	N-Term(TMT6plex); K14(TMT6plex)	FALSE	TRUE	1	1	ENSP00000217402.2	ENSP00000217402.2	0	2	0.579	0	1	1	1002.55	2004.1	-1.21	-0.00122	CID (Collision Induced Dissociation)	MS2	0	141.8	38.834	77.1149	33430	190620_Total_Fraction_11.raw	0/0	5.63	0	1.093e-05	502471	Used	Unique	136.1	132.6	160.7	115
FALSE	High	Sequest HT (A2)	Unambiguous	[R].nTSTEPAEYQLMTGLQILQER.[Q]	N-Term(TMT6plex)	FALSE	TRUE	1	1	ENSP00000384659.2	ENSP00000384659.2	0	3	0.6875	0	1	1	884.457	2651.36	0.38	0.00034	CID (Collision Induced Dissociation)	MS2	0	18.2	65.287	120.805	56210	190620_Total_Fraction_3.raw	0/0	4.48	0	2.362e-06	682985	Used	Unique	15.3	17.4	21.5	15.6
FALSE	High	Sequest HT (A2)	Unambiguous	[R].lFSADPFDLEAQAk.[I]	N-Term(TMT6plex); K14(TMT6plex)	FALSE	TRUE	1	3	ENSP00000417748.1	ENSP00000448878.1; ENSP00000449475.1; ENSP00000417748.1	0	3	0.4403	0	1	1	670.703	2010.1	0.19	0.00012	CID (Collision Induced Dissociation)	MS2	11.7694	174.4	53.051	120.824	56218	190620_Total_Fraction_3.raw	0/0	4.27	0	1.745e-05	682988	Used	Unique	163.8	172.4	187.7	145.2
FALSE	High	Sequest HT (A2)	Unambiguous	[K].lPNGLVIASLENYSPVSR.[I]	N-Term(TMT6plex)	FALSE	TRUE	1	6	ENSP00000268379.4	ENSP00000491120.2; ENSP00000457600.1; ENSP00000456232.1; ENSP00000268379.4; ENSP00000456738.1; ENSP00000455088.1	0	3	0.5942	0	1	1	720.073	2158.2	-1.32	-0.00095	CID (Collision Induced Dissociation)	MS2	7.58084	58.2	31.342	120.971	56280	190620_Total_Fraction_3.raw	0/0	4.46	0	1.634e-05	683018	Used	Unique	58	52.1	60.6	53.2
FALSE	High	Sequest HT (A2)	Unambiguous	[R].qmQLENVSVALEFLDR.[E]	N-Term(TMT6plex); M2(Oxidation)	FALSE	TRUE	2	9	ENSP00000358866.3; ENSP00000295956.4	ENSP00000415599.2; ENSP00000351339.3; ENSP00000420213.1; ENSP00000358866.3; ENSP00000353467.4; ENSP00000480593.1; ENSP00000408921.1; ENSP00000295956.4; ENSP00000358872.4	0	3	0.6343	0	1	1	713.043	2137.12	-0.2	-0.00015	CID (Collision Induced Dissociation)	MS2	0	79.2	70	121.015	56298	190620_Total_Fraction_3.raw	0/0	3.91	0	7.82e-06	683027	Used	Not Unique	74.9	72.6	86.4	70.2
[truncated: 126,631 more rows]
