# Supplementary material for: SARS-CoV-2 vaccine ChAdOx1 nCoV-19 infection of human cell lines reveals low levels of viral backbone gene transcription alongside very high levels of SARS-CoV-2 S glycoprotein gene transcription
Source: Genome Med. 2021 Mar 15;13:43. doi: 10.1186/s13073-021-00859-1 (PMC7958140; doi:10.1186/s13073-021-00859-1)
Supplement: Supplementary file 14 — Additional file 14: Table S11. MRC5 phospho Peptide Spectral Matches. List of all phospho peptide spectral matches (PSMs) identified in MRC5 cells or MRC5 cells infected for various times with ChAdOx1 nCoV-19. [file 13073_2021_859_MOESM14_ESM.xlsx]

## Sheet: Legend
Table S11 MRC5 Chadox1 Phospho peptides PSMs
Table of phospho Peptide Spectral Matches and abundance in MRC5 cells infected with ChAdOx1 nCoV-19 as provided by Proteome Dscoverer

## Sheet: PSMs
Confidence	Annotated Sequence	Modifications	Contaminant	Human+Chadox	Master Protein Accessions	Protein Accessions	Protein Descriptions	Charge	m/z [Da]	MH+ [Da]	Isolation Interference [%]	Average Reporter S/N	XCorr	PhosphoRS: Best Site Probabilities	Peptide Quan Usage	Quan Info	127N	128C	129C	130C
High	[K].fDEDDsEPVLk.[G]	N-Term(TMT6plex); S6(Phospho); K11(TMT6plex)	FALSE	TRUE	ChAdOx_nCoV19_protein_SARS_CoV_2_S_protein	mRNA#1011_1_copies:polyA_is_-1; ChAdOx_nCoV19_protein_SARS_CoV_2_S_protein	from a549 24 48 72 hr analysis coordinates are ChAdOx_Covid19 + 5908 6552 6582 6858; ChAdOx_nCoV19_protein_SARS_CoV_2_S_protein	2	916.442	1831.88	20.9947	394.6	3.25	S6(Phospho): 100	Used	Unique	44.4	224.9	583	649.7
High	[K].fDEDDsEPVLk.[G]	N-Term(TMT6plex); S6(Phospho); K11(TMT6plex)	FALSE	TRUE	ChAdOx_nCoV19_protein_SARS_CoV_2_S_protein	mRNA#1011_1_copies:polyA_is_-1; ChAdOx_nCoV19_protein_SARS_CoV_2_S_protein	from a549 24 48 72 hr analysis coordinates are ChAdOx_Covid19 + 5908 6552 6582 6858; ChAdOx_nCoV19_protein_SARS_CoV_2_S_protein	2	916.439	1831.87	0	479.8	3.03	S6(Phospho): 100	Used	Unique	151.3	308.3	664.2	706.5
High	[R].rAsAPLPGLSAPGR.[L]	N-Term(TMT6plex); S3(Phospho)	FALSE	TRUE	ENSP00000004982.3	ENSP00000468057.2; ENSP00000004982.3; ENSP00000467169.1	pep chromosome:GRCh38:19:35755639:35758079:-1 gene:ENSG00000004776.13 transcript:ENST00000592984.6 gene_biotype:protein_coding transcript_biotype:protein_coding gene_symbol:HSPB6 description:heat shock protein family B (small) member 6 [Source:HGNC Symbol;Acc:HGNC:26511]; pep chromosome:GRCh38:19:35754566:35757029:-1 gene:ENSG00000004776.13 transcript:ENST00000004982.6 gene_biotype:protein_coding…	3	553.636	1658.89	10.1604	204.3	3.94	S3(Phospho): 100	Used	Unique	176.8	182.1	207.9	217.6
High	[K].lLEENETEAVTVPTPsPTPVR.[S]	N-Term(TMT6plex); S16(Phospho)	FALSE	TRUE	ENSP00000005260.8	ENSP00000005260.8	pep chromosome:GRCh38:7:98291650:98401090:-1 gene:ENSG00000006453.14 transcript:ENST00000005260.9 gene_biotype:protein_coding transcript_biotype:protein_coding gene_symbol:BAIAP2L1 description:BAI1 associated protein 2 like 1 [Source:HGNC Symbol;Acc:HGNC:21649]	3	863.441	2588.31	0	90.5	4.22	T14(Phospho): 47.68; S16(Phospho): 47.68	Used	Unique	87.5	91.7	100.2	67.9
High	[R].vPGPAEGPAEPAAEAsDEAER.[R]	N-Term(TMT6plex); S16(Phospho)	FALSE	TRUE	ENSP00000005286.4	ENSP00000005286.4; ENSP00000439717.1; ENSP00000405823.2	pep chromosome:GRCh38:11:60924481:60937159:1 gene:ENSG00000006118.14 transcript:ENST00000005286.8 gene_biotype:protein_coding transcript_biotype:protein_coding gene_symbol:TMEM132A description:transmembrane protein 132A [Source:HGNC Symbol;Acc:HGNC:31092]; pep chromosome:GRCh38:11:60931755:60934608:1 gene:ENSG00000006118.14 transcript:ENST00000536409.1 gene_biotype:protein_coding transcript_bioty…	3	787.026	2359.06	13.0505	53.7	6.1	S16(Phospho): 100	Used	Unique	50.9	56.1	56.2	43
High	[R].vPGPAEGPAEPAAEAsDEAER.[R]	N-Term(TMT6plex); S16(Phospho)	FALSE	TRUE	ENSP00000005286.4	ENSP00000005286.4; ENSP00000439717.1; ENSP00000405823.2	pep chromosome:GRCh38:11:60924481:60937159:1 gene:ENSG00000006118.14 transcript:ENST00000005286.8 gene_biotype:protein_coding transcript_biotype:protein_coding gene_symbol:TMEM132A description:transmembrane protein 132A [Source:HGNC Symbol;Acc:HGNC:31092]; pep chromosome:GRCh38:11:60931755:60934608:1 gene:ENSG00000006118.14 transcript:ENST00000536409.1 gene_biotype:protein_coding transcript_bioty…	3	787.026	2359.06	13.523	108.8	3.87	S16(Phospho): 100	Used	Unique	108.9	104.4	116	88.5
High	[R].vPGPAEGPAEPAAEAsDEAERR.[A]	N-Term(TMT6plex); S16(Phospho)	FALSE	TRUE	ENSP00000005286.4	ENSP00000005286.4; ENSP00000439717.1; ENSP00000405823.2	pep chromosome:GRCh38:11:60924481:60937159:1 gene:ENSG00000006118.14 transcript:ENST00000005286.8 gene_biotype:protein_coding transcript_biotype:protein_coding gene_symbol:TMEM132A description:transmembrane protein 132A [Source:HGNC Symbol;Acc:HGNC:31092]; pep chromosome:GRCh38:11:60931755:60934608:1 gene:ENSG00000006118.14 transcript:ENST00000536409.1 gene_biotype:protein_coding transcript_bioty…	3	839.061	2515.17	17.1658	156.5	2.45	S16(Phospho): 100	Used	Unique	158.8	133.6	165.2	143.9
High	[R].vPGPAEGPAEPAAEAsDEAERR.[A]	N-Term(TMT6plex); S16(Phospho)	FALSE	TRUE	ENSP00000005286.4	ENSP00000005286.4; ENSP00000439717.1; ENSP00000405823.2	pep chromosome:GRCh38:11:60924481:60937159:1 gene:ENSG00000006118.14 transcript:ENST00000005286.8 gene_biotype:protein_coding transcript_biotype:protein_coding gene_symbol:TMEM132A description:transmembrane protein 132A [Source:HGNC Symbol;Acc:HGNC:31092]; pep chromosome:GRCh38:11:60931755:60934608:1 gene:ENSG00000006118.14 transcript:ENST00000536409.1 gene_biotype:protein_coding transcript_bioty…	3	839.062	2515.17	19.368	394.1	2.02	S16(Phospho): 100	Used	Unique	353.1	397.6	421.7	339.4
High	[K].sGsGSESEPSSR.[G]	N-Term(TMT6plex); S1(Phospho); S3(Phospho)	FALSE	TRUE	ENSP00000005340.4	ENSP00000458465.1; ENSP00000005340.4; ENSP00000459797.1	pep chromosome:GRCh38:17:7226137:7229035:-1 gene:ENSG00000004975.12 transcript:ENST00000575086.1 gene_biotype:protein_coding transcript_biotype:protein_coding gene_symbol:DVL2 description:dishevelled segment polarity protein 2 [Source:HGNC Symbol;Acc:HGNC:3086]; pep chromosome:GRCh38:17:7225342:7234517:-1 gene:ENSG00000004975.12 transcript:ENST00000005340.10 gene_biotype:protein_coding transcript…	2	778.298	1555.59	0	115	2.27	S3(Phospho): 91.85; S5(Phospho): 99.18	Used	Unique	111.4	97.6	123	109.8
High	[K].sGsGSESEPSSR.[G]	N-Term(TMT6plex); S3(Phospho)	FALSE	TRUE	ENSP00000005340.4	ENSP00000458465.1; ENSP00000005340.4; ENSP00000459797.1	pep chromosome:GRCh38:17:7226137:7229035:-1 gene:ENSG00000004975.12 transcript:ENST00000575086.1 gene_biotype:protein_coding transcript_biotype:protein_coding gene_symbol:DVL2 description:dishevelled segment polarity protein 2 [Source:HGNC Symbol;Acc:HGNC:3086]; pep chromosome:GRCh38:17:7225342:7234517:-1 gene:ENSG00000004975.12 transcript:ENST00000005340.10 gene_biotype:protein_coding transcript…	2	738.314	1475.62	0	236.7	1.23	S1(Phospho): 91.25	Used	Unique	205.5	197.5	274	231.1
High	[K].sGsGSESEPSSR.[G]	N-Term(TMT6plex); S3(Phospho)	FALSE	TRUE	ENSP00000005340.4	ENSP00000458465.1; ENSP00000005340.4; ENSP00000459797.1	pep chromosome:GRCh38:17:7226137:7229035:-1 gene:ENSG00000004975.12 transcript:ENST00000575086.1 gene_biotype:protein_coding transcript_biotype:protein_coding gene_symbol:DVL2 description:dishevelled segment polarity protein 2 [Source:HGNC Symbol;Acc:HGNC:3086]; pep chromosome:GRCh38:17:7225342:7234517:-1 gene:ENSG00000004975.12 transcript:ENST00000005340.10 gene_biotype:protein_coding transcript…	2	738.314	1475.62	0	81.7	1.27	S1(Phospho): 61.07	Used	Unique	65.9	77.2	95.7	74.2
High	[R].aPESksGsGSESEPSSR.[G]	N-Term(TMT6plex); K5(TMT6plex); S6(Phospho); S8(Phospho)	FALSE	TRUE	ENSP00000005340.4	ENSP00000458465.1; ENSP00000005340.4; ENSP00000459797.1	pep chromosome:GRCh38:17:7226137:7229035:-1 gene:ENSG00000004975.12 transcript:ENST00000575086.1 gene_biotype:protein_coding transcript_biotype:protein_coding gene_symbol:DVL2 description:dishevelled segment polarity protein 2 [Source:HGNC Symbol;Acc:HGNC:3086]; pep chromosome:GRCh38:17:7225342:7234517:-1 gene:ENSG00000004975.12 transcript:ENST00000005340.10 gene_biotype:protein_coding transcript…	3	766.341	2297.01	0	304.8	2.35	S6(Phospho): 86.52; S8(Phospho): 92.03	Used	Unique	299.2	219.2	348.8	304
Medium	[R].aPESksGsGsESEPSSR.[G]	N-Term(TMT6plex); K5(TMT6plex); S6(Phospho); S8(Phospho); S10(Phospho)	FALSE	TRUE	ENSP00000005340.4	ENSP00000458465.1; ENSP00000005340.4; ENSP00000459797.1	pep chromosome:GRCh38:17:7226137:7229035:-1 gene:ENSG00000004975.12 transcript:ENST00000575086.1 gene_biotype:protein_coding transcript_biotype:protein_coding gene_symbol:DVL2 description:dishevelled segment polarity protein 2 [Source:HGNC Symbol;Acc:HGNC:3086]; pep chromosome:GRCh38:17:7225342:7234517:-1 gene:ENSG00000004975.12 transcript:ENST00000005340.10 gene_biotype:protein_coding transcript…	3	792.999	2376.98	0	250.1	2.82	S6(Phospho): 88.99; S8(Phospho): 98.31; S10(Phospho): 88.92	Used	Unique	272.4	223.3	246.5	220.2
High	[R].gGASsSccEEEQTQGR.[G]	N-Term(TMT6plex); S5(Phospho); C7(Carbamidomethyl); C8(Carbamidomethyl)	FALSE	TRUE	ENSP00000007390.2	ENSP00000007390.2	pep chromosome:GRCh38:16:1349240:1351878:-1 gene:ENSG00000007520.4 transcript:ENST00000007390.3 gene_biotype:protein_coding transcript_biotype:protein_coding gene_symbol:TSR3 description:TSR3 ribosome maturation factor [Source:HGNC Symbol;Acc:HGNC:14175]	2	1026.4	2051.8	0	101.4	2.88	S6(Phospho): 99.15	Used	Unique	81	106.1	115	86.4
High	[R].aALIPGGLSDGQFYsPPEsEAGsEEAEEk.[Q]	N-Term(TMT6plex); S15(Phospho); S19(Phospho); S23(Phospho); K29(TMT6plex)	FALSE	TRUE	ENSP00000009041.7	ENSP00000009041.7; ENSP00000394000.1	pep chromosome:GRCh38:7:38178222:38230671:1 gene:ENSG00000010270.13 transcript:ENST00000009041.11 gene_biotype:protein_coding transcript_biotype:protein_coding gene_symbol:STARD3NL description:STARD3 N-terminal like [Source:HGNC Symbol;Acc:HGNC:19169]; pep chromosome:GRCh38:7:38178263:38230379:1 gene:ENSG00000010270.13 transcript:ENST00000434197.5 gene_biotype:protein_coding transcript_biotype:pr…	4	916.651	3663.58	12.1861	25.8	3.26		Used	Unique	24.5	28.5	26.3	19.9
High	[R].aALIPGGLSDGQFYSPPEsEAGsEEAEEk.[Q]	N-Term(TMT6plex); S19(Phospho); S23(Phospho); K29(TMT6plex)	FALSE	TRUE	ENSP00000009041.7	ENSP00000009041.7; ENSP00000394000.1	pep chromosome:GRCh38:7:38178222:38230671:1 gene:ENSG00000010270.13 transcript:ENST00000009041.11 gene_biotype:protein_coding transcript_biotype:protein_coding gene_symbol:STARD3NL description:STARD3 N-terminal like [Source:HGNC Symbol;Acc:HGNC:19169]; pep chromosome:GRCh38:7:38178263:38230379:1 gene:ENSG00000010270.13 transcript:ENST00000434197.5 gene_biotype:protein_coding transcript_biotype:pr…	3	1195.21	3583.62	0	15.2	3.26	S15(Phospho): 98.74; S23(Phospho): 99.87	Used	Unique	13.6	15.7	15	14.2
High	[R].iEsYEGR.[E]	N-Term(TMT6plex); S3(Phospho)	FALSE	TRUE	ENSP00000009041.7	ENSP00000009041.7; ENSP00000411933.1; ENSP00000395455.1; ENSP00000402028.1; ENSP00000394000.1	pep chromosome:GRCh38:7:38178222:38230671:1 gene:ENSG00000010270.13 transcript:ENST00000009041.11 gene_biotype:protein_coding transcript_biotype:protein_coding gene_symbol:STARD3NL description:STARD3 N-terminal like [Source:HGNC Symbol;Acc:HGNC:19169]; pep chromosome:GRCh38:7:38178376:38217305:1 gene:ENSG00000010270.13 transcript:ENST00000440144.5 gene_biotype:protein_coding transcript_biotype:pr…	2	581.771	1162.53	24.8903	369	1.96	S3(Phospho): 93.84	Used	Unique	300.3	347.2	384	384.2
High	[R].vMLGEtNPADSkPGTIR.[G]	N-Term(TMT6plex); T6(Phospho); K12(TMT6plex)	FALSE	TRUE	ENSP00000013034.3	ENSP00000376889.2; ENSP00000376892.3; ENSP00000365572.6; ENSP00000429318.1; ENSP00000426901.1; ENSP00000451932.1; ENSP00000013034.3	pep chromosome:GRCh38:17:51153590:51171744:1 gene:ENSG00000011052.21 transcript:ENST00000393193.6 gene_biotype:protein_coding transcript_biotype:protein_coding gene_symbol:NME1-NME2 description:NME1-NME2 readthrough [Source:HGNC Symbol;Acc:HGNC:33531]; pep chromosome:GRCh38:17:51153536:51162195:1 gene:ENSG00000239672.7 transcript:ENST00000393196.7 gene_biotype:protein_coding transcript_biotype:pr…	3	775.407	2324.21	22.1399	389.8	2.14	T6(Phospho): 100	Used	Unique	353.9	361.3	425.1	355.7
High	[R].iSSyPEDNFPDEEk.[A]	N-Term(TMT6plex); Y4(Phospho); K14(TMT6plex)	FALSE	TRUE	ENSP00000013125.4	ENSP00000013125.4	pep chromosome:GRCh38:14:50418525:50532609:-1 gene:ENSG00000012983.11 transcript:ENST00000013125.8 gene_biotype:protein_coding transcript_biotype:protein_coding gene_symbol:MAP4K5 description:mitogen-activated protein kinase kinase kinase kinase 5 [Source:HGNC Symbol;Acc:HGNC:6867]	3	736.677	2208.02	0	181.2	2.84	Y4(Phospho): 90.12	Used	Unique	156.6	148.3	217.4	172.4
High	[R].tAsEINFDk.[L]	N-Term(TMT6plex); S3(Phospho); K9(TMT6plex)	FALSE	TRUE	ENSP00000013125.4	ENSP00000013125.4	pep chromosome:GRCh38:14:50418525:50532609:-1 gene:ENSG00000012983.11 transcript:ENST00000013125.8 gene_biotype:protein_coding transcript_biotype:protein_coding gene_symbol:MAP4K5 description:mitogen-activated protein kinase kinase kinase kinase 5 [Source:HGNC Symbol;Acc:HGNC:6867]	2	781.897	1562.79	37.8164	369.3	2.87	S3(Phospho): 99.71	Used	Unique	356.8	383.5	364.1	314
High	[R].tAsEINFDk.[L]	N-Term(TMT6plex); S3(Phospho); K9(TMT6plex)	FALSE	TRUE	ENSP00000013125.4	ENSP00000013125.4	pep chromosome:GRCh38:14:50418525:50532609:-1 gene:ENSG00000012983.11 transcript:ENST00000013125.8 gene_biotype:protein_coding transcript_biotype:protein_coding gene_symbol:MAP4K5 description:mitogen-activated protein kinase kinase kinase kinase 5 [Source:HGNC Symbol;Acc:HGNC:6867]	2	781.897	1562.79	0	327	2.83	S3(Phospho): 99.98	Used	Unique	323.9	327.3	310.7	295
Medium	[K].aSVSQtSPQSASsPR.[M]	N-Term(TMT6plex); T6(Phospho); S13(Phospho)	FALSE	TRUE	ENSP00000025008.5	ENSP00000396067.2; ENSP00000025008.5	pep chromosome:GRCh38:8:52622459:52714423:-1 gene:ENSG00000023287.13 transcript:ENST00000435644.6 gene_biotype:protein_coding transcript_biotype:protein_coding gene_symbol:RB1CC1 description:RB1 inducible coiled-coil 1 [Source:HGNC Symbol;Acc:HGNC:15574]; pep chromosome:GRCh38:8:52622458:52714435:-1 gene:ENSG00000023287.13 transcript:ENST00000025008.10 gene_biotype:protein_coding transcript_bioty…	2	939.915	1878.82	0	67	2.5	T6(Phospho): 81.31; S12(Phospho): 72.83	Used	Unique	60.6	66.1	66.7	64
High	[R].lDsLPEHEDSEk.[A]	N-Term(TMT6plex); S3(Phospho); K12(TMT6plex)	FALSE	TRUE	ENSP00000025008.5	ENSP00000396067.2; ENSP00000025008.5	pep chromosome:GRCh38:8:52622459:52714423:-1 gene:ENSG00000023287.13 transcript:ENST00000435644.6 gene_biotype:protein_coding transcript_biotype:protein_coding gene_symbol:RB1CC1 description:RB1 inducible coiled-coil 1 [Source:HGNC Symbol;Acc:HGNC:15574]; pep chromosome:GRCh38:8:52622458:52714435:-1 gene:ENSG00000023287.13 transcript:ENST00000025008.10 gene_biotype:protein_coding transcript_bioty…	3	646.315	1936.93	0	233.2	2.33	S3(Phospho): 100	Used	Unique	183.6	208.5	268.4	233.3
High	[R].lDsLPEHEDSEk.[A]	N-Term(TMT6plex); S3(Phospho); K12(TMT6plex)	FALSE	TRUE	ENSP00000025008.5	ENSP00000396067.2; ENSP00000025008.5	pep chromosome:GRCh38:8:52622459:52714423:-1 gene:ENSG00000023287.13 transcript:ENST00000435644.6 gene_biotype:protein_coding transcript_biotype:protein_coding gene_symbol:RB1CC1 description:RB1 inducible coiled-coil 1 [Source:HGNC Symbol;Acc:HGNC:15574]; pep chromosome:GRCh38:8:52622458:52714435:-1 gene:ENSG00000023287.13 transcript:ENST00000025008.10 gene_biotype:protein_coding transcript_bioty…	3	646.315	1936.93	12.7014	225	2.27	S3(Phospho): 100	Used	Unique	176	200.8	275.3	209.5
High	[R].eDSGLFsPIR.[S]	N-Term(TMT6plex); S7(Phospho)	FALSE	TRUE	ENSP00000025301.2	ENSP00000025301.2	pep chromosome:GRCh38:13:42272152:42323261:1 gene:ENSG00000023516.9 transcript:ENST00000025301.4 gene_biotype:protein_coding transcript_biotype:protein_coding gene_symbol:AKAP11 description:A-kinase anchoring protein 11 [Source:HGNC Symbol;Acc:HGNC:369]	2	715.35	1429.69	0	267.3	1.75	S7(Phospho): 88.56	Used	Unique	210.6	237.1	316	260.6
High	[R].eDSGLFsPIR.[S]	N-Term(TMT6plex); S7(Phospho)	FALSE	TRUE	ENSP00000025301.2	ENSP00000025301.2	pep chromosome:GRCh38:13:42272152:42323261:1 gene:ENSG00000023516.9 transcript:ENST00000025301.4 gene_biotype:protein_coding transcript_biotype:protein_coding gene_symbol:AKAP11 description:A-kinase anchoring protein 11 [Source:HGNC Symbol;Acc:HGNC:369]	2	715.35	1429.69	41.2384	264.2	2.08	S7(Phospho): 98.9	Used	Unique	210.9	242.1	296.5	263.3
High	[R].nVIPDtPPSTPLVPSR.[A]	N-Term(TMT6plex); T6(Phospho)	FALSE	TRUE	ENSP00000025301.2	ENSP00000025301.2	pep chromosome:GRCh38:13:42272152:42323261:1 gene:ENSG00000023516.9 transcript:ENST00000025301.4 gene_biotype:protein_coding transcript_biotype:protein_coding gene_symbol:AKAP11 description:A-kinase anchoring protein 11 [Source:HGNC Symbol;Acc:HGNC:369]	2	1000.03	1999.05	46.7117	197.7	2.75	T10(Phospho): 81.46	Used	Unique	177.2	189.1	199.1	193.7
High	[R].sLsEEVESSESGELPEVDVk.[S]	N-Term(TMT6plex); S3(Phospho); K20(TMT6plex)	FALSE	TRUE	ENSP00000025301.2	ENSP00000025301.2	pep chromosome:GRCh38:13:42272152:42323261:1 gene:ENSG00000023516.9 transcript:ENST00000025301.4 gene_biotype:protein_coding transcript_biotype:protein_coding gene_symbol:AKAP11 description:A-kinase anchoring protein 11 [Source:HGNC Symbol;Acc:HGNC:369]	3	896.438	2687.3	13.0298	93.3	3.66	S3(Phospho): 91.04	Used	Unique	89.7	96.9	93.1	78.5
High	[R].sVSPtFLNPSDENLk.[T]	N-Term(TMT6plex); T5(Phospho); K15(TMT6plex)	FALSE	TRUE	ENSP00000025301.2	ENSP00000025301.2	pep chromosome:GRCh38:13:42272152:42323261:1 gene:ENSG00000023516.9 transcript:ENST00000025301.4 gene_biotype:protein_coding transcript_biotype:protein_coding gene_symbol:AKAP11 description:A-kinase anchoring protein 11 [Source:HGNC Symbol;Acc:HGNC:369]	3	729.376	2186.11	0	59	4.2	S1(Phospho): 33.33; S3(Phospho): 33.33; T5(Phospho): 33.33	Used	Unique	50.9	55.9	66.8	52.6
High	[R].tALTTtISSRDGtLDGPQm.[-]	N-Term(TMT6plex); T6(Phospho); T13(Phospho); M19(Oxidation)	FALSE	TRUE	ENSP00000040663.5	ENSP00000314871.7; ENSP00000040663.5	pep chromosome:GRCh38:19:13764532:13774282:1 gene:ENSG00000037757.14 transcript:ENST00000319545.12 gene_biotype:protein_coding transcript_biotype:protein_coding gene_symbol:MRI1 description:methylthioribose-1-phosphate isomerase 1 [Source:HGNC Symbol;Acc:HGNC:28469]; pep chromosome:GRCh38:19:13764522:13774282:1 gene:ENSG00000037757.14 transcript:ENST00000040663.8 gene_biotype:protein_coding trans…	3	790.687	2370.05	19.0696	123.2	1.99	T4(Phospho): 42.13; T5(Phospho): 42.13; T13(Phospho): 99.77	Used	Unique	116.4	118.9	134.6	102.8
High	[K].dkDVtLSPVk.[A]	N-Term(TMT6plex); K2(TMT6plex); T5(Phospho); K10(TMT6plex)	FALSE	TRUE	ENSP00000040738.5	ENSP00000040738.5	pep chromosome:GRCh38:4:13568738:13627725:-1 gene:ENSG00000038219.13 transcript:ENST00000040738.10 gene_biotype:protein_coding transcript_biotype:protein_coding gene_symbol:BOD1L1 description:biorientation of chromosomes in cell division 1 like 1 [Source:HGNC Symbol;Acc:HGNC:31792]	3	623.695	1869.07	12.8014	328.5	2.31	T5(Phospho): 92.69	Used	Unique	286.8	377.2	346.8	248.4
High	[K].qHYLssEDEPDDNPDVLDSR.[I]	N-Term(TMT6plex); S5(Phospho); S6(Phospho)	FALSE	TRUE	ENSP00000040738.5	ENSP00000040738.5	pep chromosome:GRCh38:4:13568738:13627725:-1 gene:ENSG00000038219.13 transcript:ENST00000040738.10 gene_biotype:protein_coding transcript_biotype:protein_coding gene_symbol:BOD1L1 description:biorientation of chromosomes in cell division 1 like 1 [Source:HGNC Symbol;Acc:HGNC:31792]	3	907.372	2720.1	17.8842	112.1	5.43	S5(Phospho): 99.2; S6(Phospho): 99.2	Used	Unique	111.2	98.2	116.2	105.5
High	[K].sVSDPVEDkkEQEsDEEEEEEEEDEPSGATTR.[S]	N-Term(TMT6plex); K9(TMT6plex); K10(TMT6plex); S14(Phospho)	FALSE	TRUE	ENSP00000040738.5	ENSP00000425492.1; ENSP00000040738.5	pep chromosome:GRCh38:4:13569506:13581048:-1 gene:ENSG00000038219.13 transcript:ENST00000507943.1 gene_biotype:protein_coding transcript_biotype:protein_coding gene_symbol:BOD1L1 description:biorientation of chromosomes in cell division 1 like 1 [Source:HGNC Symbol;Acc:HGNC:31792]; pep chromosome:GRCh38:4:13568738:13627725:-1 gene:ENSG00000038219.13 transcript:ENST00000040738.10 gene_biotype:prot…	4	1102.25	4405.97	0	65.4	3.28	S14(Phospho): 99.59	Used	Unique	62.6	57.4	68.3	63
High	[K].yYsDSDDELTVEQR.[R]	N-Term(TMT6plex); S3(Phospho)	FALSE	TRUE	ENSP00000040738.5	ENSP00000040738.5	pep chromosome:GRCh38:4:13568738:13627725:-1 gene:ENSG00000038219.13 transcript:ENST00000040738.10 gene_biotype:protein_coding transcript_biotype:protein_coding gene_symbol:BOD1L1 description:biorientation of chromosomes in cell division 1 like 1 [Source:HGNC Symbol;Acc:HGNC:31792]	2	1014.94	2028.86	31.5408	133.3	4.68	S3(Phospho): 99.51	Used	Unique	122.4	134.4	137.7	117.2
High	[K].yYsDsDDELTVEQR.[R]	N-Term(TMT6plex); S3(Phospho); S5(Phospho)	FALSE	TRUE	ENSP00000040738.5	ENSP00000040738.5	pep chromosome:GRCh38:4:13568738:13627725:-1 gene:ENSG00000038219.13 transcript:ENST00000040738.10 gene_biotype:protein_coding transcript_biotype:protein_coding gene_symbol:BOD1L1 description:biorientation of chromosomes in cell division 1 like 1 [Source:HGNC Symbol;Acc:HGNC:31792]	3	703.616	2108.83	37.5066	70.2	3.44	Y1(Phospho): 97.89; S5(Phospho): 82.75	Used	Unique	64.4	70.8	73.5	60.5
High	[R].sLTVSDDAESsEPER.[K]	N-Term(TMT6plex); S11(Phospho)	FALSE	TRUE	ENSP00000040738.5	ENSP00000425492.1; ENSP00000040738.5	pep chromosome:GRCh38:4:13569506:13581048:-1 gene:ENSG00000038219.13 transcript:ENST00000507943.1 gene_biotype:protein_coding transcript_biotype:protein_coding gene_symbol:BOD1L1 description:biorientation of chromosomes in cell division 1 like 1 [Source:HGNC Symbol;Acc:HGNC:31792]; pep chromosome:GRCh38:4:13568738:13627725:-1 gene:ENSG00000038219.13 transcript:ENST00000040738.10 gene_biotype:prot…	2	965.929	1930.85	0	189.6	3.42	S10(Phospho): 49.95; S11(Phospho): 49.95	Used	Unique	171.6	199.7	195.6	160.7
High	[-].mAAASsPPR.[A]	N-Term(TMT6plex); N-Term(Prot)(Met-loss+Acetyl); S6(Phospho)	FALSE	TRUE	ENSP00000155840.2	ENSP00000155840.2	pep chromosome:GRCh38:11:2445008:2848991:1 gene:ENSG00000053918.17 transcript:ENST00000155840.11 gene_biotype:protein_coding transcript_biotype:protein_coding gene_symbol:KCNQ1 description:potassium voltage-gated channel subfamily Q member 1 [Source:HGNC Symbol;Acc:HGNC:6294]	2	554.273	1107.54	23.9646	229.6	1.22	S5(Phospho): 50; S6(Phospho): 50	Used	Unique	246.2	193	239.9	204.1
Medium	[-].mAAASsPPR.[A]	N-Term(TMT6plex); N-Term(Prot)(Met-loss+Acetyl); S6(Phospho)	FALSE	TRUE	ENSP00000155840.2	ENSP00000155840.2	pep chromosome:GRCh38:11:2445008:2848991:1 gene:ENSG00000053918.17 transcript:ENST00000155840.11 gene_biotype:protein_coding transcript_biotype:protein_coding gene_symbol:KCNQ1 description:potassium voltage-gated channel subfamily Q member 1 [Source:HGNC Symbol;Acc:HGNC:6294]	2	554.274	1107.54	0	111.3	1.9	S6(Phospho): 86.68	Used	Unique	97.3	110.9	126.6	91.7
High	[R].atSPLVSLYPALEcR.[A]	N-Term(TMT6plex); T2(Phospho); C14(Carbamidomethyl)	FALSE	TRUE	ENSP00000156084.4	ENSP00000365671.3; ENSP00000401629.2; ENSP00000156084.4; ENSP00000481335.1; ENSP00000390767.1	pep chromosome:GRCh38:X:48922212:48957599:-1 gene:ENSG00000068308.13 transcript:ENST00000376488.7 gene_biotype:protein_coding transcript_biotype:protein_coding gene_symbol:OTUD5 description:OTU deubiquitinase 5 [Source:HGNC Symbol;Acc:HGNC:25402]; pep chromosome:GRCh38:X:48922943:48958386:-1 gene:ENSG00000068308.13 transcript:ENST00000428668.2 gene_biotype:protein_coding transcript_biotype:protei…	3	662.67	1986	37.2118	37.5	3.51	T2(Phospho): 94.58	Used	Unique	33.6	35.9	39.7	34.6
High	[R].eNQVVELHYDAIcQYMGPsDTDDD.[-]	N-Term(TMT6plex); C13(Carbamidomethyl); S19(Phospho)	FALSE	TRUE	ENSP00000156109.5	ENSP00000156109.5	pep chromosome:GRCh38:X:49113407:49123735:-1 gene:ENSG00000068394.11 transcript:ENST00000156109.7 gene_biotype:protein_coding transcript_biotype:protein_coding gene_symbol:GPKOW description:G-patch domain and KOW motifs [Source:HGNC Symbol;Acc:HGNC:30677]	3	1041.77	3123.29	0	49.1	3.22	S19(Phospho): 96.8	Used	Unique	49	43.7	52.2	43.8
Medium	[R].ksPSGk.[K]	N-Term(TMT6plex); K1(TMT6plex); S2(Phospho); K6(TMT6plex)	FALSE	TRUE	ENSP00000156825.2	ENSP00000156825.2	pep chromosome:GRCh38:19:1573596:1592801:-1 gene:ENSG00000071655.18 transcript:ENST00000156825.5 gene_biotype:protein_coding transcript_biotype:protein_coding gene_symbol:MBD3 description:methyl-CpG binding domain protein 3 [Source:HGNC Symbol;Acc:HGNC:6918]	3	457.605	1370.8	7.83573	467.8	1.37	S2(Phospho): 99.95	Used	Unique	432.4	490.9	499.8	371.3
High	[R].vDGIPNDSsDSEMEDk.[T]	N-Term(TMT6plex); S9(Phospho); K16(TMT6plex)	FALSE	TRUE	ENSP00000161863.4	ENSP00000161863.4	pep chromosome:GRCh38:5:113513694:113595284:1 gene:ENSG00000047188.16 transcript:ENST00000161863.9 gene_biotype:protein_coding transcript_biotype:protein_coding gene_symbol:YTHDC2 description:YTH domain containing 2 [Source:HGNC Symbol;Acc:HGNC:24721]	3	759.339	2276	0	279	2.97	S9(Phospho): 99.43	Used	Unique	255.5	283.6	296.1	235.2
High	[R].kksEPDDELLFDFLNSSQk.[E]	N-Term(TMT6plex); K1(TMT6plex); K2(TMT6plex); S3(Phospho); K19(TMT6plex)	FALSE	TRUE	ENSP00000163416.2	ENSP00000163416.2	pep chromosome:GRCh38:14:92794305:92839947:1 gene:ENSG00000066455.13 transcript:ENST00000163416.7 gene_biotype:protein_coding transcript_biotype:protein_coding gene_symbol:GOLGA5 description:golgin A5 [Source:HGNC Symbol;Acc:HGNC:4428]	4	809.939	3236.73	0	124.3	3.67	S3(Phospho): 100	Used	Unique	79.5	126.3	137.4	132.6
High	[R].kksEPDDELLFDFLNSSQk.[E]	N-Term(TMT6plex); K1(TMT6plex); K2(TMT6plex); S3(Phospho); K19(TMT6plex)	FALSE	TRUE	ENSP00000163416.2	ENSP00000163416.2	pep chromosome:GRCh38:14:92794305:92839947:1 gene:ENSG00000066455.13 transcript:ENST00000163416.7 gene_biotype:protein_coding transcript_biotype:protein_coding gene_symbol:GOLGA5 description:golgin A5 [Source:HGNC Symbol;Acc:HGNC:4428]	4	809.939	3236.73	26.7463	173.8	2.84	S3(Phospho): 100	Used	Unique	119.1	153	198.7	194.7
High	[R].aPsPEPAAPR.[G]	N-Term(TMT6plex); S3(Phospho)	FALSE	TRUE	ENSP00000164227.5	ENSP00000164227.5	pep chromosome:GRCh38:19:44748708:44760044:1 gene:ENSG00000069399.15 transcript:ENST00000164227.10 gene_biotype:protein_coding transcript_biotype:protein_coding gene_symbol:BCL3 description:BCL3 transcription coactivator [Source:HGNC Symbol;Acc:HGNC:998]	2	651.327	1301.65	25.5587	169.2	2.74	S3(Phospho): 100	Used	Unique	181.6	138.2	177	154
High	[R].aPsPEPAAPR.[G]	N-Term(TMT6plex); S3(Phospho)	FALSE	TRUE	ENSP00000164227.5	ENSP00000164227.5	pep chromosome:GRCh38:19:44748708:44760044:1 gene:ENSG00000069399.15 transcript:ENST00000164227.10 gene_biotype:protein_coding transcript_biotype:protein_coding gene_symbol:BCL3 description:BCL3 transcription coactivator [Source:HGNC Symbol;Acc:HGNC:998]	2	651.326	1301.64	0	216.9	2.99	S3(Phospho): 100	Used	Unique	228.9	179.8	220.3	205.5
High	[R].hAGScAGTPEEPPGGEsAEEEENFV.[-]	N-Term(TMT6plex); C5(Carbamidomethyl); S17(Phospho)	FALSE	TRUE	ENSP00000166139.3	ENSP00000166139.3; ENSP00000483064.1	pep chromosome:GRCh38:19:676392:683385:1 gene:ENSG00000070404.10 transcript:ENST00000166139.9 gene_biotype:protein_coding transcript_biotype:protein_coding gene_symbol:FSTL3 description:follistatin like 3 [Source:HGNC Symbol;Acc:HGNC:3973]; pep chromosome:GRCh38:19:680707:683392:1 gene:ENSG00000070404.10 transcript:ENST00000592947.5 gene_biotype:protein_coding transcript_biotype:protein_coding ge…	3	966.067	2896.19	5.69972	98.3	3.16	S17(Phospho): 100	Used	Unique	98.4	100.2	98.2	80.7
High	[K].aSQSRPNsSALETLGGEk.[L]	N-Term(TMT6plex); S8(Phospho); K18(TMT6plex)	FALSE	TRUE	ENSP00000176763.5	ENSP00000176763.5	pep chromosome:GRCh38:5:172042079:172188224:-1 gene:ENSG00000072786.13 transcript:ENST00000176763.10 gene_biotype:protein_coding transcript_biotype:protein_coding gene_symbol:STK10 description:serine/threonine kinase 10 [Source:HGNC Symbol;Acc:HGNC:11388]	3	790.74	2370.21	9.11692	458.9	3.15	S8(Phospho): 94.14	Used	Unique	412.6	409.2	485.7	454.3
High	[K].lSEEAEcPNPStPSk.[A]	N-Term(TMT6plex); C7(Carbamidomethyl); T12(Phospho); K15(TMT6plex)	FALSE	TRUE	ENSP00000176763.5	ENSP00000176763.5	pep chromosome:GRCh38:5:172042079:172188224:-1 gene:ENSG00000072786.13 transcript:ENST00000176763.10 gene_biotype:protein_coding transcript_biotype:protein_coding gene_symbol:STK10 description:serine/threonine kinase 10 [Source:HGNC Symbol;Acc:HGNC:11388]	3	728.682	2184.03	17.6631	281.7	3.78	T12(Phospho): 99.57	Used	Unique	246	197.2	313.9	325
High	[K].lSEEAEcPNPStPSk.[A]	N-Term(TMT6plex); C7(Carbamidomethyl); T12(Phospho); K15(TMT6plex)	FALSE	TRUE	ENSP00000176763.5	ENSP00000176763.5	pep chromosome:GRCh38:5:172042079:172188224:-1 gene:ENSG00000072786.13 transcript:ENST00000176763.10 gene_biotype:protein_coding transcript_biotype:protein_coding gene_symbol:STK10 description:serine/threonine kinase 10 [Source:HGNC Symbol;Acc:HGNC:11388]	3	728.681	2184.03	16.4296	228.4	3.49	T12(Phospho): 92.94	Used	Unique	176.5	203.4	258.2	237.5
High	[K].qVAEQGGDLsPAANR.[S]	N-Term(TMT6plex); S10(Phospho)	FALSE	TRUE	ENSP00000176763.5	ENSP00000176763.5	pep chromosome:GRCh38:5:172042079:172188224:-1 gene:ENSG00000072786.13 transcript:ENST00000176763.10 gene_biotype:protein_coding transcript_biotype:protein_coding gene_symbol:STK10 description:serine/threonine kinase 10 [Source:HGNC Symbol;Acc:HGNC:11388]	3	607.961	1821.87	40.3392	245.4	5.81	S10(Phospho): 100	Used	Unique	233.8	238.4	272	197.5
High	[K].qVAEQGGDLsPAANR.[S]	N-Term(TMT6plex); S10(Phospho)	FALSE	TRUE	ENSP00000176763.5	ENSP00000176763.5	pep chromosome:GRCh38:5:172042079:172188224:-1 gene:ENSG00000072786.13 transcript:ENST00000176763.10 gene_biotype:protein_coding transcript_biotype:protein_coding gene_symbol:STK10 description:serine/threonine kinase 10 [Source:HGNC Symbol;Acc:HGNC:11388]	3	607.961	1821.87	7.79276	173.5	6.58	S10(Phospho): 100	Used	Unique	160.7	169.7	186.9	148.4
High	[K].iEHAPsPSSGGTLk.[N]	N-Term(TMT6plex); S6(Phospho); K14(TMT6plex)	FALSE	TRUE	ENSP00000181839.4	ENSP00000496440.1; ENSP00000340557.5; ENSP00000494168.1; ENSP00000496618.1; ENSP00000181839.4; ENSP00000493853.1; ENSP00000494206.1	pep chromosome:GRCh38:7:39951751:40095520:1 gene:ENSG00000065883.16 transcript:ENST00000643859.1 gene_biotype:protein_coding transcript_biotype:protein_coding gene_symbol:CDK13 description:cyclin dependent kinase 13 [Source:HGNC Symbol;Acc:HGNC:1733]; pep chromosome:GRCh38:7:39950121:40095555:1 gene:ENSG00000065883.16 transcript:ENST00000340829.10 gene_biotype:protein_coding transcript_biotype:pr…	3	640.34	1919.01	17.0479	316.8	2.77	S6(Phospho): 99.96	Used	Unique	298.2	331.8	334.7	251
High	[R].iLELtPEPDRPR.[I]	N-Term(TMT6plex); T5(Phospho)	FALSE	TRUE	ENSP00000181839.4	ENSP00000496440.1; ENSP00000340557.5; ENSP00000494168.1; ENSP00000496187.1; ENSP00000181839.4	pep chromosome:GRCh38:7:39951751:40095520:1 gene:ENSG00000065883.16 transcript:ENST00000643859.1 gene_biotype:protein_coding transcript_biotype:protein_coding gene_symbol:CDK13 description:cyclin dependent kinase 13 [Source:HGNC Symbol;Acc:HGNC:1733]; pep chromosome:GRCh38:7:39950121:40095555:1 gene:ENSG00000065883.16 transcript:ENST00000340829.10 gene_biotype:protein_coding transcript_biotype:pr…	3	582.311	1744.92	18.7748	272.8	3.12	T5(Phospho): 100	Used	Unique	265.7	281.3	287.2	212.9
High	[K].eGDVDVsDsDDEDDNLPANFDTcHR.[A]	N-Term(TMT6plex); S7(Phospho); S9(Phospho); C23(Carbamidomethyl)	FALSE	TRUE	ENSP00000198767.6	ENSP00000487821.1; ENSP00000198767.6; ENSP00000487970.1; ENSP00000454530.1; ENSP00000318484.7	pep chromosome:GRCh38:CHR_HSCHR16_1_CTG1:15002566:15020382:1 gene:ENSG00000278494.2 transcript:ENST00000634151.1 gene_biotype:protein_coding transcript_biotype:protein_coding gene_symbol:RRN3 description:RRN3 homolog, RNA polymerase I transcription factor [Source:HGNC Symbol;Acc:HGNC:30346]; pep chromosome:GRCh38:16:15060022:15094317:-1 gene:ENSG00000085721.12 transcript:ENST00000198767.10 gene_b…	3	1076.07	3226.2	0	50.3	5.63	S7(Phospho): 100; S9(Phospho): 100	Used	Unique	30.6	46.7	69.2	45.7
High	[R].fYDLSDSDsNLsGEDSk.[A]	N-Term(TMT6plex); S9(Phospho); S12(Phospho); K17(TMT6plex)	FALSE	TRUE	ENSP00000202816.1	ENSP00000202816.1	pep chromosome:GRCh38:20:13714322:13784886:-1 gene:ENSG00000089048.14 transcript:ENST00000202816.5 gene_biotype:protein_coding transcript_biotype:protein_coding gene_symbol:ESF1 description:ESF1 nucleolar pre-rRNA processing protein homolog [Source:HGNC Symbol;Acc:HGNC:15898]	3	833.02	2497.04	16.3521	63.8	2.63	S7(Phospho): 84.3; S12(Phospho): 99.9	Used	Unique	50	47.4	79.7	67.3
High	[R].sLDsPTsSPGAGTR.[Q]	N-Term(TMT6plex); S4(Phospho); S7(Phospho)	FALSE	TRUE	ENSP00000203556.3	ENSP00000203556.3; ENSP00000465108.1	pep chromosome:GRCh38:19:19629476:19643657:-1 gene:ENSG00000089639.11 transcript:ENST00000203556.9 gene_biotype:protein_coding transcript_biotype:protein_coding gene_symbol:GMIP description:GEM interacting protein [Source:HGNC Symbol;Acc:HGNC:24852]; pep chromosome:GRCh38:19:19635095:19638187:-1 gene:ENSG00000089639.11 transcript:ENST00000593186.1 gene_biotype:protein_coding transcript_biotype:pr…	2	861.37	1721.73	0	110.7	4.6	T6(Phospho): 50; S7(Phospho): 50; S8(Phospho): 96.13	Used	Unique	106.6	112.6	113.6	92.1
High	[R].lAIQGPEDsPSR.[Q]	N-Term(TMT6plex); S9(Phospho)	FALSE	TRUE	ENSP00000203630.5	ENSP00000203630.5	pep chromosome:GRCh38:12:6747996:6753555:-1 gene:ENSG00000089693.10 transcript:ENST00000203630.9 gene_biotype:protein_coding transcript_biotype:protein_coding gene_symbol:MLF2 description:myeloid leukemia factor 2 [Source:HGNC Symbol;Acc:HGNC:7126]	2	789.89	1578.77	30.2724	190.3	2.26	S9(Phospho): 93.81	Used	Unique	176.5	207	194.7	151.9
High	[K].eFAPsDEELDSYR.[R]	N-Term(TMT6plex); S5(Phospho)	FALSE	TRUE	ENSP00000206020.3	ENSP00000461145.1; ENSP00000458405.1; ENSP00000206020.3	pep chromosome:GRCh38:17:4959226:4967790:-1 gene:ENSG00000091640.8 transcript:ENST00000575142.5 gene_biotype:protein_coding transcript_biotype:protein_coding gene_symbol:SPAG7 description:sperm associated antigen 7 [Source:HGNC Symbol;Acc:HGNC:11216]; pep chromosome:GRCh38:17:4959256:4967191:-1 gene:ENSG00000091640.8 transcript:ENST00000573366.5 gene_biotype:protein_coding transcript_biotype:prot…	2	933.902	1866.8	18.9117	147.5	3.19	S5(Phospho): 99.41	Used	Unique	161.3	140.9	146.7	118.7
High	[K].aAsDELSk.[T]	N-Term(TMT6plex); S3(Phospho); K8(TMT6plex)	FALSE	TRUE	ENSP00000211998.4	ENSP00000361841.3; ENSP00000211998.4	pep chromosome:GRCh38:10:73998114:74121363:1 gene:ENSG00000035403.17 transcript:ENST00000372755.7 gene_biotype:protein_coding transcript_biotype:protein_coding gene_symbol:VCL description:vinculin [Source:HGNC Symbol;Acc:HGNC:12665]; pep chromosome:GRCh38:10:73998114:74120160:1 gene:ENSG00000035403.17 transcript:ENST00000211998.9 gene_biotype:protein_coding transcript_biotype:protein_coding gene_…	2	679.853	1358.7	32.451	656.6	1.61	S3(Phospho): 99.99	Used	Unique	646.8	618.2	681.3	576.4
High	[K].mTGLVDEAIDTksLLDASEEAIk.[K]	N-Term(TMT6plex); K12(TMT6plex); S13(Phospho); K23(TMT6plex)	FALSE	TRUE	ENSP00000211998.4	ENSP00000361841.3; ENSP00000211998.4	pep chromosome:GRCh38:10:73998114:74121363:1 gene:ENSG00000035403.17 transcript:ENST00000372755.7 gene_biotype:protein_coding transcript_biotype:protein_coding gene_symbol:VCL description:vinculin [Source:HGNC Symbol;Acc:HGNC:12665]; pep chromosome:GRCh38:10:73998114:74120160:1 gene:ENSG00000035403.17 transcript:ENST00000211998.9 gene_biotype:protein_coding transcript_biotype:protein_coding gene_…	3	1072.9	3216.69	9.88385	150.9	2.65	S13(Phospho): 99.84	Used	Unique	141.1	139.8	164.3	134.2
High	[K].mTGLVDEAIDtkSLLDASEEAIk.[K]	N-Term(TMT6plex); M1(Oxidation); T11(Phospho); K12(TMT6plex); K23(TMT6plex)	FALSE	TRUE	ENSP00000211998.4	ENSP00000361841.3; ENSP00000211998.4	pep chromosome:GRCh38:10:73998114:74121363:1 gene:ENSG00000035403.17 transcript:ENST00000372755.7 gene_biotype:protein_coding transcript_biotype:protein_coding gene_symbol:VCL description:vinculin [Source:HGNC Symbol;Acc:HGNC:12665]; pep chromosome:GRCh38:10:73998114:74120160:1 gene:ENSG00000035403.17 transcript:ENST00000211998.9 gene_biotype:protein_coding transcript_biotype:protein_coding gene_…	4	808.929	3232.69	0	69.8	2.98	S13(Phospho): 98.14	Used	Unique	61.8	70	75.6	60.4
High	[K].mTGLVDEAIDtkSLLDASEEAIkk.[D]	N-Term(TMT6plex); T11(Phospho); K12(TMT6plex); K23(TMT6plex); K24(TMT6plex)	FALSE	TRUE	ENSP00000211998.4	ENSP00000361841.3; ENSP00000211998.4	pep chromosome:GRCh38:10:73998114:74121363:1 gene:ENSG00000035403.17 transcript:ENST00000372755.7 gene_biotype:protein_coding transcript_biotype:protein_coding gene_symbol:VCL description:vinculin [Source:HGNC Symbol;Acc:HGNC:12665]; pep chromosome:GRCh38:10:73998114:74120160:1 gene:ENSG00000035403.17 transcript:ENST00000211998.9 gene_biotype:protein_coding transcript_biotype:protein_coding gene_…	4	894.243	3573.95	0	751.7	2.73	S13(Phospho): 90.18	Used	Unique	680.6	690.3	789.1	726
High	[K].mTGLVDEAIDTksLLDASEEAIkk.[D]	N-Term(TMT6plex); M1(Oxidation); K12(TMT6plex); S13(Phospho); K23(TMT6plex); K24(TMT6plex)	FALSE	TRUE	ENSP00000211998.4	ENSP00000361841.3; ENSP00000211998.4	pep chromosome:GRCh38:10:73998114:74121363:1 gene:ENSG00000035403.17 transcript:ENST00000372755.7 gene_biotype:protein_coding transcript_biotype:protein_coding gene_symbol:VCL description:vinculin [Source:HGNC Symbol;Acc:HGNC:12665]; pep chromosome:GRCh38:10:73998114:74120160:1 gene:ENSG00000035403.17 transcript:ENST00000211998.9 gene_biotype:protein_coding transcript_biotype:protein_coding gene_…	4	898.242	3589.95	0	410.4	2.99	T11(Phospho): 49.5; S13(Phospho): 49.5	Used	Unique	372	361.9	439.8	402.1
High	[K].mTGLVDEAIDTksLLDASEEAIkk.[D]	N-Term(TMT6plex); M1(Oxidation); K12(TMT6plex); S13(Phospho); K23(TMT6plex); K24(TMT6plex)	FALSE	TRUE	ENSP00000211998.4	ENSP00000361841.3; ENSP00000211998.4	pep chromosome:GRCh38:10:73998114:74121363:1 gene:ENSG00000035403.17 transcript:ENST00000372755.7 gene_biotype:protein_coding transcript_biotype:protein_coding gene_symbol:VCL description:vinculin [Source:HGNC Symbol;Acc:HGNC:12665]; pep chromosome:GRCh38:10:73998114:74120160:1 gene:ENSG00000035403.17 transcript:ENST00000211998.9 gene_biotype:protein_coding transcript_biotype:protein_coding gene_…	4	898.244	3589.95	13.599	248	3.37	S13(Phospho): 88.02	Used	Unique	240.4	215.4	272.7	224.2
High	[K].mTGLVDEAIDtkSLLDASEEAIkk.[D]	N-Term(TMT6plex); M1(Oxidation); T11(Phospho); K12(TMT6plex); K23(TMT6plex); K24(TMT6plex)	FALSE	TRUE	ENSP00000211998.4	ENSP00000361841.3; ENSP00000211998.4	pep chromosome:GRCh38:10:73998114:74121363:1 gene:ENSG00000035403.17 transcript:ENST00000372755.7 gene_biotype:protein_coding transcript_biotype:protein_coding gene_symbol:VCL description:vinculin [Source:HGNC Symbol;Acc:HGNC:12665]; pep chromosome:GRCh38:10:73998114:74120160:1 gene:ENSG00000035403.17 transcript:ENST00000211998.9 gene_biotype:protein_coding transcript_biotype:protein_coding gene_…	4	898.24	3589.94	8.74648	172.1	3.15	S13(Phospho): 98.71	Used	Unique	158.6	151.3	184.7	166.3
High	[K].mTGLVDEAIDtkSLLDASEEAIkk.[D]	N-Term(TMT6plex); M1(Oxidation); T11(Phospho); K12(TMT6plex); K23(TMT6plex); K24(TMT6plex)	FALSE	TRUE	ENSP00000211998.4	ENSP00000361841.3; ENSP00000211998.4	pep chromosome:GRCh38:10:73998114:74121363:1 gene:ENSG00000035403.17 transcript:ENST00000372755.7 gene_biotype:protein_coding transcript_biotype:protein_coding gene_symbol:VCL description:vinculin [Source:HGNC Symbol;Acc:HGNC:12665]; pep chromosome:GRCh38:10:73998114:74120160:1 gene:ENSG00000035403.17 transcript:ENST00000211998.9 gene_biotype:protein_coding transcript_biotype:protein_coding gene_…	4	898.241	3589.94	0	149.1	3.09	T11(Phospho): 43.69; S13(Phospho): 43.69	Used	Unique	144.3	134.5	154.1	140.1
High	[K].sFLDSGyR.[I]	N-Term(TMT6plex); Y7(Phospho)	FALSE	TRUE	ENSP00000211998.4	ENSP00000361841.3; ENSP00000211998.4	pep chromosome:GRCh38:10:73998114:74121363:1 gene:ENSG00000035403.17 transcript:ENST00000372755.7 gene_biotype:protein_coding transcript_biotype:protein_coding gene_symbol:VCL description:vinculin [Source:HGNC Symbol;Acc:HGNC:12665]; pep chromosome:GRCh38:10:73998114:74120160:1 gene:ENSG00000035403.17 transcript:ENST00000211998.9 gene_biotype:protein_coding transcript_biotype:protein_coding gene_…	2	627.292	1253.58	0	141.8	2.85	Y7(Phospho): 99.52	Used	Unique	127.4	145.9	149.3	121.2
High	[K].sLLDASEEAIk.[K]	N-Term(TMT6plex); S1(Phospho); K11(TMT6plex)	FALSE	TRUE	ENSP00000211998.4	ENSP00000361841.3; ENSP00000211998.4	pep chromosome:GRCh38:10:73998114:74121363:1 gene:ENSG00000035403.17 transcript:ENST00000372755.7 gene_biotype:protein_coding transcript_biotype:protein_coding gene_symbol:VCL description:vinculin [Source:HGNC Symbol;Acc:HGNC:12665]; pep chromosome:GRCh38:10:73998114:74120160:1 gene:ENSG00000035403.17 transcript:ENST00000211998.9 gene_biotype:protein_coding transcript_biotype:protein_coding gene_…	2	857.456	1713.9	32.2095	276.9	4.33	S1(Phospho): 100	Used	Unique	295.2	273.4	262.4	234.1
High	[K].sLLDASEEAIk.[K]	N-Term(TMT6plex); S1(Phospho); K11(TMT6plex)	FALSE	TRUE	ENSP00000211998.4	ENSP00000361841.3; ENSP00000211998.4	pep chromosome:GRCh38:10:73998114:74121363:1 gene:ENSG00000035403.17 transcript:ENST00000372755.7 gene_biotype:protein_coding transcript_biotype:protein_coding gene_symbol:VCL description:vinculin [Source:HGNC Symbol;Acc:HGNC:12665]; pep chromosome:GRCh38:10:73998114:74120160:1 gene:ENSG00000035403.17 transcript:ENST00000211998.9 gene_biotype:protein_coding transcript_biotype:protein_coding gene_…	3	571.973	1713.91	0	129.1	2.39	S1(Phospho): 99.51	Used	Unique	141.8	122.8	125.2	107.2
High	[K].sLLDASEEAIkk.[D]	N-Term(TMT6plex); S1(Phospho); K11(TMT6plex); K12(TMT6plex)	FALSE	TRUE	ENSP00000211998.4	ENSP00000361841.3; ENSP00000211998.4	pep chromosome:GRCh38:10:73998114:74121363:1 gene:ENSG00000035403.17 transcript:ENST00000372755.7 gene_biotype:protein_coding transcript_biotype:protein_coding gene_symbol:VCL description:vinculin [Source:HGNC Symbol;Acc:HGNC:12665]; pep chromosome:GRCh38:10:73998114:74120160:1 gene:ENSG00000035403.17 transcript:ENST00000211998.9 gene_biotype:protein_coding transcript_biotype:protein_coding gene_…	3	691.06	2071.17	27.0472	324.3	2.53	S1(Phospho): 99.97	Used	Unique	334.3	315.8	330.6	265.8
High	[R].aLAsIDSk.[L]	N-Term(TMT6plex); S4(Phospho); K8(TMT6plex)	FALSE	TRUE	ENSP00000211998.4	ENSP00000361841.3; ENSP00000211998.4	pep chromosome:GRCh38:10:73998114:74121363:1 gene:ENSG00000035403.17 transcript:ENST00000372755.7 gene_biotype:protein_coding transcript_biotype:protein_coding gene_symbol:VCL description:vinculin [Source:HGNC Symbol;Acc:HGNC:12665]; pep chromosome:GRCh38:10:73998114:74120160:1 gene:ENSG00000035403.17 transcript:ENST00000211998.9 gene_biotype:protein_coding transcript_biotype:protein_coding gene_…	2	671.873	1342.74	0	426.2	2.09	S4(Phospho): 99.67	Used	Unique	381.9	390.3	461.3	402.3
High	[R].dPSAsPGDAGEQAIR.[Q]	N-Term(TMT6plex); S5(Phospho)	FALSE	TRUE	ENSP00000211998.4	ENSP00000361841.3; ENSP00000211998.4	pep chromosome:GRCh38:10:73998114:74121363:1 gene:ENSG00000035403.17 transcript:ENST00000372755.7 gene_biotype:protein_coding transcript_biotype:protein_coding gene_symbol:VCL description:vinculin [Source:HGNC Symbol;Acc:HGNC:12665]; pep chromosome:GRCh38:10:73998114:74120160:1 gene:ENSG00000035403.17 transcript:ENST00000211998.9 gene_biotype:protein_coding transcript_biotype:protein_coding gene_…	2	890.41	1779.81	0	356.2	3.73	S5(Phospho): 99.96	Used	Unique	344.4	308.6	389.5	325.5
High	[R].dPSAsPGDAGEQAIR.[Q]	N-Term(TMT6plex); S5(Phospho)	FALSE	TRUE	ENSP00000211998.4	ENSP00000361841.3; ENSP00000211998.4	pep chromosome:GRCh38:10:73998114:74121363:1 gene:ENSG00000035403.17 transcript:ENST00000372755.7 gene_biotype:protein_coding transcript_biotype:protein_coding gene_symbol:VCL description:vinculin [Source:HGNC Symbol;Acc:HGNC:12665]; pep chromosome:GRCh38:10:73998114:74120160:1 gene:ENSG00000035403.17 transcript:ENST00000211998.9 gene_biotype:protein_coding transcript_biotype:protein_coding gene_…	2	890.409	1779.81	0	301.3	3.82	S5(Phospho): 100	Used	Unique	299.5	263.9	322.9	271.2
High	[R].dPsASPGDAGEQAIR.[Q]	N-Term(TMT6plex); S3(Phospho)	FALSE	TRUE	ENSP00000211998.4	ENSP00000361841.3; ENSP00000211998.4	pep chromosome:GRCh38:10:73998114:74121363:1 gene:ENSG00000035403.17 transcript:ENST00000372755.7 gene_biotype:protein_coding transcript_biotype:protein_coding gene_symbol:VCL description:vinculin [Source:HGNC Symbol;Acc:HGNC:12665]; pep chromosome:GRCh38:10:73998114:74120160:1 gene:ENSG00000035403.17 transcript:ENST00000211998.9 gene_biotype:protein_coding transcript_biotype:protein_coding gene_…	2	890.409	1779.81	0	245.1	3.34	S3(Phospho): 100	Used	Unique	252.8	229.4	242	218.4
High	[R].dPSAsPGDAGEQAIR.[Q]	N-Term(TMT6plex); S5(Phospho)	FALSE	TRUE	ENSP00000211998.4	ENSP00000361841.3; ENSP00000211998.4	pep chromosome:GRCh38:10:73998114:74121363:1 gene:ENSG00000035403.17 transcript:ENST00000372755.7 gene_biotype:protein_coding transcript_biotype:protein_coding gene_symbol:VCL description:vinculin [Source:HGNC Symbol;Acc:HGNC:12665]; pep chromosome:GRCh38:10:73998114:74120160:1 gene:ENSG00000035403.17 transcript:ENST00000211998.9 gene_biotype:protein_coding transcript_biotype:protein_coding gene_…	2	890.409	1779.81	26.4608	149.5	2.14	S5(Phospho): 91.93	Used	Unique	147.2	136.1	153.6	137.5
High	[R].dPSAsPGDAGEQAIR.[Q]	N-Term(TMT6plex); S5(Phospho)	FALSE	TRUE	ENSP00000211998.4	ENSP00000361841.3; ENSP00000211998.4	pep chromosome:GRCh38:10:73998114:74121363:1 gene:ENSG00000035403.17 transcript:ENST00000372755.7 gene_biotype:protein_coding transcript_biotype:protein_coding gene_symbol:VCL description:vinculin [Source:HGNC Symbol;Acc:HGNC:12665]; pep chromosome:GRCh38:10:73998114:74120160:1 gene:ENSG00000035403.17 transcript:ENST00000211998.9 gene_biotype:protein_coding transcript_biotype:protein_coding gene_…	2	890.407	1779.81	0	259.7	2.59	S5(Phospho): 99.24	Used	Unique	229.7	228.3	291.9	246.6
High	[R].dPsASPGDAGEQAIR.[Q]	N-Term(TMT6plex); S3(Phospho)	FALSE	TRUE	ENSP00000211998.4	ENSP00000361841.3; ENSP00000211998.4	pep chromosome:GRCh38:10:73998114:74121363:1 gene:ENSG00000035403.17 transcript:ENST00000372755.7 gene_biotype:protein_coding transcript_biotype:protein_coding gene_symbol:VCL description:vinculin [Source:HGNC Symbol;Acc:HGNC:12665]; pep chromosome:GRCh38:10:73998114:74120160:1 gene:ENSG00000035403.17 transcript:ENST00000211998.9 gene_biotype:protein_coding transcript_biotype:protein_coding gene_…	2	890.407	1779.81	0	201.7	2.36	S3(Phospho): 89.08	Used	Unique	205.2	197.7	209.7	162.3
High	[R].gEGEsPQAR.[A]	N-Term(TMT6plex); S5(Phospho)	FALSE	TRUE	ENSP00000211998.4	ENSP00000361841.3; ENSP00000211998.4	pep chromosome:GRCh38:10:73998114:74121363:1 gene:ENSG00000035403.17 transcript:ENST00000372755.7 gene_biotype:protein_coding transcript_biotype:protein_coding gene_symbol:VCL description:vinculin [Source:HGNC Symbol;Acc:HGNC:12665]; pep chromosome:GRCh38:10:73998114:74120160:1 gene:ENSG00000035403.17 transcript:ENST00000211998.9 gene_biotype:protein_coding transcript_biotype:protein_coding gene_…	2	620.282	1239.56	24.0113	406.1	2.24	S5(Phospho): 100	Used	Unique	384	355.3	446.3	373.8
High	[R].gQGSsPVAMQk.[A]	N-Term(TMT6plex); S5(Phospho); K11(TMT6plex)	FALSE	TRUE	ENSP00000211998.4	ENSP00000361841.3; ENSP00000211998.4	pep chromosome:GRCh38:10:73998114:74121363:1 gene:ENSG00000035403.17 transcript:ENST00000372755.7 gene_biotype:protein_coding transcript_biotype:protein_coding gene_symbol:VCL description:vinculin [Source:HGNC Symbol;Acc:HGNC:12665]; pep chromosome:GRCh38:10:73998114:74120160:1 gene:ENSG00000035403.17 transcript:ENST00000211998.9 gene_biotype:protein_coding transcript_biotype:protein_coding gene_…	3	543.281	1627.83	4.22045	175.1	3.48	S4(Phospho): 50; S5(Phospho): 50	Used	Unique	163	154.8	190.8	163.9
High	[R].mQEAMTQEVSDVFSDTTtPIk.[L]	N-Term(TMT6plex); T18(Phospho); K21(TMT6plex)	FALSE	TRUE	ENSP00000211998.4	ENSP00000361841.3; ENSP00000211998.4	pep chromosome:GRCh38:10:73998114:74121363:1 gene:ENSG00000035403.17 transcript:ENST00000372755.7 gene_biotype:protein_coding transcript_biotype:protein_coding gene_symbol:VCL description:vinculin [Source:HGNC Symbol;Acc:HGNC:12665]; pep chromosome:GRCh38:10:73998114:74120160:1 gene:ENSG00000035403.17 transcript:ENST00000211998.9 gene_biotype:protein_coding transcript_biotype:protein_coding gene_…	3	966.129	2896.37	40.5817	14.8	3.34	T18(Phospho): 88.98	Used	Unique	12.9	13.1	18.4	12.4
High	[R].sLGEISALTSk.[L]	N-Term(TMT6plex); S1(Phospho); K11(TMT6plex)	FALSE	TRUE	ENSP00000211998.4	ENSP00000361841.3; ENSP00000211998.4	pep chromosome:GRCh38:10:73998114:74121363:1 gene:ENSG00000035403.17 transcript:ENST00000372755.7 gene_biotype:protein_coding transcript_biotype:protein_coding gene_symbol:VCL description:vinculin [Source:HGNC Symbol;Acc:HGNC:12665]; pep chromosome:GRCh38:10:73998114:74120160:1 gene:ENSG00000035403.17 transcript:ENST00000211998.9 gene_biotype:protein_coding transcript_biotype:protein_coding gene_…	3	548.639	1643.9	40.0635	80.9	3.01	S1(Phospho): 99.54	Used	Unique	85.6	76.4	81.3	67.7
High	[R].eAASsPAGEPLR.[K]	N-Term(TMT6plex); S5(Phospho)	FALSE	TRUE	ENSP00000212015.6	ENSP00000212015.6	pep chromosome:GRCh38:10:67884656:67918390:1 gene:ENSG00000096717.12 transcript:ENST00000212015.11 gene_biotype:protein_coding transcript_biotype:protein_coding gene_symbol:SIRT1 description:sirtuin 1 [Source:HGNC Symbol;Acc:HGNC:14929]	2	747.364	1493.72	0	255.6	3.77	S5(Phospho): 99.61	Used	Unique	236.8	236	279	229.3
High	[R].eAASsPAGEPLR.[K]	N-Term(TMT6plex); S5(Phospho)	FALSE	TRUE	ENSP00000212015.6	ENSP00000212015.6	pep chromosome:GRCh38:10:67884656:67918390:1 gene:ENSG00000096717.12 transcript:ENST00000212015.11 gene_biotype:protein_coding transcript_biotype:protein_coding gene_symbol:SIRT1 description:sirtuin 1 [Source:HGNC Symbol;Acc:HGNC:14929]	2	747.364	1493.72	25.8072	299.7	3.49	S4(Phospho): 50; S5(Phospho): 50	Used	Unique	277.4	291.5	332.6	248.4
High	[R].rDGPGLERsPGEPGGAAPER.[E]	N-Term(TMT6plex); S9(Phospho)	FALSE	TRUE	ENSP00000212015.6	ENSP00000212015.6	pep chromosome:GRCh38:10:67884656:67918390:1 gene:ENSG00000096717.12 transcript:ENST00000212015.11 gene_biotype:protein_coding transcript_biotype:protein_coding gene_symbol:SIRT1 description:sirtuin 1 [Source:HGNC Symbol;Acc:HGNC:14929]	3	772.043	2314.12	0	126.1	2.12	S9(Phospho): 100	Used	Unique	126.9	110.3	133.1	114.1
High	[R].sPGEPGGAAPER.[E]	N-Term(TMT6plex); S1(Phospho)	FALSE	TRUE	ENSP00000212015.6	ENSP00000212015.6	pep chromosome:GRCh38:10:67884656:67918390:1 gene:ENSG00000096717.12 transcript:ENST00000212015.11 gene_biotype:protein_coding transcript_biotype:protein_coding gene_symbol:SIRT1 description:sirtuin 1 [Source:HGNC Symbol;Acc:HGNC:14929]	2	717.335	1433.66	0	134.1	2.09	S1(Phospho): 100	Used	Unique	118.7	138.9	137.1	119.9
Medium	[R].sPGEPGGAAPER.[E]	N-Term(TMT6plex); S1(Phospho)	FALSE	TRUE	ENSP00000212015.6	ENSP00000212015.6	pep chromosome:GRCh38:10:67884656:67918390:1 gene:ENSG00000096717.12 transcript:ENST00000212015.11 gene_biotype:protein_coding transcript_biotype:protein_coding gene_symbol:SIRT1 description:sirtuin 1 [Source:HGNC Symbol;Acc:HGNC:14929]	2	717.336	1433.66	10.5595	319.5	1.46	S1(Phospho): 100	Used	Unique	278.8	303.2	351.9	291.5
High	[R].sAkDsDDEEEVVHVDR.[D]	N-Term(TMT6plex); K3(TMT6plex); S5(Phospho)	FALSE	TRUE	ENSP00000215095.5	ENSP00000215095.5; ENSP00000455899.1	pep chromosome:GRCh38:16:30989256:31010638:-1 gene:ENSG00000099365.11 transcript:ENST00000215095.11 gene_biotype:protein_coding transcript_biotype:protein_coding gene_symbol:STX1B description:syntaxin 1B [Source:HGNC Symbol;Acc:HGNC:18539]; pep chromosome:GRCh38:16:30993082:31010396:-1 gene:ENSG00000099365.11 transcript:ENST00000565419.2 gene_biotype:protein_coding transcript_biotype:protein_codi…	3	790.041	2368.11	0	258.4	4.25	S5(Phospho): 100	Used	Unique	246.7	242.6	279.6	223.4
Medium	[R].eADSPEGPQHsPLAAGLLk.[K]	N-Term(TMT6plex); S11(Phospho); K19(TMT6plex)	FALSE	TRUE	ENSP00000215555.2	ENSP00000215555.2; ENSP00000370423.3	pep chromosome:GRCh38:19:8413303:8439011:1 gene:ENSG00000099785.10 transcript:ENST00000215555.6 gene_biotype:protein_coding transcript_biotype:protein_coding gene_symbol:MARCH2 description:membrane associated ring-CH-type finger 2 [Source:HGNC Symbol;Acc:HGNC:28038]; pep chromosome:GRCh38:19:8413270:8439004:1 gene:ENSG00000099785.10 transcript:ENST00000381035.8 gene_biotype:protein_coding transcr…	3	819.092	2455.26	23.0356	179	1.86	S11(Phospho): 99.99	Used	Unique	181.6	157.1	190	159.3
High	[K].aEEPPSQLDQDTQVQDmDEGsDDEEEGQk.[V]	N-Term(TMT6plex); M17(Oxidation); S21(Phospho); K29(TMT6plex)	FALSE	TRUE	ENSP00000215793.7	ENSP00000215793.7; ENSP00000400862.1	pep chromosome:GRCh38:22:30331988:30356894:-1 gene:ENSG00000099995.19 transcript:ENST00000215793.13 gene_biotype:protein_coding transcript_biotype:protein_coding gene_symbol:SF3A1 description:splicing factor 3a subunit 1 [Source:HGNC Symbol;Acc:HGNC:10765]; pep chromosome:GRCh38:22:30337817:30341850:-1 gene:ENSG00000099995.19 transcript:ENST00000444440.1 gene_biotype:protein_coding transcript_bio…	3	1268.54	3803.6	0	43.3	5.85	S21(Phospho): 100	Used	Unique	42.2	46.1	44.3	33.5
High	[K].aEEPPSQLDQDTQVQDMDEGsDDEEEGQk.[V]	N-Term(TMT6plex); S21(Phospho); K29(TMT6plex)	FALSE	TRUE	ENSP00000215793.7	ENSP00000215793.7; ENSP00000400862.1	pep chromosome:GRCh38:22:30331988:30356894:-1 gene:ENSG00000099995.19 transcript:ENST00000215793.13 gene_biotype:protein_coding transcript_biotype:protein_coding gene_symbol:SF3A1 description:splicing factor 3a subunit 1 [Source:HGNC Symbol;Acc:HGNC:10765]; pep chromosome:GRCh38:22:30337817:30341850:-1 gene:ENSG00000099995.19 transcript:ENST00000444440.1 gene_biotype:protein_coding transcript_bio…	3	1263.21	3787.6	0	58.1	8.49	S21(Phospho): 100	Used	Unique	62	61	59.6	40.6
High	[K].aEEPPSQLDQDTQVQDmDEGsDDEEEGQk.[V]	N-Term(TMT6plex); M17(Oxidation); S21(Phospho); K29(TMT6plex)	FALSE	TRUE	ENSP00000215793.7	ENSP00000215793.7; ENSP00000400862.1	pep chromosome:GRCh38:22:30331988:30356894:-1 gene:ENSG00000099995.19 transcript:ENST00000215793.13 gene_biotype:protein_coding transcript_biotype:protein_coding gene_symbol:SF3A1 description:splicing factor 3a subunit 1 [Source:HGNC Symbol;Acc:HGNC:10765]; pep chromosome:GRCh38:22:30337817:30341850:-1 gene:ENSG00000099995.19 transcript:ENST00000444440.1 gene_biotype:protein_coding transcript_bio…	3	1268.55	3803.62	39.949	11.1	4.22	S21(Phospho): 100	Used	Unique	12.5	12.3	9.5	8.4
High	[K].fGESEEVEMEVEsDEEDDkQEk.[A]	N-Term(TMT6plex); S13(Phospho); K19(TMT6plex); K22(TMT6plex)	FALSE	TRUE	ENSP00000215793.7	ENSP00000215793.7; ENSP00000400862.1	pep chromosome:GRCh38:22:30331988:30356894:-1 gene:ENSG00000099995.19 transcript:ENST00000215793.13 gene_biotype:protein_coding transcript_biotype:protein_coding gene_symbol:SF3A1 description:splicing factor 3a subunit 1 [Source:HGNC Symbol;Acc:HGNC:10765]; pep chromosome:GRCh38:22:30337817:30341850:-1 gene:ENSG00000099995.19 transcript:ENST00000444440.1 gene_biotype:protein_coding transcript_bio…	4	846.885	3384.52	7.99154	70.4	4.1	S13(Phospho): 100	Used	Unique	55.7	71.6	73.6	69.1
High	[K].fGESEEVEMEVEsDEEDDkQEk.[A]	N-Term(TMT6plex); S13(Phospho); K19(TMT6plex); K22(TMT6plex)	FALSE	TRUE	ENSP00000215793.7	ENSP00000215793.7; ENSP00000400862.1	pep chromosome:GRCh38:22:30331988:30356894:-1 gene:ENSG00000099995.19 transcript:ENST00000215793.13 gene_biotype:protein_coding transcript_biotype:protein_coding gene_symbol:SF3A1 description:splicing factor 3a subunit 1 [Source:HGNC Symbol;Acc:HGNC:10765]; pep chromosome:GRCh38:22:30337817:30341850:-1 gene:ENSG00000099995.19 transcript:ENST00000444440.1 gene_biotype:protein_coding transcript_bio…	4	846.886	3384.52	13.1908	233.7	3.96	S13(Phospho): 100	Used	Unique	191.1	237.8	260.4	206
High	[K].fGESEEVEMEVEsDEEDDkQEk.[A]	N-Term(TMT6plex); S13(Phospho); K19(TMT6plex); K22(TMT6plex)	FALSE	TRUE	ENSP00000215793.7	ENSP00000215793.7; ENSP00000400862.1	pep chromosome:GRCh38:22:30331988:30356894:-1 gene:ENSG00000099995.19 transcript:ENST00000215793.13 gene_biotype:protein_coding transcript_biotype:protein_coding gene_symbol:SF3A1 description:splicing factor 3a subunit 1 [Source:HGNC Symbol;Acc:HGNC:10765]; pep chromosome:GRCh38:22:30337817:30341850:-1 gene:ENSG00000099995.19 transcript:ENST00000444440.1 gene_biotype:protein_coding transcript_bio…	3	1128.84	3384.51	32.6788	47.7	4.05	S13(Phospho): 100	Used	Unique	38.2	55.5	53.9	35
High	[K].fGESEEVEmEVEsDEEDDkQEk.[A]	N-Term(TMT6plex); M9(Oxidation); S13(Phospho); K19(TMT6plex); K22(TMT6plex)	FALSE	TRUE	ENSP00000215793.7	ENSP00000215793.7; ENSP00000400862.1	pep chromosome:GRCh38:22:30331988:30356894:-1 gene:ENSG00000099995.19 transcript:ENST00000215793.13 gene_biotype:protein_coding transcript_biotype:protein_coding gene_symbol:SF3A1 description:splicing factor 3a subunit 1 [Source:HGNC Symbol;Acc:HGNC:10765]; pep chromosome:GRCh38:22:30337817:30341850:-1 gene:ENSG00000099995.19 transcript:ENST00000444440.1 gene_biotype:protein_coding transcript_bio…	4	850.884	3400.51	0	192.5	5.34	S13(Phospho): 100	Used	Unique	135.9	205.7	225.5	169.1
High	[R].aSGGAQsPLR.[Y]	N-Term(TMT6plex); S7(Phospho)	FALSE	TRUE	ENSP00000215941.4	ENSP00000405782.2; ENSP00000387507.1; ENSP00000215941.4; ENSP00000391744.1	pep chromosome:GRCh38:22:37831935:37844321:-1 gene:ENSG00000100124.15 transcript:ENST00000411961.6 gene_biotype:protein_coding transcript_biotype:protein_coding gene_symbol:ANKRD54 description:ankyrin repeat domain 54 [Source:HGNC Symbol;Acc:HGNC:25185]; pep chromosome:GRCh38:22:37833041:37844323:-1 gene:ENSG00000100124.15 transcript:ENST00000434930.1 gene_biotype:protein_coding transcript_biotyp…	2	626.816	1252.63	6.72264	494.3	1.2	S7(Phospho): 99.88	Used	Unique	443.6	504.1	550	397.5
High	[R].kPsPAASPATk.[K]	N-Term(TMT6plex); K1(TMT6plex); S3(Phospho); K11(TMT6plex)	FALSE	TRUE	ENSP00000215957.6	ENSP00000406053.1; ENSP00000215957.6	pep chromosome:GRCh38:22:37925847:37937153:1 gene:ENSG00000100139.13 transcript:ENST00000454685.5 gene_biotype:protein_coding transcript_biotype:protein_coding gene_symbol:MICALL1 description:MICAL like 1 [Source:HGNC Symbol;Acc:HGNC:29804]; pep chromosome:GRCh38:22:37906297:37942822:1 gene:ENSG00000100139.13 transcript:ENST00000215957.10 gene_biotype:protein_coding transcript_biotype:protein_cod…	3	608.019	1822.04	0	326.3	2.51	S3(Phospho): 100	Used	Unique	309.4	321.1	354.2	267.6
High	[R].kPSPAAsPATk.[K]	N-Term(TMT6plex); K1(TMT6plex); S7(Phospho); K11(TMT6plex)	FALSE	TRUE	ENSP00000215957.6	ENSP00000406053.1; ENSP00000215957.6	pep chromosome:GRCh38:22:37925847:37937153:1 gene:ENSG00000100139.13 transcript:ENST00000454685.5 gene_biotype:protein_coding transcript_biotype:protein_coding gene_symbol:MICALL1 description:MICAL like 1 [Source:HGNC Symbol;Acc:HGNC:29804]; pep chromosome:GRCh38:22:37906297:37942822:1 gene:ENSG00000100139.13 transcript:ENST00000215957.10 gene_biotype:protein_coding transcript_biotype:protein_cod…	3	608.02	1822.04	27.0509	399.4	1.96	S7(Phospho): 87.49	Used	Unique	359.3	402.7	440	329.7
High	[R].lHGGFDsDcsEDGEALNGEPELDLTSk.[LM]	N-Term(TMT6plex); S7(Phospho); C9(Carbamidomethyl); S10(Phospho); K27(TMT6plex)	FALSE	TRUE	ENSP00000216044.5	ENSP00000216044.5; ENSP00000397891.1	pep chromosome:GRCh38:22:38705944:38733587:1 gene:ENSG00000100226.16 transcript:ENST00000216044.10 gene_biotype:protein_coding transcript_biotype:protein_coding gene_symbol:GTPBP1 description:GTP binding protein 1 [Source:HGNC Symbol;Acc:HGNC:4669]; pep chromosome:GRCh38:22:38705949:38721822:1 gene:ENSG00000100226.16 transcript:ENST00000418601.1 gene_biotype:protein_coding transcript_biotype:nons…	3	1170.84	3510.5	23.0919	15.1	6.88	S7(Phospho): 100; S10(Phospho): 100	Used	Unique	15.6	15.4	15.7	11.4
High	[R].cSsPVDTEcSHAEGSR.[S]	N-Term(TMT6plex); C1(Carbamidomethyl); S3(Phospho); C9(Carbamidomethyl)	FALSE	TRUE	ENSP00000216061.5	ENSP00000391595.2; ENSP00000352051.3; ENSP00000216061.5; ENSP00000478417.1; ENSP00000379090.3; ENSP00000379093.3; ENSP00000384532.3	pep chromosome:GRCh38:22:50423605:50444371:1 gene:ENSG00000100239.16 transcript:ENST00000427222.2 gene_biotype:protein_coding transcript_biotype:protein_coding gene_symbol:PPP6R2 description:protein phosphatase 6 regulatory subunit 2 [Source:HGNC Symbol;Acc:HGNC:19253]; pep chromosome:GRCh38:22:50343304:50445090:1 gene:ENSG00000100239.16 transcript:ENST00000359139.7 gene_biotype:protein_coding tr…	3	696.617	2087.84	0	58.4	3.75	S2(Phospho): 50; S3(Phospho): 50	Used	Unique	54.5	46.7	65.3	57.6
High	[R].cSsPVDTEcSHAEGSR.[S]	N-Term(TMT6plex); C1(Carbamidomethyl); S3(Phospho); C9(Carbamidomethyl)	FALSE	TRUE	ENSP00000216061.5	ENSP00000391595.2; ENSP00000352051.3; ENSP00000216061.5; ENSP00000478417.1; ENSP00000379090.3; ENSP00000379093.3; ENSP00000384532.3	pep chromosome:GRCh38:22:50423605:50444371:1 gene:ENSG00000100239.16 transcript:ENST00000427222.2 gene_biotype:protein_coding transcript_biotype:protein_coding gene_symbol:PPP6R2 description:protein phosphatase 6 regulatory subunit 2 [Source:HGNC Symbol;Acc:HGNC:19253]; pep chromosome:GRCh38:22:50343304:50445090:1 gene:ENSG00000100239.16 transcript:ENST00000359139.7 gene_biotype:protein_coding tr…	3	696.617	2087.84	21.7357	238.4	4.42	S3(Phospho): 93.85	Used	Unique	235.9	193.2	261.6	225.6
Medium	[K].lILsPk.[E]	N-Term(TMT6plex); S4(Phospho); K6(TMT6plex)	FALSE	TRUE	ENSP00000216106.5	ENSP00000401658.1; ENSP00000415500.1; ENSP00000216106.5	pep chromosome:GRCh38:22:35257452:35265570:1 gene:ENSG00000100281.14 transcript:ENST00000420166.5 gene_biotype:protein_coding transcript_biotype:protein_coding gene_symbol:HMGXB4 description:HMG-box containing 4 [Source:HGNC Symbol;Acc:HGNC:5003]; pep chromosome:GRCh38:22:35257496:35265567:1 gene:ENSG00000100281.14 transcript:ENST00000455359.5 gene_biotype:protein_coding transcript_biotype:protei…	2	604.875	1208.74	11.8374	472.5	1.53	S4(Phospho): 100	Used	Unique	425.6	476	516	394.5
High	[K].gAGDGsDEEVDGk.[A]	N-Term(TMT6plex); S6(Phospho); K13(TMT6plex)	FALSE	TRUE	ENSP00000216181.5	ENSP00000216181.5	pep chromosome:GRCh38:22:36281277:36388067:-1 gene:ENSG00000100345.21 transcript:ENST00000216181.10 gene_biotype:protein_coding transcript_biotype:protein_coding gene_symbol:MYH9 description:myosin heavy chain 9 [Source:HGNC Symbol;Acc:HGNC:7579]	2	887.4	1773.79	0	981.3	3.32	S6(Phospho): 100	Used	Unique	978.9	967.1	980.7	843.8
High	[K].gAGDGsDEEVDGk.[A]	N-Term(TMT6plex); S6(Phospho); K13(TMT6plex)	FALSE	TRUE	ENSP00000216181.5	ENSP00000216181.5	pep chromosome:GRCh38:22:36281277:36388067:-1 gene:ENSG00000100345.21 transcript:ENST00000216181.10 gene_biotype:protein_coding transcript_biotype:protein_coding gene_symbol:MYH9 description:myosin heavy chain 9 [Source:HGNC Symbol;Acc:HGNC:7579]	2	887.4	1773.79	8.55374	750.5	3.05	S6(Phospho): 100	Used	Unique	749.5	722	811.4	599.1
High	[K].gAGDGsDEEVDGk.[A]	N-Term(TMT6plex); S6(Phospho); K13(TMT6plex)	FALSE	TRUE	ENSP00000216181.5	ENSP00000216181.5	pep chromosome:GRCh38:22:36281277:36388067:-1 gene:ENSG00000100345.21 transcript:ENST00000216181.10 gene_biotype:protein_coding transcript_biotype:protein_coding gene_symbol:MYH9 description:myosin heavy chain 9 [Source:HGNC Symbol;Acc:HGNC:7579]	2	887.401	1773.79	0.814643	597.3	3.32	S6(Phospho): 100	Used	Unique	635	579.1	613	469
High	[K].gAGDGsDEEVDGk.[A]	N-Term(TMT6plex); S6(Phospho); K13(TMT6plex)	FALSE	TRUE	ENSP00000216181.5	ENSP00000216181.5	pep chromosome:GRCh38:22:36281277:36388067:-1 gene:ENSG00000100345.21 transcript:ENST00000216181.10 gene_biotype:protein_coding transcript_biotype:protein_coding gene_symbol:MYH9 description:myosin heavy chain 9 [Source:HGNC Symbol;Acc:HGNC:7579]	2	887.401	1773.79	31.8456	446.2	3.61	S6(Phospho): 100	Used	Unique	498.5	388.6	429.2	402
High	[K].gAGDGsDEEVDGk.[A]	N-Term(TMT6plex); S6(Phospho); K13(TMT6plex)	FALSE	TRUE	ENSP00000216181.5	ENSP00000216181.5	pep chromosome:GRCh38:22:36281277:36388067:-1 gene:ENSG00000100345.21 transcript:ENST00000216181.10 gene_biotype:protein_coding transcript_biotype:protein_coding gene_symbol:MYH9 description:myosin heavy chain 9 [Source:HGNC Symbol;Acc:HGNC:7579]	2	887.401	1773.79	45.554	497	3.08	S6(Phospho): 100	Used	Unique	524.9	427.7	488.4	471.5
High	[K].gAGDGsDEEVDGk.[A]	N-Term(TMT6plex); S6(Phospho); K13(TMT6plex)	FALSE	TRUE	ENSP00000216181.5	ENSP00000216181.5	pep chromosome:GRCh38:22:36281277:36388067:-1 gene:ENSG00000100345.21 transcript:ENST00000216181.10 gene_biotype:protein_coding transcript_biotype:protein_coding gene_symbol:MYH9 description:myosin heavy chain 9 [Source:HGNC Symbol;Acc:HGNC:7579]	2	887.402	1773.8	32.8049	556.3	3.09	S6(Phospho): 100	Used	Unique	592.6	530.5	546.2	470.1
High	[K].gAGDGsDEEVDGk.[A]	N-Term(TMT6plex); S6(Phospho); K13(TMT6plex)	FALSE	TRUE	ENSP00000216181.5	ENSP00000216181.5	pep chromosome:GRCh38:22:36281277:36388067:-1 gene:ENSG00000100345.21 transcript:ENST00000216181.10 gene_biotype:protein_coding transcript_biotype:protein_coding gene_symbol:MYH9 description:myosin heavy chain 9 [Source:HGNC Symbol;Acc:HGNC:7579]	2	887.4	1773.79	0	395	2.97	S6(Phospho): 100	Used	Unique	375.9	396	401.9	343.2
High	[K].gAGDGsDEEVDGk.[A]	N-Term(TMT6plex); S6(Phospho); K13(TMT6plex)	FALSE	TRUE	ENSP00000216181.5	ENSP00000216181.5	pep chromosome:GRCh38:22:36281277:36388067:-1 gene:ENSG00000100345.21 transcript:ENST00000216181.10 gene_biotype:protein_coding transcript_biotype:protein_coding gene_symbol:MYH9 description:myosin heavy chain 9 [Source:HGNC Symbol;Acc:HGNC:7579]	3	591.937	1773.8	12.9535	282.7	3.91	S6(Phospho): 100	Used	Unique	295.9	267.8	290.8	232.3
High	[K].gAGDGsDEEVDGk.[A]	N-Term(TMT6plex); S6(Phospho); K13(TMT6plex)	FALSE	TRUE	ENSP00000216181.5	ENSP00000216181.5	pep chromosome:GRCh38:22:36281277:36388067:-1 gene:ENSG00000100345.21 transcript:ENST00000216181.10 gene_biotype:protein_coding transcript_biotype:protein_coding gene_symbol:MYH9 description:myosin heavy chain 9 [Source:HGNC Symbol;Acc:HGNC:7579]	2	887.401	1773.79	37.8226	118.9	2.76	S6(Phospho): 100	Used	Unique	117.9	114.9	117.9	106.2
High	[K].gAGDGsDEEVDGk.[A]	N-Term(TMT6plex); S6(Phospho); K13(TMT6plex)	FALSE	TRUE	ENSP00000216181.5	ENSP00000216181.5	pep chromosome:GRCh38:22:36281277:36388067:-1 gene:ENSG00000100345.21 transcript:ENST00000216181.10 gene_biotype:protein_coding transcript_biotype:protein_coding gene_symbol:MYH9 description:myosin heavy chain 9 [Source:HGNC Symbol;Acc:HGNC:7579]	2	887.402	1773.8	0	11.9	2.82		Used	Unique	11.9	10.9	12.6	10.3
Medium	[K].gAGDGsDEEVDGk.[A]	N-Term(TMT6plex); S6(Phospho); K13(TMT6plex)	FALSE	TRUE	ENSP00000216181.5	ENSP00000216181.5	pep chromosome:GRCh38:22:36281277:36388067:-1 gene:ENSG00000100345.21 transcript:ENST00000216181.10 gene_biotype:protein_coding transcript_biotype:protein_coding gene_symbol:MYH9 description:myosin heavy chain 9 [Source:HGNC Symbol;Acc:HGNC:7579]	2	887.401	1773.79	0	50	2.36		Used	Unique	50.4	48.2	48.5	45.1
High	[K].gAGDGsDEEVDGkADGAEAkPAE.[-]	N-Term(TMT6plex); S6(Phospho); K13(TMT6plex); K20(TMT6plex)	FALSE	TRUE	ENSP00000216181.5	ENSP00000216181.5	pep chromosome:GRCh38:22:36281277:36388067:-1 gene:ENSG00000100345.21 transcript:ENST00000216181.10 gene_biotype:protein_coding transcript_biotype:protein_coding gene_symbol:MYH9 description:myosin heavy chain 9 [Source:HGNC Symbol;Acc:HGNC:7579]	3	981.468	2942.39	3.46165	445.3	3.13	S6(Phospho): 100	Used	Unique	446.7	371	494.4	399
High	[K].gAGDGsDEEVDGkADGAEAkPAE.[-]	N-Term(TMT6plex); S6(Phospho); K13(TMT6plex); K20(TMT6plex)	FALSE	TRUE	ENSP00000216181.5	ENSP00000216181.5	pep chromosome:GRCh38:22:36281277:36388067:-1 gene:ENSG00000100345.21 transcript:ENST00000216181.10 gene_biotype:protein_coding transcript_biotype:protein_coding gene_symbol:MYH9 description:myosin heavy chain 9 [Source:HGNC Symbol;Acc:HGNC:7579]	3	981.469	2942.39	0	519	3.27	S6(Phospho): 100	Used	Unique	506.1	481.3	578.8	426
High	[K].gAGDGsDEEVDGkADGAEAkPAE.[-]	N-Term(TMT6plex); S6(Phospho); K13(TMT6plex); K20(TMT6plex)	FALSE	TRUE	ENSP00000216181.5	ENSP00000216181.5	pep chromosome:GRCh38:22:36281277:36388067:-1 gene:ENSG00000100345.21 transcript:ENST00000216181.10 gene_biotype:protein_coding transcript_biotype:protein_coding gene_symbol:MYH9 description:myosin heavy chain 9 [Source:HGNC Symbol;Acc:HGNC:7579]	3	981.467	2942.39	4.2565	422.2	2.97	S6(Phospho): 100	Used	Unique	397.4	380.9	464.6	378
High	[K].gAGDGsDEEVDGkADGAEAkPAE.[-]	N-Term(TMT6plex); S6(Phospho); K13(TMT6plex); K20(TMT6plex)	FALSE	TRUE	ENSP00000216181.5	ENSP00000216181.5	pep chromosome:GRCh38:22:36281277:36388067:-1 gene:ENSG00000100345.21 transcript:ENST00000216181.10 gene_biotype:protein_coding transcript_biotype:protein_coding gene_symbol:MYH9 description:myosin heavy chain 9 [Source:HGNC Symbol;Acc:HGNC:7579]	3	981.468	2942.39	31.7765	315.8	2.65	S6(Phospho): 100	Used	Unique	301.3	289.9	342	279.3
High	[K].gAGDGsDEEVDGkADGAEAkPAE.[-]	N-Term(TMT6plex); S6(Phospho); K13(TMT6plex); K20(TMT6plex)	FALSE	TRUE	ENSP00000216181.5	ENSP00000216181.5	pep chromosome:GRCh38:22:36281277:36388067:-1 gene:ENSG00000100345.21 transcript:ENST00000216181.10 gene_biotype:protein_coding transcript_biotype:protein_coding gene_symbol:MYH9 description:myosin heavy chain 9 [Source:HGNC Symbol;Acc:HGNC:7579]	3	981.467	2942.39	5.67884	673.1	2.93	S6(Phospho): 100	Used	Unique	634.5	610.2	722.2	617.9
High	[K].gAGDGsDEEVDGkADGAEAkPAE.[-]	N-Term(TMT6plex); S6(Phospho); K13(TMT6plex); K20(TMT6plex)	FALSE	TRUE	ENSP00000216181.5	ENSP00000216181.5	pep chromosome:GRCh38:22:36281277:36388067:-1 gene:ENSG00000100345.21 transcript:ENST00000216181.10 gene_biotype:protein_coding transcript_biotype:protein_coding gene_symbol:MYH9 description:myosin heavy chain 9 [Source:HGNC Symbol;Acc:HGNC:7579]	3	981.466	2942.38	43.5713	184.1	3.15	S6(Phospho): 100	Used	Unique	177.9	159.4	208	161.5
High	[K].gAGDGsDEEVDGkADGAEAkPAE.[-]	N-Term(TMT6plex); S6(Phospho); K13(TMT6plex); K20(TMT6plex)	FALSE	TRUE	ENSP00000216181.5	ENSP00000216181.5	pep chromosome:GRCh38:22:36281277:36388067:-1 gene:ENSG00000100345.21 transcript:ENST00000216181.10 gene_biotype:protein_coding transcript_biotype:protein_coding gene_symbol:MYH9 description:myosin heavy chain 9 [Source:HGNC Symbol;Acc:HGNC:7579]	3	981.467	2942.39	0	211	1.84	S6(Phospho): 100	Used	Unique	202.4	193.9	232.8	180.9
Medium	[K].gAGDGsDEEVDGkADGAEAkPAE.[-]	N-Term(TMT6plex); S6(Phospho); K13(TMT6plex); K20(TMT6plex)	FALSE	TRUE	ENSP00000216181.5	ENSP00000216181.5	pep chromosome:GRCh38:22:36281277:36388067:-1 gene:ENSG00000100345.21 transcript:ENST00000216181.10 gene_biotype:protein_coding transcript_biotype:protein_coding gene_symbol:MYH9 description:myosin heavy chain 9 [Source:HGNC Symbol;Acc:HGNC:7579]	3	981.469	2942.39	0	579.6	3.39	S6(Phospho): 100	Used	Unique	517.9	532.3	646.3	527
High	[R].kGAGDGsDEEVDGk.[A]	N-Term(TMT6plex); K1(TMT6plex); S7(Phospho); K14(TMT6plex)	FALSE	TRUE	ENSP00000216181.5	ENSP00000216181.5	pep chromosome:GRCh38:22:36281277:36388067:-1 gene:ENSG00000100345.21 transcript:ENST00000216181.10 gene_biotype:protein_coding transcript_biotype:protein_coding gene_symbol:MYH9 description:myosin heavy chain 9 [Source:HGNC Symbol;Acc:HGNC:7579]	3	711.022	2131.05	8.14771	589.8	2.92	S7(Phospho): 100	Used	Unique	486.6	638.4	623.6	511.7
High	[R].kGAGDGsDEEVDGk.[A]	N-Term(TMT6plex); K1(TMT6plex); S7(Phospho); K14(TMT6plex)	FALSE	TRUE	ENSP00000216181.5	ENSP00000216181.5	pep chromosome:GRCh38:22:36281277:36388067:-1 gene:ENSG00000100345.21 transcript:ENST00000216181.10 gene_biotype:protein_coding transcript_biotype:protein_coding gene_symbol:MYH9 description:myosin heavy chain 9 [Source:HGNC Symbol;Acc:HGNC:7579]	3	711.022	2131.05	13.2701	636.5	2.62	S7(Phospho): 100	Used	Unique	527.9	654.9	696.6	560
High	[R].kGAGDGsDEEVDGk.[A]	N-Term(TMT6plex); K1(TMT6plex); S7(Phospho); K14(TMT6plex)	FALSE	TRUE	ENSP00000216181.5	ENSP00000216181.5	pep chromosome:GRCh38:22:36281277:36388067:-1 gene:ENSG00000100345.21 transcript:ENST00000216181.10 gene_biotype:protein_coding transcript_biotype:protein_coding gene_symbol:MYH9 description:myosin heavy chain 9 [Source:HGNC Symbol;Acc:HGNC:7579]	2	1066.03	2131.05	0	58.1	3.2	S7(Phospho): 100	Used	Unique	47.2	57	69.3	49.1
High	[R].kGAGDGsDEEVDGk.[A]	N-Term(TMT6plex); K1(TMT6plex); S7(Phospho); K14(TMT6plex)	FALSE	TRUE	ENSP00000216181.5	ENSP00000216181.5	pep chromosome:GRCh38:22:36281277:36388067:-1 gene:ENSG00000100345.21 transcript:ENST00000216181.10 gene_biotype:protein_coding transcript_biotype:protein_coding gene_symbol:MYH9 description:myosin heavy chain 9 [Source:HGNC Symbol;Acc:HGNC:7579]	3	711.022	2131.05	5.85156	720.6	3.02	S7(Phospho): 100	Used	Unique	582.9	722.6	781.9	674.6
High	[R].kGAGDGsDEEVDGk.[A]	N-Term(TMT6plex); K1(TMT6plex); S7(Phospho); K14(TMT6plex)	FALSE	TRUE	ENSP00000216181.5	ENSP00000216181.5	pep chromosome:GRCh38:22:36281277:36388067:-1 gene:ENSG00000100345.21 transcript:ENST00000216181.10 gene_biotype:protein_coding transcript_biotype:protein_coding gene_symbol:MYH9 description:myosin heavy chain 9 [Source:HGNC Symbol;Acc:HGNC:7579]	3	711.022	2131.05	0	566.6	2.82	S7(Phospho): 100	Used	Unique	447.4	573.2	628.6	521.4
High	[R].kGAGDGsDEEVDGk.[A]	N-Term(TMT6plex); K1(TMT6plex); S7(Phospho); K14(TMT6plex)	FALSE	TRUE	ENSP00000216181.5	ENSP00000216181.5	pep chromosome:GRCh38:22:36281277:36388067:-1 gene:ENSG00000100345.21 transcript:ENST00000216181.10 gene_biotype:protein_coding transcript_biotype:protein_coding gene_symbol:MYH9 description:myosin heavy chain 9 [Source:HGNC Symbol;Acc:HGNC:7579]	3	711.021	2131.05	43.3918	304.7	2.86	S7(Phospho): 100	Used	Unique	241	313.4	336.4	276.3
High	[R].kGAGDGsDEEVDGk.[A]	N-Term(TMT6plex); K1(TMT6plex); S7(Phospho); K14(TMT6plex)	FALSE	TRUE	ENSP00000216181.5	ENSP00000216181.5	pep chromosome:GRCh38:22:36281277:36388067:-1 gene:ENSG00000100345.21 transcript:ENST00000216181.10 gene_biotype:protein_coding transcript_biotype:protein_coding gene_symbol:MYH9 description:myosin heavy chain 9 [Source:HGNC Symbol;Acc:HGNC:7579]	2	1066.03	2131.05	0	29.2	3.49	S7(Phospho): 100	Used	Unique	22.5	31.4	33.3	24.6
High	[R].kGAGDGsDEEVDGk.[A]	N-Term(TMT6plex); K1(TMT6plex); S7(Phospho); K14(TMT6plex)	FALSE	TRUE	ENSP00000216181.5	ENSP00000216181.5	pep chromosome:GRCh38:22:36281277:36388067:-1 gene:ENSG00000100345.21 transcript:ENST00000216181.10 gene_biotype:protein_coding transcript_biotype:protein_coding gene_symbol:MYH9 description:myosin heavy chain 9 [Source:HGNC Symbol;Acc:HGNC:7579]	3	711.023	2131.05	5.79153	659.7	3.27	S7(Phospho): 100	Used	Unique	548.4	648.8	731.8	599.6
High	[R].kGAGDGsDEEVDGk.[A]	N-Term(TMT6plex); K1(TMT6plex); S7(Phospho); K14(TMT6plex)	FALSE	TRUE	ENSP00000216181.5	ENSP00000216181.5	pep chromosome:GRCh38:22:36281277:36388067:-1 gene:ENSG00000100345.21 transcript:ENST00000216181.10 gene_biotype:protein_coding transcript_biotype:protein_coding gene_symbol:MYH9 description:myosin heavy chain 9 [Source:HGNC Symbol;Acc:HGNC:7579]	2	1066.03	2131.05	0	90.9	3.21	S7(Phospho): 100	Used	Unique	74.2	93.2	103.1	77.8
High	[R].kGAGDGsDEEVDGk.[A]	N-Term(TMT6plex); K1(TMT6plex); S7(Phospho); K14(TMT6plex)	FALSE	TRUE	ENSP00000216181.5	ENSP00000216181.5	pep chromosome:GRCh38:22:36281277:36388067:-1 gene:ENSG00000100345.21 transcript:ENST00000216181.10 gene_biotype:protein_coding transcript_biotype:protein_coding gene_symbol:MYH9 description:myosin heavy chain 9 [Source:HGNC Symbol;Acc:HGNC:7579]	3	711.022	2131.05	0	407.1	2.79	S7(Phospho): 100	Used	Unique	329	419.8	428.9	382.8
High	[R].kGAGDGsDEEVDGk.[A]	N-Term(TMT6plex); K1(TMT6plex); S7(Phospho); K14(TMT6plex)	FALSE	TRUE	ENSP00000216181.5	ENSP00000216181.5	pep chromosome:GRCh38:22:36281277:36388067:-1 gene:ENSG00000100345.21 transcript:ENST00000216181.10 gene_biotype:protein_coding transcript_biotype:protein_coding gene_symbol:MYH9 description:myosin heavy chain 9 [Source:HGNC Symbol;Acc:HGNC:7579]	3	711.022	2131.05	0	393.5	3.45	S7(Phospho): 100	Used	Unique	320.9	398.4	422.6	366.6
High	[R].kGAGDGsDEEVDGk.[A]	N-Term(TMT6plex); K1(TMT6plex); S7(Phospho); K14(TMT6plex)	FALSE	TRUE	ENSP00000216181.5	ENSP00000216181.5	pep chromosome:GRCh38:22:36281277:36388067:-1 gene:ENSG00000100345.21 transcript:ENST00000216181.10 gene_biotype:protein_coding transcript_biotype:protein_coding gene_symbol:MYH9 description:myosin heavy chain 9 [Source:HGNC Symbol;Acc:HGNC:7579]	3	711.022	2131.05	15.5989	229.1	2.41	S7(Phospho): 100	Used	Unique	202.5	222.4	242.6	211.7
High	[R].kGAGDGsDEEVDGk.[A]	N-Term(TMT6plex); K1(TMT6plex); S7(Phospho); K14(TMT6plex)	FALSE	TRUE	ENSP00000216181.5	ENSP00000216181.5	pep chromosome:GRCh38:22:36281277:36388067:-1 gene:ENSG00000100345.21 transcript:ENST00000216181.10 gene_biotype:protein_coding transcript_biotype:protein_coding gene_symbol:MYH9 description:myosin heavy chain 9 [Source:HGNC Symbol;Acc:HGNC:7579]	2	1066.03	2131.05	0	35.6	2.05	S7(Phospho): 100	Used	Unique	28.4	41.2	36.2	30.6
High	[R].kGAGDGsDEEVDGk.[A]	N-Term(TMT6plex); K1(TMT6plex); S7(Phospho); K14(TMT6plex)	FALSE	TRUE	ENSP00000216181.5	ENSP00000216181.5	pep chromosome:GRCh38:22:36281277:36388067:-1 gene:ENSG00000100345.21 transcript:ENST00000216181.10 gene_biotype:protein_coding transcript_biotype:protein_coding gene_symbol:MYH9 description:myosin heavy chain 9 [Source:HGNC Symbol;Acc:HGNC:7579]	2	1066.03	2131.05	22.6238	67.3	2.69	S7(Phospho): 100	Used	Unique	48.3	68.5	70.8	70.1
High	[R].kGAGDGsDEEVDGk.[A]	N-Term(TMT6plex); K1(TMT6plex); S7(Phospho); K14(TMT6plex)	FALSE	TRUE	ENSP00000216181.5	ENSP00000216181.5	pep chromosome:GRCh38:22:36281277:36388067:-1 gene:ENSG00000100345.21 transcript:ENST00000216181.10 gene_biotype:protein_coding transcript_biotype:protein_coding gene_symbol:MYH9 description:myosin heavy chain 9 [Source:HGNC Symbol;Acc:HGNC:7579]	3	711.022	2131.05	0	456.6	3.53	S7(Phospho): 100	Used	Unique	365.3	459.4	494.3	431
High	[R].kGAGDGsDEEVDGk.[A]	N-Term(TMT6plex); K1(TMT6plex); S7(Phospho); K14(TMT6plex)	FALSE	TRUE	ENSP00000216181.5	ENSP00000216181.5	pep chromosome:GRCh38:22:36281277:36388067:-1 gene:ENSG00000100345.21 transcript:ENST00000216181.10 gene_biotype:protein_coding transcript_biotype:protein_coding gene_symbol:MYH9 description:myosin heavy chain 9 [Source:HGNC Symbol;Acc:HGNC:7579]	2	1066.03	2131.05	0	110.3	2.41	S7(Phospho): 100	Used	Unique	90.4	117.3	117.1	98.1
High	[R].kGAGDGsDEEVDGk.[A]	N-Term(TMT6plex); K1(TMT6plex); S7(Phospho); K14(TMT6plex)	FALSE	TRUE	ENSP00000216181.5	ENSP00000216181.5	pep chromosome:GRCh38:22:36281277:36388067:-1 gene:ENSG00000100345.21 transcript:ENST00000216181.10 gene_biotype:protein_coding transcript_biotype:protein_coding gene_symbol:MYH9 description:myosin heavy chain 9 [Source:HGNC Symbol;Acc:HGNC:7579]	3	711.022	2131.05	0	27.3	3.15		Used	Unique	23.5	28.8	31.3	20.9
High	[R].kGAGDGsDEEVDGk.[A]	N-Term(TMT6plex); K1(TMT6plex); S7(Phospho); K14(TMT6plex)	FALSE	TRUE	ENSP00000216181.5	ENSP00000216181.5	pep chromosome:GRCh38:22:36281277:36388067:-1 gene:ENSG00000100345.21 transcript:ENST00000216181.10 gene_biotype:protein_coding transcript_biotype:protein_coding gene_symbol:MYH9 description:myosin heavy chain 9 [Source:HGNC Symbol;Acc:HGNC:7579]	3	711.021	2131.05	20.2583	379.6	2.96	S7(Phospho): 100	Used	Unique	319.9	385.5	388.4	362.2
High	[R].kGAGDGsDEEVDGk.[A]	N-Term(TMT6plex); K1(TMT6plex); S7(Phospho); K14(TMT6plex)	FALSE	TRUE	ENSP00000216181.5	ENSP00000216181.5	pep chromosome:GRCh38:22:36281277:36388067:-1 gene:ENSG00000100345.21 transcript:ENST00000216181.10 gene_biotype:protein_coding transcript_biotype:protein_coding gene_symbol:MYH9 description:myosin heavy chain 9 [Source:HGNC Symbol;Acc:HGNC:7579]	3	711.023	2131.06	32.2723	52	3.46		Used	Unique	45.8	55.4	47.7	50.9
High	[R].kGAGDGsDEEVDGk.[A]	N-Term(TMT6plex); K1(TMT6plex); S7(Phospho); K14(TMT6plex)	FALSE	TRUE	ENSP00000216181.5	ENSP00000216181.5	pep chromosome:GRCh38:22:36281277:36388067:-1 gene:ENSG00000100345.21 transcript:ENST00000216181.10 gene_biotype:protein_coding transcript_biotype:protein_coding gene_symbol:MYH9 description:myosin heavy chain 9 [Source:HGNC Symbol;Acc:HGNC:7579]	3	711.023	2131.05	21.1233	14.3	2.8		Used	Unique	11.7	14.8	13.7	14.5
High	[R].kGAGDGsDEEVDGk.[A]	N-Term(TMT6plex); K1(TMT6plex); S7(Phospho); K14(TMT6plex)	FALSE	TRUE	ENSP00000216181.5	ENSP00000216181.5	pep chromosome:GRCh38:22:36281277:36388067:-1 gene:ENSG00000100345.21 transcript:ENST00000216181.10 gene_biotype:protein_coding transcript_biotype:protein_coding gene_symbol:MYH9 description:myosin heavy chain 9 [Source:HGNC Symbol;Acc:HGNC:7579]	3	711.022	2131.05	0	629.1	2.22	S7(Phospho): 100	Used	Unique	483.7	646.2	693	586.8
Medium	[R].kGAGDGsDEEVDGk.[A]	N-Term(TMT6plex); K1(TMT6plex); S7(Phospho); K14(TMT6plex)	FALSE	TRUE	ENSP00000216181.5	ENSP00000216181.5	pep chromosome:GRCh38:22:36281277:36388067:-1 gene:ENSG00000100345.21 transcript:ENST00000216181.10 gene_biotype:protein_coding transcript_biotype:protein_coding gene_symbol:MYH9 description:myosin heavy chain 9 [Source:HGNC Symbol;Acc:HGNC:7579]	4	533.518	2131.05	43.4973	548.9	2.18	S7(Phospho): 100	Used	Unique	430.7	556.1	597.9	518.7
Medium	[R].kGAGDGsDEEVDGk.[A]	N-Term(TMT6plex); K1(TMT6plex); S7(Phospho); K14(TMT6plex)	FALSE	TRUE	ENSP00000216181.5	ENSP00000216181.5	pep chromosome:GRCh38:22:36281277:36388067:-1 gene:ENSG00000100345.21 transcript:ENST00000216181.10 gene_biotype:protein_coding transcript_biotype:protein_coding gene_symbol:MYH9 description:myosin heavy chain 9 [Source:HGNC Symbol;Acc:HGNC:7579]	3	711.023	2131.05	42.7247	16.7	2.38		Used	Unique	12.9	17	20.5	13.4
High	[R].kGAGDGsDEEVDGkADGAEAkPAE.[-]	N-Term(TMT6plex); K1(TMT6plex); S7(Phospho); K14(TMT6plex); K21(TMT6plex)	FALSE	TRUE	ENSP00000216181.5	ENSP00000216181.5	pep chromosome:GRCh38:22:36281277:36388067:-1 gene:ENSG00000100345.21 transcript:ENST00000216181.10 gene_biotype:protein_coding transcript_biotype:protein_coding gene_symbol:MYH9 description:myosin heavy chain 9 [Source:HGNC Symbol;Acc:HGNC:7579]	4	825.667	3299.65	2.12919	835.1	3.03	S7(Phospho): 100	Used	Unique	737.7	752.5	888.8	826.6
High	[R].kGAGDGsDEEVDGkADGAEAkPAE.[-]	N-Term(TMT6plex); K1(TMT6plex); S7(Phospho); K14(TMT6plex); K21(TMT6plex)	FALSE	TRUE	ENSP00000216181.5	ENSP00000216181.5	pep chromosome:GRCh38:22:36281277:36388067:-1 gene:ENSG00000100345.21 transcript:ENST00000216181.10 gene_biotype:protein_coding transcript_biotype:protein_coding gene_symbol:MYH9 description:myosin heavy chain 9 [Source:HGNC Symbol;Acc:HGNC:7579]	3	1100.55	3299.64	0	140.5	2.87	S7(Phospho): 100	Used	Unique	121.3	132	144.6	141.6
High	[R].kGAGDGsDEEVDGkADGAEAkPAE.[-]	N-Term(TMT6plex); K1(TMT6plex); S7(Phospho); K14(TMT6plex); K21(TMT6plex)	FALSE	TRUE	ENSP00000216181.5	ENSP00000216181.5	pep chromosome:GRCh38:22:36281277:36388067:-1 gene:ENSG00000100345.21 transcript:ENST00000216181.10 gene_biotype:protein_coding transcript_biotype:protein_coding gene_symbol:MYH9 description:myosin heavy chain 9 [Source:HGNC Symbol;Acc:HGNC:7579]	4	825.667	3299.65	3.21264	369.8	2.52	S7(Phospho): 100	Used	Unique	335.4	327.8	399.1	357.5
High	[R].kGAGDGsDEEVDGkADGAEAkPAE.[-]	N-Term(TMT6plex); K1(TMT6plex); S7(Phospho); K14(TMT6plex); K21(TMT6plex)	FALSE	TRUE	ENSP00000216181.5	ENSP00000216181.5	pep chromosome:GRCh38:22:36281277:36388067:-1 gene:ENSG00000100345.21 transcript:ENST00000216181.10 gene_biotype:protein_coding transcript_biotype:protein_coding gene_symbol:MYH9 description:myosin heavy chain 9 [Source:HGNC Symbol;Acc:HGNC:7579]	3	1100.55	3299.64	8.0931	152.2	2.73	S7(Phospho): 100	Used	Unique	133.2	143.2	167.1	140.2
High	[R].kGAGDGsDEEVDGkADGAEAkPAE.[-]	N-Term(TMT6plex); K1(TMT6plex); S7(Phospho); K14(TMT6plex); K21(TMT6plex)	FALSE	TRUE	ENSP00000216181.5	ENSP00000216181.5	pep chromosome:GRCh38:22:36281277:36388067:-1 gene:ENSG00000100345.21 transcript:ENST00000216181.10 gene_biotype:protein_coding transcript_biotype:protein_coding gene_symbol:MYH9 description:myosin heavy chain 9 [Source:HGNC Symbol;Acc:HGNC:7579]	4	825.667	3299.64	18.0836	198.9	3.07	S7(Phospho): 100	Used	Unique	169.3	195.2	207.7	190.8
High	[R].kGAGDGsDEEVDGkADGAEAkPAE.[-]	N-Term(TMT6plex); K1(TMT6plex); S7(Phospho); K14(TMT6plex); K21(TMT6plex)	FALSE	TRUE	ENSP00000216181.5	ENSP00000216181.5	pep chromosome:GRCh38:22:36281277:36388067:-1 gene:ENSG00000100345.21 transcript:ENST00000216181.10 gene_biotype:protein_coding transcript_biotype:protein_coding gene_symbol:MYH9 description:myosin heavy chain 9 [Source:HGNC Symbol;Acc:HGNC:7579]	3	1100.55	3299.64	0	188.4	3.06	S7(Phospho): 100	Used	Unique	179.4	166.3	198.3	179.7
High	[R].kGAGDGsDEEVDGkADGAEAkPAE.[-]	N-Term(TMT6plex); K1(TMT6plex); S7(Phospho); K14(TMT6plex); K21(TMT6plex)	FALSE	TRUE	ENSP00000216181.5	ENSP00000216181.5	pep chromosome:GRCh38:22:36281277:36388067:-1 gene:ENSG00000100345.21 transcript:ENST00000216181.10 gene_biotype:protein_coding transcript_biotype:protein_coding gene_symbol:MYH9 description:myosin heavy chain 9 [Source:HGNC Symbol;Acc:HGNC:7579]	4	825.667	3299.64	12.3392	965.7	2.46	S7(Phospho): 100	Used	Unique	861.5	877.1	1039.9	928.1
High	[R].kGAGDGsDEEVDGkADGAEAkPAE.[-]	N-Term(TMT6plex); K1(TMT6plex); S7(Phospho); K14(TMT6plex); K21(TMT6plex)	FALSE	TRUE	ENSP00000216181.5	ENSP00000216181.5	pep chromosome:GRCh38:22:36281277:36388067:-1 gene:ENSG00000100345.21 transcript:ENST00000216181.10 gene_biotype:protein_coding transcript_biotype:protein_coding gene_symbol:MYH9 description:myosin heavy chain 9 [Source:HGNC Symbol;Acc:HGNC:7579]	4	825.669	3299.65	24.5592	312.5	2.76	S7(Phospho): 100	Used	Unique	263.5	283	318.3	334.9
High	[R].kGAGDGsDEEVDGkADGAEAkPAE.[-]	N-Term(TMT6plex); K1(TMT6plex); S7(Phospho); K14(TMT6plex); K21(TMT6plex)	FALSE	TRUE	ENSP00000216181.5	ENSP00000216181.5	pep chromosome:GRCh38:22:36281277:36388067:-1 gene:ENSG00000100345.21 transcript:ENST00000216181.10 gene_biotype:protein_coding transcript_biotype:protein_coding gene_symbol:MYH9 description:myosin heavy chain 9 [Source:HGNC Symbol;Acc:HGNC:7579]	4	825.669	3299.65	0	217.5	2.33	S7(Phospho): 100	Used	Unique	194.6	188.3	241.2	210.7
High	[R].kGAGDGsDEEVDGkADGAEAkPAE.[-]	N-Term(TMT6plex); K1(TMT6plex); S7(Phospho); K14(TMT6plex); K21(TMT6plex)	FALSE	TRUE	ENSP00000216181.5	ENSP00000216181.5	pep chromosome:GRCh38:22:36281277:36388067:-1 gene:ENSG00000100345.21 transcript:ENST00000216181.10 gene_biotype:protein_coding transcript_biotype:protein_coding gene_symbol:MYH9 description:myosin heavy chain 9 [Source:HGNC Symbol;Acc:HGNC:7579]	3	1100.55	3299.64	0	86.3	3.81	S7(Phospho): 100	Used	Unique	78.7	76.3	91.5	84.8
Medium	[R].kGAGDGsDEEVDGkADGAEAkPAE.[-]	N-Term(TMT6plex); K1(TMT6plex); S7(Phospho); K14(TMT6plex); K21(TMT6plex)	FALSE	TRUE	ENSP00000216181.5	ENSP00000216181.5	pep chromosome:GRCh38:22:36281277:36388067:-1 gene:ENSG00000100345.21 transcript:ENST00000216181.10 gene_biotype:protein_coding transcript_biotype:protein_coding gene_symbol:MYH9 description:myosin heavy chain 9 [Source:HGNC Symbol;Acc:HGNC:7579]	4	825.668	3299.65	27.8165	189.6	2.09	S7(Phospho): 100	Used	Unique	173.9	172.5	200.9	180.9
High	[R].qAQQERDELADEIANSsGk.[G]	N-Term(TMT6plex); S17(Phospho); K19(TMT6plex)	FALSE	TRUE	ENSP00000216181.5	ENSP00000216181.5	pep chromosome:GRCh38:22:36281277:36388067:-1 gene:ENSG00000100345.21 transcript:ENST00000216181.10 gene_biotype:protein_coding transcript_biotype:protein_coding gene_symbol:MYH9 description:myosin heavy chain 9 [Source:HGNC Symbol;Acc:HGNC:7579]	3	876.428	2627.27	25.6809	245.3	4.65	S17(Phospho): 92.09	Used	Unique	227.5	224	254.9	235.6
High	[K].aDEPSsEEsDLEIDk.[E]	N-Term(TMT6plex); S6(Phospho); S9(Phospho); K15(TMT6plex)	FALSE	TRUE	ENSP00000216218.3	ENSP00000216218.3; ENSP00000481328.1; ENSP00000392067.1	pep chromosome:GRCh38:22:40824535:40856639:-1 gene:ENSG00000100380.14 transcript:ENST00000216218.8 gene_biotype:protein_coding transcript_biotype:protein_coding gene_symbol:ST13 description:ST13 Hsp70 interacting protein [Source:HGNC Symbol;Acc:HGNC:11343]; pep chromosome:GRCh38:22:40826421:40856565:-1 gene:ENSG00000100380.14 transcript:ENST00000620312.4 gene_biotype:protein_coding transcript_bio…	2	1141.49	2281.97	0	28.2	4.04	S6(Phospho): 90.97; S9(Phospho): 99.01	Used	Unique	31.3	21.1	30	26.4
High	[K].aDEPssEEsDLEIDk.[E]	N-Term(TMT6plex); S5(Phospho); S6(Phospho); S9(Phospho); K15(TMT6plex)	FALSE	TRUE	ENSP00000216218.3	ENSP00000216218.3; ENSP00000481328.1; ENSP00000392067.1	pep chromosome:GRCh38:22:40824535:40856639:-1 gene:ENSG00000100380.14 transcript:ENST00000216218.8 gene_biotype:protein_coding transcript_biotype:protein_coding gene_symbol:ST13 description:ST13 Hsp70 interacting protein [Source:HGNC Symbol;Acc:HGNC:11343]; pep chromosome:GRCh38:22:40826421:40856565:-1 gene:ENSG00000100380.14 transcript:ENST00000620312.4 gene_biotype:protein_coding transcript_bio…	3	787.986	2361.94	0	91.6	3.42	S5(Phospho): 100; S6(Phospho): 100; S9(Phospho): 100	Used	Unique	146.7	31.4	80.1	97.5
High	[K].aDEPssEEsDLEIDk.[E]	N-Term(TMT6plex); S5(Phospho); S6(Phospho); S9(Phospho); K15(TMT6plex)	FALSE	TRUE	ENSP00000216218.3	ENSP00000216218.3; ENSP00000481328.1; ENSP00000392067.1	pep chromosome:GRCh38:22:40824535:40856639:-1 gene:ENSG00000100380.14 transcript:ENST00000216218.8 gene_biotype:protein_coding transcript_biotype:protein_coding gene_symbol:ST13 description:ST13 Hsp70 interacting protein [Source:HGNC Symbol;Acc:HGNC:11343]; pep chromosome:GRCh38:22:40826421:40856565:-1 gene:ENSG00000100380.14 transcript:ENST00000620312.4 gene_biotype:protein_coding transcript_bio…	3	787.986	2361.94	0	62.2	3.32	S5(Phospho): 100; S6(Phospho): 100; S9(Phospho): 100	Used	Unique	102.5	24.7	50.6	63.8
High	[K].aDEPssEEsDLEIDk.[E]	N-Term(TMT6plex); S5(Phospho); S6(Phospho); S9(Phospho); K15(TMT6plex)	FALSE	TRUE	ENSP00000216218.3	ENSP00000216218.3; ENSP00000481328.1; ENSP00000392067.1	pep chromosome:GRCh38:22:40824535:40856639:-1 gene:ENSG00000100380.14 transcript:ENST00000216218.8 gene_biotype:protein_coding transcript_biotype:protein_coding gene_symbol:ST13 description:ST13 Hsp70 interacting protein [Source:HGNC Symbol;Acc:HGNC:11343]; pep chromosome:GRCh38:22:40826421:40856565:-1 gene:ENSG00000100380.14 transcript:ENST00000620312.4 gene_biotype:protein_coding transcript_bio…	3	787.987	2361.95	0	32.9	3.07	S5(Phospho): 100; S6(Phospho): 100; S9(Phospho): 100	Used	Unique	47.1	16	33.2	30.9
Medium	[K].aDEPssEEsDLEIDk.[E]	N-Term(TMT6plex); S5(Phospho); S6(Phospho); S9(Phospho); K15(TMT6plex)	FALSE	TRUE	ENSP00000216218.3	ENSP00000216218.3; ENSP00000481328.1; ENSP00000392067.1	pep chromosome:GRCh38:22:40824535:40856639:-1 gene:ENSG00000100380.14 transcript:ENST00000216218.8 gene_biotype:protein_coding transcript_biotype:protein_coding gene_symbol:ST13 description:ST13 Hsp70 interacting protein [Source:HGNC Symbol;Acc:HGNC:11343]; pep chromosome:GRCh38:22:40826421:40856565:-1 gene:ENSG00000100380.14 transcript:ENST00000620312.4 gene_biotype:protein_coding transcript_bio…	3	787.986	2361.94	0	36.2	2.96	S5(Phospho): 100; S6(Phospho): 100; S9(Phospho): 100	Used	Unique	52.8	17.4	28.3	41.9
High	[K].kVEEDLkADEPssEEsDLEIDk.[E]	N-Term(TMT6plex); K1(TMT6plex); K7(TMT6plex); S12(Phospho); S13(Phospho); S16(Phospho); K22(TMT6plex)	FALSE	TRUE	ENSP00000216218.3	ENSP00000216218.3; ENSP00000481328.1; ENSP00000392067.1	pep chromosome:GRCh38:22:40824535:40856639:-1 gene:ENSG00000100380.14 transcript:ENST00000216218.8 gene_biotype:protein_coding transcript_biotype:protein_coding gene_symbol:ST13 description:ST13 Hsp70 interacting protein [Source:HGNC Symbol;Acc:HGNC:11343]; pep chromosome:GRCh38:22:40826421:40856565:-1 gene:ENSG00000100380.14 transcript:ENST00000620312.4 gene_biotype:protein_coding transcript_bio…	4	916.184	3661.72	0	203.5	5.45	S12(Phospho): 100; S13(Phospho): 100; S16(Phospho): 100	Used	Unique	194.7	204.4	202.8	179.8
High	[K].tsPLNSSGSSQGR.[N]	N-Term(TMT6plex); S2(Phospho)	FALSE	TRUE	ENSP00000216277.8	ENSP00000216277.8; ENSP00000376716.2; ENSP00000451757.1	pep chromosome:GRCh38:14:96502373:96567111:1 gene:ENSG00000090060.18 transcript:ENST00000216277.12 gene_biotype:protein_coding transcript_biotype:protein_coding gene_symbol:PAPOLA description:poly(A) polymerase alpha [Source:HGNC Symbol;Acc:HGNC:14981]; pep chromosome:GRCh38:14:96502558:96565428:1 gene:ENSG00000090060.18 transcript:ENST00000392990.6 gene_biotype:protein_coding transcript_biotype:…	2	793.872	1586.74	0	97.6	2.84	T1(Phospho): 90.49	Used	Unique	92	101	96.1	85.9
High	[R].tSsPHkEESPk.[K]	N-Term(TMT6plex); S3(Phospho); K6(TMT6plex); K11(TMT6plex)	FALSE	TRUE	ENSP00000216277.8	ENSP00000216277.8; ENSP00000376716.2; ENSP00000451757.1	pep chromosome:GRCh38:14:96502373:96567111:1 gene:ENSG00000090060.18 transcript:ENST00000216277.12 gene_biotype:protein_coding transcript_biotype:protein_coding gene_symbol:PAPOLA description:poly(A) polymerase alpha [Source:HGNC Symbol;Acc:HGNC:14981]; pep chromosome:GRCh38:14:96502558:96565428:1 gene:ENSG00000090060.18 transcript:ENST00000392990.6 gene_biotype:protein_coding transcript_biotype:…	3	665.356	1994.05	0	284.4	1.27	S2(Phospho): 49.77; S3(Phospho): 49.77	Used	Unique	261.6	261.3	310.7	257.8
High	[K].eSLkEEDEsDDDNm.[-]	N-Term(TMT6plex); K4(TMT6plex); S9(Phospho); M14(Oxidation)	FALSE	TRUE	ENSP00000216455.4	ENSP00000390491.2; ENSP00000216455.4; ENSP00000450573.1; ENSP00000452056.1	pep chromosome:GRCh38:14:58244877:58272012:1 gene:ENSG00000100567.13 transcript:ENST00000412908.6 gene_biotype:protein_coding transcript_biotype:protein_coding gene_symbol:PSMA3 description:proteasome subunit alpha 3 [Source:HGNC Symbol;Acc:HGNC:9532]; pep chromosome:GRCh38:14:58244843:58272004:1 gene:ENSG00000100567.13 transcript:ENST00000216455.9 gene_biotype:protein_coding transcript_biotype:p…	2	1105.46	2209.91	0	138.3	1.85	S9(Phospho): 100	Used	Unique	134.2	142.6	141.3	113.2
High	[K].eSLkEEDEsDDDNm.[-]	N-Term(TMT6plex); K4(TMT6plex); S9(Phospho); M14(Oxidation)	FALSE	TRUE	ENSP00000216455.4	ENSP00000390491.2; ENSP00000216455.4; ENSP00000450573.1; ENSP00000452056.1	pep chromosome:GRCh38:14:58244877:58272012:1 gene:ENSG00000100567.13 transcript:ENST00000412908.6 gene_biotype:protein_coding transcript_biotype:protein_coding gene_symbol:PSMA3 description:proteasome subunit alpha 3 [Source:HGNC Symbol;Acc:HGNC:9532]; pep chromosome:GRCh38:14:58244843:58272004:1 gene:ENSG00000100567.13 transcript:ENST00000216455.9 gene_biotype:protein_coding transcript_biotype:p…	2	1105.46	2209.91	0	215	2.64	S9(Phospho): 100	Used	Unique	212.5	200	230	183.3
High	[K].eSLkEEDEsDDDNm.[-]	N-Term(TMT6plex); K4(TMT6plex); S9(Phospho); M14(Oxidation)	FALSE	TRUE	ENSP00000216455.4	ENSP00000390491.2; ENSP00000216455.4; ENSP00000450573.1; ENSP00000452056.1	pep chromosome:GRCh38:14:58244877:58272012:1 gene:ENSG00000100567.13 transcript:ENST00000412908.6 gene_biotype:protein_coding transcript_biotype:protein_coding gene_symbol:PSMA3 description:proteasome subunit alpha 3 [Source:HGNC Symbol;Acc:HGNC:9532]; pep chromosome:GRCh38:14:58244843:58272004:1 gene:ENSG00000100567.13 transcript:ENST00000216455.9 gene_biotype:protein_coding transcript_biotype:p…	2	1105.46	2209.91	0	190.7	2.56	S9(Phospho): 100	Used	Unique	182.3	185.7	210.3	153.6
High	[K].eSLkEEDEsDDDNm.[-]	N-Term(TMT6plex); K4(TMT6plex); S9(Phospho); M14(Oxidation)	FALSE	TRUE	ENSP00000216455.4	ENSP00000390491.2; ENSP00000216455.4; ENSP00000450573.1; ENSP00000452056.1	pep chromosome:GRCh38:14:58244877:58272012:1 gene:ENSG00000100567.13 transcript:ENST00000412908.6 gene_biotype:protein_coding transcript_biotype:protein_coding gene_symbol:PSMA3 description:proteasome subunit alpha 3 [Source:HGNC Symbol;Acc:HGNC:9532]; pep chromosome:GRCh38:14:58244843:58272004:1 gene:ENSG00000100567.13 transcript:ENST00000216455.9 gene_biotype:protein_coding transcript_biotype:p…	2	1105.46	2209.91	0	226.8	2.41	S9(Phospho): 100	Used	Unique	202.8	249.4	234.9	182.9
High	[K].eSLkEEDEsDDDNm.[-]	N-Term(TMT6plex); K4(TMT6plex); S9(Phospho); M14(Oxidation)	FALSE	TRUE	ENSP00000216455.4	ENSP00000390491.2; ENSP00000216455.4; ENSP00000450573.1; ENSP00000452056.1	pep chromosome:GRCh38:14:58244877:58272012:1 gene:ENSG00000100567.13 transcript:ENST00000412908.6 gene_biotype:protein_coding transcript_biotype:protein_coding gene_symbol:PSMA3 description:proteasome subunit alpha 3 [Source:HGNC Symbol;Acc:HGNC:9532]; pep chromosome:GRCh38:14:58244843:58272004:1 gene:ENSG00000100567.13 transcript:ENST00000216455.9 gene_biotype:protein_coding transcript_biotype:p…	3	737.309	2209.91	22.7915	211.6	3.46	S9(Phospho): 100	Used	Unique	199.5	224.7	207.6	180.6
High	[K].eSLkEEDEsDDDNm.[-]	N-Term(TMT6plex); K4(TMT6plex); S9(Phospho); M14(Oxidation)	FALSE	TRUE	ENSP00000216455.4	ENSP00000390491.2; ENSP00000216455.4; ENSP00000450573.1; ENSP00000452056.1	pep chromosome:GRCh38:14:58244877:58272012:1 gene:ENSG00000100567.13 transcript:ENST00000412908.6 gene_biotype:protein_coding transcript_biotype:protein_coding gene_symbol:PSMA3 description:proteasome subunit alpha 3 [Source:HGNC Symbol;Acc:HGNC:9532]; pep chromosome:GRCh38:14:58244843:58272004:1 gene:ENSG00000100567.13 transcript:ENST00000216455.9 gene_biotype:protein_coding transcript_biotype:p…	3	737.308	2209.91	0	377.1	3.15	S9(Phospho): 100	Used	Unique	342.8	363.7	405.9	334.5
High	[K].eSLkEEDEsDDDNm.[-]	N-Term(TMT6plex); K4(TMT6plex); S9(Phospho); M14(Oxidation)	FALSE	TRUE	ENSP00000216455.4	ENSP00000390491.2; ENSP00000216455.4; ENSP00000450573.1; ENSP00000452056.1	pep chromosome:GRCh38:14:58244877:58272012:1 gene:ENSG00000100567.13 transcript:ENST00000412908.6 gene_biotype:protein_coding transcript_biotype:protein_coding gene_symbol:PSMA3 description:proteasome subunit alpha 3 [Source:HGNC Symbol;Acc:HGNC:9532]; pep chromosome:GRCh38:14:58244843:58272004:1 gene:ENSG00000100567.13 transcript:ENST00000216455.9 gene_biotype:protein_coding transcript_biotype:p…	2	1105.46	2209.91	0	91.6	2.28	S9(Phospho): 100	Used	Unique	83.5	92.2	87.5	88.7
High	[K].eSLkEEDEsDDDNm.[-]	N-Term(TMT6plex); K4(TMT6plex); S9(Phospho); M14(Oxidation)	FALSE	TRUE	ENSP00000216455.4	ENSP00000390491.2; ENSP00000216455.4; ENSP00000450573.1; ENSP00000452056.1	pep chromosome:GRCh38:14:58244877:58272012:1 gene:ENSG00000100567.13 transcript:ENST00000412908.6 gene_biotype:protein_coding transcript_biotype:protein_coding gene_symbol:PSMA3 description:proteasome subunit alpha 3 [Source:HGNC Symbol;Acc:HGNC:9532]; pep chromosome:GRCh38:14:58244843:58272004:1 gene:ENSG00000100567.13 transcript:ENST00000216455.9 gene_biotype:protein_coding transcript_biotype:p…	2	1105.46	2209.91	0	185.5	2.41	S9(Phospho): 100	Used	Unique	168.8	189.5	182.6	171.2
High	[K].eSLkEEDEsDDDNM.[-]	N-Term(TMT6plex); K4(TMT6plex); S9(Phospho)	FALSE	TRUE	ENSP00000216455.4	ENSP00000390491.2; ENSP00000216455.4; ENSP00000450573.1; ENSP00000452056.1	pep chromosome:GRCh38:14:58244877:58272012:1 gene:ENSG00000100567.13 transcript:ENST00000412908.6 gene_biotype:protein_coding transcript_biotype:protein_coding gene_symbol:PSMA3 description:proteasome subunit alpha 3 [Source:HGNC Symbol;Acc:HGNC:9532]; pep chromosome:GRCh38:14:58244843:58272004:1 gene:ENSG00000100567.13 transcript:ENST00000216455.9 gene_biotype:protein_coding transcript_biotype:p…	2	1097.46	2193.92	0	260.8	1.22	S9(Phospho): 100	Used	Unique	245.2	247.9	279.4	228.7
High	[K].eSLkEEDEsDDDNm.[-]	N-Term(TMT6plex); K4(TMT6plex); S9(Phospho); M14(Oxidation)	FALSE	TRUE	ENSP00000216455.4	ENSP00000390491.2; ENSP00000216455.4; ENSP00000450573.1; ENSP00000452056.1	pep chromosome:GRCh38:14:58244877:58272012:1 gene:ENSG00000100567.13 transcript:ENST00000412908.6 gene_biotype:protein_coding transcript_biotype:protein_coding gene_symbol:PSMA3 description:proteasome subunit alpha 3 [Source:HGNC Symbol;Acc:HGNC:9532]; pep chromosome:GRCh38:14:58244843:58272004:1 gene:ENSG00000100567.13 transcript:ENST00000216455.9 gene_biotype:protein_coding transcript_biotype:p…	2	1105.46	2209.91	0	98.8	2.3	S9(Phospho): 100	Used	Unique	87.4	98.2	104.1	89.3
High	[K].eSLkEEDEsDDDNM.[-]	N-Term(TMT6plex); K4(TMT6plex); S9(Phospho)	FALSE	TRUE	ENSP00000216455.4	ENSP00000390491.2; ENSP00000216455.4; ENSP00000450573.1; ENSP00000452056.1	pep chromosome:GRCh38:14:58244877:58272012:1 gene:ENSG00000100567.13 transcript:ENST00000412908.6 gene_biotype:protein_coding transcript_biotype:protein_coding gene_symbol:PSMA3 description:proteasome subunit alpha 3 [Source:HGNC Symbol;Acc:HGNC:9532]; pep chromosome:GRCh38:14:58244843:58272004:1 gene:ENSG00000100567.13 transcript:ENST00000216455.9 gene_biotype:protein_coding transcript_biotype:p…	3	731.977	2193.92	3.43472	192.8	1.82	S9(Phospho): 100	Used	Unique	187.5	186.7	196.8	169.5
High	[K].eSLkEEDEsDDDNM.[-]	N-Term(TMT6plex); K4(TMT6plex); S9(Phospho)	FALSE	TRUE	ENSP00000216455.4	ENSP00000390491.2; ENSP00000216455.4; ENSP00000450573.1; ENSP00000452056.1	pep chromosome:GRCh38:14:58244877:58272012:1 gene:ENSG00000100567.13 transcript:ENST00000412908.6 gene_biotype:protein_coding transcript_biotype:protein_coding gene_symbol:PSMA3 description:proteasome subunit alpha 3 [Source:HGNC Symbol;Acc:HGNC:9532]; pep chromosome:GRCh38:14:58244843:58272004:1 gene:ENSG00000100567.13 transcript:ENST00000216455.9 gene_biotype:protein_coding transcript_biotype:p…	2	1097.46	2193.92	43.5738	251.1	1.62	S9(Phospho): 100	Used	Unique	236.5	237.8	261.6	228.2
High	[K].eSLkEEDEsDDDNm.[-]	N-Term(TMT6plex); K4(TMT6plex); S9(Phospho); M14(Oxidation)	FALSE	TRUE	ENSP00000216455.4	ENSP00000390491.2; ENSP00000216455.4; ENSP00000450573.1; ENSP00000452056.1	pep chromosome:GRCh38:14:58244877:58272012:1 gene:ENSG00000100567.13 transcript:ENST00000412908.6 gene_biotype:protein_coding transcript_biotype:protein_coding gene_symbol:PSMA3 description:proteasome subunit alpha 3 [Source:HGNC Symbol;Acc:HGNC:9532]; pep chromosome:GRCh38:14:58244843:58272004:1 gene:ENSG00000100567.13 transcript:ENST00000216455.9 gene_biotype:protein_coding transcript_biotype:p…	2	1105.46	2209.92	0	37.8	2.65	S9(Phospho): 100	Used	Unique	37.3	33.8	39.2	35.1
High	[K].eSLkEEDEsDDDNM.[-]	N-Term(TMT6plex); K4(TMT6plex); S9(Phospho)	FALSE	TRUE	ENSP00000216455.4	ENSP00000390491.2; ENSP00000216455.4; ENSP00000450573.1; ENSP00000452056.1	pep chromosome:GRCh38:14:58244877:58272012:1 gene:ENSG00000100567.13 transcript:ENST00000412908.6 gene_biotype:protein_coding transcript_biotype:protein_coding gene_symbol:PSMA3 description:proteasome subunit alpha 3 [Source:HGNC Symbol;Acc:HGNC:9532]; pep chromosome:GRCh38:14:58244843:58272004:1 gene:ENSG00000100567.13 transcript:ENST00000216455.9 gene_biotype:protein_coding transcript_biotype:p…	2	1097.46	2193.91	0	217.9	0.79	S9(Phospho): 100	Used	Unique	194.1	207.3	241.3	193
Medium	[K].eSLkEEDEsDDDNm.[-]	N-Term(TMT6plex); K4(TMT6plex); S9(Phospho); M14(Oxidation)	FALSE	TRUE	ENSP00000216455.4	ENSP00000390491.2; ENSP00000216455.4; ENSP00000450573.1; ENSP00000452056.1	pep chromosome:GRCh38:14:58244877:58272012:1 gene:ENSG00000100567.13 transcript:ENST00000412908.6 gene_biotype:protein_coding transcript_biotype:protein_coding gene_symbol:PSMA3 description:proteasome subunit alpha 3 [Source:HGNC Symbol;Acc:HGNC:9532]; pep chromosome:GRCh38:14:58244843:58272004:1 gene:ENSG00000100567.13 transcript:ENST00000216455.9 gene_biotype:protein_coding transcript_biotype:p…	2	1105.46	2209.9	0	48.5	1.75	S9(Phospho): 100	Used	Unique	44.7	49.9	49.4	42.1
Medium	[K].eSLkEEDEsDDDNm.[-]	N-Term(TMT6plex); K4(TMT6plex); S9(Phospho); M14(Oxidation)	FALSE	TRUE	ENSP00000216455.4	ENSP00000390491.2; ENSP00000216455.4; ENSP00000450573.1; ENSP00000452056.1	pep chromosome:GRCh38:14:58244877:58272012:1 gene:ENSG00000100567.13 transcript:ENST00000412908.6 gene_biotype:protein_coding transcript_biotype:protein_coding gene_symbol:PSMA3 description:proteasome subunit alpha 3 [Source:HGNC Symbol;Acc:HGNC:9532]; pep chromosome:GRCh38:14:58244843:58272004:1 gene:ENSG00000100567.13 transcript:ENST00000216455.9 gene_biotype:protein_coding transcript_biotype:p…	2	1105.46	2209.91	0	54.7	1.55	S9(Phospho): 100	Used	Unique	49.6	52.1	59.4	48.9
High	[R].sPPPPHRPR.[L]	N-Term(TMT6plex); S1(Phospho)	FALSE	TRUE	ENSP00000216733.3	ENSP00000216733.3; ENSP00000416684.2; ENSP00000340607.3	pep chromosome:GRCh38:14:23356406:23365172:-1 gene:ENSG00000100842.13 transcript:ENST00000216733.8 gene_biotype:protein_coding transcript_biotype:protein_coding gene_symbol:EFS description:embryonal Fyn-associated substrate [Source:HGNC Symbol;Acc:HGNC:16898]; pep chromosome:GRCh38:14:23356403:23365633:-1 gene:ENSG00000100842.13 transcript:ENST00000429593.6 gene_biotype:protein_coding transcript_…	3	450.572	1349.7	25.7236	220.8	1.59	S1(Phospho): 100	Used	Unique	194.2	215.8	256.6	179.7
High	[R].dtSGLER.[S]	N-Term(TMT6plex); T2(Phospho)	FALSE	TRUE	ENSP00000216832.4	ENSP00000216832.4	pep chromosome:GRCh38:14:39175254:39183220:1 gene:ENSG00000100941.9 transcript:ENST00000216832.9 gene_biotype:protein_coding transcript_biotype:protein_coding gene_symbol:PNN description:pinin, desmosome associated protein [Source:HGNC Symbol;Acc:HGNC:9162]	2	543.755	1086.5	24.4687	381.2	2.69	S3(Phospho): 95.12	Used	Unique	340.2	403.6	397.6	321
High	[R].eSRQEsDPEDDDVk.[K]	N-Term(TMT6plex); S6(Phospho); K14(TMT6plex)	FALSE	TRUE	ENSP00000216832.4	ENSP00000216832.4; ENSP00000452318.1; ENSP00000452217.1	pep chromosome:GRCh38:14:39175254:39183220:1 gene:ENSG00000100941.9 transcript:ENST00000216832.9 gene_biotype:protein_coding transcript_biotype:protein_coding gene_symbol:PNN description:pinin, desmosome associated protein [Source:HGNC Symbol;Acc:HGNC:9162]; pep chromosome:GRCh38:14:39175230:39177708:1 gene:ENSG00000100941.9 transcript:ENST00000556530.1 gene_biotype:protein_coding transcript_biot…	3	729.667	2186.99	48.2767	227.3	3.94	S6(Phospho): 100	Used	Unique	223.5	223.2	231.2	195.5
High	[R].eSRQEsDPEDDDVk.[K]	N-Term(TMT6plex); S6(Phospho); K14(TMT6plex)	FALSE	TRUE	ENSP00000216832.4	ENSP00000216832.4; ENSP00000452318.1; ENSP00000452217.1	pep chromosome:GRCh38:14:39175254:39183220:1 gene:ENSG00000100941.9 transcript:ENST00000216832.9 gene_biotype:protein_coding transcript_biotype:protein_coding gene_symbol:PNN description:pinin, desmosome associated protein [Source:HGNC Symbol;Acc:HGNC:9162]; pep chromosome:GRCh38:14:39175230:39177708:1 gene:ENSG00000100941.9 transcript:ENST00000556530.1 gene_biotype:protein_coding transcript_biot…	3	729.667	2186.99	0	168.8	2.68	S6(Phospho): 100	Used	Unique	149.7	169	179.2	149.8
High	[R].qEsDPEDDDVkkPALQSSVVATSk.[E]	N-Term(TMT6plex); S3(Phospho); K11(TMT6plex); K12(TMT6plex); K24(TMT6plex)	FALSE	TRUE	ENSP00000216832.4	ENSP00000216832.4	pep chromosome:GRCh38:14:39175254:39183220:1 gene:ENSG00000100941.9 transcript:ENST00000216832.9 gene_biotype:protein_coding transcript_biotype:protein_coding gene_symbol:PNN description:pinin, desmosome associated protein [Source:HGNC Symbol;Acc:HGNC:9162]	4	893.224	3569.87	0	514	3.85	S3(Phospho): 99.99	Used	Unique	476.3	559.1	540.5	395.9
High	[R].rEsRQEsDPEDDDVk.[K]	N-Term(TMT6plex); S3(Phospho); S7(Phospho); K15(TMT6plex)	FALSE	TRUE	ENSP00000216832.4	ENSP00000216832.4; ENSP00000452318.1; ENSP00000452217.1	pep chromosome:GRCh38:14:39175254:39183220:1 gene:ENSG00000100941.9 transcript:ENST00000216832.9 gene_biotype:protein_coding transcript_biotype:protein_coding gene_symbol:PNN description:pinin, desmosome associated protein [Source:HGNC Symbol;Acc:HGNC:9162]; pep chromosome:GRCh38:14:39175230:39177708:1 gene:ENSG00000100941.9 transcript:ENST00000556530.1 gene_biotype:protein_coding transcript_biot…	3	808.357	2423.06	43.4478	302.9	3.5	S3(Phospho): 100; S7(Phospho): 100	Used	Unique	237.4	296.8	356	269.7
High	[R].rEsRQEsDPEDDDVk.[K]	N-Term(TMT6plex); S3(Phospho); S7(Phospho); K15(TMT6plex)	FALSE	TRUE	ENSP00000216832.4	ENSP00000216832.4; ENSP00000452318.1; ENSP00000452217.1	pep chromosome:GRCh38:14:39175254:39183220:1 gene:ENSG00000100941.9 transcript:ENST00000216832.9 gene_biotype:protein_coding transcript_biotype:protein_coding gene_symbol:PNN description:pinin, desmosome associated protein [Source:HGNC Symbol;Acc:HGNC:9162]; pep chromosome:GRCh38:14:39175230:39177708:1 gene:ENSG00000100941.9 transcript:ENST00000556530.1 gene_biotype:protein_coding transcript_biot…	3	808.356	2423.05	45.6234	132.1	2.15	S3(Phospho): 100; S7(Phospho): 100	Used	Unique	133.2	124.7	151.3	97.9
High	[R].sISESSR.[S]	N-Term(TMT6plex); S1(Phospho)	FALSE	TRUE	ENSP00000216832.4	ENSP00000216832.4	pep chromosome:GRCh38:14:39175254:39183220:1 gene:ENSG00000100941.9 transcript:ENST00000216832.9 gene_biotype:protein_coding transcript_biotype:protein_coding gene_symbol:PNN description:pinin, desmosome associated protein [Source:HGNC Symbol;Acc:HGNC:9162]	2	537.755	1074.5	23.7623	472.7	1.73	S1(Phospho): 100	Used	Unique	428.4	497.1	517.7	369.2
High	[R].sISESSR.[S]	N-Term(TMT6plex); S1(Phospho)	FALSE	TRUE	ENSP00000216832.4	ENSP00000216832.4	pep chromosome:GRCh38:14:39175254:39183220:1 gene:ENSG00000100941.9 transcript:ENST00000216832.9 gene_biotype:protein_coding transcript_biotype:protein_coding gene_symbol:PNN description:pinin, desmosome associated protein [Source:HGNC Symbol;Acc:HGNC:9162]	2	537.755	1074.5	0	273.8	2.1	S1(Phospho): 100	Used	Unique	251.1	285.4	296.8	217.1
Medium	[R].sIsEsSR.[S]	N-Term(TMT6plex); S3(Phospho); S5(Phospho)	FALSE	TRUE	ENSP00000216832.4	ENSP00000216832.4	pep chromosome:GRCh38:14:39175254:39183220:1 gene:ENSG00000100941.9 transcript:ENST00000216832.9 gene_biotype:protein_coding transcript_biotype:protein_coding gene_symbol:PNN description:pinin, desmosome associated protein [Source:HGNC Symbol;Acc:HGNC:9162]	2	577.738	1154.47	0	285.6	1.75	S3(Phospho): 98.62; S5(Phospho): 50.04; S6(Phospho): 50.04	Used	Unique	274.9	318.2	291.7	211.1
High	[K].gLLSDsMTDVPVDTGVAAR.[T]	N-Term(TMT6plex); S6(Phospho)	FALSE	TRUE	ENSP00000217121.5	ENSP00000482370.1; ENSP00000343547.4; ENSP00000340006.4; ENSP00000217121.5; ENSP00000344647.4; ENSP00000343554.5; ENSP00000351350.4; ENSP00000482024.1	pep chromosome:GRCh38:20:63865228:63891545:1 gene:ENSG00000101150.17 transcript:ENST00000611972.4 gene_biotype:protein_coding transcript_biotype:protein_coding gene_symbol:TPD52L2 description:TPD52 like 2 [Source:HGNC Symbol;Acc:HGNC:12007]; pep chromosome:GRCh38:20:63865290:63891545:1 gene:ENSG00000101150.17 transcript:ENST00000346249.8 gene_biotype:protein_coding transcript_biotype:protein_codi…	3	738.366	2213.08	0	20.2	2.91	S4(Phospho): 33.33; S6(Phospho): 33.33; T8(Phospho): 33.33	Used	Unique	15.4	18.9	20.4	22.5
High	[R].sSESEGQESk.[S]	N-Term(TMT6plex); S1(Phospho); K10(TMT6plex)	FALSE	TRUE	ENSP00000217939.5	ENSP00000217939.5	pep chromosome:GRCh38:X:3308565:3346652:-1 gene:ENSG00000101825.8 transcript:ENST00000217939.7 gene_biotype:protein_coding transcript_biotype:protein_coding gene_symbol:MXRA5 description:matrix remodeling associated 5 [Source:HGNC Symbol;Acc:HGNC:7539]	2	803.375	1605.74	0	292.3	3.13	S1(Phospho): 95.13	Used	Unique	343.8	179.8	296.3	307.3
High	[K].eGEEPTVYsDEEEPk.[D]	N-Term(TMT6plex); S9(Phospho); K15(TMT6plex)	FALSE	TRUE	ENSP00000217971.7	ENSP00000442821.1; ENSP00000217971.7	pep chromosome:GRCh38:X:119236245:119244465:1 gene:ENSG00000101856.10 transcript:ENST00000535419.2 gene_biotype:protein_coding transcript_biotype:protein_coding gene_symbol:PGRMC1 description:progesterone receptor membrane component 1 [Source:HGNC Symbol;Acc:HGNC:16090]; pep chromosome:GRCh38:X:119236285:119244466:1 gene:ENSG00000101856.10 transcript:ENST00000217971.8 gene_biotype:protein_coding …	3	759.347	2276.03	7.24346	263.4	3.53	S9(Phospho): 99.96	Used	Unique	180.1	201.5	309.7	317.7
High	[K].eGEEPTVYsDEEEPkDESAR.[K]	N-Term(TMT6plex); S9(Phospho); K15(TMT6plex)	FALSE	TRUE	ENSP00000217971.7	ENSP00000442821.1; ENSP00000217971.7	pep chromosome:GRCh38:X:119236245:119244465:1 gene:ENSG00000101856.10 transcript:ENST00000535419.2 gene_biotype:protein_coding transcript_biotype:protein_coding gene_symbol:PGRMC1 description:progesterone receptor membrane component 1 [Source:HGNC Symbol;Acc:HGNC:16090]; pep chromosome:GRCh38:X:119236285:119244466:1 gene:ENSG00000101856.10 transcript:ENST00000217971.8 gene_biotype:protein_coding …	4	709.321	2834.26	9.14972	153.3	4.66	S9(Phospho): 99.2	Used	Unique	101.7	144.5	178.7	161.6
High	[K].eGEEPTVYsDEEEPkDESAR.[K]	N-Term(TMT6plex); S9(Phospho); K15(TMT6plex)	FALSE	TRUE	ENSP00000217971.7	ENSP00000442821.1; ENSP00000217971.7	pep chromosome:GRCh38:X:119236245:119244465:1 gene:ENSG00000101856.10 transcript:ENST00000535419.2 gene_biotype:protein_coding transcript_biotype:protein_coding gene_symbol:PGRMC1 description:progesterone receptor membrane component 1 [Source:HGNC Symbol;Acc:HGNC:16090]; pep chromosome:GRCh38:X:119236285:119244466:1 gene:ENSG00000101856.10 transcript:ENST00000217971.8 gene_biotype:protein_coding …	2	1417.64	2834.27	0	20	2.51	S9(Phospho): 98.67	Used	Unique	10.8	20.6	24.7	20.4
High	[K].eGEEPTVYsDEEEPkDESAR.[K]	N-Term(TMT6plex); S9(Phospho); K15(TMT6plex)	FALSE	TRUE	ENSP00000217971.7	ENSP00000442821.1; ENSP00000217971.7	pep chromosome:GRCh38:X:119236245:119244465:1 gene:ENSG00000101856.10 transcript:ENST00000535419.2 gene_biotype:protein_coding transcript_biotype:protein_coding gene_symbol:PGRMC1 description:progesterone receptor membrane component 1 [Source:HGNC Symbol;Acc:HGNC:16090]; pep chromosome:GRCh38:X:119236285:119244466:1 gene:ENSG00000101856.10 transcript:ENST00000217971.8 gene_biotype:protein_coding …	3	945.429	2834.27	40.3398	544.9	3.4	Y8(Phospho): 47.53; S9(Phospho): 47.53	Used	Unique	403	518.4	613	552.6
High	[K].eGEEPTVYsDEEEPkDESAR.[K]	N-Term(TMT6plex); S9(Phospho); K15(TMT6plex)	FALSE	TRUE	ENSP00000217971.7	ENSP00000442821.1; ENSP00000217971.7	pep chromosome:GRCh38:X:119236245:119244465:1 gene:ENSG00000101856.10 transcript:ENST00000535419.2 gene_biotype:protein_coding transcript_biotype:protein_coding gene_symbol:PGRMC1 description:progesterone receptor membrane component 1 [Source:HGNC Symbol;Acc:HGNC:16090]; pep chromosome:GRCh38:X:119236285:119244466:1 gene:ENSG00000101856.10 transcript:ENST00000217971.8 gene_biotype:protein_coding …	3	945.43	2834.28	9.87821	476.4	3.27	S9(Phospho): 90.48	Used	Unique	320.4	475.6	546.5	480.2
High	[K].eGEEPTVYsDEEEPkDESAR.[K]	N-Term(TMT6plex); S9(Phospho); K15(TMT6plex)	FALSE	TRUE	ENSP00000217971.7	ENSP00000442821.1; ENSP00000217971.7	pep chromosome:GRCh38:X:119236245:119244465:1 gene:ENSG00000101856.10 transcript:ENST00000535419.2 gene_biotype:protein_coding transcript_biotype:protein_coding gene_symbol:PGRMC1 description:progesterone receptor membrane component 1 [Source:HGNC Symbol;Acc:HGNC:16090]; pep chromosome:GRCh38:X:119236285:119244466:1 gene:ENSG00000101856.10 transcript:ENST00000217971.8 gene_biotype:protein_coding …	3	945.427	2834.27	6.85301	313.4	2.4	Y8(Phospho): 49.73; S9(Phospho): 49.73	Used	Unique	221.9	317.3	338.8	322.4
High	[R].gDQPAASGDsDDDEPPPLPR.[L]	N-Term(TMT6plex); S10(Phospho)	FALSE	TRUE	ENSP00000217971.7	ENSP00000442821.1; ENSP00000217971.7	pep chromosome:GRCh38:X:119236245:119244465:1 gene:ENSG00000101856.10 transcript:ENST00000535419.2 gene_biotype:protein_coding transcript_biotype:protein_coding gene_symbol:PGRMC1 description:progesterone receptor membrane component 1 [Source:HGNC Symbol;Acc:HGNC:16090]; pep chromosome:GRCh38:X:119236285:119244466:1 gene:ENSG00000101856.10 transcript:ENST00000217971.8 gene_biotype:protein_coding …	3	782.343	2345.01	0	260.8	3.26	S7(Phospho): 50; S10(Phospho): 50	Used	Unique	218.4	259.2	275.6	247
High	[R].gDQPAASGDsDDDEPPPLPR.[L]	N-Term(TMT6plex); S10(Phospho)	FALSE	TRUE	ENSP00000217971.7	ENSP00000442821.1; ENSP00000217971.7	pep chromosome:GRCh38:X:119236245:119244465:1 gene:ENSG00000101856.10 transcript:ENST00000535419.2 gene_biotype:protein_coding transcript_biotype:protein_coding gene_symbol:PGRMC1 description:progesterone receptor membrane component 1 [Source:HGNC Symbol;Acc:HGNC:16090]; pep chromosome:GRCh38:X:119236285:119244466:1 gene:ENSG00000101856.10 transcript:ENST00000217971.8 gene_biotype:protein_coding …	3	782.342	2345.01	0	81.6	4.99	S10(Phospho): 93.33	Used	Unique	89.4	79.2	81.9	63.1
High	[R].gDQPAASGDsDDDEPPPLPR.[L]	N-Term(TMT6plex); S10(Phospho)	FALSE	TRUE	ENSP00000217971.7	ENSP00000442821.1; ENSP00000217971.7	pep chromosome:GRCh38:X:119236245:119244465:1 gene:ENSG00000101856.10 transcript:ENST00000535419.2 gene_biotype:protein_coding transcript_biotype:protein_coding gene_symbol:PGRMC1 description:progesterone receptor membrane component 1 [Source:HGNC Symbol;Acc:HGNC:16090]; pep chromosome:GRCh38:X:119236285:119244466:1 gene:ENSG00000101856.10 transcript:ENST00000217971.8 gene_biotype:protein_coding …	3	782.341	2345.01	35.0623	270.1	3.32	S10(Phospho): 98.95	Used	Unique	258.1	249.6	287.8	241.8
High	[R].gDQPAASGDsDDDEPPPLPR.[L]	N-Term(TMT6plex); S10(Phospho)	FALSE	TRUE	ENSP00000217971.7	ENSP00000442821.1; ENSP00000217971.7	pep chromosome:GRCh38:X:119236245:119244465:1 gene:ENSG00000101856.10 transcript:ENST00000535419.2 gene_biotype:protein_coding transcript_biotype:protein_coding gene_symbol:PGRMC1 description:progesterone receptor membrane component 1 [Source:HGNC Symbol;Acc:HGNC:16090]; pep chromosome:GRCh38:X:119236285:119244466:1 gene:ENSG00000101856.10 transcript:ENST00000217971.8 gene_biotype:protein_coding …	2	1173.01	2345.02	0	2.5	3.72	S10(Phospho): 98.67	Used	Unique	3.3	3.4	2.9
High	[R].lLSPAGSSGAPAsPAcsSPPSSEFMDVN.[-]	N-Term(TMT6plex); S13(Phospho); C16(Carbamidomethyl); S17(Phospho)	FALSE	TRUE	ENSP00000218348.3	ENSP00000218348.3; ENSP00000366311.2	pep chromosome:GRCh38:X:47232866:47248327:1 gene:ENSG00000102226.9 transcript:ENST00000218348.7 gene_biotype:protein_coding transcript_biotype:protein_coding gene_symbol:USP11 description:ubiquitin specific peptidase 11 [Source:HGNC Symbol;Acc:HGNC:12609]; pep chromosome:GRCh38:X:47232690:47248328:1 gene:ENSG00000102226.9 transcript:ENST00000377107.6 gene_biotype:protein_coding transcript_biotype…	3	1037.11	3109.31	0	14.5	6.22		Used	Unique	10.9	16	15.9	12.6
High	[K].dLDEEGsEk.[E]	N-Term(TMT6plex); S7(Phospho); K9(TMT6plex)	FALSE	TRUE	ENSP00000218364.4	ENSP00000218364.4	pep chromosome:GRCh38:X:136497592:136512346:1 gene:ENSG00000102241.12 transcript:ENST00000218364.5 gene_biotype:protein_coding transcript_biotype:protein_coding gene_symbol:HTATSF1 description:HIV-1 Tat specific factor 1 [Source:HGNC Symbol;Acc:HGNC:5276]	2	780.364	1559.72	23.0633	317.2	2.36	S7(Phospho): 100	Used	Unique	375.3	258.3	295.3	294.1
High	[K].eSEDDLNkEsEEEVGPTk.[E]	N-Term(TMT6plex); K8(TMT6plex); S10(Phospho); K18(TMT6plex)	FALSE	TRUE	ENSP00000218364.4	ENSP00000218364.4	pep chromosome:GRCh38:X:136497592:136512346:1 gene:ENSG00000102241.12 transcript:ENST00000218364.5 gene_biotype:protein_coding transcript_biotype:protein_coding gene_symbol:HTATSF1 description:HIV-1 Tat specific factor 1 [Source:HGNC Symbol;Acc:HGNC:5276]	3	934.79	2802.35	21.7261	310	3.63	S10(Phospho): 100	Used	Unique	308.6	302.8	322	257.6
High	[K].eSsPEkEAEEGcPEk.[E]	N-Term(TMT6plex); S3(Phospho); K6(TMT6plex); C12(Carbamidomethyl); K15(TMT6plex)	FALSE	TRUE	ENSP00000218364.4	ENSP00000218364.4	pep chromosome:GRCh38:X:136497592:136512346:1 gene:ENSG00000102241.12 transcript:ENST00000218364.5 gene_biotype:protein_coding transcript_biotype:protein_coding gene_symbol:HTATSF1 description:HIV-1 Tat specific factor 1 [Source:HGNC Symbol;Acc:HGNC:5276]	3	825.063	2473.17	20.4282	298.2	1.96	S2(Phospho): 50; S3(Phospho): 50	Used	Unique	279.2	294.2	321.1	250
High	[K].eSsPEkEAEEGcPEkESEEGcPk.[R]	N-Term(TMT6plex); S3(Phospho); K6(TMT6plex); C12(Carbamidomethyl); K15(TMT6plex); C21(Carbamidomethyl); K23(TMT6plex)	FALSE	TRUE	ENSP00000218364.4	ENSP00000218364.4	pep chromosome:GRCh38:X:136497592:136512346:1 gene:ENSG00000102241.12 transcript:ENST00000218364.5 gene_biotype:protein_coding transcript_biotype:protein_coding gene_symbol:HTATSF1 description:HIV-1 Tat specific factor 1 [Source:HGNC Symbol;Acc:HGNC:5276]	4	905.432	3618.7	42.805	524.8	2.78	S3(Phospho): 85.34	Used	Unique	477.7	469.6	593	473.1
Medium	[K].lFDDsDER.[G]	N-Term(TMT6plex); S5(Phospho)	FALSE	TRUE	ENSP00000218364.4	ENSP00000218364.4	pep chromosome:GRCh38:X:136497592:136512346:1 gene:ENSG00000102241.12 transcript:ENST00000218364.5 gene_biotype:protein_coding transcript_biotype:protein_coding gene_symbol:HTATSF1 description:HIV-1 Tat specific factor 1 [Source:HGNC Symbol;Acc:HGNC:5276]	2	653.283	1305.56	49.6373	229.4	2.3	S5(Phospho): 100	Used	Unique	253	214.1	224	191.8
Medium	[K].lFEDDDsNEk.[L]	N-Term(TMT6plex); S7(Phospho); K10(TMT6plex)	FALSE	TRUE	ENSP00000218364.4	ENSP00000218364.4	pep chromosome:GRCh38:X:136497592:136512346:1 gene:ENSG00000102241.12 transcript:ENST00000218364.5 gene_biotype:protein_coding transcript_biotype:protein_coding gene_symbol:HTATSF1 description:HIV-1 Tat specific factor 1 [Source:HGNC Symbol;Acc:HGNC:5276]	3	583.938	1749.8	0	68.4	1.45	S7(Phospho): 100	Used	Unique	81.7	59.6	67.6	54.8
Medium	[K].lFEEsDDkEDEDADGkEVEDADEk.[L]	N-Term(TMT6plex); S5(Phospho); K8(TMT6plex); K16(TMT6plex); K24(TMT6plex)	FALSE	TRUE	ENSP00000218364.4	ENSP00000218364.4	pep chromosome:GRCh38:X:136497592:136512346:1 gene:ENSG00000102241.12 transcript:ENST00000218364.5 gene_biotype:protein_coding transcript_biotype:protein_coding gene_symbol:HTATSF1 description:HIV-1 Tat specific factor 1 [Source:HGNC Symbol;Acc:HGNC:5276]	4	939.198	3753.77	3.95002	682.6	2.49	S5(Phospho): 100	Used	Unique	680.5	709.8	691	540.6
High	[K].vFDDEsDEkEDEEYADEk.[G]	N-Term(TMT6plex); S6(Phospho); K9(TMT6plex); K18(TMT6plex)	FALSE	TRUE	ENSP00000218364.4	ENSP00000218364.4	pep chromosome:GRCh38:X:136497592:136512346:1 gene:ENSG00000102241.12 transcript:ENST00000218364.5 gene_biotype:protein_coding transcript_biotype:protein_coding gene_symbol:HTATSF1 description:HIV-1 Tat specific factor 1 [Source:HGNC Symbol;Acc:HGNC:5276]	3	987.113	2959.32	34.4689	312.2	3.74	S6(Phospho): 99.96	Used	Unique	290.2	310.6	349.2	247.6
Medium	[K].vFDDEsDEkEDEEYADEk.[G]	N-Term(TMT6plex); S6(Phospho); K9(TMT6plex); K18(TMT6plex)	FALSE	TRUE	ENSP00000218364.4	ENSP00000218364.4	pep chromosome:GRCh38:X:136497592:136512346:1 gene:ENSG00000102241.12 transcript:ENST00000218364.5 gene_biotype:protein_coding transcript_biotype:protein_coding gene_symbol:HTATSF1 description:HIV-1 Tat specific factor 1 [Source:HGNC Symbol;Acc:HGNC:5276]	3	987.109	2959.31	0	419.3	2.42	Y14(Phospho): 88.27	Used	Unique	408.3	416	440.1	345.6
Medium	[K].vFDDEsDEkEDEEYADEk.[G]	N-Term(TMT6plex); S6(Phospho); K9(TMT6plex); K18(TMT6plex)	FALSE	TRUE	ENSP00000218364.4	ENSP00000218364.4	pep chromosome:GRCh38:X:136497592:136512346:1 gene:ENSG00000102241.12 transcript:ENST00000218364.5 gene_biotype:protein_coding transcript_biotype:protein_coding gene_symbol:HTATSF1 description:HIV-1 Tat specific factor 1 [Source:HGNC Symbol;Acc:HGNC:5276]	3	987.113	2959.32	46.7796	170.8	2.24	S6(Phospho): 99.75	Used	Unique	169.8	172.3	172	142
High	[K].vLDEEGsEREFDEDsDEkEEEEDTYEk.[V]	N-Term(TMT6plex); S7(Phospho); S15(Phospho); K18(TMT6plex); K27(TMT6plex)	FALSE	TRUE	ENSP00000218364.4	ENSP00000218364.4	pep chromosome:GRCh38:X:136497592:136512346:1 gene:ENSG00000102241.12 transcript:ENST00000218364.5 gene_biotype:protein_coding transcript_biotype:protein_coding gene_symbol:HTATSF1 description:HIV-1 Tat specific factor 1 [Source:HGNC Symbol;Acc:HGNC:5276]	3	1376.59	4127.75	0	83.7	2.4	S7(Phospho): 100; S15(Phospho): 99.99	Used	Unique	82	87.9	86	65.6
High	[R].eFDEDsDEkEEEEDTYEk.[V]	N-Term(TMT6plex); S6(Phospho); K9(TMT6plex); K18(TMT6plex)	FALSE	TRUE	ENSP00000218364.4	ENSP00000218364.4	pep chromosome:GRCh38:X:136497592:136512346:1 gene:ENSG00000102241.12 transcript:ENST00000218364.5 gene_biotype:protein_coding transcript_biotype:protein_coding gene_symbol:HTATSF1 description:HIV-1 Tat specific factor 1 [Source:HGNC Symbol;Acc:HGNC:5276]	3	1011.78	3033.33	0	558.3	4.13	S6(Phospho): 100	Used	Unique	618.3	486.6	547.2	497.2
High	[R].gSEEDsPkk.[E]	N-Term(TMT6plex); S6(Phospho); K8(TMT6plex); K9(TMT6plex)	FALSE	TRUE	ENSP00000218364.4	ENSP00000218364.4	pep chromosome:GRCh38:X:136497592:136512346:1 gene:ENSG00000102241.12 transcript:ENST00000218364.5 gene_biotype:protein_coding transcript_biotype:protein_coding gene_symbol:HTATSF1 description:HIV-1 Tat specific factor 1 [Source:HGNC Symbol;Acc:HGNC:5276]	3	581.975	1743.91	8.74554	903.9	1.5	S6(Phospho): 99.91	Used	Unique	900.2	921.3	933.8	716.1
High	[R].rSDsVSASER.[A]	N-Term(TMT6plex); S4(Phospho)	FALSE	TRUE	ENSP00000218364.4	ENSP00000218364.4	pep chromosome:GRCh38:X:136497592:136512346:1 gene:ENSG00000102241.12 transcript:ENST00000218364.5 gene_biotype:protein_coding transcript_biotype:protein_coding gene_symbol:HTATSF1 description:HIV-1 Tat specific factor 1 [Source:HGNC Symbol;Acc:HGNC:5276]	2	701.83	1402.65	0	137	1.15	S4(Phospho): 90.63	Used	Unique	119.8	141.5	145.1	119
High	[R].sDsVSASER.[A]	N-Term(TMT6plex); S3(Phospho)	FALSE	TRUE	ENSP00000218364.4	ENSP00000218364.4	pep chromosome:GRCh38:X:136497592:136512346:1 gene:ENSG00000102241.12 transcript:ENST00000218364.5 gene_biotype:protein_coding transcript_biotype:protein_coding gene_symbol:HTATSF1 description:HIV-1 Tat specific factor 1 [Source:HGNC Symbol;Acc:HGNC:5276]	2	623.78	1246.55	0	396.3	2.31	S3(Phospho): 99.35	Used	Unique	363.6	382.4	394.6	381.6
Medium	[R].gALTGPLRALcLLGcLLSHAAAAPsPIIk.[F]	N-Term(TMT6plex); C11(Carbamidomethyl); C15(Carbamidomethyl); S25(Phospho); K29(TMT6plex)	FALSE	TRUE	ENSP00000219070.4	ENSP00000219070.4	pep chromosome:GRCh38:16:55479198:55506691:1 gene:ENSG00000087245.13 transcript:ENST00000219070.9 gene_biotype:protein_coding transcript_biotype:protein_coding gene_symbol:MMP2 description:matrix metallopeptidase 2 [Source:HGNC Symbol;Acc:HGNC:7166]	6	580.828	3479.93	8.80115	108	2.56	S25(Phospho): 81.17	Used	Unique	103.7	104.5	95.6	111.7
High	[K].aDVGRLsPEVk.[A]	N-Term(TMT6plex); S7(Phospho); K11(TMT6plex)	FALSE	TRUE	ENSP00000219476.3	ENSP00000493990.1; ENSP00000495927.1; ENSP00000384468.2; ENSP00000496317.1; ENSP00000371978.6; ENSP00000495110.1; ENSP00000344383.4; ENSP00000493846.1; ENSP00000219476.3; ENSP00000495921.1; ENSP00000494514.1; ENSP00000454487.1; ENSP00000455817.2; ENSP00000496611.1; ENSP00000495099.1; ENSP00000494747.1; ENSP00000496262.1; ENSP00000495459.1; ENSP00000399232.2	pep chromosome:GRCh38:16:2048623:2088710:1 gene:ENSG00000103197.18 transcript:ENST00000644399.1 gene_biotype:protein_coding transcript_biotype:protein_coding gene_symbol:TSC2 description:TSC complex subunit 2 [Source:HGNC Symbol;Acc:HGNC:12363]; pep chromosome:GRCh38:16:2047977:2089487:1 gene:ENSG00000103197.18 transcript:ENST00000643946.1 gene_biotype:protein_coding transcript_biotype:protein_co…	3	570.318	1708.94	13.5579	317.5	2.2	S7(Phospho): 100	Used	Unique	306.1	306.6	346.8	259.3
High	[R].gQPEGPLPSSsPR.[S]	N-Term(TMT6plex); S11(Phospho)	FALSE	TRUE	ENSP00000219476.3	ENSP00000493990.1; ENSP00000495927.1; ENSP00000384468.2; ENSP00000496317.1; ENSP00000371978.6; ENSP00000344383.4; ENSP00000493846.1; ENSP00000219476.3; ENSP00000495921.1; ENSP00000494514.1; ENSP00000454487.1; ENSP00000455817.2; ENSP00000496611.1; ENSP00000495099.1; ENSP00000494747.1; ENSP00000496262.1; ENSP00000495459.1; ENSP00000399232.2	pep chromosome:GRCh38:16:2048623:2088710:1 gene:ENSG00000103197.18 transcript:ENST00000644399.1 gene_biotype:protein_coding transcript_biotype:protein_coding gene_symbol:TSC2 description:TSC complex subunit 2 [Source:HGNC Symbol;Acc:HGNC:12363]; pep chromosome:GRCh38:16:2047977:2089487:1 gene:ENSG00000103197.18 transcript:ENST00000643946.1 gene_biotype:protein_coding transcript_biotype:protein_co…	2	809.396	1617.79	44.7105	326.9	2.7	S11(Phospho): 91.6	Used	Unique	322.1	313.8	355.8	263.4
High	[R].sQsGTLDGESAAWSASGEDSR.[G]	N-Term(TMT6plex); S3(Phospho)	FALSE	TRUE	ENSP00000219476.3	ENSP00000493990.1; ENSP00000495927.1; ENSP00000384468.2; ENSP00000496317.1; ENSP00000371978.6; ENSP00000344383.4; ENSP00000493846.1; ENSP00000219476.3; ENSP00000495921.1; ENSP00000494514.1; ENSP00000454487.1; ENSP00000455817.2; ENSP00000496611.1; ENSP00000495099.1; ENSP00000494747.1; ENSP00000496262.1; ENSP00000495459.1; ENSP00000399232.2	pep chromosome:GRCh38:16:2048623:2088710:1 gene:ENSG00000103197.18 transcript:ENST00000644399.1 gene_biotype:protein_coding transcript_biotype:protein_coding gene_symbol:TSC2 description:TSC complex subunit 2 [Source:HGNC Symbol;Acc:HGNC:12363]; pep chromosome:GRCh38:16:2047977:2089487:1 gene:ENSG00000103197.18 transcript:ENST00000643946.1 gene_biotype:protein_coding transcript_biotype:protein_co…	2	1204.02	2407.02	0	95.5	4	S3(Phospho): 49.9; T5(Phospho): 49.9	Used	Unique	97.4	82.1	105.9	81.6
High	[R].sSSVSsQEEk.[S]	N-Term(TMT6plex); S6(Phospho); K10(TMT6plex)	FALSE	TRUE	ENSP00000219476.3	ENSP00000493990.1; ENSP00000495927.1; ENSP00000384468.2; ENSP00000496317.1; ENSP00000371978.6; ENSP00000495110.1; ENSP00000344383.4; ENSP00000493846.1; ENSP00000219476.3; ENSP00000495921.1; ENSP00000494514.1; ENSP00000454487.1; ENSP00000455817.2; ENSP00000496611.1; ENSP00000495099.1; ENSP00000494747.1; ENSP00000496262.1; ENSP00000495459.1; ENSP00000399232.2	pep chromosome:GRCh38:16:2048623:2088710:1 gene:ENSG00000103197.18 transcript:ENST00000644399.1 gene_biotype:protein_coding transcript_biotype:protein_coding gene_symbol:TSC2 description:TSC complex subunit 2 [Source:HGNC Symbol;Acc:HGNC:12363]; pep chromosome:GRCh38:16:2047977:2089487:1 gene:ENSG00000103197.18 transcript:ENST00000643946.1 gene_biotype:protein_coding transcript_biotype:protein_co…	2	803.393	1605.78	0	369.5	3.09	S6(Phospho): 99.7	Used	Unique	404	373.6	363.8	279.4
High	[R].sSsVsSQEEk.[S]	N-Term(TMT6plex); S3(Phospho); S5(Phospho); K10(TMT6plex)	FALSE	TRUE	ENSP00000219476.3	ENSP00000493990.1; ENSP00000495927.1; ENSP00000384468.2; ENSP00000496317.1; ENSP00000371978.6; ENSP00000495110.1; ENSP00000344383.4; ENSP00000493846.1; ENSP00000219476.3; ENSP00000495921.1; ENSP00000494514.1; ENSP00000454487.1; ENSP00000455817.2; ENSP00000496611.1; ENSP00000495099.1; ENSP00000494747.1; ENSP00000496262.1; ENSP00000495459.1; ENSP00000399232.2	pep chromosome:GRCh38:16:2048623:2088710:1 gene:ENSG00000103197.18 transcript:ENST00000644399.1 gene_biotype:protein_coding transcript_biotype:protein_coding gene_symbol:TSC2 description:TSC complex subunit 2 [Source:HGNC Symbol;Acc:HGNC:12363]; pep chromosome:GRCh38:16:2047977:2089487:1 gene:ENSG00000103197.18 transcript:ENST00000643946.1 gene_biotype:protein_coding transcript_biotype:protein_co…	2	843.376	1685.75	0	536.7	3.07	S3(Phospho): 99.98; S6(Phospho): 95.81	Used	Unique	483.7	459.6	587.6	529.4
Medium	[R].sSsVSSQEEk.[S]	N-Term(TMT6plex); S3(Phospho); K10(TMT6plex)	FALSE	TRUE	ENSP00000219476.3	ENSP00000493990.1; ENSP00000495927.1; ENSP00000384468.2; ENSP00000496317.1; ENSP00000371978.6; ENSP00000495110.1; ENSP00000344383.4; ENSP00000493846.1; ENSP00000219476.3; ENSP00000495921.1; ENSP00000494514.1; ENSP00000454487.1; ENSP00000455817.2; ENSP00000496611.1; ENSP00000495099.1; ENSP00000494747.1; ENSP00000496262.1; ENSP00000495459.1; ENSP00000399232.2	pep chromosome:GRCh38:16:2048623:2088710:1 gene:ENSG00000103197.18 transcript:ENST00000644399.1 gene_biotype:protein_coding transcript_biotype:protein_coding gene_symbol:TSC2 description:TSC complex subunit 2 [Source:HGNC Symbol;Acc:HGNC:12363]; pep chromosome:GRCh38:16:2047977:2089487:1 gene:ENSG00000103197.18 transcript:ENST00000643946.1 gene_biotype:protein_coding transcript_biotype:protein_co…	2	803.391	1605.77	0	206.5	2.16	S3(Phospho): 70.17	Used	Unique	208.6	190.3	220.8	173.4
High	[R].lGAGGGsPEk.[S]	N-Term(TMT6plex); S7(Phospho); K10(TMT6plex)	FALSE	TRUE	ENSP00000219548.4	ENSP00000456591.1; ENSP00000219548.4	pep chromosome:GRCh38:16:680424:682193:1 gene:ENSG00000103266.11 transcript:ENST00000567173.5 gene_biotype:protein_coding transcript_biotype:protein_coding gene_symbol:STUB1 description:STIP1 homology and U-box containing protein 1 [Source:HGNC Symbol;Acc:HGNC:11427]; pep chromosome:GRCh38:16:680410:682801:1 gene:ENSG00000103266.11 transcript:ENST00000219548.9 gene_biotype:protein_coding transcri…	2	705.874	1410.74	0	662.4	2.58	S7(Phospho): 100	Used	Unique	527.2	712.4	754.6	542.2
High	[R].lGAGGGsPEkSPSAQELk.[E]	N-Term(TMT6plex); S7(Phospho); K10(TMT6plex); K18(TMT6plex)	FALSE	TRUE	ENSP00000219548.4	ENSP00000456591.1; ENSP00000219548.4	pep chromosome:GRCh38:16:680424:682193:1 gene:ENSG00000103266.11 transcript:ENST00000567173.5 gene_biotype:protein_coding transcript_biotype:protein_coding gene_symbol:STUB1 description:STIP1 homology and U-box containing protein 1 [Source:HGNC Symbol;Acc:HGNC:11427]; pep chromosome:GRCh38:16:680410:682801:1 gene:ENSG00000103266.11 transcript:ENST00000219548.9 gene_biotype:protein_coding transcri…	3	827.45	2480.34	4.2724	471.3	2.71	S7(Phospho): 100	Used	Unique	299.5	517.3	563.6	420.6
High	[R].lGAGGGSPEksPSAQELk.[E]	N-Term(TMT6plex); K10(TMT6plex); S11(Phospho); K18(TMT6plex)	FALSE	TRUE	ENSP00000219548.4	ENSP00000456591.1; ENSP00000219548.4	pep chromosome:GRCh38:16:680424:682193:1 gene:ENSG00000103266.11 transcript:ENST00000567173.5 gene_biotype:protein_coding transcript_biotype:protein_coding gene_symbol:STUB1 description:STIP1 homology and U-box containing protein 1 [Source:HGNC Symbol;Acc:HGNC:11427]; pep chromosome:GRCh38:16:680410:682801:1 gene:ENSG00000103266.11 transcript:ENST00000219548.9 gene_biotype:protein_coding transcri…	3	827.447	2480.33	11.6273	946.2	2.04	S11(Phospho): 88.69	Used	Unique	732.4	955.6	1031.9	905.4
High	[R].sTSATDTHHVEMAR.[E]	N-Term(TMT6plex); S1(Phospho)	FALSE	TRUE	ENSP00000219794.6	ENSP00000456479.1; ENSP00000378404.3; ENSP00000219794.6; ENSP00000457226.1; ENSP00000287507.3; ENSP00000455866.1; ENSP00000454947.1	pep chromosome:GRCh38:16:31108294:31112533:1 gene:ENSG00000103507.14 transcript:ENST00000567530.5 gene_biotype:protein_coding transcript_biotype:nonsense_mediated_decay gene_symbol:BCKDK description:branched chain keto acid dehydrogenase kinase [Source:HGNC Symbol;Acc:HGNC:16902]; pep chromosome:GRCh38:16:31108294:31112567:1 gene:ENSG00000103507.14 transcript:ENST00000394950.7 gene_biotype:protei…	3	617.947	1851.83	11.5863	373.8	3.04	S1(Phospho): 89.31	Used	Unique	376.9	319.5	374.7	366.3
High	[R].qAQAQEsEEEEESR.[S]	N-Term(TMT6plex); S7(Phospho)	FALSE	TRUE	ENSP00000220496.4	ENSP00000453298.1; ENSP00000220496.4	pep chromosome:GRCh38:15:40774356:40807473:-1 gene:ENSG00000104129.10 transcript:ENST00000561018.5 gene_biotype:protein_coding transcript_biotype:nonsense_mediated_decay gene_symbol:DNAJC17 description:DnaJ heat shock protein family (Hsp40) member C17 [Source:HGNC Symbol;Acc:HGNC:25556]; pep chromosome:GRCh38:15:40765161:40807473:-1 gene:ENSG00000104129.10 transcript:ENST00000220496.9 gene_biotyp…	2	979.913	1958.82	0	436.2	5.08	S7(Phospho): 100	Used	Unique	415.6	421.2	474	363.4
High	[R].qAQAQEsEEEEESR.[S]	N-Term(TMT6plex); S7(Phospho)	FALSE	TRUE	ENSP00000220496.4	ENSP00000453298.1; ENSP00000220496.4	pep chromosome:GRCh38:15:40774356:40807473:-1 gene:ENSG00000104129.10 transcript:ENST00000561018.5 gene_biotype:protein_coding transcript_biotype:nonsense_mediated_decay gene_symbol:DNAJC17 description:DnaJ heat shock protein family (Hsp40) member C17 [Source:HGNC Symbol;Acc:HGNC:25556]; pep chromosome:GRCh38:15:40765161:40807473:-1 gene:ENSG00000104129.10 transcript:ENST00000220496.9 gene_biotyp…	2	979.911	1958.82	0	146.5	2.69	S7(Phospho): 100	Used	Unique	149	143.9	154.8	114.8
High	[K].eGGEAEESATDTTsETNk.[R]	N-Term(TMT6plex); S14(Phospho); K18(TMT6plex)	FALSE	TRUE	ENSP00000220597.3	ENSP00000220597.3	pep chromosome:GRCh38:8:80967810:81112068:-1 gene:ENSG00000076641.4 transcript:ENST00000220597.4 gene_biotype:protein_coding transcript_biotype:protein_coding gene_symbol:PAG1 description:phosphoprotein membrane anchor with glycosphingolipid microdomains 1 [Source:HGNC Symbol;Acc:HGNC:30043]	3	798.692	2394.06	0	317.6	3.03	S14(Phospho): 49.94; T16(Phospho): 49.94	Used	Unique	303.8	306.2	320.3	289.6
High	[K].eGGEAEESATDTTsETNkR.[F]	N-Term(TMT6plex); S14(Phospho); K18(TMT6plex)	FALSE	TRUE	ENSP00000220597.3	ENSP00000220597.3	pep chromosome:GRCh38:8:80967810:81112068:-1 gene:ENSG00000076641.4 transcript:ENST00000220597.4 gene_biotype:protein_coding transcript_biotype:protein_coding gene_symbol:PAG1 description:phosphoprotein membrane anchor with glycosphingolipid microdomains 1 [Source:HGNC Symbol;Acc:HGNC:30043]	3	850.724	2550.16	0	265.9	2.38	S14(Phospho): 80.49	Used	Unique	196.9	274.5	296	250.6
High	[R].sEAPNWATQDsGFY.[-]	N-Term(TMT6plex); S11(Phospho)	FALSE	TRUE	ENSP00000220849.5	ENSP00000428796.1; ENSP00000428170.1; ENSP00000220849.5	pep chromosome:GRCh38:8:108201780:108248698:-1 gene:ENSG00000104408.10 transcript:ENST00000519030.5 gene_biotype:protein_coding transcript_biotype:protein_coding gene_symbol:EIF3E description:eukaryotic translation initiation factor 3 subunit E [Source:HGNC Symbol;Acc:HGNC:3277]; pep chromosome:GRCh38:8:108201743:108229136:-1 gene:ENSG00000104408.10 transcript:ENST00000522352.5 gene_biotype:prote…	2	941.396	1881.78	38.5879	51.5	2.87	S11(Phospho): 84.37	Used	Unique	49.5	50.1	57.7	40.3
High	[K].eEkREEDEENDNDNEsDHDEADS.[-]	N-Term(TMT6plex); K3(TMT6plex); S16(Phospho)	FALSE	TRUE	ENSP00000220913.5	ENSP00000430003.1; ENSP00000220913.5	pep chromosome:GRCh38:8:140511982:140515765:1 gene:ENSG00000104472.10 transcript:ENST00000519618.1 gene_biotype:protein_coding transcript_biotype:protein_coding gene_symbol:CHRAC1 description:chromatin accessibility complex subunit 1 [Source:HGNC Symbol;Acc:HGNC:13544]; pep chromosome:GRCh38:8:140511322:140517154:1 gene:ENSG00000104472.10 transcript:ENST00000220913.10 gene_biotype:protein_coding …	3	1096.77	3288.3	0	26.8	3.5	S16(Phospho): 100	Used	Unique	26.4	25.8	29.4	21.3
High	[K].rEEDEENDNDNEsDHDEADS.[-]	N-Term(TMT6plex); S13(Phospho)	FALSE	TRUE	ENSP00000220913.5	ENSP00000430003.1; ENSP00000220913.5	pep chromosome:GRCh38:8:140511982:140515765:1 gene:ENSG00000104472.10 transcript:ENST00000519618.1 gene_biotype:protein_coding transcript_biotype:protein_coding gene_symbol:CHRAC1 description:chromatin accessibility complex subunit 1 [Source:HGNC Symbol;Acc:HGNC:13544]; pep chromosome:GRCh38:8:140511322:140517154:1 gene:ENSG00000104472.10 transcript:ENST00000220913.10 gene_biotype:protein_coding …	3	891.657	2672.96	0	100.8	4.13	S13(Phospho): 100	Used	Unique	100	108.1	98.8	80.2
High	[K].rEEDEENDNDNEsDHDEADS.[-]	N-Term(TMT6plex); S13(Phospho)	FALSE	TRUE	ENSP00000220913.5	ENSP00000430003.1; ENSP00000220913.5	pep chromosome:GRCh38:8:140511982:140515765:1 gene:ENSG00000104472.10 transcript:ENST00000519618.1 gene_biotype:protein_coding transcript_biotype:protein_coding gene_symbol:CHRAC1 description:chromatin accessibility complex subunit 1 [Source:HGNC Symbol;Acc:HGNC:13544]; pep chromosome:GRCh38:8:140511322:140517154:1 gene:ENSG00000104472.10 transcript:ENST00000220913.10 gene_biotype:protein_coding …	3	891.657	2672.96	0	40.6	3.57	S13(Phospho): 100	Used	Unique	40.8	39.3	40.4	35.5
High	[K].rEEDEENDNDNEsDHDEADS.[-]	N-Term(TMT6plex); S13(Phospho)	FALSE	TRUE	ENSP00000220913.5	ENSP00000430003.1; ENSP00000220913.5	pep chromosome:GRCh38:8:140511982:140515765:1 gene:ENSG00000104472.10 transcript:ENST00000519618.1 gene_biotype:protein_coding transcript_biotype:protein_coding gene_symbol:CHRAC1 description:chromatin accessibility complex subunit 1 [Source:HGNC Symbol;Acc:HGNC:13544]; pep chromosome:GRCh38:8:140511322:140517154:1 gene:ENSG00000104472.10 transcript:ENST00000220913.10 gene_biotype:protein_coding …	3	891.657	2672.96	0	39.4	3.34	S13(Phospho): 100	Used	Unique	39.2	45.4	38.6	28.2
High	[K].eAGGsDEEQEk.[G]	N-Term(TMT6plex); S5(Phospho); K11(TMT6plex)	FALSE	TRUE	ENSP00000221265.2	ENSP00000221265.2	pep chromosome:GRCh38:19:39385629:39391106:-1 gene:ENSG00000006712.15 transcript:ENST00000221265.8 gene_biotype:protein_coding transcript_biotype:protein_coding gene_symbol:PAF1 description:PAF1 homolog, Paf1/RNA polymerase II complex component [Source:HGNC Symbol;Acc:HGNC:25459]	2	858.89	1716.77	21.994	205.6	3.75	S5(Phospho): 100	Used	Unique	230.1	202.7	193.5	164.9
High	[K].sGSGEDESsEDEAR.[A]	N-Term(TMT6plex); S9(Phospho)	FALSE	TRUE	ENSP00000221265.2	ENSP00000221265.2	pep chromosome:GRCh38:19:39385629:39391106:-1 gene:ENSG00000006712.15 transcript:ENST00000221265.8 gene_biotype:protein_coding transcript_biotype:protein_coding gene_symbol:PAF1 description:PAF1 homolog, Paf1/RNA polymerase II complex component [Source:HGNC Symbol;Acc:HGNC:25459]	2	882.343	1763.68	0	117.1	3.61	S9(Phospho): 99.44	Used	Unique	108.3	117.7	131.7	91.2
High	[R].rDsPTYDPYk.[R]	N-Term(TMT6plex); S3(Phospho); K10(TMT6plex)	FALSE	TRUE	ENSP00000221455.3	ENSP00000375815.3; ENSP00000438702.1; ENSP00000375814.2; ENSP00000221455.3	pep chromosome:GRCh38:19:45039046:45070855:1 gene:ENSG00000104859.15 transcript:ENST00000391953.8 gene_biotype:protein_coding transcript_biotype:protein_coding gene_symbol:CLASRP description:CLK4 associating serine/arginine rich protein [Source:HGNC Symbol;Acc:HGNC:17731]; pep chromosome:GRCh38:19:45039521:45070954:1 gene:ENSG00000104859.15 transcript:ENST00000544944.6 gene_biotype:protein_coding…	3	593.962	1779.87	16.3345	181.7	2.51	S3(Phospho): 99.96	Used	Unique	178.6	178.2	191.4	149.5
High	[R].sQSPSPsPAR.[E]	N-Term(TMT6plex); S7(Phospho)	FALSE	TRUE	ENSP00000221455.3	ENSP00000375815.3; ENSP00000438702.1; ENSP00000375814.2; ENSP00000221455.3	pep chromosome:GRCh38:19:45039046:45070855:1 gene:ENSG00000104859.15 transcript:ENST00000391953.8 gene_biotype:protein_coding transcript_biotype:protein_coding gene_symbol:CLASRP description:CLK4 associating serine/arginine rich protein [Source:HGNC Symbol;Acc:HGNC:17731]; pep chromosome:GRCh38:19:45039521:45070954:1 gene:ENSG00000104859.15 transcript:ENST00000544944.6 gene_biotype:protein_coding…	2	661.819	1322.63	12.9742	288.7	1.72	S7(Phospho): 89.3	Used	Unique	270	279.3	305.7	253.1
Medium	[R].sQsPSPSPAR.[E]	N-Term(TMT6plex); S3(Phospho)	FALSE	TRUE	ENSP00000221455.3	ENSP00000375815.3; ENSP00000438702.1; ENSP00000375814.2; ENSP00000221455.3	pep chromosome:GRCh38:19:45039046:45070855:1 gene:ENSG00000104859.15 transcript:ENST00000391953.8 gene_biotype:protein_coding transcript_biotype:protein_coding gene_symbol:CLASRP description:CLK4 associating serine/arginine rich protein [Source:HGNC Symbol;Acc:HGNC:17731]; pep chromosome:GRCh38:19:45039521:45070954:1 gene:ENSG00000104859.15 transcript:ENST00000544944.6 gene_biotype:protein_coding…	2	661.818	1322.63	41.1393	87.3	2.3	S5(Phospho): 79.97	Used	Unique	92.9	88.5	88.6	65.4
High	[R].aPPtPPPSTDTAPQPDSSLEILPEEEDEGADS.[-]	N-Term(TMT6plex); T4(Phospho)	FALSE	TRUE	ENSP00000221543.4	ENSP00000446323.1; ENSP00000221543.4	pep chromosome:GRCh38:19:49877666:49888743:1 gene:ENSG00000104946.13 transcript:ENST00000535102.6 gene_biotype:protein_coding transcript_biotype:protein_coding gene_symbol:TBC1D17 description:TBC1 domain family member 17 [Source:HGNC Symbol;Acc:HGNC:25699]; pep chromosome:GRCh38:19:49877702:49888750:1 gene:ENSG00000104946.13 transcript:ENST00000221543.10 gene_biotype:protein_coding transcript_bio…	4	900.407	3598.61	0	36.3	3.71	T4(Phospho): 98.76	Used	Unique	31	36.6	39.4	31.9
High	[R].aPPTPPPsTDTAPQPDsSLEILPEEEDEGADS.[-]	N-Term(TMT6plex); S8(Phospho); S17(Phospho)	FALSE	TRUE	ENSP00000221543.4	ENSP00000446323.1; ENSP00000221543.4	pep chromosome:GRCh38:19:49877666:49888743:1 gene:ENSG00000104946.13 transcript:ENST00000535102.6 gene_biotype:protein_coding transcript_biotype:protein_coding gene_symbol:TBC1D17 description:TBC1 domain family member 17 [Source:HGNC Symbol;Acc:HGNC:25699]; pep chromosome:GRCh38:19:49877702:49888750:1 gene:ENSG00000104946.13 transcript:ENST00000221543.10 gene_biotype:protein_coding transcript_bio…	4	920.398	3678.57	19.5001	25.5	2.66	T4(Phospho): 43.99; T11(Phospho): 43.99; S17(Phospho): 50; S18(Phospho): 50	Used	Unique	23.5	24.8	24.1	25.5
High	[R].aPPTPPPSTDTAPQPDssLEILPEEEDEGADS.[-]	N-Term(TMT6plex); S17(Phospho); S18(Phospho)	FALSE	TRUE	ENSP00000221543.4	ENSP00000446323.1; ENSP00000221543.4	pep chromosome:GRCh38:19:49877666:49888743:1 gene:ENSG00000104946.13 transcript:ENST00000535102.6 gene_biotype:protein_coding transcript_biotype:protein_coding gene_symbol:TBC1D17 description:TBC1 domain family member 17 [Source:HGNC Symbol;Acc:HGNC:25699]; pep chromosome:GRCh38:19:49877702:49888750:1 gene:ENSG00000104946.13 transcript:ENST00000221543.10 gene_biotype:protein_coding transcript_bio…	3	1226.86	3678.58	0	5.3	3.48	S17(Phospho): 99.99; S18(Phospho): 99.99	Used	Unique	4.8	2.5	7	6.2
High	[R].aPPTPPPSTDTAPQPDssLEILPEEEDEGADS.[-]	N-Term(TMT6plex); S17(Phospho); S18(Phospho)	FALSE	TRUE	ENSP00000221543.4	ENSP00000446323.1; ENSP00000221543.4	pep chromosome:GRCh38:19:49877666:49888743:1 gene:ENSG00000104946.13 transcript:ENST00000535102.6 gene_biotype:protein_coding transcript_biotype:protein_coding gene_symbol:TBC1D17 description:TBC1 domain family member 17 [Source:HGNC Symbol;Acc:HGNC:25699]; pep chromosome:GRCh38:19:49877702:49888750:1 gene:ENSG00000104946.13 transcript:ENST00000221543.10 gene_biotype:protein_coding transcript_bio…	3	1226.86	3678.58	0	2	3	T11(Phospho): 95.62; S17(Phospho): 80.93	Used	Unique		2.2	3.4	1.9
High	[R].aPPTPPPSTDTAPQPDssLEILPEEEDEGADS.[-]	N-Term(TMT6plex); S17(Phospho); S18(Phospho)	FALSE	TRUE	ENSP00000221543.4	ENSP00000446323.1; ENSP00000221543.4	pep chromosome:GRCh38:19:49877666:49888743:1 gene:ENSG00000104946.13 transcript:ENST00000535102.6 gene_biotype:protein_coding transcript_biotype:protein_coding gene_symbol:TBC1D17 description:TBC1 domain family member 17 [Source:HGNC Symbol;Acc:HGNC:25699]; pep chromosome:GRCh38:19:49877702:49888750:1 gene:ENSG00000104946.13 transcript:ENST00000221543.10 gene_biotype:protein_coding transcript_bio…	3	1226.86	3678.57	0	9.1	3.29	S17(Phospho): 97.82; S18(Phospho): 97.82	Used	Unique	7.2	7.9	9.2	10.6
Medium	[R].aPPTPPPSTDTAPQPDssLEILPEEEDEGADS.[-]	N-Term(TMT6plex); S17(Phospho); S18(Phospho)	FALSE	TRUE	ENSP00000221543.4	ENSP00000446323.1; ENSP00000221543.4	pep chromosome:GRCh38:19:49877666:49888743:1 gene:ENSG00000104946.13 transcript:ENST00000535102.6 gene_biotype:protein_coding transcript_biotype:protein_coding gene_symbol:TBC1D17 description:TBC1 domain family member 17 [Source:HGNC Symbol;Acc:HGNC:25699]; pep chromosome:GRCh38:19:49877702:49888750:1 gene:ENSG00000104946.13 transcript:ENST00000221543.10 gene_biotype:protein_coding transcript_bio…	3	1226.87	3678.58	39.8561	5.4	3.39		Used	Unique	5.3	3.3	7.8	4.2
High	[K].eMPQDLRsPARTPPsEEDSAEAER.[L]	N-Term(TMT6plex); S8(Phospho); S15(Phospho)	FALSE	TRUE	ENSP00000221566.1	ENSP00000221566.1; ENSP00000466461.1	pep chromosome:GRCh38:19:2754715:2783273:-1 gene:ENSG00000104969.10 transcript:ENST00000221566.7 gene_biotype:protein_coding transcript_biotype:protein_coding gene_symbol:SGTA description:small glutamine rich tetratricopeptide repeat containing alpha [Source:HGNC Symbol;Acc:HGNC:10819]; pep chromosome:GRCh38:19:2763663:2783270:-1 gene:ENSG00000104969.10 transcript:ENST00000589251.5 gene_biotype:p…	4	772.589	3087.34	0	74.8	2.83	S8(Phospho): 100; T12(Phospho): 99.61	Used	Unique	72.2	67.6	76.6	71.2
High	[K].eMPQDLRsPARTPPsEEDSAEAER.[L]	N-Term(TMT6plex); S8(Phospho); S15(Phospho)	FALSE	TRUE	ENSP00000221566.1	ENSP00000221566.1; ENSP00000466461.1	pep chromosome:GRCh38:19:2754715:2783273:-1 gene:ENSG00000104969.10 transcript:ENST00000221566.7 gene_biotype:protein_coding transcript_biotype:protein_coding gene_symbol:SGTA description:small glutamine rich tetratricopeptide repeat containing alpha [Source:HGNC Symbol;Acc:HGNC:10819]; pep chromosome:GRCh38:19:2763663:2783270:-1 gene:ENSG00000104969.10 transcript:ENST00000589251.5 gene_biotype:p…	4	772.589	3087.34	3.63285	80.9	2.32	S8(Phospho): 100; T12(Phospho): 99.99	Used	Unique	74.4	70.3	87.2	78.9
High	[K].emPQDLRsPARTPPsEEDSAEAER.[L]	N-Term(TMT6plex); M2(Oxidation); S8(Phospho); S15(Phospho)	FALSE	TRUE	ENSP00000221566.1	ENSP00000221566.1; ENSP00000466461.1	pep chromosome:GRCh38:19:2754715:2783273:-1 gene:ENSG00000104969.10 transcript:ENST00000221566.7 gene_biotype:protein_coding transcript_biotype:protein_coding gene_symbol:SGTA description:small glutamine rich tetratricopeptide repeat containing alpha [Source:HGNC Symbol;Acc:HGNC:10819]; pep chromosome:GRCh38:19:2763663:2783270:-1 gene:ENSG00000104969.10 transcript:ENST00000589251.5 gene_biotype:p…	4	776.587	3103.33	13.8234	73.9	2.43	S8(Phospho): 99.04; T12(Phospho): 94.29	Used	Unique	73	70.9	82.5	57.4
High	[R].sPARtPPSEEDSAEAER.[L]	N-Term(TMT6plex); T5(Phospho)	FALSE	TRUE	ENSP00000221566.1	ENSP00000221566.1; ENSP00000466461.1	pep chromosome:GRCh38:19:2754715:2783273:-1 gene:ENSG00000104969.10 transcript:ENST00000221566.7 gene_biotype:protein_coding transcript_biotype:protein_coding gene_symbol:SGTA description:small glutamine rich tetratricopeptide repeat containing alpha [Source:HGNC Symbol;Acc:HGNC:10819]; pep chromosome:GRCh38:19:2763663:2783270:-1 gene:ENSG00000104969.10 transcript:ENST00000589251.5 gene_biotype:p…	3	713.325	2137.96	0	150.1	3.24	T5(Phospho): 99.99	Used	Unique	137.9	137.7	162.5	138.2
Medium	[R].sQIRsRTPsASNDDQQE.[-]	N-Term(TMT6plex); S1(Phospho); S5(Phospho); S9(Phospho)	FALSE	TRUE	ENSP00000221566.1	ENSP00000221566.1	pep chromosome:GRCh38:19:2754715:2783273:-1 gene:ENSG00000104969.10 transcript:ENST00000221566.7 gene_biotype:protein_coding transcript_biotype:protein_coding gene_symbol:SGTA description:small glutamine rich tetratricopeptide repeat containing alpha [Source:HGNC Symbol;Acc:HGNC:10819]	3	796.652	2387.94	0	79.8	2.69	S5(Phospho): 99.78; T7(Phospho): 99.26; S9(Phospho): 50.37; S11(Phospho): 50.37	Used	Unique	88.4	65.4	76.6	76.9
High	[R].sRTPsASNDDQQE.[-]	N-Term(TMT6plex); S1(Phospho); S5(Phospho)	FALSE	TRUE	ENSP00000221566.1	ENSP00000221566.1	pep chromosome:GRCh38:19:2754715:2783273:-1 gene:ENSG00000104969.10 transcript:ENST00000221566.7 gene_biotype:protein_coding transcript_biotype:protein_coding gene_symbol:SGTA description:small glutamine rich tetratricopeptide repeat containing alpha [Source:HGNC Symbol;Acc:HGNC:10819]	2	912.356	1823.7	0	227.5	2.79	S1(Phospho): 99.92; S5(Phospho): 49.98; S7(Phospho): 49.98	Used	Unique	227.9	218.6	221.8	206.1
High	[R].sRtPSASNDDQQE.[-]	N-Term(TMT6plex); T3(Phospho)	FALSE	TRUE	ENSP00000221566.1	ENSP00000221566.1	pep chromosome:GRCh38:19:2754715:2783273:-1 gene:ENSG00000104969.10 transcript:ENST00000221566.7 gene_biotype:protein_coding transcript_biotype:protein_coding gene_symbol:SGTA description:small glutamine rich tetratricopeptide repeat containing alpha [Source:HGNC Symbol;Acc:HGNC:10819]	2	872.371	1743.74	15.379	145.2	2.15	T3(Phospho): 49.99; S5(Phospho): 49.99	Used	Unique	160.8	135.8	155.9	105.5
High	[R].sRtPSASNDDQQE.[-]	N-Term(TMT6plex); T3(Phospho)	FALSE	TRUE	ENSP00000221566.1	ENSP00000221566.1	pep chromosome:GRCh38:19:2754715:2783273:-1 gene:ENSG00000104969.10 transcript:ENST00000221566.7 gene_biotype:protein_coding transcript_biotype:protein_coding gene_symbol:SGTA description:small glutamine rich tetratricopeptide repeat containing alpha [Source:HGNC Symbol;Acc:HGNC:10819]	2	872.373	1743.74	0	68	2.22	T3(Phospho): 45.96; S5(Phospho): 45.96	Used	Unique	71.7	66	69.8	54.1
High	[R].tPsASNDDQQE.[-]	N-Term(TMT6plex); S3(Phospho)	FALSE	TRUE	ENSP00000221566.1	ENSP00000221566.1	pep chromosome:GRCh38:19:2754715:2783273:-1 gene:ENSG00000104969.10 transcript:ENST00000221566.7 gene_biotype:protein_coding transcript_biotype:protein_coding gene_symbol:SGTA description:small glutamine rich tetratricopeptide repeat containing alpha [Source:HGNC Symbol;Acc:HGNC:10819]	2	750.806	1500.6	0	192.3	3.54	S3(Phospho): 94.48	Used	Unique	186.5	186.8	204.7	160.3
High	[R].tPsASNDDQQE.[-]	N-Term(TMT6plex); S3(Phospho)	FALSE	TRUE	ENSP00000221566.1	ENSP00000221566.1	pep chromosome:GRCh38:19:2754715:2783273:-1 gene:ENSG00000104969.10 transcript:ENST00000221566.7 gene_biotype:protein_coding transcript_biotype:protein_coding gene_symbol:SGTA description:small glutamine rich tetratricopeptide repeat containing alpha [Source:HGNC Symbol;Acc:HGNC:10819]	2	750.806	1500.61	0	126.6	3.27	S3(Phospho): 94.35	Used	Unique	123.3	106.5	138.4	118.3
High	[R].tPsASNDDQQE.[-]	N-Term(TMT6plex); S3(Phospho)	FALSE	TRUE	ENSP00000221566.1	ENSP00000221566.1	pep chromosome:GRCh38:19:2754715:2783273:-1 gene:ENSG00000104969.10 transcript:ENST00000221566.7 gene_biotype:protein_coding transcript_biotype:protein_coding gene_symbol:SGTA description:small glutamine rich tetratricopeptide repeat containing alpha [Source:HGNC Symbol;Acc:HGNC:10819]	2	750.806	1500.61	10.5976	179.5	3.74	S3(Phospho): 94.46	Used	Unique	167.8	151.6	205	164.4
High	[K].sSGEIVYcGQVFEksPLR.[V]	N-Term(TMT6plex); C8(Carbamidomethyl); K14(TMT6plex); S15(Phospho)	FALSE	TRUE	ENSP00000222247.4	ENSP00000473155.1; ENSP00000471360.1; ENSP00000222247.4; ENSP00000471584.1; ENSP00000471748.1	pep chromosome:GRCh38:19:17860125:17863243:1 gene:ENSG00000105640.13 transcript:ENST00000597648.5 gene_biotype:protein_coding transcript_biotype:protein_coding gene_symbol:RPL18A description:ribosomal protein L18a [Source:HGNC Symbol;Acc:HGNC:10311]; pep chromosome:GRCh38:19:17859932:17863315:1 gene:ENSG00000105640.13 transcript:ENST00000599898.5 gene_biotype:protein_coding transcript_biotype:pro…	3	865.443	2594.31	13.8347	424.5	2.35	S15(Phospho): 100	Used	Unique	393	402	463.3	370.8
High	[R].gsVSDcSDGTSELEEPLGEDPR.[A]	N-Term(TMT6plex); S2(Phospho); C6(Carbamidomethyl)	FALSE	TRUE	ENSP00000222329.3	ENSP00000388173.2; ENSP00000222329.3	pep chromosome:GRCh38:19:42248157:42254635:-1 gene:ENSG00000105722.10 transcript:ENST00000440177.6 gene_biotype:protein_coding transcript_biotype:protein_coding gene_symbol:ERF description:ETS2 repressor factor [Source:HGNC Symbol;Acc:HGNC:3444]; pep chromosome:GRCh38:19:42247569:42255128:-1 gene:ENSG00000105722.10 transcript:ENST00000222329.9 gene_biotype:protein_coding transcript_biotype:protei…	3	882.375	2645.11	18.6793	69.4	5.68	S2(Phospho): 93.18	Used	Unique	68	68.3	73.1	56.9
High	[R].gSVsDcsDGTSELEEPLGEDPR.[A]	N-Term(TMT6plex); S4(Phospho); C6(Carbamidomethyl); S7(Phospho)	FALSE	TRUE	ENSP00000222329.3	ENSP00000388173.2; ENSP00000222329.3	pep chromosome:GRCh38:19:42248157:42254635:-1 gene:ENSG00000105722.10 transcript:ENST00000440177.6 gene_biotype:protein_coding transcript_biotype:protein_coding gene_symbol:ERF description:ETS2 repressor factor [Source:HGNC Symbol;Acc:HGNC:3444]; pep chromosome:GRCh38:19:42247569:42255128:-1 gene:ENSG00000105722.10 transcript:ENST00000222329.9 gene_biotype:protein_coding transcript_biotype:protei…	3	909.031	2725.08	5.67413	123.5	4.53	S2(Phospho): 90.22; S7(Phospho): 81.77	Used	Unique	114.3	114.7	127	118.4
High	[R].gEPNVSyIcSR.[Y]	N-Term(TMT6plex); Y7(Phospho); C9(Carbamidomethyl)	FALSE	TRUE	ENSP00000222330.3	ENSP00000324806.5; ENSP00000497956.1; ENSP00000222330.3; ENSP00000381301.4; ENSP00000264235.8	pep chromosome:GRCh38:3:119826686:120093666:-1 gene:ENSG00000082701.15 transcript:ENST00000316626.5 gene_biotype:protein_coding transcript_biotype:protein_coding gene_symbol:GSK3B description:glycogen synthase kinase 3 beta [Source:HGNC Symbol;Acc:HGNC:4617]; pep chromosome:GRCh38:3:119826707:120093897:-1 gene:ENSG00000082701.15 transcript:ENST00000650344.1 gene_biotype:protein_coding transcript_…	2	795.863	1590.72	23.9588	457.1	3.56	S6(Phospho): 50; Y7(Phospho): 50	Used	Unique	425	447.4	496	385.8
High	[R].gEPNVsYIcSR.[Y]	N-Term(TMT6plex); S6(Phospho); C9(Carbamidomethyl)	FALSE	TRUE	ENSP00000222330.3	ENSP00000324806.5; ENSP00000497956.1; ENSP00000222330.3; ENSP00000381301.4; ENSP00000264235.8	pep chromosome:GRCh38:3:119826686:120093666:-1 gene:ENSG00000082701.15 transcript:ENST00000316626.5 gene_biotype:protein_coding transcript_biotype:protein_coding gene_symbol:GSK3B description:glycogen synthase kinase 3 beta [Source:HGNC Symbol;Acc:HGNC:4617]; pep chromosome:GRCh38:3:119826707:120093897:-1 gene:ENSG00000082701.15 transcript:ENST00000650344.1 gene_biotype:protein_coding transcript_…	2	795.863	1590.72	6.37482	215.6	3.72	S6(Phospho): 50; Y7(Phospho): 50	Used	Unique	203	204	232.2	188.6
High	[R].gEPNVSyIcSR.[Y]	N-Term(TMT6plex); Y7(Phospho); C9(Carbamidomethyl)	FALSE	TRUE	ENSP00000222330.3	ENSP00000324806.5; ENSP00000497956.1; ENSP00000222330.3; ENSP00000381301.4; ENSP00000264235.8	pep chromosome:GRCh38:3:119826686:120093666:-1 gene:ENSG00000082701.15 transcript:ENST00000316626.5 gene_biotype:protein_coding transcript_biotype:protein_coding gene_symbol:GSK3B description:glycogen synthase kinase 3 beta [Source:HGNC Symbol;Acc:HGNC:4617]; pep chromosome:GRCh38:3:119826707:120093897:-1 gene:ENSG00000082701.15 transcript:ENST00000650344.1 gene_biotype:protein_coding transcript_…	2	795.865	1590.72	0	123.3	3.37	S6(Phospho): 50; Y7(Phospho): 50	Used	Unique	128	111.8	132	102
Medium	[R].gEPNVSyIcSR.[Y]	N-Term(TMT6plex); Y7(Phospho); C9(Carbamidomethyl)	FALSE	TRUE	ENSP00000222330.3	ENSP00000324806.5; ENSP00000497956.1; ENSP00000222330.3; ENSP00000381301.4; ENSP00000264235.8	pep chromosome:GRCh38:3:119826686:120093666:-1 gene:ENSG00000082701.15 transcript:ENST00000316626.5 gene_biotype:protein_coding transcript_biotype:protein_coding gene_symbol:GSK3B description:glycogen synthase kinase 3 beta [Source:HGNC Symbol;Acc:HGNC:4617]; pep chromosome:GRCh38:3:119826707:120093897:-1 gene:ENSG00000082701.15 transcript:ENST00000650344.1 gene_biotype:protein_coding transcript_…	2	795.863	1590.72	0	113.8	1.84	S6(Phospho): 49.38; Y7(Phospho): 49.38	Used	Unique	117.1	105.4	115.2	99.8
High	[R].tSSFAEPGGGGGGGGGGPGGSASGPGGTGGGk.[A]	N-Term(TMT6plex); T1(Phospho); K32(TMT6plex)	FALSE	TRUE	ENSP00000222330.3	ENSP00000222330.3	pep chromosome:GRCh38:19:42230190:42242602:-1 gene:ENSG00000105723.12 transcript:ENST00000222330.8 gene_biotype:protein_coding transcript_biotype:protein_coding gene_symbol:GSK3A description:glycogen synthase kinase 3 alpha [Source:HGNC Symbol;Acc:HGNC:4616]	4	743.596	2971.36	0	249.5	5.69	T1(Phospho): 47.25; S2(Phospho): 47.25	Used	Unique	242.2	261.2	231.4	223.8
High	[R].eHSNPsPSQDTDGTk.[A]	N-Term(TMT6plex); S6(Phospho); K15(TMT6plex)	FALSE	TRUE	ENSP00000222345.4	ENSP00000222345.4	pep chromosome:GRCh38:19:37907208:38208369:1 gene:ENSG00000105738.11 transcript:ENST00000222345.11 gene_biotype:protein_coding transcript_biotype:protein_coding gene_symbol:SIPA1L3 description:signal induced proliferation associated 1 like 3 [Source:HGNC Symbol;Acc:HGNC:23801]	3	713.332	2137.98	47.7942	170.3	5.18	S6(Phospho): 94.18	Used	Unique	138.1	177.7	208.3	127.4
High	[R].sSsEITLSEcDAEDAGEPR.[G]	N-Term(TMT6plex); S3(Phospho); C10(Carbamidomethyl)	FALSE	TRUE	ENSP00000222345.4	ENSP00000222345.4	pep chromosome:GRCh38:19:37907208:38208369:1 gene:ENSG00000105738.11 transcript:ENST00000222345.11 gene_biotype:protein_coding transcript_biotype:protein_coding gene_symbol:SIPA1L3 description:signal induced proliferation associated 1 like 3 [Source:HGNC Symbol;Acc:HGNC:23801]	3	788.004	2362	0	28.7	5.41	S2(Phospho): 48.04; S3(Phospho): 48.04	Used	Unique	24.8	33.8	27.4	24.1
High	[K].aDVQLFMDDDsYsHHSGLEYADPEk.[F]	N-Term(TMT6plex); S11(Phospho); S13(Phospho); K25(TMT6plex)	FALSE	TRUE	ENSP00000222693.4	ENSP00000345679.2; ENSP00000377120.2; ENSP00000222693.4	pep chromosome:GRCh38:7:116499740:116506554:1 gene:ENSG00000105971.15 transcript:ENST00000343213.2 gene_biotype:protein_coding transcript_biotype:protein_coding gene_symbol:CAV2 description:caveolin 2 [Source:HGNC Symbol;Acc:HGNC:1528]; pep chromosome:GRCh38:7:116499780:116501286:1 gene:ENSG00000105971.15 transcript:ENST00000393480.3 gene_biotype:protein_coding transcript_biotype:protein_coding g…	4	872.628	3487.49	25.6715	122.6	3.76	Y12(Phospho): 86.36; S13(Phospho): 86.36	Used	Unique	113.9	111.3	144.9	100.3
High	[K].aDVQLFmDDDsYsHHsGLEYADPEk.[F]	N-Term(TMT6plex); M7(Oxidation); S11(Phospho); S13(Phospho); S16(Phospho); K25(TMT6plex)	FALSE	TRUE	ENSP00000222693.4	ENSP00000345679.2; ENSP00000377120.2; ENSP00000222693.4	pep chromosome:GRCh38:7:116499740:116506554:1 gene:ENSG00000105971.15 transcript:ENST00000343213.2 gene_biotype:protein_coding transcript_biotype:protein_coding gene_symbol:CAV2 description:caveolin 2 [Source:HGNC Symbol;Acc:HGNC:1528]; pep chromosome:GRCh38:7:116499780:116501286:1 gene:ENSG00000105971.15 transcript:ENST00000393480.3 gene_biotype:protein_coding transcript_biotype:protein_coding g…	4	896.617	3583.45	8.2105	104.9	4.18	S11(Phospho): 55.46; Y12(Phospho): 55.46; S13(Phospho): 94.54; S16(Phospho): 94.54	Used	Unique	100.9	92.5	112.4	97.1
High	[K].aDVQLFMDDDsYsHHSGLEYADPEk.[F]	N-Term(TMT6plex); S11(Phospho); S13(Phospho); K25(TMT6plex)	FALSE	TRUE	ENSP00000222693.4	ENSP00000345679.2; ENSP00000377120.2; ENSP00000222693.4	pep chromosome:GRCh38:7:116499740:116506554:1 gene:ENSG00000105971.15 transcript:ENST00000343213.2 gene_biotype:protein_coding transcript_biotype:protein_coding gene_symbol:CAV2 description:caveolin 2 [Source:HGNC Symbol;Acc:HGNC:1528]; pep chromosome:GRCh38:7:116499780:116501286:1 gene:ENSG00000105971.15 transcript:ENST00000393480.3 gene_biotype:protein_coding transcript_biotype:protein_coding g…	4	872.628	3487.49	0	82.9	4.52	S13(Phospho): 84.91; S16(Phospho): 96.29	Used	Unique	78.9	86.3	89.5	63.3
High	[K].aDVQLFmDDDsYsHHsGLEYADPEk.[F]	N-Term(TMT6plex); M7(Oxidation); S11(Phospho); S13(Phospho); S16(Phospho); K25(TMT6plex)	FALSE	TRUE	ENSP00000222693.4	ENSP00000345679.2; ENSP00000377120.2; ENSP00000222693.4	pep chromosome:GRCh38:7:116499740:116506554:1 gene:ENSG00000105971.15 transcript:ENST00000343213.2 gene_biotype:protein_coding transcript_biotype:protein_coding gene_symbol:CAV2 description:caveolin 2 [Source:HGNC Symbol;Acc:HGNC:1528]; pep chromosome:GRCh38:7:116499780:116501286:1 gene:ENSG00000105971.15 transcript:ENST00000393480.3 gene_biotype:protein_coding transcript_biotype:protein_coding g…	4	896.617	3583.45	11.0793	55.7	3.82	Y12(Phospho): 84.17; S13(Phospho): 96.56; S16(Phospho): 96.56	Used	Unique	62.9	54	50.9	46.6
High	[K].aDVQLFmDDDSysHHsGLEYADPEk.[F]	N-Term(TMT6plex); M7(Oxidation); Y12(Phospho); S13(Phospho); S16(Phospho); K25(TMT6plex)	FALSE	TRUE	ENSP00000222693.4	ENSP00000345679.2; ENSP00000377120.2; ENSP00000222693.4	pep chromosome:GRCh38:7:116499740:116506554:1 gene:ENSG00000105971.15 transcript:ENST00000343213.2 gene_biotype:protein_coding transcript_biotype:protein_coding gene_symbol:CAV2 description:caveolin 2 [Source:HGNC Symbol;Acc:HGNC:1528]; pep chromosome:GRCh38:7:116499780:116501286:1 gene:ENSG00000105971.15 transcript:ENST00000393480.3 gene_biotype:protein_coding transcript_biotype:protein_coding g…	3	1195.15	3583.44	0	46	4.06	Y12(Phospho): 88.58; S13(Phospho): 88.58; S16(Phospho): 97.76	Used	Unique	43.6	39.1	53.1	40.8
High	[K].aDVQLFMDDDSysHHsGLEYADPEk.[F]	N-Term(TMT6plex); Y12(Phospho); S13(Phospho); S16(Phospho); K25(TMT6plex)	FALSE	TRUE	ENSP00000222693.4	ENSP00000345679.2; ENSP00000377120.2; ENSP00000222693.4	pep chromosome:GRCh38:7:116499740:116506554:1 gene:ENSG00000105971.15 transcript:ENST00000343213.2 gene_biotype:protein_coding transcript_biotype:protein_coding gene_symbol:CAV2 description:caveolin 2 [Source:HGNC Symbol;Acc:HGNC:1528]; pep chromosome:GRCh38:7:116499780:116501286:1 gene:ENSG00000105971.15 transcript:ENST00000393480.3 gene_biotype:protein_coding transcript_biotype:protein_coding g…	3	1189.82	3567.44	0	12.4	3.58	S11(Phospho): 99.52; Y12(Phospho): 99.52; S13(Phospho): 97.43	Used	Unique	10.2	12.2	15	9.9
Medium	[K].aDVQLFMDDDsYsHHsGLEYADPEk.[F]	N-Term(TMT6plex); S11(Phospho); S13(Phospho); S16(Phospho); K25(TMT6plex)	FALSE	TRUE	ENSP00000222693.4	ENSP00000345679.2; ENSP00000377120.2; ENSP00000222693.4	pep chromosome:GRCh38:7:116499740:116506554:1 gene:ENSG00000105971.15 transcript:ENST00000343213.2 gene_biotype:protein_coding transcript_biotype:protein_coding gene_symbol:CAV2 description:caveolin 2 [Source:HGNC Symbol;Acc:HGNC:1528]; pep chromosome:GRCh38:7:116499780:116501286:1 gene:ENSG00000105971.15 transcript:ENST00000393480.3 gene_biotype:protein_coding transcript_biotype:protein_coding g…	4	892.618	3567.45	23.0225	21.2	3.23	S11(Phospho): 68.21; Y12(Phospho): 68.21; S13(Phospho): 68.21; S16(Phospho): 77.09	Used	Unique	20.3	18.3	21.8	21
Medium	[K].aDVQLFMDDDSysHHsGLEYADPEk.[F]	N-Term(TMT6plex); Y12(Phospho); S13(Phospho); S16(Phospho); K25(TMT6plex)	FALSE	TRUE	ENSP00000222693.4	ENSP00000345679.2; ENSP00000377120.2; ENSP00000222693.4	pep chromosome:GRCh38:7:116499740:116506554:1 gene:ENSG00000105971.15 transcript:ENST00000343213.2 gene_biotype:protein_coding transcript_biotype:protein_coding gene_symbol:CAV2 description:caveolin 2 [Source:HGNC Symbol;Acc:HGNC:1528]; pep chromosome:GRCh38:7:116499780:116501286:1 gene:ENSG00000105971.15 transcript:ENST00000393480.3 gene_biotype:protein_coding transcript_biotype:protein_coding g…	3	1189.83	3567.46	0	12.2	3.68	S11(Phospho): 99.52; Y12(Phospho): 99.52; S13(Phospho): 99.5	Used	Unique	9.7	10.7	15.4	11
High	[K].fADsDQDRDPHR.[L]	N-Term(TMT6plex); S4(Phospho)	FALSE	TRUE	ENSP00000222693.4	ENSP00000345679.2; ENSP00000377120.2; ENSP00000222693.4	pep chromosome:GRCh38:7:116499740:116506554:1 gene:ENSG00000105971.15 transcript:ENST00000343213.2 gene_biotype:protein_coding transcript_biotype:protein_coding gene_symbol:CAV2 description:caveolin 2 [Source:HGNC Symbol;Acc:HGNC:1528]; pep chromosome:GRCh38:7:116499780:116501286:1 gene:ENSG00000105971.15 transcript:ENST00000393480.3 gene_biotype:protein_coding transcript_biotype:protein_coding g…	3	589.927	1767.77	8.05146	295.4	1.47	S4(Phospho): 100	Used	Unique	267.6	285.4	328.5	251.7
Medium	[K].fADsDQDRDPHR.[L]	N-Term(TMT6plex); S4(Phospho)	FALSE	TRUE	ENSP00000222693.4	ENSP00000345679.2; ENSP00000377120.2; ENSP00000222693.4	pep chromosome:GRCh38:7:116499740:116506554:1 gene:ENSG00000105971.15 transcript:ENST00000343213.2 gene_biotype:protein_coding transcript_biotype:protein_coding gene_symbol:CAV2 description:caveolin 2 [Source:HGNC Symbol;Acc:HGNC:1528]; pep chromosome:GRCh38:7:116499780:116501286:1 gene:ENSG00000105971.15 transcript:ENST00000393480.3 gene_biotype:protein_coding transcript_biotype:protein_coding g…	3	589.926	1767.76	22.7037	595.1	2.56	S4(Phospho): 100	Used	Unique	559.7	566.5	626.4	532.4
High	[R].tAkDsDDDDDVAVTVDR.[D]	N-Term(TMT6plex); K3(TMT6plex); S5(Phospho)	FALSE	TRUE	ENSP00000222812.3	ENSP00000378583.3; ENSP00000378585.3; ENSP00000378584.3; ENSP00000222812.3	pep chromosome:GRCh38:7:73700729:73719657:-1 gene:ENSG00000106089.12 transcript:ENST00000395154.7 gene_biotype:protein_coding transcript_biotype:protein_coding gene_symbol:STX1A description:syntaxin 1A [Source:HGNC Symbol;Acc:HGNC:11433]; pep chromosome:GRCh38:7:73699206:73719659:-1 gene:ENSG00000106089.12 transcript:ENST00000395156.7 gene_biotype:protein_coding transcript_biotype:protein_coding …	3	792.37	2375.1	0	257.6	2.61	S5(Phospho): 99.99	Used	Unique	230	281.9	267.6	208.2
High	[K].ekksLDsDEsEDEEDDYQQk.[R]	N-Term(TMT6plex); K2(TMT6plex); K3(TMT6plex); S4(Phospho); S7(Phospho); S10(Phospho); K20(TMT6plex)	FALSE	TRUE	ENSP00000222968.4	ENSP00000222968.4	pep chromosome:GRCh38:7:99394673:99408597:-1 gene:ENSG00000106244.13 transcript:ENST00000350498.8 gene_biotype:protein_coding transcript_biotype:protein_coding gene_symbol:PDAP1 description:PDGFA associated protein 1 [Source:HGNC Symbol;Acc:HGNC:14634]	4	894.146	3573.56	0	274.9	4.37	S4(Phospho): 100; S7(Phospho): 100; S10(Phospho): 100	Used	Unique	259.5	224.1	314.2	257.5
High	[K].kSLDsDESEDEEDDYQQk.[R]	N-Term(TMT6plex); K1(TMT6plex); S5(Phospho); K18(TMT6plex)	FALSE	TRUE	ENSP00000222968.4	ENSP00000222968.4	pep chromosome:GRCh38:7:99394673:99408597:-1 gene:ENSG00000106244.13 transcript:ENST00000350498.8 gene_biotype:protein_coding transcript_biotype:protein_coding gene_symbol:PDAP1 description:PDGFA associated protein 1 [Source:HGNC Symbol;Acc:HGNC:14634]	3	976.449	2927.33	50.3861	361.1	5.27	S5(Phospho): 99.99	Used	Unique	320.5	272.9	410.2	382.7
High	[K].kSLDsDEsEDEEDDYQQk.[R]	N-Term(TMT6plex); K1(TMT6plex); S5(Phospho); S8(Phospho); K18(TMT6plex)	FALSE	TRUE	ENSP00000222968.4	ENSP00000222968.4	pep chromosome:GRCh38:7:99394673:99408597:-1 gene:ENSG00000106244.13 transcript:ENST00000350498.8 gene_biotype:protein_coding transcript_biotype:protein_coding gene_symbol:PDAP1 description:PDGFA associated protein 1 [Source:HGNC Symbol;Acc:HGNC:14634]	3	1003.1	3007.3	0	294.3	6.59	S5(Phospho): 100; S8(Phospho): 100	Used	Unique	261.6	262.7	312.1	293.5
High	[K].ksLDsDEsEDEEDDYQQk.[R]	N-Term(TMT6plex); K1(TMT6plex); S2(Phospho); S5(Phospho); S8(Phospho); K18(TMT6plex)	FALSE	TRUE	ENSP00000222968.4	ENSP00000222968.4	pep chromosome:GRCh38:7:99394673:99408597:-1 gene:ENSG00000106244.13 transcript:ENST00000350498.8 gene_biotype:protein_coding transcript_biotype:protein_coding gene_symbol:PDAP1 description:PDGFA associated protein 1 [Source:HGNC Symbol;Acc:HGNC:14634]	4	772.571	3087.26	24.334	71.4	3.99	S2(Phospho): 100; S5(Phospho): 100; S8(Phospho): 100	Used	Unique	62.6	73.9	76.5	60.9
High	[K].sLDsDEsEDEEDDYQQk.[R]	N-Term(TMT6plex); S4(Phospho); S7(Phospho); K17(TMT6plex)	FALSE	TRUE	ENSP00000222968.4	ENSP00000222968.4	pep chromosome:GRCh38:7:99394673:99408597:-1 gene:ENSG00000106244.13 transcript:ENST00000350498.8 gene_biotype:protein_coding transcript_biotype:protein_coding gene_symbol:PDAP1 description:PDGFA associated protein 1 [Source:HGNC Symbol;Acc:HGNC:14634]	3	884.017	2650.04	0	123.7	5.4	S4(Phospho): 99.71; S7(Phospho): 94.92	Used	Unique	111	115.9	131.9	115.9
High	[K].sLDsDEsEDEEDDYQQk.[R]	N-Term(TMT6plex); S4(Phospho); S7(Phospho); K17(TMT6plex)	FALSE	TRUE	ENSP00000222968.4	ENSP00000222968.4	pep chromosome:GRCh38:7:99394673:99408597:-1 gene:ENSG00000106244.13 transcript:ENST00000350498.8 gene_biotype:protein_coding transcript_biotype:protein_coding gene_symbol:PDAP1 description:PDGFA associated protein 1 [Source:HGNC Symbol;Acc:HGNC:14634]	3	884.018	2650.04	0	281.6	5.97	S4(Phospho): 99.99; S7(Phospho): 99.99	Used	Unique	264.2	250.6	304.1	262.3
High	[K].sLDsDESEDEEDDYQQk.[R]	N-Term(TMT6plex); S4(Phospho); K17(TMT6plex)	FALSE	TRUE	ENSP00000222968.4	ENSP00000222968.4	pep chromosome:GRCh38:7:99394673:99408597:-1 gene:ENSG00000106244.13 transcript:ENST00000350498.8 gene_biotype:protein_coding transcript_biotype:protein_coding gene_symbol:PDAP1 description:PDGFA associated protein 1 [Source:HGNC Symbol;Acc:HGNC:14634]	3	857.362	2570.07	38.7262	123.5	4.36	S7(Phospho): 99.96	Used	Unique	117.8	113	142.8	100.5
High	[K].sLDsDESEDEEDDYQQk.[R]	N-Term(TMT6plex); S4(Phospho); K17(TMT6plex)	FALSE	TRUE	ENSP00000222968.4	ENSP00000222968.4	pep chromosome:GRCh38:7:99394673:99408597:-1 gene:ENSG00000106244.13 transcript:ENST00000350498.8 gene_biotype:protein_coding transcript_biotype:protein_coding gene_symbol:PDAP1 description:PDGFA associated protein 1 [Source:HGNC Symbol;Acc:HGNC:14634]	3	857.363	2570.07	10.9243	170.3	5.45	S7(Phospho): 100	Used	Unique	159.5	167.4	162.9	164.6
High	[K].sLDSDEsEDEEDDYQQk.[R]	N-Term(TMT6plex); S7(Phospho); K17(TMT6plex)	FALSE	TRUE	ENSP00000222968.4	ENSP00000222968.4	pep chromosome:GRCh38:7:99394673:99408597:-1 gene:ENSG00000106244.13 transcript:ENST00000350498.8 gene_biotype:protein_coding transcript_biotype:protein_coding gene_symbol:PDAP1 description:PDGFA associated protein 1 [Source:HGNC Symbol;Acc:HGNC:14634]	3	857.362	2570.07	0	148.4	5.34	S7(Phospho): 100	Used	Unique	146.5	116.6	158.1	149.5
High	[K].sLDSDESEDEEDDYQQk.[R]	N-Term(TMT6plex); S1(Phospho); K17(TMT6plex)	FALSE	TRUE	ENSP00000222968.4	ENSP00000222968.4	pep chromosome:GRCh38:7:99394673:99408597:-1 gene:ENSG00000106244.13 transcript:ENST00000350498.8 gene_biotype:protein_coding transcript_biotype:protein_coding gene_symbol:PDAP1 description:PDGFA associated protein 1 [Source:HGNC Symbol;Acc:HGNC:14634]	3	857.363	2570.07	6.1763	124.7	5.91	S7(Phospho): 100	Used	Unique	138.1	106.4	117.7	117.9
High	[K].sLDsDEsEDEEDDYQQk.[R]	N-Term(TMT6plex); S4(Phospho); S7(Phospho); K17(TMT6plex)	FALSE	TRUE	ENSP00000222968.4	ENSP00000222968.4	pep chromosome:GRCh38:7:99394673:99408597:-1 gene:ENSG00000106244.13 transcript:ENST00000350498.8 gene_biotype:protein_coding transcript_biotype:protein_coding gene_symbol:PDAP1 description:PDGFA associated protein 1 [Source:HGNC Symbol;Acc:HGNC:14634]	2	1325.52	2650.04	0	67.6	5.88	S4(Phospho): 98.94; S7(Phospho): 100	Used	Unique	67.4	62	70.8	59.4
High	[K].sLDSDEsEDEEDDYQQk.[R]	N-Term(TMT6plex); S7(Phospho); K17(TMT6plex)	FALSE	TRUE	ENSP00000222968.4	ENSP00000222968.4	pep chromosome:GRCh38:7:99394673:99408597:-1 gene:ENSG00000106244.13 transcript:ENST00000350498.8 gene_biotype:protein_coding transcript_biotype:protein_coding gene_symbol:PDAP1 description:PDGFA associated protein 1 [Source:HGNC Symbol;Acc:HGNC:14634]	2	1285.54	2570.07	0	80	4.79	S7(Phospho): 100	Used	Unique	66.1	60.8	85.8	94.5
High	[K].sLDsDESEDEEDDYQQk.[R]	N-Term(TMT6plex); S1(Phospho); S4(Phospho); K17(TMT6plex)	FALSE	TRUE	ENSP00000222968.4	ENSP00000222968.4	pep chromosome:GRCh38:7:99394673:99408597:-1 gene:ENSG00000106244.13 transcript:ENST00000350498.8 gene_biotype:protein_coding transcript_biotype:protein_coding gene_symbol:PDAP1 description:PDGFA associated protein 1 [Source:HGNC Symbol;Acc:HGNC:14634]	3	884.017	2650.04	2.31238	184.6	3.34	S1(Phospho): 52.59; S4(Phospho): 94.82; S7(Phospho): 52.59	Used	Unique	180.9	165	209.1	153.7
High	[K].sLDsDEsEDEEDDYQQkR.[K]	N-Term(TMT6plex); S4(Phospho); S7(Phospho); K17(TMT6plex)	FALSE	TRUE	ENSP00000222968.4	ENSP00000222968.4	pep chromosome:GRCh38:7:99394673:99408597:-1 gene:ENSG00000106244.13 transcript:ENST00000350498.8 gene_biotype:protein_coding transcript_biotype:protein_coding gene_symbol:PDAP1 description:PDGFA associated protein 1 [Source:HGNC Symbol;Acc:HGNC:14634]	3	936.052	2806.14	6.88311	316.6	3.53	S4(Phospho): 99.99; S7(Phospho): 100	Used	Unique	367.4	219.5	266.5	368.8
High	[K].aIHssDEDEDEDDEEDFEDDDEWED.[-]	N-Term(TMT6plex); S4(Phospho); S5(Phospho)	FALSE	TRUE	ENSP00000223023.4	ENSP00000223023.4	pep chromosome:GRCh38:7:123681943:123749003:-1 gene:ENSG00000106299.8 transcript:ENST00000223023.5 gene_biotype:protein_coding transcript_biotype:protein_coding gene_symbol:WASL description:WASP like actin nucleation promoting factor [Source:HGNC Symbol;Acc:HGNC:12735]	3	1140.38	3419.11	0	7	4.3	S4(Phospho): 100; S5(Phospho): 100	Used	Unique	6.6	6.2	7.6	6.6
High	[K].aIHssDEDEDEDDEEDFEDDDEWED.[-]	N-Term(TMT6plex); S4(Phospho); S5(Phospho)	FALSE	TRUE	ENSP00000223023.4	ENSP00000223023.4	pep chromosome:GRCh38:7:123681943:123749003:-1 gene:ENSG00000106299.8 transcript:ENST00000223023.5 gene_biotype:protein_coding transcript_biotype:protein_coding gene_symbol:WASL description:WASP like actin nucleation promoting factor [Source:HGNC Symbol;Acc:HGNC:12735]	3	1140.38	3419.12	24.9105	40.8	5.82	S4(Phospho): 100; S5(Phospho): 100	Used	Unique	39.3	37.4	44.2	35.6
High	[K].aIHssDEDEDEDDEEDFEDDDEWED.[-]	N-Term(TMT6plex); S4(Phospho); S5(Phospho)	FALSE	TRUE	ENSP00000223023.4	ENSP00000223023.4	pep chromosome:GRCh38:7:123681943:123749003:-1 gene:ENSG00000106299.8 transcript:ENST00000223023.5 gene_biotype:protein_coding transcript_biotype:protein_coding gene_symbol:WASL description:WASP like actin nucleation promoting factor [Source:HGNC Symbol;Acc:HGNC:12735]	3	1140.38	3419.11	6.23115	18.5	6.15	S4(Phospho): 100; S5(Phospho): 100	Used	Unique	16.6	15.4	21.5	17.5
High	[K].aIHssDEDEDEDDEEDFEDDDEWED.[-]	N-Term(TMT6plex); S4(Phospho); S5(Phospho)	FALSE	TRUE	ENSP00000223023.4	ENSP00000223023.4	pep chromosome:GRCh38:7:123681943:123749003:-1 gene:ENSG00000106299.8 transcript:ENST00000223023.5 gene_biotype:protein_coding transcript_biotype:protein_coding gene_symbol:WASL description:WASP like actin nucleation promoting factor [Source:HGNC Symbol;Acc:HGNC:12735]	3	1140.38	3419.11	0	58.3	5.49	S4(Phospho): 100; S5(Phospho): 100	Used	Unique	56.8	52.1	61.8	53.1
High	[K].aIHsSDEDEDEDDEEDFEDDDEWED.[-]	N-Term(TMT6plex); S4(Phospho)	FALSE	TRUE	ENSP00000223023.4	ENSP00000223023.4	pep chromosome:GRCh38:7:123681943:123749003:-1 gene:ENSG00000106299.8 transcript:ENST00000223023.5 gene_biotype:protein_coding transcript_biotype:protein_coding gene_symbol:WASL description:WASP like actin nucleation promoting factor [Source:HGNC Symbol;Acc:HGNC:12735]	3	1113.72	3339.15	46.4724	10.1	4.46	S4(Phospho): 50; S5(Phospho): 50	Used	Unique	10.4	8.7	10.6	9.3
High	[R].sAsWGSADQLk.[E]	N-Term(TMT6plex); S3(Phospho); K11(TMT6plex)	FALSE	TRUE	ENSP00000223145.5	ENSP00000223145.5; ENSP00000396171.1	pep chromosome:GRCh38:7:7968796:8089080:1 gene:ENSG00000106415.13 transcript:ENST00000223145.10 gene_biotype:protein_coding transcript_biotype:protein_coding gene_symbol:GLCCI1 description:glucocorticoid induced 1 [Source:HGNC Symbol;Acc:HGNC:18713]; pep chromosome:GRCh38:7:7969687:8071010:1 gene:ENSG00000106415.13 transcript:ENST00000430798.1 gene_biotype:protein_coding transcript_biotype:protei…	2	844.428	1687.85	20.4979	339.9	2.85	S3(Phospho): 99.99	Used	Unique	325	333.4	364.3	281.9
High	[R].gQVIIISDsDDDDDER.[I]	N-Term(TMT6plex); S9(Phospho)	FALSE	TRUE	ENSP00000224140.5	ENSP00000224140.5	pep chromosome:GRCh38:9:132261356:132354986:-1 gene:ENSG00000107290.14 transcript:ENST00000224140.6 gene_biotype:protein_coding transcript_biotype:protein_coding gene_symbol:SETX description:senataxin [Source:HGNC Symbol;Acc:HGNC:445]	2	1050.96	2100.92	0	27.3	4.96	S9(Phospho): 99.76	Used	Unique	23.6	25.3	30	25.9
High	[R].dGQVINETsQHHDDLE.[-]	N-Term(TMT6plex); S9(Phospho)	FALSE	TRUE	ENSP00000224237.5	ENSP00000224237.5	pep chromosome:GRCh38:10:17229278:17237593:1 gene:ENSG00000026025.16 transcript:ENST00000224237.9 gene_biotype:protein_coding transcript_biotype:protein_coding gene_symbol:VIM description:vimentin [Source:HGNC Symbol;Acc:HGNC:12692]	3	715.981	2145.93	1.69164	312	4.66	S9(Phospho): 100	Used	Unique	217.9	404.3	341.7	228.6
High	[R].dGQVINETsQHHDDLE.[-]	N-Term(TMT6plex); S9(Phospho)	FALSE	TRUE	ENSP00000224237.5	ENSP00000224237.5	pep chromosome:GRCh38:10:17229278:17237593:1 gene:ENSG00000026025.16 transcript:ENST00000224237.9 gene_biotype:protein_coding transcript_biotype:protein_coding gene_symbol:VIM description:vimentin [Source:HGNC Symbol;Acc:HGNC:12692]	3	715.982	2145.93	3.15564	238.9	5	S9(Phospho): 99.99	Used	Unique	167.3	308.3	249.1	189
High	[R].dGQVINETsQHHDDLE.[-]	N-Term(TMT6plex); S9(Phospho)	FALSE	TRUE	ENSP00000224237.5	ENSP00000224237.5	pep chromosome:GRCh38:10:17229278:17237593:1 gene:ENSG00000026025.16 transcript:ENST00000224237.9 gene_biotype:protein_coding transcript_biotype:protein_coding gene_symbol:VIM description:vimentin [Source:HGNC Symbol;Acc:HGNC:12692]	3	715.98	2145.93	48.8932	144.8	3.5	S9(Phospho): 99.38	Used	Unique	136.6	136.2	168.1	114.3
High	[R].eTNLDsLPLVDTHSk.[R]	N-Term(TMT6plex); S6(Phospho); K15(TMT6plex)	FALSE	TRUE	ENSP00000224237.5	ENSP00000224237.5	pep chromosome:GRCh38:10:17229278:17237593:1 gene:ENSG00000026025.16 transcript:ENST00000224237.9 gene_biotype:protein_coding transcript_biotype:protein_coding gene_symbol:VIM description:vimentin [Source:HGNC Symbol;Acc:HGNC:12692]	3	736.384	2207.14	26.3084	387.1	4.32	S6(Phospho): 99.97	Used	Unique	269.7	336.1	475.2	400.4
High	[R].iSLPLPNFSsLNLR.[EG]	N-Term(TMT6plex); S10(Phospho)	FALSE	TRUE	ENSP00000224237.5	ENSP00000224237.5; ENSP00000435613.1	pep chromosome:GRCh38:10:17229278:17237593:1 gene:ENSG00000026025.16 transcript:ENST00000224237.9 gene_biotype:protein_coding transcript_biotype:protein_coding gene_symbol:VIM description:vimentin [Source:HGNC Symbol;Acc:HGNC:12692]; pep chromosome:GRCh38:10:17229278:17237593:1 gene:ENSG00000026025.16 transcript:ENST00000487938.5 gene_biotype:protein_coding transcript_biotype:nonsense_mediated_de…	2	940.516	1880.03	0	39.5	1.95	S10(Phospho): 88.53	Used	Unique	34.3	38.3	40.9	38.1
High	[R].lLQDsVDFSLADAINTEFk.[N]	N-Term(TMT6plex); S5(Phospho); K19(TMT6plex)	FALSE	TRUE	ENSP00000224237.5	ENSP00000224237.5; ENSP00000490509.1; ENSP00000435613.1; ENSP00000489830.1	pep chromosome:GRCh38:10:17229278:17237593:1 gene:ENSG00000026025.16 transcript:ENST00000224237.9 gene_biotype:protein_coding transcript_biotype:protein_coding gene_symbol:VIM description:vimentin [Source:HGNC Symbol;Acc:HGNC:12692]; pep chromosome:GRCh38:10:17228869:17229750:1 gene:ENSG00000026025.16 transcript:ENST00000497849.1 gene_biotype:protein_coding transcript_biotype:protein_coding gene_…	3	888.798	2664.38	0	3.4	4.15	S5(Phospho): 100	Used	Unique	2.1	4	4.8	2.1
High	[R].qDVDNAsLAR.[L]	N-Term(TMT6plex); S7(Phospho)	FALSE	TRUE	ENSP00000224237.5	ENSP00000224237.5; ENSP00000431702.1; ENSP00000435613.1	pep chromosome:GRCh38:10:17229278:17237593:1 gene:ENSG00000026025.16 transcript:ENST00000224237.9 gene_biotype:protein_coding transcript_biotype:protein_coding gene_symbol:VIM description:vimentin [Source:HGNC Symbol;Acc:HGNC:12692]; pep chromosome:GRCh38:10:17230004:17237593:1 gene:ENSG00000026025.16 transcript:ENST00000469543.5 gene_biotype:protein_coding transcript_biotype:nonsense_mediated_de…	2	699.335	1397.66	0	483.4	1.59	S7(Phospho): 100	Used	Unique	402	527.6	527.1	395.5
High	[R].qDVDNAsLAR.[L]	N-Term(TMT6plex); S7(Phospho)	FALSE	TRUE	ENSP00000224237.5	ENSP00000224237.5; ENSP00000431702.1; ENSP00000435613.1	pep chromosome:GRCh38:10:17229278:17237593:1 gene:ENSG00000026025.16 transcript:ENST00000224237.9 gene_biotype:protein_coding transcript_biotype:protein_coding gene_symbol:VIM description:vimentin [Source:HGNC Symbol;Acc:HGNC:12692]; pep chromosome:GRCh38:10:17230004:17237593:1 gene:ENSG00000026025.16 transcript:ENST00000469543.5 gene_biotype:protein_coding transcript_biotype:nonsense_mediated_de…	2	699.335	1397.66	0	351.5	1.93	S7(Phospho): 100	Used	Unique	301.2	371.7	396.5	277.5
High	[R].qVQsLTcEVDALk.[G]	N-Term(TMT6plex); S4(Phospho); C7(Carbamidomethyl); K13(TMT6plex)	FALSE	TRUE	ENSP00000224237.5	ENSP00000224237.5; ENSP00000431702.1; ENSP00000435613.1	pep chromosome:GRCh38:10:17229278:17237593:1 gene:ENSG00000026025.16 transcript:ENST00000224237.9 gene_biotype:protein_coding transcript_biotype:protein_coding gene_symbol:VIM description:vimentin [Source:HGNC Symbol;Acc:HGNC:12692]; pep chromosome:GRCh38:10:17230004:17237593:1 gene:ENSG00000026025.16 transcript:ENST00000469543.5 gene_biotype:protein_coding transcript_biotype:nonsense_mediated_de…	3	677.022	2029.05	31.6506	87	3.32	S4(Phospho): 100	Used	Unique	71	81.7	106.5	73.8
High	[R].sLYASsPGGVYATR.[S]	N-Term(TMT6plex); S6(Phospho)	FALSE	TRUE	ENSP00000224237.5	ENSP00000224237.5; ENSP00000490509.1; ENSP00000435613.1; ENSP00000489830.1	pep chromosome:GRCh38:10:17229278:17237593:1 gene:ENSG00000026025.16 transcript:ENST00000224237.9 gene_biotype:protein_coding transcript_biotype:protein_coding gene_symbol:VIM description:vimentin [Source:HGNC Symbol;Acc:HGNC:12692]; pep chromosome:GRCh38:10:17228869:17229750:1 gene:ENSG00000026025.16 transcript:ENST00000497849.1 gene_biotype:protein_coding transcript_biotype:protein_coding gene_…	2	869.425	1737.84	41.2377	324.4	3.76	S5(Phospho): 50; S6(Phospho): 50	Used	Unique	280.2	368.4	369.2	224.4
High	[R].sLYASsPGGVYATR.[S]	N-Term(TMT6plex); S6(Phospho)	FALSE	TRUE	ENSP00000224237.5	ENSP00000224237.5; ENSP00000490509.1; ENSP00000435613.1; ENSP00000489830.1	pep chromosome:GRCh38:10:17229278:17237593:1 gene:ENSG00000026025.16 transcript:ENST00000224237.9 gene_biotype:protein_coding transcript_biotype:protein_coding gene_symbol:VIM description:vimentin [Source:HGNC Symbol;Acc:HGNC:12692]; pep chromosome:GRCh38:10:17228869:17229750:1 gene:ENSG00000026025.16 transcript:ENST00000497849.1 gene_biotype:protein_coding transcript_biotype:protein_coding gene_…	2	869.425	1737.84	0	268.8	3.38	S6(Phospho): 93.34	Used	Unique	235.4	275.5	293.2	226.6
High	[R].ssVPGVR.[L]	N-Term(TMT6plex); S2(Phospho)	FALSE	TRUE	ENSP00000224237.5	ENSP00000224237.5; ENSP00000490509.1; ENSP00000435613.1; ENSP00000489830.1	pep chromosome:GRCh38:10:17229278:17237593:1 gene:ENSG00000026025.16 transcript:ENST00000224237.9 gene_biotype:protein_coding transcript_biotype:protein_coding gene_symbol:VIM description:vimentin [Source:HGNC Symbol;Acc:HGNC:12692]; pep chromosome:GRCh38:10:17228869:17229750:1 gene:ENSG00000026025.16 transcript:ENST00000497849.1 gene_biotype:protein_coding transcript_biotype:protein_coding gene_…	2	505.765	1010.52	16.2412	462.5	1.77	S1(Phospho): 50; S2(Phospho): 50	Used	Unique	372.6	415.2	560	423.8
High	[R].sSVPGVR.[L]	N-Term(TMT6plex); S1(Phospho)	FALSE	TRUE	ENSP00000224237.5	ENSP00000224237.5; ENSP00000490509.1; ENSP00000435613.1; ENSP00000489830.1	pep chromosome:GRCh38:10:17229278:17237593:1 gene:ENSG00000026025.16 transcript:ENST00000224237.9 gene_biotype:protein_coding transcript_biotype:protein_coding gene_symbol:VIM description:vimentin [Source:HGNC Symbol;Acc:HGNC:12692]; pep chromosome:GRCh38:10:17228869:17229750:1 gene:ENSG00000026025.16 transcript:ENST00000497849.1 gene_biotype:protein_coding transcript_biotype:protein_coding gene_…	2	505.765	1010.52	8.43011	496.2	1.72	S2(Phospho): 99.5	Used	Unique	399.9	432.3	591.3	477.7
High	[R].sVSSSSYR.[R]	N-Term(TMT6plex); S1(Phospho)	FALSE	TRUE	ENSP00000224237.5	ENSP00000224237.5; ENSP00000490509.1; ENSP00000435613.1; ENSP00000489830.1	pep chromosome:GRCh38:10:17229278:17237593:1 gene:ENSG00000026025.16 transcript:ENST00000224237.9 gene_biotype:protein_coding transcript_biotype:protein_coding gene_symbol:VIM description:vimentin [Source:HGNC Symbol;Acc:HGNC:12692]; pep chromosome:GRCh38:10:17228869:17229750:1 gene:ENSG00000026025.16 transcript:ENST00000497849.1 gene_biotype:protein_coding transcript_biotype:protein_coding gene_…	2	591.273	1181.54	6.18812	339.3	1.48	S1(Phospho): 99.99	Used	Unique	272.1	547.2	292.9	185.9
High	[R].sVsSSSYR.[R]	N-Term(TMT6plex); S1(Phospho); S3(Phospho)	FALSE	TRUE	ENSP00000224237.5	ENSP00000224237.5; ENSP00000490509.1; ENSP00000435613.1; ENSP00000489830.1	pep chromosome:GRCh38:10:17229278:17237593:1 gene:ENSG00000026025.16 transcript:ENST00000224237.9 gene_biotype:protein_coding transcript_biotype:protein_coding gene_symbol:VIM description:vimentin [Source:HGNC Symbol;Acc:HGNC:12692]; pep chromosome:GRCh38:10:17228869:17229750:1 gene:ENSG00000026025.16 transcript:ENST00000497849.1 gene_biotype:protein_coding transcript_biotype:protein_coding gene_…	2	631.257	1261.51	0	257.5	1.79	S1(Phospho): 100; S3(Phospho): 94.33	Used	Unique	221.1	313.9	257.3	194.5
High	[K].tSsDDEsEEDEDDLLQR.[T]	N-Term(TMT6plex); S3(Phospho); S7(Phospho)	FALSE	TRUE	ENSP00000225298.7	ENSP00000225298.7	pep chromosome:GRCh38:17:51260546:51297933:1 gene:ENSG00000011260.14 transcript:ENST00000225298.12 gene_biotype:protein_coding transcript_biotype:protein_coding gene_symbol:UTP18 description:UTP18 small subunit processome component [Source:HGNC Symbol;Acc:HGNC:24274]	2	1186.45	2371.89	0	6.7	5.49	S3(Phospho): 99.1; S7(Phospho): 100	Used	Unique	5.1	4.7	10.6	5.3
High	[R].kTSsDDEsEEDEDDLLQR.[T]	N-Term(TMT6plex); K1(TMT6plex); S4(Phospho); S8(Phospho)	FALSE	TRUE	ENSP00000225298.7	ENSP00000225298.7	pep chromosome:GRCh38:17:51260546:51297933:1 gene:ENSG00000011260.14 transcript:ENST00000225298.12 gene_biotype:protein_coding transcript_biotype:protein_coding gene_symbol:UTP18 description:UTP18 small subunit processome component [Source:HGNC Symbol;Acc:HGNC:24274]	3	910.388	2729.15	5.00803	434.2	5.92	S4(Phospho): 99.61; S8(Phospho): 100	Used	Unique	306.8	366.1	597	390
High	[R].kTssDDEsEEDEDDLLQR.[T]	N-Term(TMT6plex); K1(TMT6plex); S3(Phospho); S4(Phospho); S8(Phospho)	FALSE	TRUE	ENSP00000225298.7	ENSP00000225298.7	pep chromosome:GRCh38:17:51260546:51297933:1 gene:ENSG00000011260.14 transcript:ENST00000225298.12 gene_biotype:protein_coding transcript_biotype:protein_coding gene_symbol:UTP18 description:UTP18 small subunit processome component [Source:HGNC Symbol;Acc:HGNC:24274]	3	937.043	2809.11	0	241.6	7.42	S3(Phospho): 94.63; S4(Phospho): 99.98; S8(Phospho): 100	Used	Unique	184.4	200.2	318.9	221.2
High	[R].vQEHEDsGDsEVENEAk.[G]	N-Term(TMT6plex); S7(Phospho); S10(Phospho); K17(TMT6plex)	FALSE	TRUE	ENSP00000225298.7	ENSP00000225298.7	pep chromosome:GRCh38:17:51260546:51297933:1 gene:ENSG00000011260.14 transcript:ENST00000225298.12 gene_biotype:protein_coding transcript_biotype:protein_coding gene_symbol:UTP18 description:UTP18 small subunit processome component [Source:HGNC Symbol;Acc:HGNC:24274]	2	1260.54	2520.06	0	17.6	4.13	S7(Phospho): 100; S10(Phospho): 100	Used	Unique	10.2	20.3	21	15.6
High	[K].dYEIESQNPLAsPTNTLLGSAk.[E]	N-Term(TMT6plex); S12(Phospho); K22(TMT6plex)	FALSE	TRUE	ENSP00000225388.3	ENSP00000225388.3	pep chromosome:GRCh38:17:29255839:29294148:-1 gene:ENSG00000108256.9 transcript:ENST00000225388.9 gene_biotype:protein_coding transcript_biotype:protein_coding gene_symbol:NUFIP2 description:nuclear FMR1 interacting protein 2 [Source:HGNC Symbol;Acc:HGNC:17634]	3	962.823	2886.45	31.1112	55.4	4.11	S12(Phospho): 99.59	Used	Unique	44.3	57.8	57.1	53.4
High	[K].gADNDGsGSESGYTTPk.[K]	N-Term(TMT6plex); S7(Phospho); K17(TMT6plex)	FALSE	TRUE	ENSP00000225388.3	ENSP00000225388.3	pep chromosome:GRCh38:17:29255839:29294148:-1 gene:ENSG00000108256.9 transcript:ENST00000225388.9 gene_biotype:protein_coding transcript_biotype:protein_coding gene_symbol:NUFIP2 description:nuclear FMR1 interacting protein 2 [Source:HGNC Symbol;Acc:HGNC:17634]	2	1090.99	2180.98	12.7932	132.6	2.9	S7(Phospho): 99.99	Used	Unique	120.7	126.9	143.2	118.2
High	[K].gADNDGsGsESGYTTPk.[K]	N-Term(TMT6plex); S7(Phospho); S9(Phospho); K17(TMT6plex)	FALSE	TRUE	ENSP00000225388.3	ENSP00000225388.3	pep chromosome:GRCh38:17:29255839:29294148:-1 gene:ENSG00000108256.9 transcript:ENST00000225388.9 gene_biotype:protein_coding transcript_biotype:protein_coding gene_symbol:NUFIP2 description:nuclear FMR1 interacting protein 2 [Source:HGNC Symbol;Acc:HGNC:17634]	2	1130.97	2260.94	0	46.9	4.82	S7(Phospho): 100; S9(Phospho): 100	Used	Unique	44.4	56.6	47.9	30.8
High	[K].nLsSDEATNPISR.[V]	N-Term(TMT6plex); S3(Phospho)	FALSE	TRUE	ENSP00000225388.3	ENSP00000225388.3	pep chromosome:GRCh38:17:29255839:29294148:-1 gene:ENSG00000108256.9 transcript:ENST00000225388.9 gene_biotype:protein_coding transcript_biotype:protein_coding gene_symbol:NUFIP2 description:nuclear FMR1 interacting protein 2 [Source:HGNC Symbol;Acc:HGNC:17634]	2	856.906	1712.8	35.9243	339.1	2.82	S3(Phospho): 93.73	Used	Unique	342.4	342.9	338.4	279.1
High	[K].rtSPQVLGSILk.[S]	N-Term(TMT6plex); T2(Phospho); K12(TMT6plex)	FALSE	TRUE	ENSP00000225388.3	ENSP00000225388.3	pep chromosome:GRCh38:17:29255839:29294148:-1 gene:ENSG00000108256.9 transcript:ENST00000225388.9 gene_biotype:protein_coding transcript_biotype:protein_coding gene_symbol:NUFIP2 description:nuclear FMR1 interacting protein 2 [Source:HGNC Symbol;Acc:HGNC:17634]	3	613.028	1837.07	40.6572	205.1	2.8	S3(Phospho): 95.06	Used	Unique	172.5	223.7	201.3	189.3
High	[K].tIQNSSVSPtSSSSSSSSTGETQTQSSSR.[L]	N-Term(TMT6plex); T10(Phospho)	FALSE	TRUE	ENSP00000225388.3	ENSP00000225388.3	pep chromosome:GRCh38:17:29255839:29294148:-1 gene:ENSG00000108256.9 transcript:ENST00000225388.9 gene_biotype:protein_coding transcript_biotype:protein_coding gene_symbol:NUFIP2 description:nuclear FMR1 interacting protein 2 [Source:HGNC Symbol;Acc:HGNC:17634]	3	1067.81	3201.43	15.1447	21.5	6.04	T10(Phospho): 90.25	Used	Unique	16.8	23.7	20.4	21.7
High	[R].iITYNEAMDsPDQ.[-]	N-Term(TMT6plex); S10(Phospho)	FALSE	TRUE	ENSP00000225388.3	ENSP00000225388.3; ENSP00000463450.1	pep chromosome:GRCh38:17:29255839:29294148:-1 gene:ENSG00000108256.9 transcript:ENST00000225388.9 gene_biotype:protein_coding transcript_biotype:protein_coding gene_symbol:NUFIP2 description:nuclear FMR1 interacting protein 2 [Source:HGNC Symbol;Acc:HGNC:17634]; pep chromosome:GRCh38:17:29264399:29294115:-1 gene:ENSG00000108256.9 transcript:ENST00000579665.1 gene_biotype:protein_coding transcript…	2	903.398	1805.79	47.1697	66.8	4.19	S10(Phospho): 100	Used	Unique	62.8	70.2	63.9	59.6
High	[R].nDsWGSFDLR.[A]	N-Term(TMT6plex); S3(Phospho)	FALSE	TRUE	ENSP00000225388.3	ENSP00000225388.3	pep chromosome:GRCh38:17:29255839:29294148:-1 gene:ENSG00000108256.9 transcript:ENST00000225388.9 gene_biotype:protein_coding transcript_biotype:protein_coding gene_symbol:NUFIP2 description:nuclear FMR1 interacting protein 2 [Source:HGNC Symbol;Acc:HGNC:17634]	2	753.335	1505.66	24.1666	193.2	2.98	S3(Phospho): 100	Used	Unique	184.2	201.1	177	180.1
Medium	[R].nDsWGSFDLR.[A]	N-Term(TMT6plex); S3(Phospho)	FALSE	TRUE	ENSP00000225388.3	ENSP00000225388.3	pep chromosome:GRCh38:17:29255839:29294148:-1 gene:ENSG00000108256.9 transcript:ENST00000225388.9 gene_biotype:protein_coding transcript_biotype:protein_coding gene_symbol:NUFIP2 description:nuclear FMR1 interacting protein 2 [Source:HGNC Symbol;Acc:HGNC:17634]	2	753.335	1505.66	0	97	2.48	S3(Phospho): 92.7	Used	Unique	87.7	105.9	91.1	87.5
High	[R].kADsDSEDkGEESkPk.[K]	N-Term(TMT6plex); K1(TMT6plex); S4(Phospho); K9(TMT6plex); K14(TMT6plex); K16(TMT6plex)	FALSE	TRUE	ENSP00000225603.4	ENSP00000462242.1; ENSP00000465985.1; ENSP00000225603.4; ENSP00000385413.1; ENSP00000393179.1	pep chromosome:GRCh38:17:48071472:48101379:-1 gene:ENSG00000108468.15 transcript:ENST00000581003.5 gene_biotype:protein_coding transcript_biotype:protein_coding gene_symbol:CBX1 description:chromobox 1 [Source:HGNC Symbol;Acc:HGNC:1551]; pep chromosome:GRCh38:17:48074926:48101287:-1 gene:ENSG00000108468.15 transcript:ENST00000495350.5 gene_biotype:protein_coding transcript_biotype:protein_coding …	4	744.653	2975.59	13.6806	529.6	2.46	S4(Phospho): 99.92	Used	Unique	500.2	463.6	572.3	497.9
Medium	[R].kADsDSEDkGEESkPk.[K]	N-Term(TMT6plex); K1(TMT6plex); S4(Phospho); K9(TMT6plex); K14(TMT6plex); K16(TMT6plex)	FALSE	TRUE	ENSP00000225603.4	ENSP00000462242.1; ENSP00000465985.1; ENSP00000225603.4; ENSP00000385413.1; ENSP00000393179.1	pep chromosome:GRCh38:17:48071472:48101379:-1 gene:ENSG00000108468.15 transcript:ENST00000581003.5 gene_biotype:protein_coding transcript_biotype:protein_coding gene_symbol:CBX1 description:chromobox 1 [Source:HGNC Symbol;Acc:HGNC:1551]; pep chromosome:GRCh38:17:48074926:48101287:-1 gene:ENSG00000108468.15 transcript:ENST00000495350.5 gene_biotype:protein_coding transcript_biotype:protein_coding …	5	595.924	2975.59	4.23095	242	1.53	S4(Phospho): 49.2; S6(Phospho): 49.2	Used	Unique	228.8	225.8	251.5	223.5
High	[K].sLLSHEFQDEtDtEEETLYSSk.[H]	N-Term(TMT6plex); T11(Phospho); T13(Phospho); K22(TMT6plex)	FALSE	TRUE	ENSP00000225719.4	ENSP00000225719.4; ENSP00000444443.2	pep chromosome:GRCh38:17:30378927:30469989:1 gene:ENSG00000108582.12 transcript:ENST00000225719.9 gene_biotype:protein_coding transcript_biotype:protein_coding gene_symbol:CPD description:carboxypeptidase D [Source:HGNC Symbol;Acc:HGNC:2301]; pep chromosome:GRCh38:17:30380236:30465017:1 gene:ENSG00000108582.12 transcript:ENST00000543464.6 gene_biotype:protein_coding transcript_biotype:protein_cod…	3	1069.48	3206.41	4.24781	58.9	6.08	T11(Phospho): 100; T13(Phospho): 100	Used	Unique	57.4	62.1	64.3	42.3
High	[K].sLLSHEFQDEtDtEEETLYSSk.[H]	N-Term(TMT6plex); T11(Phospho); T13(Phospho); K22(TMT6plex)	FALSE	TRUE	ENSP00000225719.4	ENSP00000225719.4; ENSP00000444443.2	pep chromosome:GRCh38:17:30378927:30469989:1 gene:ENSG00000108582.12 transcript:ENST00000225719.9 gene_biotype:protein_coding transcript_biotype:protein_coding gene_symbol:CPD description:carboxypeptidase D [Source:HGNC Symbol;Acc:HGNC:2301]; pep chromosome:GRCh38:17:30380236:30465017:1 gene:ENSG00000108582.12 transcript:ENST00000543464.6 gene_biotype:protein_coding transcript_biotype:protein_cod…	3	1069.47	3206.4	0	29.6	4.24	T11(Phospho): 100; T13(Phospho): 100	Used	Unique	32.4	34.6	26.6	20.2
High	[K].eLEsSEEGGSAEER.[R]	N-Term(TMT6plex); S4(Phospho)	FALSE	TRUE	ENSP00000225805.4	ENSP00000462127.1; ENSP00000463184.1; ENSP00000464275.1; ENSP00000225805.4	pep chromosome:GRCh38:17:32334491:32350023:-1 gene:ENSG00000108666.10 transcript:ENST00000583774.5 gene_biotype:protein_coding transcript_biotype:protein_coding gene_symbol:C17orf75 description:chromosome 17 open reading frame 75 [Source:HGNC Symbol;Acc:HGNC:30173]; pep chromosome:GRCh38:17:32334789:32342209:-1 gene:ENSG00000108666.10 transcript:ENST00000583221.5 gene_biotype:protein_coding trans…	2	909.388	1817.77	0	120.9	4.38	S4(Phospho): 50; S5(Phospho): 50	Used	Unique	115.3	112.5	127.2	109.5
High	[R].lNATAsLEQER.[S]	N-Term(TMT6plex); S6(Phospho)	FALSE	TRUE	ENSP00000226760.1	ENSP00000226760.1	pep chromosome:GRCh38:4:6269850:6303265:1 gene:ENSG00000109501.13 transcript:ENST00000226760.5 gene_biotype:protein_coding transcript_biotype:protein_coding gene_symbol:WFS1 description:wolframin ER transmembrane glycoprotein [Source:HGNC Symbol;Acc:HGNC:12762]	2	770.882	1540.76	28.6995	464.2	2.06	S6(Phospho): 92.12	Used	Unique	358.3	439.8	500.4	480.9
High	[R].lVsSESk.[N]	N-Term(TMT6plex); S3(Phospho); K7(TMT6plex)	FALSE	TRUE	ENSP00000226760.1	ENSP00000226760.1	pep chromosome:GRCh38:4:6269850:6303265:1 gene:ENSG00000109501.13 transcript:ENST00000226760.5 gene_biotype:protein_coding transcript_biotype:protein_coding gene_symbol:WFS1 description:wolframin ER transmembrane glycoprotein [Source:HGNC Symbol;Acc:HGNC:12762]	2	644.352	1287.7	0	807.5	2.36	S3(Phospho): 93.39	Used	Unique	634.9	696.3	880.3	885.5
High	[R].lVsSESk.[N]	N-Term(TMT6plex); S3(Phospho); K7(TMT6plex)	FALSE	TRUE	ENSP00000226760.1	ENSP00000226760.1	pep chromosome:GRCh38:4:6269850:6303265:1 gene:ENSG00000109501.13 transcript:ENST00000226760.5 gene_biotype:protein_coding transcript_biotype:protein_coding gene_symbol:WFS1 description:wolframin ER transmembrane glycoprotein [Source:HGNC Symbol;Acc:HGNC:12762]	2	644.352	1287.7	27.9854	639.9	2.42	S3(Phospho): 93.96	Used	Unique	512.5	578.4	681.5	681.9
High	[R].yLEEDNsDEsDAEGEHGDGAEEEAPPAGPRPGPEPAGLGR.[R]	N-Term(TMT6plex); S7(Phospho); S10(Phospho)	FALSE	TRUE	ENSP00000227471.3	ENSP00000227471.3	pep chromosome:GRCh38:11:67991100:68004097:-1 gene:ENSG00000110057.8 transcript:ENST00000227471.7 gene_biotype:protein_coding transcript_biotype:protein_coding gene_symbol:UNC93B1 description:unc-93 homolog B1, TLR signaling regulator [Source:HGNC Symbol;Acc:HGNC:13481]	4	1123.97	4492.86	0	1.9	3.79	S7(Phospho): 99.88; S10(Phospho): 99.98	Used	Unique	3.3	2	2.1
High	[K].tSPGsPR.[L]	N-Term(TMT6plex); S5(Phospho)	FALSE	TRUE	ENSP00000227520.5	ENSP00000227520.5; ENSP00000442111.1	pep chromosome:GRCh38:11:60842113:60851081:1 gene:ENSG00000110104.13 transcript:ENST00000227520.10 gene_biotype:protein_coding transcript_biotype:protein_coding gene_symbol:CCDC86 description:coiled-coil domain containing 86 [Source:HGNC Symbol;Acc:HGNC:28359]; pep chromosome:GRCh38:11:60842145:60851046:1 gene:ENSG00000110104.13 transcript:ENST00000535217.1 gene_biotype:protein_coding transcript_…	2	505.747	1010.49	6.05366	499.1	1.28	S5(Phospho): 100	Used	Unique	416.1	590.8	515.3	390.1
High	[K].tsPGsPR.[L]	N-Term(TMT6plex); S2(Phospho); S5(Phospho)	FALSE	TRUE	ENSP00000227520.5	ENSP00000227520.5; ENSP00000442111.1	pep chromosome:GRCh38:11:60842113:60851081:1 gene:ENSG00000110104.13 transcript:ENST00000227520.10 gene_biotype:protein_coding transcript_biotype:protein_coding gene_symbol:CCDC86 description:coiled-coil domain containing 86 [Source:HGNC Symbol;Acc:HGNC:28359]; pep chromosome:GRCh38:11:60842145:60851046:1 gene:ENSG00000110104.13 transcript:ENST00000535217.1 gene_biotype:protein_coding transcript_…	2	545.73	1090.45	16.6944	701.5	2.02	S2(Phospho): 92.66; S5(Phospho): 99.99	Used	Unique	605.8	651.2	757.3	677
Medium	[R].aGLGsPERPPk.[T]	N-Term(TMT6plex); S5(Phospho); K11(TMT6plex)	FALSE	TRUE	ENSP00000227520.5	ENSP00000227520.5; ENSP00000442111.1	pep chromosome:GRCh38:11:60842113:60851081:1 gene:ENSG00000110104.13 transcript:ENST00000227520.10 gene_biotype:protein_coding transcript_biotype:protein_coding gene_symbol:CCDC86 description:coiled-coil domain containing 86 [Source:HGNC Symbol;Acc:HGNC:28359]; pep chromosome:GRCh38:11:60842145:60851046:1 gene:ENSG00000110104.13 transcript:ENST00000535217.1 gene_biotype:protein_coding transcript_…	3	549.639	1646.9	35.7093	464.9	1.29	S5(Phospho): 100	Used	Unique	343.6	496.2	520.7	419
High	[R].aLVEFESNPEETREPGsPPSVQR.[A]	N-Term(TMT6plex); S17(Phospho)	FALSE	TRUE	ENSP00000227520.5	ENSP00000227520.5; ENSP00000442111.1	pep chromosome:GRCh38:11:60842113:60851081:1 gene:ENSG00000110104.13 transcript:ENST00000227520.10 gene_biotype:protein_coding transcript_biotype:protein_coding gene_symbol:CCDC86 description:coiled-coil domain containing 86 [Source:HGNC Symbol;Acc:HGNC:28359]; pep chromosome:GRCh38:11:60842145:60851046:1 gene:ENSG00000110104.13 transcript:ENST00000535217.1 gene_biotype:protein_coding transcript_…	3	955.46	2864.37	7.78001	130.9	2	S17(Phospho): 98.51	Used	Unique	119.7	142.1	139.4	100.9
High	[R].aLVEFESNPEEtREPGSPPSVQR.[A]	N-Term(TMT6plex); T12(Phospho)	FALSE	TRUE	ENSP00000227520.5	ENSP00000227520.5; ENSP00000442111.1	pep chromosome:GRCh38:11:60842113:60851081:1 gene:ENSG00000110104.13 transcript:ENST00000227520.10 gene_biotype:protein_coding transcript_biotype:protein_coding gene_symbol:CCDC86 description:coiled-coil domain containing 86 [Source:HGNC Symbol;Acc:HGNC:28359]; pep chromosome:GRCh38:11:60842145:60851046:1 gene:ENSG00000110104.13 transcript:ENST00000535217.1 gene_biotype:protein_coding transcript_…	3	955.459	2864.36	0	186.9	2.5	S17(Phospho): 86.91	Used	Unique	165.1	198.8	200.5	152.4
High	[R].lGGLRPEsPESLTSVSR.[T]	N-Term(TMT6plex); S8(Phospho)	FALSE	TRUE	ENSP00000227520.5	ENSP00000227520.5; ENSP00000442111.1	pep chromosome:GRCh38:11:60842113:60851081:1 gene:ENSG00000110104.13 transcript:ENST00000227520.10 gene_biotype:protein_coding transcript_biotype:protein_coding gene_symbol:CCDC86 description:coiled-coil domain containing 86 [Source:HGNC Symbol;Acc:HGNC:28359]; pep chromosome:GRCh38:11:60842145:60851046:1 gene:ENSG00000110104.13 transcript:ENST00000535217.1 gene_biotype:protein_coding transcript_…	3	698.698	2094.08	7.77737	189.5	3.02	S8(Phospho): 99.98	Used	Unique	145	241.3	191.8	147.1
High	[R].lQQGAGLEsPQGQPEPGAAsPQR.[Q]	N-Term(TMT6plex); S9(Phospho); S20(Phospho)	FALSE	TRUE	ENSP00000227520.5	ENSP00000227520.5	pep chromosome:GRCh38:11:60842113:60851081:1 gene:ENSG00000110104.13 transcript:ENST00000227520.10 gene_biotype:protein_coding transcript_biotype:protein_coding gene_symbol:CCDC86 description:coiled-coil domain containing 86 [Source:HGNC Symbol;Acc:HGNC:28359]	3	898.083	2692.23	3.36066	99.3	6.56	S9(Phospho): 100; S20(Phospho): 100	Used	Unique	81.6	113.7	106.1	79.1
High	[R].lQQGAGLESPQGQPEPGAAsPQR.[Q]	N-Term(TMT6plex); S20(Phospho)	FALSE	TRUE	ENSP00000227520.5	ENSP00000227520.5	pep chromosome:GRCh38:11:60842113:60851081:1 gene:ENSG00000110104.13 transcript:ENST00000227520.10 gene_biotype:protein_coding transcript_biotype:protein_coding gene_symbol:CCDC86 description:coiled-coil domain containing 86 [Source:HGNC Symbol;Acc:HGNC:28359]	3	871.426	2612.26	0	69.6	6.15	S20(Phospho): 100	Used	Unique	69.1	84.6	61.8	51.7
High	[R].lQQGAGLESPQGQPEPGAAsPQR.[Q]	N-Term(TMT6plex); S20(Phospho)	FALSE	TRUE	ENSP00000227520.5	ENSP00000227520.5	pep chromosome:GRCh38:11:60842113:60851081:1 gene:ENSG00000110104.13 transcript:ENST00000227520.10 gene_biotype:protein_coding transcript_biotype:protein_coding gene_symbol:CCDC86 description:coiled-coil domain containing 86 [Source:HGNC Symbol;Acc:HGNC:28359]	3	871.426	2612.26	5.04661	52.1	5.98	S20(Phospho): 100	Used	Unique	46.1	53	56.4	44.5
High	[R].qPEYSPEsPR.[C]	N-Term(TMT6plex); S8(Phospho)	FALSE	TRUE	ENSP00000227520.5	ENSP00000227520.5	pep chromosome:GRCh38:11:60842113:60851081:1 gene:ENSG00000110104.13 transcript:ENST00000227520.10 gene_biotype:protein_coding transcript_biotype:protein_coding gene_symbol:CCDC86 description:coiled-coil domain containing 86 [Source:HGNC Symbol;Acc:HGNC:28359]	2	749.842	1498.68	0	509.9	2.37	S8(Phospho): 99.99	Used	Unique	449	535.7	551.4	419.1
High	[R].qQDLHLEsPQRQPEYsPESPR.[C]	N-Term(TMT6plex); S8(Phospho); S16(Phospho)	FALSE	TRUE	ENSP00000227520.5	ENSP00000227520.5	pep chromosome:GRCh38:11:60842113:60851081:1 gene:ENSG00000110104.13 transcript:ENST00000227520.10 gene_biotype:protein_coding transcript_biotype:protein_coding gene_symbol:CCDC86 description:coiled-coil domain containing 86 [Source:HGNC Symbol;Acc:HGNC:28359]	4	728.331	2910.3	17.815	63.3	4.42	S8(Phospho): 100; S19(Phospho): 88.13	Used	Unique	50	78.3	63.6	50.4
High	[R].sAsPDDDLGSSNWEAADLGNEER.[K]	N-Term(TMT6plex); S3(Phospho)	FALSE	TRUE	ENSP00000228136.4	ENSP00000432534.1; ENSP00000228136.4; ENSP00000431237.2	pep chromosome:GRCh38:11:16738658:16755067:1 gene:ENSG00000110696.10 transcript:ENST00000525684.1 gene_biotype:protein_coding transcript_biotype:protein_coding gene_symbol:C11orf58 description:chromosome 11 open reading frame 58 [Source:HGNC Symbol;Acc:HGNC:16990]; pep chromosome:GRCh38:11:16738647:16758340:1 gene:ENSG00000110696.10 transcript:ENST00000228136.9 gene_biotype:protein_coding transcr…	3	915.388	2744.15	32.862	59.4	7.47	S3(Phospho): 94.11	Used	Unique	40.9	55.7	66.1	64.6
High	[R].sAsPDDDLGSSNWEAADLGNEER.[K]	N-Term(TMT6plex); S3(Phospho)	FALSE	TRUE	ENSP00000228136.4	ENSP00000432534.1; ENSP00000228136.4; ENSP00000431237.2	pep chromosome:GRCh38:11:16738658:16755067:1 gene:ENSG00000110696.10 transcript:ENST00000525684.1 gene_biotype:protein_coding transcript_biotype:protein_coding gene_symbol:C11orf58 description:chromosome 11 open reading frame 58 [Source:HGNC Symbol;Acc:HGNC:16990]; pep chromosome:GRCh38:11:16738647:16758340:1 gene:ENSG00000110696.10 transcript:ENST00000228136.9 gene_biotype:protein_coding transcr…	3	915.388	2744.15	22.8817	50.3	5.6	S3(Phospho): 98.04	Used	Unique	45.7	48.3	54.3	44.7
High	[R].sAsPDDDLGSSNWEAADLGNEER.[K]	N-Term(TMT6plex); S3(Phospho)	FALSE	TRUE	ENSP00000228136.4	ENSP00000432534.1; ENSP00000228136.4; ENSP00000431237.2	pep chromosome:GRCh38:11:16738658:16755067:1 gene:ENSG00000110696.10 transcript:ENST00000525684.1 gene_biotype:protein_coding transcript_biotype:protein_coding gene_symbol:C11orf58 description:chromosome 11 open reading frame 58 [Source:HGNC Symbol;Acc:HGNC:16990]; pep chromosome:GRCh38:11:16738647:16758340:1 gene:ENSG00000110696.10 transcript:ENST00000228136.9 gene_biotype:protein_coding transcr…	3	915.39	2744.16	18.9925	70.1	7.02	S3(Phospho): 99.14	Used	Unique	64	65.5	73.9	65.8
High	[R].sAsPDDDLGSSNWEAADLGNEER.[K]	N-Term(TMT6plex); S3(Phospho)	FALSE	TRUE	ENSP00000228136.4	ENSP00000432534.1; ENSP00000228136.4; ENSP00000431237.2	pep chromosome:GRCh38:11:16738658:16755067:1 gene:ENSG00000110696.10 transcript:ENST00000525684.1 gene_biotype:protein_coding transcript_biotype:protein_coding gene_symbol:C11orf58 description:chromosome 11 open reading frame 58 [Source:HGNC Symbol;Acc:HGNC:16990]; pep chromosome:GRCh38:11:16738647:16758340:1 gene:ENSG00000110696.10 transcript:ENST00000228136.9 gene_biotype:protein_coding transcr…	2	1372.58	2744.15	0	15.5	4.25	S3(Phospho): 88.33	Used	Unique	14.7	13.4	16.5	14.8
High	[R].sAsPDDDLGSSNWEAADLGNEER.[K]	N-Term(TMT6plex); S1(Phospho); S3(Phospho)	FALSE	TRUE	ENSP00000228136.4	ENSP00000432534.1; ENSP00000228136.4; ENSP00000431237.2	pep chromosome:GRCh38:11:16738658:16755067:1 gene:ENSG00000110696.10 transcript:ENST00000525684.1 gene_biotype:protein_coding transcript_biotype:protein_coding gene_symbol:C11orf58 description:chromosome 11 open reading frame 58 [Source:HGNC Symbol;Acc:HGNC:16990]; pep chromosome:GRCh38:11:16738647:16758340:1 gene:ENSG00000110696.10 transcript:ENST00000228136.9 gene_biotype:protein_coding transcr…	3	942.046	2824.12	18.7071	36.1	4.59	S1(Phospho): 100; S3(Phospho): 100	Used	Unique	32.2	38.1	36.3	31.9
High	[K].aGEAPTENPAPPTQQsSAE.[-]	N-Term(TMT6plex); S16(Phospho)	FALSE	TRUE	ENSP00000228251.4	ENSP00000228251.4; ENSP00000279550.7	pep chromosome:GRCh38:12:10699089:10723323:-1 gene:ENSG00000060138.13 transcript:ENST00000228251.9 gene_biotype:protein_coding transcript_biotype:protein_coding gene_symbol:YBX3 description:Y-box binding protein 3 [Source:HGNC Symbol;Acc:HGNC:2428]; pep chromosome:GRCh38:12:10699089:10723307:-1 gene:ENSG00000060138.13 transcript:ENST00000279550.11 gene_biotype:protein_coding transcript_biotype:pr…	2	1095.99	2190.97	0	41.7	3.02	S16(Phospho): 50; S17(Phospho): 50	Used	Unique	26.9	41.4	48.4	42.6
High	[K].sPVGSGAPQAAAPAPAAHVAGNPGGDAAPAATGTAAAASLATAAGSEDAEk.[K]	N-Term(TMT6plex); S1(Phospho); K51(TMT6plex)	FALSE	TRUE	ENSP00000228251.4	ENSP00000228251.4; ENSP00000279550.7	pep chromosome:GRCh38:12:10699089:10723323:-1 gene:ENSG00000060138.13 transcript:ENST00000228251.9 gene_biotype:protein_coding transcript_biotype:protein_coding gene_symbol:YBX3 description:Y-box binding protein 3 [Source:HGNC Symbol;Acc:HGNC:2428]; pep chromosome:GRCh38:12:10699089:10723307:-1 gene:ENSG00000060138.13 transcript:ENST00000279550.11 gene_biotype:protein_coding transcript_biotype:pr…	4	1230.11	4917.4	0	84.7	5.47	S1(Phospho): 81.24	Used	Unique	79.8	81.6	82.4	81.4
High	[R].nYAGEEEEEGsGssEGFDPPATDR.[Q]	N-Term(TMT6plex); S11(Phospho); S13(Phospho); S14(Phospho)	FALSE	TRUE	ENSP00000228251.4	ENSP00000228251.4	pep chromosome:GRCh38:12:10699089:10723323:-1 gene:ENSG00000060138.13 transcript:ENST00000228251.9 gene_biotype:protein_coding transcript_biotype:protein_coding gene_symbol:YBX3 description:Y-box binding protein 3 [Source:HGNC Symbol;Acc:HGNC:2428]	3	1000.36	2999.07	29.6048	62.1	4.82	S11(Phospho): 100; S13(Phospho): 100; S14(Phospho): 100	Used	Unique	61.6	57.9	69.7	49.3
High	[R].nYAGEEEEEGSGsSEGFDPPATDR.[Q]	N-Term(TMT6plex); S13(Phospho)	FALSE	TRUE	ENSP00000228251.4	ENSP00000228251.4	pep chromosome:GRCh38:12:10699089:10723323:-1 gene:ENSG00000060138.13 transcript:ENST00000228251.9 gene_biotype:protein_coding transcript_biotype:protein_coding gene_symbol:YBX3 description:Y-box binding protein 3 [Source:HGNC Symbol;Acc:HGNC:2428]	3	947.052	2839.14	0	80.5	5.64	S13(Phospho): 97.6	Used	Unique	72.5	86.2	84.6	65.4
High	[R].nYAGEEEEEGsGsSEGFDPPATDR.[Q]	N-Term(TMT6plex); S11(Phospho); S13(Phospho)	FALSE	TRUE	ENSP00000228251.4	ENSP00000228251.4	pep chromosome:GRCh38:12:10699089:10723323:-1 gene:ENSG00000060138.13 transcript:ENST00000228251.9 gene_biotype:protein_coding transcript_biotype:protein_coding gene_symbol:YBX3 description:Y-box binding protein 3 [Source:HGNC Symbol;Acc:HGNC:2428]	3	973.708	2919.11	0	107.1	4.29	S11(Phospho): 98.56; S14(Phospho): 99.81	Used	Unique	97.7	100.4	114.5	98.5
High	[R].nYAGEEEEEGsGssEGFDPPATDR.[Q]	N-Term(TMT6plex); S11(Phospho); S13(Phospho); S14(Phospho)	FALSE	TRUE	ENSP00000228251.4	ENSP00000228251.4	pep chromosome:GRCh38:12:10699089:10723323:-1 gene:ENSG00000060138.13 transcript:ENST00000228251.9 gene_biotype:protein_coding transcript_biotype:protein_coding gene_symbol:YBX3 description:Y-box binding protein 3 [Source:HGNC Symbol;Acc:HGNC:2428]	3	1000.36	2999.08	15.7707	80.9	3.4	S11(Phospho): 99.71; S13(Phospho): 99.71; S14(Phospho): 99.71	Used	Unique	72.7	83.3	86.5	68
High	[R].nYAGEEEEEGsGssEGFDPPATDR.[Q]	N-Term(TMT6plex); S11(Phospho); S13(Phospho); S14(Phospho)	FALSE	TRUE	ENSP00000228251.4	ENSP00000228251.4	pep chromosome:GRCh38:12:10699089:10723323:-1 gene:ENSG00000060138.13 transcript:ENST00000228251.9 gene_biotype:protein_coding transcript_biotype:protein_coding gene_symbol:YBX3 description:Y-box binding protein 3 [Source:HGNC Symbol;Acc:HGNC:2428]	3	1000.36	2999.08	5.53592	32.3	3.13	S11(Phospho): 94; S13(Phospho): 98.41; S14(Phospho): 98.41	Used	Unique	28.5	30.3	34.2	30.9
High	[R].sAsAPTLAETEk.[E]	N-Term(TMT6plex); S3(Phospho); K12(TMT6plex)	FALSE	TRUE	ENSP00000228425.6	ENSP00000228425.6	pep chromosome:GRCh38:12:27524206:27695564:1 gene:ENSG00000110841.14 transcript:ENST00000228425.11 gene_biotype:protein_coding transcript_biotype:protein_coding gene_symbol:PPFIBP1 description:PPFIA binding protein 1 [Source:HGNC Symbol;Acc:HGNC:9249]	2	871.952	1742.9	0	813.8	3.11	S3(Phospho): 49.71; T6(Phospho): 49.71	Used	Unique	750	864.3	850.4	657.4
High	[K].dTGsPPASEGPTDGSR.[E]	N-Term(TMT6plex); S4(Phospho)	FALSE	TRUE	ENSP00000228799.2	ENSP00000228799.2	pep chromosome:GRCh38:12:2812668:2825076:1 gene:ENSG00000111203.13 transcript:ENST00000228799.7 gene_biotype:protein_coding transcript_biotype:protein_coding gene_symbol:ITFG2 description:integrin alpha FG-GAP repeat containing 2 [Source:HGNC Symbol;Acc:HGNC:30879]	2	920.402	1839.8	0	95.8	2.94	T2(Phospho): 94.13	Used	Unique	115.3	94.5	90.7	68.5
Medium	[K].tVDGPsGk.[L]	N-Term(TMT6plex); S6(Phospho); K8(TMT6plex)	FALSE	TRUE	ENSP00000229239.5	ENSP00000380065.1; ENSP00000380067.1; ENSP00000229239.5	pep chromosome:GRCh38:12:6534532:6538340:1 gene:ENSG00000111640.15 transcript:ENST00000396856.5 gene_biotype:protein_coding transcript_biotype:protein_coding gene_symbol:GAPDH description:glyceraldehyde-3-phosphate dehydrogenase [Source:HGNC Symbol;Acc:HGNC:4141]; pep chromosome:GRCh38:12:6535302:6538315:1 gene:ENSG00000111640.15 transcript:ENST00000396858.5 gene_biotype:protein_coding transcript…	2	649.841	1298.67	0	384.8	2.03	S6(Phospho): 100	Used	Unique	356	382.8	397.3	341.2
High	[K].vIHDNFGIVEGLMTTVHAITAtQk.[T]	N-Term(TMT6plex); T22(Phospho); K24(TMT6plex)	FALSE	TRUE	ENSP00000229239.5	ENSP00000380065.1; ENSP00000380067.1; ENSP00000229239.5	pep chromosome:GRCh38:12:6534532:6538340:1 gene:ENSG00000111640.15 transcript:ENST00000396856.5 gene_biotype:protein_coding transcript_biotype:protein_coding gene_symbol:GAPDH description:glyceraldehyde-3-phosphate dehydrogenase [Source:HGNC Symbol;Acc:HGNC:4141]; pep chromosome:GRCh38:12:6535302:6538315:1 gene:ENSG00000111640.15 transcript:ENST00000396858.5 gene_biotype:protein_coding transcript…	4	784.169	3133.65	0	46.6	3.42	T22(Phospho): 99.99	Used	Unique	43.9	47.4	44.7	42.9
High	[R].gTGLQPGEEELPDIAPPLVtPDEPk.[GA]	N-Term(TMT6plex); T20(Phospho); K25(TMT6plex)	FALSE	TRUE	ENSP00000229268.8	ENSP00000229268.8; ENSP00000373883.5	pep chromosome:GRCh38:12:6852128:6866629:1 gene:ENSG00000111667.13 transcript:ENST00000229268.12 gene_biotype:protein_coding transcript_biotype:protein_coding gene_symbol:USP5 description:ubiquitin specific peptidase 5 [Source:HGNC Symbol;Acc:HGNC:12628]; pep chromosome:GRCh38:12:6852148:6866620:1 gene:ENSG00000111667.13 transcript:ENST00000389231.9 gene_biotype:protein_coding transcript_biotype:…	3	1046.54	3137.6	0	186.2	3.44	T20(Phospho): 100	Used	Unique	160.2	220.5	177.1	156.4
High	[K].cSDVSELSSsPPGPYHQEPYVckPEER.[F]	N-Term(TMT6plex); C1(Carbamidomethyl); S10(Phospho); C22(Carbamidomethyl); K23(TMT6plex)	FALSE	TRUE	ENSP00000229328.5	ENSP00000437993.1; ENSP00000229328.5; ENSP00000439235.1	pep chromosome:GRCh38:12:119672244:119679951:1 gene:ENSG00000111725.11 transcript:ENST00000545223.1 gene_biotype:protein_coding transcript_biotype:protein_coding gene_symbol:PRKAB1 description:protein kinase AMP-activated non-catalytic subunit beta 1 [Source:HGNC Symbol;Acc:HGNC:9378]; pep chromosome:GRCh38:12:119668133:119681619:1 gene:ENSG00000111725.11 transcript:ENST00000229328.10 gene_biotyp…	4	918.925	3672.68	12.4861	242.3	2.67	S9(Phospho): 49.37; S10(Phospho): 49.37	Used	Unique	217.1	225.2	266.6	221
High	[K].cSDVSELSSsPPGPYHQEPYVckPEER.[F]	N-Term(TMT6plex); C1(Carbamidomethyl); S10(Phospho); C22(Carbamidomethyl); K23(TMT6plex)	FALSE	TRUE	ENSP00000229328.5	ENSP00000437993.1; ENSP00000229328.5; ENSP00000439235.1	pep chromosome:GRCh38:12:119672244:119679951:1 gene:ENSG00000111725.11 transcript:ENST00000545223.1 gene_biotype:protein_coding transcript_biotype:protein_coding gene_symbol:PRKAB1 description:protein kinase AMP-activated non-catalytic subunit beta 1 [Source:HGNC Symbol;Acc:HGNC:9378]; pep chromosome:GRCh38:12:119668133:119681619:1 gene:ENSG00000111725.11 transcript:ENST00000229328.10 gene_biotyp…	4	918.925	3672.68	7.46024	217.5	2.31	S9(Phospho): 49.22; S10(Phospho): 49.22	Used	Unique	209.3	201.1	232.6	192.2
High	[R].dsSGGTk.[D]	N-Term(TMT6plex); S2(Phospho); K7(TMT6plex)	FALSE	TRUE	ENSP00000229328.5	ENSP00000444816.1; ENSP00000229328.5	pep chromosome:GRCh38:12:119668150:119672427:1 gene:ENSG00000111725.11 transcript:ENST00000537400.1 gene_biotype:protein_coding transcript_biotype:nonsense_mediated_decay gene_symbol:PRKAB1 description:protein kinase AMP-activated non-catalytic subunit beta 1 [Source:HGNC Symbol;Acc:HGNC:9378]; pep chromosome:GRCh38:12:119668133:119681619:1 gene:ENSG00000111725.11 transcript:ENST00000229328.10 ge…	2	595.297	1189.59	0	1046.4	1.62	S2(Phospho): 95.37	Used	Unique	827.2	647.9	1308.6	1229.5
High	[R].dsSGGTk.[D]	N-Term(TMT6plex); S2(Phospho); K7(TMT6plex)	FALSE	TRUE	ENSP00000229328.5	ENSP00000444816.1; ENSP00000229328.5	pep chromosome:GRCh38:12:119668150:119672427:1 gene:ENSG00000111725.11 transcript:ENST00000537400.1 gene_biotype:protein_coding transcript_biotype:nonsense_mediated_decay gene_symbol:PRKAB1 description:protein kinase AMP-activated non-catalytic subunit beta 1 [Source:HGNC Symbol;Acc:HGNC:9378]; pep chromosome:GRCh38:12:119668133:119681619:1 gene:ENSG00000111725.11 transcript:ENST00000229328.10 ge…	2	595.296	1189.58	25.1647	606.8	1.71	S2(Phospho): 99.31	Used	Unique	515.5	420.6	739.1	653
High	[R].rDsSGGTk.[D]	N-Term(TMT6plex); S3(Phospho); K8(TMT6plex)	FALSE	TRUE	ENSP00000229328.5	ENSP00000444816.1; ENSP00000229328.5	pep chromosome:GRCh38:12:119668150:119672427:1 gene:ENSG00000111725.11 transcript:ENST00000537400.1 gene_biotype:protein_coding transcript_biotype:nonsense_mediated_decay gene_symbol:PRKAB1 description:protein kinase AMP-activated non-catalytic subunit beta 1 [Source:HGNC Symbol;Acc:HGNC:9378]; pep chromosome:GRCh38:12:119668133:119681619:1 gene:ENSG00000111725.11 transcript:ENST00000229328.10 ge…	3	449.234	1345.69	7.56211	370.3	2.18	S3(Phospho): 99.65	Used	Unique	320.5	312.1	402.4	386.6
High	[R].rDsSGGTk.[D]	N-Term(TMT6plex); S3(Phospho); K8(TMT6plex)	FALSE	TRUE	ENSP00000229328.5	ENSP00000444816.1; ENSP00000229328.5	pep chromosome:GRCh38:12:119668150:119672427:1 gene:ENSG00000111725.11 transcript:ENST00000537400.1 gene_biotype:protein_coding transcript_biotype:nonsense_mediated_decay gene_symbol:PRKAB1 description:protein kinase AMP-activated non-catalytic subunit beta 1 [Source:HGNC Symbol;Acc:HGNC:9378]; pep chromosome:GRCh38:12:119668133:119681619:1 gene:ENSG00000111725.11 transcript:ENST00000229328.10 ge…	2	673.348	1345.69	0	423.7	1.6	S3(Phospho): 92.9	Used	Unique	367.2	363.1	468	427.8
High	[R].gRDsPYQSR.[G]	N-Term(TMT6plex); S4(Phospho)	FALSE	TRUE	ENSP00000229390.3	ENSP00000229390.3	pep chromosome:GRCh38:12:120461672:120469748:-1 gene:ENSG00000111786.9 transcript:ENST00000229390.8 gene_biotype:protein_coding transcript_biotype:protein_coding gene_symbol:SRSF9 description:serine and arginine rich splicing factor 9 [Source:HGNC Symbol;Acc:HGNC:10791]	3	458.883	1374.64	18.8596	302	2.17	S4(Phospho): 99.97	Used	Unique	252.7	264.6	352.1	288.4
High	[R].gRDsPYQSR.[G]	N-Term(TMT6plex); S4(Phospho)	FALSE	TRUE	ENSP00000229390.3	ENSP00000229390.3	pep chromosome:GRCh38:12:120461672:120469748:-1 gene:ENSG00000111786.9 transcript:ENST00000229390.8 gene_biotype:protein_coding transcript_biotype:protein_coding gene_symbol:SRSF9 description:serine and arginine rich splicing factor 9 [Source:HGNC Symbol;Acc:HGNC:10791]	2	687.822	1374.64	17.4682	437.4	0.57	S4(Phospho): 91.89	Used	Unique	339	398.3	493.3	445.9
Medium	[R].gRDsPYQSR.[G]	N-Term(TMT6plex); S4(Phospho)	FALSE	TRUE	ENSP00000229390.3	ENSP00000229390.3	pep chromosome:GRCh38:12:120461672:120469748:-1 gene:ENSG00000111786.9 transcript:ENST00000229390.8 gene_biotype:protein_coding transcript_biotype:protein_coding gene_symbol:SRSF9 description:serine and arginine rich splicing factor 9 [Source:HGNC Symbol;Acc:HGNC:10791]	2	687.822	1374.64	27.111	403.8	0.82	S4(Phospho): 91.9	Used	Unique	287.8	371.3	472.2	414.5
High	[R].gsPHYFsPFRPY.[-]	N-Term(TMT6plex); S2(Phospho); S7(Phospho)	FALSE	TRUE	ENSP00000229390.3	ENSP00000229390.3	pep chromosome:GRCh38:12:120461672:120469748:-1 gene:ENSG00000111786.9 transcript:ENST00000229390.8 gene_biotype:protein_coding transcript_biotype:protein_coding gene_symbol:SRSF9 description:serine and arginine rich splicing factor 9 [Source:HGNC Symbol;Acc:HGNC:10791]	3	615.265	1843.78	8.70917	82.2	3.46	S2(Phospho): 100; S7(Phospho): 99.95	Used	Unique	68.3	76.3	89.8	80.8
Medium	[R].gsPHYFSPFRPY.[-]	N-Term(TMT6plex); S2(Phospho)	FALSE	TRUE	ENSP00000229390.3	ENSP00000229390.3	pep chromosome:GRCh38:12:120461672:120469748:-1 gene:ENSG00000111786.9 transcript:ENST00000229390.8 gene_biotype:protein_coding transcript_biotype:protein_coding gene_symbol:SRSF9 description:serine and arginine rich splicing factor 9 [Source:HGNC Symbol;Acc:HGNC:10791]	3	588.609	1763.81	0	91.1	2.7	S2(Phospho): 99.89	Used	Unique	90.9	68.9	114.4	75.3
High	[R].sTSYGYSR.[S]	N-Term(TMT6plex); S1(Phospho)	FALSE	TRUE	ENSP00000229390.3	ENSP00000229390.3	pep chromosome:GRCh38:12:120461672:120469748:-1 gene:ENSG00000111786.9 transcript:ENST00000229390.8 gene_biotype:protein_coding transcript_biotype:protein_coding gene_symbol:SRSF9 description:serine and arginine rich splicing factor 9 [Source:HGNC Symbol;Acc:HGNC:10791]	2	615.274	1229.54	29.5235	561	1.56	S3(Phospho): 76.71	Used	Unique	474.1	521.1	594.2	563
High	[R].hTDDEMTGyVATR.[W]	N-Term(TMT6plex); Y9(Phospho)	FALSE	TRUE	ENSP00000229794.4	ENSP00000229795.3; ENSP00000419837.1; ENSP00000308669.4; ENSP00000229794.4; ENSP00000419141.1	pep chromosome:GRCh38:6:36027711:36111236:1 gene:ENSG00000112062.10 transcript:ENST00000229795.7 gene_biotype:protein_coding transcript_biotype:protein_coding gene_symbol:MAPK14 description:mitogen-activated protein kinase 14 [Source:HGNC Symbol;Acc:HGNC:6876]; pep chromosome:GRCh38:6:36027782:36108670:1 gene:ENSG00000112062.10 transcript:ENST00000468133.5 gene_biotype:protein_coding transcript_b…	3	602.265	1804.78	0	145	3.54	Y9(Phospho): 99.67	Used	Unique	135.7	123.2	155.8	142.2
High	[R].hTDDEMTGyVATR.[W]	N-Term(TMT6plex); Y9(Phospho)	FALSE	TRUE	ENSP00000229794.4	ENSP00000229795.3; ENSP00000419837.1; ENSP00000308669.4; ENSP00000229794.4; ENSP00000419141.1	pep chromosome:GRCh38:6:36027711:36111236:1 gene:ENSG00000112062.10 transcript:ENST00000229795.7 gene_biotype:protein_coding transcript_biotype:protein_coding gene_symbol:MAPK14 description:mitogen-activated protein kinase 14 [Source:HGNC Symbol;Acc:HGNC:6876]; pep chromosome:GRCh38:6:36027782:36108670:1 gene:ENSG00000112062.10 transcript:ENST00000468133.5 gene_biotype:protein_coding transcript_b…	2	902.895	1804.78	0	140.1	2.81	T7(Phospho): 49.92; Y9(Phospho): 49.92	Used	Unique	130.3	121.5	155.3	130.9
High	[R].hTDDEmTGyVATR.[W]	N-Term(TMT6plex); M6(Oxidation); Y9(Phospho)	FALSE	TRUE	ENSP00000229794.4	ENSP00000229795.3; ENSP00000419837.1; ENSP00000308669.4; ENSP00000229794.4; ENSP00000419141.1	pep chromosome:GRCh38:6:36027711:36111236:1 gene:ENSG00000112062.10 transcript:ENST00000229795.7 gene_biotype:protein_coding transcript_biotype:protein_coding gene_symbol:MAPK14 description:mitogen-activated protein kinase 14 [Source:HGNC Symbol;Acc:HGNC:6876]; pep chromosome:GRCh38:6:36027782:36108670:1 gene:ENSG00000112062.10 transcript:ENST00000468133.5 gene_biotype:protein_coding transcript_b…	2	910.892	1820.78	0	31.1	2.36	Y9(Phospho): 47.84; T12(Phospho): 47.84	Used	Unique	29.5	31.3	32.2	26.2
High	[K].sHTPSPTsPk.[S]	N-Term(TMT6plex); S8(Phospho); K10(TMT6plex)	FALSE	TRUE	ENSP00000229922.2	ENSP00000417705.1; ENSP00000368275.2; ENSP00000482279.1; ENSP00000418604.1; ENSP00000229922.2; ENSP00000483435.1	pep chromosome:GRCh38:6:17393633:17556659:1 gene:ENSG00000112186.12 transcript:ENST00000489374.5 gene_biotype:protein_coding transcript_biotype:protein_coding gene_symbol:CAP2 description:cyclase associated actin cytoskeleton regulatory protein 2 [Source:HGNC Symbol;Acc:HGNC:20039]; pep chromosome:GRCh38:6:17393645:17556795:1 gene:ENSG00000112186.12 transcript:ENST00000378990.6 gene_biotype:prote…	3	526.275	1576.81	6.06777	474.2	3.11	S8(Phospho): 95.25	Used	Unique	393.5	450.5	499.6	475.7
High	[K].sHTPSPTsPk.[S]	N-Term(TMT6plex); S8(Phospho); K10(TMT6plex)	FALSE	TRUE	ENSP00000229922.2	ENSP00000417705.1; ENSP00000368275.2; ENSP00000482279.1; ENSP00000418604.1; ENSP00000229922.2; ENSP00000483435.1	pep chromosome:GRCh38:6:17393633:17556659:1 gene:ENSG00000112186.12 transcript:ENST00000489374.5 gene_biotype:protein_coding transcript_biotype:protein_coding gene_symbol:CAP2 description:cyclase associated actin cytoskeleton regulatory protein 2 [Source:HGNC Symbol;Acc:HGNC:20039]; pep chromosome:GRCh38:6:17393645:17556795:1 gene:ENSG00000112186.12 transcript:ENST00000378990.6 gene_biotype:prote…	3	526.276	1576.81	18.175	439.4	2.26	T7(Phospho): 50; S8(Phospho): 50	Used	Unique	393.8	416.6	453	423.6
High	[K].sHTPsPTsPk.[S]	N-Term(TMT6plex); S5(Phospho); S8(Phospho); K10(TMT6plex)	FALSE	TRUE	ENSP00000229922.2	ENSP00000417705.1; ENSP00000368275.2; ENSP00000482279.1; ENSP00000418604.1; ENSP00000229922.2; ENSP00000483435.1	pep chromosome:GRCh38:6:17393633:17556659:1 gene:ENSG00000112186.12 transcript:ENST00000489374.5 gene_biotype:protein_coding transcript_biotype:protein_coding gene_symbol:CAP2 description:cyclase associated actin cytoskeleton regulatory protein 2 [Source:HGNC Symbol;Acc:HGNC:20039]; pep chromosome:GRCh38:6:17393645:17556795:1 gene:ENSG00000112186.12 transcript:ENST00000378990.6 gene_biotype:prote…	3	552.931	1656.78	16.5576	255.4	2	S5(Phospho): 93.63; S8(Phospho): 93.63	Used	Unique	231.5	265.3	265.9	217.4
Medium	[K].sHTPsPTSPk.[S]	N-Term(TMT6plex); S5(Phospho); K10(TMT6plex)	FALSE	TRUE	ENSP00000229922.2	ENSP00000417705.1; ENSP00000368275.2; ENSP00000482279.1; ENSP00000418604.1; ENSP00000229922.2; ENSP00000483435.1	pep chromosome:GRCh38:6:17393633:17556659:1 gene:ENSG00000112186.12 transcript:ENST00000489374.5 gene_biotype:protein_coding transcript_biotype:protein_coding gene_symbol:CAP2 description:cyclase associated actin cytoskeleton regulatory protein 2 [Source:HGNC Symbol;Acc:HGNC:20039]; pep chromosome:GRCh38:6:17393645:17556795:1 gene:ENSG00000112186.12 transcript:ENST00000378990.6 gene_biotype:prote…	2	788.911	1576.81	0	189	1.81	S5(Phospho): 91.06	Used	Unique	181.2	207.4	194.6	142.3
High	[R].aQGGQTQsPTk.[S]	N-Term(TMT6plex); S8(Phospho); K11(TMT6plex)	FALSE	TRUE	ENSP00000229922.2	ENSP00000417705.1; ENSP00000368275.2; ENSP00000482279.1; ENSP00000418604.1; ENSP00000229922.2; ENSP00000483435.1	pep chromosome:GRCh38:6:17393633:17556659:1 gene:ENSG00000112186.12 transcript:ENST00000489374.5 gene_biotype:protein_coding transcript_biotype:protein_coding gene_symbol:CAP2 description:cyclase associated actin cytoskeleton regulatory protein 2 [Source:HGNC Symbol;Acc:HGNC:20039]; pep chromosome:GRCh38:6:17393645:17556795:1 gene:ENSG00000112186.12 transcript:ENST00000378990.6 gene_biotype:prote…	3	547.619	1640.84	40.6719	237.5	2.79	S8(Phospho): 99.97	Used	Unique	225.1	244.4	256.2	185.5
High	[R].aQGGQTQsPTk.[S]	N-Term(TMT6plex); S8(Phospho); K11(TMT6plex)	FALSE	TRUE	ENSP00000229922.2	ENSP00000417705.1; ENSP00000368275.2; ENSP00000482279.1; ENSP00000418604.1; ENSP00000229922.2; ENSP00000483435.1	pep chromosome:GRCh38:6:17393633:17556659:1 gene:ENSG00000112186.12 transcript:ENST00000489374.5 gene_biotype:protein_coding transcript_biotype:protein_coding gene_symbol:CAP2 description:cyclase associated actin cytoskeleton regulatory protein 2 [Source:HGNC Symbol;Acc:HGNC:20039]; pep chromosome:GRCh38:6:17393645:17556795:1 gene:ENSG00000112186.12 transcript:ENST00000378990.6 gene_biotype:prote…	2	820.924	1640.84	0	477.5	2.39	S8(Phospho): 50; T10(Phospho): 50	Used	Unique	397.5	558	516.1	357.4
High	[R].mPQDGsDDEDEEWPTLEk.[A]	N-Term(TMT6plex); S6(Phospho); K18(TMT6plex)	FALSE	TRUE	ENSP00000230340.4	ENSP00000417813.1; ENSP00000230340.4	pep chromosome:GRCh38:6:41921534:41932655:1 gene:ENSG00000112578.10 transcript:ENST00000489290.1 gene_biotype:protein_coding transcript_biotype:nonsense_mediated_decay gene_symbol:BYSL description:bystin like [Source:HGNC Symbol;Acc:HGNC:1157]; pep chromosome:GRCh38:6:41921499:41933046:1 gene:ENSG00000112578.10 transcript:ENST00000230340.9 gene_biotype:protein_coding transcript_biotype:protein_co…	3	887.055	2659.15	1.26583	300.6	5.45	S6(Phospho): 100	Used	Unique	264.7	309.9	330.4	247.6
High	[R].mPQDGsDDEDEEWPTLEk.[A]	N-Term(TMT6plex); M1(Oxidation); S6(Phospho); K18(TMT6plex)	FALSE	TRUE	ENSP00000230340.4	ENSP00000417813.1; ENSP00000230340.4	pep chromosome:GRCh38:6:41921534:41932655:1 gene:ENSG00000112578.10 transcript:ENST00000489290.1 gene_biotype:protein_coding transcript_biotype:nonsense_mediated_decay gene_symbol:BYSL description:bystin like [Source:HGNC Symbol;Acc:HGNC:1157]; pep chromosome:GRCh38:6:41921499:41933046:1 gene:ENSG00000112578.10 transcript:ENST00000230340.9 gene_biotype:protein_coding transcript_biotype:protein_co…	3	892.386	2675.14	8.72378	165.9	5.57	S6(Phospho): 100	Used	Unique	139	163.8	194	138.8
High	[R].gSsFQSGR.[D]	N-Term(TMT6plex); S3(Phospho)	FALSE	TRUE	ENSP00000230449.4	ENSP00000230449.4	pep chromosome:GRCh38:6:485154:693139:-1 gene:ENSG00000112685.14 transcript:ENST00000230449.9 gene_biotype:protein_coding transcript_biotype:protein_coding gene_symbol:EXOC2 description:exocyst complex component 2 [Source:HGNC Symbol;Acc:HGNC:24968]	2	567.761	1134.51	46.8006	501.8	2.34	S2(Phospho): 92.66	Used	Unique	482	483.4	557.9	402.7
High	[R].gsSFQSGR.[D]	N-Term(TMT6plex); S2(Phospho)	FALSE	TRUE	ENSP00000230449.4	ENSP00000230449.4	pep chromosome:GRCh38:6:485154:693139:-1 gene:ENSG00000112685.14 transcript:ENST00000230449.9 gene_biotype:protein_coding transcript_biotype:protein_coding gene_symbol:EXOC2 description:exocyst complex component 2 [Source:HGNC Symbol;Acc:HGNC:24968]	2	567.761	1134.51	3.05048	521.3	1.26	S3(Phospho): 99.15	Used	Unique	526.6	506.5	545.2	424.5
High	[K].dkDDQEWESPsPPkPTVFISGVIAR.[G]	N-Term(TMT6plex); K2(TMT6plex); S11(Phospho); K14(TMT6plex)	FALSE	TRUE	ENSP00000230895.6	ENSP00000230895.6	pep chromosome:GRCh38:5:10679230:10761272:-1 gene:ENSG00000112977.15 transcript:ENST00000230895.10 gene_biotype:protein_coding transcript_biotype:protein_coding gene_symbol:DAP description:death associated protein [Source:HGNC Symbol;Acc:HGNC:2672]	4	892.217	3565.85	27.2892	224.4	2.85	S11(Phospho): 99.18	Used	Unique	210.1	215	261.2	174.1
High	[K].dkDDQEWESPsPPkPTVFISGVIAR.[G]	N-Term(TMT6plex); K2(TMT6plex); S11(Phospho); K14(TMT6plex)	FALSE	TRUE	ENSP00000230895.6	ENSP00000230895.6	pep chromosome:GRCh38:5:10679230:10761272:-1 gene:ENSG00000112977.15 transcript:ENST00000230895.10 gene_biotype:protein_coding transcript_biotype:protein_coding gene_symbol:DAP description:death associated protein [Source:HGNC Symbol;Acc:HGNC:2672]	5	713.977	3565.85	5.37245	102.5	2.52	S11(Phospho): 71.34	Used	Unique	96	98.2	123.7	75.2
High	[K].eEkDkDDQEWESPsPPkPTVFISGVIAR.[G]	N-Term(TMT6plex); K3(TMT6plex); K5(TMT6plex); S14(Phospho); K17(TMT6plex)	FALSE	TRUE	ENSP00000230895.6	ENSP00000230895.6	pep chromosome:GRCh38:5:10679230:10761272:-1 gene:ENSG00000112977.15 transcript:ENST00000230895.10 gene_biotype:protein_coding transcript_biotype:protein_coding gene_symbol:DAP description:death associated protein [Source:HGNC Symbol;Acc:HGNC:2672]	5	837.044	4181.19	6.01478	148.6	3.71	S14(Phospho): 98.08	Used	Unique	143.1	125.4	185.9	115.6
High	[K].eEkDkDDQEWESPsPPkPTVFISGVIAR.[G]	N-Term(TMT6plex); K3(TMT6plex); K5(TMT6plex); S14(Phospho); K17(TMT6plex)	FALSE	TRUE	ENSP00000230895.6	ENSP00000230895.6	pep chromosome:GRCh38:5:10679230:10761272:-1 gene:ENSG00000112977.15 transcript:ENST00000230895.10 gene_biotype:protein_coding transcript_biotype:protein_coding gene_symbol:DAP description:death associated protein [Source:HGNC Symbol;Acc:HGNC:2672]	5	837.046	4181.2	0	254.6	2.78	S14(Phospho): 99.12	Used	Unique	239.3	226.8	308.7	201.7
High	[K].aTPPPsPLLSELLk.[K]	N-Term(TMT6plex); S6(Phospho); K14(TMT6plex)	FALSE	TRUE	ENSP00000230901.5	ENSP00000230901.5; ENSP00000398067.1; ENSP00000398084.1; ENSP00000398873.1; ENSP00000394330.2	pep chromosome:GRCh38:5:138156882:138178630:-1 gene:ENSG00000112983.17 transcript:ENST00000230901.9 gene_biotype:protein_coding transcript_biotype:protein_coding gene_symbol:BRD8 description:bromodomain containing 8 [Source:HGNC Symbol;Acc:HGNC:19874]; pep chromosome:GRCh38:5:138156882:138178599:-1 gene:ENSG00000112983.17 transcript:ENST00000454473.5 gene_biotype:protein_coding transcript_biotype…	3	667.719	2001.14	32.3233	94	3.17	T2(Phospho): 50; S6(Phospho): 50	Used	Unique	91.2	104	89.1	76.6
High	[K].aAPQSPsVPk.[K]	N-Term(TMT6plex); S7(Phospho); K10(TMT6plex)	FALSE	TRUE	ENSP00000231498.3	ENSP00000231498.3; ENSP00000422019.1; ENSP00000371265.2	pep chromosome:GRCh38:5:37288137:37371106:-1 gene:ENSG00000113569.16 transcript:ENST00000231498.8 gene_biotype:protein_coding transcript_biotype:protein_coding gene_symbol:NUP155 description:nucleoporin 155 [Source:HGNC Symbol;Acc:HGNC:8063]; pep chromosome:GRCh38:5:37291900:37371081:-1 gene:ENSG00000113569.16 transcript:ENST00000513532.1 gene_biotype:protein_coding transcript_biotype:protein_cod…	2	760.418	1519.83	26.1598	261.9	2.71	S5(Phospho): 99.47	Used	Unique	257	246.6	278.9	223.3
High	[K].qNSEALIANDELDYsPE.[-]	N-Term(TMT6plex); S15(Phospho)	FALSE	TRUE	ENSP00000231706.4	ENSP00000231706.4	pep chromosome:GRCh38:3:170459548:170586075:-1 gene:ENSG00000013293.6 transcript:ENST00000231706.6 gene_biotype:protein_coding transcript_biotype:protein_coding gene_symbol:SLC7A14 description:solute carrier family 7 member 14 [Source:HGNC Symbol;Acc:HGNC:29326]	3	739.665	2216.98	15.821	59.9	4.82	S15(Phospho): 99.46	Used	Unique	48.3	60.7	59.8	61.2
High	[K].mNEEIssDsESESLAPR.[K]	N-Term(TMT6plex); S6(Phospho); S7(Phospho); S9(Phospho)	FALSE	TRUE	ENSP00000232888.6	ENSP00000232888.6	pep chromosome:GRCh38:3:51933429:51941904:-1 gene:ENSG00000114767.7 transcript:ENST00000232888.7 gene_biotype:protein_coding transcript_biotype:protein_coding gene_symbol:RRP9 description:ribosomal RNA processing 9, U3 small nucleolar RNA binding protein [Source:HGNC Symbol;Acc:HGNC:16829]	2	1175.44	2349.88	0	14.7	5.99	S6(Phospho): 99.99; S7(Phospho): 99.91; S9(Phospho): 99.14	Used	Unique	14	13.7	18.1	10.7
High	[K].mNEEIssDsESESLAPR.[K]	N-Term(TMT6plex); S6(Phospho); S7(Phospho); S9(Phospho)	FALSE	TRUE	ENSP00000232888.6	ENSP00000232888.6	pep chromosome:GRCh38:3:51933429:51941904:-1 gene:ENSG00000114767.7 transcript:ENST00000232888.7 gene_biotype:protein_coding transcript_biotype:protein_coding gene_symbol:RRP9 description:ribosomal RNA processing 9, U3 small nucleolar RNA binding protein [Source:HGNC Symbol;Acc:HGNC:16829]	2	1175.45	2349.88	0	7.2	5.2	S6(Phospho): 99.83; S7(Phospho): 99.83; S9(Phospho): 98.69	Used	Unique	5.6	7.7	10.3	3.9
High	[K].mNEEIssDsESESLAPR.[K]	N-Term(TMT6plex); S6(Phospho); S7(Phospho); S9(Phospho)	FALSE	TRUE	ENSP00000232888.6	ENSP00000232888.6	pep chromosome:GRCh38:3:51933429:51941904:-1 gene:ENSG00000114767.7 transcript:ENST00000232888.7 gene_biotype:protein_coding transcript_biotype:protein_coding gene_symbol:RRP9 description:ribosomal RNA processing 9, U3 small nucleolar RNA binding protein [Source:HGNC Symbol;Acc:HGNC:16829]	3	783.965	2349.88	17.2087	29.7	2.51	S6(Phospho): 100; S7(Phospho): 100; S9(Phospho): 99.86	Used	Unique	28.4	26.4	32.2	27.1
Medium	[K].eAsSSEEPR.[N]	N-Term(TMT6plex); S3(Phospho)	FALSE	TRUE	ENSP00000232978.8	ENSP00000232978.8	pep chromosome:GRCh38:3:42600686:42648735:1 gene:ENSG00000114857.18 transcript:ENST00000232978.13 gene_biotype:protein_coding transcript_biotype:protein_coding gene_symbol:NKTR description:natural killer cell triggering receptor [Source:HGNC Symbol;Acc:HGNC:7833]	2	650.785	1300.56	0	160.4	2.03	S3(Phospho): 85.84	Used	Unique	161.4	153.7	172.4	128.5
High	[R].tSTSDSEGScsNSENNR.[G]	N-Term(TMT6plex); C10(Carbamidomethyl); S11(Phospho)	FALSE	TRUE	ENSP00000232978.8	ENSP00000482143.1; ENSP00000232978.8	pep chromosome:GRCh38:3:42600686:42648733:1 gene:ENSG00000114857.18 transcript:ENST00000617821.4 gene_biotype:protein_coding transcript_biotype:protein_coding gene_symbol:NKTR description:natural killer cell triggering receptor [Source:HGNC Symbol;Acc:HGNC:7833]; pep chromosome:GRCh38:3:42600686:42648735:1 gene:ENSG00000114857.18 transcript:ENST00000232978.13 gene_biotype:protein_coding transcrip…	2	1070.92	2140.83	0	22.8	3.11	S11(Phospho): 92.43	Used	Unique	26.4	21.5	24.7	14.9
High	[R].tSTsDsEGScSNSENNR.[G]	N-Term(TMT6plex); S4(Phospho); S6(Phospho); C10(Carbamidomethyl)	FALSE	TRUE	ENSP00000232978.8	ENSP00000482143.1; ENSP00000232978.8	pep chromosome:GRCh38:3:42600686:42648733:1 gene:ENSG00000114857.18 transcript:ENST00000617821.4 gene_biotype:protein_coding transcript_biotype:protein_coding gene_symbol:NKTR description:natural killer cell triggering receptor [Source:HGNC Symbol;Acc:HGNC:7833]; pep chromosome:GRCh38:3:42600686:42648735:1 gene:ENSG00000114857.18 transcript:ENST00000232978.13 gene_biotype:protein_coding transcrip…	2	1110.9	2220.8	0	5.4	3.99	S4(Phospho): 86.84; S11(Phospho): 89.12	Used	Unique	4	3.5	8.1	5.2
High	[R].rSDsQQAVk.[S]	N-Term(TMT6plex); S4(Phospho); K9(TMT6plex)	FALSE	TRUE	ENSP00000233575.2	ENSP00000439208.1; ENSP00000233575.2	pep chromosome:GRCh38:2:27370496:27377533:1 gene:ENSG00000115234.11 transcript:ENST00000537606.5 gene_biotype:protein_coding transcript_biotype:protein_coding gene_symbol:SNX17 description:sorting nexin 17 [Source:HGNC Symbol;Acc:HGNC:14979]; pep chromosome:GRCh38:2:27370616:27377535:1 gene:ENSG00000115234.11 transcript:ENST00000233575.7 gene_biotype:protein_coding transcript_biotype:protein_codi…	2	778.914	1556.82	0	205.5	2.25	S4(Phospho): 99.71	Used	Unique	201.8	191.4	212.9	183.3
High	[R].sDsQQAVk.[S]	N-Term(TMT6plex); S3(Phospho); K8(TMT6plex)	FALSE	TRUE	ENSP00000233575.2	ENSP00000439208.1; ENSP00000233575.2	pep chromosome:GRCh38:2:27370496:27377533:1 gene:ENSG00000115234.11 transcript:ENST00000537606.5 gene_biotype:protein_coding transcript_biotype:protein_coding gene_symbol:SNX17 description:sorting nexin 17 [Source:HGNC Symbol;Acc:HGNC:14979]; pep chromosome:GRCh38:2:27370616:27377535:1 gene:ENSG00000115234.11 transcript:ENST00000233575.7 gene_biotype:protein_coding transcript_biotype:protein_codi…	2	700.863	1400.72	0	358.1	2.8	S3(Phospho): 99.98	Used	Unique	361.2	330.9	382.6	301.1
High	[R].sDsQQAVk.[S]	N-Term(TMT6plex); S3(Phospho); K8(TMT6plex)	FALSE	TRUE	ENSP00000233575.2	ENSP00000439208.1; ENSP00000233575.2	pep chromosome:GRCh38:2:27370496:27377533:1 gene:ENSG00000115234.11 transcript:ENST00000537606.5 gene_biotype:protein_coding transcript_biotype:protein_coding gene_symbol:SNX17 description:sorting nexin 17 [Source:HGNC Symbol;Acc:HGNC:14979]; pep chromosome:GRCh38:2:27370616:27377535:1 gene:ENSG00000115234.11 transcript:ENST00000233575.7 gene_biotype:protein_coding transcript_biotype:protein_codi…	2	700.862	1400.72	0	487.8	3.1	S3(Phospho): 99.98	Used	Unique	503.6	471	501.6	398.5
High	[R].aDsHEGEVAEGk.[L]	N-Term(TMT6plex); S3(Phospho); K12(TMT6plex)	FALSE	TRUE	ENSP00000233668.5	ENSP00000233668.5; ENSP00000387016.1	pep chromosome:GRCh38:2:74554086:74557554:1 gene:ENSG00000115325.13 transcript:ENST00000233668.9 gene_biotype:protein_coding transcript_biotype:protein_coding gene_symbol:DOK1 description:docking protein 1 [Source:HGNC Symbol;Acc:HGNC:2990]; pep chromosome:GRCh38:2:74549026:74557536:1 gene:ENSG00000115325.13 transcript:ENST00000409429.5 gene_biotype:protein_coding transcript_biotype:protein_codin…	3	589.617	1766.84	46.7279	338.8	3.89	S3(Phospho): 100	Used	Unique	269.9	290.1	363.5	376.2
High	[R].aDsHEGEVAEGk.[L]	N-Term(TMT6plex); S3(Phospho); K12(TMT6plex)	FALSE	TRUE	ENSP00000233668.5	ENSP00000233668.5; ENSP00000387016.1	pep chromosome:GRCh38:2:74554086:74557554:1 gene:ENSG00000115325.13 transcript:ENST00000233668.9 gene_biotype:protein_coding transcript_biotype:protein_coding gene_symbol:DOK1 description:docking protein 1 [Source:HGNC Symbol;Acc:HGNC:2990]; pep chromosome:GRCh38:2:74549026:74557536:1 gene:ENSG00000115325.13 transcript:ENST00000409429.5 gene_biotype:protein_coding transcript_biotype:protein_codin…	3	589.615	1766.83	35.0696	385.8	2.34	S3(Phospho): 100	Used	Unique	330.2	344.3	433.3	372
High	[K].iERDsREHEEPTTsEMAEETYSPk.[I]	N-Term(TMT6plex); S5(Phospho); S14(Phospho); K24(TMT6plex)	FALSE	TRUE	ENSP00000233813.4	ENSP00000233813.4	pep chromosome:GRCh38:2:216672105:216695549:-1 gene:ENSG00000115461.5 transcript:ENST00000233813.5 gene_biotype:protein_coding transcript_biotype:protein_coding gene_symbol:IGFBP5 description:insulin like growth factor binding protein 5 [Source:HGNC Symbol;Acc:HGNC:5474]	4	868.137	3469.53	3.39694	119	3.74	S5(Phospho): 100; T13(Phospho): 84.19	Used	Unique	135.3	73.3	130.9	119
High	[K].iERDsREHEEPTTSEmAEETYSPk.[I]	N-Term(TMT6plex); S5(Phospho); M16(Oxidation); K24(TMT6plex)	FALSE	TRUE	ENSP00000233813.4	ENSP00000233813.4	pep chromosome:GRCh38:2:216672105:216695549:-1 gene:ENSG00000115461.5 transcript:ENST00000233813.5 gene_biotype:protein_coding transcript_biotype:protein_coding gene_symbol:IGFBP5 description:insulin like growth factor binding protein 5 [Source:HGNC Symbol;Acc:HGNC:5474]	4	852.144	3405.55	0	56.7	4.63	S5(Phospho): 99.99	Used	Unique	80.2	46.2	46.6	46.1
High	[K].iERDsREHEEPTTSEmAEETYSPk.[I]	N-Term(TMT6plex); S5(Phospho); M16(Oxidation); K24(TMT6plex)	FALSE	TRUE	ENSP00000233813.4	ENSP00000233813.4	pep chromosome:GRCh38:2:216672105:216695549:-1 gene:ENSG00000115461.5 transcript:ENST00000233813.5 gene_biotype:protein_coding transcript_biotype:protein_coding gene_symbol:IGFBP5 description:insulin like growth factor binding protein 5 [Source:HGNC Symbol;Acc:HGNC:5474]	4	852.145	3405.56	25.8142	94	3.63	S5(Phospho): 99.94	Used	Unique	98.1	67.8	99.7	96.1
High	[K].iERDSREHEEPTTsEMAEETYSPk.[I]	N-Term(TMT6plex); S14(Phospho); K24(TMT6plex)	FALSE	TRUE	ENSP00000233813.4	ENSP00000233813.4	pep chromosome:GRCh38:2:216672105:216695549:-1 gene:ENSG00000115461.5 transcript:ENST00000233813.5 gene_biotype:protein_coding transcript_biotype:protein_coding gene_symbol:IGFBP5 description:insulin like growth factor binding protein 5 [Source:HGNC Symbol;Acc:HGNC:5474]	4	848.146	3389.56	15.0034	110	3.46	T12(Phospho): 47.29; T13(Phospho): 47.29	Used	Unique	115.1	86.1	105.7	116.6
High	[K].iERDSREHEEPTtSEMAEETYSPk.[I]	N-Term(TMT6plex); T13(Phospho); K24(TMT6plex)	FALSE	TRUE	ENSP00000233813.4	ENSP00000233813.4	pep chromosome:GRCh38:2:216672105:216695549:-1 gene:ENSG00000115461.5 transcript:ENST00000233813.5 gene_biotype:protein_coding transcript_biotype:protein_coding gene_symbol:IGFBP5 description:insulin like growth factor binding protein 5 [Source:HGNC Symbol;Acc:HGNC:5474]	5	678.718	3389.56	13.7349	148.8	2.31	S5(Phospho): 70.6	Used	Unique	145.3	129.5	159.2	137.5
High	[K].iERDsREHEEPTTSEMAEETYSPk.[I]	N-Term(TMT6plex); S5(Phospho); K24(TMT6plex)	FALSE	TRUE	ENSP00000233813.4	ENSP00000233813.4	pep chromosome:GRCh38:2:216672105:216695549:-1 gene:ENSG00000115461.5 transcript:ENST00000233813.5 gene_biotype:protein_coding transcript_biotype:protein_coding gene_symbol:IGFBP5 description:insulin like growth factor binding protein 5 [Source:HGNC Symbol;Acc:HGNC:5474]	5	678.718	3389.56	29.2944	125.1	2.72	S5(Phospho): 44.73; T12(Phospho): 44.73	Used	Unique	118.7	113.4	130.4	117.9
High	[K].iERDSREHEEPTtSEmAEETYSPk.[I]	N-Term(TMT6plex); T13(Phospho); M16(Oxidation); K24(TMT6plex)	FALSE	TRUE	ENSP00000233813.4	ENSP00000233813.4	pep chromosome:GRCh38:2:216672105:216695549:-1 gene:ENSG00000115461.5 transcript:ENST00000233813.5 gene_biotype:protein_coding transcript_biotype:protein_coding gene_symbol:IGFBP5 description:insulin like growth factor binding protein 5 [Source:HGNC Symbol;Acc:HGNC:5474]	5	681.917	3405.55	19.0369	186.6	2.53	S5(Phospho): 97.95	Used	Unique	170.2	175.8	191.5	179
High	[K].iERDsREHEEPTTsEMAEETYSPk.[I]	N-Term(TMT6plex); S5(Phospho); S14(Phospho); K24(TMT6plex)	FALSE	TRUE	ENSP00000233813.4	ENSP00000233813.4	pep chromosome:GRCh38:2:216672105:216695549:-1 gene:ENSG00000115461.5 transcript:ENST00000233813.5 gene_biotype:protein_coding transcript_biotype:protein_coding gene_symbol:IGFBP5 description:insulin like growth factor binding protein 5 [Source:HGNC Symbol;Acc:HGNC:5474]	3	1157.18	3469.53	0	32.9	4.86	S5(Phospho): 98.15; T20(Phospho): 88.25	Used	Unique	40.7	26.4	33.4	26.4
High	[K].iERDsREHEEPTTsEmAEETYSPk.[I]	N-Term(TMT6plex); S5(Phospho); S14(Phospho); M16(Oxidation); K24(TMT6plex)	FALSE	TRUE	ENSP00000233813.4	ENSP00000233813.4	pep chromosome:GRCh38:2:216672105:216695549:-1 gene:ENSG00000115461.5 transcript:ENST00000233813.5 gene_biotype:protein_coding transcript_biotype:protein_coding gene_symbol:IGFBP5 description:insulin like growth factor binding protein 5 [Source:HGNC Symbol;Acc:HGNC:5474]	4	872.138	3485.53	0	158.5	3.63	S5(Phospho): 99.87; S14(Phospho): 73.83	Used	Unique	176.1	137.9	157.3	139
High	[R].dsREHEEPTTSEMAEETYSPk.[I]	N-Term(TMT6plex); S2(Phospho); K21(TMT6plex)	FALSE	TRUE	ENSP00000233813.4	ENSP00000413474.1; ENSP00000233813.4	pep chromosome:GRCh38:2:216678853:216694794:-1 gene:ENSG00000115461.5 transcript:ENST00000449583.1 gene_biotype:protein_coding transcript_biotype:protein_coding gene_symbol:IGFBP5 description:insulin like growth factor binding protein 5 [Source:HGNC Symbol;Acc:HGNC:5474]; pep chromosome:GRCh38:2:216672105:216695549:-1 gene:ENSG00000115461.5 transcript:ENST00000233813.5 gene_biotype:protein_coding…	3	997.783	2991.34	0	134.7	4.37	S2(Phospho): 100	Used	Unique	127.3	114.6	139.2	136.4
High	[R].eHEEPTTsEMAEETYSPk.[I]	N-Term(TMT6plex); S8(Phospho); K18(TMT6plex)	FALSE	TRUE	ENSP00000233813.4	ENSP00000413474.1; ENSP00000233813.4	pep chromosome:GRCh38:2:216678853:216694794:-1 gene:ENSG00000115461.5 transcript:ENST00000449583.1 gene_biotype:protein_coding transcript_biotype:protein_coding gene_symbol:IGFBP5 description:insulin like growth factor binding protein 5 [Source:HGNC Symbol;Acc:HGNC:5474]; pep chromosome:GRCh38:2:216672105:216695549:-1 gene:ENSG00000115461.5 transcript:ENST00000233813.5 gene_biotype:protein_coding…	3	878.396	2633.17	22.9568	180.2	3.34	S8(Phospho): 92.43	Used	Unique	171.7	155.3	181.1	184.8
High	[R].tsPSSDk.[V]	N-Term(TMT6plex); S2(Phospho); K7(TMT6plex)	FALSE	TRUE	ENSP00000233838.3	ENSP00000233838.3; ENSP00000389426.1	pep chromosome:GRCh38:2:85544720:85561493:-1 gene:ENSG00000115486.12 transcript:ENST00000233838.9 gene_biotype:protein_coding transcript_biotype:protein_coding gene_symbol:GGCX description:gamma-glutamyl carboxylase [Source:HGNC Symbol;Acc:HGNC:4247]; pep chromosome:GRCh38:2:85554844:85561473:-1 gene:ENSG00000115486.12 transcript:ENST00000423570.5 gene_biotype:protein_coding transcript_biotype:no…	2	630.318	1259.63	12.2036	447.1	1.58	S2(Phospho): 99.75	Used	Unique	432.8	385.5	488.4	410.7
High	[R].tsPSSDk.[V]	N-Term(TMT6plex); S2(Phospho); K7(TMT6plex)	FALSE	TRUE	ENSP00000233838.3	ENSP00000233838.3; ENSP00000389426.1	pep chromosome:GRCh38:2:85544720:85561493:-1 gene:ENSG00000115486.12 transcript:ENST00000233838.9 gene_biotype:protein_coding transcript_biotype:protein_coding gene_symbol:GGCX description:gamma-glutamyl carboxylase [Source:HGNC Symbol;Acc:HGNC:4247]; pep chromosome:GRCh38:2:85554844:85561473:-1 gene:ENSG00000115486.12 transcript:ENST00000423570.5 gene_biotype:protein_coding transcript_biotype:no…	2	630.318	1259.63	0	447.7	1.73	S2(Phospho): 99.63	Used	Unique	435	381.3	480.8	423
High	[R].rVESEEsGDEEGk.[K]	N-Term(TMT6plex); S7(Phospho); K13(TMT6plex)	FALSE	TRUE	ENSP00000234038.6	ENSP00000397985.1; ENSP00000385022.3; ENSP00000396376.1; ENSP00000409719.1; ENSP00000234038.6; ENSP00000385498.3	pep chromosome:GRCh38:2:241151474:241159303:1 gene:ENSG00000115685.15 transcript:ENST00000427172.5 gene_biotype:protein_coding transcript_biotype:protein_coding gene_symbol:PPP1R7 description:protein phosphatase 1 regulatory subunit 7 [Source:HGNC Symbol;Acc:HGNC:9295]; pep chromosome:GRCh38:2:241150480:241167174:1 gene:ENSG00000115685.15 transcript:ENST00000406106.7 gene_biotype:protein_coding t…	3	663.645	1988.92	13.7709	473.8	2.77	S7(Phospho): 100	Used	Unique	424.8	428.9	538.6	425.5
High	[R].rVEsEEsGDEEGk.[K]	N-Term(TMT6plex); S4(Phospho); S7(Phospho); K13(TMT6plex)	FALSE	TRUE	ENSP00000234038.6	ENSP00000397985.1; ENSP00000385022.3; ENSP00000396376.1; ENSP00000409719.1; ENSP00000234038.6; ENSP00000385498.3	pep chromosome:GRCh38:2:241151474:241159303:1 gene:ENSG00000115685.15 transcript:ENST00000427172.5 gene_biotype:protein_coding transcript_biotype:protein_coding gene_symbol:PPP1R7 description:protein phosphatase 1 regulatory subunit 7 [Source:HGNC Symbol;Acc:HGNC:9295]; pep chromosome:GRCh38:2:241150480:241167174:1 gene:ENSG00000115685.15 transcript:ENST00000406106.7 gene_biotype:protein_coding t…	2	1034.95	2068.89	0	317.1	2.51	S4(Phospho): 100; S7(Phospho): 100	Used	Unique	273.5	271.5	354.3	317.5
High	[R].rVESEEsGDEEGkk.[H]	N-Term(TMT6plex); S7(Phospho); K13(TMT6plex); K14(TMT6plex)	FALSE	TRUE	ENSP00000234038.6	ENSP00000397985.1; ENSP00000385022.3; ENSP00000396376.1; ENSP00000409719.1; ENSP00000234038.6; ENSP00000385498.3	pep chromosome:GRCh38:2:241151474:241159303:1 gene:ENSG00000115685.15 transcript:ENST00000427172.5 gene_biotype:protein_coding transcript_biotype:protein_coding gene_symbol:PPP1R7 description:protein phosphatase 1 regulatory subunit 7 [Source:HGNC Symbol;Acc:HGNC:9295]; pep chromosome:GRCh38:2:241150480:241167174:1 gene:ENSG00000115685.15 transcript:ENST00000406106.7 gene_biotype:protein_coding t…	3	782.731	2346.18	0	525.5	1.37	S7(Phospho): 100	Used	Unique	472.6	454.4	572.7	517.6
High	[R].rVEsEEsGDEEGkk.[H]	N-Term(TMT6plex); S4(Phospho); S7(Phospho); K13(TMT6plex); K14(TMT6plex)	FALSE	TRUE	ENSP00000234038.6	ENSP00000397985.1; ENSP00000385022.3; ENSP00000396376.1; ENSP00000409719.1; ENSP00000234038.6; ENSP00000385498.3	pep chromosome:GRCh38:2:241151474:241159303:1 gene:ENSG00000115685.15 transcript:ENST00000427172.5 gene_biotype:protein_coding transcript_biotype:protein_coding gene_symbol:PPP1R7 description:protein phosphatase 1 regulatory subunit 7 [Source:HGNC Symbol;Acc:HGNC:9295]; pep chromosome:GRCh38:2:241150480:241167174:1 gene:ENSG00000115685.15 transcript:ENST00000406106.7 gene_biotype:protein_coding t…	4	607.292	2426.15	4.83128	510	2.16	S4(Phospho): 100; S7(Phospho): 100	Used	Unique	472.2	412.2	569.8	504.3
High	[R].rVEsEESGDEEGkk.[H]	N-Term(TMT6plex); S4(Phospho); K13(TMT6plex); K14(TMT6plex)	FALSE	TRUE	ENSP00000234038.6	ENSP00000397985.1; ENSP00000385022.3; ENSP00000396376.1; ENSP00000409719.1; ENSP00000234038.6; ENSP00000385498.3	pep chromosome:GRCh38:2:241151474:241159303:1 gene:ENSG00000115685.15 transcript:ENST00000427172.5 gene_biotype:protein_coding transcript_biotype:protein_coding gene_symbol:PPP1R7 description:protein phosphatase 1 regulatory subunit 7 [Source:HGNC Symbol;Acc:HGNC:9295]; pep chromosome:GRCh38:2:241150480:241167174:1 gene:ENSG00000115685.15 transcript:ENST00000406106.7 gene_biotype:protein_coding t…	3	782.732	2346.18	9.52886	466.8	1.53	S4(Phospho): 99.46	Used	Unique	417	427.4	507.1	440
High	[R].rVEsEEsGDEEGkk.[H]	N-Term(TMT6plex); S4(Phospho); S7(Phospho); K13(TMT6plex); K14(TMT6plex)	FALSE	TRUE	ENSP00000234038.6	ENSP00000397985.1; ENSP00000385022.3; ENSP00000396376.1; ENSP00000409719.1; ENSP00000234038.6; ENSP00000385498.3	pep chromosome:GRCh38:2:241151474:241159303:1 gene:ENSG00000115685.15 transcript:ENST00000427172.5 gene_biotype:protein_coding transcript_biotype:protein_coding gene_symbol:PPP1R7 description:protein phosphatase 1 regulatory subunit 7 [Source:HGNC Symbol;Acc:HGNC:9295]; pep chromosome:GRCh38:2:241150480:241167174:1 gene:ENSG00000115685.15 transcript:ENST00000406106.7 gene_biotype:protein_coding t…	3	809.387	2426.15	0	834.2	1.36	S4(Phospho): 100; S7(Phospho): 100	Used	Unique	748.9	698.5	944.6	809.7
High	[R].rVEsEEsGDEEGkk.[H]	N-Term(TMT6plex); S4(Phospho); S7(Phospho); K13(TMT6plex); K14(TMT6plex)	FALSE	TRUE	ENSP00000234038.6	ENSP00000397985.1; ENSP00000385022.3; ENSP00000396376.1; ENSP00000409719.1; ENSP00000234038.6; ENSP00000385498.3	pep chromosome:GRCh38:2:241151474:241159303:1 gene:ENSG00000115685.15 transcript:ENST00000427172.5 gene_biotype:protein_coding transcript_biotype:protein_coding gene_symbol:PPP1R7 description:protein phosphatase 1 regulatory subunit 7 [Source:HGNC Symbol;Acc:HGNC:9295]; pep chromosome:GRCh38:2:241150480:241167174:1 gene:ENSG00000115685.15 transcript:ENST00000406106.7 gene_biotype:protein_coding t…	3	809.385	2426.14	37.2942	380.6	1.58	S4(Phospho): 100; S7(Phospho): 100	Used	Unique	347.2	344.2	409	360.5
High	[R].rVEsEEsGDEEGkk.[H]	N-Term(TMT6plex); S4(Phospho); S7(Phospho); K13(TMT6plex); K14(TMT6plex)	FALSE	TRUE	ENSP00000234038.6	ENSP00000397985.1; ENSP00000385022.3; ENSP00000396376.1; ENSP00000409719.1; ENSP00000234038.6; ENSP00000385498.3	pep chromosome:GRCh38:2:241151474:241159303:1 gene:ENSG00000115685.15 transcript:ENST00000427172.5 gene_biotype:protein_coding transcript_biotype:protein_coding gene_symbol:PPP1R7 description:protein phosphatase 1 regulatory subunit 7 [Source:HGNC Symbol;Acc:HGNC:9295]; pep chromosome:GRCh38:2:241150480:241167174:1 gene:ENSG00000115685.15 transcript:ENST00000406106.7 gene_biotype:protein_coding t…	3	809.388	2426.15	0	596.3	2.07	S4(Phospho): 100; S7(Phospho): 100	Used	Unique	566.5	497.7	669	556.6
High	[R].rVESEEsGDEEGkk.[H]	N-Term(TMT6plex); S7(Phospho); K13(TMT6plex); K14(TMT6plex)	FALSE	TRUE	ENSP00000234038.6	ENSP00000397985.1; ENSP00000385022.3; ENSP00000396376.1; ENSP00000409719.1; ENSP00000234038.6; ENSP00000385498.3	pep chromosome:GRCh38:2:241151474:241159303:1 gene:ENSG00000115685.15 transcript:ENST00000427172.5 gene_biotype:protein_coding transcript_biotype:protein_coding gene_symbol:PPP1R7 description:protein phosphatase 1 regulatory subunit 7 [Source:HGNC Symbol;Acc:HGNC:9295]; pep chromosome:GRCh38:2:241150480:241167174:1 gene:ENSG00000115685.15 transcript:ENST00000406106.7 gene_biotype:protein_coding t…	3	782.732	2346.18	0	435.6	1.34	S7(Phospho): 99.93	Used	Unique	410.7	367.5	483.7	410.9
High	[R].rVEsEEsGDEEGkk.[H]	N-Term(TMT6plex); S4(Phospho); S7(Phospho); K13(TMT6plex); K14(TMT6plex)	FALSE	TRUE	ENSP00000234038.6	ENSP00000397985.1; ENSP00000385022.3; ENSP00000396376.1; ENSP00000409719.1; ENSP00000234038.6; ENSP00000385498.3	pep chromosome:GRCh38:2:241151474:241159303:1 gene:ENSG00000115685.15 transcript:ENST00000427172.5 gene_biotype:protein_coding transcript_biotype:protein_coding gene_symbol:PPP1R7 description:protein phosphatase 1 regulatory subunit 7 [Source:HGNC Symbol;Acc:HGNC:9295]; pep chromosome:GRCh38:2:241150480:241167174:1 gene:ENSG00000115685.15 transcript:ENST00000406106.7 gene_biotype:protein_coding t…	3	809.388	2426.15	18.4867	56.8	1.72		Used	Unique	58	47.3	60.9	52.1
High	[R].rVESEEsGDEEGkk.[H]	N-Term(TMT6plex); S7(Phospho); K13(TMT6plex); K14(TMT6plex)	FALSE	TRUE	ENSP00000234038.6	ENSP00000397985.1; ENSP00000385022.3; ENSP00000396376.1; ENSP00000409719.1; ENSP00000234038.6; ENSP00000385498.3	pep chromosome:GRCh38:2:241151474:241159303:1 gene:ENSG00000115685.15 transcript:ENST00000427172.5 gene_biotype:protein_coding transcript_biotype:protein_coding gene_symbol:PPP1R7 description:protein phosphatase 1 regulatory subunit 7 [Source:HGNC Symbol;Acc:HGNC:9295]; pep chromosome:GRCh38:2:241150480:241167174:1 gene:ENSG00000115685.15 transcript:ENST00000406106.7 gene_biotype:protein_coding t…	4	587.3	2346.18	32.3681	316.7	1.94	S4(Phospho): 84.27	Used	Unique	294.2	281.9	340.9	299.2
High	[R].rVESEEsGDEEGkk.[H]	N-Term(TMT6plex); S7(Phospho); K13(TMT6plex); K14(TMT6plex)	FALSE	TRUE	ENSP00000234038.6	ENSP00000397985.1; ENSP00000385022.3; ENSP00000396376.1; ENSP00000409719.1; ENSP00000234038.6; ENSP00000385498.3	pep chromosome:GRCh38:2:241151474:241159303:1 gene:ENSG00000115685.15 transcript:ENST00000427172.5 gene_biotype:protein_coding transcript_biotype:protein_coding gene_symbol:PPP1R7 description:protein phosphatase 1 regulatory subunit 7 [Source:HGNC Symbol;Acc:HGNC:9295]; pep chromosome:GRCh38:2:241150480:241167174:1 gene:ENSG00000115685.15 transcript:ENST00000406106.7 gene_biotype:protein_coding t…	4	587.3	2346.18	0	393.2	1.71	S7(Phospho): 99.86	Used	Unique	352.6	347.9	436.4	372
Medium	[R].rVEsEESGDEEGkk.[H]	N-Term(TMT6plex); S4(Phospho); K13(TMT6plex); K14(TMT6plex)	FALSE	TRUE	ENSP00000234038.6	ENSP00000397985.1; ENSP00000385022.3; ENSP00000396376.1; ENSP00000409719.1; ENSP00000234038.6; ENSP00000385498.3	pep chromosome:GRCh38:2:241151474:241159303:1 gene:ENSG00000115685.15 transcript:ENST00000427172.5 gene_biotype:protein_coding transcript_biotype:protein_coding gene_symbol:PPP1R7 description:protein phosphatase 1 regulatory subunit 7 [Source:HGNC Symbol;Acc:HGNC:9295]; pep chromosome:GRCh38:2:241150480:241167174:1 gene:ENSG00000115685.15 transcript:ENST00000406106.7 gene_biotype:protein_coding t…	3	782.732	2346.18	34.0039	473.4	2.23	S4(Phospho): 98.74	Used	Unique	416.6	410.2	552.9	435.8
Medium	[R].rVEsEEsGDEEGkk.[H]	N-Term(TMT6plex); S4(Phospho); S7(Phospho); K13(TMT6plex); K14(TMT6plex)	FALSE	TRUE	ENSP00000234038.6	ENSP00000397985.1; ENSP00000385022.3; ENSP00000396376.1; ENSP00000409719.1; ENSP00000234038.6; ENSP00000385498.3	pep chromosome:GRCh38:2:241151474:241159303:1 gene:ENSG00000115685.15 transcript:ENST00000427172.5 gene_biotype:protein_coding transcript_biotype:protein_coding gene_symbol:PPP1R7 description:protein phosphatase 1 regulatory subunit 7 [Source:HGNC Symbol;Acc:HGNC:9295]; pep chromosome:GRCh38:2:241150480:241167174:1 gene:ENSG00000115685.15 transcript:ENST00000406106.7 gene_biotype:protein_coding t…	3	809.386	2426.14	0	348.4	1.61	S4(Phospho): 100; S7(Phospho): 100	Used	Unique	332.3	292	377.6	336.7
Medium	[R].rVEsEEsGDEEGkk.[H]	N-Term(TMT6plex); S4(Phospho); S7(Phospho); K13(TMT6plex); K14(TMT6plex)	FALSE	TRUE	ENSP00000234038.6	ENSP00000397985.1; ENSP00000385022.3; ENSP00000396376.1; ENSP00000409719.1; ENSP00000234038.6; ENSP00000385498.3	pep chromosome:GRCh38:2:241151474:241159303:1 gene:ENSG00000115685.15 transcript:ENST00000427172.5 gene_biotype:protein_coding transcript_biotype:protein_coding gene_symbol:PPP1R7 description:protein phosphatase 1 regulatory subunit 7 [Source:HGNC Symbol;Acc:HGNC:9295]; pep chromosome:GRCh38:2:241150480:241167174:1 gene:ENSG00000115685.15 transcript:ENST00000406106.7 gene_biotype:protein_coding t…	3	809.386	2426.14	0	235.8	1.61	S4(Phospho): 100; S7(Phospho): 100	Used	Unique	213.9	210.4	256.7	224.2
Medium	[R].rVEsEEsGDEEGkk.[H]	N-Term(TMT6plex); S4(Phospho); S7(Phospho); K13(TMT6plex); K14(TMT6plex)	FALSE	TRUE	ENSP00000234038.6	ENSP00000397985.1; ENSP00000385022.3; ENSP00000396376.1; ENSP00000409719.1; ENSP00000234038.6; ENSP00000385498.3	pep chromosome:GRCh38:2:241151474:241159303:1 gene:ENSG00000115685.15 transcript:ENST00000427172.5 gene_biotype:protein_coding transcript_biotype:protein_coding gene_symbol:PPP1R7 description:protein phosphatase 1 regulatory subunit 7 [Source:HGNC Symbol;Acc:HGNC:9295]; pep chromosome:GRCh38:2:241150480:241167174:1 gene:ENSG00000115685.15 transcript:ENST00000406106.7 gene_biotype:protein_coding t…	3	809.386	2426.14	0	215.3	1.84	S4(Phospho): 100; S7(Phospho): 100	Used	Unique	197.2	187	237.8	204.5
High	[R].vEsEEsGDEEGk.[K]	N-Term(TMT6plex); S3(Phospho); S6(Phospho); K12(TMT6plex)	FALSE	TRUE	ENSP00000234038.6	ENSP00000397985.1; ENSP00000385022.3; ENSP00000396376.1; ENSP00000392373.1; ENSP00000409719.1; ENSP00000234038.6; ENSP00000385498.3	pep chromosome:GRCh38:2:241151474:241159303:1 gene:ENSG00000115685.15 transcript:ENST00000427172.5 gene_biotype:protein_coding transcript_biotype:protein_coding gene_symbol:PPP1R7 description:protein phosphatase 1 regulatory subunit 7 [Source:HGNC Symbol;Acc:HGNC:9295]; pep chromosome:GRCh38:2:241150480:241167174:1 gene:ENSG00000115685.15 transcript:ENST00000406106.7 gene_biotype:protein_coding t…	2	956.897	1912.79	32.696	786.2	3.68	S3(Phospho): 100; S6(Phospho): 100	Used	Unique	748.8	670.2	843	758.3
High	[R].vESEEsGDEEGk.[K]	N-Term(TMT6plex); S6(Phospho); K12(TMT6plex)	FALSE	TRUE	ENSP00000234038.6	ENSP00000397985.1; ENSP00000385022.3; ENSP00000396376.1; ENSP00000392373.1; ENSP00000409719.1; ENSP00000234038.6; ENSP00000385498.3	pep chromosome:GRCh38:2:241151474:241159303:1 gene:ENSG00000115685.15 transcript:ENST00000427172.5 gene_biotype:protein_coding transcript_biotype:protein_coding gene_symbol:PPP1R7 description:protein phosphatase 1 regulatory subunit 7 [Source:HGNC Symbol;Acc:HGNC:9295]; pep chromosome:GRCh38:2:241150480:241167174:1 gene:ENSG00000115685.15 transcript:ENST00000406106.7 gene_biotype:protein_coding t…	2	916.914	1832.82	0	544.1	3.09	S6(Phospho): 99.99	Used	Unique	466.2	452.5	620.7	548
High	[R].vESEEsGDEEGkk.[H]	N-Term(TMT6plex); S6(Phospho); K12(TMT6plex); K13(TMT6plex)	FALSE	TRUE	ENSP00000234038.6	ENSP00000397985.1; ENSP00000385022.3; ENSP00000396376.1; ENSP00000392373.1; ENSP00000409719.1; ENSP00000234038.6; ENSP00000385498.3	pep chromosome:GRCh38:2:241151474:241159303:1 gene:ENSG00000115685.15 transcript:ENST00000427172.5 gene_biotype:protein_coding transcript_biotype:protein_coding gene_symbol:PPP1R7 description:protein phosphatase 1 regulatory subunit 7 [Source:HGNC Symbol;Acc:HGNC:9295]; pep chromosome:GRCh38:2:241150480:241167174:1 gene:ENSG00000115685.15 transcript:ENST00000406106.7 gene_biotype:protein_coding t…	3	730.697	2190.08	30.2419	453.1	1.84	S6(Phospho): 99.96	Used	Unique	399.5	410	514.4	414.1
Medium	[R].vEsEEsGDEEGkk.[H]	N-Term(TMT6plex); S3(Phospho); S6(Phospho); K12(TMT6plex); K13(TMT6plex)	FALSE	TRUE	ENSP00000234038.6	ENSP00000397985.1; ENSP00000385022.3; ENSP00000396376.1; ENSP00000392373.1; ENSP00000409719.1; ENSP00000234038.6; ENSP00000385498.3	pep chromosome:GRCh38:2:241151474:241159303:1 gene:ENSG00000115685.15 transcript:ENST00000427172.5 gene_biotype:protein_coding transcript_biotype:protein_coding gene_symbol:PPP1R7 description:protein phosphatase 1 regulatory subunit 7 [Source:HGNC Symbol;Acc:HGNC:9295]; pep chromosome:GRCh38:2:241150480:241167174:1 gene:ENSG00000115685.15 transcript:ENST00000406106.7 gene_biotype:protein_coding t…	3	757.354	2270.05	5.50436	494.4	1.94	S3(Phospho): 100; S6(Phospho): 100	Used	Unique	440.8	440.3	555.1	460.8
High	[K].aDAASSLTVDVtPPTAk.[A]	N-Term(TMT6plex); T12(Phospho); K17(TMT6plex)	FALSE	TRUE	ENSP00000234160.4	ENSP00000234160.4	pep chromosome:GRCh38:2:170929253:170967130:1 gene:ENSG00000115806.13 transcript:ENST00000234160.5 gene_biotype:protein_coding transcript_biotype:protein_coding gene_symbol:GORASP2 description:golgi reassembly stacking protein 2 [Source:HGNC Symbol;Acc:HGNC:17500]	3	728.051	2182.14	7.64608	151.1	4.31	T12(Phospho): 100	Used	Unique	150.4	150	159.8	120.1
High	[K].aDAASsLTVDVTPPTAk.[A]	N-Term(TMT6plex); S6(Phospho); K17(TMT6plex)	FALSE	TRUE	ENSP00000234160.4	ENSP00000234160.4	pep chromosome:GRCh38:2:170929253:170967130:1 gene:ENSG00000115806.13 transcript:ENST00000234160.5 gene_biotype:protein_coding transcript_biotype:protein_coding gene_symbol:GORASP2 description:golgi reassembly stacking protein 2 [Source:HGNC Symbol;Acc:HGNC:17500]	3	728.052	2182.14	0	163.6	4.2	T8(Phospho): 98.83	Used	Unique	143.3	151.4	150.9	183.2
High	[R].vGDStPVSEkPVSAAVDANASESP.[-]	N-Term(TMT6plex); T5(Phospho); K10(TMT6plex)	FALSE	TRUE	ENSP00000234160.4	ENSP00000234160.4	pep chromosome:GRCh38:2:170929253:170967130:1 gene:ENSG00000115806.13 transcript:ENST00000234160.5 gene_biotype:protein_coding transcript_biotype:protein_coding gene_symbol:GORASP2 description:golgi reassembly stacking protein 2 [Source:HGNC Symbol;Acc:HGNC:17500]	3	951.471	2852.4	0	167.6	3.07	T5(Phospho): 89.41	Used	Unique	122.9	172	190	156.5
High	[R].sQLDDHPEsDDEENFIDANDDEDMEk.[F]	N-Term(TMT6plex); S9(Phospho); K26(TMT6plex)	FALSE	TRUE	ENSP00000234170.5	ENSP00000234170.5	pep chromosome:GRCh38:2:37201612:37231596:-1 gene:ENSG00000115816.15 transcript:ENST00000234170.10 gene_biotype:protein_coding transcript_biotype:protein_coding gene_symbol:CEBPZ description:CCAAT enhancer binding protein zeta [Source:HGNC Symbol;Acc:HGNC:24218]	3	1197.5	3590.47	0	117.1	7.9	S9(Phospho): 100	Used	Unique	95.6	120.8	136.1	95.8
High	[R].sQLDDHPEsDDEENFIDANDDEDmEk.[F]	N-Term(TMT6plex); S9(Phospho); M24(Oxidation); K26(TMT6plex)	FALSE	TRUE	ENSP00000234170.5	ENSP00000234170.5	pep chromosome:GRCh38:2:37201612:37231596:-1 gene:ENSG00000115816.15 transcript:ENST00000234170.10 gene_biotype:protein_coding transcript_biotype:protein_coding gene_symbol:CEBPZ description:CCAAT enhancer binding protein zeta [Source:HGNC Symbol;Acc:HGNC:24218]	3	1202.83	3606.46	0	46.7	5.84	S9(Phospho): 100	Used	Unique	39.7	47.5	53.4	38.2
High	[K].sEEDNEIEsEEEVQPk.[T]	N-Term(TMT6plex); S9(Phospho); K16(TMT6plex)	FALSE	TRUE	ENSP00000234420.4	ENSP00000446475.1; ENSP00000234420.4; ENSP00000480261.1; ENSP00000406248.1; ENSP00000498629.1	pep chromosome:GRCh38:2:47783082:47806945:1 gene:ENSG00000116062.15 transcript:ENST00000540021.5 gene_biotype:protein_coding transcript_biotype:protein_coding gene_symbol:MSH6 description:mutS homolog 6 [Source:HGNC Symbol;Acc:HGNC:7329]; pep chromosome:GRCh38:2:47783082:47810101:1 gene:ENSG00000116062.15 transcript:ENST00000234420.9 gene_biotype:protein_coding transcript_biotype:protein_coding g…	3	810.374	2429.11	25.6957	151.5	4.43	S9(Phospho): 100	Used	Unique	149	136.4	167.1	129.3
High	[R].kEtPPPLVPPAAR.[E]	N-Term(TMT6plex); K1(TMT6plex); T3(Phospho)	FALSE	TRUE	ENSP00000235090.5	ENSP00000235090.5	pep chromosome:GRCh38:1:111439890:111449256:-1 gene:ENSG00000116455.14 transcript:ENST00000235090.10 gene_biotype:protein_coding transcript_biotype:protein_coding gene_symbol:WDR77 description:WD repeat domain 77 [Source:HGNC Symbol;Acc:HGNC:29652]	3	637.701	1911.09	15.0149	187.4	1.87	T3(Phospho): 100	Used	Unique	167.5	176.5	199.4	175.9
High	[R].dYcsEEEDIT.[-]	N-Term(TMT6plex); C3(Carbamidomethyl); S4(Phospho)	FALSE	TRUE	ENSP00000235307.6	ENSP00000235307.6	pep chromosome:GRCh38:1:184387029:184629019:1 gene:ENSG00000116667.14 transcript:ENST00000235307.7 gene_biotype:protein_coding transcript_biotype:protein_coding gene_symbol:C1orf21 description:chromosome 1 open reading frame 21 [Source:HGNC Symbol;Acc:HGNC:15494]	2	785.297	1569.59	30.0924	153.7	1.65	S4(Phospho): 99.67	Used	Unique	168.5	136.7	169.4	116.3
Medium	[K].wLksPTTPIDPEk.[Q]	N-Term(TMT6plex); K3(TMT6plex); S4(Phospho); K13(TMT6plex)	FALSE	TRUE	ENSP00000236925.4	ENSP00000416800.2; ENSP00000236925.4; ENSP00000351684.2	pep chromosome:GRCh38:1:200739779:200858119:1 gene:ENSG00000118200.14 transcript:ENST00000413307.6 gene_biotype:protein_coding transcript_biotype:protein_coding gene_symbol:CAMSAP2 description:calmodulin regulated spectrin associated protein family member 2 [Source:HGNC Symbol;Acc:HGNC:29188]; pep chromosome:GRCh38:1:200739779:200860701:1 gene:ENSG00000118200.14 transcript:ENST00000236925.8 gene_…	3	760.426	2279.26	28.5193	471.1	1.57	T6(Phospho): 86.07	Used	Unique	402.9	447.4	505.2	451.8
High	[K].yDGEsDkEQFDDDQk.[V]	N-Term(TMT6plex); S5(Phospho); K7(TMT6plex); K15(TMT6plex)	FALSE	TRUE	ENSP00000236925.4	ENSP00000416800.2; ENSP00000236925.4; ENSP00000351684.2	pep chromosome:GRCh38:1:200739779:200858119:1 gene:ENSG00000118200.14 transcript:ENST00000413307.6 gene_biotype:protein_coding transcript_biotype:protein_coding gene_symbol:CAMSAP2 description:calmodulin regulated spectrin associated protein family member 2 [Source:HGNC Symbol;Acc:HGNC:29188]; pep chromosome:GRCh38:1:200739779:200860701:1 gene:ENSG00000118200.14 transcript:ENST00000236925.8 gene_…	3	862.734	2586.19	0	575.3	3.04	S5(Phospho): 100	Used	Unique	528.9	604.4	587.1	487.2
High	[R].aPsPTSSAGEEGTk.[K]	N-Term(TMT6plex); S3(Phospho); K14(TMT6plex)	FALSE	TRUE	ENSP00000237536.4	ENSP00000237536.4; ENSP00000433939.1	pep chromosome:GRCh38:20:36777447:36863538:-1 gene:ENSG00000149639.15 transcript:ENST00000237536.9 gene_biotype:protein_coding transcript_biotype:protein_coding gene_symbol:SOGA1 description:suppressor of glucose, autophagy associated 1 [Source:HGNC Symbol;Acc:HGNC:16111]; pep chromosome:GRCh38:20:36783782:36816281:-1 gene:ENSG00000149639.15 transcript:ENST00000465671.1 gene_biotype:protein_codin…	2	928.955	1856.9	0	169	2.78	S3(Phospho): 99.99	Used	Unique	174	182.8	165.2	127.4
High	[R].eDQGPPcPsPVGGGDPLHR.[H]	N-Term(TMT6plex); C7(Carbamidomethyl); S9(Phospho)	FALSE	TRUE	ENSP00000237596.2	ENSP00000237596.2	pep chromosome:GRCh38:4:88007635:88077777:1 gene:ENSG00000118762.8 transcript:ENST00000237596.7 gene_biotype:protein_coding transcript_biotype:protein_coding gene_symbol:PKD2 description:polycystin 2, transient receptor potential cation channel [Source:HGNC Symbol;Acc:HGNC:9009]	3	761.013	2281.03	14.8572	147.5	3.85	S9(Phospho): 100	Used	Unique	134.2	135.9	161.5	134.6
High	[R].sLDDsEEDDDEDSGHSSR.[R]	N-Term(TMT6plex); S5(Phospho)	FALSE	TRUE	ENSP00000237596.2	ENSP00000427131.1; ENSP00000237596.2	pep chromosome:GRCh38:4:88043261:88075858:1 gene:ENSG00000118762.8 transcript:ENST00000508588.5 gene_biotype:protein_coding transcript_biotype:protein_coding gene_symbol:PKD2 description:polycystin 2, transient receptor potential cation channel [Source:HGNC Symbol;Acc:HGNC:9009]; pep chromosome:GRCh38:4:88007635:88077777:1 gene:ENSG00000118762.8 transcript:ENST00000237596.7 gene_biotype:protein_c…	3	768.625	2303.86	25.2636	394.8	6.99	S5(Phospho): 100	Used	Unique	349.2	353.7	472.3	338.3
Medium	[R].sLDDsEEDDDEDSGHSSR.[R]	N-Term(TMT6plex); S5(Phospho)	FALSE	TRUE	ENSP00000237596.2	ENSP00000427131.1; ENSP00000237596.2	pep chromosome:GRCh38:4:88043261:88075858:1 gene:ENSG00000118762.8 transcript:ENST00000508588.5 gene_biotype:protein_coding transcript_biotype:protein_coding gene_symbol:PKD2 description:polycystin 2, transient receptor potential cation channel [Source:HGNC Symbol;Acc:HGNC:9009]; pep chromosome:GRCh38:4:88007635:88077777:1 gene:ENSG00000118762.8 transcript:ENST00000237596.7 gene_biotype:protein_c…	3	768.625	2303.86	15.4783	587.3	1.1	S5(Phospho): 96.63	Used	Unique	327.6	348.4	459.4	341.2
Medium	[R].sEsPVcSSR.[D]	N-Term(TMT6plex); S3(Phospho); C6(Carbamidomethyl)	FALSE	TRUE	ENSP00000237853.4	ENSP00000237853.4; ENSP00000423915.1	pep chromosome:GRCh38:5:95885098:95961851:-1 gene:ENSG00000118985.16 transcript:ENST00000237853.9 gene_biotype:protein_coding transcript_biotype:protein_coding gene_symbol:ELL2 description:elongation factor for RNA polymerase II 2 [Source:HGNC Symbol;Acc:HGNC:17064]; pep chromosome:GRCh38:5:95898764:95961848:-1 gene:ENSG00000118985.16 transcript:ENST00000513343.1 gene_biotype:protein_coding trans…	2	659.289	1317.57	18.825	194.4	1.82	S3(Phospho): 97.93	Used	Unique	182.1	152.3	225.6	186.5
High	[R].dNLTLWTSDsAGEEcDAAEGAEN.[-]	N-Term(TMT6plex); S10(Phospho); C15(Carbamidomethyl)	FALSE	TRUE	ENSP00000238081.3	ENSP00000238081.3	pep chromosome:GRCh38:2:9583967:9630997:-1 gene:ENSG00000134308.14 transcript:ENST00000238081.8 gene_biotype:protein_coding transcript_biotype:protein_coding gene_symbol:YWHAQ description:tyrosine 3-monooxygenase/tryptophan 5-monooxygenase activation protein theta [Source:HGNC Symbol;Acc:HGNC:12854]	3	922.044	2764.12	5.29026	77	5.92	S10(Phospho): 100	Used	Unique	71.6	82.1	75.8	66.3
High	[K].sNSLsEQLAINTSPDAVk.[A]	N-Term(TMT6plex); S5(Phospho); K18(TMT6plex)	FALSE	TRUE	ENSP00000238256.3	ENSP00000238256.3; ENSP00000415733.2	pep chromosome:GRCh38:9:113161006:113221277:-1 gene:ENSG00000119321.9 transcript:ENST00000238256.8 gene_biotype:protein_coding transcript_biotype:protein_coding gene_symbol:FKBP15 description:FKBP prolyl isomerase 15 [Source:HGNC Symbol;Acc:HGNC:23397]; pep chromosome:GRCh38:9:113186436:113221318:-1 gene:ENSG00000119321.9 transcript:ENST00000414250.2 gene_biotype:protein_coding transcript_biotype…	3	804.751	2412.24	38.0144	119	4.36	S1(Phospho): 33.33; S3(Phospho): 33.33; S5(Phospho): 33.33	Used	Unique	95.1	83.4	158.2	119
High	[R].dSAAPsPIPGADNLSADPVVSPPTSIPFk.[S]	N-Term(TMT6plex); S6(Phospho); K29(TMT6plex)	FALSE	TRUE	ENSP00000238256.3	ENSP00000238256.3; ENSP00000415733.2	pep chromosome:GRCh38:9:113161006:113221277:-1 gene:ENSG00000119321.9 transcript:ENST00000238256.8 gene_biotype:protein_coding transcript_biotype:protein_coding gene_symbol:FKBP15 description:FKBP prolyl isomerase 15 [Source:HGNC Symbol;Acc:HGNC:23397]; pep chromosome:GRCh38:9:113186436:113221318:-1 gene:ENSG00000119321.9 transcript:ENST00000414250.2 gene_biotype:protein_coding transcript_biotype…	4	847.188	3385.73	14.104	182.4	3.43	S2(Phospho): 50; S6(Phospho): 50	Used	Unique	175.7	176	201.2	147.4
High	[R].eRPEsPMVPSEQVVEEAVPLPPQALTTSQDGHR.[R]	N-Term(TMT6plex); S5(Phospho)	FALSE	TRUE	ENSP00000238256.3	ENSP00000238256.3	pep chromosome:GRCh38:9:113161006:113221277:-1 gene:ENSG00000119321.9 transcript:ENST00000238256.8 gene_biotype:protein_coding transcript_biotype:protein_coding gene_symbol:FKBP15 description:FKBP prolyl isomerase 15 [Source:HGNC Symbol;Acc:HGNC:23397]	4	980.73	3919.9	32.6122	40.7	3.45	S5(Phospho): 99.99	Used	Unique	38.5	37.7	48.6	31.3
High	[R].eRPEsPMVPSEQVVEEAVPLPPQALTTSQDGHR.[R]	N-Term(TMT6plex); S5(Phospho)	FALSE	TRUE	ENSP00000238256.3	ENSP00000238256.3	pep chromosome:GRCh38:9:113161006:113221277:-1 gene:ENSG00000119321.9 transcript:ENST00000238256.8 gene_biotype:protein_coding transcript_biotype:protein_coding gene_symbol:FKBP15 description:FKBP prolyl isomerase 15 [Source:HGNC Symbol;Acc:HGNC:23397]	4	980.732	3919.91	44.0236	80.3	2.8	S5(Phospho): 99.95	Used	Unique	78.9	81.7	75.9	72
High	[R].lSLTSDPEEGDPLALGPEsPGEPQPPQLk.[K]	N-Term(TMT6plex); S19(Phospho); K29(TMT6plex)	FALSE	TRUE	ENSP00000238256.3	ENSP00000238256.3	pep chromosome:GRCh38:9:113161006:113221277:-1 gene:ENSG00000119321.9 transcript:ENST00000238256.8 gene_biotype:protein_coding transcript_biotype:protein_coding gene_symbol:FKBP15 description:FKBP prolyl isomerase 15 [Source:HGNC Symbol;Acc:HGNC:23397]	4	884.953	3536.79	0	65.9	5.16	S19(Phospho): 100	Used	Unique	61.4	68.8	66.2	56.7
High	[R].lsLTSDPEEGDPLALGPESPGEPQPPQLk.[K]	N-Term(TMT6plex); S2(Phospho); K29(TMT6plex)	FALSE	TRUE	ENSP00000238256.3	ENSP00000238256.3	pep chromosome:GRCh38:9:113161006:113221277:-1 gene:ENSG00000119321.9 transcript:ENST00000238256.8 gene_biotype:protein_coding transcript_biotype:protein_coding gene_symbol:FKBP15 description:FKBP prolyl isomerase 15 [Source:HGNC Symbol;Acc:HGNC:23397]	4	884.952	3536.79	9.61073	63.3	4.28	S5(Phospho): 70.95	Used	Unique	59.4	59.5	64.9	59.2
High	[R].ssLSGDEEDELFk.[G]	N-Term(TMT6plex); S2(Phospho); K13(TMT6plex)	FALSE	TRUE	ENSP00000238256.3	ENSP00000238256.3	pep chromosome:GRCh38:9:113161006:113221277:-1 gene:ENSG00000119321.9 transcript:ENST00000238256.8 gene_biotype:protein_coding transcript_biotype:protein_coding gene_symbol:FKBP15 description:FKBP prolyl isomerase 15 [Source:HGNC Symbol;Acc:HGNC:23397]	2	997.476	1993.95	29.7713	282.5	3.94	S2(Phospho): 93.66	Used	Unique	265.5	241.6	315	262.3
High	[R].ssLsGDEEDELFk.[G]	N-Term(TMT6plex); S2(Phospho); S4(Phospho); K13(TMT6plex)	FALSE	TRUE	ENSP00000238256.3	ENSP00000238256.3	pep chromosome:GRCh38:9:113161006:113221277:-1 gene:ENSG00000119321.9 transcript:ENST00000238256.8 gene_biotype:protein_coding transcript_biotype:protein_coding gene_symbol:FKBP15 description:FKBP prolyl isomerase 15 [Source:HGNC Symbol;Acc:HGNC:23397]	2	1037.46	2073.91	0	462.7	4.94	S2(Phospho): 95.51; S4(Phospho): 100	Used	Unique	446.2	492.2	448	390.5
High	[R].ssLSGDEEDELFk.[G]	N-Term(TMT6plex); S2(Phospho); K13(TMT6plex)	FALSE	TRUE	ENSP00000238256.3	ENSP00000238256.3	pep chromosome:GRCh38:9:113161006:113221277:-1 gene:ENSG00000119321.9 transcript:ENST00000238256.8 gene_biotype:protein_coding transcript_biotype:protein_coding gene_symbol:FKBP15 description:FKBP prolyl isomerase 15 [Source:HGNC Symbol;Acc:HGNC:23397]	2	997.475	1993.94	14.6021	551.5	4.62	S2(Phospho): 99.77	Used	Unique	485.1	474	627.1	529.6
High	[R].ssLsGDEEDELFk.[G]	N-Term(TMT6plex); S2(Phospho); S4(Phospho); K13(TMT6plex)	FALSE	TRUE	ENSP00000238256.3	ENSP00000238256.3	pep chromosome:GRCh38:9:113161006:113221277:-1 gene:ENSG00000119321.9 transcript:ENST00000238256.8 gene_biotype:protein_coding transcript_biotype:protein_coding gene_symbol:FKBP15 description:FKBP prolyl isomerase 15 [Source:HGNC Symbol;Acc:HGNC:23397]	2	1037.46	2073.91	0	222	4.56	S2(Phospho): 99.78; S4(Phospho): 100	Used	Unique	218.8	223.5	220.1	190.6
High	[R].ssLsGDEEDELFk.[G]	N-Term(TMT6plex); S2(Phospho); S4(Phospho); K13(TMT6plex)	FALSE	TRUE	ENSP00000238256.3	ENSP00000238256.3	pep chromosome:GRCh38:9:113161006:113221277:-1 gene:ENSG00000119321.9 transcript:ENST00000238256.8 gene_biotype:protein_coding transcript_biotype:protein_coding gene_symbol:FKBP15 description:FKBP prolyl isomerase 15 [Source:HGNC Symbol;Acc:HGNC:23397]	2	1037.46	2073.91	0	124.6	5.03	S1(Phospho): 50; S2(Phospho): 50; S4(Phospho): 99.99	Used	Unique	120.1	128.7	120.9	108.9
High	[R].ssLsGDEEDELFk.[G]	N-Term(TMT6plex); S2(Phospho); S4(Phospho); K13(TMT6plex)	FALSE	TRUE	ENSP00000238256.3	ENSP00000238256.3	pep chromosome:GRCh38:9:113161006:113221277:-1 gene:ENSG00000119321.9 transcript:ENST00000238256.8 gene_biotype:protein_coding transcript_biotype:protein_coding gene_symbol:FKBP15 description:FKBP prolyl isomerase 15 [Source:HGNC Symbol;Acc:HGNC:23397]	3	691.974	2073.91	3.02728	86.4	3.45	S2(Phospho): 95.07; S4(Phospho): 99.72	Used	Unique	94.1	82.1	82.4	73.8
High	[R].ssLsGDEEDELFk.[G]	N-Term(TMT6plex); S2(Phospho); S4(Phospho); K13(TMT6plex)	FALSE	TRUE	ENSP00000238256.3	ENSP00000238256.3	pep chromosome:GRCh38:9:113161006:113221277:-1 gene:ENSG00000119321.9 transcript:ENST00000238256.8 gene_biotype:protein_coding transcript_biotype:protein_coding gene_symbol:FKBP15 description:FKBP prolyl isomerase 15 [Source:HGNC Symbol;Acc:HGNC:23397]	2	1037.46	2073.9	38.5431	99.4	4.1	S2(Phospho): 93.24; S4(Phospho): 100	Used	Unique	90.7	98.4	105.3	87.1
High	[R].ssLsGDEEDELFk.[G]	N-Term(TMT6plex); S2(Phospho); S4(Phospho); K13(TMT6plex)	FALSE	TRUE	ENSP00000238256.3	ENSP00000238256.3	pep chromosome:GRCh38:9:113161006:113221277:-1 gene:ENSG00000119321.9 transcript:ENST00000238256.8 gene_biotype:protein_coding transcript_biotype:protein_coding gene_symbol:FKBP15 description:FKBP prolyl isomerase 15 [Source:HGNC Symbol;Acc:HGNC:23397]	2	1037.46	2073.91	40.819	59.6	3.26	S1(Phospho): 50.36; S2(Phospho): 50.36; S4(Phospho): 99.27	Used	Unique	62.3	63.6	59.6	43.7
High	[R].ssLsGDEEDELFk.[G]	N-Term(TMT6plex); S2(Phospho); S4(Phospho); K13(TMT6plex)	FALSE	TRUE	ENSP00000238256.3	ENSP00000238256.3	pep chromosome:GRCh38:9:113161006:113221277:-1 gene:ENSG00000119321.9 transcript:ENST00000238256.8 gene_biotype:protein_coding transcript_biotype:protein_coding gene_symbol:FKBP15 description:FKBP prolyl isomerase 15 [Source:HGNC Symbol;Acc:HGNC:23397]	3	691.974	2073.91	0	174.3	3.78	S2(Phospho): 94.22; S4(Phospho): 99.61	Used	Unique	166.9	174.3	179.1	148.9
High	[R].sSLSGDEEDELFk.[G]	N-Term(TMT6plex); S1(Phospho); K13(TMT6plex)	FALSE	TRUE	ENSP00000238256.3	ENSP00000238256.3	pep chromosome:GRCh38:9:113161006:113221277:-1 gene:ENSG00000119321.9 transcript:ENST00000238256.8 gene_biotype:protein_coding transcript_biotype:protein_coding gene_symbol:FKBP15 description:FKBP prolyl isomerase 15 [Source:HGNC Symbol;Acc:HGNC:23397]	3	665.319	1993.94	37.6725	76.2	3.1	S1(Phospho): 48.35; S2(Phospho): 48.35	Used	Unique	77.4	68.7	84	62.4
High	[K].eGQPSPADEkGNDsDGEGESDDPEk.[K]	N-Term(TMT6plex); K10(TMT6plex); S14(Phospho); K25(TMT6plex)	FALSE	TRUE	ENSP00000238497.4	ENSP00000238497.4; ENSP00000465846.1	pep chromosome:GRCh38:18:63389190:63422476:-1 gene:ENSG00000119541.10 transcript:ENST00000238497.10 gene_biotype:protein_coding transcript_biotype:protein_coding gene_symbol:VPS4B description:vacuolar protein sorting 4 homolog B [Source:HGNC Symbol;Acc:HGNC:10895]; pep chromosome:GRCh38:18:63407376:63422390:-1 gene:ENSG00000119541.10 transcript:ENST00000591519.1 gene_biotype:protein_coding transc…	3	1119.5	3356.49	0	251.1	4.31	S14(Phospho): 100	Used	Unique	190.2	243.7	278.9	249.2
High	[K].eGQPSPADEkGNDsDGEGESDDPEk.[K]	N-Term(TMT6plex); K10(TMT6plex); S14(Phospho); K25(TMT6plex)	FALSE	TRUE	ENSP00000238497.4	ENSP00000238497.4; ENSP00000465846.1	pep chromosome:GRCh38:18:63389190:63422476:-1 gene:ENSG00000119541.10 transcript:ENST00000238497.10 gene_biotype:protein_coding transcript_biotype:protein_coding gene_symbol:VPS4B description:vacuolar protein sorting 4 homolog B [Source:HGNC Symbol;Acc:HGNC:10895]; pep chromosome:GRCh38:18:63407376:63422390:-1 gene:ENSG00000119541.10 transcript:ENST00000591519.1 gene_biotype:protein_coding transc…	4	839.878	3356.49	0	160.7	4.2	S14(Phospho): 100	Used	Unique	128.4	165.1	184.2	137.7
High	[K].eGQPsPADEkGNDsDGEGESDDPEk.[K]	N-Term(TMT6plex); S5(Phospho); K10(TMT6plex); S14(Phospho); K25(TMT6plex)	FALSE	TRUE	ENSP00000238497.4	ENSP00000238497.4; ENSP00000465846.1	pep chromosome:GRCh38:18:63389190:63422476:-1 gene:ENSG00000119541.10 transcript:ENST00000238497.10 gene_biotype:protein_coding transcript_biotype:protein_coding gene_symbol:VPS4B description:vacuolar protein sorting 4 homolog B [Source:HGNC Symbol;Acc:HGNC:10895]; pep chromosome:GRCh38:18:63407376:63422390:-1 gene:ENSG00000119541.10 transcript:ENST00000591519.1 gene_biotype:protein_coding transc…	3	1146.16	3436.46	49.1911	21.1	4.07	S5(Phospho): 100; S14(Phospho): 99.95	Used	Unique	17.8	22.6	18.7	21.9
High	[K].eGQPSPADEkGNDsDGEGESDDPEk.[K]	N-Term(TMT6plex); K10(TMT6plex); S14(Phospho); K25(TMT6plex)	FALSE	TRUE	ENSP00000238497.4	ENSP00000238497.4; ENSP00000465846.1	pep chromosome:GRCh38:18:63389190:63422476:-1 gene:ENSG00000119541.10 transcript:ENST00000238497.10 gene_biotype:protein_coding transcript_biotype:protein_coding gene_symbol:VPS4B description:vacuolar protein sorting 4 homolog B [Source:HGNC Symbol;Acc:HGNC:10895]; pep chromosome:GRCh38:18:63407376:63422390:-1 gene:ENSG00000119541.10 transcript:ENST00000591519.1 gene_biotype:protein_coding transc…	4	839.875	3356.48	26.5503	89.7	2.93	S14(Phospho): 97.43	Used	Unique	77.6	84.1	99.9	82.4
High	[K].eGQPSPADEkGNDsDGEGESDDPEkk.[K]	N-Term(TMT6plex); K10(TMT6plex); S14(Phospho); K25(TMT6plex); K26(TMT6plex)	FALSE	TRUE	ENSP00000238497.4	ENSP00000238497.4; ENSP00000465846.1	pep chromosome:GRCh38:18:63389190:63422476:-1 gene:ENSG00000119541.10 transcript:ENST00000238497.10 gene_biotype:protein_coding transcript_biotype:protein_coding gene_symbol:VPS4B description:vacuolar protein sorting 4 homolog B [Source:HGNC Symbol;Acc:HGNC:10895]; pep chromosome:GRCh38:18:63407376:63422390:-1 gene:ENSG00000119541.10 transcript:ENST00000591519.1 gene_biotype:protein_coding transc…	4	929.192	3713.75	0	498.2	4.15	S14(Phospho): 99.95	Used	Unique	343.1	467.4	579.4	517
High	[K].eGQPSPADEkGNDsDGEGESDDPEkk.[K]	N-Term(TMT6plex); K10(TMT6plex); S14(Phospho); K25(TMT6plex); K26(TMT6plex)	FALSE	TRUE	ENSP00000238497.4	ENSP00000238497.4; ENSP00000465846.1	pep chromosome:GRCh38:18:63389190:63422476:-1 gene:ENSG00000119541.10 transcript:ENST00000238497.10 gene_biotype:protein_coding transcript_biotype:protein_coding gene_symbol:VPS4B description:vacuolar protein sorting 4 homolog B [Source:HGNC Symbol;Acc:HGNC:10895]; pep chromosome:GRCh38:18:63407376:63422390:-1 gene:ENSG00000119541.10 transcript:ENST00000591519.1 gene_biotype:protein_coding transc…	4	929.192	3713.75	0	304.6	4.01	S14(Phospho): 100	Used	Unique	242.9	269.7	357.7	297
High	[K].gNDsDGEGEsDDPEk.[K]	N-Term(TMT6plex); S4(Phospho); S10(Phospho); K15(TMT6plex)	FALSE	TRUE	ENSP00000238497.4	ENSP00000238497.4; ENSP00000465846.1	pep chromosome:GRCh38:18:63389190:63422476:-1 gene:ENSG00000119541.10 transcript:ENST00000238497.10 gene_biotype:protein_coding transcript_biotype:protein_coding gene_symbol:VPS4B description:vacuolar protein sorting 4 homolog B [Source:HGNC Symbol;Acc:HGNC:10895]; pep chromosome:GRCh38:18:63407376:63422390:-1 gene:ENSG00000119541.10 transcript:ENST00000591519.1 gene_biotype:protein_coding transc…	2	1084.92	2168.83	0	79	4.48	S4(Phospho): 100; S10(Phospho): 100	Used	Unique	84.7	71.1	84	64.1
High	[K].gNDsDGEGESDDPEk.[K]	N-Term(TMT6plex); S4(Phospho); K15(TMT6plex)	FALSE	TRUE	ENSP00000238497.4	ENSP00000238497.4; ENSP00000465846.1	pep chromosome:GRCh38:18:63389190:63422476:-1 gene:ENSG00000119541.10 transcript:ENST00000238497.10 gene_biotype:protein_coding transcript_biotype:protein_coding gene_symbol:VPS4B description:vacuolar protein sorting 4 homolog B [Source:HGNC Symbol;Acc:HGNC:10895]; pep chromosome:GRCh38:18:63407376:63422390:-1 gene:ENSG00000119541.10 transcript:ENST00000591519.1 gene_biotype:protein_coding transc…	2	1044.94	2088.87	25.3326	326.5	3.32	S4(Phospho): 100	Used	Unique	345.7	298.4	347.7	263.3
High	[K].gNDsDGEGESDDPEk.[K]	N-Term(TMT6plex); S4(Phospho); K15(TMT6plex)	FALSE	TRUE	ENSP00000238497.4	ENSP00000238497.4; ENSP00000465846.1	pep chromosome:GRCh38:18:63389190:63422476:-1 gene:ENSG00000119541.10 transcript:ENST00000238497.10 gene_biotype:protein_coding transcript_biotype:protein_coding gene_symbol:VPS4B description:vacuolar protein sorting 4 homolog B [Source:HGNC Symbol;Acc:HGNC:10895]; pep chromosome:GRCh38:18:63407376:63422390:-1 gene:ENSG00000119541.10 transcript:ENST00000591519.1 gene_biotype:protein_coding transc…	2	1044.94	2088.87	0	328	3.71	S4(Phospho): 100	Used	Unique	348.2	309.5	341.2	262.1
High	[K].gNDsDGEGESDDPEk.[K]	N-Term(TMT6plex); S4(Phospho); K15(TMT6plex)	FALSE	TRUE	ENSP00000238497.4	ENSP00000238497.4; ENSP00000465846.1	pep chromosome:GRCh38:18:63389190:63422476:-1 gene:ENSG00000119541.10 transcript:ENST00000238497.10 gene_biotype:protein_coding transcript_biotype:protein_coding gene_symbol:VPS4B description:vacuolar protein sorting 4 homolog B [Source:HGNC Symbol;Acc:HGNC:10895]; pep chromosome:GRCh38:18:63407376:63422390:-1 gene:ENSG00000119541.10 transcript:ENST00000591519.1 gene_biotype:protein_coding transc…	2	1044.93	2088.86	0	94.8	3.32	S4(Phospho): 99.83	Used	Unique	104.7	79.2	98.9	82.1
High	[K].gNDsDGEGEsDDPEkk.[K]	N-Term(TMT6plex); S4(Phospho); S10(Phospho); K15(TMT6plex); K16(TMT6plex)	FALSE	TRUE	ENSP00000238497.4	ENSP00000238497.4; ENSP00000465846.1	pep chromosome:GRCh38:18:63389190:63422476:-1 gene:ENSG00000119541.10 transcript:ENST00000238497.10 gene_biotype:protein_coding transcript_biotype:protein_coding gene_symbol:VPS4B description:vacuolar protein sorting 4 homolog B [Source:HGNC Symbol;Acc:HGNC:10895]; pep chromosome:GRCh38:18:63407376:63422390:-1 gene:ENSG00000119541.10 transcript:ENST00000591519.1 gene_biotype:protein_coding transc…	3	842.701	2526.09	0	229.9	4.21	S4(Phospho): 100; S10(Phospho): 100	Used	Unique	221.3	220.9	241.8	198.7
High	[K].gNDsDGEGESDDPEkk.[K]	N-Term(TMT6plex); S4(Phospho); K15(TMT6plex); K16(TMT6plex)	FALSE	TRUE	ENSP00000238497.4	ENSP00000238497.4; ENSP00000465846.1	pep chromosome:GRCh38:18:63389190:63422476:-1 gene:ENSG00000119541.10 transcript:ENST00000238497.10 gene_biotype:protein_coding transcript_biotype:protein_coding gene_symbol:VPS4B description:vacuolar protein sorting 4 homolog B [Source:HGNC Symbol;Acc:HGNC:10895]; pep chromosome:GRCh38:18:63407376:63422390:-1 gene:ENSG00000119541.10 transcript:ENST00000591519.1 gene_biotype:protein_coding transc…	3	816.045	2446.12	0	314.2	3.28	S4(Phospho): 100	Used	Unique	291.9	311.7	331.8	270.5
High	[K].vASEAPLEHkPQVEAsSPR.[L]	N-Term(TMT6plex); K10(TMT6plex); S16(Phospho)	FALSE	TRUE	ENSP00000238616.5	ENSP00000238616.5	pep chromosome:GRCh38:14:75079353:75127048:-1 gene:ENSG00000119638.13 transcript:ENST00000238616.10 gene_biotype:protein_coding transcript_biotype:protein_coding gene_symbol:NEK9 description:NIMA related kinase 9 [Source:HGNC Symbol;Acc:HGNC:18591]	4	643.34	2570.34	39.9102	327.7	2.03	S16(Phospho): 50; S17(Phospho): 50	Used	Unique	285.5	289.7	367.7	314.1
High	[R].hcDSINSDFGSESGGcGDSsPGPSASQGPR.[A]	N-Term(TMT6plex); C2(Carbamidomethyl); C16(Carbamidomethyl); S20(Phospho)	FALSE	TRUE	ENSP00000238616.5	ENSP00000238616.5; ENSP00000451604.1	pep chromosome:GRCh38:14:75079353:75127048:-1 gene:ENSG00000119638.13 transcript:ENST00000238616.10 gene_biotype:protein_coding transcript_biotype:protein_coding gene_symbol:NEK9 description:NIMA related kinase 9 [Source:HGNC Symbol;Acc:HGNC:18591]; pep chromosome:GRCh38:14:75117213:75126933:-1 gene:ENSG00000119638.13 transcript:ENST00000554258.1 gene_biotype:protein_coding transcript_biotype:non…	3	1106.78	3318.33	0	5.5	4.44	S20(Phospho): 45.3; S24(Phospho): 45.3	Used	Unique	4.3	5.6	7.3	3.7
High	[K].rPGsVSSTDQER.[E]	N-Term(TMT6plex); S4(Phospho)	FALSE	TRUE	ENSP00000238647.3	ENSP00000238647.3	pep chromosome:GRCh38:14:77024543:77028708:-1 gene:ENSG00000119669.5 transcript:ENST00000238647.5 gene_biotype:protein_coding transcript_biotype:protein_coding gene_symbol:IRF2BPL description:interferon regulatory factor 2 binding protein like [Source:HGNC Symbol;Acc:HGNC:14282]	2	814.385	1627.76	0	113.9	1.95	S4(Phospho): 91.02	Used	Unique	121.5	85.4	133.6	97.3
High	[R].aHGcFQDGRsPGPPPPVGVk.[T]	N-Term(TMT6plex); C4(Carbamidomethyl); S10(Phospho); K20(TMT6plex)	FALSE	TRUE	ENSP00000238647.3	ENSP00000238647.3	pep chromosome:GRCh38:14:77024543:77028708:-1 gene:ENSG00000119669.5 transcript:ENST00000238647.5 gene_biotype:protein_coding transcript_biotype:protein_coding gene_symbol:IRF2BPL description:interferon regulatory factor 2 binding protein like [Source:HGNC Symbol;Acc:HGNC:14282]	4	650.33	2598.3	0	123.2	3.3	S10(Phospho): 100	Used	Unique	117.2	116	133.5	106.3
High	[R].kAsPEPPDSAEGALk.[L]	N-Term(TMT6plex); K1(TMT6plex); S3(Phospho); K15(TMT6plex)	FALSE	TRUE	ENSP00000238647.3	ENSP00000238647.3	pep chromosome:GRCh38:14:77024543:77028708:-1 gene:ENSG00000119669.5 transcript:ENST00000238647.5 gene_biotype:protein_coding transcript_biotype:protein_coding gene_symbol:IRF2BPL description:interferon regulatory factor 2 binding protein like [Source:HGNC Symbol;Acc:HGNC:14282]	3	755.41	2264.22	25.6238	301.5	2.31	S3(Phospho): 100	Used	Unique	289.1	258.5	323.8	287
High	[R].nSSsPVSPASVPGQR.[R]	N-Term(TMT6plex); S4(Phospho)	FALSE	TRUE	ENSP00000238647.3	ENSP00000238647.3	pep chromosome:GRCh38:14:77024543:77028708:-1 gene:ENSG00000119669.5 transcript:ENST00000238647.5 gene_biotype:protein_coding transcript_biotype:protein_coding gene_symbol:IRF2BPL description:interferon regulatory factor 2 binding protein like [Source:HGNC Symbol;Acc:HGNC:14282]	2	889.934	1778.86	0	207.8	2.69	S4(Phospho): 92.52	Used	Unique	258	206.9	184.5	151.7
High	[R].qsPNSSSAAASVASR.[R]	N-Term(TMT6plex); S2(Phospho)	FALSE	TRUE	ENSP00000238647.3	ENSP00000238647.3	pep chromosome:GRCh38:14:77024543:77028708:-1 gene:ENSG00000119669.5 transcript:ENST00000238647.5 gene_biotype:protein_coding transcript_biotype:protein_coding gene_symbol:IRF2BPL description:interferon regulatory factor 2 binding protein like [Source:HGNC Symbol;Acc:HGNC:14282]	2	864.91	1728.81	0	132.9	2.73	S2(Phospho): 99.94	Used	Unique	142.7	117.8	137.1	113.4
High	[R].rNSssPVsPASVPGQR.[R]	N-Term(TMT6plex); S4(Phospho); S5(Phospho); S8(Phospho)	FALSE	TRUE	ENSP00000238647.3	ENSP00000238647.3	pep chromosome:GRCh38:14:77024543:77028708:-1 gene:ENSG00000119669.5 transcript:ENST00000238647.5 gene_biotype:protein_coding transcript_biotype:protein_coding gene_symbol:IRF2BPL description:interferon regulatory factor 2 binding protein like [Source:HGNC Symbol;Acc:HGNC:14282]	3	698.971	2094.9	46.6987	141.3	2.92	S3(Phospho): 99.04; S5(Phospho): 91.05; S8(Phospho): 99.87	Used	Unique	136.5	105.8	162.9	137.4
High	[R].rNSssPVsPASVPGQR.[R]	N-Term(TMT6plex); S4(Phospho); S5(Phospho); S8(Phospho)	FALSE	TRUE	ENSP00000238647.3	ENSP00000238647.3	pep chromosome:GRCh38:14:77024543:77028708:-1 gene:ENSG00000119669.5 transcript:ENST00000238647.5 gene_biotype:protein_coding transcript_biotype:protein_coding gene_symbol:IRF2BPL description:interferon regulatory factor 2 binding protein like [Source:HGNC Symbol;Acc:HGNC:14282]	3	698.971	2094.9	22.0466	184.5	3.25	S3(Phospho): 94.86; S4(Phospho): 52.57; S5(Phospho): 52.57; S8(Phospho): 100	Used	Unique	203	152.9	184.4	169.9
High	[R].rNSssPVsPASVPGQR.[R]	N-Term(TMT6plex); S4(Phospho); S5(Phospho); S8(Phospho)	FALSE	TRUE	ENSP00000238647.3	ENSP00000238647.3	pep chromosome:GRCh38:14:77024543:77028708:-1 gene:ENSG00000119669.5 transcript:ENST00000238647.5 gene_biotype:protein_coding transcript_biotype:protein_coding gene_symbol:IRF2BPL description:interferon regulatory factor 2 binding protein like [Source:HGNC Symbol;Acc:HGNC:14282]	3	698.971	2094.9	40.8512	168.3	2.41	S4(Phospho): 96.72; S5(Phospho): 99.31; S8(Phospho): 85.05	Used	Unique	165.4	161.9	183.9	135.1
High	[K].tkPPRPDsPATTPNISVk.[K]	N-Term(TMT6plex); K2(TMT6plex); S8(Phospho); K18(TMT6plex)	FALSE	TRUE	ENSP00000239882.3	ENSP00000489586.1; ENSP00000239882.3; ENSP00000486912.1	pep chromosome:GRCh38:13:40933439:40982899:-1 gene:ENSG00000120690.16 transcript:ENST00000635415.1 gene_biotype:protein_coding transcript_biotype:protein_coding gene_symbol:ELF1 description:E74 like ETS transcription factor 1 [Source:HGNC Symbol;Acc:HGNC:3316]; pep chromosome:GRCh38:13:40931924:41019316:-1 gene:ENSG00000120690.16 transcript:ENST00000239882.7 gene_biotype:protein_coding transcript…	4	669.129	2673.49	0	136.9	3.5	S8(Phospho): 90.88	Used	Unique	140.2	138.5	137	110.5
High	[K].tVEESSDsESSFSD.[-]	N-Term(TMT6plex); S8(Phospho)	FALSE	TRUE	ENSP00000240079.6	ENSP00000443857.1; ENSP00000443922.1; ENSP00000240079.6	pep chromosome:GRCh38:12:102012942:102062079:-1 gene:ENSG00000120860.11 transcript:ENST00000545679.5 gene_biotype:protein_coding transcript_biotype:protein_coding gene_symbol:WASHC3 description:WASH complex subunit 3 [Source:HGNC Symbol;Acc:HGNC:24256]; pep chromosome:GRCh38:12:102012955:102046119:-1 gene:ENSG00000120860.11 transcript:ENST00000542923.1 gene_biotype:protein_coding transcript_bioty…	2	907.855	1814.7	0	121	4.13	S8(Phospho): 93.84	Used	Unique	114.1	122.7	121.9	105.9
High	[K].tVEESsDSESSFSD.[-]	N-Term(TMT6plex); S6(Phospho)	FALSE	TRUE	ENSP00000240079.6	ENSP00000443857.1; ENSP00000443922.1; ENSP00000240079.6	pep chromosome:GRCh38:12:102012942:102062079:-1 gene:ENSG00000120860.11 transcript:ENST00000545679.5 gene_biotype:protein_coding transcript_biotype:protein_coding gene_symbol:WASHC3 description:WASH complex subunit 3 [Source:HGNC Symbol;Acc:HGNC:24256]; pep chromosome:GRCh38:12:102012955:102046119:-1 gene:ENSG00000120860.11 transcript:ENST00000542923.1 gene_biotype:protein_coding transcript_bioty…	2	907.856	1814.71	19.6141	134.7	2.05	S6(Phospho): 93.5	Used	Unique	133.5	110.6	151.5	121.9
High	[K].tVEESSDSESsFsD.[-]	N-Term(TMT6plex); S11(Phospho); S13(Phospho)	FALSE	TRUE	ENSP00000240079.6	ENSP00000443857.1; ENSP00000443922.1; ENSP00000240079.6	pep chromosome:GRCh38:12:102012942:102062079:-1 gene:ENSG00000120860.11 transcript:ENST00000545679.5 gene_biotype:protein_coding transcript_biotype:protein_coding gene_symbol:WASHC3 description:WASH complex subunit 3 [Source:HGNC Symbol;Acc:HGNC:24256]; pep chromosome:GRCh38:12:102012955:102046119:-1 gene:ENSG00000120860.11 transcript:ENST00000542923.1 gene_biotype:protein_coding transcript_bioty…	2	947.839	1894.67	0	142.3	2.62	S6(Phospho): 94.25; S13(Phospho): 100	Used	Unique	152.1	130	150.3	114.6
High	[R].hPSsPSALR.[S]	N-Term(TMT6plex); S4(Phospho)	FALSE	TRUE	ENSP00000240123.7	ENSP00000428678.1; ENSP00000240123.7; ENSP00000428327.1; ENSP00000429764.2	pep chromosome:GRCh38:8:22567038:22571821:1 gene:ENSG00000120896.13 transcript:ENST00000523348.1 gene_biotype:protein_coding transcript_biotype:protein_coding gene_symbol:SORBS3 description:sorbin and SH3 domain containing 3 [Source:HGNC Symbol;Acc:HGNC:30907]; pep chromosome:GRCh38:8:22551695:22575788:1 gene:ENSG00000120896.13 transcript:ENST00000240123.11 gene_biotype:protein_coding transcript_…	3	420.881	1260.63	5.82335	9	2.45	S4(Phospho): 99.35	Used	Unique	7.8	10.2	9	7.5
High	[R].lcDDGPQLPTsPR.[L]	N-Term(TMT6plex); C2(Carbamidomethyl); S11(Phospho)	FALSE	TRUE	ENSP00000240123.7	ENSP00000428678.1; ENSP00000240123.7; ENSP00000428327.1; ENSP00000429764.2	pep chromosome:GRCh38:8:22567038:22571821:1 gene:ENSG00000120896.13 transcript:ENST00000523348.1 gene_biotype:protein_coding transcript_biotype:protein_coding gene_symbol:SORBS3 description:sorbin and SH3 domain containing 3 [Source:HGNC Symbol;Acc:HGNC:30907]; pep chromosome:GRCh38:8:22551695:22575788:1 gene:ENSG00000120896.13 transcript:ENST00000240123.11 gene_biotype:protein_coding transcript_…	2	882.913	1764.82	13.2254	416.8	3.21	S11(Phospho): 99.58	Used	Unique	373.2	374.7	459.9	391.8
High	[R].lcDDGPQLPTsPR.[L]	N-Term(TMT6plex); C2(Carbamidomethyl); S11(Phospho)	FALSE	TRUE	ENSP00000240123.7	ENSP00000428678.1; ENSP00000240123.7; ENSP00000428327.1; ENSP00000429764.2	pep chromosome:GRCh38:8:22567038:22571821:1 gene:ENSG00000120896.13 transcript:ENST00000523348.1 gene_biotype:protein_coding transcript_biotype:protein_coding gene_symbol:SORBS3 description:sorbin and SH3 domain containing 3 [Source:HGNC Symbol;Acc:HGNC:30907]; pep chromosome:GRCh38:8:22551695:22575788:1 gene:ENSG00000120896.13 transcript:ENST00000240123.11 gene_biotype:protein_coding transcript_…	2	882.912	1764.82	0	230.2	2.99	S11(Phospho): 99.41	Used	Unique	210.4	220.2	254.3	198
High	[R].aFQLEEGEEtEPDck.[Y]	N-Term(TMT6plex); T10(Phospho); C14(Carbamidomethyl); K15(TMT6plex)	FALSE	TRUE	ENSP00000240316.4	ENSP00000240316.4	pep chromosome:GRCh38:17:56938199:56961050:-1 gene:ENSG00000121058.5 transcript:ENST00000240316.5 gene_biotype:protein_coding transcript_biotype:protein_coding gene_symbol:COIL description:coilin [Source:HGNC Symbol;Acc:HGNC:2184]	3	774.02	2320.05	46.9516	191.4	4.96	T10(Phospho): 100	Used	Unique	180.5	198.4	193.8	162.2
High	[R].lIIEsPSNTSSTEPA.[-]	N-Term(TMT6plex); S5(Phospho)	FALSE	TRUE	ENSP00000240316.4	ENSP00000240316.4	pep chromosome:GRCh38:17:56938199:56961050:-1 gene:ENSG00000121058.5 transcript:ENST00000240316.5 gene_biotype:protein_coding transcript_biotype:protein_coding gene_symbol:COIL description:coilin [Source:HGNC Symbol;Acc:HGNC:2184]	2	927.95	1854.89	33.4798	78.1	4.28	S5(Phospho): 49.99; S7(Phospho): 49.99	Used	Unique	82.2	75.2	82	60.7
High	[K].aAGGNsREPsPLPELALR.[K]	N-Term(TMT6plex); S6(Phospho); S10(Phospho)	FALSE	TRUE	ENSP00000240328.3	ENSP00000240328.3	pep chromosome:GRCh38:17:61399843:61409466:1 gene:ENSG00000121068.14 transcript:ENST00000240328.4 gene_biotype:protein_coding transcript_biotype:protein_coding gene_symbol:TBX2 description:T-box transcription factor 2 [Source:HGNC Symbol;Acc:HGNC:11597]	3	742.029	2224.07	11.74	205.7	1.99	S6(Phospho): 100; S10(Phospho): 100	Used	Unique	248.1	215.5	174.7	154.3
High	[K].scAADsDPEPER.[L]	N-Term(TMT6plex); C2(Carbamidomethyl); S6(Phospho)	FALSE	TRUE	ENSP00000240328.3	ENSP00000240328.3	pep chromosome:GRCh38:17:61399843:61409466:1 gene:ENSG00000121068.14 transcript:ENST00000240328.4 gene_biotype:protein_coding transcript_biotype:protein_coding gene_symbol:TBX2 description:T-box transcription factor 2 [Source:HGNC Symbol;Acc:HGNC:11597]	2	821.834	1642.66	14.1891	366.3	2.43	S6(Phospho): 100	Used	Unique	403.8	376.4	336.4	292.9
High	[K].scAADsDPEPER.[L]	N-Term(TMT6plex); C2(Carbamidomethyl); S6(Phospho)	FALSE	TRUE	ENSP00000240328.3	ENSP00000240328.3	pep chromosome:GRCh38:17:61399843:61409466:1 gene:ENSG00000121068.14 transcript:ENST00000240328.4 gene_biotype:protein_coding transcript_biotype:protein_coding gene_symbol:TBX2 description:T-box transcription factor 2 [Source:HGNC Symbol;Acc:HGNC:11597]	2	821.835	1642.66	0	177.2	2.23	S6(Phospho): 100	Used	Unique	200.3	176.3	157.7	148.2
High	[K].scAADsDPEPERLsEER.[A]	N-Term(TMT6plex); C2(Carbamidomethyl); S6(Phospho); S14(Phospho)	FALSE	TRUE	ENSP00000240328.3	ENSP00000240328.3	pep chromosome:GRCh38:17:61399843:61409466:1 gene:ENSG00000121068.14 transcript:ENST00000240328.4 gene_biotype:protein_coding transcript_biotype:protein_coding gene_symbol:TBX2 description:T-box transcription factor 2 [Source:HGNC Symbol;Acc:HGNC:11597]	3	779.649	2336.93	31.1579	138.3	2.87	S6(Phospho): 98.51; S14(Phospho): 99.99	Used	Unique	146	139.4	142.1	104
High	[R].dGAEsDASScDPPPAR.[E]	N-Term(TMT6plex); S5(Phospho); C10(Carbamidomethyl)	FALSE	TRUE	ENSP00000240328.3	ENSP00000240328.3	pep chromosome:GRCh38:17:61399843:61409466:1 gene:ENSG00000121068.14 transcript:ENST00000240328.4 gene_biotype:protein_coding transcript_biotype:protein_coding gene_symbol:TBX2 description:T-box transcription factor 2 [Source:HGNC Symbol;Acc:HGNC:11597]	2	970.898	1940.79	0	34.8	2.33	S5(Phospho): 99.9	Used	Unique	29.7	43.8	29.7	30.3
Medium	[R].dGAEsDAsScDPPPAR.[E]	N-Term(TMT6plex); S5(Phospho); S8(Phospho); C10(Carbamidomethyl)	FALSE	TRUE	ENSP00000240328.3	ENSP00000240328.3	pep chromosome:GRCh38:17:61399843:61409466:1 gene:ENSG00000121068.14 transcript:ENST00000240328.4 gene_biotype:protein_coding transcript_biotype:protein_coding gene_symbol:TBX2 description:T-box transcription factor 2 [Source:HGNC Symbol;Acc:HGNC:11597]	2	1010.88	2020.76	0	66.7	1.51	S5(Phospho): 98.57; S8(Phospho): 50.72; S9(Phospho): 50.72	Used	Unique	66.5	72	56.7	61.2
Medium	[R].dGAEsDAsScDPPPAR.[E]	N-Term(TMT6plex); S5(Phospho); S8(Phospho); C10(Carbamidomethyl)	FALSE	TRUE	ENSP00000240328.3	ENSP00000240328.3	pep chromosome:GRCh38:17:61399843:61409466:1 gene:ENSG00000121068.14 transcript:ENST00000240328.4 gene_biotype:protein_coding transcript_biotype:protein_coding gene_symbol:TBX2 description:T-box transcription factor 2 [Source:HGNC Symbol;Acc:HGNC:11597]	2	1010.88	2020.76	0	87.6	2.75	S5(Phospho): 66.67; S8(Phospho): 66.67; S9(Phospho): 66.67	Used	Unique	74.4	107.6	74.9	79.2
High	[R].ePPTsPGAAPsPLR.[L]	N-Term(TMT6plex); S5(Phospho); S11(Phospho)	FALSE	TRUE	ENSP00000240328.3	ENSP00000240328.3	pep chromosome:GRCh38:17:61399843:61409466:1 gene:ENSG00000121068.14 transcript:ENST00000240328.4 gene_biotype:protein_coding transcript_biotype:protein_coding gene_symbol:TBX2 description:T-box transcription factor 2 [Source:HGNC Symbol;Acc:HGNC:11597]	2	883.41	1765.81	0	121	3.5	T4(Phospho): 50; S5(Phospho): 50; S11(Phospho): 100	Used	Unique	135.6	127.5	107.2	95.3
High	[R].ePPTsPGAAPSPLR.[L]	N-Term(TMT6plex); S5(Phospho)	FALSE	TRUE	ENSP00000240328.3	ENSP00000240328.3	pep chromosome:GRCh38:17:61399843:61409466:1 gene:ENSG00000121068.14 transcript:ENST00000240328.4 gene_biotype:protein_coding transcript_biotype:protein_coding gene_symbol:TBX2 description:T-box transcription factor 2 [Source:HGNC Symbol;Acc:HGNC:11597]	2	843.426	1685.84	21.4283	192	1.42	T4(Phospho): 50; S5(Phospho): 50	Used	Unique	196.4	186.7	191.1	163.8
High	[R].ePPTsPGAAPsPLR.[L]	N-Term(TMT6plex); S5(Phospho); S11(Phospho)	FALSE	TRUE	ENSP00000240328.3	ENSP00000240328.3	pep chromosome:GRCh38:17:61399843:61409466:1 gene:ENSG00000121068.14 transcript:ENST00000240328.4 gene_biotype:protein_coding transcript_biotype:protein_coding gene_symbol:TBX2 description:T-box transcription factor 2 [Source:HGNC Symbol;Acc:HGNC:11597]	2	883.413	1765.82	0	106.2	3.07	T4(Phospho): 50; S5(Phospho): 50; S11(Phospho): 100	Used	Unique	109.8	101.6	104.2	92.7
High	[R].gALsPSGSAk.[E]	N-Term(TMT6plex); S4(Phospho); K10(TMT6plex)	FALSE	TRUE	ENSP00000240328.3	ENSP00000240328.3	pep chromosome:GRCh38:17:61399843:61409466:1 gene:ENSG00000121068.14 transcript:ENST00000240328.4 gene_biotype:protein_coding transcript_biotype:protein_coding gene_symbol:TBX2 description:T-box transcription factor 2 [Source:HGNC Symbol;Acc:HGNC:11597]	2	706.881	1412.75	0	679.7	1.93	S4(Phospho): 94.23	Used	Unique	753.8	667.9	633.6	560.8
High	[R].sVEDLVR.[M]	N-Term(TMT6plex); S1(Phospho)	FALSE	TRUE	ENSP00000242108.4	ENSP00000242108.4	pep chromosome:GRCh38:7:36153254:36301538:1 gene:ENSG00000122547.11 transcript:ENST00000242108.9 gene_biotype:protein_coding transcript_biotype:protein_coding gene_symbol:EEPD1 description:endonuclease/exonuclease/phosphatase family domain containing 1 [Source:HGNC Symbol;Acc:HGNC:22223]	2	563.788	1126.57	0	166.9	2.92	S1(Phospho): 100	Used	Unique	193.4	134.7	177.8	136.5
High	[R].aAEEAFVNDIDESsPGTEWER.[V]	N-Term(TMT6plex); S14(Phospho)	FALSE	TRUE	ENSP00000242284.6	ENSP00000242284.6; ENSP00000437508.1	pep chromosome:GRCh38:9:36190921:36212059:1 gene:ENSG00000122705.17 transcript:ENST00000345519.10 gene_biotype:protein_coding transcript_biotype:protein_coding gene_symbol:CLTA description:clathrin light chain A [Source:HGNC Symbol;Acc:HGNC:2090]; pep chromosome:GRCh38:9:36190856:36212061:1 gene:ENSG00000122705.17 transcript:ENST00000540080.5 gene_biotype:protein_coding transcript_biotype:protein…	3	887.725	2661.16	0	190.4	6.07	S14(Phospho): 99.54	Used	Unique	156.1	185.4	204	184.7
Medium	[R].lQsEPESIR.[K]	N-Term(TMT6plex); S3(Phospho)	FALSE	TRUE	ENSP00000242284.6	ENSP00000242284.6; ENSP00000419746.1; ENSP00000419158.1; ENSP00000379848.2; ENSP00000401019.2	pep chromosome:GRCh38:9:36190921:36212059:1 gene:ENSG00000122705.17 transcript:ENST00000345519.10 gene_biotype:protein_coding transcript_biotype:protein_coding gene_symbol:CLTA description:clathrin light chain A [Source:HGNC Symbol;Acc:HGNC:2090]; pep chromosome:GRCh38:9:36190932:36212058:1 gene:ENSG00000122705.17 transcript:ENST00000470744.5 gene_biotype:protein_coding transcript_biotype:protein…	2	684.342	1367.68	0	138.4	2.51	S3(Phospho): 100	Used	Unique	125.8	136.9	149	119.4
High	[K].eVsPEVVR.[S]	N-Term(TMT6plex); S3(Phospho)	FALSE	TRUE	ENSP00000242848.4	ENSP00000242848.4; ENSP00000480658.1; ENSP00000282007.3	pep chromosome:GRCh38:13:45954465:46052746:-1 gene:ENSG00000123200.16 transcript:ENST00000242848.8 gene_biotype:protein_coding transcript_biotype:protein_coding gene_symbol:ZC3H13 description:zinc finger CCCH-type containing 13 [Source:HGNC Symbol;Acc:HGNC:20368]; pep chromosome:GRCh38:13:46010150:46020487:-1 gene:ENSG00000123200.16 transcript:ENST00000464597.2 gene_biotype:protein_coding transcr…	2	612.315	1223.62	0	474	3.22	S3(Phospho): 100	Used	Unique	418	463.8	528.8	407.1
High	[K].eVsPEVVR.[S]	N-Term(TMT6plex); S3(Phospho)	FALSE	TRUE	ENSP00000242848.4	ENSP00000242848.4; ENSP00000480658.1; ENSP00000282007.3	pep chromosome:GRCh38:13:45954465:46052746:-1 gene:ENSG00000123200.16 transcript:ENST00000242848.8 gene_biotype:protein_coding transcript_biotype:protein_coding gene_symbol:ZC3H13 description:zinc finger CCCH-type containing 13 [Source:HGNC Symbol;Acc:HGNC:20368]; pep chromosome:GRCh38:13:46010150:46020487:-1 gene:ENSG00000123200.16 transcript:ENST00000464597.2 gene_biotype:protein_coding transcr…	2	612.315	1223.62	13.2091	307.1	2.89	S3(Phospho): 100	Used	Unique	270.5	296.5	336	274.9
High	[K].kEVsPEVVR.[S]	N-Term(TMT6plex); K1(TMT6plex); S4(Phospho)	FALSE	TRUE	ENSP00000242848.4	ENSP00000242848.4; ENSP00000480658.1; ENSP00000282007.3	pep chromosome:GRCh38:13:45954465:46052746:-1 gene:ENSG00000123200.16 transcript:ENST00000242848.8 gene_biotype:protein_coding transcript_biotype:protein_coding gene_symbol:ZC3H13 description:zinc finger CCCH-type containing 13 [Source:HGNC Symbol;Acc:HGNC:20368]; pep chromosome:GRCh38:13:46010150:46020487:-1 gene:ENSG00000123200.16 transcript:ENST00000464597.2 gene_biotype:protein_coding transcr…	3	527.632	1580.88	17.6123	219.1	2.33	S4(Phospho): 100	Used	Unique	183.4	203.6	260.9	191.7
High	[K].skGDsDIsDEEAAQQSk.[K]	N-Term(TMT6plex); K2(TMT6plex); S5(Phospho); S8(Phospho); K17(TMT6plex)	FALSE	TRUE	ENSP00000242848.4	ENSP00000242848.4; ENSP00000282007.3	pep chromosome:GRCh38:13:45954465:46052746:-1 gene:ENSG00000123200.16 transcript:ENST00000242848.8 gene_biotype:protein_coding transcript_biotype:protein_coding gene_symbol:ZC3H13 description:zinc finger CCCH-type containing 13 [Source:HGNC Symbol;Acc:HGNC:20368]; pep chromosome:GRCh38:13:45962176:46052759:-1 gene:ENSG00000123200.16 transcript:ENST00000282007.7 gene_biotype:protein_coding transcr…	3	881.412	2642.22	22.3292	260.7	6.11	S5(Phospho): 99.18; S8(Phospho): 100	Used	Unique	227.1	243.6	286.8	242.4
High	[K].skGDsDIsDEEAAQQSk.[K]	N-Term(TMT6plex); K2(TMT6plex); S5(Phospho); S8(Phospho); K17(TMT6plex)	FALSE	TRUE	ENSP00000242848.4	ENSP00000242848.4; ENSP00000282007.3	pep chromosome:GRCh38:13:45954465:46052746:-1 gene:ENSG00000123200.16 transcript:ENST00000242848.8 gene_biotype:protein_coding transcript_biotype:protein_coding gene_symbol:ZC3H13 description:zinc finger CCCH-type containing 13 [Source:HGNC Symbol;Acc:HGNC:20368]; pep chromosome:GRCh38:13:45962176:46052759:-1 gene:ENSG00000123200.16 transcript:ENST00000282007.7 gene_biotype:protein_coding transcr…	3	881.412	2642.22	13.4316	295.6	5.09	S1(Phospho): 100; S8(Phospho): 100	Used	Unique	285.2	297.6	300	252.6
High	[K].skGDSDISDEEAAQQSk.[K]	N-Term(TMT6plex); S1(Phospho); K2(TMT6plex); K17(TMT6plex)	FALSE	TRUE	ENSP00000242848.4	ENSP00000242848.4; ENSP00000282007.3	pep chromosome:GRCh38:13:45954465:46052746:-1 gene:ENSG00000123200.16 transcript:ENST00000242848.8 gene_biotype:protein_coding transcript_biotype:protein_coding gene_symbol:ZC3H13 description:zinc finger CCCH-type containing 13 [Source:HGNC Symbol;Acc:HGNC:20368]; pep chromosome:GRCh38:13:45962176:46052759:-1 gene:ENSG00000123200.16 transcript:ENST00000282007.7 gene_biotype:protein_coding transcr…	3	854.755	2562.25	45.2086	164.6	3.22	S1(Phospho): 47.52; S5(Phospho): 47.52	Used	Unique	228	137.1	155.6	114.9
High	[K].skGDsDIsDEEAAQQSk.[K]	N-Term(TMT6plex); S1(Phospho); K2(TMT6plex); S5(Phospho); S8(Phospho); K17(TMT6plex)	FALSE	TRUE	ENSP00000242848.4	ENSP00000242848.4; ENSP00000282007.3	pep chromosome:GRCh38:13:45954465:46052746:-1 gene:ENSG00000123200.16 transcript:ENST00000242848.8 gene_biotype:protein_coding transcript_biotype:protein_coding gene_symbol:ZC3H13 description:zinc finger CCCH-type containing 13 [Source:HGNC Symbol;Acc:HGNC:20368]; pep chromosome:GRCh38:13:45962176:46052759:-1 gene:ENSG00000123200.16 transcript:ENST00000282007.7 gene_biotype:protein_coding transcr…	3	908.064	2722.18	43.6612	192.4	4.51	S1(Phospho): 100; S5(Phospho): 100; S8(Phospho): 100	Used	Unique	179	153.5	232	173.9
Medium	[R].dQRPsSPIR.[H]	N-Term(TMT6plex); S5(Phospho)	FALSE	TRUE	ENSP00000242848.4	ENSP00000242848.4; ENSP00000282007.3	pep chromosome:GRCh38:13:45954465:46052746:-1 gene:ENSG00000123200.16 transcript:ENST00000242848.8 gene_biotype:protein_coding transcript_biotype:protein_coding gene_symbol:ZC3H13 description:zinc finger CCCH-type containing 13 [Source:HGNC Symbol;Acc:HGNC:20368]; pep chromosome:GRCh38:13:45962176:46052759:-1 gene:ENSG00000123200.16 transcript:ENST00000282007.7 gene_biotype:protein_coding transcr…	3	455.568	1364.69	22.1336	112.6	2.05	S5(Phospho): 50; S6(Phospho): 50	Used	Unique	101.5	109.3	123.5	97.7
Medium	[R].dQRPSsPIR.[H]	N-Term(TMT6plex); S6(Phospho)	FALSE	TRUE	ENSP00000242848.4	ENSP00000242848.4; ENSP00000282007.3	pep chromosome:GRCh38:13:45954465:46052746:-1 gene:ENSG00000123200.16 transcript:ENST00000242848.8 gene_biotype:protein_coding transcript_biotype:protein_coding gene_symbol:ZC3H13 description:zinc finger CCCH-type containing 13 [Source:HGNC Symbol;Acc:HGNC:20368]; pep chromosome:GRCh38:13:45962176:46052759:-1 gene:ENSG00000123200.16 transcript:ENST00000282007.7 gene_biotype:protein_coding transcr…	2	682.847	1364.69	0	134.6	2.01	S5(Phospho): 92.14	Used	Unique	114.9	136.7	150.3	113.8
High	[R].eHSPDsDAYNsGDDkNEk.[H]	N-Term(TMT6plex); S6(Phospho); S11(Phospho); K15(TMT6plex); K18(TMT6plex)	FALSE	TRUE	ENSP00000242848.4	ENSP00000242848.4; ENSP00000282007.3	pep chromosome:GRCh38:13:45954465:46052746:-1 gene:ENSG00000123200.16 transcript:ENST00000242848.8 gene_biotype:protein_coding transcript_biotype:protein_coding gene_symbol:ZC3H13 description:zinc finger CCCH-type containing 13 [Source:HGNC Symbol;Acc:HGNC:20368]; pep chromosome:GRCh38:13:45962176:46052759:-1 gene:ENSG00000123200.16 transcript:ENST00000282007.7 gene_biotype:protein_coding transcr…	3	952.417	2855.24	6.29221	355.9	3.18	S6(Phospho): 99.97; Y9(Phospho): 50.02; S11(Phospho): 50.02	Used	Unique	332.7	345	370.6	317.9
High	[R].gNIETTsEDGQVFsPk.[K]	N-Term(TMT6plex); S7(Phospho); S14(Phospho); K16(TMT6plex)	FALSE	TRUE	ENSP00000242848.4	ENSP00000242848.4; ENSP00000282007.3	pep chromosome:GRCh38:13:45954465:46052746:-1 gene:ENSG00000123200.16 transcript:ENST00000242848.8 gene_biotype:protein_coding transcript_biotype:protein_coding gene_symbol:ZC3H13 description:zinc finger CCCH-type containing 13 [Source:HGNC Symbol;Acc:HGNC:20368]; pep chromosome:GRCh38:13:45962176:46052759:-1 gene:ENSG00000123200.16 transcript:ENST00000282007.7 gene_biotype:protein_coding transcr…	3	776.358	2327.06	0	134.1	3.87	T5(Phospho): 48.04; T6(Phospho): 48.04; S14(Phospho): 100	Used	Unique	119.9	128	149.8	116.7
High	[R].gNIETTSEDGQVFsPk.[K]	N-Term(TMT6plex); S14(Phospho); K16(TMT6plex)	FALSE	TRUE	ENSP00000242848.4	ENSP00000242848.4; ENSP00000282007.3	pep chromosome:GRCh38:13:45954465:46052746:-1 gene:ENSG00000123200.16 transcript:ENST00000242848.8 gene_biotype:protein_coding transcript_biotype:protein_coding gene_symbol:ZC3H13 description:zinc finger CCCH-type containing 13 [Source:HGNC Symbol;Acc:HGNC:20368]; pep chromosome:GRCh38:13:45962176:46052759:-1 gene:ENSG00000123200.16 transcript:ENST00000282007.7 gene_biotype:protein_coding transcr…	3	749.7	2247.08	0	164.3	2.24	S14(Phospho): 100	Used	Unique	156	169.4	173.1	132
Medium	[R].gPRtPPITTk.[E]	N-Term(TMT6plex); T4(Phospho); K10(TMT6plex)	FALSE	TRUE	ENSP00000242848.4	ENSP00000242848.4; ENSP00000282007.3	pep chromosome:GRCh38:13:45954465:46052746:-1 gene:ENSG00000123200.16 transcript:ENST00000242848.8 gene_biotype:protein_coding transcript_biotype:protein_coding gene_symbol:ZC3H13 description:zinc finger CCCH-type containing 13 [Source:HGNC Symbol;Acc:HGNC:20368]; pep chromosome:GRCh38:13:45962176:46052759:-1 gene:ENSG00000123200.16 transcript:ENST00000282007.7 gene_biotype:protein_coding transcr…	3	535.976	1605.91	30.623	224	1.31	T4(Phospho): 100	Used	Unique	178	217.3	239.9	223.6
Medium	[R].hSPsPR.[R]	N-Term(TMT6plex); S4(Phospho)	FALSE	TRUE	ENSP00000242848.4	ENSP00000242848.4; ENSP00000282007.3	pep chromosome:GRCh38:13:45954465:46052746:-1 gene:ENSG00000123200.16 transcript:ENST00000242848.8 gene_biotype:protein_coding transcript_biotype:protein_coding gene_symbol:ZC3H13 description:zinc finger CCCH-type containing 13 [Source:HGNC Symbol;Acc:HGNC:20368]; pep chromosome:GRCh38:13:45962176:46052759:-1 gene:ENSG00000123200.16 transcript:ENST00000282007.7 gene_biotype:protein_coding transcr…	2	495.242	989.476	4.27349	335.4	1.22	S2(Phospho): 50; S4(Phospho): 50	Used	Unique	337.4	321	347.1	283.3
High	[R].nEGsPSPR.[Q]	N-Term(TMT6plex); S4(Phospho)	FALSE	TRUE	ENSP00000242848.4	ENSP00000242848.4; ENSP00000282007.3	pep chromosome:GRCh38:13:45954465:46052746:-1 gene:ENSG00000123200.16 transcript:ENST00000242848.8 gene_biotype:protein_coding transcript_biotype:protein_coding gene_symbol:ZC3H13 description:zinc finger CCCH-type containing 13 [Source:HGNC Symbol;Acc:HGNC:20368]; pep chromosome:GRCh38:13:45962176:46052759:-1 gene:ENSG00000123200.16 transcript:ENST00000282007.7 gene_biotype:protein_coding transcr…	2	576.766	1152.52	0	211.7	2.18	S4(Phospho): 100	Used	Unique	187.8	209.4	202.9	212.8
High	[R].nTEESSsPVRk.[E]	N-Term(TMT6plex); S7(Phospho); K11(TMT6plex)	FALSE	TRUE	ENSP00000242848.4	ENSP00000242848.4; ENSP00000282007.3	pep chromosome:GRCh38:13:45954465:46052746:-1 gene:ENSG00000123200.16 transcript:ENST00000242848.8 gene_biotype:protein_coding transcript_biotype:protein_coding gene_symbol:ZC3H13 description:zinc finger CCCH-type containing 13 [Source:HGNC Symbol;Acc:HGNC:20368]; pep chromosome:GRCh38:13:45962176:46052759:-1 gene:ENSG00000123200.16 transcript:ENST00000282007.7 gene_biotype:protein_coding transcr…	3	591.304	1771.9	17.8906	538	1.35	S7(Phospho): 99.77	Used	Unique	479.6	534.7	581.2	468.1
Medium	[R].sPERPtGDLR.[E]	N-Term(TMT6plex); T6(Phospho)	FALSE	TRUE	ENSP00000242848.4	ENSP00000242848.4; ENSP00000282007.3; ENSP00000416238.1	pep chromosome:GRCh38:13:45954465:46052746:-1 gene:ENSG00000123200.16 transcript:ENST00000242848.8 gene_biotype:protein_coding transcript_biotype:protein_coding gene_symbol:ZC3H13 description:zinc finger CCCH-type containing 13 [Source:HGNC Symbol;Acc:HGNC:20368]; pep chromosome:GRCh38:13:45962176:46052759:-1 gene:ENSG00000123200.16 transcript:ENST00000282007.7 gene_biotype:protein_coding transcr…	2	718.859	1436.71	31.6907	175.6	1.19	S1(Phospho): 99.76	Used	Unique	161	168.3	199.8	144.4
Medium	[R].sSsLGSNR.[S]	N-Term(TMT6plex); S3(Phospho)	FALSE	TRUE	ENSP00000242848.4	ENSP00000242848.4; ENSP00000282007.3	pep chromosome:GRCh38:13:45954465:46052746:-1 gene:ENSG00000123200.16 transcript:ENST00000242848.8 gene_biotype:protein_coding transcript_biotype:protein_coding gene_symbol:ZC3H13 description:zinc finger CCCH-type containing 13 [Source:HGNC Symbol;Acc:HGNC:20368]; pep chromosome:GRCh38:13:45962176:46052759:-1 gene:ENSG00000123200.16 transcript:ENST00000282007.7 gene_biotype:protein_coding transcr…	2	558.765	1116.52	20.6237	504.6	0.77	S2(Phospho): 85.51	Used	Unique	410.7	367.5	633.2	522.7
Medium	[R].tLtPPLR.[R]	N-Term(TMT6plex); T3(Phospho)	FALSE	TRUE	ENSP00000242848.4	ENSP00000242848.4; ENSP00000282007.3	pep chromosome:GRCh38:13:45954465:46052746:-1 gene:ENSG00000123200.16 transcript:ENST00000242848.8 gene_biotype:protein_coding transcript_biotype:protein_coding gene_symbol:ZC3H13 description:zinc finger CCCH-type containing 13 [Source:HGNC Symbol;Acc:HGNC:20368]; pep chromosome:GRCh38:13:45962176:46052759:-1 gene:ENSG00000123200.16 transcript:ENST00000282007.7 gene_biotype:protein_coding transcr…	2	553.812	1106.62	0	454.2	1.76	T1(Phospho): 50; T3(Phospho): 50	Used	Unique	397.3	468.7	482.3	393.8
High	[R].hsLAsTDEk.[R]	N-Term(TMT6plex); S2(Phospho); S5(Phospho); K9(TMT6plex)	FALSE	TRUE	ENSP00000243077.3	ENSP00000243077.3	pep chromosome:GRCh38:12:57128483:57213361:1 gene:ENSG00000123384.14 transcript:ENST00000243077.8 gene_biotype:protein_coding transcript_biotype:protein_coding gene_symbol:LRP1 description:LDL receptor related protein 1 [Source:HGNC Symbol;Acc:HGNC:6692]	2	803.37	1605.73	0	763.6	3.47	S2(Phospho): 100; S5(Phospho): 96.11	Used	Unique	835.5	680.3	778.1	644
High	[R].hsLASTDEk.[R]	N-Term(TMT6plex); S2(Phospho); K9(TMT6plex)	FALSE	TRUE	ENSP00000243077.3	ENSP00000243077.3	pep chromosome:GRCh38:12:57128483:57213361:1 gene:ENSG00000123384.14 transcript:ENST00000243077.8 gene_biotype:protein_coding transcript_biotype:protein_coding gene_symbol:LRP1 description:LDL receptor related protein 1 [Source:HGNC Symbol;Acc:HGNC:6692]	2	763.387	1525.77	0	216	2.65	S2(Phospho): 99.99	Used	Unique	203.5	194.1	242.8	188.7
Medium	[R].hSLAsTDEk.[R]	N-Term(TMT6plex); S5(Phospho); K9(TMT6plex)	FALSE	TRUE	ENSP00000243077.3	ENSP00000243077.3	pep chromosome:GRCh38:12:57128483:57213361:1 gene:ENSG00000123384.14 transcript:ENST00000243077.8 gene_biotype:protein_coding transcript_biotype:protein_coding gene_symbol:LRP1 description:LDL receptor related protein 1 [Source:HGNC Symbol;Acc:HGNC:6692]	3	509.261	1525.77	24.6734	224	2.61	S5(Phospho): 91.81	Used	Unique	211.9	215	241.9	190.9
High	[R].hsLAsTDEkR.[E]	N-Term(TMT6plex); S2(Phospho); S5(Phospho); K9(TMT6plex)	FALSE	TRUE	ENSP00000243077.3	ENSP00000243077.3	pep chromosome:GRCh38:12:57128483:57213361:1 gene:ENSG00000123384.14 transcript:ENST00000243077.8 gene_biotype:protein_coding transcript_biotype:protein_coding gene_symbol:LRP1 description:LDL receptor related protein 1 [Source:HGNC Symbol;Acc:HGNC:6692]	3	587.95	1761.83	49.0228	500.9	1.91	S2(Phospho): 100; S5(Phospho): 99.94	Used	Unique	508.9	421	551.9	443.2
High	[K].rEDEGEPGDEGQLEDEGsQEk.[Q]	N-Term(TMT6plex); S18(Phospho); K21(TMT6plex)	FALSE	TRUE	ENSP00000243286.3	ENSP00000243286.3	pep chromosome:GRCh38:X:103607906:103609926:1 gene:ENSG00000196507.11 transcript:ENST00000243286.7 gene_biotype:protein_coding transcript_biotype:protein_coding gene_symbol:TCEAL3 description:transcription elongation factor A like 3 [Source:HGNC Symbol;Acc:HGNC:28247]	3	957.757	2871.26	0	532.4	4.39	S18(Phospho): 100	Used	Unique	318.1	453.9	712.9	549.2
High	[K].rEDEGEPGDEGQLEDEGsQEk.[Q]	N-Term(TMT6plex); S18(Phospho); K21(TMT6plex)	FALSE	TRUE	ENSP00000243286.3	ENSP00000243286.3	pep chromosome:GRCh38:X:103607906:103609926:1 gene:ENSG00000196507.11 transcript:ENST00000243286.7 gene_biotype:protein_coding transcript_biotype:protein_coding gene_symbol:TCEAL3 description:transcription elongation factor A like 3 [Source:HGNC Symbol;Acc:HGNC:28247]	3	957.758	2871.26	0	337.5	4.31	S18(Phospho): 100	Used	Unique	210.6	276.9	447.9	354.8
High	[K].rEDEGEPGDEGQLEDEGsQEk.[Q]	N-Term(TMT6plex); S18(Phospho); K21(TMT6plex)	FALSE	TRUE	ENSP00000243286.3	ENSP00000243286.3	pep chromosome:GRCh38:X:103607906:103609926:1 gene:ENSG00000196507.11 transcript:ENST00000243286.7 gene_biotype:protein_coding transcript_biotype:protein_coding gene_symbol:TCEAL3 description:transcription elongation factor A like 3 [Source:HGNC Symbol;Acc:HGNC:28247]	3	957.757	2871.26	17.7095	199.5	5.34	S18(Phospho): 100	Used	Unique	139.4	174.2	244.5	205.3
High	[K].tEcEGkREDEGEPGDEGQLEDEGsQEk.[Q]	N-Term(TMT6plex); C3(Carbamidomethyl); K6(TMT6plex); S24(Phospho); K27(TMT6plex)	FALSE	TRUE	ENSP00000243286.3	ENSP00000243286.3	pep chromosome:GRCh38:X:103607906:103609926:1 gene:ENSG00000196507.11 transcript:ENST00000243286.7 gene_biotype:protein_coding transcript_biotype:protein_coding gene_symbol:TCEAL3 description:transcription elongation factor A like 3 [Source:HGNC Symbol;Acc:HGNC:28247]	4	951.932	3804.71	7.96511	223.1	3.47	S24(Phospho): 100	Used	Unique	119.3	138.8	294.3	300.7
High	[R].eDEGEPGDEGQLEDEGsQEk.[Q]	N-Term(TMT6plex); S17(Phospho); K20(TMT6plex)	FALSE	TRUE	ENSP00000243286.3	ENSP00000243286.3	pep chromosome:GRCh38:X:103607906:103609926:1 gene:ENSG00000196507.11 transcript:ENST00000243286.7 gene_biotype:protein_coding transcript_biotype:protein_coding gene_symbol:TCEAL3 description:transcription elongation factor A like 3 [Source:HGNC Symbol;Acc:HGNC:28247]	3	905.724	2715.16	41.8588	381.9	4.81	S17(Phospho): 100	Used	Unique	225.9	329.6	506.1	397.2
High	[R].eDEGEPGDEGQLEDEGsQEk.[Q]	N-Term(TMT6plex); S17(Phospho); K20(TMT6plex)	FALSE	TRUE	ENSP00000243286.3	ENSP00000243286.3	pep chromosome:GRCh38:X:103607906:103609926:1 gene:ENSG00000196507.11 transcript:ENST00000243286.7 gene_biotype:protein_coding transcript_biotype:protein_coding gene_symbol:TCEAL3 description:transcription elongation factor A like 3 [Source:HGNC Symbol;Acc:HGNC:28247]	3	905.724	2715.16	34.751	326.6	4.64	S17(Phospho): 100	Used	Unique	217.7	280	413.5	337.9
High	[R].gTDDSPkDsQEDLQER.[H]	N-Term(TMT6plex); K7(TMT6plex); S9(Phospho)	FALSE	TRUE	ENSP00000243286.3	ENSP00000361765.1; ENSP00000361860.3; ENSP00000243286.3	pep chromosome:GRCh38:X:103273691:103276750:-1 gene:ENSG00000204065.3 transcript:ENST00000372680.2 gene_biotype:protein_coding transcript_biotype:protein_coding gene_symbol:TCEAL5 description:transcription elongation factor A like 5 [Source:HGNC Symbol;Acc:HGNC:22282]; pep chromosome:GRCh38:X:102140476:102142505:-1 gene:ENSG00000204071.10 transcript:ENST00000372774.7 gene_biotype:protein_coding t…	3	786.7	2358.09	0	388.7	2.48	S9(Phospho): 100	Used	Unique	210.6	359.1	514.8	399.2
High	[R].gTDDsPkDsQEDLQER.[H]	N-Term(TMT6plex); S5(Phospho); K7(TMT6plex); S9(Phospho)	FALSE	TRUE	ENSP00000243286.3	ENSP00000361765.1; ENSP00000361860.3; ENSP00000243286.3	pep chromosome:GRCh38:X:103273691:103276750:-1 gene:ENSG00000204065.3 transcript:ENST00000372680.2 gene_biotype:protein_coding transcript_biotype:protein_coding gene_symbol:TCEAL5 description:transcription elongation factor A like 5 [Source:HGNC Symbol;Acc:HGNC:22282]; pep chromosome:GRCh38:X:102140476:102142505:-1 gene:ENSG00000204071.10 transcript:ENST00000372774.7 gene_biotype:protein_coding t…	3	813.357	2438.06	0	443.6	2.58	S5(Phospho): 99.9; S9(Phospho): 100	Used	Unique	253.9	380.5	564.6	496.1
High	[R].gTDDsPkDSQEDLQER.[H]	N-Term(TMT6plex); S5(Phospho); K7(TMT6plex)	FALSE	TRUE	ENSP00000243286.3	ENSP00000361765.1; ENSP00000361860.3; ENSP00000243286.3	pep chromosome:GRCh38:X:103273691:103276750:-1 gene:ENSG00000204065.3 transcript:ENST00000372680.2 gene_biotype:protein_coding transcript_biotype:protein_coding gene_symbol:TCEAL5 description:transcription elongation factor A like 5 [Source:HGNC Symbol;Acc:HGNC:22282]; pep chromosome:GRCh38:X:102140476:102142505:-1 gene:ENSG00000204071.10 transcript:ENST00000372774.7 gene_biotype:protein_coding t…	3	786.7	2358.09	6.86655	309.7	3.09	S5(Phospho): 100	Used	Unique	322.5	263.6	333.6	270.7
High	[R].gTDDsPkDSQEDLQER.[H]	N-Term(TMT6plex); S5(Phospho); K7(TMT6plex)	FALSE	TRUE	ENSP00000243286.3	ENSP00000361765.1; ENSP00000361860.3; ENSP00000243286.3	pep chromosome:GRCh38:X:103273691:103276750:-1 gene:ENSG00000204065.3 transcript:ENST00000372680.2 gene_biotype:protein_coding transcript_biotype:protein_coding gene_symbol:TCEAL5 description:transcription elongation factor A like 5 [Source:HGNC Symbol;Acc:HGNC:22282]; pep chromosome:GRCh38:X:102140476:102142505:-1 gene:ENSG00000204071.10 transcript:ENST00000372774.7 gene_biotype:protein_coding t…	3	786.7	2358.08	0	304.8	2.64	S5(Phospho): 99.99	Used	Unique	316.8	264.1	312.9	278.3
High	[R].gTDDsPkDSQEDLQER.[H]	N-Term(TMT6plex); S5(Phospho); K7(TMT6plex)	FALSE	TRUE	ENSP00000243286.3	ENSP00000361765.1; ENSP00000361860.3; ENSP00000243286.3	pep chromosome:GRCh38:X:103273691:103276750:-1 gene:ENSG00000204065.3 transcript:ENST00000372680.2 gene_biotype:protein_coding transcript_biotype:protein_coding gene_symbol:TCEAL5 description:transcription elongation factor A like 5 [Source:HGNC Symbol;Acc:HGNC:22282]; pep chromosome:GRCh38:X:102140476:102142505:-1 gene:ENSG00000204071.10 transcript:ENST00000372774.7 gene_biotype:protein_coding t…	3	786.7	2358.09	3.05116	526.9	3.27	S5(Phospho): 99.96	Used	Unique	542.2	463.5	523.9	496.9
Medium	[R].gTDDSPkDsQEDLQER.[H]	N-Term(TMT6plex); K7(TMT6plex); S9(Phospho)	FALSE	TRUE	ENSP00000243286.3	ENSP00000361765.1; ENSP00000361860.3; ENSP00000243286.3	pep chromosome:GRCh38:X:103273691:103276750:-1 gene:ENSG00000204065.3 transcript:ENST00000372680.2 gene_biotype:protein_coding transcript_biotype:protein_coding gene_symbol:TCEAL5 description:transcription elongation factor A like 5 [Source:HGNC Symbol;Acc:HGNC:22282]; pep chromosome:GRCh38:X:102140476:102142505:-1 gene:ENSG00000204071.10 transcript:ENST00000372774.7 gene_biotype:protein_coding t…	3	786.699	2358.08	0	179.8	2.57	S9(Phospho): 99.03	Used	Unique	137.4	164.6	220.2	166.1
High	[K].rDsFDNcSLGESSk.[I]	N-Term(TMT6plex); S3(Phospho); C7(Carbamidomethyl); K14(TMT6plex)	FALSE	TRUE	ENSP00000243326.4	ENSP00000414615.2; ENSP00000243326.4	pep chromosome:GRCh38:2:151409883:151475622:1 gene:ENSG00000080345.18 transcript:ENST00000453091.6 gene_biotype:protein_coding transcript_biotype:protein_coding gene_symbol:RIF1 description:replication timing regulatory factor 1 [Source:HGNC Symbol;Acc:HGNC:23207]; pep chromosome:GRCh38:2:151409941:151482172:1 gene:ENSG00000080345.18 transcript:ENST00000243326.9 gene_biotype:protein_coding transc…	3	713.997	2139.98	45.2544	205.4	3.59	S3(Phospho): 100	Used	Unique	160.2	219.5	225.8	181.2
High	[K].sNEsVDIQDQEEk.[V]	N-Term(TMT6plex); S4(Phospho); K13(TMT6plex)	FALSE	TRUE	ENSP00000243326.4	ENSP00000414615.2; ENSP00000243326.4	pep chromosome:GRCh38:2:151409883:151475622:1 gene:ENSG00000080345.18 transcript:ENST00000453091.6 gene_biotype:protein_coding transcript_biotype:protein_coding gene_symbol:RIF1 description:replication timing regulatory factor 1 [Source:HGNC Symbol;Acc:HGNC:23207]; pep chromosome:GRCh38:2:151409941:151482172:1 gene:ENSG00000080345.18 transcript:ENST00000243326.9 gene_biotype:protein_coding transc…	3	686.993	2058.96	45.0514	237.4	3.19	S4(Phospho): 99.65	Used	Unique	219.1	217.5	254.6	220.2
High	[R].tNRYsIVsSEEDGMk.[L]	N-Term(TMT6plex); S5(Phospho); S8(Phospho); K15(TMT6plex)	FALSE	TRUE	ENSP00000243457.2	ENSP00000243457.2	pep chromosome:GRCh38:17:70169535:70180048:1 gene:ENSG00000123700.4 transcript:ENST00000243457.3 gene_biotype:protein_coding transcript_biotype:protein_coding gene_symbol:KCNJ2 description:potassium voltage-gated channel subfamily J member 2 [Source:HGNC Symbol;Acc:HGNC:6263]	3	778.689	2334.05	50.3936	189.7	3.82	Y4(Phospho): 47.6; S5(Phospho): 47.6; S8(Phospho): 98.9	Used	Unique	204.9	165.2	203.3	156
High	[R].sNSPLPVPPSk.[A]	N-Term(TMT6plex); S1(Phospho); K11(TMT6plex)	FALSE	TRUE	ENSP00000244020.3	ENSP00000244020.3	pep chromosome:GRCh38:20:43457896:43464243:1 gene:ENSG00000124193.16 transcript:ENST00000244020.5 gene_biotype:protein_coding transcript_biotype:protein_coding gene_symbol:SRSF6 description:serine and arginine rich splicing factor 6 [Source:HGNC Symbol;Acc:HGNC:10788]	3	554.307	1660.91	0	79.1	1.94	S3(Phospho): 91.82	Used	Unique	74.1	85.5	81.8	62.2
High	[R].sVsPPPk.[R]	N-Term(TMT6plex); S1(Phospho); S3(Phospho); K7(TMT6plex)	FALSE	TRUE	ENSP00000244020.3	ENSP00000244020.3	pep chromosome:GRCh38:20:43457896:43464243:1 gene:ENSG00000124193.16 transcript:ENST00000244020.5 gene_biotype:protein_coding transcript_biotype:protein_coding gene_symbol:SRSF6 description:serine and arginine rich splicing factor 6 [Source:HGNC Symbol;Acc:HGNC:10788]	2	665.335	1329.66	10.3391	278.1	1.74	S1(Phospho): 100; S3(Phospho): 100	Used	Unique	284.9	285.2	306.4	190.9
Medium	[R].sVsPPPk.[R]	N-Term(TMT6plex); S1(Phospho); S3(Phospho); K7(TMT6plex)	FALSE	TRUE	ENSP00000244020.3	ENSP00000244020.3	pep chromosome:GRCh38:20:43457896:43464243:1 gene:ENSG00000124193.16 transcript:ENST00000244020.5 gene_biotype:protein_coding transcript_biotype:protein_coding gene_symbol:SRSF6 description:serine and arginine rich splicing factor 6 [Source:HGNC Symbol;Acc:HGNC:10788]	2	665.335	1329.66	33.3263	252.7	1.76	S1(Phospho): 100; S3(Phospho): 100	Used	Unique	251.3	264.4	276.6	177.3
Medium	[R].sVsPPPk.[R]	N-Term(TMT6plex); S1(Phospho); S3(Phospho); K7(TMT6plex)	FALSE	TRUE	ENSP00000244020.3	ENSP00000244020.3	pep chromosome:GRCh38:20:43457896:43464243:1 gene:ENSG00000124193.16 transcript:ENST00000244020.5 gene_biotype:protein_coding transcript_biotype:protein_coding gene_symbol:SRSF6 description:serine and arginine rich splicing factor 6 [Source:HGNC Symbol;Acc:HGNC:10788]	2	665.336	1329.66	25.5845	271.9	1.55	S1(Phospho): 100; S3(Phospho): 100	Used	Unique	267.7	272.3	310.6	192.4
High	[R].sPDGDGVGNSYIEDNDDDSk.[M]	N-Term(TMT6plex); S1(Phospho); K20(TMT6plex)	FALSE	TRUE	ENSP00000244426.6	ENSP00000420536.1; ENSP00000359977.3; ENSP00000326968.7; ENSP00000244426.6; ENSP00000418858.1	pep chromosome:GRCh38:6:53066037:53081018:1 gene:ENSG00000112146.16 transcript:ENST00000473337.6 gene_biotype:protein_coding transcript_biotype:protein_coding gene_symbol:FBXO9 description:F-box protein 9 [Source:HGNC Symbol;Acc:HGNC:13588]; pep chromosome:GRCh38:6:53064998:53097888:1 gene:ENSG00000112146.16 transcript:ENST00000370939.7 gene_biotype:protein_coding transcript_biotype:protein_codin…	3	879.713	2637.12	0	100.9	5.21	S1(Phospho): 100	Used	Unique	107	93	109.1	78.5
High	[R].sGEQAEGsPGGPGDSQGR.[K]	N-Term(TMT6plex); S8(Phospho)	FALSE	TRUE	ENSP00000244741.5	ENSP00000244741.5	pep chromosome:GRCh38:6:36678658:36687339:1 gene:ENSG00000124762.13 transcript:ENST00000244741.9 gene_biotype:protein_coding transcript_biotype:protein_coding gene_symbol:CDKN1A description:cyclin dependent kinase inhibitor 1A [Source:HGNC Symbol;Acc:HGNC:1784]	2	991.427	1981.85	0	512	3.55	S8(Phospho): 100	Used	Unique	398.9	527.4	578.7	455.6
High	[R].sGEQAEGsPGGPGDSQGR.[K]	N-Term(TMT6plex); S8(Phospho)	FALSE	TRUE	ENSP00000244741.5	ENSP00000244741.5	pep chromosome:GRCh38:6:36678658:36687339:1 gene:ENSG00000124762.13 transcript:ENST00000244741.9 gene_biotype:protein_coding transcript_biotype:protein_coding gene_symbol:CDKN1A description:cyclin dependent kinase inhibitor 1A [Source:HGNC Symbol;Acc:HGNC:1784]	2	991.43	1981.85	0	51.7	3.02	S8(Phospho): 100	Used	Unique	40.7	51.2	60.5	45.6
High	[K].vEMGTSSQNDVDMSWIPQETLNQINkAsPR.[R]	N-Term(TMT6plex); K26(TMT6plex); S28(Phospho)	FALSE	TRUE	ENSP00000244763.4	ENSP00000497016.1; ENSP00000244763.4; ENSP00000420730.1	pep chromosome:GRCh38:6:7268533:7313220:-1 gene:ENSG00000124783.14 transcript:ENST00000650389.1 gene_biotype:protein_coding transcript_biotype:protein_coding gene_symbol:SSR1 description:signal sequence receptor subunit 1 [Source:HGNC Symbol;Acc:HGNC:11323]; pep chromosome:GRCh38:6:7281143:7313199:-1 gene:ENSG00000124783.14 transcript:ENST00000244763.9 gene_biotype:protein_coding transcript_bioty…	4	979.227	3913.89	0	72	4.95	S28(Phospho): 100	Used	Unique	66.9	68.7	79.1	61.6
High	[K].vEmGTSSQNDVDMSWIPQETLNQINkAsPR.[R]	N-Term(TMT6plex); M3(Oxidation); K26(TMT6plex); S28(Phospho)	FALSE	TRUE	ENSP00000244763.4	ENSP00000497016.1; ENSP00000244763.4; ENSP00000420730.1	pep chromosome:GRCh38:6:7268533:7313220:-1 gene:ENSG00000124783.14 transcript:ENST00000650389.1 gene_biotype:protein_coding transcript_biotype:protein_coding gene_symbol:SSR1 description:signal sequence receptor subunit 1 [Source:HGNC Symbol;Acc:HGNC:11323]; pep chromosome:GRCh38:6:7281143:7313199:-1 gene:ENSG00000124783.14 transcript:ENST00000244763.9 gene_biotype:protein_coding transcript_bioty…	4	983.225	3929.88	10.7826	91.7	4.3	S28(Phospho): 99.97	Used	Unique	70	103.2	102.4	75.5
High	[R].sVGSDE.[-]	N-Term(TMT6plex); S1(Phospho)	FALSE	TRUE	ENSP00000244763.4	ENSP00000244763.4; ENSP00000420730.1; ENSP00000380647.2	pep chromosome:GRCh38:6:7281143:7313199:-1 gene:ENSG00000124783.14 transcript:ENST00000244763.9 gene_biotype:protein_coding transcript_biotype:protein_coding gene_symbol:SSR1 description:signal sequence receptor subunit 1 [Source:HGNC Symbol;Acc:HGNC:11323]; pep chromosome:GRCh38:6:7288682:7313174:-1 gene:ENSG00000124783.14 transcript:ENST00000489567.5 gene_biotype:protein_coding transcript_bioty…	2	451.689	902.37	34.3986	214.4	2.12	S1(Phospho): 99.55	Used	Unique	197.7	181.5	246.5	197.1
High	[R].sVGSDE.[-]	N-Term(TMT6plex); S1(Phospho)	FALSE	TRUE	ENSP00000244763.4	ENSP00000244763.4; ENSP00000420730.1; ENSP00000380647.2	pep chromosome:GRCh38:6:7281143:7313199:-1 gene:ENSG00000124783.14 transcript:ENST00000244763.9 gene_biotype:protein_coding transcript_biotype:protein_coding gene_symbol:SSR1 description:signal sequence receptor subunit 1 [Source:HGNC Symbol;Acc:HGNC:11323]; pep chromosome:GRCh38:6:7288682:7313174:-1 gene:ENSG00000124783.14 transcript:ENST00000489567.5 gene_biotype:protein_coding transcript_bioty…	2	451.689	902.37	11.1821	420.1	2.5	S1(Phospho): 100	Used	Unique	342.6	324	496.1	448.3
High	[K].gASDkcsccA.[-]	N-Term(TMT6plex); K5(TMT6plex); C6(Carbamidomethyl); S7(Phospho); C8(Carbamidomethyl); C9(Carbamidomethyl)	TRUE	TRUE	ENSP00000245185.5	P67983; ENSP00000245185.5	Metallothionein-1A OS=Bos taurus GN=MT1A PE=1 SV=1; pep chromosome:GRCh38:16:56608584:56609497:1 gene:ENSG00000125148.7 transcript:ENST00000245185.6 gene_biotype:protein_coding transcript_biotype:protein_coding gene_symbol:MT2A description:metallothionein 2A [Source:HGNC Symbol;Acc:HGNC:7406]	2	827.345	1653.68	22.8272	816.5	1.65	S7(Phospho): 100	Used	Unique	962.5	632.7	778.2	774.4
High	[K].gASDkcsccA.[-]	N-Term(TMT6plex); K5(TMT6plex); C6(Carbamidomethyl); S7(Phospho); C8(Carbamidomethyl); C9(Carbamidomethyl)	TRUE	TRUE	ENSP00000245185.5	P67983; ENSP00000245185.5	Metallothionein-1A OS=Bos taurus GN=MT1A PE=1 SV=1; pep chromosome:GRCh38:16:56608584:56609497:1 gene:ENSG00000125148.7 transcript:ENST00000245185.6 gene_biotype:protein_coding transcript_biotype:protein_coding gene_symbol:MT2A description:metallothionein 2A [Source:HGNC Symbol;Acc:HGNC:7406]	2	827.346	1653.68	0	322.4	2.06	S7(Phospho): 100	Used	Unique	371.7	258.4	303.6	308.7
High	[R].aGGGPTLQcPPPSsPEk.[A]	N-Term(TMT6plex); C9(Carbamidomethyl); S14(Phospho); K17(TMT6plex)	FALSE	TRUE	ENSP00000245615.1	ENSP00000245615.1; ENSP00000477891.1; ENSP00000375634.1	pep chromosome:GRCh38:19:54173415:54189580:-1 gene:ENSG00000125505.17 transcript:ENST00000245615.6 gene_biotype:protein_coding transcript_biotype:protein_coding gene_symbol:MBOAT7 description:membrane bound O-acyltransferase domain containing 7 [Source:HGNC Symbol;Acc:HGNC:15505]; pep chromosome:GRCh38:CHR_HSCHR19LRC_LRC_I_CTG3_1:54173854:54190480:-1 gene:ENSG00000278519.4 transcript:ENST00000621…	3	740.036	2218.09	0	332.1	2.2	S14(Phospho): 89.73	Used	Unique	253.3	325.7	371.8	321.4
High	[R].sVsEPR.[D]	N-Term(TMT6plex); S1(Phospho); S3(Phospho)	FALSE	TRUE	ENSP00000245923.3	ENSP00000468144.1; ENSP00000245923.3; ENSP00000345127.3; ENSP00000467863.1	pep chromosome:GRCh38:19:45485294:45497055:-1 gene:ENSG00000125744.12 transcript:ENST00000587597.5 gene_biotype:protein_coding transcript_biotype:nonsense_mediated_decay gene_symbol:RTN2 description:reticulon 2 [Source:HGNC Symbol;Acc:HGNC:10468]; pep chromosome:GRCh38:19:45485294:45497047:-1 gene:ENSG00000125744.12 transcript:ENST00000245923.9 gene_biotype:protein_coding transcript_biotype:prote…	2	532.225	1063.44	30.1914	335	1.98	S1(Phospho): 100; S3(Phospho): 100	Used	Unique	306.6	307.1	378.9	292.4
High	[K].atQVGEkTPkDESANQEEPEAR.[V]	N-Term(TMT6plex); T2(Phospho); K7(TMT6plex); K10(TMT6plex)	FALSE	TRUE	ENSP00000245932.5	ENSP00000466319.1; ENSP00000245932.5	pep chromosome:GRCh38:19:45522556:45526332:1 gene:ENSG00000125753.14 transcript:ENST00000588482.5 gene_biotype:protein_coding transcript_biotype:nonsense_mediated_decay gene_symbol:VASP description:vasodilator stimulated phosphoprotein [Source:HGNC Symbol;Acc:HGNC:12652]; pep chromosome:GRCh38:19:45507479:45526983:1 gene:ENSG00000125753.14 transcript:ENST00000245932.11 gene_biotype:protein_coding…	4	796.155	3181.6	18.5127	220.5	2.99	T8(Phospho): 85.4	Used	Unique	201.6	198.5	241.4	205
High	[K].sSSSVTTSETQPctPSSSDYSDLQR.[V]	N-Term(TMT6plex); C13(Carbamidomethyl); T14(Phospho)	FALSE	TRUE	ENSP00000245932.5	ENSP00000466319.1; ENSP00000245932.5	pep chromosome:GRCh38:19:45522556:45526332:1 gene:ENSG00000125753.14 transcript:ENST00000588482.5 gene_biotype:protein_coding transcript_biotype:nonsense_mediated_decay gene_symbol:VASP description:vasodilator stimulated phosphoprotein [Source:HGNC Symbol;Acc:HGNC:12652]; pep chromosome:GRCh38:19:45507479:45526983:1 gene:ENSG00000125753.14 transcript:ENST00000245932.11 gene_biotype:protein_coding…	3	1006.1	3016.3	0	140	5.45	T14(Phospho): 99.35	Used	Unique	143.8	134.9	135.3	124.3
High	[K].sSSSVTTSETQPcTPSSSDYSDLQR.[V]	N-Term(TMT6plex); S1(Phospho); C13(Carbamidomethyl)	FALSE	TRUE	ENSP00000245932.5	ENSP00000466319.1; ENSP00000245932.5	pep chromosome:GRCh38:19:45522556:45526332:1 gene:ENSG00000125753.14 transcript:ENST00000588482.5 gene_biotype:protein_coding transcript_biotype:nonsense_mediated_decay gene_symbol:VASP description:vasodilator stimulated phosphoprotein [Source:HGNC Symbol;Acc:HGNC:12652]; pep chromosome:GRCh38:19:45507479:45526983:1 gene:ENSG00000125753.14 transcript:ENST00000245932.11 gene_biotype:protein_coding…	3	1006.1	3016.3	0	118.6	3.58	S1(Phospho): 23.13; S2(Phospho): 23.13; S3(Phospho): 23.13; S4(Phospho): 23.13	Used	Unique	122.8	111.4	117.1	104.9
High	[R].kVskQEEASGGPTAPk.[A]	N-Term(TMT6plex); K1(TMT6plex); S3(Phospho); K4(TMT6plex); K16(TMT6plex)	FALSE	TRUE	ENSP00000245932.5	ENSP00000466319.1; ENSP00000245932.5	pep chromosome:GRCh38:19:45522556:45526332:1 gene:ENSG00000125753.14 transcript:ENST00000588482.5 gene_biotype:protein_coding transcript_biotype:nonsense_mediated_decay gene_symbol:VASP description:vasodilator stimulated phosphoprotein [Source:HGNC Symbol;Acc:HGNC:12652]; pep chromosome:GRCh38:19:45507479:45526983:1 gene:ENSG00000125753.14 transcript:ENST00000245932.11 gene_biotype:protein_coding…	4	653.372	2610.47	13.3424	361	4.14	S3(Phospho): 100	Used	Unique	286.1	324.8	401.8	371.4
High	[R].mksSSSVTTSETQPcTPSSSDYSDLQR.[V]	N-Term(TMT6plex); M1(Oxidation); K2(TMT6plex); S3(Phospho); C15(Carbamidomethyl)	FALSE	TRUE	ENSP00000245932.5	ENSP00000466319.1; ENSP00000245932.5	pep chromosome:GRCh38:19:45522556:45526332:1 gene:ENSG00000125753.14 transcript:ENST00000588482.5 gene_biotype:protein_coding transcript_biotype:nonsense_mediated_decay gene_symbol:VASP description:vasodilator stimulated phosphoprotein [Source:HGNC Symbol;Acc:HGNC:12652]; pep chromosome:GRCh38:19:45507479:45526983:1 gene:ENSG00000125753.14 transcript:ENST00000245932.11 gene_biotype:protein_coding…	3	1174.2	3520.59	44.8575	26.6	3.68	T9(Phospho): 72.43	Used	Unique	27.7	28.3	25.3	21
High	[R].dDGDEEGLLTHsEEELEHSQDTDADDGALQ.[-]	N-Term(TMT6plex); S12(Phospho)	FALSE	TRUE	ENSP00000246194.3	ENSP00000364255.3; ENSP00000246194.3	pep chromosome:GRCh38:20:33993646:34084884:1 gene:ENSG00000125970.12 transcript:ENST00000375114.7 gene_biotype:protein_coding transcript_biotype:protein_coding gene_symbol:RALY description:RALY heterogeneous nuclear ribonucleoprotein [Source:HGNC Symbol;Acc:HGNC:15921]; pep chromosome:GRCh38:20:33993911:34084884:1 gene:ENSG00000125970.12 transcript:ENST00000246194.8 gene_biotype:protein_coding tr…	3	1193.82	3579.46	10.2832	13.8	6.5	S12(Phospho): 99.72	Used	Unique	14.1	10.9	16.8	11.2
Medium	[R].dDGDEEGLLtHSEEELEHsQDtDADDGALQ.[-]	N-Term(TMT6plex); T10(Phospho); S19(Phospho); T22(Phospho)	FALSE	TRUE	ENSP00000246194.3	ENSP00000364255.3; ENSP00000246194.3	pep chromosome:GRCh38:20:33993646:34084884:1 gene:ENSG00000125970.12 transcript:ENST00000375114.7 gene_biotype:protein_coding transcript_biotype:protein_coding gene_symbol:RALY description:RALY heterogeneous nuclear ribonucleoprotein [Source:HGNC Symbol;Acc:HGNC:15921]; pep chromosome:GRCh38:20:33993911:34084884:1 gene:ENSG00000125970.12 transcript:ENST00000246194.8 gene_biotype:protein_coding tr…	3	1247.13	3739.39	20.5452	14.8	2.9	S12(Phospho): 78.73; S19(Phospho): 99.78; T22(Phospho): 99.38	Used	Unique	11.5	15.7	16.4	13.1
Medium	[R].gRLsPVPVPR.[A]	N-Term(TMT6plex); S4(Phospho)	FALSE	TRUE	ENSP00000246194.3	ENSP00000415973.1; ENSP00000364255.3; ENSP00000413638.1; ENSP00000246194.3; ENSP00000327522.5	pep chromosome:GRCh38:20:34029861:34077129:1 gene:ENSG00000125970.12 transcript:ENST00000442805.1 gene_biotype:protein_coding transcript_biotype:protein_coding gene_symbol:RALY description:RALY heterogeneous nuclear ribonucleoprotein [Source:HGNC Symbol;Acc:HGNC:15921]; pep chromosome:GRCh38:20:33993646:34084884:1 gene:ENSG00000125970.12 transcript:ENST00000375114.7 gene_biotype:protein_coding tr…	3	462.932	1386.78	5.50075	102.4	2.25	S4(Phospho): 100	Used	Unique	81.9	108.1	117.7	84.2
Medium	[R].gRLsPVPVPR.[A]	N-Term(TMT6plex); S4(Phospho)	FALSE	TRUE	ENSP00000246194.3	ENSP00000415973.1; ENSP00000364255.3; ENSP00000413638.1; ENSP00000246194.3; ENSP00000327522.5	pep chromosome:GRCh38:20:34029861:34077129:1 gene:ENSG00000125970.12 transcript:ENST00000442805.1 gene_biotype:protein_coding transcript_biotype:protein_coding gene_symbol:RALY description:RALY heterogeneous nuclear ribonucleoprotein [Source:HGNC Symbol;Acc:HGNC:15921]; pep chromosome:GRCh38:20:33993646:34084884:1 gene:ENSG00000125970.12 transcript:ENST00000375114.7 gene_biotype:protein_coding tr…	3	462.932	1386.78	0	200.2	1.01	S4(Phospho): 100	Used	Unique	183.8	204.2	223.6	156.1
Medium	[R].lsPVPVPR.[A]	N-Term(TMT6plex); S2(Phospho)	FALSE	TRUE	ENSP00000246194.3	ENSP00000415973.1; ENSP00000364255.3; ENSP00000413638.1; ENSP00000246194.3; ENSP00000327522.5	pep chromosome:GRCh38:20:34029861:34077129:1 gene:ENSG00000125970.12 transcript:ENST00000442805.1 gene_biotype:protein_coding transcript_biotype:protein_coding gene_symbol:RALY description:RALY heterogeneous nuclear ribonucleoprotein [Source:HGNC Symbol;Acc:HGNC:15921]; pep chromosome:GRCh38:20:33993646:34084884:1 gene:ENSG00000125970.12 transcript:ENST00000375114.7 gene_biotype:protein_coding tr…	2	587.334	1173.66	0	143.3	2.16	S2(Phospho): 100	Used	Unique	128.6	134	161	126.2
High	[R].tRDDGDEEGLLTHSEEELEHsQDTDADDGALQ.[-]	N-Term(TMT6plex); S21(Phospho)	FALSE	TRUE	ENSP00000246194.3	ENSP00000364255.3; ENSP00000246194.3	pep chromosome:GRCh38:20:33993646:34084884:1 gene:ENSG00000125970.12 transcript:ENST00000375114.7 gene_biotype:protein_coding transcript_biotype:protein_coding gene_symbol:RALY description:RALY heterogeneous nuclear ribonucleoprotein [Source:HGNC Symbol;Acc:HGNC:15921]; pep chromosome:GRCh38:20:33993911:34084884:1 gene:ENSG00000125970.12 transcript:ENST00000246194.8 gene_biotype:protein_coding tr…	3	1279.54	3836.62	0	27.9	4.45	S14(Phospho): 99.82	Used	Unique	28.2	26.1	30	22.9
High	[R].tRDDGDEEGLLTHsEEELEHsQDTDADDGALQ.[-]	N-Term(TMT6plex); S14(Phospho); S21(Phospho)	FALSE	TRUE	ENSP00000246194.3	ENSP00000364255.3; ENSP00000246194.3	pep chromosome:GRCh38:20:33993646:34084884:1 gene:ENSG00000125970.12 transcript:ENST00000375114.7 gene_biotype:protein_coding transcript_biotype:protein_coding gene_symbol:RALY description:RALY heterogeneous nuclear ribonucleoprotein [Source:HGNC Symbol;Acc:HGNC:15921]; pep chromosome:GRCh38:20:33993911:34084884:1 gene:ENSG00000125970.12 transcript:ENST00000246194.8 gene_biotype:protein_coding tr…	3	1306.2	3916.58	0	35.7	4.08	T12(Phospho): 46.47; S14(Phospho): 91.71; S21(Phospho): 53.53	Used	Unique	31.5	34.5	42.5	28.2
High	[R].tRDDGDEEGLLtHSEEELEHSQDtDADDGALQ.[-]	N-Term(TMT6plex); T12(Phospho); T24(Phospho)	FALSE	TRUE	ENSP00000246194.3	ENSP00000364255.3; ENSP00000246194.3	pep chromosome:GRCh38:20:33993646:34084884:1 gene:ENSG00000125970.12 transcript:ENST00000375114.7 gene_biotype:protein_coding transcript_biotype:protein_coding gene_symbol:RALY description:RALY heterogeneous nuclear ribonucleoprotein [Source:HGNC Symbol;Acc:HGNC:15921]; pep chromosome:GRCh38:20:33993911:34084884:1 gene:ENSG00000125970.12 transcript:ENST00000246194.8 gene_biotype:protein_coding tr…	4	979.899	3916.58	0	143.9	3.01	S14(Phospho): 85.53; T24(Phospho): 85.54	Used	Unique	133	143.7	167.6	107.4
High	[R].tRDDGDEEGLLTHsEEELEHSQDTDADDGALQ.[-]	N-Term(TMT6plex); S14(Phospho)	FALSE	TRUE	ENSP00000246194.3	ENSP00000364255.3; ENSP00000246194.3	pep chromosome:GRCh38:20:33993646:34084884:1 gene:ENSG00000125970.12 transcript:ENST00000375114.7 gene_biotype:protein_coding transcript_biotype:protein_coding gene_symbol:RALY description:RALY heterogeneous nuclear ribonucleoprotein [Source:HGNC Symbol;Acc:HGNC:15921]; pep chromosome:GRCh38:20:33993911:34084884:1 gene:ENSG00000125970.12 transcript:ENST00000246194.8 gene_biotype:protein_coding tr…	4	959.906	3836.6	45.5806	164.5	2.31	T12(Phospho): 49.89; S14(Phospho): 49.89	Used	Unique	149.7	171.6	183.1	126.2
High	[R].tRDDGDEEGLLTHsEEELEHsQDTDADDGALQ.[-]	N-Term(TMT6plex); T1(Phospho); S14(Phospho); S21(Phospho)	FALSE	TRUE	ENSP00000246194.3	ENSP00000364255.3; ENSP00000246194.3	pep chromosome:GRCh38:20:33993646:34084884:1 gene:ENSG00000125970.12 transcript:ENST00000375114.7 gene_biotype:protein_coding transcript_biotype:protein_coding gene_symbol:RALY description:RALY heterogeneous nuclear ribonucleoprotein [Source:HGNC Symbol;Acc:HGNC:15921]; pep chromosome:GRCh38:20:33993911:34084884:1 gene:ENSG00000125970.12 transcript:ENST00000246194.8 gene_biotype:protein_coding tr…	4	999.891	3996.54	3.39486	53	4.35	T12(Phospho): 99.99; S14(Phospho): 99.97; S21(Phospho): 96.61	Used	Unique	54.1	47	57	45.8
High	[R].tRDDGDEEGLLTHSEEELEHsQDTDADDGALQ.[-]	N-Term(TMT6plex); S21(Phospho)	FALSE	TRUE	ENSP00000246194.3	ENSP00000364255.3; ENSP00000246194.3	pep chromosome:GRCh38:20:33993646:34084884:1 gene:ENSG00000125970.12 transcript:ENST00000375114.7 gene_biotype:protein_coding transcript_biotype:protein_coding gene_symbol:RALY description:RALY heterogeneous nuclear ribonucleoprotein [Source:HGNC Symbol;Acc:HGNC:15921]; pep chromosome:GRCh38:20:33993911:34084884:1 gene:ENSG00000125970.12 transcript:ENST00000246194.8 gene_biotype:protein_coding tr…	4	959.908	3836.61	33.6388	121.4	2.44	T24(Phospho): 78.55	Used	Unique	120.3	140.7	102.4	103.1
High	[R].aLSAsHTDLAH.[-]	N-Term(TMT6plex); S5(Phospho)	FALSE	TRUE	ENSP00000246489.7	ENSP00000451691.1; ENSP00000488938.1; ENSP00000441347.2; ENSP00000246489.7; ENSP00000334618.7	pep chromosome:GRCh38:14:103692359:103701513:1 gene:ENSG00000126214.21 transcript:ENST00000557686.1 gene_biotype:protein_coding transcript_biotype:nonsense_mediated_decay gene_symbol:KLC1 description:kinesin light chain 1 [Source:HGNC Symbol;Acc:HGNC:6387]; pep chromosome:GRCh38:14:103629241:103693837:1 gene:ENSG00000126214.21 transcript:ENST00000634686.1 gene_biotype:protein_coding transcript_bi…	2	716.346	1431.68	40.4034	178.5	2.32	T7(Phospho): 90.12	Used	Unique	163.9	167	211.1	142.5
High	[R].asSLNVLNVGGk.[A]	N-Term(TMT6plex); S2(Phospho); K12(TMT6plex)	FALSE	TRUE	ENSP00000246489.7	ENSP00000451691.1; ENSP00000488938.1; ENSP00000452481.1; ENSP00000441347.2; ENSP00000246489.7; ENSP00000334618.7; ENSP00000334523.6	pep chromosome:GRCh38:14:103692359:103701513:1 gene:ENSG00000126214.21 transcript:ENST00000557686.1 gene_biotype:protein_coding transcript_biotype:nonsense_mediated_decay gene_symbol:KLC1 description:kinesin light chain 1 [Source:HGNC Symbol;Acc:HGNC:6387]; pep chromosome:GRCh38:14:103629241:103693837:1 gene:ENSG00000126214.21 transcript:ENST00000634686.1 gene_biotype:protein_coding transcript_bi…	3	566.318	1696.94	0	350.8	3.59	S2(Phospho): 50; S3(Phospho): 50	Used	Unique	332.4	352.2	379.6	282.1
Medium	[R].sGsFSk.[L]	N-Term(TMT6plex); S3(Phospho); K6(TMT6plex)	FALSE	TRUE	ENSP00000246489.7	ENSP00000451242.1; ENSP00000414982.2; ENSP00000452481.1; ENSP00000441347.2; ENSP00000246489.7; ENSP00000334618.7; ENSP00000334523.6	pep chromosome:GRCh38:14:103629241:103701544:1 gene:ENSG00000126214.21 transcript:ENST00000554280.5 gene_biotype:protein_coding transcript_biotype:protein_coding gene_symbol:KLC1 description:kinesin light chain 1 [Source:HGNC Symbol;Acc:HGNC:6387]; pep chromosome:GRCh38:14:103629241:103701544:1 gene:ENSG00000126214.21 transcript:ENST00000452929.6 gene_biotype:protein_coding transcript_biotype:pro…	2	575.799	1150.59	7.76158	441.3	1.35	S5(Phospho): 99.52	Used	Unique	359.1	442.2	460.7	430.3
Medium	[R].sGsFSk.[L]	N-Term(TMT6plex); S3(Phospho); K6(TMT6plex)	FALSE	TRUE	ENSP00000246489.7	ENSP00000451242.1; ENSP00000414982.2; ENSP00000452481.1; ENSP00000441347.2; ENSP00000246489.7; ENSP00000334618.7; ENSP00000334523.6	pep chromosome:GRCh38:14:103629241:103701544:1 gene:ENSG00000126214.21 transcript:ENST00000554280.5 gene_biotype:protein_coding transcript_biotype:protein_coding gene_symbol:KLC1 description:kinesin light chain 1 [Source:HGNC Symbol;Acc:HGNC:6387]; pep chromosome:GRCh38:14:103629241:103701544:1 gene:ENSG00000126214.21 transcript:ENST00000452929.6 gene_biotype:protein_coding transcript_biotype:pro…	2	575.799	1150.59	0	643.3	1.18	S5(Phospho): 99.99	Used	Unique	487.3	631.7	728.4	616.3
High	[R].sRESLNVDVVk.[Y]	N-Term(TMT6plex); S1(Phospho); K11(TMT6plex)	FALSE	TRUE	ENSP00000246489.7	ENSP00000451242.1; ENSP00000414982.2; ENSP00000488938.1; ENSP00000452167.1; ENSP00000452481.1; ENSP00000439065.1; ENSP00000451732.1; ENSP00000450648.1; ENSP00000452095.1; ENSP00000450617.1; ENSP00000341154.6; ENSP00000441347.2; ENSP00000246489.7; ENSP00000369377.3; ENSP00000442554.2; ENSP00000412693.4; ENSP00000334618.7; ENSP00000334523.6; ENSP00000452487.1	pep chromosome:GRCh38:14:103629241:103701544:1 gene:ENSG00000126214.21 transcript:ENST00000554280.5 gene_biotype:protein_coding transcript_biotype:protein_coding gene_symbol:KLC1 description:kinesin light chain 1 [Source:HGNC Symbol;Acc:HGNC:6387]; pep chromosome:GRCh38:14:103629241:103701544:1 gene:ENSG00000126214.21 transcript:ENST00000452929.6 gene_biotype:protein_coding transcript_biotype:pro…	3	595.329	1783.97	45.1327	455.5	3.04	S1(Phospho): 94.42	Used	Unique	420.7	410.1	493.2	424.6
High	[K].vEENPDADsDFDAk.[S]	N-Term(TMT6plex); S9(Phospho); K14(TMT6plex)	FALSE	TRUE	ENSP00000247026.5	ENSP00000477862.1; ENSP00000247026.5	pep chromosome:GRCh38:17:30116807:30186474:1 gene:ENSG00000126653.18 transcript:ENST00000612959.4 gene_biotype:protein_coding transcript_biotype:protein_coding gene_symbol:NSRP1 description:nuclear speckle splicing regulatory protein 1 [Source:HGNC Symbol;Acc:HGNC:25305]; pep chromosome:GRCh38:17:30116816:30186475:1 gene:ENSG00000126653.18 transcript:ENST00000247026.10 gene_biotype:protein_coding…	3	697.317	2089.94	16.3969	148.6	3.41	S9(Phospho): 100	Used	Unique	132	145.6	161	131.6
High	[K].vEENPDADsDFDAkssADDEIEETR.[V]	N-Term(TMT6plex); S9(Phospho); K14(TMT6plex); S15(Phospho); S16(Phospho)	FALSE	TRUE	ENSP00000247026.5	ENSP00000477862.1; ENSP00000247026.5	pep chromosome:GRCh38:17:30116807:30186474:1 gene:ENSG00000126653.18 transcript:ENST00000612959.4 gene_biotype:protein_coding transcript_biotype:protein_coding gene_symbol:NSRP1 description:nuclear speckle splicing regulatory protein 1 [Source:HGNC Symbol;Acc:HGNC:25305]; pep chromosome:GRCh38:17:30116816:30186475:1 gene:ENSG00000126653.18 transcript:ENST00000247026.10 gene_biotype:protein_coding…	3	1161.47	3482.38	0	28	4.71	S9(Phospho): 100; S15(Phospho): 100; S16(Phospho): 100	Used	Unique	28.3	25.8	29.5	23.9
High	[K].vEENPDADsDFDAkssADDEIEETR.[V]	N-Term(TMT6plex); S9(Phospho); K14(TMT6plex); S15(Phospho); S16(Phospho)	FALSE	TRUE	ENSP00000247026.5	ENSP00000477862.1; ENSP00000247026.5	pep chromosome:GRCh38:17:30116807:30186474:1 gene:ENSG00000126653.18 transcript:ENST00000612959.4 gene_biotype:protein_coding transcript_biotype:protein_coding gene_symbol:NSRP1 description:nuclear speckle splicing regulatory protein 1 [Source:HGNC Symbol;Acc:HGNC:25305]; pep chromosome:GRCh38:17:30116816:30186475:1 gene:ENSG00000126653.18 transcript:ENST00000247026.10 gene_biotype:protein_coding…	3	1161.47	3482.39	6.48157	48.4	5.26	S9(Phospho): 100; S15(Phospho): 100; S16(Phospho): 100	Used	Unique	46.2	44.4	55.3	39.9
High	[K].vEENPDADSDFDAkssADDEIEETR.[V]	N-Term(TMT6plex); K14(TMT6plex); S15(Phospho); S16(Phospho)	FALSE	TRUE	ENSP00000247026.5	ENSP00000477862.1; ENSP00000247026.5	pep chromosome:GRCh38:17:30116807:30186474:1 gene:ENSG00000126653.18 transcript:ENST00000612959.4 gene_biotype:protein_coding transcript_biotype:protein_coding gene_symbol:NSRP1 description:nuclear speckle splicing regulatory protein 1 [Source:HGNC Symbol;Acc:HGNC:25305]; pep chromosome:GRCh38:17:30116816:30186475:1 gene:ENSG00000126653.18 transcript:ENST00000247026.10 gene_biotype:protein_coding…	3	1134.81	3402.42	0	22.6	3.92	S15(Phospho): 99.76; S16(Phospho): 99.76	Used	Unique	21.7	20.7	25.3	18.8
High	[R].nsLTGEEGQLAR.[V]	N-Term(TMT6plex); S2(Phospho)	FALSE	TRUE	ENSP00000247225.6	ENSP00000247225.6	pep chromosome:GRCh38:14:63684216:63728065:-1 gene:ENSG00000126821.8 transcript:ENST00000247225.7 gene_biotype:protein_coding transcript_biotype:protein_coding gene_symbol:SGPP1 description:sphingosine-1-phosphate phosphatase 1 [Source:HGNC Symbol;Acc:HGNC:17720]	2	792.385	1583.76	0	272.6	3.8	T4(Phospho): 93.98	Used	Unique	276.9	257.8	266.8	246.5
High	[R].rNsLTGEEGQLAR.[V]	N-Term(TMT6plex); S3(Phospho)	FALSE	TRUE	ENSP00000247225.6	ENSP00000247225.6	pep chromosome:GRCh38:14:63684216:63728065:-1 gene:ENSG00000126821.8 transcript:ENST00000247225.7 gene_biotype:protein_coding transcript_biotype:protein_coding gene_symbol:SGPP1 description:sphingosine-1-phosphate phosphatase 1 [Source:HGNC Symbol;Acc:HGNC:17720]	3	580.625	1739.86	47.1936	188.2	3.29	S3(Phospho): 99.96	Used	Unique	172.7	183.1	198.7	167.9
High	[R].rNsLTGEEGQLAR.[V]	N-Term(TMT6plex); S3(Phospho)	FALSE	TRUE	ENSP00000247225.6	ENSP00000247225.6	pep chromosome:GRCh38:14:63684216:63728065:-1 gene:ENSG00000126821.8 transcript:ENST00000247225.7 gene_biotype:protein_coding transcript_biotype:protein_coding gene_symbol:SGPP1 description:sphingosine-1-phosphate phosphatase 1 [Source:HGNC Symbol;Acc:HGNC:17720]	3	580.626	1739.86	13.0238	188.9	2.05	S3(Phospho): 99.6	Used	Unique	184.1	193.5	181.2	167.1
High	[K].dkDQPPSPsPPPQSEALSSTSR.[L]	N-Term(TMT6plex); K2(TMT6plex); S9(Phospho)	FALSE	TRUE	ENSP00000248248.3	ENSP00000456038.1; ENSP00000457858.1; ENSP00000457542.1; ENSP00000248248.3; ENSP00000455376.1	pep chromosome:GRCh38:16:77190835:77194360:1 gene:ENSG00000103111.15 transcript:ENST00000569610.5 gene_biotype:protein_coding transcript_biotype:protein_coding gene_symbol:MON1B description:MON1 homolog B, secretory trafficking associated [Source:HGNC Symbol;Acc:HGNC:25020]; pep chromosome:GRCh38:16:77190927:77194625:1 gene:ENSG00000103111.15 transcript:ENST00000567291.5 gene_biotype:protein_codi…	3	949.47	2846.4	17.8819	284.9	5.26	S9(Phospho): 100	Used	Unique	270.7	250.7	291.3	281.9
Medium	[R].eRRsDsEEER.[W]	N-Term(TMT6plex); S4(Phospho); S6(Phospho)	FALSE	TRUE	ENSP00000248420.5	ENSP00000248420.5	pep chromosome:GRCh38:19:3610650:3626815:-1 gene:ENSG00000105298.14 transcript:ENST00000248420.9 gene_biotype:protein_coding transcript_biotype:protein_coding gene_symbol:CACTIN description:cactin, spliceosome C complex subunit [Source:HGNC Symbol;Acc:HGNC:29938]	2	841.344	1681.68	0	69.8	2.22	S4(Phospho): 100; S6(Phospho): 100	Used	Unique	68.9	65.3	73.7	60
High	[R].aQLGGPEAAksDETAAk.[-]	N-Term(TMT6plex); K10(TMT6plex); S11(Phospho); K17(TMT6plex)	FALSE	TRUE	ENSP00000248553.6	ENSP00000248553.6; ENSP00000405285.1	pep chromosome:GRCh38:7:76302673:76304292:1 gene:ENSG00000106211.9 transcript:ENST00000248553.7 gene_biotype:protein_coding transcript_biotype:protein_coding gene_symbol:HSPB1 description:heat shock protein family B (small) member 1 [Source:HGNC Symbol;Acc:HGNC:5246]; pep chromosome:GRCh38:7:76303577:76304295:1 gene:ENSG00000106211.9 transcript:ENST00000429938.1 gene_biotype:protein_coding transc…	3	804.431	2411.28	0	614.4	2.48	S11(Phospho): 99.95	Used	Unique	614.4	614.6	598.9	533.3
High	[R].gPsWDPFR.[D]	N-Term(TMT6plex); S3(Phospho)	FALSE	TRUE	ENSP00000248553.6	ENSP00000248553.6; ENSP00000414357.1	pep chromosome:GRCh38:7:76302673:76304292:1 gene:ENSG00000106211.9 transcript:ENST00000248553.7 gene_biotype:protein_coding transcript_biotype:protein_coding gene_symbol:HSPB1 description:heat shock protein family B (small) member 1 [Source:HGNC Symbol;Acc:HGNC:5246]; pep chromosome:GRCh38:7:76302688:76304260:1 gene:ENSG00000106211.9 transcript:ENST00000447574.1 gene_biotype:protein_coding transc…	2	635.795	1270.58	0	417.7	1.69	S3(Phospho): 100	Used	Unique	295	349.4	494	461.3
Medium	[R].gPsWDPFR.[D]	N-Term(TMT6plex); S3(Phospho)	FALSE	TRUE	ENSP00000248553.6	ENSP00000248553.6; ENSP00000414357.1	pep chromosome:GRCh38:7:76302673:76304292:1 gene:ENSG00000106211.9 transcript:ENST00000248553.7 gene_biotype:protein_coding transcript_biotype:protein_coding gene_symbol:HSPB1 description:heat shock protein family B (small) member 1 [Source:HGNC Symbol;Acc:HGNC:5246]; pep chromosome:GRCh38:7:76302688:76304260:1 gene:ENSG00000106211.9 transcript:ENST00000447574.1 gene_biotype:protein_coding transc…	2	635.794	1270.58	0	766.9	1.99	S3(Phospho): 100	Used	Unique	585.5	658.2	827.9	869.8
Medium	[R].gPsWDPFR.[D]	N-Term(TMT6plex); S3(Phospho)	FALSE	TRUE	ENSP00000248553.6	ENSP00000248553.6; ENSP00000414357.1	pep chromosome:GRCh38:7:76302673:76304292:1 gene:ENSG00000106211.9 transcript:ENST00000248553.7 gene_biotype:protein_coding transcript_biotype:protein_coding gene_symbol:HSPB1 description:heat shock protein family B (small) member 1 [Source:HGNC Symbol;Acc:HGNC:5246]; pep chromosome:GRCh38:7:76302688:76304260:1 gene:ENSG00000106211.9 transcript:ENST00000447574.1 gene_biotype:protein_coding transc…	2	635.794	1270.58	14.8231	439.4	1.53	S3(Phospho): 100	Used	Unique	333.6	399.9	473.7	477.5
High	[R].qLsSGVSEIR.[H]	N-Term(TMT6plex); S3(Phospho)	FALSE	TRUE	ENSP00000248553.6	ENSP00000248553.6; ENSP00000414357.1	pep chromosome:GRCh38:7:76302673:76304292:1 gene:ENSG00000106211.9 transcript:ENST00000248553.7 gene_biotype:protein_coding transcript_biotype:protein_coding gene_symbol:HSPB1 description:heat shock protein family B (small) member 1 [Source:HGNC Symbol;Acc:HGNC:5246]; pep chromosome:GRCh38:7:76302688:76304260:1 gene:ENSG00000106211.9 transcript:ENST00000447574.1 gene_biotype:protein_coding transc…	2	692.855	1384.7	4.5694	500.7	2.51	S3(Phospho): 95.6	Used	Unique	407	445.2	555.1	512.8
High	[R].qLsSGVSEIR.[H]	N-Term(TMT6plex); S3(Phospho)	FALSE	TRUE	ENSP00000248553.6	ENSP00000248553.6; ENSP00000414357.1	pep chromosome:GRCh38:7:76302673:76304292:1 gene:ENSG00000106211.9 transcript:ENST00000248553.7 gene_biotype:protein_coding transcript_biotype:protein_coding gene_symbol:HSPB1 description:heat shock protein family B (small) member 1 [Source:HGNC Symbol;Acc:HGNC:5246]; pep chromosome:GRCh38:7:76302688:76304260:1 gene:ENSG00000106211.9 transcript:ENST00000447574.1 gene_biotype:protein_coding transc…	2	692.855	1384.7	0	365.4	2.91	S3(Phospho): 93.58	Used	Unique	305.2	334.7	387.2	375
High	[R].qLsSGVSEIR.[H]	N-Term(TMT6plex); S3(Phospho)	FALSE	TRUE	ENSP00000248553.6	ENSP00000248553.6; ENSP00000414357.1	pep chromosome:GRCh38:7:76302673:76304292:1 gene:ENSG00000106211.9 transcript:ENST00000248553.7 gene_biotype:protein_coding transcript_biotype:protein_coding gene_symbol:HSPB1 description:heat shock protein family B (small) member 1 [Source:HGNC Symbol;Acc:HGNC:5246]; pep chromosome:GRCh38:7:76302688:76304260:1 gene:ENSG00000106211.9 transcript:ENST00000447574.1 gene_biotype:protein_coding transc…	2	692.855	1384.7	35.549	519.9	2.68	S3(Phospho): 93.37	Used	Unique	412.8	457.3	573.9	549.7
High	[R].qLsSGVSEIR.[H]	N-Term(TMT6plex); S3(Phospho)	FALSE	TRUE	ENSP00000248553.6	ENSP00000248553.6; ENSP00000414357.1	pep chromosome:GRCh38:7:76302673:76304292:1 gene:ENSG00000106211.9 transcript:ENST00000248553.7 gene_biotype:protein_coding transcript_biotype:protein_coding gene_symbol:HSPB1 description:heat shock protein family B (small) member 1 [Source:HGNC Symbol;Acc:HGNC:5246]; pep chromosome:GRCh38:7:76302688:76304260:1 gene:ENSG00000106211.9 transcript:ENST00000447574.1 gene_biotype:protein_coding transc…	2	692.855	1384.7	12.976	420.1	3.03	S3(Phospho): 93.49	Used	Unique	357.6	384.1	434.6	436.3
High	[R].qLsSGVSEIR.[H]	N-Term(TMT6plex); S3(Phospho)	FALSE	TRUE	ENSP00000248553.6	ENSP00000248553.6; ENSP00000414357.1	pep chromosome:GRCh38:7:76302673:76304292:1 gene:ENSG00000106211.9 transcript:ENST00000248553.7 gene_biotype:protein_coding transcript_biotype:protein_coding gene_symbol:HSPB1 description:heat shock protein family B (small) member 1 [Source:HGNC Symbol;Acc:HGNC:5246]; pep chromosome:GRCh38:7:76302688:76304260:1 gene:ENSG00000106211.9 transcript:ENST00000447574.1 gene_biotype:protein_coding transc…	2	692.855	1384.7	0	221	2.72	S3(Phospho): 49.99; S4(Phospho): 49.99	Used	Unique	190.7	207.6	226.6	223.5
High	[R].qLsSGVSEIR.[H]	N-Term(TMT6plex); S3(Phospho)	FALSE	TRUE	ENSP00000248553.6	ENSP00000248553.6; ENSP00000414357.1	pep chromosome:GRCh38:7:76302673:76304292:1 gene:ENSG00000106211.9 transcript:ENST00000248553.7 gene_biotype:protein_coding transcript_biotype:protein_coding gene_symbol:HSPB1 description:heat shock protein family B (small) member 1 [Source:HGNC Symbol;Acc:HGNC:5246]; pep chromosome:GRCh38:7:76302688:76304260:1 gene:ENSG00000106211.9 transcript:ENST00000447574.1 gene_biotype:protein_coding transc…	2	692.855	1384.7	0	261.6	2.63	S3(Phospho): 94.04	Used	Unique	210.9	249.3	279.6	263.3
High	[K].dVDVSEDsPPPLPER.[T]	N-Term(TMT6plex); S8(Phospho)	FALSE	TRUE	ENSP00000248594.6	ENSP00000392429.2; ENSP00000397991.2; ENSP00000248594.6	pep chromosome:GRCh38:7:77538035:77639280:1 gene:ENSG00000127947.16 transcript:ENST00000415482.6 gene_biotype:protein_coding transcript_biotype:protein_coding gene_symbol:PTPN12 description:protein tyrosine phosphatase non-receptor type 12 [Source:HGNC Symbol;Acc:HGNC:9645]; pep chromosome:GRCh38:7:77538069:77639620:1 gene:ENSG00000127947.16 transcript:ENST00000435495.6 gene_biotype:protein_codin…	3	654.308	1960.91	8.16909	72.5	2.81	S8(Phospho): 100	Used	Unique	73.5	69.9	73.7	61.4
High	[K].dVDVSEDsPPPLPER.[T]	N-Term(TMT6plex); S8(Phospho)	FALSE	TRUE	ENSP00000248594.6	ENSP00000392429.2; ENSP00000397991.2; ENSP00000248594.6	pep chromosome:GRCh38:7:77538035:77639280:1 gene:ENSG00000127947.16 transcript:ENST00000415482.6 gene_biotype:protein_coding transcript_biotype:protein_coding gene_symbol:PTPN12 description:protein tyrosine phosphatase non-receptor type 12 [Source:HGNC Symbol;Acc:HGNC:9645]; pep chromosome:GRCh38:7:77538069:77639620:1 gene:ENSG00000127947.16 transcript:ENST00000435495.6 gene_biotype:protein_codin…	3	654.309	1960.91	6.30492	121.2	3.52	S8(Phospho): 100	Used	Unique	117.4	125	117.7	105.6
High	[K].dVDVSEDsPPPLPER.[T]	N-Term(TMT6plex); S8(Phospho)	FALSE	TRUE	ENSP00000248594.6	ENSP00000392429.2; ENSP00000397991.2; ENSP00000248594.6	pep chromosome:GRCh38:7:77538035:77639280:1 gene:ENSG00000127947.16 transcript:ENST00000415482.6 gene_biotype:protein_coding transcript_biotype:protein_coding gene_symbol:PTPN12 description:protein tyrosine phosphatase non-receptor type 12 [Source:HGNC Symbol;Acc:HGNC:9645]; pep chromosome:GRCh38:7:77538069:77639620:1 gene:ENSG00000127947.16 transcript:ENST00000435495.6 gene_biotype:protein_codin…	2	980.958	1960.91	0	430.1	3.35	S8(Phospho): 93.83	Used	Unique	387.7	408.3	457.5	397.2
High	[K].vSVtPPEESQNSDTPPRPDR.[L]	N-Term(TMT6plex); T4(Phospho)	FALSE	TRUE	ENSP00000248594.6	ENSP00000385079.3; ENSP00000392429.2; ENSP00000397991.2; ENSP00000248594.6	pep chromosome:GRCh38:7:77627156:77638708:1 gene:ENSG00000127947.16 transcript:ENST00000407343.3 gene_biotype:protein_coding transcript_biotype:protein_coding gene_symbol:PTPN12 description:protein tyrosine phosphatase non-receptor type 12 [Source:HGNC Symbol;Acc:HGNC:9645]; pep chromosome:GRCh38:7:77538035:77639280:1 gene:ENSG00000127947.16 transcript:ENST00000415482.6 gene_biotype:protein_codin…	3	839.732	2517.18	16.9338	267.1	2.39	S2(Phospho): 32.61; T4(Phospho): 32.61; S9(Phospho): 32.61	Used	Unique	349	236.6	232.6	212.8
High	[R].nLsFEIk.[K]	N-Term(TMT6plex); S3(Phospho); K7(TMT6plex)	FALSE	TRUE	ENSP00000248594.6	ENSP00000392429.2; ENSP00000397991.2; ENSP00000248594.6	pep chromosome:GRCh38:7:77538035:77639280:1 gene:ENSG00000127947.16 transcript:ENST00000415482.6 gene_biotype:protein_coding transcript_biotype:protein_coding gene_symbol:PTPN12 description:protein tyrosine phosphatase non-receptor type 12 [Source:HGNC Symbol;Acc:HGNC:9645]; pep chromosome:GRCh38:7:77538069:77639620:1 gene:ENSG00000127947.16 transcript:ENST00000435495.6 gene_biotype:protein_codin…	2	694.883	1388.76	10.7191	595.2	2.3	S3(Phospho): 100	Used	Unique	566.7	568.8	592.2	558.9
High	[R].tPLSFTNPLHsDDsDSDER.[N]	N-Term(TMT6plex); S11(Phospho); S14(Phospho)	FALSE	TRUE	ENSP00000248594.6	ENSP00000385079.3; ENSP00000392429.2; ENSP00000397991.2; ENSP00000248594.6	pep chromosome:GRCh38:7:77627156:77638708:1 gene:ENSG00000127947.16 transcript:ENST00000407343.3 gene_biotype:protein_coding transcript_biotype:protein_coding gene_symbol:PTPN12 description:protein tyrosine phosphatase non-receptor type 12 [Source:HGNC Symbol;Acc:HGNC:9645]; pep chromosome:GRCh38:7:77538035:77639280:1 gene:ENSG00000127947.16 transcript:ENST00000415482.6 gene_biotype:protein_codin…	3	841.35	2522.03	11.7814	120.3	4.07	S11(Phospho): 99.59; S14(Phospho): 99.59	Used	Unique	117.1	124.5	122.3	98.1
High	[R].sQsGEDESMNQPGPIk.[T]	N-Term(TMT6plex); S3(Phospho); K16(TMT6plex)	FALSE	TRUE	ENSP00000248633.4	ENSP00000394413.1; ENSP00000410438.1; ENSP00000248633.4	pep chromosome:GRCh38:7:92487457:92528435:-1 gene:ENSG00000127980.16 transcript:ENST00000428214.5 gene_biotype:protein_coding transcript_biotype:protein_coding gene_symbol:PEX1 description:peroxisomal biogenesis factor 1 [Source:HGNC Symbol;Acc:HGNC:8850]; pep chromosome:GRCh38:7:92487020:92528441:-1 gene:ENSG00000127980.16 transcript:ENST00000438045.5 gene_biotype:protein_coding transcript_bioty…	3	748.02	2242.05	9.90424	110.8	4.15	S3(Phospho): 94.49	Used	Unique	116	90.6	117.6	101.7
High	[K].ssPVGGGPR.[G]	N-Term(TMT6plex); S2(Phospho)	FALSE	TRUE	ENSP00000249014.4	ENSP00000249014.4	pep chromosome:GRCh38:22:37560480:37569405:1 gene:ENSG00000128283.7 transcript:ENST00000249014.5 gene_biotype:protein_coding transcript_biotype:protein_coding gene_symbol:CDC42EP1 description:CDC42 effector protein 1 [Source:HGNC Symbol;Acc:HGNC:17014]	2	561.778	1122.55	3.61253	378.3	2.83	S2(Phospho): 95.24	Used	Unique	367.5	426.7	388.7	268.8
High	[K].sSPVGGGPR.[G]	N-Term(TMT6plex); S1(Phospho)	FALSE	TRUE	ENSP00000249014.4	ENSP00000249014.4	pep chromosome:GRCh38:22:37560480:37569405:1 gene:ENSG00000128283.7 transcript:ENST00000249014.5 gene_biotype:protein_coding transcript_biotype:protein_coding gene_symbol:CDC42EP1 description:CDC42 effector protein 1 [Source:HGNC Symbol;Acc:HGNC:17014]	2	561.779	1122.55	19.7105	262	2.77	S1(Phospho): 96.28	Used	Unique	242	242.9	284.5	236.4
High	[K].ssPVGGGPR.[G]	N-Term(TMT6plex); S2(Phospho)	FALSE	TRUE	ENSP00000249014.4	ENSP00000249014.4	pep chromosome:GRCh38:22:37560480:37569405:1 gene:ENSG00000128283.7 transcript:ENST00000249014.5 gene_biotype:protein_coding transcript_biotype:protein_coding gene_symbol:CDC42EP1 description:CDC42 effector protein 1 [Source:HGNC Symbol;Acc:HGNC:17014]	2	561.779	1122.55	17.686	297	2.34	S2(Phospho): 95.27	Used	Unique	291.6	317.9	320.8	209.3
High	[R].asWESLDEEWR.[A]	N-Term(TMT6plex); S2(Phospho)	FALSE	TRUE	ENSP00000249014.4	ENSP00000249014.4	pep chromosome:GRCh38:22:37560480:37569405:1 gene:ENSG00000128283.7 transcript:ENST00000249014.5 gene_biotype:protein_coding transcript_biotype:protein_coding gene_symbol:CDC42EP1 description:CDC42 effector protein 1 [Source:HGNC Symbol;Acc:HGNC:17014]	2	858.876	1716.75	42.7539	180	4.13	S2(Phospho): 100	Used	Unique	184.9	184.4	176.5	146.1
High	[R].asWEsLDEEWR.[A]	N-Term(TMT6plex); S2(Phospho); S5(Phospho)	FALSE	TRUE	ENSP00000249014.4	ENSP00000249014.4	pep chromosome:GRCh38:22:37560480:37569405:1 gene:ENSG00000128283.7 transcript:ENST00000249014.5 gene_biotype:protein_coding transcript_biotype:protein_coding gene_symbol:CDC42EP1 description:CDC42 effector protein 1 [Source:HGNC Symbol;Acc:HGNC:17014]	2	898.859	1796.71	0	79.8	4.5	S2(Phospho): 100; S5(Phospho): 100	Used	Unique	80	83.6	76.5	66.6
High	[R].asWESLDEEWR.[A]	N-Term(TMT6plex); S2(Phospho)	FALSE	TRUE	ENSP00000249014.4	ENSP00000249014.4	pep chromosome:GRCh38:22:37560480:37569405:1 gene:ENSG00000128283.7 transcript:ENST00000249014.5 gene_biotype:protein_coding transcript_biotype:protein_coding gene_symbol:CDC42EP1 description:CDC42 effector protein 1 [Source:HGNC Symbol;Acc:HGNC:17014]	2	858.878	1716.75	25.0999	313.6	3.42	S2(Phospho): 99.98	Used	Unique	295.9	335.5	318.2	254.1
High	[R].asWEsLDEEWR.[A]	N-Term(TMT6plex); S2(Phospho); S5(Phospho)	FALSE	TRUE	ENSP00000249014.4	ENSP00000249014.4	pep chromosome:GRCh38:22:37560480:37569405:1 gene:ENSG00000128283.7 transcript:ENST00000249014.5 gene_biotype:protein_coding transcript_biotype:protein_coding gene_symbol:CDC42EP1 description:CDC42 effector protein 1 [Source:HGNC Symbol;Acc:HGNC:17014]	2	898.863	1796.72	0	69.5	3.16	S2(Phospho): 100; S5(Phospho): 100	Used	Unique	74.2	73	67.5	52.6
High	[R].asWEsLDEEWR.[A]	N-Term(TMT6plex); S2(Phospho); S5(Phospho)	FALSE	TRUE	ENSP00000249014.4	ENSP00000249014.4	pep chromosome:GRCh38:22:37560480:37569405:1 gene:ENSG00000128283.7 transcript:ENST00000249014.5 gene_biotype:protein_coding transcript_biotype:protein_coding gene_symbol:CDC42EP1 description:CDC42 effector protein 1 [Source:HGNC Symbol;Acc:HGNC:17014]	2	898.86	1796.71	8.93091	161.4	3.62	S2(Phospho): 100; S5(Phospho): 100	Used	Unique	175.2	183.3	152	109.7
Medium	[R].sDsLLSFR.[L]	N-Term(TMT6plex); S3(Phospho)	FALSE	TRUE	ENSP00000249014.4	ENSP00000249014.4	pep chromosome:GRCh38:22:37560480:37569405:1 gene:ENSG00000128283.7 transcript:ENST00000249014.5 gene_biotype:protein_coding transcript_biotype:protein_coding gene_symbol:CDC42EP1 description:CDC42 effector protein 1 [Source:HGNC Symbol;Acc:HGNC:17014]	2	617.309	1233.61	39.2058	206	2.43	S6(Phospho): 91.55	Used	Unique	208.6	249	181.1	152.7
High	[R].tNLMDTELMDADsDF.[-]	N-Term(TMT6plex); S13(Phospho)	FALSE	TRUE	ENSP00000249373.3	ENSP00000249373.3	pep chromosome:GRCh38:7:129188633:129213545:1 gene:ENSG00000128602.11 transcript:ENST00000249373.8 gene_biotype:protein_coding transcript_biotype:protein_coding gene_symbol:SMO description:smoothened, frizzled class receptor [Source:HGNC Symbol;Acc:HGNC:11119]	2	1013.92	2026.84	0	36.4	3.57		Used	Unique	39.9	28.5	43.5	28
High	[R].aHQITDEsLESTR.[R]	N-Term(TMT6plex); S8(Phospho)	FALSE	TRUE	ENSP00000249647.3	ENSP00000380327.1; ENSP00000249647.3; ENSP00000455652.1; ENSP00000485888.1; ENSP00000456035.1; ENSP00000455339.1; ENSP00000486335.1; ENSP00000454214.1	pep chromosome:GRCh38:15:42511847:42531478:1 gene:ENSG00000092531.10 transcript:ENST00000397138.5 gene_biotype:protein_coding transcript_biotype:protein_coding gene_symbol:SNAP23 description:synaptosome associated protein 23 [Source:HGNC Symbol;Acc:HGNC:11131]; pep chromosome:GRCh38:15:42495634:42533058:1 gene:ENSG00000092531.10 transcript:ENST00000249647.8 gene_biotype:protein_coding transcript_…	3	599.286	1795.84	0	263.2	2.87	S8(Phospho): 99.89	Used	Unique	286.5	251.6	264.4	209.9
High	[R].gSEMDNNcsPTR.[K]	N-Term(TMT6plex); C8(Carbamidomethyl); S9(Phospho)	FALSE	TRUE	ENSP00000249910.1	ENSP00000394080.2; ENSP00000249910.1; ENSP00000422327.1; ENSP00000424873.1	pep chromosome:GRCh38:3:129430944:129440029:-1 gene:ENSG00000129071.9 transcript:ENST00000429544.6 gene_biotype:protein_coding transcript_biotype:protein_coding gene_symbol:MBD4 description:methyl-CpG binding domain 4, DNA glycosylase [Source:HGNC Symbol;Acc:HGNC:6919]; pep chromosome:GRCh38:3:129430950:129440009:-1 gene:ENSG00000129071.9 transcript:ENST00000249910.5 gene_biotype:protein_coding t…	2	838.834	1676.66	0	54.8	1.78	S9(Phospho): 90.53	Used	Unique	50.1	55.1	60	44.9
Medium	[R].tDGsIsGDR.[Q]	N-Term(TMT6plex); S4(Phospho); S6(Phospho)	FALSE	TRUE	ENSP00000250113.7	ENSP00000250113.7	pep chromosome:GRCh38:17:7591230:7614897:-1 gene:ENSG00000129245.12 transcript:ENST00000250113.12 gene_biotype:protein_coding transcript_biotype:protein_coding gene_symbol:FXR2 description:FMR1 autosomal homolog 2 [Source:HGNC Symbol;Acc:HGNC:4024]	2	648.757	1296.51	0	433.3	2.06	S4(Phospho): 99.85; S6(Phospho): 100	Used	Unique	429.3	397.8	471.5	365.6
High	[R].tDGsIsGDRQPVTVADYISR.[A]	N-Term(TMT6plex); S4(Phospho); S6(Phospho)	FALSE	TRUE	ENSP00000250113.7	ENSP00000250113.7	pep chromosome:GRCh38:17:7591230:7614897:-1 gene:ENSG00000129245.12 transcript:ENST00000250113.12 gene_biotype:protein_coding transcript_biotype:protein_coding gene_symbol:FXR2 description:FMR1 autosomal homolog 2 [Source:HGNC Symbol;Acc:HGNC:4024]	3	842.721	2526.15	15.5325	251.2	3.56	S4(Phospho): 98.35; S6(Phospho): 98.35	Used	Unique	229.1	243.3	271.2	220.3
High	[R].tDGsIsGDRQPVTVADYISR.[A]	N-Term(TMT6plex); S4(Phospho); S6(Phospho)	FALSE	TRUE	ENSP00000250113.7	ENSP00000250113.7	pep chromosome:GRCh38:17:7591230:7614897:-1 gene:ENSG00000129245.12 transcript:ENST00000250113.12 gene_biotype:protein_coding transcript_biotype:protein_coding gene_symbol:FXR2 description:FMR1 autosomal homolog 2 [Source:HGNC Symbol;Acc:HGNC:4024]	3	842.721	2526.15	8.98384	142.3	3.22	S4(Phospho): 97.6; S6(Phospho): 99.58	Used	Unique	130.8	136.2	164.9	113.6
High	[R].tDGsIsGDRQPVTVADYISR.[A]	N-Term(TMT6plex); S4(Phospho); S6(Phospho)	FALSE	TRUE	ENSP00000250113.7	ENSP00000250113.7	pep chromosome:GRCh38:17:7591230:7614897:-1 gene:ENSG00000129245.12 transcript:ENST00000250113.12 gene_biotype:protein_coding transcript_biotype:protein_coding gene_symbol:FXR2 description:FMR1 autosomal homolog 2 [Source:HGNC Symbol;Acc:HGNC:4024]	3	842.72	2526.15	0	334.8	2.92	S4(Phospho): 98.09; S6(Phospho): 99.71	Used	Unique	290.4	317.5	372.6	303.3
High	[R].yYDDIYFDsDsEDEDR.[A]	N-Term(TMT6plex); S9(Phospho); S11(Phospho)	FALSE	TRUE	ENSP00000250454.3	ENSP00000483122.1; ENSP00000450908.1; ENSP00000250454.3	pep chromosome:GRCh38:14:34516012:34539711:-1 gene:ENSG00000129518.9 transcript:ENST00000618169.4 gene_biotype:protein_coding transcript_biotype:protein_coding gene_symbol:EAPP description:E2F associated phosphoprotein [Source:HGNC Symbol;Acc:HGNC:19312]; pep chromosome:GRCh38:14:34516490:34536445:-1 gene:ENSG00000129518.9 transcript:ENST00000554792.1 gene_biotype:protein_coding transcript_biotyp…	2	1218.44	2435.87	0	43.2	5.73	S9(Phospho): 100; S11(Phospho): 100	Used	Unique	46.3	43.7	48.4	27.6
High	[R].yYDDIYFDsDsEDEDR.[A]	N-Term(TMT6plex); S9(Phospho); S11(Phospho)	FALSE	TRUE	ENSP00000250454.3	ENSP00000483122.1; ENSP00000450908.1; ENSP00000250454.3	pep chromosome:GRCh38:14:34516012:34539711:-1 gene:ENSG00000129518.9 transcript:ENST00000618169.4 gene_biotype:protein_coding transcript_biotype:protein_coding gene_symbol:EAPP description:E2F associated phosphoprotein [Source:HGNC Symbol;Acc:HGNC:19312]; pep chromosome:GRCh38:14:34516490:34536445:-1 gene:ENSG00000129518.9 transcript:ENST00000554792.1 gene_biotype:protein_coding transcript_biotyp…	2	1218.44	2435.87	22.9414	34	5.1	S9(Phospho): 100; S11(Phospho): 100	Used	Unique	31.3	33	34.5	31.6
High	[R].kDsIPQVLLPEEEk.[L]	N-Term(TMT6plex); K1(TMT6plex); S3(Phospho); K14(TMT6plex)	FALSE	TRUE	ENSP00000250617.6	ENSP00000359656.1; ENSP00000250617.6	pep chromosome:GRCh38:X:136665547:136768627:-1 gene:ENSG00000129675.16 transcript:ENST00000370622.5 gene_biotype:protein_coding transcript_biotype:protein_coding gene_symbol:ARHGEF6 description:Rac/Cdc42 guanine nucleotide exchange factor 6 [Source:HGNC Symbol;Acc:HGNC:685]; pep chromosome:GRCh38:X:136665550:136780932:-1 gene:ENSG00000129675.16 transcript:ENST00000250617.7 gene_biotype:protein_co…	3	798.116	2392.33	47.1462	232.8	4.25	S3(Phospho): 100	Used	Unique	226.8	184.7	240	243.7
Medium	[R].dLVQPDkPAsPk.[F]	N-Term(TMT6plex); K7(TMT6plex); S10(Phospho); K12(TMT6plex)	FALSE	TRUE	ENSP00000251038.5	ENSP00000451941.1; ENSP00000451530.1; ENSP00000451054.1; ENSP00000251038.5; ENSP00000377150.5; ENSP00000452475.1	pep chromosome:GRCh38:14:88594437:88602900:1 gene:ENSG00000100722.20 transcript:ENST00000557737.1 gene_biotype:protein_coding transcript_biotype:protein_coding gene_symbol:ZC3H14 description:zinc finger CCCH-type containing 14 [Source:HGNC Symbol;Acc:HGNC:20509]; pep chromosome:GRCh38:14:88594415:88611884:1 gene:ENSG00000100722.20 transcript:ENST00000555900.5 gene_biotype:protein_coding transcrip…	3	688.058	2062.16	0	428.2	1.89	S10(Phospho): 100	Used	Unique	359.5	441.2	482.1	357.9
High	[R].gQLERsPSGSAFGSQENLR.[W]	N-Term(TMT6plex); S6(Phospho)	FALSE	TRUE	ENSP00000251157.6	ENSP00000413583.2; ENSP00000490888.1; ENSP00000251157.6; ENSP00000489284.1; ENSP00000489499.1	pep chromosome:GRCh38:1:62454830:62688275:-1 gene:ENSG00000116641.18 transcript:ENST00000454575.6 gene_biotype:protein_coding transcript_biotype:protein_coding gene_symbol:DOCK7 description:dedicator of cytokinesis 7 [Source:HGNC Symbol;Acc:HGNC:19190]; pep chromosome:GRCh38:1:62455033:62552761:-1 gene:ENSG00000116641.18 transcript:ENST00000637255.1 gene_biotype:protein_coding transcript_biotype:…	3	777.043	2329.11	47.0804	208.8	2.65	S6(Phospho): 98.49	Used	Unique	200.4	196.9	226	178.5
Medium	[R].gQLERsPsGSAFGSQENLR.[W]	N-Term(TMT6plex); S6(Phospho); S8(Phospho)	FALSE	TRUE	ENSP00000251157.6	ENSP00000413583.2; ENSP00000490888.1; ENSP00000251157.6; ENSP00000489284.1; ENSP00000489499.1	pep chromosome:GRCh38:1:62454830:62688275:-1 gene:ENSG00000116641.18 transcript:ENST00000454575.6 gene_biotype:protein_coding transcript_biotype:protein_coding gene_symbol:DOCK7 description:dedicator of cytokinesis 7 [Source:HGNC Symbol;Acc:HGNC:19190]; pep chromosome:GRCh38:1:62455033:62552761:-1 gene:ENSG00000116641.18 transcript:ENST00000637255.1 gene_biotype:protein_coding transcript_biotype:…	3	803.7	2409.09	10.0816	170.1	2.45	S6(Phospho): 97.82; S14(Phospho): 99.64	Used	Unique	189.4	144.7	181.2	139.2
High	[R].lPNTYPNSSsPGPGGLGGSVHYATMAR.[S]	N-Term(TMT6plex); S10(Phospho)	FALSE	TRUE	ENSP00000251157.6	ENSP00000489037.1; ENSP00000489124.1; ENSP00000413583.2; ENSP00000489450.1; ENSP00000340742.5; ENSP00000251157.6; ENSP00000489284.1; ENSP00000489499.1	pep chromosome:GRCh38:1:62539844:62561669:-1 gene:ENSG00000116641.18 transcript:ENST00000634929.1 gene_biotype:protein_coding transcript_biotype:protein_coding gene_symbol:DOCK7 description:dedicator of cytokinesis 7 [Source:HGNC Symbol;Acc:HGNC:19190]; pep chromosome:GRCh38:1:62454726:62688386:-1 gene:ENSG00000116641.18 transcript:ENST00000635253.2 gene_biotype:protein_coding transcript_biotype:…	3	999.806	2997.4	0	186.2	3.77	S10(Phospho): 83.74	Used	Unique	166.5	158.1	212	177.8
High	[R].sLSNsNPDIsGTPTsPDDEVR.[S]	N-Term(TMT6plex); S5(Phospho); S10(Phospho); S15(Phospho)	FALSE	TRUE	ENSP00000251157.6	ENSP00000489037.1; ENSP00000489124.1; ENSP00000413583.2; ENSP00000489450.1; ENSP00000340742.5; ENSP00000251157.6; ENSP00000489284.1; ENSP00000489499.1	pep chromosome:GRCh38:1:62539844:62561669:-1 gene:ENSG00000116641.18 transcript:ENST00000634929.1 gene_biotype:protein_coding transcript_biotype:protein_coding gene_symbol:DOCK7 description:dedicator of cytokinesis 7 [Source:HGNC Symbol;Acc:HGNC:19190]; pep chromosome:GRCh38:1:62454726:62688386:-1 gene:ENSG00000116641.18 transcript:ENST00000635253.2 gene_biotype:protein_coding transcript_biotype:…	3	886.359	2657.06	45.3106	96	5.29	S5(Phospho): 93.44; T12(Phospho): 99.96; S15(Phospho): 99.49	Used	Unique	99.6	98	97.1	74.2
High	[R].sLSNSNPDISGTPTsPDDEVR.[S]	N-Term(TMT6plex); S15(Phospho)	FALSE	TRUE	ENSP00000251157.6	ENSP00000489037.1; ENSP00000489124.1; ENSP00000413583.2; ENSP00000489450.1; ENSP00000340742.5; ENSP00000251157.6; ENSP00000489284.1; ENSP00000489499.1	pep chromosome:GRCh38:1:62539844:62561669:-1 gene:ENSG00000116641.18 transcript:ENST00000634929.1 gene_biotype:protein_coding transcript_biotype:protein_coding gene_symbol:DOCK7 description:dedicator of cytokinesis 7 [Source:HGNC Symbol;Acc:HGNC:19190]; pep chromosome:GRCh38:1:62454726:62688386:-1 gene:ENSG00000116641.18 transcript:ENST00000635253.2 gene_biotype:protein_coding transcript_biotype:…	3	833.047	2497.13	44.0467	150.4	3.52	S15(Phospho): 98.86	Used	Unique	134.2	152.4	155.5	135.1
High	[R].sLSNsNPDISGTPTSPDDEVR.[S]	N-Term(TMT6plex); S5(Phospho)	FALSE	TRUE	ENSP00000251157.6	ENSP00000489037.1; ENSP00000489124.1; ENSP00000413583.2; ENSP00000489450.1; ENSP00000340742.5; ENSP00000251157.6; ENSP00000489284.1; ENSP00000489499.1	pep chromosome:GRCh38:1:62539844:62561669:-1 gene:ENSG00000116641.18 transcript:ENST00000634929.1 gene_biotype:protein_coding transcript_biotype:protein_coding gene_symbol:DOCK7 description:dedicator of cytokinesis 7 [Source:HGNC Symbol;Acc:HGNC:19190]; pep chromosome:GRCh38:1:62454726:62688386:-1 gene:ENSG00000116641.18 transcript:ENST00000635253.2 gene_biotype:protein_coding transcript_biotype:…	2	1249.07	2497.13	21.3758	21.7	4.1	S5(Phospho): 99.3	Used	Unique	23.3	19.2	21.6	19.6
High	[R].sLSNsNPDIsGTPTSPDDEVR.[S]	N-Term(TMT6plex); S5(Phospho); S10(Phospho)	FALSE	TRUE	ENSP00000251157.6	ENSP00000489037.1; ENSP00000489124.1; ENSP00000413583.2; ENSP00000489450.1; ENSP00000340742.5; ENSP00000251157.6; ENSP00000489284.1; ENSP00000489499.1	pep chromosome:GRCh38:1:62539844:62561669:-1 gene:ENSG00000116641.18 transcript:ENST00000634929.1 gene_biotype:protein_coding transcript_biotype:protein_coding gene_symbol:DOCK7 description:dedicator of cytokinesis 7 [Source:HGNC Symbol;Acc:HGNC:19190]; pep chromosome:GRCh38:1:62454726:62688386:-1 gene:ENSG00000116641.18 transcript:ENST00000635253.2 gene_biotype:protein_coding transcript_biotype:…	2	1289.05	2577.1	0	29.9	4.28	S5(Phospho): 99.73; S15(Phospho): 88.89	Used	Unique	29.1	34.8	32.3	18.5
High	[R].sMsIDDTPR.[G]	N-Term(TMT6plex); S1(Phospho); S3(Phospho)	FALSE	TRUE	ENSP00000251157.6	ENSP00000489124.1; ENSP00000490677.1; ENSP00000413583.2; ENSP00000340742.5; ENSP00000490079.1; ENSP00000251157.6; ENSP00000384446.2; ENSP00000483062.2; ENSP00000489284.1; ENSP00000489499.1	pep chromosome:GRCh38:1:62454726:62688386:-1 gene:ENSG00000116641.18 transcript:ENST00000635253.2 gene_biotype:protein_coding transcript_biotype:protein_coding gene_symbol:DOCK7 description:dedicator of cytokinesis 7 [Source:HGNC Symbol;Acc:HGNC:19190]; pep chromosome:GRCh38:1:62627559:62663106:-1 gene:ENSG00000116641.18 transcript:ENST00000635827.1 gene_biotype:protein_coding transcript_biotype:…	2	705.782	1410.56	41.2848	204.3	2.79	S1(Phospho): 100; S3(Phospho): 100	Used	Unique	203.1	179.8	227.2	174.6
High	[R].sMSIDDTPR.[G]	N-Term(TMT6plex); S1(Phospho)	FALSE	TRUE	ENSP00000251157.6	ENSP00000489124.1; ENSP00000490677.1; ENSP00000413583.2; ENSP00000340742.5; ENSP00000490079.1; ENSP00000251157.6; ENSP00000384446.2; ENSP00000483062.2; ENSP00000489284.1; ENSP00000489499.1	pep chromosome:GRCh38:1:62454726:62688386:-1 gene:ENSG00000116641.18 transcript:ENST00000635253.2 gene_biotype:protein_coding transcript_biotype:protein_coding gene_symbol:DOCK7 description:dedicator of cytokinesis 7 [Source:HGNC Symbol;Acc:HGNC:19190]; pep chromosome:GRCh38:1:62627559:62663106:-1 gene:ENSG00000116641.18 transcript:ENST00000635827.1 gene_biotype:protein_coding transcript_biotype:…	2	665.799	1330.59	32.5541	206.1	2.54	S1(Phospho): 99.94	Used	Unique	196.1	208.7	215.8	170.5
High	[R].sMsIDDTPR.[G]	N-Term(TMT6plex); S3(Phospho)	FALSE	TRUE	ENSP00000251157.6	ENSP00000489124.1; ENSP00000490677.1; ENSP00000413583.2; ENSP00000340742.5; ENSP00000490079.1; ENSP00000251157.6; ENSP00000384446.2; ENSP00000483062.2; ENSP00000489284.1; ENSP00000489499.1	pep chromosome:GRCh38:1:62454726:62688386:-1 gene:ENSG00000116641.18 transcript:ENST00000635253.2 gene_biotype:protein_coding transcript_biotype:protein_coding gene_symbol:DOCK7 description:dedicator of cytokinesis 7 [Source:HGNC Symbol;Acc:HGNC:19190]; pep chromosome:GRCh38:1:62627559:62663106:-1 gene:ENSG00000116641.18 transcript:ENST00000635827.1 gene_biotype:protein_coding transcript_biotype:…	2	665.8	1330.59	31.6464	277.9	2.63	S3(Phospho): 98.08	Used	Unique	234.4	291.8	286.9	252.7
High	[R].smSIDDTPR.[G]	N-Term(TMT6plex); S1(Phospho); M2(Oxidation)	FALSE	TRUE	ENSP00000251157.6	ENSP00000489124.1; ENSP00000490677.1; ENSP00000413583.2; ENSP00000340742.5; ENSP00000490079.1; ENSP00000251157.6; ENSP00000384446.2; ENSP00000483062.2; ENSP00000489284.1; ENSP00000489499.1	pep chromosome:GRCh38:1:62454726:62688386:-1 gene:ENSG00000116641.18 transcript:ENST00000635253.2 gene_biotype:protein_coding transcript_biotype:protein_coding gene_symbol:DOCK7 description:dedicator of cytokinesis 7 [Source:HGNC Symbol;Acc:HGNC:19190]; pep chromosome:GRCh38:1:62627559:62663106:-1 gene:ENSG00000116641.18 transcript:ENST00000635827.1 gene_biotype:protein_coding transcript_biotype:…	2	673.797	1346.59	39.9995	246.3	2.19	S1(Phospho): 100	Used	Unique	244.5	273.7	219.9	208.6
High	[R].sPSGsAFGSQENLR.[W]	N-Term(TMT6plex); S5(Phospho)	FALSE	TRUE	ENSP00000251157.6	ENSP00000489124.1; ENSP00000413583.2; ENSP00000340742.5; ENSP00000490888.1; ENSP00000251157.6; ENSP00000489284.1; ENSP00000489499.1	pep chromosome:GRCh38:1:62454726:62688386:-1 gene:ENSG00000116641.18 transcript:ENST00000635253.2 gene_biotype:protein_coding transcript_biotype:protein_coding gene_symbol:DOCK7 description:dedicator of cytokinesis 7 [Source:HGNC Symbol;Acc:HGNC:19190]; pep chromosome:GRCh38:1:62454830:62688275:-1 gene:ENSG00000116641.18 transcript:ENST00000454575.6 gene_biotype:protein_coding transcript_biotype:…	3	582.606	1745.8	21.2182	115.3	4.94	S1(Phospho): 48.49; S5(Phospho): 48.49	Used	Unique	108.1	120.1	118.3	95.9
High	[R].sPSGsAFGSQENLR.[W]	N-Term(TMT6plex); S5(Phospho)	FALSE	TRUE	ENSP00000251157.6	ENSP00000489124.1; ENSP00000413583.2; ENSP00000340742.5; ENSP00000490888.1; ENSP00000251157.6; ENSP00000489284.1; ENSP00000489499.1	pep chromosome:GRCh38:1:62454726:62688386:-1 gene:ENSG00000116641.18 transcript:ENST00000635253.2 gene_biotype:protein_coding transcript_biotype:protein_coding gene_symbol:DOCK7 description:dedicator of cytokinesis 7 [Source:HGNC Symbol;Acc:HGNC:19190]; pep chromosome:GRCh38:1:62454830:62688275:-1 gene:ENSG00000116641.18 transcript:ENST00000454575.6 gene_biotype:protein_coding transcript_biotype:…	3	582.607	1745.8	21.2253	59.2	3.23	S5(Phospho): 87.3	Used	Unique	59.1	55	59.8	53.8
High	[R].sPSGSAFGsQENLR.[W]	N-Term(TMT6plex); S9(Phospho)	FALSE	TRUE	ENSP00000251157.6	ENSP00000489124.1; ENSP00000413583.2; ENSP00000340742.5; ENSP00000490888.1; ENSP00000251157.6; ENSP00000489284.1; ENSP00000489499.1	pep chromosome:GRCh38:1:62454726:62688386:-1 gene:ENSG00000116641.18 transcript:ENST00000635253.2 gene_biotype:protein_coding transcript_biotype:protein_coding gene_symbol:DOCK7 description:dedicator of cytokinesis 7 [Source:HGNC Symbol;Acc:HGNC:19190]; pep chromosome:GRCh38:1:62454830:62688275:-1 gene:ENSG00000116641.18 transcript:ENST00000454575.6 gene_biotype:protein_coding transcript_biotype:…	2	873.406	1745.81	46.2957	357.6	2.11	S9(Phospho): 99.9	Used	Unique	384.5	366.5	352.9	271.1
High	[R].sPSGsAFGsQENLR.[W]	N-Term(TMT6plex); S5(Phospho); S9(Phospho)	FALSE	TRUE	ENSP00000251157.6	ENSP00000489124.1; ENSP00000413583.2; ENSP00000340742.5; ENSP00000490888.1; ENSP00000251157.6; ENSP00000489284.1; ENSP00000489499.1	pep chromosome:GRCh38:1:62454726:62688386:-1 gene:ENSG00000116641.18 transcript:ENST00000635253.2 gene_biotype:protein_coding transcript_biotype:protein_coding gene_symbol:DOCK7 description:dedicator of cytokinesis 7 [Source:HGNC Symbol;Acc:HGNC:19190]; pep chromosome:GRCh38:1:62454830:62688275:-1 gene:ENSG00000116641.18 transcript:ENST00000454575.6 gene_biotype:protein_coding transcript_biotype:…	2	913.39	1825.77	18.0764	292	3.31	S3(Phospho): 99.94; S9(Phospho): 99.94	Used	Unique	300.3	319.4	274.6	228.2
High	[K].tLHcEGTEINsDDEQESk.[E]	N-Term(TMT6plex); C4(Carbamidomethyl); S11(Phospho); K18(TMT6plex)	FALSE	TRUE	ENSP00000251496.2	ENSP00000425625.1; ENSP00000251496.2	pep chromosome:GRCh38:4:17823699:17837161:1 gene:ENSG00000109805.10 transcript:ENST00000510063.1 gene_biotype:protein_coding transcript_biotype:protein_coding gene_symbol:NCAPG description:non-SMC condensin I complex subunit G [Source:HGNC Symbol;Acc:HGNC:24304]; pep chromosome:GRCh38:4:17810979:17844865:1 gene:ENSG00000109805.10 transcript:ENST00000251496.7 gene_biotype:protein_coding transcript…	3	877.394	2630.17	0	152.5	5.55	S11(Phospho): 100	Used	Unique	139.9	174.9	163.4	106.3
High	[R].cQTAEADsEsDHEVPEPESEMk.[M]	N-Term(TMT6plex); C1(Carbamidomethyl); S8(Phospho); S10(Phospho); K22(TMT6plex)	FALSE	TRUE	ENSP00000251496.2	ENSP00000251496.2	pep chromosome:GRCh38:4:17810979:17844865:1 gene:ENSG00000109805.10 transcript:ENST00000251496.7 gene_biotype:protein_coding transcript_biotype:protein_coding gene_symbol:NCAPG description:non-SMC condensin I complex subunit G [Source:HGNC Symbol;Acc:HGNC:24304]	3	1041.76	3123.26	0	197.4	4.98	S8(Phospho): 99.9; S10(Phospho): 99.99	Used	Unique	197.8	220.1	195.6	144.6
High	[R].eSDkEEPVTPTSGGGPMSPQDDEAEEEsDNELSSGTGDVSk.[D]	N-Term(TMT6plex); K4(TMT6plex); S28(Phospho); K41(TMT6plex)	FALSE	TRUE	ENSP00000251507.4	ENSP00000489605.1; ENSP00000350027.6; ENSP00000251507.4; ENSP00000403136.1	pep chromosome:GRCh38:1:174275100:174545911:1 gene:ENSG00000152061.23 transcript:ENST00000367690.5 gene_biotype:protein_coding transcript_biotype:protein_coding gene_symbol:RABGAP1L description:RAB GTPase activating protein 1 like [Source:HGNC Symbol;Acc:HGNC:24663]; pep chromosome:GRCh38:1:174159410:174548561:1 gene:ENSG00000152061.23 transcript:ENST00000357444.10 gene_biotype:protein_coding tra…	4	1248.56	4991.23	1.89107	142.9	4.12	S28(Phospho): 99.45	Used	Unique	142.4	130.7	158.2	117.3
High	[R].sLSGTGR.[S]	N-Term(TMT6plex); S1(Phospho)	FALSE	TRUE	ENSP00000251993.7	ENSP00000399125.1; ENSP00000336720.4; ENSP00000375485.2; ENSP00000251993.7	pep chromosome:GRCh38:22:45195828:45205849:-1 gene:ENSG00000100364.18 transcript:ENST00000423262.5 gene_biotype:protein_coding transcript_biotype:protein_coding gene_symbol:KIAA0930 description:KIAA0930 [Source:HGNC Symbol;Acc:HGNC:1314]; pep chromosome:GRCh38:22:45190338:45240769:-1 gene:ENSG00000100364.18 transcript:ENST00000336156.9 gene_biotype:protein_coding transcript_biotype:protein_coding…	2	493.747	986.486	8.93825	350.1	1.89	S1(Phospho): 100	Used	Unique	356.1	344.5	367.8	276.5
High	[R].sLVGsWLk.[L]	N-Term(TMT6plex); S5(Phospho); K8(TMT6plex)	FALSE	TRUE	ENSP00000251993.7	ENSP00000399125.1; ENSP00000336720.4; ENSP00000375485.2; ENSP00000251993.7	pep chromosome:GRCh38:22:45195828:45205849:-1 gene:ENSG00000100364.18 transcript:ENST00000423262.5 gene_biotype:protein_coding transcript_biotype:protein_coding gene_symbol:KIAA0930 description:KIAA0930 [Source:HGNC Symbol;Acc:HGNC:1314]; pep chromosome:GRCh38:22:45190338:45240769:-1 gene:ENSG00000100364.18 transcript:ENST00000336156.9 gene_biotype:protein_coding transcript_biotype:protein_coding…	2	714.406	1427.81	37.372	413.1	2.22	S5(Phospho): 100	Used	Unique	432.8	396.8	425.7	332.6
High	[R].vStGDTSPcGTEEDSSPAsPMHER.[V]	N-Term(TMT6plex); T3(Phospho); C9(Carbamidomethyl); S19(Phospho)	FALSE	TRUE	ENSP00000251993.7	ENSP00000399125.1; ENSP00000336720.4; ENSP00000375485.2; ENSP00000251993.7	pep chromosome:GRCh38:22:45195828:45205849:-1 gene:ENSG00000100364.18 transcript:ENST00000423262.5 gene_biotype:protein_coding transcript_biotype:protein_coding gene_symbol:KIAA0930 description:KIAA0930 [Source:HGNC Symbol;Acc:HGNC:1314]; pep chromosome:GRCh38:22:45190338:45240769:-1 gene:ENSG00000100364.18 transcript:ENST00000336156.9 gene_biotype:protein_coding transcript_biotype:protein_coding…	3	975.05	2923.14	13.5187	180.3	4.83	S7(Phospho): 90.54; S19(Phospho): 100	Used	Unique	165.4	142.1	209.8	174.7
High	[R].vDDDsLGEFPVTNSR.[A]	N-Term(TMT6plex); S5(Phospho)	FALSE	TRUE	ENSP00000252268.4	ENSP00000252268.4; ENSP00000436901.1; ENSP00000399714.2	pep chromosome:GRCh38:11:65333867:65352983:1 gene:ENSG00000133884.10 transcript:ENST00000252268.8 gene_biotype:protein_coding transcript_biotype:protein_coding gene_symbol:DPF2 description:double PHD fingers 2 [Source:HGNC Symbol;Acc:HGNC:9964]; pep chromosome:GRCh38:11:65333852:65354262:1 gene:ENSG00000133884.10 transcript:ENST00000528416.6 gene_biotype:protein_coding transcript_biotype:protein_…	2	980.449	1959.89	21.4053	231.3	5.08	S5(Phospho): 100	Used	Unique	179.9	166.5	306.1	233.2
Medium	[K].eAsTAPLAQIPSkGmDDRLFYIYTSGTTGLPk.[A]	N-Term(TMT6plex); S3(Phospho); K13(TMT6plex); M15(Oxidation); K32(TMT6plex)	FALSE	TRUE	ENSP00000252595.6	ENSP00000252595.6; ENSP00000472313.1	pep chromosome:GRCh38:19:17470524:17506168:1 gene:ENSG00000130304.17 transcript:ENST00000252595.12 gene_biotype:protein_coding transcript_biotype:protein_coding gene_symbol:SLC27A1 description:solute carrier family 27 member 1 [Source:HGNC Symbol;Acc:HGNC:10995]; pep chromosome:GRCh38:19:17470489:17504986:1 gene:ENSG00000130304.17 transcript:ENST00000598424.5 gene_biotype:protein_coding transcrip…	7	602.604	4212.19	10.45	103.1	1.98	S3(Phospho): 36.45; T4(Phospho): 36.45	Used	Unique	90	112.3	109.5	83.3
Medium	[R].kDsESk.[S]	N-Term(TMT6plex); K1(TMT6plex); S3(Phospho); K6(TMT6plex)	FALSE	TRUE	ENSP00000252674.6	ENSP00000252674.6	pep chromosome:GRCh38:19:6210381:6279975:-1 gene:ENSG00000130382.9 transcript:ENST00000252674.9 gene_biotype:protein_coding transcript_biotype:protein_coding gene_symbol:MLLT1 description:MLLT1 super elongation complex subunit [Source:HGNC Symbol;Acc:HGNC:7134]	2	730.901	1460.8	0	519.1	1.13	S3(Phospho): 99.99	Used	Unique	505.4	506.7	592.1	387.4
High	[K].sFSTALYGEsDL.[-]	N-Term(TMT6plex); S10(Phospho)	FALSE	TRUE	ENSP00000252699.2	ENSP00000411187.3; ENSP00000488962.1; ENSP00000398393.1; ENSP00000252699.2	pep chromosome:GRCh38:19:38647746:38729432:1 gene:ENSG00000130402.12 transcript:ENST00000424234.6 gene_biotype:protein_coding transcript_biotype:protein_coding gene_symbol:ACTN4 description:actinin alpha 4 [Source:HGNC Symbol;Acc:HGNC:166]; pep chromosome:GRCh38:CHR_HG26_PATCH:38647738:38729447:1 gene:ENSG00000282844.2 transcript:ENST00000634692.1 gene_biotype:protein_coding transcript_biotype:pr…	2	799.864	1598.72	20.4996	67.5	3.25	S10(Phospho): 100	Used	Unique	65.1	63	71.2	59.8
High	[K].dEPQTVPDVPSFGEsPPLsPIDMDTQER.[I]	N-Term(TMT6plex); S15(Phospho); S19(Phospho)	FALSE	TRUE	ENSP00000252818.3	ENSP00000252818.3; ENSP00000475153.2	pep chromosome:GRCh38:19:18279694:18281622:-1 gene:ENSG00000130522.6 transcript:ENST00000252818.5 gene_biotype:protein_coding transcript_biotype:protein_coding gene_symbol:JUND description:JunD proto-oncogene, AP-1 transcription factor subunit [Source:HGNC Symbol;Acc:HGNC:6206]; pep chromosome:GRCh38:19:18280019:18280929:-1 gene:ENSG00000130522.6 transcript:ENST00000600972.1 gene_biotype:protein_…	3	1158.18	3472.52	0	18.6	4.05	S15(Phospho): 100; S19(Phospho): 98.25	Used	Unique	20.2	20.1	17.3	14
High	[R].aDGAPSAAPPDGLLAsPDLGLLk.[L]	N-Term(TMT6plex); S16(Phospho); K23(TMT6plex)	FALSE	TRUE	ENSP00000252818.3	ENSP00000252818.3	pep chromosome:GRCh38:19:18279694:18281622:-1 gene:ENSG00000130522.6 transcript:ENST00000252818.5 gene_biotype:protein_coding transcript_biotype:protein_coding gene_symbol:JUND description:JunD proto-oncogene, AP-1 transcription factor subunit [Source:HGNC Symbol;Acc:HGNC:6206]	3	895.479	2684.42	42.6258	173	4.8	S16(Phospho): 100	Used	Unique	160.3	161.4	182.3	160.1
High	[K].kAEAAAAPTVAPGPAQPGHVsPTPATTSPGEk.[G]	N-Term(TMT6plex); K1(TMT6plex); S21(Phospho); K32(TMT6plex)	FALSE	TRUE	ENSP00000252891.3	ENSP00000469736.1; ENSP00000472400.1; ENSP00000252891.3	pep chromosome:GRCh38:19:40673552:40689592:-1 gene:ENSG00000105245.9 transcript:ENST00000598773.5 gene_biotype:protein_coding transcript_biotype:protein_coding gene_symbol:NUMBL description:NUMB like endocytic adaptor protein [Source:HGNC Symbol;Acc:HGNC:8061]; pep chromosome:GRCh38:19:40667034:40690553:-1 gene:ENSG00000105245.9 transcript:ENST00000598779.5 gene_biotype:protein_coding transcript_…	4	941.003	3760.99	0	231.6	4.96	S21(Phospho): 85.89	Used	Unique	229.3	222.6	232.3	205.8
High	[K].rTPsEAER.[W]	N-Term(TMT6plex); S4(Phospho)	FALSE	TRUE	ENSP00000252891.3	ENSP00000472400.1; ENSP00000252891.3	pep chromosome:GRCh38:19:40667034:40690553:-1 gene:ENSG00000105245.9 transcript:ENST00000598779.5 gene_biotype:protein_coding transcript_biotype:protein_coding gene_symbol:NUMBL description:NUMB like endocytic adaptor protein [Source:HGNC Symbol;Acc:HGNC:8061]; pep chromosome:GRCh38:19:40665905:40690651:-1 gene:ENSG00000105245.9 transcript:ENST00000252891.8 gene_biotype:protein_coding transcript_…	2	627.806	1254.6	2.47939	283.2	1.47	T2(Phospho): 50; S4(Phospho): 50	Used	Unique	285.1	246.2	298.3	258.9
Medium	[R].tPsEAER.[W]	N-Term(TMT6plex); S3(Phospho)	FALSE	TRUE	ENSP00000252891.3	ENSP00000472400.1; ENSP00000252891.3	pep chromosome:GRCh38:19:40667034:40690553:-1 gene:ENSG00000105245.9 transcript:ENST00000598779.5 gene_biotype:protein_coding transcript_biotype:protein_coding gene_symbol:NUMBL description:NUMB like endocytic adaptor protein [Source:HGNC Symbol;Acc:HGNC:8061]; pep chromosome:GRCh38:19:40665905:40690651:-1 gene:ENSG00000105245.9 transcript:ENST00000252891.8 gene_biotype:protein_coding transcript_…	2	549.755	1098.5	9.46883	625.7	1.66	S3(Phospho): 100	Used	Unique	621.8	587.6	665	528.9
Medium	[R].tPsEAER.[W]	N-Term(TMT6plex); S3(Phospho)	FALSE	TRUE	ENSP00000252891.3	ENSP00000472400.1; ENSP00000252891.3	pep chromosome:GRCh38:19:40667034:40690553:-1 gene:ENSG00000105245.9 transcript:ENST00000598779.5 gene_biotype:protein_coding transcript_biotype:protein_coding gene_symbol:NUMBL description:NUMB like endocytic adaptor protein [Source:HGNC Symbol;Acc:HGNC:8061]; pep chromosome:GRCh38:19:40665905:40690651:-1 gene:ENSG00000105245.9 transcript:ENST00000252891.8 gene_biotype:protein_coding transcript_…	2	549.756	1098.5	0	398.1	1.77	S3(Phospho): 100	Used	Unique	404.9	358.2	422.6	344.1
Medium	[R].tPsEAER.[W]	N-Term(TMT6plex); S3(Phospho)	FALSE	TRUE	ENSP00000252891.3	ENSP00000472400.1; ENSP00000252891.3	pep chromosome:GRCh38:19:40667034:40690553:-1 gene:ENSG00000105245.9 transcript:ENST00000598779.5 gene_biotype:protein_coding transcript_biotype:protein_coding gene_symbol:NUMBL description:NUMB like endocytic adaptor protein [Source:HGNC Symbol;Acc:HGNC:8061]; pep chromosome:GRCh38:19:40665905:40690651:-1 gene:ENSG00000105245.9 transcript:ENST00000252891.8 gene_biotype:protein_coding transcript_…	2	549.755	1098.5	19.6193	256	1.61	S3(Phospho): 100	Used	Unique	254.5	234.6	264.8	230
High	[R].lAsPSGSTSSGLEVVAPEGTSAPGGGPGTLDDSATIcR.[V]	N-Term(TMT6plex); S3(Phospho); C37(Carbamidomethyl)	FALSE	TRUE	ENSP00000253024.4	ENSP00000253024.4; ENSP00000471303.1; ENSP00000342232.5	pep chromosome:GRCh38:19:58544064:58550715:1 gene:ENSG00000130726.12 transcript:ENST00000253024.10 gene_biotype:protein_coding transcript_biotype:protein_coding gene_symbol:TRIM28 description:tripartite motif containing 28 [Source:HGNC Symbol;Acc:HGNC:16384]; pep chromosome:GRCh38:19:58548294:58550722:1 gene:ENSG00000130726.12 transcript:ENST00000597136.1 gene_biotype:protein_coding transcript_bi…	4	967.709	3867.81	5.98819	84.7	5.34	S7(Phospho): 29.74; T8(Phospho): 29.74; S9(Phospho): 29.74	Used	Unique	102.8	88.9	70.1	64.5
[truncated: 7,942 more rows]
