# Supplementary material for: SARS-CoV-2 vaccine ChAdOx1 nCoV-19 infection of human cell lines reveals low levels of viral backbone gene transcription alongside very high levels of SARS-CoV-2 S glycoprotein gene transcription
Source: Genome Med. 2021 Mar 15;13:43. doi: 10.1186/s13073-021-00859-1 (PMC7958140; doi:10.1186/s13073-021-00859-1)
Supplement: Supplementary file 15 — Additional file 15: Table S12. Integrated transcriptomics and proteomics table, A549 cells. Integrated list of transcriptomic, proteomic and phosphoproteomic changes over time in A549 cells. [file 13073_2021_859_MOESM15_ESM.xlsx]

## Sheet: Legend
Table S12 A549 transcripts and proteomics combined
Integrated list of transcriptomic, proteomic and phosphoproteomic changes over time in A549 cells. Groups of proteins that had had two fold or more changes in abundance were collected and queried against String databse, lists of proteins queried are in the "two fold" sheet.

## Sheet: A549_transcripts_and_proteomics
Gene name	ENSG	Mock ENSG count	24hpi ENSG count	log2 ratio 24hpi/mock (relative to total counts ratio of 1.45)	48hpi ENSG count	log2 ratio 48hpi/mock (relative to total counts ratio of 1.58)	72hpi ENSG count	log2 ratio 72hpi/mock (relative to total counts ratio of 1.76)	Transcript gene trend	log2 ratio total protein mock/24 hpi	log2 ratio phosphoprotein mock/24 hpi	log2 ratio total protein mock/48 hpi	log2 ratio phosphoprotein mock/48 hpi	log2 ratio total protein mock/72 hpi	log2 ratio phosphoprotein mock/72 hpi	ENSP number	Protein trend
CEACAM1	ENSG00000079385	6	8	-0.12	31	1.71	60	2.51	_SUU_	0.28	NA	1.71	NA	3.39	NA	ENSP00000161559.6	_SUU_
PPP1R14C	ENSG00000198729	1	1	-0.54	0	-9.97	2	0.19	_dDS_
NPIPB3	ENSG00000169246	1	1	-0.54	4	1.34	5	1.51	_dUU_
SLC22A20	ENSG00000197847	6	12	0.45	20	1.08	27	1.36	_SUU_
CFB	ENSG00000239754	0	3	9.97	4	9.97	18	9.97	_UUU_
SUB1	ENSG00000113387	933	1509	0.15	1720	0.23	1503	-0.12	_SSS_	0.01	0.7	0.1	2.85	0.26	4.51	ENSP00000426850.1	_SSS_
Possible multiple isoforms? Sep-09	ENSG00000184640	1337	2028	0.06	1842	-0.2	1867	-0.34	_SSS_	0.2	NA	2.04	NA	2.58	NA	ENSP00000466997.1	_SUU_
MYNN	ENSG00000085274	31	64	0.51	34	-0.54	49	-0.15	_udS_
QSOX1	ENSG00000116260	31	81	0.85	81	0.72	96	0.82	_uuu_
RPL5P4	ENSG00000229994	2	4	0.45	0	-9.97	11	1.65	_SDU_
TM4SF20	ENSG00000168955	124	181	0	688	1.81	935	2.1	_SUU_	-0.08	NA	1.6	NA	2.53	NA	ENSP00000303028.3	_SUU_
VIL1	ENSG00000127831	4	8	0.45	23	1.86	45	2.68	_SUU_	0.23	NA	0.99	NA	2.26	NA	ENSP00000248444.5	_SuU_
PRODH2	ENSG00000250799	15	25	0.2	18	-0.4	92	1.8	_SSU_	0.08	NA	0.96	NA	2.14	NA	ENSP00000301175.3	_SuU_
AKR1B15	ENSG00000227471	18	36	0.45	51	0.84	53	0.74	_Suu_	0.17	NA	1.64	NA	2.12	NA	ENSP00000498877.1	_SUU_
NOSTRIN	ENSG00000275326	4	1	-2.56	4	-0.67	15	1.09	_DdU_
HES4	ENSG00000188290	153	144	-0.62	198	-0.29	134	-1	_dSD_
HACD4	ENSG00000188921	2	5	0.78	3	-0.07	12	1.77	_uSU_
AHRR	ENSG00000063438	1	0	-9.97	4	1.34	2	0.19	_DUS_
CTNND1	ENSG00000198561	438	565	-0.17	648	-0.09	625	-0.3	_SSS_	-0.04	-0.18	0.08	2.4	0.12	3.23	ENSP00000434808.1	_SSS_
RAB37	ENSG00000172794	12	24	0.45	74	1.96	127	2.59	_SUU_	0.37	NA	1.38	NA	2.06	NA	ENSP00000376390.4	_SUU_
ZNF528	ENSG00000167555	0	1	9.97	4	9.97	6	9.97	_UUU_
NEK9	ENSG00000119638	36	89	0.77	142	1.32	200	1.66	_uUU_	0.06	-0.49	0.37	3.08	0.65	3.21	ENSP00000238616.5	_SSu_
Possible multiple isoforms? PICALM	ENSG00000073921	107	175	0.16	156	-0.12	175	-0.1	_SSS_	0.28	NA	1.82	NA	2.05	NA	ENSP00000435807.1	_SUU_
ASPHD1	ENSG00000174939	90	125	-0.07	127	-0.17	118	-0.42	_SSS_
FCGBP	ENSG00000275395	1	3	1.04	14	3.15	38	4.43	_UUU_	0.14	NA	0.94	NA	2.04	NA	ENSP00000481056.3	_SuU_
PLEKHF1	ENSG00000166289	1	13	3.16	11	2.8	18	3.35	_UUU_
AC073065.	ENSG00000229172	0	0	0	0	0	1	9.97	_SSU_
Possible multiple isoforms? ACTN1	ENSG00000072110	690	1048	0.06	1070	-0.03	882	-0.45	_SSS_	0.21	NA	1.33	NA	1.92	NA	ENSP00000366035.3	_SUU_
APOH	ENSG00000091583	22	30	-0.09	86	1.3	207	2.42	_SUU_	0.04	NA	1.27	NA	1.92	NA	ENSP00000205948.6	_SUU_
RP4-669P10.1	ENSG00000281387	0	0	0	0	0	2	9.97	_SSU_
HBEGF	ENSG00000113070	3	0	-9.97	0	-9.97	1	-2.4	_DDD_
SLC16A14	ENSG00000163053	0	0	0	1	9.97	1	9.97	_SUU_
UBB	ENSG00000170315	4632	6627	-0.03	7534	0.04	7443	-0.14	_SSS_	0.18	NA	1.43	NA	1.91	NA	ENSP00000464510.1	_SUU_
C16orf45	ENSG00000278823	42	55	-0.15	74	0.15	124	0.75	_SSu_
SMOC1	ENSG00000198732	16	40	0.78	65	1.36	150	2.41	_uUU_	-0.11	NA	0.92	NA	1.88	NA	ENSP00000355110.3	_SuU_
AL513523.	ENSG00000269823	0	1	9.97	4	9.97	1	9.97	_UUU_
MUC5B	ENSG00000117983	12	32	0.87	54	1.51	237	3.49	_uUU_	0.07	NA	0.62	NA	1.88	NA	ENSP00000436812.1	_SuU_
C15orf57	ENSG00000128891	30	24	-0.86	36	-0.4	38	-0.47	_dSS_
APOL3	ENSG00000128284	0	0	0	0	0	4	9.97	_SSU_
RP11-771F20.	ENSG00000239344	2	9	1.63	4	0.33	9	1.36	_USU_
RP11-307A17.	ENSG00000271519	0	1	9.97	0	0	1	9.97	_USU_
CTSF	ENSG00000174080	19	22	-0.32	66	1.14	186	2.48	_SUU_	-0.02	NA	0.93	NA	1.81	NA	ENSP00000310832.5	_SuU_
MSH5-SAPCD1	ENSG00000266442	2	3	0.04	2	-0.67	6	0.77	_Sdu_
QPRT	ENSG00000103485	9	14	0.1	44	1.63	106	2.74	_SUU_	0.1	NA	0.72	NA	1.77	NA	ENSP00000404873.3	_SuU_
FAM153B	ENSG00000182230	1	0	-9.97	1	-0.67	3	0.77	_Ddu_
C1orf228	ENSG00000198520	0	3	9.97	5	9.97	0	0	_UUS_
CP	ENSG00000047457	73	97	-0.14	297	1.36	648	2.33	_SUU_	-0.08	NA	0.91	NA	1.71	NA	ENSP00000264613.6	_SuU_
RP11-206L10.	ENSG00000228327	8	15	0.37	13	0.04	14	-0.01	_SSS_
CDH12P2	ENSG00000280638	0	0	0	0	0	1	9.97	_SSU_
CCDC117	ENSG00000159873	33	54	0.16	43	-0.29	45	-0.38	_SSS_	0.03	NA	1.19	NA	1.7	NA	ENSP00000249064.4	_SUU_
ZSCAN12P1	ENSG00000219891	1	0	-9.97	0	-9.97	2	0.19	_DDS_
NOLC1	ENSG00000166197	306	699	0.65	474	-0.03	340	-0.67	_uSd_	-0.02	0.08	-0.96	2.6	-0.95	2.9	ENSP00000359024.5	_Sdd_
KCNMA1	ENSG00000156113	14	25	0.3	8	-1.47	0	-9.97	_SDD_
FKBP1C	ENSG00000198225	27	59	0.58	63	0.57	46	-0.04	_uuS_
EPM2A	ENSG00000112425	8	2	-2.56	10	-0.34	6	-1.22	_DSD_
VTN	ENSG00000109072	33	50	0.06	106	1.02	284	2.29	_SUU_	-0.13	NA	0.67	NA	1.66	NA	ENSP00000226218.4	_SuU_
SERPINI1	ENSG00000163536	8	27	1.21	84	2.73	57	2.02	_UUU_	-0.11	NA	1.28	NA	1.65	NA	ENSP00000295777.5	_SUU_
GTF2H2	ENSG00000275045	47	85	0.31	72	-0.04	48	-0.79	_SSd_
MAL2	ENSG00000147676	2	0	-9.97	0	-9.97	4	0.19	_DDS_
AL023806.	ENSG00000280184	7	14	0.45	8	-0.47	13	0.08	_SSS_
PCNX2	ENSG00000135749	6	14	0.68	16	0.76	22	1.06	_uuU_
PLIN2	ENSG00000147872	36	52	-0.01	73	0.36	77	0.29	_SSS_	0.29	NA	0.96	NA	1.63	NA	ENSP00000276914.2	_SuU_
BANF1P4	ENSG00000223828	1	0	-9.97	0	-9.97	1	-0.81	_DDd_
RP11-404O13.	ENSG00000229914	0	2	9.97	0	0	0	0	_USS_
JCHAIN	ENSG00000132465	2	2	-0.54	2	-0.67	2	-0.81	_ddd_
GLB1	ENSG00000170266	88	100	-0.36	193	0.48	289	0.9	_SSu_	0.06	NA	0.83	NA	1.63	NA	ENSP00000306920.4	_SuU_
GAA	ENSG00000171298	63	98	0.1	203	1.03	302	1.44	_SUU_	0.14	NA	0.69	NA	1.61	NA	ENSP00000305692.3	_SuU_
ACSF2	ENSG00000167107	43	93	0.58	140	1.04	277	1.87	_uUU_	0.04	NA	0.69	NA	1.54	NA	ENSP00000401831.2	_SuU_
PLA2G4F	ENSG00000168907	0	1	9.97	1	9.97	0	0	_UUS_
RPS3AP25	ENSG00000232385	5	7	-0.06	5	-0.67	5	-0.81	_Sdd_
KCNG3	ENSG00000171126	0	2	9.97	2	9.97	2	9.97	_UUU_
SLC23A1	ENSG00000170482	30	38	-0.2	101	1.09	156	1.56	_SUU_	0.12	NA	1.12	NA	1.53	NA	ENSP00000302851.5	_SUU_
TUB	ENSG00000166402	2	7	1.27	5	0.66	18	2.35	_UuU_	0.5	NA	0.8	NA	1.53	NA	ENSP00000305426.4	_uuU_
ABCC6	ENSG00000275331	7	19	0.9	30	1.44	47	1.93	_uUU_
HERC2P2	ENSG00000276550	7	21	1.04	21	0.93	29	1.23	_UuU_
RP11-63K6.	ENSG00000218300	0	0	0	1	9.97	0	0	_SUS_
ADAM3A	ENSG00000197475	0	12	9.97	18	9.97	12	9.97	_UUU_
SULT1A4	ENSG00000213648	38	32	-0.79	74	0.3	88	0.4	_dSS_
FCGRT	ENSG00000104870	101	163	0.15	370	1.21	671	1.92	_SUU_	-0.02	NA	0.95	NA	1.51	NA	ENSP00000410798.2	_SuU_
DENND4A	ENSG00000174485	10	27	0.9	29	0.87	33	0.91	_uuu_
HERC2P9	ENSG00000282417	9	22	0.75	21	0.57	30	0.92	_uuu_
TNFRSF11A	ENSG00000141655	6	4	-1.12	7	-0.43	25	1.24	_DSU_
ZNF707	ENSG00000181135	16	5	-2.25	19	-0.42	20	-0.49	_DSS_
TGFB1	ENSG00000105329	103	143	-0.07	148	-0.14	201	0.15	_SSS_
SCAMP5	ENSG00000198794	33	42	-0.2	45	-0.22	66	0.19	_SSS_
ANXA9	ENSG00000143412	4	5	-0.22	24	1.92	32	2.19	_SUU_
GARNL3	ENSG00000136895	4	5	-0.22	11	0.8	26	1.88	_SuU_
RPAIN	ENSG00000129197	494	701	-0.03	693	-0.17	731	-0.25	_SSS_
STOM	ENSG00000148175	97	216	0.61	331	1.11	430	1.33	_uUU_	0.19	NA	0.87	NA	1.49	NA	ENSP00000286713.2	_SuU_
AASS	ENSG00000008311	0	4	9.97	0	0	0	0	_USS_
SIGLEC1	ENSG00000088827	0	0	0	0	0	2	9.97	_SSU_
HLA-F	ENSG00000206509	1	4	1.46	14	3.15	11	2.64	_UUU_	0.67	NA	0.45	NA	1.49	NA	ENSP00000373123.4	_uSU_
CTBS	ENSG00000117151	17	37	0.58	51	0.93	80	1.42	_uuU_	0.07	NA	0.71	NA	1.48	NA	ENSP00000359664.4	_SuU_
NT5E	ENSG00000135318	44	58	-0.14	111	0.67	218	1.5	_SuU_	0.09	NA	0.7	NA	1.48	NA	ENSP00000257770.3	_SuU_
TAPBP	ENSG00000236490	27	50	0.34	54	0.33	64	0.43	_SSS_
SH3TC2	ENSG00000169247	1	1	-0.54	0	-9.97	1	-0.81	_dDd_
RP1-85D24.	ENSG00000270570	1	0	-9.97	1	-0.67	1	-0.81	_Ddd_
CDKN3	ENSG00000100526	551	674	-0.25	587	-0.58	255	-1.94	_SdD_
PTPRF	ENSG00000142949	128	281	0.59	312	0.62	540	1.26	_uuU_	0.21	NA	0.92	NA	1.47	NA	ENSP00000353030.4	_SuU_
TRAF1	ENSG00000056558	0	2	9.97	6	9.97	7	9.97	_UUU_
FBLN1	ENSG00000077942	108	120	-0.4	237	0.48	145	-0.4	_SSS_	-0.08	NA	0.66	NA	1.47	NA	ENSP00000331544.6	_SuU_
RNH1	ENSG00000276230	448	609	-0.1	761	0.1	680	-0.22	_SSS_	-0.01	NA	0.65	NA	1.47	NA	ENSP00000488547.1	_SuU_
RP11-644F5.1	ENSG00000258311	53	68	-0.18	80	-0.07	80	-0.22	_SSS_
EXOC5P1	ENSG00000180673	0	0	0	0	0	1	9.97	_SSU_
FAM151B	ENSG00000152380	4	9	0.63	9	0.51	10	0.51	_uuu_
RP11-536C10.1	ENSG00000257142	0	0	0	0	0	1	9.97	_SSU_
KCNV1	ENSG00000164794	4	6	0.04	9	0.51	14	0.99	_Suu_
Possible multiple isoforms? CARHSP1	ENSG00000153048	865	1087	-0.22	1307	-0.06	1213	-0.32	_SSS_	0.13	NA	1.11	NA	1.46	NA	ENSP00000455016.1	_SUU_
RP11-736N17.1	ENSG00000283071	0	0	0	1	9.97	0	0	_SUS_
GABBR1	ENSG00000232569	2	1	-1.56	0	-9.97	5	0.51	_DDu_
CYBRD1	ENSG00000071967	29	54	0.36	88	0.94	108	1.08	_SuU_	0.09	NA	0.79	NA	1.46	NA	ENSP00000319141.4	_SuU_
GOLGA2P5	ENSG00000238105	1	0	-9.97	1	-0.67	3	0.77	_Ddu_
LEKR1	ENSG00000197980	0	6	9.97	5	9.97	4	9.97	_UUU_
INTU	ENSG00000164066	17	5	-2.32	13	-1.06	26	-0.2	_DDS_
FAM228B	ENSG00000219626	0	4	9.97	21	9.97	23	9.97	_UUU_
KIF1B	ENSG00000054523	19	75	1.44	56	0.9	26	-0.36	_UuS_	NA	NA	NA	NA	NA	NA	ENSP00000366287.1	_SSS_
SELENBP1	ENSG00000143416	55	124	0.63	266	1.61	356	1.88	_uUU_	0.07	NA	0.89	NA	1.45	NA	ENSP00000397261.2	_SuU_
RNF168	ENSG00000163961	9	7	-0.92	6	-1.25	3	-2.4	_dDD_
IPO5P1	ENSG00000269837	0	1	9.97	2	9.97	0	0	_UUS_
TCEB2P1	ENSG00000234152	0	3	9.97	2	9.97	7	9.97	_UUU_
MMS22L	ENSG00000146263	9	32	1.29	9	-0.67	10	-0.67	_Udd_
RGL1	ENSG00000143344	2	0	-9.97	8	1.34	28	2.99	_DUU_
KCNAB1	ENSG00000169282	0	1	9.97	0	0	1	9.97	_USU_
LINC00684	ENSG00000275520	0	0	0	0	0	1	9.97	_SSU_
FMNL3	ENSG00000161791	5	4	-0.86	6	-0.4	6	-0.56	_dSd_
PRORSD1P	ENSG00000162997	1	1	-0.54	3	0.93	4	1.18	_duU_
ARG2	ENSG00000081181	2	1	-1.56	4	0.33	1	-1.84	_DSD_
TMEM127	ENSG00000135956	56	83	0.03	64	-0.47	92	-0.1	_SSS_
SMIM24	ENSG00000095932	0	0	0	2	9.97	0	0	_SUS_
KCNQ1	ENSG00000053918	0	0	0	4	9.97	3	9.97	_SUU_
MCM6	ENSG00000076003	83	119	-0.01	98	-0.42	54	-1.43	_SSD_	0.02	1.43	-0.1	2.31	-0.29	2.55	ENSP00000264156.2	_SSS_
2008-03-01	ENSG00000165406	22	28	-0.2	42	0.28	61	0.66	_SSu_
MUC13	ENSG00000173702	9	11	-0.25	14	-0.03	19	0.26	_SSS_	0.21	NA	1.15	NA	1.43	NA	ENSP00000485028.1	_SUU_
FAM105A	ENSG00000145569	3	5	0.2	5	0.07	5	-0.07	_SSS_
ST7L	ENSG00000007341	57	16	-2.4	40	-1.18	36	-1.47	_DDD_
LDHD	ENSG00000166816	0	10	9.97	6	9.97	22	9.97	_UUU_	0.19	NA	0.87	NA	1.43	NA	ENSP00000300051.4	_SuU_
LINC00680	ENSG00000215190	6	24	1.46	8	-0.25	14	0.41	_USS_
ANPEP	ENSG00000166825	1	3	1.04	13	3.04	13	2.89	_UUU_	0.11	NA	0.68	NA	1.43	NA	ENSP00000300060.6	_SuU_
TMEM139	ENSG00000178826	0	6	9.97	7	9.97	8	9.97	_UUU_
RCAN1	ENSG00000159200	19	37	0.42	66	1.14	50	0.58	_SUu_
OGFOD1P1	ENSG00000231665	0	0	0	0	0	1	9.97	_SSU_
CTD-2207O23.	ENSG00000268861	11	27	0.76	22	0.33	31	0.68	_uSu_
HID1	ENSG00000167861	10	29	0.99	42	1.41	50	1.51	_uUU_	0.3	NA	0.93	NA	1.41	NA	ENSP00000413520.2	_SuU_
IMMP2L	ENSG00000184903	59	65	-0.4	89	-0.07	74	-0.49	_SSS_
ARMC3	ENSG00000165309	0	2	9.97	3	9.97	0	0	_UUS_
NID2	ENSG00000087303	0	2	9.97	3	9.97	1	9.97	_UUU_
RPL23AP1	ENSG00000239784	0	0	0	2	9.97	0	0	_SUS_
FUCA1	ENSG00000179163	1	13	3.16	29	4.2	39	4.47	_UUU_	0.02	NA	0.55	NA	1.41	NA	ENSP00000363603.3	_SuU_
CRELD2	ENSG00000184164	113	440	1.42	377	1.08	455	1.2	_UUU_	0.76	NA	1.2	NA	1.4	NA	ENSP00000383938.3	_uUU_
PRAP1	ENSG00000165828	0	0	0	1	9.97	0	0	_SUS_
CYP4F2	ENSG00000186115	0	0	0	9	9.97	5	9.97	_SUU_	0.42	NA	1.06	NA	1.39	NA	ENSP00000011989.8	_SUU_
IWS1	ENSG00000163166	22	63	0.98	55	0.66	56	0.54	_uuu_	-0.02	0.11	0.16	2.51	0.2	2.5	ENSP00000295321.4	_SSS_
TMEM256	ENSG00000205544	208	305	0.01	454	0.46	591	0.69	_SSu_
EGLN2	ENSG00000269858	304	354	-0.32	233	-1.06	176	-1.6	_SDD_
AC009963.	ENSG00000237745	4	4	-0.54	4	-0.67	9	0.36	_ddS_
RAB26	ENSG00000167964	30	42	-0.06	63	0.41	82	0.63	_SSu_
MB	ENSG00000198125	19	30	0.12	108	1.84	271	3.02	_SUU_	0.04	NA	0.52	NA	1.38	NA	ENSP00000352835.1	_SuU_
LINC01207	ENSG00000248771	1	3	1.04	1	-0.67	4	1.18	_UdU_
PDZK1	ENSG00000174827	6	10	0.2	31	1.71	68	2.69	_SUU_	0.08	NA	0.55	NA	1.37	NA	ENSP00000342143.2	_SuU_
PIGCP1	ENSG00000213713	1	3	1.04	2	0.33	1	-0.81	_USd_
ALDH6A1	ENSG00000119711	0	15	9.97	11	9.97	14	9.97	_UUU_	0.12	NA	0.69	NA	1.36	NA	ENSP00000450436.1	_SuU_
CDH17	ENSG00000079112	1	13	3.16	21	3.73	54	4.94	_UUU_	0.27	NA	0.61	NA	1.36	NA	ENSP00000027335.3	_SuU_
EIF5B	ENSG00000158417	73	108	0.03	124	0.1	107	-0.27	_SSS_	-0.02	0.01	-0.13	1.7	-0.37	2.35	ENSP00000289371.5	_SSS_
PSORS1C2	ENSG00000232127	0	1	9.97	0	0	0	0	_USS_
CAMKMT	ENSG00000143919	10	6	-1.29	13	-0.29	16	-0.14	_DSS_
TRIAP1	ENSG00000170855	53	134	0.8	143	0.77	127	0.44	_uuS_	0.12	NA	0.88	NA	1.35	NA	ENSP00000449795.1	_SuU_
CRELD1	ENSG00000163703	34	80	0.7	147	1.45	204	1.77	_uUU_	0.22	NA	0.78	NA	1.35	NA	ENSP00000321856.5	_SuU_
RP4-775C13.	ENSG00000234241	0	1	9.97	0	0	0	0	_USS_
CDK20	ENSG00000156345	12	35	1	12	-0.67	70	1.73	_UdU_
TATDN2P2	ENSG00000218226	0	0	0	1	9.97	0	0	_SUS_
ZNF3	ENSG00000166526	35	41	-0.3	56	0.01	55	-0.17	_SSS_
CEACAM6	ENSG00000086548	34	67	0.43	79	0.56	120	1.01	_SuU_
RP11-309L24.	ENSG00000272899	1	1	-0.54	1	-0.67	1	-0.81	_ddd_
SPRED3	ENSG00000188766	0	1	9.97	3	9.97	13	9.97	_UUU_
CLDN23	ENSG00000253958	6	7	-0.32	7	-0.43	9	-0.23	_SSS_
KRT8P2	ENSG00000258828	0	0	0	1	9.97	0	0	_SUS_
GLUL	ENSG00000135821	30	85	0.96	156	1.72	280	2.41	_uUU_	-0.04	NA	0.65	NA	1.35	NA	ENSP00000494022.1	_SuU_
KRT18P51	ENSG00000250504	1	1	-0.54	0	-9.97	2	0.19	_dDS_
GPCPD1	ENSG00000125772	36	60	0.2	143	1.33	350	2.46	_SUU_	0.13	NA	0.74	NA	1.34	NA	ENSP00000368305.4	_SuU_
ROS1	ENSG00000047936	0	2	9.97	0	0	2	9.97	_USU_
SRSF2	ENSG00000161547	763	1127	0.03	887	-0.45	665	-1	_SSD_	-0.02	-0.11	-0.28	1.88	-0.12	2.33	ENSP00000391278.3	_SSS_
C11orf71	ENSG00000180425	10	8	-0.86	14	-0.17	30	0.77	_dSu_
BDH1	ENSG00000161267	13	10	-0.92	17	-0.27	34	0.58	_dSu_
SULT1A1	ENSG00000196502	18	62	1.24	78	1.45	107	1.76	_UUU_	0.07	NA	0.5	NA	1.34	NA	ENSP00000378971.1	_SuU_
DNAJC12	ENSG00000108176	6	43	2.3	60	2.66	93	3.14	_UUU_	0.03	NA	1.03	NA	1.33	NA	ENSP00000225171.2	_SUU_
ASL	ENSG00000126522	128	147	-0.34	240	0.25	362	0.69	_SSu_	0.07	NA	0.72	NA	1.32	NA	ENSP00000307188.9	_SuU_
GFY	ENSG00000261949	2	0	-9.97	0	-9.97	0	-9.97	_DDD_
TSR3	ENSG00000007520	77	112	0	99	-0.3	131	-0.04	_SSS_	-0.03	0.19	0.04	1.9	-0.42	2.25	ENSP00000007390.2	_SSS_
UBBP4	ENSG00000263563	4	22	1.92	9	0.51	12	0.77	_Uuu_
AATK	ENSG00000181409	8	0	-9.97	10	-0.34	15	0.1	_DSS_
ACOXL	ENSG00000153093	2	0	-9.97	0	-9.97	0	-9.97	_DDD_
EPOR	ENSG00000187266	27	52	0.4	40	-0.09	57	0.26	_SSS_
RHBDD1	ENSG00000144468	23	37	0.15	18	-1.03	19	-1.09	_SDD_
HOXA2	ENSG00000105996	0	0	0	1	9.97	2	9.97	_SUU_
TAS2R31	ENSG00000263097	0	0	0	0	0	2	9.97	_SSU_
ANK3	ENSG00000151150	2	12	2.04	32	3.34	31	3.14	_UUU_	0.34	NA	0.45	NA	1.3	NA	ENSP00000280772.1	_SSU_
HIST1H3G	ENSG00000273983	0	3	9.97	0	0	0	0	_USS_
KANSL3	ENSG00000114982	76	121	0.12	126	0.07	176	0.4	_SSS_	NA	NA	NA	NA	NA	NA	ENSP00000499674.1	_SSS_
SLC25A5P3	ENSG00000213673	0	0	0	0	0	1	9.97	_SSU_
ATP6V1B1	ENSG00000116039	6	3	-1.56	3	-1.64	13	0.3	_DDS_
SERPINA5	ENSG00000188488	0	0	0	0	0	3	9.97	_SSU_
GNS	ENSG00000135677	76	106	-0.06	182	0.59	229	0.77	_Suu_	0.03	NA	0.7	NA	1.27	NA	ENSP00000258145.3	_SuU_
ZSCAN30	ENSG00000186814	6	1	-3.18	13	0.45	5	-1.09	_DSD_
SLC22A18	ENSG00000110628	144	204	-0.04	424	0.9	653	1.37	_SuU_	0.24	NA	0.71	NA	1.26	NA	ENSP00000307859.2	_SuU_
DKK1	ENSG00000107984	427	599	-0.06	1659	1.3	2278	1.6	_SUU_	-0.1	NA	0.82	NA	1.25	NA	ENSP00000363081.3	_SuU_
GAPDHP65	ENSG00000235587	0	1	9.97	0	0	1	9.97	_USU_
ZNF16	ENSG00000170631	12	9	-0.94	18	-0.07	27	0.36	_dSS_
CTSA	ENSG00000064601	278	428	0.08	591	0.42	769	0.65	_SSu_	0.01	NA	0.71	NA	1.25	NA	ENSP00000361562.3	_SuU_
SCPEP1	ENSG00000121064	47	87	0.34	140	0.91	175	1.08	_SuU_	0.11	NA	0.74	NA	1.24	NA	ENSP00000262288.3	_SuU_
PLEKHH3	ENSG00000068137	56	82	0.01	94	0.08	93	-0.09	_SSS_
WNT9B	ENSG00000276799	0	0	0	0	0	1	9.97	_SSU_
ATXN7L1	ENSG00000146776	3	6	0.45	7	0.57	12	1.18	_SuU_
TBL1X	ENSG00000101849	64	70	-0.42	43	-1.25	89	-0.34	_SDS_	NA	NA	NA	NA	NA	NA	ENSP00000493782.1	_SSS_
GRN	ENSG00000030582	122	143	-0.3	333	0.79	442	1.04	_SuU_	-0.03	NA	0.68	NA	1.24	NA	ENSP00000053867.2	_SuU_
ZBTB45P1	ENSG00000225108	7	8	-0.34	10	-0.15	10	-0.3	_SSS_
BDH2	ENSG00000164039	22	62	0.96	84	1.27	110	1.51	_uUU_	0.09	NA	0.65	NA	1.24	NA	ENSP00000296424.4	_SuU_
OR7E126P	ENSG00000254593	4	2	-1.56	4	-0.67	3	-1.22	_DdD_
PSMB8	ENSG00000206298	9	9	-0.54	17	0.25	30	0.92	_dSu_
COPZ2	ENSG00000005243	4	17	1.55	21	1.73	27	1.94	_UUU_
NHLRC3	ENSG00000188811	0	8	9.97	5	9.97	40	9.97	_UUU_	0.01	NA	0.64	NA	1.24	NA	ENSP00000368920.3	_SuU_
RPL23AP87	ENSG00000232938	0	0	0	2	9.97	1	9.97	_SUU_
VHL	ENSG00000134086	14	26	0.36	2	-3.47	28	0.19	_SDS_	0.1	NA	1.15	NA	1.23	NA	ENSP00000256474.2	_SUU_
CDH1	ENSG00000039068	61	126	0.51	189	0.97	245	1.19	_uuU_	-0.02	NA	0.79	NA	1.23	NA	ENSP00000481063.1	_SuU_
HGF	ENSG00000019991	0	0	0	0	0	2	9.97	_SSU_
LAMB3	ENSG00000196878	3	8	0.87	27	2.51	33	2.64	_uUU_
AK7	ENSG00000140057	3	7	0.68	12	1.34	9	0.77	_uUu_
FTCDNL1	ENSG00000226124	13	28	0.57	9	-1.18	29	0.34	_uDS_
HMGCL	ENSG00000117305	38	51	-0.12	90	0.58	143	1.1	_SuU_	0.07	NA	0.65	NA	1.23	NA	ENSP00000363614.3	_SuU_
NPC2	ENSG00000119655	219	318	0	558	0.69	855	1.15	_SuU_	-0.04	NA	0.65	NA	1.23	NA	ENSP00000451180.1	_SuU_
CDA	ENSG00000158825	23	16	-1.06	46	0.33	72	0.83	_DSu_	0.08	NA	0.45	NA	1.23	NA	ENSP00000364212.3	_SSU_
EML2	ENSG00000125746	73	120	0.18	313	1.44	592	2.2	_SUU_	0.31	NA	0.43	NA	1.23	NA	ENSP00000468312.1	_SSU_
WLS	ENSG00000116729	6	16	0.87	32	1.75	29	1.46	_uUU_
PLBD2	ENSG00000151176	34	38	-0.38	50	-0.1	40	-0.58	_SSd_	-0.04	NA	0.7	NA	1.22	NA	ENSP00000280800.3	_SuU_
LGALS3BP	ENSG00000108679	76	108	-0.03	150	0.32	501	1.91	_SSU_	0.13	NA	0.63	NA	1.22	NA	ENSP00000262776.2	_SuU_
ANKRD19P	ENSG00000187984	2	3	0.04	2	-0.67	0	-9.97	_SdD_
PAPPA	ENSG00000182752	25	41	0.18	83	1.07	127	1.53	_SUU_	0.09	NA	0.63	NA	1.22	NA	ENSP00000330658.3	_SuU_
ZNF502	ENSG00000196653	0	6	9.97	0	0	0	0	_USS_
RAD51AP1	ENSG00000111247	21	57	0.9	47	0.51	9	-2.06	_uuD_
SNRPEP2	ENSG00000256968	6	12	0.45	11	0.21	14	0.41	_SSS_
KRT18P17	ENSG00000213943	11	23	0.53	14	-0.32	10	-0.94	_uSd_
ONECUT2	ENSG00000119547	1	3	1.04	7	2.15	8	2.19	_UUU_
CTSH	ENSG00000103811	32	38	-0.29	33	-0.62	82	0.55	_Sdu_	-0.12	NA	0.59	NA	1.22	NA	ENSP00000220166.5	_SuU_
ITIH1	ENSG00000055957	NA								-0.19	NA	0.93	NA	1.21	NA	ENSP00000273283.2	_SuU_
GTF2IP4	ENSG00000233369	156	260	0.2	410	0.73	459	0.74	_Suu_
NDUFA6	ENSG00000277365	161	206	-0.18	186	-0.45	176	-0.69	_SSd_
TSEN34	ENSG00000274129	146	234	0.14	212	-0.12	198	-0.38	_SSS_
POM121L1P	ENSG00000183169	1	0	-9.97	0	-9.97	0	-9.97	_DDD_
LSM2	ENSG00000172850	104	114	-0.42	98	-0.74	112	-0.71	_Sdd_
UCN	ENSG00000163794	0	1	9.97	3	9.97	4	9.97	_UUU_
GGACT	ENSG00000134864	9	20	0.61	41	1.53	30	0.92	_uUu_	0.15	NA	0.57	NA	1.21	NA	ENSP00000410449.1	_SuU_
SNRPCP19	ENSG00000234999	0	0	0	0	0	1	9.97	_SSU_
PLXNB1	ENSG00000164050	27	40	0.03	80	0.9	75	0.66	_Suu_	-0.23	NA	0.51	NA	1.21	NA	ENSP00000296440.6	_SuU_
RARRES1	ENSG00000118849	3	20	2.2	26	2.45	103	4.29	_UUU_
ZNF827	ENSG00000151612	5	7	-0.06	3	-1.4	3	-1.56	_SDD_
SIAE	ENSG00000110013	24	29	-0.27	50	0.4	78	0.89	_SSu_	-0.01	NA	0.47	NA	1.2	NA	ENSP00000263593.3	_SSU_
FKBPL	ENSG00000223666	8	8	-0.54	6	-1.09	5	-1.47	_dDD_
SRSF4	ENSG00000116350	52	67	-0.17	70	-0.23	64	-0.51	_SSd_	0.15	-0.24	-0.33	1.75	0.1	2.25	ENSP00000362900.4	_SSS_
CRACR2A	ENSG00000130038	0	3	9.97	1	9.97	5	9.97	_UUU_
GLRX	ENSG00000173221	330	441	-0.12	903	0.79	1143	0.98	_Suu_	-0.05	NA	0.73	NA	1.18	NA	ENSP00000424636.2	_SuU_
ASB7	ENSG00000183475	17	22	-0.17	18	-0.58	22	-0.43	_SdS_
AL513122.2	ENSG00000283430	35	77	0.59	110	0.99	125	1.02	_uuU_
AC096664.	ENSG00000234488	13	8	-1.25	9	-1.18	14	-0.71	_DDd_
DNASE2	ENSG00000105612	35	42	-0.29	68	0.3	82	0.41	_SSS_	-0.01	NA	0.7	NA	1.18	NA	ENSP00000222219.2	_SuU_
HYOU1	ENSG00000149428	76	225	1.02	250	1.06	177	0.4	_UUS_	0.57	NA	1.11	NA	1.17	NA	ENSP00000463318.1	_uUU_
RPL18AP16	ENSG00000237793	2	4	0.45	5	0.66	2	-0.81	_Sud_
IL24	ENSG00000162892	0	3	9.97	0	0	0	0	_USS_
FN1	ENSG00000115414	330	654	0.44	1711	1.71	4165	2.84	_SUU_	0.04	NA	0.6	NA	1.17	NA	ENSP00000346839.4	_SuU_
NEU1	ENSG00000234343	15	19	-0.2	22	-0.1	46	0.8	_SSu_
TAP2	ENSG00000237599	8	14	0.26	14	0.15	8	-0.81	_SSd_	-0.23	NA	0.61	NA	1.16	NA	ENSP00000478007.1	_SuU_
ZDHHC20	ENSG00000180776	42	94	0.62	75	0.18	67	-0.14	_uSS_
KDM8	ENSG00000155666	5	0	-9.97	4	-0.97	6	-0.56	_Ddd_
ACTB	ENSG00000075624	9906	14502	0.01	9796	-0.67	9041	-0.94	_Sdd_	0.09	NA	0.94	NA	1.15	NA	ENSP00000496101.1	_SuU_
ITGA1	ENSG00000213949	2	2	-0.54	9	1.51	13	1.88	_dUU_	0.01	NA	0.72	NA	1.15	NA	ENSP00000282588.5	_SuU_
PRR3	ENSG00000206491	9	10	-0.4	18	0.33	11	-0.54	_SSd_
PSPC1P1	ENSG00000227879	0	0	0	0	0	1	9.97	_SSU_
CTB-75G16.	ENSG00000274756	0	1	9.97	0	0	0	0	_USS_
NRM	ENSG00000137404	27	19	-1.06	19	-1.18	24	-0.97	_DDd_
MAOA	ENSG00000189221	6	18	1.04	20	1.08	52	2.3	_UUU_	0.08	NA	0.67	NA	1.15	NA	ENSP00000340684.3	_SuU_
CTSS	ENSG00000163131	11	14	-0.2	27	0.63	41	1.08	_SuU_	-0.03	NA	0.54	NA	1.15	NA	ENSP00000357981.3	_SuU_
A1CF	ENSG00000148584	12	20	0.2	60	1.66	30	0.51	_SUu_	0.14	NA	0.79	NA	1.14	NA	ENSP00000363105.1	_SuU_
CTSD	ENSG00000117984	1214	2182	0.31	2338	0.29	3642	0.77	_SSu_	-0.02	NA	0.65	NA	1.14	NA	ENSP00000236671.2	_SuU_
MSI1	ENSG00000135097	2	0	-9.97	0	-9.97	2	-0.81	_DDd_
CTSZ	ENSG00000101160	104	135	-0.17	215	0.39	212	0.21	_SSS_	-0.06	NA	0.58	NA	1.14	NA	ENSP00000217131.5	_SuU_
TCEAL3	ENSG00000196507	13	10	-0.92	12	-0.79	47	1.04	_ddU_
FJX1	ENSG00000179431	15	23	0.07	11	-1.12	13	-1.03	_SDD_
PBX2	ENSG00000237344	12	21	0.26	25	0.4	44	1.06	_SSU_
HDAC11	ENSG00000163517	13	14	-0.43	56	1.44	63	1.46	_SUU_
TESK1	ENSG00000107140	53	84	0.12	99	0.24	103	0.14	_SSS_
LRRC70	ENSG00000186105	0	0	0	2	9.97	0	0	_SUS_
KPTN	ENSG00000118162	46	32	-1.06	47	-0.62	36	-1.18	_DdD_
KLHL24	ENSG00000114796	3	8	0.87	8	0.76	18	1.77	_uuU_
EIF3C	ENSG00000184110	1014	1593	0.11	1298	-0.3	876	-1.03	_SSD_	-0.01	-0.05	-0.14	2.22	-0.4	2.21	ENSP00000370258.4	_SSS_
ATAD3C	ENSG00000215915	5	10	0.45	13	0.71	5	-0.81	_Sud_
ISOC2	ENSG00000063241	280	466	0.19	432	-0.03	562	0.19	_SSS_	0.01	NA	0.63	NA	1.13	NA	ENSP00000085068.2	_SuU_
DPP7	ENSG00000176978	46	61	-0.14	94	0.37	135	0.74	_SSu_	0.02	NA	0.49	NA	1.13	NA	ENSP00000360635.2	_SSU_
NDUFA3	ENSG00000276061	205	263	-0.18	309	-0.07	326	-0.15	_SSS_
RDH16	ENSG00000139547	0	1	9.97	6	9.97	0	0	_UUS_
RP11-289K10.	ENSG00000240052	59	76	-0.17	74	-0.34	137	0.4	_SSS_
FGG	ENSG00000171557	410	639	0.1	1625	1.33	3150	2.13	_SUU_	-0.17	NA	0.91	NA	1.12	NA	ENSP00000336829.3	_SuU_
CTD-2132N18.	ENSG00000267261	0	5	9.97	3	9.97	8	9.97	_UUU_
SNX10	ENSG00000086300	28	40	-0.03	64	0.54	40	-0.3	_SuS_
CD99	ENSG00000002586	488	684	-0.06	930	0.26	1107	0.37	_SSS_	0.14	NA	0.89	NA	1.12	NA	ENSP00000370588.3	_SuU_
CASZ1	ENSG00000130940	5	4	-0.86	2	-2	2	-2.12	_dDD_
KCNJ3	ENSG00000162989	0	2	9.97	2	9.97	0	0	_UUS_
PLCE1	ENSG00000138193	16	10	-1.22	31	0.29	18	-0.64	_DSd_
CIDECP	ENSG00000186162	9	8	-0.71	9	-0.67	7	-1.18	_ddD_
KRT18P11	ENSG00000215089	39	81	0.52	91	0.57	65	-0.07	_uuS_
TOP2A	ENSG00000131747	96	219	0.65	157	0.04	58	-1.56	_uSD_	0.01	-0.1	-1.53	1.64	-2.08	2.11	ENSP00000411532.1	_SDD_
RP11-241F15.	ENSG00000232471	5	19	1.38	18	1.19	31	1.82	_UUU_
MKI67	ENSG00000148773	104	156	0.04	90	-0.86	42	-2.12	_SdD_	-0.07	-0.38	-1.93	1.25	-2.45	2.04	ENSP00000357643.3	_SDD_
MACROD1	ENSG00000133315	27	30	-0.4	55	0.37	88	0.89	_SSu_	0.03	NA	0.36	NA	1.12	NA	ENSP00000255681.6	_SSU_
Possible multiple isoforms? ATP5B	ENSG00000110955	941	1383	0.01	1263	-0.23	1188	-0.47	_SSS_	-0.04	NA	1.09	NA	1.11	NA	ENSP00000446677.1	_SUU_
POU5F1	ENSG00000229094	0	1	9.97	0	0	1	9.97	_USU_
C19orf53	ENSG00000104979	512	466	-0.67	581	-0.47	704	-0.36	_dSS_	0.33	NA	0.9	NA	1.11	NA	ENSP00000465432.1	_SuU_
RLF	ENSG00000117000	4	8	0.45	4	-0.67	3	-1.22	_SdD_
PDAP1	ENSG00000106244	205	236	-0.34	208	-0.64	214	-0.76	_Sdd_	-0.02	0.11	0.12	1.78	0.03	1.92	ENSP00000222968.4	_SSS_
FRMD4B	ENSG00000114541	2	4	0.45	2	-0.67	10	1.51	_SdU_
MESDC1	ENSG00000140406	18	34	0.38	24	-0.25	23	-0.45	_SSS_
NOTUM	ENSG00000185269	0	0	0	1	9.97	1	9.97	_SUU_
CPD	ENSG00000108582	29	60	0.51	95	1.05	134	1.4	_uUU_	0.1	NA	0.69	NA	1.11	NA	ENSP00000225719.4	_SuU_
CTD-3035D6.	ENSG00000213315	1	2	0.45	1	-0.67	0	-9.97	_SdD_
GRSF1	ENSG00000132463	305	438	-0.01	375	-0.36	297	-0.86	_SSd_	-0.01	0.31	-0.09	1.74	-0.55	1.92	ENSP00000254799.6	_SSd_
THRAP3	ENSG00000054118	36	46	-0.18	41	-0.47	36	-0.81	_SSd_	-0.02	0.07	-0.28	1.79	-0.02	1.83	ENSP00000433825.1	_SSS_
TCF20	ENSG00000100207	8	14	0.26	11	-0.2	6	-1.22	_SSD_
MUC5AC	ENSG00000283158	1	5	1.78	5	1.66	5	1.51	_UUU_	-0.03	NA	0.18	NA	1.11	NA	ENSP00000490794.1	_SSU_
CRB3	ENSG00000130545	12	11	-0.67	28	0.57	38	0.85	_duu_	-0.01	NA	0.77	NA	1.1	NA	ENSP00000310123.6	_SuU_
ANKRD20A5P	ENSG00000186481	11	18	0.16	21	0.28	38	0.97	_SSu_
MPI	ENSG00000178802	101	143	-0.04	269	0.75	309	0.8	_Suu_	0.07	NA	0.69	NA	1.1	NA	ENSP00000318318.6	_SuU_
STS	ENSG00000101846	3	3	-0.54	5	0.07	13	1.3	_dSU_
2014-09-01	ENSG00000154997	0	2	9.97	4	9.97	1	9.97	_UUU_
PSPC1P2	ENSG00000244615	0	0	0	0	0	1	9.97	_SSU_
CHRM4	ENSG00000180720	0	1	9.97	0	0	0	0	_USS_
2002-03-01	ENSG00000117791	5	18	1.3	23	1.54	51	2.54	_UUU_	0.02	NA	0.55	NA	1.1	NA	ENSP00000355880.3	_SuU_
ASAH1	ENSG00000104763	387	633	0.16	957	0.64	1453	1.09	_SuU_	0.05	NA	0.29	NA	1.1	NA	ENSP00000371152.4	_SSU_
Possible multiple isoforms? DPYSL2	ENSG00000092964	100	195	0.42	142	-0.15	120	-0.56	_SSd_	0.04	-0.01	0.23	1.18	0.3	1.79	ENSP00000427985.2	_SSS_
E2F1	ENSG00000101412	52	67	-0.17	43	-0.94	24	-1.94	_SdD_
SDHAF4	ENSG00000154079	6	16	0.87	12	0.33	29	1.46	_uSU_	0	NA	0.77	NA	1.09	NA	ENSP00000359505.3	_SuU_
RPS10	ENSG00000101278	1	4	1.46	3	0.93	2	0.19	_UuS_
SDK2	ENSG00000069188	3	5	0.2	11	1.21	9	0.77	_SUu_	0.13	NA	0.73	NA	1.09	NA	ENSP00000376421.3	_SuU_
ALDH4A1	ENSG00000159423	45	71	0.11	98	0.46	93	0.23	_SSS_	0.05	NA	0.66	NA	1.09	NA	ENSP00000364490.3	_SuU_
DHRS1	ENSG00000157379	49	27	-1.4	53	-0.56	90	0.06	_DdS_	0.05	NA	0.66	NA	1.09	NA	ENSP00000380027.1	_SuU_
CFB	ENSG00000241534	0	3	9.97	3	9.97	19	9.97	_UUU_
PODNL1	ENSG00000132000	4	3	-0.94	0	-9.97	0	-9.97	_dDD_
GTF3C5	ENSG00000148308	152	210	-0.07	165	-0.54	151	-0.84	_Sdd_	0.05	NA	0.64	NA	1.09	NA	ENSP00000389498.1	_SuU_
MUC20	ENSG00000277753	0	1	9.97	0	0	2	9.97	_USU_
FBXL4	ENSG00000112234	11	23	0.53	17	-0.03	38	0.97	_uSu_
ZNF674	ENSG00000251192	0	9	9.97	6	9.97	1	9.97	_UUU_
RPS26P34	ENSG00000240427	1	1	-0.54	1	-0.67	1	-0.81	_ddd_
OPLAH	ENSG00000178814	2	5	0.78	20	2.66	24	2.77	_uUU_	0.13	NA	0.62	NA	1.09	NA	ENSP00000480476.1	_SuU_
TPP1	ENSG00000166340	46	88	0.39	130	0.84	162	1	_SuU_	0.02	NA	0.58	NA	1.09	NA	ENSP00000299427.6	_SuU_
CCDC109B	ENSG00000005059	28	33	-0.3	30	-0.56	26	-0.92	_Sdd_	0.09	NA	0.47	NA	1.09	NA	ENSP00000378145.4	_SSU_
GGT1	ENSG00000100031	315	478	0.06	775	0.64	822	0.57	_Suu_	0.06	NA	0.67	NA	1.08	NA	ENSP00000383232.1	_SuU_
TSPAN31	ENSG00000135452	104	73	-1.06	116	-0.49	237	0.37	_DSS_	0.16	NA	0.66	NA	1.08	NA	ENSP00000257910.3	_SuU_
RP11-166B2.1	ENSG00000234719	0	1	9.97	1	9.97	3	9.97	_UUU_
Possible multiple isoforms? ACTG1	ENSG00000184009	25774	30100	-0.32	34988	-0.22	43962	-0.04	_SSS_	-0.52	NA	-0.15	NA	1.08	NA	ENSP00000461407.1	_dSU_
KIF4B	ENSG00000226650	0	0	0	0	0	1	9.97	_SSU_
RP11-1012A1.	ENSG00000258759	0	2	9.97	1	9.97	0	0	_UUS_
RP11-637O19.	ENSG00000272162	1	0	-9.97	0	-9.97	1	-0.81	_DDd_
RP11-275I14.	ENSG00000223570	0	2	9.97	0	0	1	9.97	_USU_
MCMDC2	ENSG00000178460	10	1	-3.84	19	0.26	9	-0.97	_DSd_
GATA3	ENSG00000107485	4	6	0.04	0	-9.97	24	1.77	_SDU_
AOC3	ENSG00000131471	0	6	9.97	0	0	10	9.97	_USU_
ZNF155	ENSG00000204920	4	6	0.04	9	0.51	9	0.36	_SuS_
GCFC2	ENSG00000005436	38	101	0.87	87	0.54	134	1	_uuU_	-0.04	0.15	0.14	1.13	-0.16	1.79	ENSP00000318690.3	_SSS_
PCYOX1L	ENSG00000145882	18	30	0.2	111	1.96	158	2.32	_SUU_	0.19	NA	0.63	NA	1.07	NA	ENSP00000274569.4	_SuU_
GIGYF1	ENSG00000146830	3	8	0.87	10	1.08	24	2.19	_uUU_	-0.77	0.71	-0.7	1.25	-0.8	1.73	ENSP00000494292.1	_ddd_
RP11-379B18.	ENSG00000280813	0	1	9.97	0	0	0	0	_USS_
TBC1D29	ENSG00000266733	0	0	0	1	9.97	0	0	_SUS_
ITGB8	ENSG00000105855	0	0	0	3	9.97	4	9.97	_SUU_
C12orf73	ENSG00000204954	27	74	0.91	96	1.17	106	1.16	_uUU_
ADAMTS2	ENSG00000087116	0	0	0	3	9.97	2	9.97	_SUU_
NYAP1	ENSG00000166924	0	1	9.97	0	0	2	9.97	_USU_
PBX2	ENSG00000206315	7	17	0.74	20	0.86	27	1.13	_uuU_
BMPER	ENSG00000164619	3	0	-9.97	0	-9.97	0	-9.97	_DDD_
HEXA	ENSG00000213614	258	354	-0.09	536	0.39	652	0.53	_SSu_	-0.05	NA	0.47	NA	1.07	NA	ENSP00000455114.1	_SSU_
CTSB	ENSG00000164733	803	1472	0.33	1519	0.26	2264	0.68	_SSu_	-0.03	NA	0.4	NA	1.07	NA	ENSP00000409917.2	_SSU_
ANKS4B	ENSG00000175311	1	7	2.27	6	1.92	9	2.35	_UUU_	0.02	NA	0.9	NA	1.06	NA	ENSP00000308772.5	_SuU_
RP11-403F21.	ENSG00000283162	0	2	9.97	2	9.97	7	9.97	_UUU_
NCALD	ENSG00000104490	21	12	-1.36	11	-1.6	26	-0.51	_DDd_	0.13	NA	0.81	NA	1.06	NA	ENSP00000379256.1	_SuU_
EMBP1	ENSG00000231752	4	1	-2.56	5	-0.34	3	-1.22	_DSD_
RP11-763B22.	ENSG00000233586	2	1	-1.56	2	-0.67	6	0.77	_Ddu_
ZNF613	ENSG00000176024	0	0	0	0	0	2	9.97	_SSU_
FAM213B	ENSG00000157870	28	41	0.01	51	0.2	72	0.55	_SSu_	0.29	NA	0.73	NA	1.06	NA	ENSP00000413218.3	_SuU_
LRP1	ENSG00000123384	9	14	0.1	34	1.26	40	1.34	_SUU_	0.12	NA	0.68	NA	1.06	NA	ENSP00000243077.3	_SuU_
KDM2B	ENSG00000089094	45	64	-0.03	35	-1.03	42	-0.92	_SDd_
C22orf23	ENSG00000128346	0	1	9.97	0	0	0	0	_USS_
BST1	ENSG00000109743	19	28	0.01	57	0.93	62	0.89	_Suu_	0.11	NA	0.57	NA	1.06	NA	ENSP00000371783.3	_SuU_
RNF215	ENSG00000099999	14	18	-0.18	21	-0.07	41	0.73	_SSu_
SH3BGRL	ENSG00000131171	52	98	0.38	176	1.1	244	1.42	_SUU_	0.02	NA	0.35	NA	1.06	NA	ENSP00000362308.5	_SSU_
SLC37A1	ENSG00000160190	5	6	-0.29	11	0.48	9	0.03	_SSS_
RIMS4	ENSG00000101098	0	3	9.97	1	9.97	2	9.97	_UUU_
CCDC13	ENSG00000244607	2	0	-9.97	0	-9.97	1	-1.84	_DDD_
SIGLEC8	ENSG00000105366	0	1	9.97	1	9.97	0	0	_UUS_
HLA-DMA	ENSG00000204257	0	6	9.97	16	9.97	23	9.97	_UUU_
CHRFAM7A	ENSG00000166664	9	5	-1.4	0	-9.97	5	-1.64	_DDD_
LIN7A	ENSG00000111052	36	38	-0.45	67	0.24	60	-0.07	_SSS_	0.12	NA	0.77	NA	1.05	NA	ENSP00000448975.1	_SuU_
TREX1	ENSG00000213689	6	22	1.33	9	-0.07	16	0.6	_USu_
HES7	ENSG00000179111	0	0	0	6	9.97	6	9.97	_SUU_
FDXR	ENSG00000161513	350	998	0.97	1129	1.03	1021	0.73	_uUu_	0.18	NA	0.8	NA	1.04	NA	ENSP00000408595.2	_SuU_
PLCD1	ENSG00000187091	6	21	1.27	15	0.66	39	1.88	_UuU_	0.34	NA	0.62	NA	1.04	NA	ENSP00000430344.1	_SuU_
Possible multiple isoforms? YBX3	ENSG00000060138	386	637	0.18	683	0.16	591	-0.2	_SSS_	0.01	0.04	0.02	0.47	-0.08	1.69	ENSP00000228251.4	_SSS_
S100A3	ENSG00000188015	57	36	-1.22	23	-1.94	22	-2.18	_DDD_	-0.03	0.84	-0.43	1.5	-0.73	1.68	ENSP00000357702.3	_SSd_
RNPS1	ENSG00000205937	891	1091	-0.25	1141	-0.3	1212	-0.38	_SSS_	-0.05	0.01	-0.74	1.53	-0.36	1.66	ENSP00000457723.1	_SdS_
KRT13	ENSG00000171401	0	3	9.97	0	0	0	0	_USS_	0.53	NA	-0.13	NA	1.04	NA	ENSP00000246635.3	_uSU_
CTC-435M10.	ENSG00000255730	75	118	0.11	154	0.38	247	0.9	_SSu_	0.16	NA	0.76	NA	1.03	NA	ENSP00000443246.1	_SuU_
REEP6	ENSG00000115255	7	13	0.36	26	1.23	28	1.18	_SUU_	0	NA	0.61	NA	1.03	NA	ENSP00000233596.2	_SuU_
HERC2	ENSG00000277278	12	7	-1.32	10	-0.92	4	-2.4	_DdD_
SUMO2P1	ENSG00000230888	1	4	1.46	0	-9.97	1	-0.81	_UDd_
ACY1	ENSG00000243989	82	144	0.28	215	0.73	269	0.9	_Suu_	0.07	NA	0.49	NA	1.03	NA	ENSP00000384296.2	_SSU_
TMEM45A	ENSG00000181458	41	91	0.61	95	0.55	109	0.59	_uuu_
TVP23B	ENSG00000171928	143	180	-0.2	217	-0.06	231	-0.12	_SSS_
PDIA2	ENSG00000185615	0	0	0	4	9.97	7	9.97	_SUU_
ACVR2A	ENSG00000121989	0	0	0	5	9.97	7	9.97	_SUU_
RP11-434D12.	ENSG00000268279	0	0	0	3	9.97	0	0	_SUS_
POLR3GL	ENSG00000121851	15	18	-0.29	25	0.07	62	1.23	_SSU_
GMDS	ENSG00000112699	71	64	-0.69	107	-0.07	146	0.23	_dSS_	-0.05	NA	0.43	NA	1.03	NA	ENSP00000370194.4	_SSU_
TMEM169	ENSG00000163449	4	12	1.04	30	2.24	28	1.99	_UUU_
C19orf66	ENSG00000130813	42	86	0.5	68	0.03	101	0.45	_SSS_	-0.04	NA	0.41	NA	1.03	NA	ENSP00000253110.10	_SSU_
RP4-559A3.	ENSG00000255835	1	0	-9.97	1	-0.67	0	-9.97	_DdD_
EMX1	ENSG00000135638	0	0	0	1	9.97	1	9.97	_SUU_
STKLD1	ENSG00000198870	1	3	1.04	2	0.33	0	-9.97	_USD_
MDC1	ENSG00000225589	4	7	0.26	8	0.33	4	-0.81	_SSd_
ZNF480	ENSG00000198464	46	99	0.57	90	0.31	77	-0.07	_uSS_	0	NA	0.9	NA	1.02	NA	ENSP00000417424.1	_SuU_
GALC	ENSG00000054983	21	40	0.39	58	0.81	85	1.2	_SuU_	0	NA	0.45	NA	1.02	NA	ENSP00000261304.2	_SSU_
ZFP14	ENSG00000142065	2	1	-1.56	8	1.34	5	0.51	_DUu_
PHF13	ENSG00000116273	5	17	1.23	10	0.33	10	0.19	_USS_
JUP	ENSG00000173801	660	686	-0.49	1085	0.06	1269	0.12	_SSS_	-0.03	-0.13	0.41	1.07	0.86	1.63	ENSP00000377507.1	_SSu_
AL133335.	ENSG00000280041	0	1	9.97	2	9.97	7	9.97	_UUU_
FOXL2	ENSG00000183770	1	4	1.46	6	1.92	5	1.51	_UUU_
LGMN	ENSG00000100600	155	280	0.31	403	0.71	506	0.9	_Suu_	0.09	NA	0.61	NA	1.01	NA	ENSP00000376911.2	_SuU_
NUPR1	ENSG00000176046	40	33	-0.81	29	-1.12	43	-0.71	_dDd_
GSG2	ENSG00000177602	5	5	-0.54	5	-0.67	1	-3.18	_ddD_
KCNQ2	ENSG00000075043	0	0	0	6	9.97	0	0	_SUS_
RNASET2	ENSG00000026297	73	72	-0.56	109	-0.09	158	0.3	_dSS_	0.06	NA	0.47	NA	1.01	NA	ENSP00000482755.1	_SSU_
ADIPOQ	ENSG00000181092	0	0	0	1	9.97	0	0	_SUS_
FLOT2	ENSG00000132589	350	515	0.01	492	-0.17	607	-0.01	_SSS_	0.03	NA	0.41	NA	1.01	NA	ENSP00000378368.3	_SSU_
HBP1	ENSG00000105856	46	56	-0.25	142	0.96	159	0.97	_Suu_
OR7E59P	ENSG00000250561	0	2	9.97	2	9.97	2	9.97	_UUU_
NEU1	ENSG00000184494	12	13	-0.43	34	0.84	41	0.96	_Suu_	0.08	NA	0.78	NA	1	NA	ENSP00000229725.4	_SuU_
MURC	ENSG00000170681	2	0	-9.97	0	-9.97	0	-9.97	_DDD_
CCDC38	ENSG00000165972	0	0	0	1	9.97	0	0	_SUS_
SURF2	ENSG00000148291	20	40	0.45	17	-0.89	10	-1.84	_SdD_
NAPRT	ENSG00000278488	10	10	-0.54	14	-0.17	18	0.03	_dSS_
RP11-149F8.	ENSG00000268951	1	0	-9.97	0	-9.97	0	-9.97	_DDD_
RDH10	ENSG00000121039	32	52	0.16	87	0.78	127	1.18	_SuU_	0.06	NA	0.57	NA	1	NA	ENSP00000240285.5	_SuU_
P2RX4	ENSG00000135124	55	103	0.37	145	0.74	269	1.48	_SuU_	-0.09	NA	0.51	NA	1	NA	ENSP00000353032.7	_SuU_
FN3K	ENSG00000167363	8	13	0.16	18	0.51	53	1.91	_SuU_	0.09	NA	0.49	NA	1	NA	ENSP00000300784.7	_SSU_
TRIM52	ENSG00000183718	10	11	-0.4	10	-0.67	28	0.67	_Sdu_
RP11-351I24.	ENSG00000254719	0	1	9.97	1	9.97	2	9.97	_UUU_
CHCHD2P8	ENSG00000235115	0	1	9.97	0	0	0	0	_USS_
FCAR	ENSG00000276858	1	0	-9.97	0	-9.97	0	-9.97	_DDD_
TAS2R14	ENSG00000276541	4	5	-0.22	4	-0.67	8	0.19	_SdS_
LIPA	ENSG00000107798	78	242	1.09	288	1.22	342	1.32	_UUU_	0.01	NA	0.85	NA	0.99	NA	ENSP00000337354.5	_Suu_
TINCR	ENSG00000223573	3	4	-0.12	2	-1.25	1	-2.4	_SDD_
ZNF10	ENSG00000256223	0	4	9.97	1	9.97	1	9.97	_UUU_
AKR1C4	ENSG00000198610	2	9	1.63	8	1.34	7	0.99	_UUu_	-0.04	NA	0.83	NA	0.99	NA	ENSP00000369814.1	_Suu_
CXorf57	ENSG00000147231	0	0	0	5	9.97	4	9.97	_SUU_
DECR2	ENSG00000274296	92	140	0.07	159	0.12	311	0.94	_SSu_	0.06	NA	0.53	NA	0.99	NA	ENSP00000481547.1	_Suu_
GRB10	ENSG00000106070	45	86	0.39	92	0.37	121	0.61	_SSu_
H6PD	ENSG00000049239	4	19	1.7	18	1.51	29	2.04	_UUU_	0.2	NA	0.45	NA	0.99	NA	ENSP00000473348.1	_SSu_
PSMB9	ENSG00000243594	16	18	-0.38	17	-0.58	3	-3.18	_SdD_
NPR1	ENSG00000169418	1	3	1.04	4	1.34	4	1.18	_UUU_
CNTN1	ENSG00000018236	166	435	0.85	693	1.4	855	1.55	_uUU_	-0.02	NA	0.62	NA	0.98	NA	ENSP00000447006.1	_Suu_
PSAP	ENSG00000197746	864	1326	0.07	1968	0.53	2552	0.75	_Suu_	-0.04	NA	0.46	NA	0.98	NA	ENSP00000378392.2	_SSu_
AC112497.	ENSG00000279413	3	1	-2.12	1	-2.25	1	-2.4	_DDD_
NAGLU	ENSG00000108784	28	53	0.38	76	0.78	121	1.3	_SuU_	0.12	NA	0.58	NA	0.97	NA	ENSP00000225927.1	_Suu_
BPHL	ENSG00000137274	65	53	-0.84	139	0.43	134	0.23	_dSS_	0.04	NA	0.56	NA	0.97	NA	ENSP00000369739.5	_Suu_
ALDH2	ENSG00000111275	190	245	-0.17	563	0.9	651	0.96	_Suu_	0.02	NA	0.54	NA	0.97	NA	ENSP00000261733.2	_Suu_
OSCAR	ENSG00000275644	0	2	9.97	0	0	0	0	_USS_
IDH2	ENSG00000182054	81	157	0.41	246	0.94	260	0.86	_Suu_	0.02	NA	0.53	NA	0.97	NA	ENSP00000331897.3	_Suu_
TSEN34	ENSG00000274796	34	46	-0.1	48	-0.17	51	-0.23	_SSS_
ECH1	ENSG00000282853	308	422	-0.09	834	0.77	859	0.66	_Suu_	0.12	NA	0.5	NA	0.97	NA	ENSP00000489530.1	_Suu_
CEBPG	ENSG00000153879	104	159	0.07	177	0.11	163	-0.17	_SSS_
FIGNL2	ENSG00000261308	0	1	9.97	0	0	1	9.97	_USU_
AC007229.	ENSG00000267544	1	0	-9.97	0	-9.97	0	-9.97	_DDD_
GTF2IRD2	ENSG00000196275	16	23	-0.01	38	0.58	36	0.36	_SuS_
E2F7	ENSG00000165891	18	16	-0.71	6	-2.25	5	-2.64	_dDD_
CRYM	ENSG00000103316	14	10	-1.03	15	-0.56	27	0.14	_DdS_	0.1	NA	0.45	NA	0.97	NA	ENSP00000440227.1	_SSu_
OSCP1	ENSG00000116885	10	10	-0.54	28	0.82	27	0.61	_duu_	0.06	NA	0.82	NA	0.96	NA	ENSP00000349052.5	_Suu_
RPS4XP22	ENSG00000239830	0	6	9.97	3	9.97	0	0	_UUS_
SYNGR3	ENSG00000127561	19	28	0.01	56	0.9	46	0.46	_SuS_	0.35	NA	0.7	NA	0.96	NA	ENSP00000248121.2	_Suu_
CAB39L	ENSG00000102547	5	14	0.94	3	-1.4	16	0.86	_uDu_
SGCD	ENSG00000170624	3	6	0.45	4	-0.25	10	0.92	_SSu_
S1PR5	ENSG00000180739	8	14	0.26	4	-1.64	23	0.7	_SDu_
DGKA	ENSG00000065357	25	18	-1.03	76	0.94	69	0.65	_Duu_	0.12	NA	0.6	NA	0.96	NA	ENSP00000377703.1	_Suu_
FOLR1	ENSG00000110195	0	0	0	0	0	4	9.97	_SSU_
NAGA	ENSG00000198951	18	32	0.29	47	0.72	50	0.66	_Suu_	0.09	NA	0.52	NA	0.96	NA	ENSP00000385283.1	_Suu_
GM2A	ENSG00000196743	18	26	-0.01	21	-0.43	31	-0.03	_SSS_	-0.08	NA	0.43	NA	0.96	NA	ENSP00000349687.3	_SSu_
ZKSCAN3	ENSG00000189298	5	12	0.72	17	1.1	2	-2.12	_uUD_
CLYBL	ENSG00000125246	6	8	-0.12	23	1.28	44	2.06	_SUU_	-0.06	NA	0.29	NA	0.96	NA	ENSP00000342991.4	_SSu_
PA2G4P4	ENSG00000230457	3	5	0.2	3	-0.67	2	-1.4	_SdD_
TESK2	ENSG00000070759	3	0	-9.97	9	0.93	3	-0.81	_Dud_
KLLN	ENSG00000283059	0	0	0	1	9.97	0	0	_SUS_
ASS1	ENSG00000130707	12	39	1.16	56	1.56	150	2.83	_UUU_	0.13	NA	0.27	NA	0.96	NA	ENSP00000361471.1	_SSu_
PHYH	ENSG00000107537	85	123	-0.01	265	0.98	307	1.04	_SuU_	0.06	NA	0.65	NA	0.95	NA	ENSP00000263038.4	_Suu_
NPB	ENSG00000183979	1	5	1.78	4	1.34	1	-0.81	_UUd_
SNRPGP15	ENSG00000224543	0	0	0	1	9.97	0	0	_SUS_
KIAA1211	ENSG00000109265	0	0	0	7	9.97	6	9.97	_SUU_
SEMA4G	ENSG00000095539	33	37	-0.38	73	0.49	97	0.74	_SSu_	0.09	NA	0.6	NA	0.95	NA	ENSP00000210633.3	_Suu_
FAM110A	ENSG00000125898	25	35	-0.06	38	-0.06	16	-1.47	_SSD_
RP11-534L20.	ENSG00000234981	0	1	9.97	0	0	1	9.97	_USU_
ABCA3	ENSG00000167972	18	20	-0.4	38	0.41	79	1.32	_SSU_	0.14	NA	0.5	NA	0.95	NA	ENSP00000301732.5	_Suu_
ID4	ENSG00000172201	4	1	-2.56	0	-9.97	5	-0.49	_DDS_
TKFC	ENSG00000149476	47	97	0.51	104	0.49	121	0.55	_uSu_	0.02	NA	0.5	NA	0.95	NA	ENSP00000378360.3	_Suu_
CCDC96	ENSG00000173013	4	0	-9.97	1	-2.64	2	-1.84	_DDD_
CYP2S1	ENSG00000167600	63	133	0.54	159	0.68	186	0.75	_uuu_	0.06	NA	0.47	NA	0.95	NA	ENSP00000308032.3	_SSu_
TCEA3	ENSG00000204219	0	0	0	2	9.97	3	9.97	_SUU_
FGA	ENSG00000171560	192	281	0.01	653	1.1	1061	1.65	_SUU_	0.14	NA	0.7	NA	0.94	NA	ENSP00000498441.1	_Suu_
ZNF487	ENSG00000243660	6	1	-3.18	3	-1.64	8	-0.4	_DDS_
TXNP5	ENSG00000228236	1	4	1.46	4	1.34	3	0.77	_UUu_
RP11-429A20.	ENSG00000255996	0	0	0	0	0	1	9.97	_SSU_
ZMYM3	ENSG00000147130	103	124	-0.27	129	-0.34	224	0.31	_SSS_	0	-0.24	-0.15	1.38	-0.3	1.62	ENSP00000363100.1	_SSS_
PTPN6	ENSG00000111679	76	84	-0.4	171	0.51	112	-0.25	_SuS_	0.11	NA	0.65	NA	0.94	NA	ENSP00000391592.1	_Suu_
CPS1	ENSG00000021826	333	593	0.29	1070	1.02	940	0.68	_SUu_	0.01	NA	0.57	NA	0.94	NA	ENSP00000402608.2	_Suu_
SMYD4	ENSG00000186532	7	10	-0.03	12	0.11	3	-2.06	_SSD_
EPCAM	ENSG00000119888	14	29	0.51	49	1.14	70	1.51	_uUU_	0.24	NA	0.56	NA	0.94	NA	ENSP00000410675.1	_Suu_
LY6G5C	ENSG00000237495	0	0	0	0	0	4	9.97	_SSU_
MSANTD3-TMEFF1	ENSG00000251349	5	3	-1.29	5	-0.67	3	-1.56	_DdD_
HYAL4	ENSG00000106302	0	4	9.97	0	0	0	0	_USS_
HEXB	ENSG00000049860	107	180	0.21	267	0.66	257	0.44	_SuS_	-0.05	NA	0.48	NA	0.94	NA	ENSP00000261416.7	_SSu_
AC244489.1	ENSG00000277983	1	3	1.04	1	-0.67	0	-9.97	_UdD_
ZNF117	ENSG00000152926	2	0	-9.97	0	-9.97	2	-0.81	_DDd_
Possible multiple isoforms? DHRS7	ENSG00000100612	244	330	-0.1	457	0.24	741	0.79	_SSu_	0.15	NA	0.43	NA	0.94	NA	ENSP00000451321.1	_SSu_
STMND1	ENSG00000230873	0	0	0	0	0	1	9.97	_SSU_
EIF4A2	ENSG00000156976	341	369	-0.43	1215	1.17	1754	1.55	_SUU_	-0.01	NA	0.4	NA	0.94	NA	ENSP00000398370.2	_SSu_
HIBADH	ENSG00000106049	65	88	-0.1	148	0.53	228	0.99	_Suu_	0.06	NA	0.3	NA	0.94	NA	ENSP00000265395.2	_SSu_
PLD3	ENSG00000105223	558	988	0.29	1458	0.72	2242	1.19	_SuU_	0	NA	0.63	NA	0.93	NA	ENSP00000386293.1	_Suu_
THY1	ENSG00000154096	0	0	0	3	9.97	2	9.97	_SUU_
GPD1	ENSG00000167588	3	2	-1.12	2	-1.25	0	-9.97	_DDD_
SLC9A4	ENSG00000180251	6	6	-0.54	5	-0.92	16	0.6	_ddu_
ABCA9	ENSG00000154258	6	8	-0.12	8	-0.25	8	-0.4	_SSS_
AUH	ENSG00000148090	16	34	0.55	68	1.43	60	1.09	_uUU_	-0.02	NA	0.55	NA	0.93	NA	ENSP00000364883.4	_Suu_
TPD52	ENSG00000076554	399	642	0.15	711	0.18	688	-0.03	_SSS_	-0.04	0.78	0.14	0.74	0.13	1.62	ENSP00000429915.1	_SSS_
SAFB	ENSG00000160633	162	204	-0.2	131	-0.97	180	-0.67	_Sdd_	0.04	-0.4	-0.76	1.22	-0.3	1.59	ENSP00000467423.1	_SdS_
GLUD2	ENSG00000288118	NA								0.16	NA	0.55	NA	0.92	NA	ENSP00000500546.1	_Suu_
HSPE1P6	ENSG00000232917	15	23	0.07	20	-0.25	19	-0.47	_SSS_
SWT1	ENSG00000116668	0	2	9.97	1	9.97	5	9.97	_UUU_
PECR	ENSG00000115425	69	92	-0.12	150	0.45	196	0.69	_SSu_	-0.01	NA	0.44	NA	0.92	NA	ENSP00000265322.7	_SSu_
Possible multiple isoforms? RBM33	ENSG00000184863	38	73	0.4	69	0.2	72	0.11	_SSS_	NA	NA	NA	NA	NA	NA	ENSP00000376514.3	_SSS_
SHISA3	ENSG00000178343	1	0	-9.97	0	-9.97	1	-0.81	_DDd_
PKD1P1	ENSG00000282522	6	12	0.45	13	0.45	35	1.73	_SSU_
PTGR2	ENSG00000140043	45	95	0.54	151	1.08	181	1.2	_uUU_	0.03	NA	0.38	NA	0.92	NA	ENSP00000450975.1	_SSu_
WBP11	ENSG00000084463	74	93	-0.22	96	-0.29	62	-1.06	_SSD_	-0.04	-0.2	-0.27	1.27	-0.35	1.58	ENSP00000261167.2	_SSS_
C11orf54	ENSG00000182919	65	124	0.39	147	0.52	193	0.76	_Suu_	0.18	NA	0.64	NA	0.91	NA	ENSP00000435113.1	_Suu_
DXO	ENSG00000225682	9	20	0.61	11	-0.38	17	0.1	_uSS_
XYLT1	ENSG00000103489	0	1	9.97	7	9.97	3	9.97	_UUU_	0.23	NA	0.57	NA	0.91	NA	ENSP00000261381.6	_Suu_
PIDD1	ENSG00000177595	41	51	-0.23	77	0.25	100	0.48	_SSS_
TPPP3	ENSG00000159713	12	8	-1.12	32	0.76	83	1.97	_DuU_	0.12	NA	0.33	NA	0.91	NA	ENSP00000462435.1	_SSu_
MT-ATP8	ENSG00000228253	6104	7209	-0.3	9383	-0.04	9427	-0.18	_SSS_
ST3GAL2	ENSG00000157350	25	63	0.79	71	0.85	50	0.19	_uuS_
UGT2B10	ENSG00000275190	0	0	0	1	9.97	4	9.97	_SUU_
SMC1A	ENSG00000072501	145	189	-0.15	153	-0.58	145	-0.81	_Sdd_	-0.08	0.85	-0.6	1.28	-0.61	1.57	ENSP00000323421.3	_Sdd_
RP4-734P14.	ENSG00000256566	0	2	9.97	4	9.97	4	9.97	_UUU_
SNAI1	ENSG00000124216	10	8	-0.86	10	-0.67	7	-1.32	_ddD_
ID1	ENSG00000125968	772	1250	0.15	1257	0.04	1094	-0.3	_SSS_	NA	NA	NA	NA	NA	NA	ENSP00000365280.3	_SSS_
PMFBP1	ENSG00000118557	0	0	0	0	0	1	9.97	_SSU_
RPL7P9	ENSG00000137970	1366	1928	-0.04	2336	0.11	2891	0.26	_SSS_
RPL29P19	ENSG00000224594	0	0	0	1	9.97	0	0	_SUS_
CCDC28A	ENSG00000024862	24	12	-1.56	9	-2.06	18	-1.22	_DDD_
HIST2H3D	ENSG00000183598	0	0	0	3	9.97	0	0	_SUS_
RMDN2	ENSG00000115841	3	2	-1.12	5	0.07	3	-0.81	_DSd_	0.03	NA	0.65	NA	0.9	NA	ENSP00000386004.1	_Suu_
ERI2	ENSG00000196678	34	61	0.3	34	-0.67	42	-0.51	_Sdd_
DECR1	ENSG00000104325	66	143	0.58	256	1.29	254	1.13	_uUU_	-0.01	NA	0.53	NA	0.9	NA	ENSP00000220764.2	_Suu_
SARNP	ENSG00000205323	216	285	-0.14	399	0.23	366	-0.06	_SSS_
SRSF5	ENSG00000100650	394	651	0.19	961	0.62	1542	1.15	_SuU_	-0.03	-0.5	-0.37	1.17	-0.18	1.54	ENSP00000377892.2	_SSS_
PGM1	ENSG00000079739	161	204	-0.2	249	-0.03	236	-0.27	_SSS_	0	-0.4	0.41	1.53	0.56	1.52	ENSP00000497812.1	_SSu_
LAT2	ENSG00000086730	0	4	9.97	12	9.97	12	9.97	_UUU_
DLX2	ENSG00000115844	0	0	0	1	9.97	0	0	_SUS_
ANGPT1	ENSG00000154188	0	6	9.97	0	0	6	9.97	_USU_
CST4	ENSG00000101441	0	0	0	0	0	2	9.97	_SSU_
SCRT1	ENSG00000261678	0	0	0	1	9.97	0	0	_SUS_
SKIV2L	ENSG00000206353	13	33	0.8	31	0.59	39	0.77	_uuu_
INO80D	ENSG00000114933	2	8	1.46	4	0.33	8	1.18	_USU_
RUNDC3B	ENSG00000105784	0	0	0	2	9.97	2	9.97	_SUU_
HLA-DPA1	ENSG00000228163	0	0	0	0	0	1	9.97	_SSU_
FBXL17	ENSG00000145743	15	33	0.59	36	0.6	42	0.67	_uuu_	NA	NA	NA	NA	NA	NA	ENSP00000437464.1	_SSS_
C1orf198	ENSG00000119280	68	62	-0.67	57	-0.92	59	-1.03	_ddD_
SCML1	ENSG00000047634	34	60	0.28	29	-0.89	35	-0.79	_Sdd_
PIK3R3	ENSG00000117461	0	8	9.97	5	9.97	9	9.97	_UUU_
CTD-2161E19.	ENSG00000242477	14	26	0.36	20	-0.15	14	-0.81	_SSd_
RP1-292B18.	ENSG00000219747	6	19	1.12	7	-0.43	7	-0.6	_USd_
MEX3D	ENSG00000181588	16	26	0.16	8	-1.64	12	-1.22	_SDD_
RP11-673C5.	ENSG00000259781	1	2	0.45	1	-0.67	0	-9.97	_SdD_
CD37	ENSG00000104894	0	1	9.97	0	0	0	0	_USS_
DAXX	ENSG00000231617	29	32	-0.4	55	0.26	35	-0.54	_SSd_
EPHX4	ENSG00000172031	0	2	9.97	2	9.97	0	0	_UUS_
MPP2	ENSG00000108852	48	54	-0.38	54	-0.49	6	-3.84	_SSD_	0.23	NA	0.43	NA	0.9	NA	ENSP00000428182.1	_SSu_
BEGAIN	ENSG00000183092	0	0	0	1	9.97	26	9.97	_SUU_
SERPINA3	ENSG00000273259	0	4	9.97	6	9.97	14	9.97	_UUU_
BBS1	ENSG00000174483	17	21	-0.23	47	0.81	61	1.03	_SuU_
SNCG	ENSG00000173267	5	11	0.59	9	0.19	28	1.67	_uSU_
FBXO2	ENSG00000116661	12	17	-0.04	36	0.93	69	1.71	_SuU_	-0.05	NA	0.29	NA	0.9	NA	ENSP00000346240.4	_SSu_
RP11-343C2.1	ENSG00000260914	2	3	0.04	1	-1.64	3	-0.23	_SDS_	-0.14	0.27	0.02	1.42	-0.05	1.52	ENSP00000254950.11	_SSS_
SDSL	ENSG00000139410	38	45	-0.3	88	0.55	90	0.43	_SuS_	0.05	NA	0.57	NA	0.89	NA	ENSP00000385790.4	_Suu_
Possible multiple isoforms? CAST	ENSG00000153113	597	1018	0.23	1355	0.52	1632	0.63	_Suu_	0	NA	0.55	NA	0.89	NA	ENSP00000422612.1	_Suu_
ATG10	ENSG00000152348	28	43	0.08	56	0.33	71	0.53	_SSu_
SLC2A4RG	ENSG00000125520	145	186	-0.18	155	-0.56	126	-1.03	_SdD_
AKR1A1	ENSG00000117448	185	240	-0.17	395	0.43	535	0.71	_SSu_	0.04	NA	0.52	NA	0.89	NA	ENSP00000312606.4	_Suu_
RP11-226E21.	ENSG00000283208	0	1	9.97	7	9.97	2	9.97	_UUU_
AC000093.1	ENSG00000284874	NA								0.22	NA	0.47	NA	0.89	NA	ENSP00000399685.1	_SSu_
DENND2A	ENSG00000146966	0	0	0	0	0	5	9.97	_SSU_
2001-03-01	ENSG00000186205	21	19	-0.69	21	-0.67	22	-0.74	_ddd_
MSH5	ENSG00000235569	1	0	-9.97	1	-0.67	1	-0.81	_Ddd_
ZBED6	ENSG00000257315	2	5	0.78	2	-0.67	4	0.19	_udS_
OR7E158P	ENSG00000254948	0	5	9.97	0	0	0	0	_USS_
ASAP3	ENSG00000088280	5	5	-0.54	8	0.01	8	-0.14	_dSS_
CSPG4P10	ENSG00000282457	3	2	-1.12	5	0.07	5	-0.07	_DSS_
ZNF285	ENSG00000267508	0	0	0	5	9.97	0	0	_SUS_
DENND2C	ENSG00000175984	0	2	9.97	1	9.97	2	9.97	_UUU_
GDA	ENSG00000119125	0	6	9.97	2	9.97	12	9.97	_UUU_	0.07	NA	0.42	NA	0.89	NA	ENSP00000238018.4	_SSu_
PON3	ENSG00000105852	212	228	-0.43	431	0.37	620	0.73	_SSu_	-0.02	NA	0.4	NA	0.89	NA	ENSP00000265627.5	_SSu_
C12orf75	ENSG00000235162	382	616	0.15	625	0.04	519	-0.38	_SSS_	0.11	NA	0.52	NA	0.88	NA	ENSP00000450095.2	_Suu_
TMEM123	ENSG00000152558	199	418	0.53	438	0.48	438	0.32	_uSS_
ALDH8A1	ENSG00000118514	NA								0.04	NA	0.51	NA	0.88	NA	ENSP00000265605.2	_Suu_
SLC16A3	ENSG00000141526	108	169	0.11	217	0.34	464	1.29	_SSU_	-0.02	NA	0.34	NA	0.88	NA	ENSP00000376150.1	_SSu_
Possible multiple isoforms? GBAS	ENSG00000146729	133	307	0.67	363	0.79	418	0.84	_uuu_	0.23	NA	0.78	NA	0.87	NA	ENSP00000406336.1	_Suu_
DACT3	ENSG00000197380	0	0	0	1	9.97	0	0	_SUS_
ZSWIM3	ENSG00000132801	2	0	-9.97	0	-9.97	5	0.51	_DDu_
FGB	ENSG00000171564	174	252	0	621	1.18	1058	1.79	_SUU_	-0.26	NA	0.75	NA	0.87	NA	ENSP00000306099.4	_Suu_
KBTBD6	ENSG00000165572	8	1	-3.47	7	-0.86	6	-1.22	_DdD_
OR7E21P	ENSG00000251178	3	3	-0.54	5	0.07	1	-2.4	_dSD_
ADAM1B	ENSG00000226469	0	0	0	0	0	1	9.97	_SSU_
SLC25A20	ENSG00000178537	28	27	-0.6	59	0.41	50	0.01	_dSS_	0.05	NA	0.49	NA	0.87	NA	ENSP00000326305.4	_SSu_
CHID1	ENSG00000177830	186	384	0.51	535	0.86	674	1.04	_uuU_	0	NA	0.47	NA	0.87	NA	ENSP00000398722.2	_SSu_
TBC1D3B	ENSG00000274939	2	0	-9.97	3	-0.07	6	0.77	_DSu_
HSPE1P3	ENSG00000259746	9	13	-0.01	14	-0.03	15	-0.07	_SSS_
SLC9A3R1	ENSG00000109062	82	127	0.08	172	0.41	173	0.26	_SSS_	-0.04	0.02	0.39	1.2	0.64	1.52	ENSP00000262613.5	_SSu_
RP11-278C7.	ENSG00000257511	0	0	0	0	0	1	9.97	_SSU_
CPT1B	ENSG00000205560	0	4	9.97	4	9.97	20	9.97	_UUU_
NFKBIL1	ENSG00000204498	7	12	0.24	6	-0.89	20	0.7	_Sdu_
SMIM8	ENSG00000111850	26	24	-0.67	31	-0.42	34	-0.43	_dSS_
ZNF76	ENSG00000065029	9	20	0.61	36	1.34	39	1.3	_uUU_
KRT4	ENSG00000170477	37	41	-0.4	50	-0.23	23	-1.51	_SSD_
KEL	ENSG00000197993	0	0	0	0	0	1	9.97	_SSU_
ERVW-1	ENSG00000242950	12	19	0.12	17	-0.15	20	-0.07	_SSS_
CCIN	ENSG00000185972	1	0	-9.97	0	-9.97	0	-9.97	_DDD_
ACSM2B	ENSG00000066813	4	3	-0.94	6	-0.07	5	-0.49	_dSS_
ADGRF3	ENSG00000173567	0	0	0	0	0	12	9.97	_SSU_
GTF2H4	ENSG00000226384	4	13	1.16	11	0.8	8	0.19	_UuS_
BTBD7	ENSG00000277222	33	39	-0.3	22	-1.25	39	-0.58	_SDd_
RP11-321A17.	ENSG00000263781	0	2	9.97	1	9.97	4	9.97	_UUU_
BEST3	ENSG00000127325	5	3	-1.29	3	-1.4	6	-0.56	_DDd_
MAP1LC3A	ENSG00000101460	26	23	-0.71	113	1.46	193	2.08	_dUU_	-0.14	NA	0.23	NA	0.87	NA	ENSP00000363970.3	_SSu_
Possible multiple isoforms? FKBP8	ENSG00000105701	591	853	-0.01	1201	0.36	1204	0.21	_SSS_	0.44	NA	0.72	NA	0.86	NA	ENSP00000471700.1	_Suu_
RABAC1	ENSG00000105404	638	884	-0.07	1633	0.7	2693	1.26	_SuU_	0.16	NA	0.66	NA	0.86	NA	ENSP00000222008.5	_Suu_
PELO	ENSG00000152684	31	52	0.2	47	-0.06	60	0.14	_SSS_	0.12	-0.64	-0.02	1.63	-0.2	1.47	ENSP00000274311.2	_SSS_
SUN3	ENSG00000164744	0	0	0	6	9.97	7	9.97	_SUU_
MSRB2	ENSG00000148450	53	61	-0.34	113	0.43	183	0.97	_SSu_	0.05	NA	0.5	NA	0.86	NA	ENSP00000365693.3	_Suu_
TIRAP	ENSG00000150455	18	26	-0.01	18	-0.67	7	-2.18	_SdD_
RANBP17	ENSG00000204764	12	17	-0.04	34	0.84	47	1.16	_SuU_
ANKRD20A3	ENSG00000276203	1	4	1.46	5	1.66	0	-9.97	_UUD_
LMNTD2	ENSG00000185522	4	0	-9.97	7	0.15	15	1.09	_DSU_
MFSD14A	ENSG00000156875	22	33	0.04	35	0.01	33	-0.23	_SSS_
CH17-260O16.	ENSG00000261499	1	1	-0.54	0	-9.97	0	-9.97	_dDD_
HERC3	ENSG00000138641	58	92	0.12	91	-0.01	107	0.07	_SSS_
PRDX5	ENSG00000126432	320	477	0.03	532	0.07	750	0.41	_SSS_	-0.09	NA	0.5	NA	0.86	NA	ENSP00000265462.4	_Suu_
TOPORS-AS1	ENSG00000235453	8	17	0.55	25	0.99	34	1.28	_uuU_
GUSBP9	ENSG00000215630	0	0	0	2	9.97	0	0	_SUS_
C16orf45	ENSG00000166780	44	58	-0.14	76	0.12	124	0.68	_SSu_
F7	ENSG00000057593	6	3	-1.56	23	1.28	79	2.9	_DUU_
PATE4	ENSG00000237353	1	0	-9.97	2	0.33	1	-0.81	_DSd_
CAND2	ENSG00000144712	2	0	-9.97	2	-0.67	6	0.77	_Ddu_
GGH	ENSG00000137563	84	171	0.49	162	0.29	111	-0.42	_SSS_	-0.01	NA	0.48	NA	0.86	NA	ENSP00000260118.6	_SSu_
ATG4C	ENSG00000125703	22	20	-0.69	22	-0.67	14	-1.47	_ddD_
MYL12AP1	ENSG00000254387	0	1	9.97	0	0	0	0	_USS_
MTFR1L	ENSG00000117640	96	209	0.58	186	0.29	197	0.23	_uSS_	-0.17	0.37	0.26	1.25	0.42	1.47	ENSP00000363419.3	_SSS_
SAMD14	ENSG00000167100	4	2	-1.56	4	-0.67	7	-0.01	_DdS_
NANOS1	ENSG00000188613	4	7	0.26	7	0.15	19	1.43	_SSU_
NUFIP1	ENSG00000083635	9	10	-0.4	9	-0.67	11	-0.54	_Sdd_
LMO1	ENSG00000166407	7	0	-9.97	0	-9.97	2	-2.64	_DDD_
UHRF1	ENSG00000276043	90	113	-0.22	36	-2	34	-2.25	_SDD_	-0.37	0.07	-1.44	1.06	-1.98	1.46	ENSP00000478171.1	_SDD_
LMF1	ENSG00000103227	14	34	0.74	68	1.62	123	2.32	_uUU_	0.07	NA	0.3	NA	0.86	NA	ENSP00000262301.11	_SSu_
CASP9	ENSG00000132906	25	25	-0.54	41	0.06	40	-0.14	_dSS_	0.08	NA	0.79	NA	0.85	NA	ENSP00000330237.5	_Suu_
AKR1C1	ENSG00000187134	9790	15429	0.11	23081	0.58	21509	0.32	_SuS_	0.04	NA	0.67	NA	0.85	NA	ENSP00000370254.4	_Suu_
SCD5	ENSG00000145284	4	8	0.45	18	1.51	9	0.36	_SUS_	0.08	NA	0.64	NA	0.85	NA	ENSP00000316329.4	_Suu_
LHX8	ENSG00000162624	12	26	0.58	20	0.07	30	0.51	_uSu_
ZNF773	ENSG00000152439	0	3	9.97	4	9.97	9	9.97	_UUU_
C10orf11	ENSG00000148655	5	6	-0.29	16	1.01	41	2.22	_SUU_
CCDC114	ENSG00000105479	2	2	-0.54	2	-0.67	0	-9.97	_ddD_
SPHK2	ENSG00000063176	36	69	0.4	67	0.24	60	-0.07	_SSS_
STEAP1	ENSG00000164647	33	83	0.79	137	1.39	143	1.3	_uUU_	0.67	NA	0.55	NA	0.85	NA	ENSP00000297205.2	_uuu_
MMP24-AS1	ENSG00000126005	150	175	-0.32	357	0.58	608	1.2	_SuU_	-0.39	NA	0.5	NA	0.85	NA	ENSP00000489588.1	_Suu_
IVD	ENSG00000128928	12	15	-0.22	25	0.4	33	0.64	_SSu_	0.01	NA	0.47	NA	0.85	NA	ENSP00000499074.1	_SSu_
ADH1A	ENSG00000187758	NA								0	NA	0.47	NA	0.85	NA	ENSP00000209668.2	_SSu_
NAPEPLD	ENSG00000161048	14	27	0.41	47	1.08	21	-0.23	_SUS_
SNAP25	ENSG00000132639	31	33	-0.45	96	0.97	170	1.64	_SuU_	-0.02	NA	0.29	NA	0.85	NA	ENSP00000307341.2	_SSu_
ATRX	ENSG00000085224	37	116	1.1	99	0.76	94	0.53	_Uuu_	0.02	-0.04	-0.22	1.04	-0.08	1.45	ENSP00000362441.4	_SSS_
ANXA5	ENSG00000164111	342	707	0.51	626	0.21	833	0.46	_uSS_	-0.42	NA	-0.09	NA	0.85	NA	ENSP00000424106.1	_SSu_
TPRG1L	ENSG00000158109	37	88	0.7	78	0.41	86	0.4	_uSS_	0.54	NA	0.9	NA	0.84	NA	ENSP00000367595.2	_uuu_
TTC39B	ENSG00000155158	11	7	-1.18	30	0.78	30	0.63	_Duu_	0.38	NA	0.86	NA	0.84	NA	ENSP00000422496.1	_Suu_
FBXL14	ENSG00000171823	10	16	0.14	17	0.1	24	0.44	_SSS_
STIM2	ENSG00000109689	13	34	0.85	18	-0.18	44	0.94	_uSu_	0.22	NA	0.78	NA	0.84	NA	ENSP00000417569.1	_Suu_
TPD52L1	ENSG00000111907	216	332	0.08	503	0.56	763	1.01	_SuU_	0	NA	0.72	NA	0.84	NA	ENSP00000306285.13	_Suu_
RP11-134G8.	ENSG00000242150	2	3	0.04	0	-9.97	1	-1.84	_SDD_
C19orf81	ENSG00000235034	25	37	0.03	76	0.94	87	0.99	_Suu_
YTHDC1	ENSG00000083896	57	108	0.38	127	0.5	77	-0.38	_SSS_	0.14	-0.11	0.05	1.03	0.26	1.41	ENSP00000486746.1	_SSS_
RP11-443P15.	ENSG00000171658	6	4	-1.12	12	0.33	5	-1.09	_DSD_
CHGB	ENSG00000089199	11	28	0.81	42	1.27	274	3.82	_uUU_	-0.03	-0.07	-0.82	0.98	-0.54	1.41	ENSP00000368244.4	_Sdd_
CLEC4E	ENSG00000166523	6	0	-9.97	1	-3.18	5	-1.09	_DDD_
FTLP5	ENSG00000266989	0	0	0	0	0	1	9.97	_SSU_
APOBEC3H	ENSG00000100298	0	0	0	13	9.97	3	9.97	_SUU_
PHBP3	ENSG00000228121	0	1	9.97	0	0	0	0	_USS_
PADI2	ENSG00000117115	2	6	1.04	1	-1.64	3	-0.23	_UDS_
C15orf41	ENSG00000186073	33	68	0.51	47	-0.15	36	-0.69	_uSd_
EDN2	ENSG00000127129	1	1	-0.54	7	2.15	6	1.77	_dUU_
GATM	ENSG00000171766	12	12	-0.54	38	1	22	0.06	_dUS_	0.02	NA	0.47	NA	0.84	NA	ENSP00000379895.3	_SSu_
DEPDC1	ENSG00000024526	58	46	-0.86	53	-0.79	10	-3.32	_ddD_
TTC19	ENSG00000011295	101	139	-0.07	199	0.32	233	0.39	_SSS_	0.06	NA	0.44	NA	0.84	NA	ENSP00000261647.5	_SSu_
F3	ENSG00000117525	1	2	0.45	0	-9.97	4	1.18	_SDU_
MIS18BP1	ENSG00000129534	12	30	0.78	23	0.28	16	-0.4	_uSS_
PRKAB2	ENSG00000131791	1	5	1.78	11	2.8	13	2.89	_UUU_	-0.02	-0.11	0.07	0.97	0.14	1.41	ENSP00000254101.3	_SSS_
TBC1D12	ENSG00000108239	3	9	1.04	6	0.33	13	1.3	_USU_
RP11-603B24.	ENSG00000258732	0	2	9.97	2	9.97	2	9.97	_UUU_
SLC35A2	ENSG00000102100	101	124	-0.25	107	-0.58	102	-0.81	_Sdd_
SOX4	ENSG00000124766	4	10	0.78	22	1.8	38	2.43	_uUU_
THSD7A	ENSG00000005108	15	42	0.94	34	0.52	46	0.8	_uuu_	0.03	NA	0.36	NA	0.84	NA	ENSP00000406482.2	_SSu_
GPANK1	ENSG00000223932	13	15	-0.34	12	-0.79	23	0.01	_SdS_
OR7E47P	ENSG00000257542	0	0	0	3	9.97	0	0	_SUS_
PPM1L	ENSG00000163590	1	2	0.45	1	-0.67	1	-0.81	_Sdd_
FANCD2	ENSG00000144554	36	65	0.31	29	-0.97	19	-1.74	_SdD_	-0.04	-0.44	-0.42	0.57	-1.15	1.41	ENSP00000287647.3	_SSD_
PERM1	ENSG00000187642	12	9	-0.94	9	-1.09	18	-0.23	_dDS_
APCDD1	ENSG00000154856	0	1	9.97	0	0	2	9.97	_USU_
EPDR1	ENSG00000086289	106	205	0.41	199	0.25	219	0.23	_SSS_	-0.05	NA	0.33	NA	0.84	NA	ENSP00000199448.4	_SSu_
RP3-417G15.	ENSG00000227008	10	15	0.04	10	-0.67	14	-0.32	_SdS_
ADH4	ENSG00000198099	0	0	0	4	9.97	10	9.97	_SUU_
GAL3ST4	ENSG00000197093	0	0	0	3	9.97	0	0	_SUS_
BEND7	ENSG00000165626	9	5	-1.4	23	0.7	21	0.41	_DuS_
TAF11	ENSG00000064995	26	26	-0.54	42	0.03	36	-0.34	_dSS_
ERV3-1	ENSG00000213462	3	3	-0.54	6	0.33	4	-0.4	_dSS_
SEC11C	ENSG00000166562	169	258	0.07	329	0.3	394	0.4	_SSS_	0.15	NA	0.63	NA	0.83	NA	ENSP00000468633.1	_Suu_
Possible multiple isoforms? ACBD5	ENSG00000107897	108	196	0.32	287	0.75	252	0.41	_SuS_	0.22	NA	0.62	NA	0.83	NA	ENSP00000379568.3	_Suu_
PTTG3P	ENSG00000213005	0	2	9.97	1	9.97	0	0	_UUS_
WNT9A	ENSG00000143816	0	0	0	2	9.97	0	0	_SUS_
SULT1A3	ENSG00000261052	54	44	-0.84	103	0.28	124	0.38	_dSS_	0.16	NA	0.59	NA	0.83	NA	ENSP00000454518.1	_Suu_
RP11-385D13.	ENSG00000251537	4	8	0.45	3	-1.09	1	-2.84	_SDD_	-0.03	-0.29	-0.38	0.56	-1.07	1.4	ENSP00000463188.1	_SSD_
BAX	ENSG00000087088	687	1229	0.3	1934	0.83	2246	0.9	_Suu_	0.1	NA	0.52	NA	0.83	NA	ENSP00000293288.8	_Suu_
MFGE8	ENSG00000140545	114	149	-0.15	246	0.44	360	0.84	_SSu_	0.15	NA	0.51	NA	0.83	NA	ENSP00000456281.1	_Suu_
TATDN1P1	ENSG00000234369	1	0	-9.97	1	-0.67	2	0.19	_DdS_
CRAT	ENSG00000095321	43	71	0.18	122	0.84	167	1.14	_SuU_	0.03	NA	0.49	NA	0.83	NA	ENSP00000315013.2	_SSu_
ALDH3B1	ENSG00000006534	363	439	-0.27	811	0.5	1103	0.79	_SSu_	0.04	NA	0.47	NA	0.83	NA	ENSP00000478486.1	_SSu_
PKD1L1	ENSG00000158683	0	0	0	2	9.97	0	0	_SUS_
LY6G5B	ENSG00000239497	1	4	1.46	4	1.34	4	1.18	_UUU_
LXN	ENSG00000079257	19	23	-0.27	40	0.41	150	2.17	_SSU_	0.04	NA	0.2	NA	0.83	NA	ENSP00000264265.3	_SSu_
EIF4G1	ENSG00000114867	799	1107	-0.07	876	-0.54	684	-1.03	_SdD_	-0.01	-0.02	-0.1	0.54	-0.41	1.39	ENSP00000338020.4	_SSS_
NUCB2	ENSG00000070081	58	254	1.59	272	1.57	347	1.77	_UUU_	0.2	NA	0.64	NA	0.82	NA	ENSP00000320168.6	_Suu_
DOCK4	ENSG00000128512	1	22	3.92	13	3.04	15	3.09	_UUU_	0.01	NA	0.54	NA	0.82	NA	ENSP00000397412.1	_Suu_
AK4	ENSG00000162433	171	222	-0.17	327	0.28	329	0.12	_SSS_	0	NA	0.54	NA	0.82	NA	ENSP00000378743.2	_Suu_
CD72	ENSG00000137101	2	1	-1.56	2	-0.67	3	-0.23	_DdS_
FSCN1P1	ENSG00000261559	0	0	0	1	9.97	0	0	_SUS_
UBN2	ENSG00000157741	2	8	1.46	3	-0.07	4	0.19	_USS_
NPM1P35	ENSG00000255213	0	0	0	0	0	1	9.97	_SSU_
NFIX	ENSG00000008441	2	12	2.04	5	0.66	13	1.88	_UuU_
INAFM1	ENSG00000257704	10	19	0.39	18	0.19	22	0.32	_SSS_
EFCC1	ENSG00000114654	0	0	0	3	9.97	0	0	_SUS_
DYRK2	ENSG00000127334	8	12	0.04	23	0.86	24	0.77	_Suu_
PPP1R16A	ENSG00000160972	77	79	-0.49	102	-0.25	109	-0.32	_SSS_	-0.04	-0.11	-1.41	1.5	-0.96	1.38	ENSP00000391126.1	_SDd_
GLUD1	ENSG00000148672	74	164	0.6	243	1.06	290	1.16	_uUU_	0.05	NA	0.46	NA	0.82	NA	ENSP00000277865.4	_SSu_
CTSC	ENSG00000109861	51	99	0.41	133	0.72	119	0.41	_SuS_	-0.03	NA	0.41	NA	0.82	NA	ENSP00000227266.4	_SSu_
BCKDHB	ENSG00000083123	8	11	-0.07	26	1.04	24	0.77	_SUu_	0	NA	0.4	NA	0.82	NA	ENSP00000348880.5	_SSu_
MOB3B	ENSG00000120162	0	2	9.97	0	0	0	0	_USS_
CCDC58P1	ENSG00000264311	0	1	9.97	0	0	0	0	_USS_
HSPG2	ENSG00000142798	25	50	0.45	91	1.2	67	0.6	_SUu_	0.01	NA	0.28	NA	0.82	NA	ENSP00000363827.3	_SSu_
MTMR4	ENSG00000108389	4	57	3.29	40	2.66	56	2.99	_UUU_
Possible multiple isoforms? PRPF40A	ENSG00000196504	56	121	0.58	142	0.68	146	0.57	_uuu_	-0.01	-0.33	-0.66	0.68	-0.35	1.38	ENSP00000386458.2	_SdS_
NDUFV1	ENSG00000167792	607	862	-0.03	731	-0.4	1003	-0.09	_SSS_	0.19	NA	0.6	NA	0.81	NA	ENSP00000431751.1	_Suu_
SAPCD1	ENSG00000228727	0	0	0	0	0	1	9.97	_SSU_
UBE2SP2	ENSG00000224126	13	24	0.34	4	-2.4	2	-3.47	_SDD_
TEN1	ENSG00000257949	42	51	-0.27	33	-1	82	0.15	_SDS_
SNX22	ENSG00000157734	60	119	0.44	139	0.55	169	0.68	_Suu_
STYX	ENSG00000198252	19	49	0.82	33	0.14	30	-0.15	_uSS_
ZBTB8OSP2	ENSG00000172799	1	1	-0.54	0	-9.97	0	-9.97	_dDD_
HGD	ENSG00000113924	105	163	0.1	232	0.49	284	0.62	_SSu_	0.04	NA	0.56	NA	0.81	NA	ENSP00000283871.5	_Suu_
ETFB	ENSG00000105379	320	360	-0.38	572	0.18	909	0.69	_SSu_	0.06	NA	0.54	NA	0.81	NA	ENSP00000311930.3	_Suu_
ARHGAP18	ENSG00000146376	11	26	0.7	53	1.61	58	1.58	_uUU_	-0.02	NA	0.53	NA	0.81	NA	ENSP00000357131.2	_Suu_
TNFRSF25	ENSG00000215788	0	0	0	8	9.97	0	0	_SUS_
ATP5G3	ENSG00000154518	2651	2918	-0.4	3652	-0.2	3728	-0.32	_SSS_
KCNK7	ENSG00000173338	0	0	0	0	0	6	9.97	_SSU_
CDIP1	ENSG00000274336	29	31	-0.45	46	0	49	-0.06	_SSS_
ZNF100	ENSG00000274746	0	0	0	0	0	1	9.97	_SSU_
TRIM39	ENSG00000204599	5	10	0.45	6	-0.4	12	0.44	_SSS_
C14orf80	ENSG00000185347	155	205	-0.14	146	-0.74	114	-1.25	_SdD_
CYP24A1	ENSG00000019186	345	585	0.23	1061	0.96	1685	1.48	_SuU_	0.02	NA	0.42	NA	0.81	NA	ENSP00000216862.3	_SSu_
FUK	ENSG00000157353	16	27	0.21	47	0.9	84	1.58	_SuU_	0.24	NA	0.4	NA	0.81	NA	ENSP00000368192.2	_SSu_
HAGH	ENSG00000063854	138	249	0.31	375	0.78	334	0.46	_SuS_	-0.01	NA	0.4	NA	0.81	NA	ENSP00000380514.3	_SSu_
A1BG	ENSG00000121410	96	84	-0.74	115	-0.4	245	0.54	_dSu_
TUBB	ENSG00000183311	1007	1261	-0.22	697	-1.18	443	-2	_SDD_
MDC1	ENSG00000231135	8	8	-0.54	5	-1.32	5	-1.47	_dDD_	0	1.46	-0.74	1.23	-0.75	1.34	ENSP00000373060.4	_Sdd_
DNAJA3	ENSG00000276726	141	176	-0.22	172	-0.38	157	-0.67	_SSd_
BCAS3	ENSG00000141376	66	94	-0.03	147	0.5	162	0.48	_SSS_	0	NA	0.58	NA	0.8	NA	ENSP00000466078.1	_Suu_
WDR64	ENSG00000162843	0	0	0	2	9.97	0	0	_SUS_
SDCCAG8	ENSG00000276111	100	150	0.04	146	-0.12	182	0.04	_SSS_
SENP8	ENSG00000166192	5	7	-0.06	14	0.82	18	1.04	_SuU_	0.14	NA	0.57	NA	0.8	NA	ENSP00000446057.2	_Suu_
CCL3L3	ENSG00000276085	0	0	0	0	0	1	9.97	_SSU_
HOXA3	ENSG00000105997	20	52	0.84	16	-0.97	48	0.44	_udS_
DFNA5	ENSG00000105928	51	90	0.28	137	0.77	195	1.12	_SuU_	0.09	NA	0.57	NA	0.8	NA	ENSP00000494186.1	_Suu_
FTH1P7	ENSG00000232187	25	65	0.84	37	-0.09	37	-0.25	_uSS_
IER2	ENSG00000160888	115	131	-0.36	135	-0.43	123	-0.71	_SSd_
UBALD2	ENSG00000185262	40	52	-0.17	50	-0.34	63	-0.17	_SSS_
FAM86HP	ENSG00000253540	0	3	9.97	0	0	0	0	_USS_
HPGD	ENSG00000164120	168	374	0.61	428	0.69	472	0.68	_uuu_	0.04	NA	0.56	NA	0.8	NA	ENSP00000296522.6	_Suu_
CTD-2369P2.1	ENSG00000167807	26	19	-1	17	-1.29	19	-1.25	_DDD_
ATPIF1	ENSG00000130770	319	356	-0.38	467	-0.1	504	-0.15	_SSS_	-0.11	NA	0.49	NA	0.8	NA	ENSP00000335203.5	_SSu_
CSNK2B	ENSG00000206406	86	124	-0.01	133	-0.03	157	0.06	_SSS_
FRG1EP	ENSG00000282995	1	3	1.04	1	-0.67	2	0.19	_UdS_
SKAP2	ENSG00000005020	23	23	-0.54	29	-0.32	45	0.15	_dSS_
BCL9L	ENSG00000186174	55	81	0.01	78	-0.15	81	-0.25	_SSS_	-0.08	-0.04	-0.34	1.08	-0.47	1.31	ENSP00000335320.3	_SSS_
HSD17B11	ENSG00000198189	59	110	0.36	180	0.95	271	1.38	_SuU_	-0.01	NA	0.33	NA	0.8	NA	ENSP00000351035.4	_SSu_
UNC79	ENSG00000133958	1	1	-0.54	2	0.33	1	-0.81	_dSd_
ZBTB24	ENSG00000112365	7	14	0.45	7	-0.67	11	-0.17	_SdS_
Possible multiple isoforms? CLIP1	ENSG00000130779	104	310	1.04	215	0.39	228	0.32	_USS_	-0.05	0.09	-0.24	1.37	-0.47	1.28	ENSP00000439093.1	_SSS_
IL34	ENSG00000157368	2	0	-9.97	0	-9.97	0	-9.97	_DDD_
CLN8	ENSG00000278220	8	20	0.78	12	-0.07	14	-0.01	_uSS_
Possible multiple isoforms? AKR1C2	ENSG00000151632	15412	24434	0.12	36564	0.58	32356	0.25	_SuS_	-0.12	NA	0.6	NA	0.79	NA	ENSP00000392694.2	_Suu_
C5orf34	ENSG00000172244	4	9	0.63	7	0.15	8	0.19	_uSS_
DNAJB8	ENSG00000179407	NA								-0.08	NA	0.56	NA	0.79	NA	ENSP00000316053.3	_Suu_
NUTM2B	ENSG00000188199	6	0	-9.97	5	-0.92	8	-0.4	_DdS_
PMM1	ENSG00000100417	96	167	0.26	239	0.65	279	0.72	_Suu_	-0.16	NA	0.56	NA	0.79	NA	ENSP00000216259.7	_Suu_
ELK1	ENSG00000126767	45	62	-0.07	67	-0.09	75	-0.07	_SSS_
RASSF1	ENSG00000068028	39	18	-1.64	25	-1.29	75	0.12	_DDS_
CES1	ENSG00000198848	3	9	1.04	15	1.66	21	1.99	_UUU_	0.08	NA	0.52	NA	0.79	NA	ENSP00000353720.3	_Suu_
TMEM198	ENSG00000188760	0	2	9.97	0	0	8	9.97	_USU_
LRRFIP1	ENSG00000124831	33	61	0.34	43	-0.29	55	-0.07	_SSS_	0.05	NA	0.49	NA	0.79	NA	ENSP00000310109.9	_SSu_
KRT18P42	ENSG00000214794	0	1	9.97	1	9.97	1	9.97	_UUU_
P2RY1	ENSG00000169860	0	1	9.97	2	9.97	0	0	_UUS_
CFTR	ENSG00000001626	0	1	9.97	0	0	1	9.97	_USU_
RPS27AP2	ENSG00000232333	0	0	0	1	9.97	1	9.97	_SUU_
ZNF385D	ENSG00000151789	1	2	0.45	1	-0.67	2	0.19	_SdS_
CCDC73	ENSG00000186714	0	0	0	0	0	5	9.97	_SSU_
FBXL15	ENSG00000107872	47	36	-0.92	44	-0.76	57	-0.54	_ddd_
MYL12B	ENSG00000118680	904	1440	0.12	1924	0.43	2014	0.34	_SSS_
PIGA	ENSG00000165195	30	94	1.1	30	-0.67	17	-1.64	_UdD_
DDX11	ENSG00000013573	77	203	0.86	155	0.34	79	-0.79	_uSd_
GSTA2	ENSG00000244067	1	0	-9.97	4	1.34	12	2.77	_DUU_
PTPRA	ENSG00000132670	203	222	-0.42	395	0.3	440	0.3	_SSS_	0.04	NA	0.45	NA	0.79	NA	ENSP00000382787.2	_SSu_
TMEM18	ENSG00000151353	169	207	-0.25	233	-0.2	285	-0.06	_SSS_
ALDH7A1	ENSG00000164904	156	346	0.6	458	0.9	674	1.3	_uuU_	0.01	NA	0.42	NA	0.79	NA	ENSP00000490811.1	_SSu_
STBD1	ENSG00000118804	9	20	0.61	23	0.7	38	1.26	_uuU_	0	NA	0.42	NA	0.79	NA	ENSP00000237642.6	_SSu_
RPL23AP84	ENSG00000261914	0	2	9.97	2	9.97	3	9.97	_UUU_
CDC42	ENSG00000070831	185	324	0.26	304	0.06	237	-0.45	_SSS_	NA	NA	NA	NA	NA	NA	ENSP00000314458.8	_SSS_
EIF4E	ENSG00000151247	74	111	0.04	107	-0.14	80	-0.71	_SSd_	0.06	0.03	0.17	0.98	0.24	1.28	ENSP00000425561.1	_SSS_
BTBD8	ENSG00000189195	9	7	-0.92	6	-1.25	2	-2.94	_dDD_	-0.1	NA	0.56	NA	0.78	NA	ENSP00000490161.1	_Suu_
LRRN2	ENSG00000170382	15	24	0.14	36	0.6	33	0.32	_SuS_
TRIM31	ENSG00000225130	4	4	-0.54	5	-0.34	7	-0.01	_dSS_
FGD6	ENSG00000180263	9	28	1.1	37	1.38	31	0.97	_UUu_	-0.07	0.39	-0.43	0.94	-0.65	1.28	ENSP00000344446.4	_SSd_
CH17-472G23.	ENSG00000275131	0	0	0	0	0	2	9.97	_SSU_
PPIAP6	ENSG00000258477	2	7	1.27	2	-0.67	3	-0.23	_UdS_
ATP5HP2	ENSG00000229184	2	4	0.45	0	-9.97	3	-0.23	_SDS_
CTHRC1	ENSG00000164932	0	0	0	0	0	2	9.97	_SSU_
SNRNP70	ENSG00000104852	1117	1475	-0.14	1214	-0.54	780	-1.32	_SdD_	0.13	-0.53	-0.18	0.85	0.19	1.27	ENSP00000472998.1	_SSS_
CLDN11	ENSG00000013297	1	0	-9.97	0	-9.97	1	-0.81	_DDd_
RPL34P31	ENSG00000239223	13	29	0.61	43	1.06	66	1.53	_uUU_
LAMC2	ENSG00000058085	3	8	0.87	4	-0.25	5	-0.07	_uSS_
HHLA1	ENSG00000132297	2	5	0.78	7	1.14	12	1.77	_uUU_
CMBL	ENSG00000164237	22	45	0.5	59	0.77	68	0.82	_Suu_	0.08	NA	0.52	NA	0.78	NA	ENSP00000296658.3	_Suu_
DGKB	ENSG00000136267	0	0	0	2	9.97	2	9.97	_SUU_
BEST4	ENSG00000142959	0	0	0	0	0	1	9.97	_SSU_
TMPO	ENSG00000120802	129	254	0.43	183	-0.15	135	-0.76	_SSd_	-0.01	NA	0.48	NA	0.78	NA	ENSP00000376773.2	_SSu_
BMP2	ENSG00000125845	0	0	0	1	9.97	3	9.97	_SUU_
DCP1B	ENSG00000151065	12	13	-0.43	25	0.4	27	0.36	_SSS_
KRT8P45	ENSG00000224520	0	0	0	1	9.97	0	0	_SUS_
RP11-417L14.	ENSG00000226535	0	0	0	1	9.97	0	0	_SUS_
TSSC2	ENSG00000223756	7	12	0.24	24	1.12	16	0.38	_SUS_
CACNA2D1	ENSG00000153956	19	43	0.64	29	-0.06	26	-0.36	_uSS_	0.05	NA	0.44	NA	0.78	NA	ENSP00000348589.5	_SSu_
PODXL2	ENSG00000114631	9	8	-0.71	16	0.16	13	-0.29	_dSS_
RPS10-NUDT3	ENSG00000270800	191	311	0.16	296	-0.03	416	0.31	_SSS_
RP11-1217F2.	ENSG00000235095	1	0	-9.97	0	-9.97	0	-9.97	_DDD_
TMC4	ENSG00000278363	0	0	0	0	0	7	9.97	_SSU_
ZSCAN16	ENSG00000196812	6	2	-2.12	5	-0.92	9	-0.23	_DdS_
BTBD19	ENSG00000222009	0	0	0	1	9.97	2	9.97	_SUU_
EFCAB10	ENSG00000185055	3	15	1.78	16	1.75	8	0.6	_UUu_
PCCB	ENSG00000114054	131	264	0.48	340	0.71	314	0.44	_SuS_	0.02	NA	0.43	NA	0.78	NA	ENSP00000419129.1	_SSu_
PDCD5P2	ENSG00000251107	0	5	9.97	1	9.97	0	0	_UUS_
NOC4L	ENSG00000184967	33	98	1.03	58	0.15	43	-0.43	_USS_
LINC01556	ENSG00000237634	0	0	0	1	9.97	1	9.97	_SUU_
GTF2H5	ENSG00000272047	41	53	-0.17	99	0.61	95	0.4	_SuS_
ZNF689	ENSG00000156853	6	12	0.45	13	0.45	12	0.19	_SSS_
NRN1	ENSG00000124785	0	4	9.97	0	0	0	0	_USS_
CTD-2290P7.	ENSG00000249142	0	1	9.97	0	0	0	0	_USS_
ADSSL1	ENSG00000185100	19	25	-0.15	63	1.07	165	2.3	_SUU_	0.08	NA	0.34	NA	0.78	NA	ENSP00000331260.2	_SSu_
RP11-646I6.	ENSG00000283156	3	6	0.45	3	-0.67	4	-0.4	_SdS_
MED16	ENSG00000282092	20	19	-0.62	13	-1.29	35	-0.01	_dDS_
PLSCR1	ENSG00000188313	40	52	-0.17	86	0.44	79	0.16	_SSS_
RPS19BP1	ENSG00000187051	204	244	-0.29	141	-1.18	248	-0.54	_SDd_	0.39	NA	0.3	NA	0.78	NA	ENSP00000333948.3	_SSu_
ZNF705E	ENSG00000214534	1	0	-9.97	0	-9.97	0	-9.97	_DDD_
SHMT1	ENSG00000176974	110	225	0.5	163	-0.09	138	-0.49	_SSS_
NBPF26	ENSG00000273136	11	19	0.25	16	-0.12	25	0.37	_SSS_
PCDHA10	ENSG00000250120	2	3	0.04	2	-0.67	4	0.19	_SdS_
FLOT1	ENSG00000230143	85	114	-0.12	168	0.32	177	0.24	_SSS_	0.04	NA	0.27	NA	0.78	NA	ENSP00000388861.2	_SSu_
Possible multiple isoforms? CLINT1	ENSG00000113282	144	412	0.98	187	-0.29	335	0.4	_uSS_	0.11	NA	0.72	NA	0.77	NA	ENSP00000429824.1	_Suu_
FAAHP1	ENSG00000232022	1	0	-9.97	4	1.34	2	0.19	_DUS_
MFSD11	ENSG00000092931	87	66	-0.94	95	-0.54	145	-0.07	_ddS_
SMARCA4	ENSG00000127616	19	12	-1.22	12	-1.32	0	-9.97	_DDD_	NA	NA	NA	NA	NA	NA	ENSP00000495368.1	_SSS_
PCMTD1	ENSG00000168300	12	13	-0.43	57	1.58	65	1.62	_SUU_	0.03	NA	0.6	NA	0.77	NA	ENSP00000428099.1	_Suu_
ACOT13	ENSG00000112304	161	254	0.11	294	0.2	281	-0.01	_SSS_	0	NA	0.58	NA	0.77	NA	ENSP00000230048.3	_Suu_
COA5	ENSG00000183513	40	58	0	123	0.96	142	1.01	_SuU_	-0.03	NA	0.56	NA	0.77	NA	ENSP00000330730.3	_Suu_
CA12	ENSG00000074410	348	550	0.12	891	0.7	1115	0.86	_Suu_	0.08	NA	0.46	NA	0.77	NA	ENSP00000178638.3	_SSu_
ARHGAP11A	ENSG00000198826	53	117	0.6	95	0.18	30	-1.64	_uSD_
RPS8P3	ENSG00000215457	0	0	0	2	9.97	0	0	_SUS_
AC011242.	ENSG00000229695	1	0	-9.97	0	-9.97	0	-9.97	_DDD_
CPT2	ENSG00000157184	48	66	-0.07	78	0.04	108	0.36	_SSS_	0.07	NA	0.45	NA	0.77	NA	ENSP00000360541.3	_SSu_
SAP30L	ENSG00000164576	22	40	0.32	32	-0.12	37	-0.06	_SSS_	0.06	NA	0.44	NA	0.77	NA	ENSP00000297109.5	_SSu_
RAD51D	ENSG00000185379	46	50	-0.42	94	0.37	39	-1.06	_SSD_
PVRIG	ENSG00000213413	2	0	-9.97	0	-9.97	0	-9.97	_DDD_
SPATA20	ENSG00000006282	263	491	0.36	766	0.88	1157	1.32	_SuU_	0.04	NA	0.43	NA	0.77	NA	ENSP00000006658.6	_SSu_
CICP4	ENSG00000232852	0	0	0	1	9.97	0	0	_SUS_
LY6G5B	ENSG00000241713	1	2	0.45	4	1.34	5	1.51	_SUU_
TAP2	ENSG00000204267	16	36	0.63	16	-0.67	18	-0.64	_udd_
SMPDL3B	ENSG00000130768	6	14	0.68	11	0.21	52	2.3	_uSU_	0.03	NA	0.21	NA	0.77	NA	ENSP00000363001.3	_SSu_
DEPDC4	ENSG00000166153	1	6	2.04	0	-9.97	7	1.99	_UDU_
RASAL3	ENSG00000105122	0	0	0	0	0	2	9.97	_SSU_
CAMK1D	ENSG00000183049	13	21	0.15	10	-1.03	23	0.01	_SDS_	-0.06	NA	0.17	NA	0.77	NA	ENSP00000478874.1	_SSu_
LMO4	ENSG00000143013	45	33	-1	46	-0.62	63	-0.32	_DdS_
CHI3L2	ENSG00000064886	0	5	9.97	0	0	0	0	_USS_
Possible multiple isoforms? ACAA2	ENSG00000167315	138	212	0.08	290	0.41	268	0.14	_SSS_	0.09	NA	0.75	NA	0.76	NA	ENSP00000468157.1	_Suu_
SQLE	ENSG00000104549	63	110	0.26	115	0.2	116	0.07	_SSS_	0.34	NA	0.74	NA	0.76	NA	ENSP00000265896.5	_Suu_
TMEM238	ENSG00000233493	60	51	-0.79	91	-0.06	117	0.15	_dSS_	0.32	NA	0.61	NA	0.76	NA	ENSP00000416154.2	_Suu_
VDAC1P8	ENSG00000229036	2	6	1.04	6	0.93	6	0.77	_Uuu_
GGPS1	ENSG00000152904	60	167	0.93	179	0.92	268	1.34	_uuU_	0.14	NA	0.55	NA	0.76	NA	ENSP00000282841.5	_Suu_
CFH	ENSG00000000971	70	125	0.3	442	2	737	2.58	_SUU_	0.1	NA	0.52	NA	0.76	NA	ENSP00000356399.4	_Suu_
IL1A	ENSG00000115008	0	0	0	0	0	1	9.97	_SSU_
GALM	ENSG00000143891	41	35	-0.76	55	-0.23	53	-0.45	_dSS_	-0.01	NA	0.45	NA	0.76	NA	ENSP00000272252.5	_SSu_
SERPINA10	ENSG00000140093	0	4	9.97	4	9.97	8	9.97	_UUU_
AC098614.	ENSG00000213846	8	10	-0.22	18	0.51	17	0.28	_SuS_
CFHR3	ENSG00000116785	4	8	0.45	4	-0.67	10	0.51	_Sdu_
NIPSNAP1	ENSG00000184117	89	130	0	193	0.45	203	0.38	_SSS_	0.06	NA	0.42	NA	0.76	NA	ENSP00000216121.7	_SSu_
AK3P3	ENSG00000230042	0	0	0	0	0	1	9.97	_SSU_
SUCLG2	ENSG00000172340	42	78	0.36	144	1.12	182	1.3	_SUU_	-0.02	NA	0.42	NA	0.76	NA	ENSP00000307432.5	_SSu_
SERINC5	ENSG00000164300	3	16	1.88	19	2	15	1.51	_UUU_
CYB5B	ENSG00000103018	891	1879	0.54	2378	0.76	2473	0.66	_uuu_	0.02	NA	0.41	NA	0.76	NA	ENSP00000423679.1	_SSu_
APH1B	ENSG00000138613	69	73	-0.45	129	0.24	145	0.25	_SSS_	-0.09	NA	0.4	NA	0.76	NA	ENSP00000261879.5	_SSu_
NDUFA4L2	ENSG00000185633	7	4	-1.36	0	-9.97	2	-2.64	_DDD_
ZNF720	ENSG00000197302	14	29	0.51	39	0.82	35	0.51	_uuu_
NME3	ENSG00000103024	315	350	-0.4	496	0	733	0.4	_SSS_	0.13	NA	0.39	NA	0.76	NA	ENSP00000219302.3	_SSu_
PCDHA9	ENSG00000204961	0	1	9.97	2	9.97	3	9.97	_UUU_
NNT	ENSG00000112992	26	42	0.15	83	1.01	111	1.28	_SUU_	0.08	NA	0.39	NA	0.76	NA	ENSP00000499249.1	_SSu_
GATAD2B	ENSG00000261992	7	13	0.36	12	0.11	9	-0.45	_SSS_
TP73-AS1	ENSG00000227372	9	14	0.1	11	-0.38	15	-0.07	_SSS_
POLK	ENSG00000122008	2	33	3.5	25	2.98	41	3.54	_UUU_	0.17	NA	0.38	NA	0.76	NA	ENSP00000241436.4	_SSu_
AEBP2	ENSG00000139154	27	44	0.16	35	-0.29	45	-0.07	_SSS_	-0.07	-0.14	-0.71	0.59	-1.3	1.26	ENSP00000381840.3	_SdD_
ANKMY1	ENSG00000144504	13	22	0.21	41	0.99	43	0.91	_Suu_
TRMT12	ENSG00000183665	6	9	0.04	14	0.57	16	0.6	_Suu_
RPL18AP3	ENSG00000213442	1674	2337	-0.06	2535	-0.06	3535	0.26	_SSS_
PRR29	ENSG00000224383	0	2	9.97	5	9.97	3	9.97	_UUU_
BCAS1	ENSG00000064787	4	12	1.04	25	1.98	47	2.74	_UUU_	-0.01	NA	0.28	NA	0.76	NA	ENSP00000379290.3	_SSu_
AC093850.	ENSG00000216721	0	0	0	0	0	1	9.97	_SSU_
NDUFB9P2	ENSG00000236281	1	1	-0.54	0	-9.97	1	-0.81	_dDd_
EVA1C	ENSG00000166979	206	220	-0.45	438	0.42	484	0.42	_SSS_	-0.16	NA	0.23	NA	0.76	NA	ENSP00000300255.2	_SSu_
LDHA	ENSG00000288299	NA								0.11	NA	0.77	NA	0.75	NA	ENSP00000500168.1	_Suu_
UGGT2	ENSG00000102595	6	24	1.46	27	1.51	25	1.24	_UUU_	0.31	NA	0.61	NA	0.75	NA	ENSP00000365938.3	_Suu_
SSRP1	ENSG00000149136	505	720	-0.03	536	-0.58	364	-1.29	_SdD_	-0.14	0.03	-0.41	0.78	-0.5	1.25	ENSP00000278412.2	_SSd_
LMX1B	ENSG00000136944	4	8	0.45	6	-0.07	8	0.19	_SSS_
BLVRA	ENSG00000106605	190	248	-0.15	413	0.45	458	0.45	_SSS_	0.03	NA	0.52	NA	0.75	NA	ENSP00000265523.4	_Suu_
CADM1	ENSG00000182985	76	118	0.1	182	0.59	204	0.61	_Suu_	-0.03	NA	0.46	NA	0.75	NA	ENSP00000329797.6	_SSu_
UROS	ENSG00000188690	119	193	0.15	233	0.31	259	0.31	_SSS_	-0.08	NA	0.46	NA	0.75	NA	ENSP00000497366.1	_SSu_
DDX39B	ENSG00000225073	127	189	0.03	167	-0.27	189	-0.23	_SSS_
RP11-219A15.	ENSG00000266302	5	6	-0.29	9	0.19	15	0.77	_SSu_
SAXO2	ENSG00000188659	0	0	0	0	0	7	9.97	_SSU_
KIFC1	ENSG00000233450	37	46	-0.23	30	-0.97	21	-1.64	_SdD_
ZHX3	ENSG00000174306	7	17	0.74	14	0.33	6	-1.03	_uSD_
ALS2CL	ENSG00000178038	6	2	-2.12	8	-0.25	36	1.77	_DSU_
PCGF2	ENSG00000278644	157	301	0.4	284	0.19	290	0.07	_SSS_
CNOT7P1	ENSG00000233229	0	1	9.97	0	0	0	0	_USS_
APOM	ENSG00000224290	0	2	9.97	4	9.97	12	9.97	_UUU_
MYBL2	ENSG00000101057	194	300	0.08	148	-1.06	50	-2.74	_SDD_
GSTZ1	ENSG00000100577	149	145	-0.58	323	0.45	383	0.55	_dSu_	0.03	NA	0.45	NA	0.75	NA	ENSP00000451976.1	_SSu_
RPL5P32	ENSG00000282545	0	1	9.97	0	0	0	0	_USS_
HMSD	ENSG00000221887	0	3	9.97	3	9.97	2	9.97	_UUU_
GNL1	ENSG00000226882	12	23	0.4	22	0.21	34	0.69	_SSu_
ZNF836	ENSG00000196267	2	0	-9.97	3	-0.07	8	1.18	_DSU_
ANLN	ENSG00000011426	67	121	0.31	104	-0.03	27	-2.12	_SSD_	0.11	-0.17	-0.22	0.27	-1.09	1.24	ENSP00000265748.2	_SSD_
EPHX2	ENSG00000120915	43	78	0.32	102	0.58	102	0.43	_SuS_	0.04	NA	0.43	NA	0.75	NA	ENSP00000430269.1	_SSu_
TMC4	ENSG00000273722	3	6	0.45	7	0.57	25	2.24	_SuU_
APOBEC3F	ENSG00000128394	2	6	1.04	5	0.66	3	-0.23	_UuS_	-0.02	NA	0.4	NA	0.75	NA	ENSP00000309749.5	_SSu_
SGMS2	ENSG00000164023	3	10	1.2	17	1.84	11	1.06	_UUU_
FAM20C	ENSG00000281429	1	1	-0.54	2	0.33	2	0.19	_dSS_
PCDHA5	ENSG00000204965	1	3	1.04	10	2.66	8	2.19	_UUU_
HIST1H4E	ENSG00000276966	0	2	9.97	2	9.97	0	0	_UUS_
CTSL	ENSG00000135047	305	520	0.23	708	0.56	819	0.61	_Suu_	-0.04	NA	0.25	NA	0.75	NA	ENSP00000345344.5	_SSu_
LGALSL	ENSG00000119862	16	27	0.21	31	0.29	35	0.31	_SSS_	-0.05	NA	0.23	NA	0.75	NA	ENSP00000238875.4	_SSu_
Possible multiple isoforms? QTRT1	ENSG00000213339	63	91	-0.01	71	-0.49	105	-0.07	_SSS_	NA	NA	NA	NA	NA	NA	ENSP00000467394.1	_SSS_
CHIC1	ENSG00000204116	7	10	-0.03	25	1.18	13	0.08	_SUS_
ZNF37A	ENSG00000075407	9	23	0.82	27	0.93	30	0.92	_uuu_
SDF2L1	ENSG00000128228	72	157	0.58	169	0.57	154	0.29	_uuS_	0.23	NA	0.76	NA	0.74	NA	ENSP00000248958.4	_Suu_
Possible multiple isoforms? GPAT4	ENSG00000158669	38	58	0.07	49	-0.29	45	-0.58	_SSd_	0.18	NA	0.49	NA	0.74	NA	ENSP00000429477.1	_SSu_
COX7C	ENSG00000127184	1653	2174	-0.15	3085	0.24	4151	0.52	_SSu_	-0.18	NA	0.49	NA	0.74	NA	ENSP00000425759.1	_SSu_
IPP	ENSG00000197429	6	13	0.58	8	-0.25	16	0.6	_uSu_
COX6C	ENSG00000164919	1415	2202	0.1	3261	0.55	3263	0.39	_SuS_	0.02	NA	0.44	NA	0.74	NA	ENSP00000428895.1	_SSu_
ACADSB	ENSG00000196177	13	15	-0.34	30	0.55	38	0.73	_Suu_	0.15	NA	0.41	NA	0.74	NA	ENSP00000357873.3	_SSu_
EPHX1	ENSG00000143819	761	1166	0.07	1777	0.57	2615	0.96	_Suu_	-0.02	NA	0.33	NA	0.74	NA	ENSP00000272167.5	_SSu_
SPATA2L	ENSG00000158792	16	10	-1.22	21	-0.27	17	-0.74	_DSd_
DHRS3	ENSG00000162496	62	129	0.52	90	-0.12	148	0.44	_uSS_	0.11	NA	0.32	NA	0.74	NA	ENSP00000480439.1	_SSu_
TFPT	ENSG00000276263	10	10	-0.54	14	-0.17	14	-0.32	_dSS_
CYTH3	ENSG00000008256	16	55	1.24	66	1.38	49	0.8	_UUu_	NA	NA	NA	NA	NA	NA	ENSP00000379967.3	_SSS_
DPY19L2P1	ENSG00000189212	1	5	1.78	6	1.92	0	-9.97	_UUD_
C8orf88	ENSG00000253250	3	5	0.2	9	0.93	4	-0.4	_SuS_
FHIT	ENSG00000189283	5	12	0.72	29	1.88	44	2.32	_uUU_	0.05	NA	0.32	NA	0.74	NA	ENSP00000417480.1	_SSu_
FAM193A	ENSG00000125386	30	28	-0.64	52	0.14	29	-0.86	_dSd_
DRC1	ENSG00000157856	0	0	0	0	0	2	9.97	_SSU_
AC008592.	ENSG00000251000	2	0	-9.97	2	-0.67	5	0.51	_Ddu_
COX8C	ENSG00000187581	0	0	0	1	9.97	0	0	_SUS_
LRRC37A6P	ENSG00000230445	2	1	-1.56	3	-0.07	3	-0.23	_DSS_
TANC2	ENSG00000170921	0	8	9.97	8	9.97	7	9.97	_UUU_	NA	NA	NA	NA	NA	NA	ENSP00000463959.1	_SSS_
SH3BGRL2	ENSG00000198478	2	0	-9.97	6	0.93	6	0.77	_Duu_	-0.04	NA	0.2	NA	0.74	NA	ENSP00000358853.4	_SSu_
HPCA	ENSG00000121905	0	0	0	1	9.97	0	0	_SUS_
CYP51A1	ENSG00000001630	54	117	0.58	118	0.46	85	-0.17	_uSS_	0.13	NA	0.61	NA	0.73	NA	ENSP00000003100.8	_Suu_
BLVRB	ENSG00000090013	1299	1647	-0.2	2220	0.11	2580	0.18	_SSS_	0.12	NA	0.59	NA	0.73	NA	ENSP00000263368.3	_Suu_
EFEMP1	ENSG00000115380	4	0	-9.97	2	-1.64	0	-9.97	_DDD_
CNFN	ENSG00000105427	37	24	-1.15	80	0.45	196	1.59	_DSU_
TMEM26	ENSG00000196932	0	0	0	3	9.97	0	0	_SUS_
RP11-277B15.	ENSG00000213068	0	2	9.97	0	0	1	9.97	_USU_
ZNF615	ENSG00000197619	3	14	1.68	22	2.21	35	2.73	_UUU_	-0.06	NA	0.56	NA	0.73	NA	ENSP00000471549.1	_Suu_
TBC1D8B	ENSG00000133138	15	36	0.72	40	0.76	21	-0.32	_uuS_	0.15	NA	0.55	NA	0.73	NA	ENSP00000349781.5	_Suu_
TMEM56	ENSG00000152078	20	32	0.14	39	0.3	31	-0.18	_SSS_	0.2	NA	0.47	NA	0.73	NA	ENSP00000359222.4	_SSu_
SCARB2	ENSG00000138760	31	61	0.43	76	0.63	87	0.67	_Suu_	-0.02	NA	0.45	NA	0.73	NA	ENSP00000492737.1	_SSu_
NEURL1	ENSG00000107954	0	0	0	1	9.97	1	9.97	_SUU_
FBXO8	ENSG00000164117	15	21	-0.06	36	0.6	24	-0.14	_SuS_
MGST2	ENSG00000085871	99	214	0.58	448	1.52	501	1.53	_uUU_	0.01	NA	0.41	NA	0.73	NA	ENSP00000423008.1	_SSu_
PHACTR4	ENSG00000204138	14	26	0.36	23	0.06	14	-0.81	_SSd_	-0.02	0.27	0.13	1.23	0.07	1.23	ENSP00000362942.3	_SSS_
AC105399.	ENSG00000237077	30	44	0.01	34	-0.47	56	0.08	_SSS_
FLYWCH2	ENSG00000162076	61	62	-0.51	101	0.07	101	-0.09	_dSS_	-0.06	NA	0.35	NA	0.73	NA	ENSP00000293981.6	_SSu_
SERPINE2	ENSG00000135919	58	88	0.06	120	0.39	181	0.82	_SSu_	-0.06	NA	0.35	NA	0.73	NA	ENSP00000415786.2	_SSu_
INO80D	ENSG00000283510	2	8	1.46	4	0.33	8	1.18	_USU_
SLC4A11	ENSG00000088836	20	20	-0.54	28	-0.17	37	0.07	_dSS_
PRRT1	ENSG00000225141	2	1	-1.56	6	0.93	10	1.51	_DuU_
AC010642.	ENSG00000267216	74	98	-0.14	109	-0.1	118	-0.14	_SSS_
TRIM49	ENSG00000168930	0	1	9.97	0	0	0	0	_USS_
PPT1	ENSG00000131238	62	93	0.04	115	0.23	83	-0.4	_SSS_	0.04	NA	0.32	NA	0.73	NA	ENSP00000493146.1	_SSu_
RPS12P18	ENSG00000232965	8	14	0.26	9	-0.49	24	0.77	_SSu_
ARSA	ENSG00000100299	26	64	0.76	124	1.59	109	1.25	_uUU_	0.05	NA	0.25	NA	0.73	NA	ENSP00000378983.3	_SSu_
TRIM14	ENSG00000106785	14	26	0.36	22	-0.01	18	-0.45	_SSS_
MAPK11	ENSG00000185386	15	20	-0.12	15	-0.67	19	-0.47	_SdS_
FAM234A	ENSG00000167930	71	120	0.21	167	0.58	186	0.58	_Suu_	0.09	NA	0.61	NA	0.72	NA	ENSP00000382814.3	_Suu_
UBL5P2	ENSG00000266282	4	5	-0.22	4	-0.67	11	0.64	_Sdu_
DOPEY1	ENSG00000083097	3	6	0.45	12	1.34	6	0.19	_SUS_
DCAF6	ENSG00000143164	151	284	0.37	283	0.24	309	0.21	_SSS_	-0.06	0.13	0.09	0.4	-0.04	1.23	ENSP00000356814.3	_SSS_
WBP1	ENSG00000239779	305	404	-0.14	721	0.58	971	0.86	_Suu_
HMGN5	ENSG00000198157	0	2	9.97	7	9.97	11	9.97	_UUU_	0.05	NA	0.51	NA	0.72	NA	ENSP00000350848.2	_Suu_
SLC39A3	ENSG00000141873	34	81	0.71	53	-0.01	86	0.53	_uSu_
RP11-331F4.	ENSG00000240338	0	0	0	0	0	1	9.97	_SSU_
FLRT3	ENSG00000125848	18	52	0.99	50	0.82	96	1.6	_uuU_	-0.07	NA	0.49	NA	0.72	NA	ENSP00000339912.4	_SSu_
CTB-50L17.10	ENSG00000167674	49	69	-0.04	74	-0.07	49	-0.81	_SSd_	-0.11	-0.04	0.25	0.84	0.42	1.22	ENSP00000483345.1	_SSS_
MCCC1	ENSG00000078070	21	53	0.79	79	1.25	97	1.39	_uUU_	0.23	NA	0.43	NA	0.72	NA	ENSP00000265594.4	_SSu_
ACAD10	ENSG00000111271	12	17	-0.04	30	0.66	61	1.53	_SuU_	0.03	NA	0.4	NA	0.72	NA	ENSP00000325137.4	_SSu_
FAM127B	ENSG00000203950	108	157	0	241	0.5	335	0.82	_SSu_
KLRC4-KLRK1	ENSG00000255819	0	0	0	0	0	2	9.97	_SSU_
TPD52L2	ENSG00000101150	284	557	0.43	402	-0.17	613	0.3	_SSS_	-0.08	0.44	0.23	0.61	0.07	1.22	ENSP00000217121.5	_SSS_
CACNB3	ENSG00000167535	28	47	0.2	61	0.46	119	1.28	_SSU_
SKP1	ENSG00000113558	1261	1895	0.04	2397	0.26	2655	0.26	_SSS_	-0.01	0.34	0.05	0.98	0.01	1.21	ENSP00000429686.1	_SSS_
RP11-458I7.	ENSG00000223945	0	0	0	0	0	1	9.97	_SSU_
BRPF1	ENSG00000156983	31	55	0.29	52	0.08	43	-0.34	_SSS_	0.08	-0.2	-1.11	0.99	-1.12	1.19	ENSP00000499951.1	_SDD_
PRKCD	ENSG00000163932	14	24	0.24	48	1.12	68	1.46	_SUU_	-0.09	0.03	0.03	0.51	0.29	1.19	ENSP00000331602.3	_SSS_
GALNS	ENSG00000141012	53	100	0.38	134	0.68	106	0.19	_SuS_	-0.02	NA	0.28	NA	0.72	NA	ENSP00000268695.5	_SSu_
TIFA	ENSG00000145365	12	5	-1.79	21	0.15	14	-0.6	_DSd_
GUSB	ENSG00000169919	58	107	0.34	134	0.55	241	1.24	_SuU_	-0.1	NA	0.27	NA	0.72	NA	ENSP00000302728.4	_SSu_
RP11-8J23.	ENSG00000235110	0	1	9.97	1	9.97	0	0	_UUS_
HIST1H3F	ENSG00000277775	0	1	9.97	1	9.97	0	0	_UUS_
SERPINA6	ENSG00000170099	8	22	0.92	80	2.66	164	3.54	_uUU_
PPT2-EGFL8	ENSG00000258388	0	1	9.97	0	0	1	9.97	_USU_
CCDC34	ENSG00000109881	52	64	-0.23	70	-0.23	65	-0.49	_SSS_
AC006328.	ENSG00000280301	1	0	-9.97	1	-0.67	0	-9.97	_DdD_
CTC-454I21.	ENSG00000267360	7	1	-3.32	4	-1.47	3	-2.06	_DDD_
S100P	ENSG00000163993	33	52	0.11	124	1.25	181	1.64	_SUU_	-0.07	NA	0.24	NA	0.72	NA	ENSP00000296370.3	_SSu_
RPL35P5	ENSG00000225573	160	287	0.3	206	-0.3	261	-0.1	_SSS_
ZNF132	ENSG00000131849	0	2	9.97	0	0	2	9.97	_USU_
AC004453.	ENSG00000146677	18	46	0.82	31	0.12	51	0.69	_uSu_
RTBDN	ENSG00000132026	0	0	0	6	9.97	5	9.97	_SUU_
ACADS	ENSG00000122971	10	14	-0.06	45	1.51	73	2.05	_SUU_	-0.05	NA	0.19	NA	0.72	NA	ENSP00000242592.4	_SSu_
ARHGEF10	ENSG00000104728	29	36	-0.23	52	0.18	60	0.24	_SSS_	0.03	-0.4	-0.04	0.13	-0.38	1.19	ENSP00000481974.1	_SSS_
MOXD1	ENSG00000079931	2	0	-9.97	0	-9.97	4	0.19	_DDS_
E2F6	ENSG00000169016	198	281	-0.03	313	0	222	-0.64	_SSd_
SLC6A16	ENSG00000063127	4	4	-0.54	1	-2.64	1	-2.84	_dDD_
MORN1	ENSG00000116151	8	10	-0.22	2	-2.64	17	0.28	_SDS_
MPP1	ENSG00000130830	27	21	-0.92	20	-1.09	25	-0.92	_dDd_
MSH6	ENSG00000116062	417	735	0.28	480	-0.45	416	-0.81	_SSd_	-0.07	-0.13	-0.17	1.02	-0.55	1.18	ENSP00000234420.4	_SSd_
RP11-844P9.	ENSG00000283559	0	2	9.97	1	9.97	0	0	_UUS_
GYG2	ENSG00000056998	15	34	0.64	38	0.68	44	0.74	_uuu_	0.2	NA	0.57	NA	0.71	NA	ENSP00000370555.3	_Suu_
RP11-85G20.	ENSG00000280562	0	2	9.97	1	9.97	0	0	_UUS_
NUTM2A	ENSG00000184923	5	0	-9.97	3	-1.4	8	-0.14	_DDS_
NOL10	ENSG00000115761	89	163	0.33	171	0.28	95	-0.71	_SSd_	0.18	-0.4	-0.61	0.88	-0.53	1.18	ENSP00000371101.5	_Sdd_
FUNDC1	ENSG00000069509	46	101	0.59	85	0.23	70	-0.22	_uSS_
TSEN34	ENSG00000274078	26	50	0.4	44	0.1	47	0.04	_SSS_
RP11-134E15.	ENSG00000259086	0	0	0	1	9.97	1	9.97	_SUU_
ATXN1	ENSG00000124788	13	12	-0.67	12	-0.79	8	-1.51	_ddD_
HNRNPA1L2	ENSG00000139675	474	696	0.01	817	0.12	894	0.1	_SSS_
PCDHGA6	ENSG00000253731	7	9	-0.18	2	-2.47	3	-2.06	_SDD_
FAM8A1	ENSG00000137414	5	14	0.94	18	1.19	23	1.38	_uUU_	0.08	NA	0.54	NA	0.71	NA	ENSP00000259963.3	_Suu_
NPTXR	ENSG00000221890	8	6	-0.94	4	-1.64	8	-0.81	_dDd_
FAM114A1	ENSG00000197712	15	40	0.87	54	1.19	42	0.67	_uUu_	0.05	NA	0.51	NA	0.71	NA	ENSP00000351740.2	_Suu_
RP11-524O24.	ENSG00000226493	0	0	0	2	9.97	2	9.97	_SUU_
EREG	ENSG00000124882	17	39	0.66	15	-0.84	14	-1.09	_udD_
RP5-878I13.	ENSG00000271021	0	1	9.97	0	0	0	0	_USS_
MTCO1P2	ENSG00000259045	0	3	9.97	5	9.97	9	9.97	_UUU_
TRIM31	ENSG00000226402	2	2	-0.54	3	-0.07	4	0.19	_dSS_
CACTIN	ENSG00000105298	24	23	-0.6	30	-0.34	40	-0.07	_dSS_	0.07	-0.24	-0.05	0.79	-0.06	1.18	ENSP00000248420.5	_SSS_
ACP6	ENSG00000162836	24	33	-0.07	32	-0.25	39	-0.12	_SSS_	0.11	NA	0.49	NA	0.71	NA	ENSP00000463574.1	_SSu_
PTGES3	ENSG00000110958	1660	2649	0.14	2193	-0.25	1762	-0.74	_SSd_	-0.06	0.27	-0.03	1.07	-0.23	1.17	ENSP00000262033.6	_SSS_
CDPF1	ENSG00000205643	24	47	0.43	37	-0.04	81	0.94	_SSu_
TM4SF4	ENSG00000169903	251	356	-0.04	440	0.15	675	0.61	_SSu_	0.11	NA	0.48	NA	0.71	NA	ENSP00000305852.4	_SSu_
NIPSNAP3A	ENSG00000136783	15	27	0.31	24	0.01	32	0.28	_SSS_	-0.01	NA	0.48	NA	0.71	NA	ENSP00000363899.4	_SSu_
RP11-159F24.	ENSG00000188850	2	2	-0.54	0	-9.97	1	-1.84	_dDD_
KNDC1	ENSG00000171798	3	2	-1.12	9	0.93	12	1.18	_DuU_
TST	ENSG00000128311	256	335	-0.15	428	0.08	663	0.56	_SSu_	-0.08	NA	0.48	NA	0.71	NA	ENSP00000249042.3	_SSu_
FAHD2A	ENSG00000115042	50	60	-0.29	83	0.07	70	-0.32	_SSS_	0.08	NA	0.46	NA	0.71	NA	ENSP00000233379.4	_SSu_
ENTPD5	ENSG00000187097	5	9	0.31	22	1.48	21	1.26	_SUU_	0.21	NA	0.45	NA	0.71	NA	ENSP00000335246.6	_SSu_
DEFB109P1B	ENSG00000205989	0	1	9.97	0	0	2	9.97	_USU_
ZSCAN5B	ENSG00000197213	0	2	9.97	0	0	0	0	_USS_
CPT1A	ENSG00000110090	39	46	-0.3	81	0.39	78	0.19	_SSS_	0.13	NA	0.45	NA	0.71	NA	ENSP00000265641.4	_SSu_
EEF1E1P1	ENSG00000236307	0	1	9.97	0	0	0	0	_USS_
MVP	ENSG00000013364	209	287	-0.09	456	0.46	635	0.79	_SSu_	0.02	NA	0.44	NA	0.71	NA	ENSP00000349977.5	_SSu_
UQCR10	ENSG00000184076	313	368	-0.3	511	0.04	519	-0.09	_SSS_	-0.01	NA	0.44	NA	0.71	NA	ENSP00000332887.6	_SSu_
C1RL	ENSG00000288124	NA								-0.15	NA	0.36	NA	0.71	NA	ENSP00000500804.1	_SSu_
GABBR1	ENSG00000204681	0	0	0	0	0	7	9.97	_SSU_
CH507-9B2.	ENSG00000276612	35	49	-0.06	64	0.21	98	0.67	_SSu_	-0.05	NA	0.31	NA	0.71	NA	ENSP00000485630.2	_SSu_
CTD-2410N18.	ENSG00000239615	1	0	-9.97	0	-9.97	1	-0.81	_DDd_
GP1BA	ENSG00000185245	0	0	0	0	0	2	9.97	_SSU_
Possible multiple isoforms? RBM47	ENSG00000163694	110	167	0.06	202	0.21	187	-0.04	_SSS_	-0.3	NA	0.23	NA	0.71	NA	ENSP00000423527.1	_SSu_
RP11-627K11.	ENSG00000243517	39	115	1.02	106	0.78	153	1.16	_UuU_
TMEM253	ENSG00000232070	4	2	-1.56	10	0.66	9	0.36	_DuS_
VCL	ENSG00000035403	168	197	-0.3	279	0.07	158	-0.92	_SSd_	-0.05	-0.13	-0.14	0.3	-0.29	1.17	ENSP00000211998.4	_SSS_
ACAD11	ENSG00000240303	19	27	-0.03	43	0.52	41	0.3	_SuS_	0.08	NA	0.6	NA	0.7	NA	ENSP00000264990.6	_Suu_
UQCRB	ENSG00000156467	1748	2518	-0.01	3523	0.34	4302	0.49	_SSS_	-0.03	NA	0.55	NA	0.7	NA	ENSP00000287022.5	_Suu_
MAGI1	ENSG00000282956	9	10	-0.4	7	-1.03	15	-0.07	_SDS_	0.1	NA	0.48	NA	0.7	NA	ENSP00000489444.1	_SSu_
NKX6-1	ENSG00000163623	0	1	9.97	0	0	0	0	_USS_
TMEM80	ENSG00000177042	11	12	-0.42	29	0.74	50	1.37	_SuU_
CIB1	ENSG00000185043	239	450	0.37	373	-0.01	584	0.48	_SSS_	0.17	NA	0.44	NA	0.7	NA	ENSP00000479860.1	_SSu_
SLC4A8	ENSG00000050438	12	10	-0.81	28	0.57	6	-1.84	_duD_
AMIGO2	ENSG00000139211	419	719	0.24	1230	0.9	1754	1.25	_SuU_	-0.1	NA	0.42	NA	0.7	NA	ENSP00000449034.1	_SSu_
AC009336.1	ENSG00000278500	1	0	-9.97	0	-9.97	0	-9.97	_DDD_
NXT2	ENSG00000101888	20	30	0.04	36	0.19	41	0.21	_SSS_
SYS1	ENSG00000204070	31	36	-0.32	59	0.26	64	0.23	_SSS_
ACADM	ENSG00000117054	66	95	-0.01	143	0.45	155	0.41	_SSS_	0.04	NA	0.39	NA	0.7	NA	ENSP00000359871.5	_SSu_
FAM35DP	ENSG00000189014	6	1	-3.18	5	-0.92	3	-1.84	_DdD_
VAT1	ENSG00000108828	101	105	-0.49	154	-0.06	193	0.12	_SSS_	0.05	NA	0.38	NA	0.7	NA	ENSP00000347872.2	_SSu_
DDX46	ENSG00000145833	126	220	0.26	200	0	156	-0.51	_SSd_	-0.01	-0.06	-0.08	0.74	0.06	1.15	ENSP00000416534.2	_SSS_
DLG2	ENSG00000150672	1	0	-9.97	0	-9.97	0	-9.97	_DDD_	0.31	NA	0.35	NA	0.7	NA	ENSP00000280241.8	_SSu_
ZNF320	ENSG00000182986	2	2	-0.54	0	-9.97	0	-9.97	_dDD_
CUL7	ENSG00000044090	14	18	-0.18	30	0.43	45	0.87	_SSu_	0.13	NA	0.34	NA	0.7	NA	ENSP00000438788.1	_SSu_
LRIG3	ENSG00000139263	17	29	0.23	24	-0.17	29	-0.04	_SSS_
RPL21P40	ENSG00000235670	0	0	0	0	0	1	9.97	_SSU_
MROH7-TTC4	ENSG00000271723	51	75	0.01	75	-0.1	54	-0.74	_SSd_
CTD-2124B8.	ENSG00000270558	0	1	9.97	1	9.97	0	0	_UUS_
RNASEH1	ENSG00000171865	91	140	0.08	93	-0.62	58	-1.47	_SdD_
RTEL1	ENSG00000258366	4	37	2.67	29	2.2	19	1.43	_UUU_
CCDC160	ENSG00000203952	0	0	0	0	0	2	9.97	_SSU_
HLA-DMB	ENSG00000239329	22	44	0.45	96	1.46	222	2.52	_SUU_	0.02	NA	0.33	NA	0.7	NA	ENSP00000393646.2	_SSu_
NTF6A	ENSG00000267019	1	0	-9.97	0	-9.97	0	-9.97	_DDD_
KRT18P1	ENSG00000233505	1	4	1.46	1	-0.67	3	0.77	_Udu_
PTK6	ENSG00000101213	2	0	-9.97	5	0.66	8	1.18	_DuU_
CDC42P6	ENSG00000237350	1	1	-0.54	6	1.92	4	1.18	_dUU_
PRCP	ENSG00000137509	99	129	-0.15	181	0.21	221	0.34	_SSS_	0	NA	0.3	NA	0.7	NA	ENSP00000317362.3	_SSu_
PTPRK	ENSG00000152894	22	47	0.56	45	0.37	87	1.17	_uSU_	0	NA	0.29	NA	0.7	NA	ENSP00000357190.3	_SSu_
RBKS	ENSG00000171174	16	31	0.41	58	1.2	55	0.96	_SUu_	-0.03	NA	0.2	NA	0.7	NA	ENSP00000306817.3	_SSu_
PCYT2	ENSG00000185813	67	97	0	120	0.18	54	-1.12	_SSD_	0.04	NA	0.58	NA	0.69	NA	ENSP00000439245.2	_Suu_
C9orf66	ENSG00000183784	0	3	9.97	3	9.97	4	9.97	_UUU_
SCP2	ENSG00000116171	195	302	0.08	432	0.49	597	0.8	_SSu_	-0.01	NA	0.55	NA	0.69	NA	ENSP00000360569.3	_Suu_
NKAP	ENSG00000101882	27	40	0.03	42	-0.03	38	-0.32	_SSS_	0.02	0.06	0.07	0.85	-0.21	1.13	ENSP00000360464.3	_SSS_
PPARG	ENSG00000132170	163	240	0.01	123	-1.06	180	-0.67	_SDd_
Possible multiple isoforms? ALDH3A1	ENSG00000108602	6005	10365	0.25	10768	0.18	12904	0.29	_SSS_	0.08	NA	0.51	NA	0.69	NA	ENSP00000434685.1	_Suu_
CHCHD5	ENSG00000125611	319	322	-0.54	395	-0.36	654	0.21	_dSS_	-0.02	NA	0.51	NA	0.69	NA	ENSP00000325655.5	_Suu_
AGR2	ENSG00000106541	245	578	0.7	637	0.71	864	1	_uuU_	0.14	NA	0.49	NA	0.69	NA	ENSP00000391490.2	_SSu_
GLYATL2	ENSG00000156689	0	2	9.97	0	0	0	0	_USS_
SLC25A35	ENSG00000125434	21	23	-0.42	29	-0.2	28	-0.4	_SSS_	0.07	NA	0.43	NA	0.69	NA	ENSP00000464231.1	_SSu_
BPIFB1	ENSG00000125999	0	1	9.97	2	9.97	12	9.97	_UUU_
TGM3	ENSG00000125780	1	0	-9.97	0	-9.97	2	0.19	_DDS_
B3GNT3	ENSG00000179913	11	14	-0.2	16	-0.12	36	0.9	_SSu_
LYPLAL1	ENSG00000143353	86	205	0.71	243	0.84	385	1.34	_uuU_	-0.02	NA	0.42	NA	0.69	NA	ENSP00000355895.5	_SSu_
RAD50	ENSG00000113522	57	102	0.3	92	0.03	96	-0.06	_SSS_	-0.01	1.04	0.02	1.27	0.1	1.12	ENSP00000368100.4	_SSS_
APPL2	ENSG00000136044	32	47	0.01	53	0.07	106	0.91	_SSu_	0.07	NA	0.4	NA	0.69	NA	ENSP00000446917.1	_SSu_
RP11-212P7.	ENSG00000213280	2	8	1.46	4	0.33	3	-0.23	_USS_
ARHGAP44	ENSG00000006740	9	14	0.1	18	0.33	17	0.1	_SSS_
COX5B	ENSG00000135940	706	854	-0.27	1146	0.04	1391	0.16	_SSS_	0	NA	0.35	NA	0.69	NA	ENSP00000258424.2	_SSu_
DEF8	ENSG00000140995	207	255	-0.23	217	-0.6	190	-0.94	_Sdd_
FUCA2	ENSG00000001036	73	112	0.07	107	-0.1	118	-0.12	_SSS_	0.04	NA	0.33	NA	0.69	NA	ENSP00000002165.5	_SSu_
CACNA1A	ENSG00000141837	1	1	-0.54	1	-0.67	2	0.19	_ddS_
LRRC34	ENSG00000171757	1	1	-0.54	0	-9.97	1	-0.81	_dDd_
ADAMTS8	ENSG00000134917	1	1	-0.54	0	-9.97	0	-9.97	_dDD_
LMO7	ENSG00000136153	139	236	0.23	249	0.18	236	-0.06	_SSS_	0.12	NA	0.32	NA	0.69	NA	ENSP00000431129.1	_SSu_
MRPS16	ENSG00000182180	576	851	0.03	735	-0.3	687	-0.56	_SSd_	-0.02	0.04	0.17	0.81	0.08	1.12	ENSP00000362036.3	_SSS_
HSD17B8	ENSG00000228357	15	15	-0.54	36	0.6	32	0.28	_duS_	0.05	NA	0.27	NA	0.69	NA	ENSP00000387753.2	_SSu_
Possible multiple isoforms? TXNRD1	ENSG00000198431	3929	7658	0.42	8125	0.39	6485	-0.09	_SSS_	-0.03	NA	0.25	NA	0.69	NA	ENSP00000434919.1	_SSu_
KLF8	ENSG00000102349	0	2	9.97	0	0	1	9.97	_USU_
GPC6	ENSG00000183098	5	12	0.72	17	1.1	28	1.67	_uUU_	-0.14	NA	0.23	NA	0.69	NA	ENSP00000366246.3	_SSu_
GAMT	ENSG00000130005	40	73	0.32	75	0.25	80	0.19	_SSS_	0.2	NA	0.64	NA	0.68	NA	ENSP00000252288.1	_Suu_
RNF4	ENSG00000063978	102	170	0.2	156	-0.04	174	-0.04	_SSS_
MAN2B2	ENSG00000013288	19	19	-0.54	17	-0.81	47	0.5	_ddS_	0.07	NA	0.57	NA	0.68	NA	ENSP00000285599.3	_Suu_
CTXN2	ENSG00000233932	0	1	9.97	0	0	0	0	_USS_
HIGD2A	ENSG00000146066	157	221	-0.04	262	0.08	428	0.63	_SSu_
SOX18	ENSG00000203883	1	2	0.45	5	1.66	7	1.99	_SUU_
RP11-267J23.	ENSG00000242405	0	2	9.97	0	0	2	9.97	_USU_
CTD-2583A14.	ENSG00000269476	1	0	-9.97	0	-9.97	1	-0.81	_DDd_
SARM1	ENSG00000004139	5	17	1.23	22	1.48	28	1.67	_UUU_	0.04	NA	0.54	NA	0.68	NA	ENSP00000468032.2	_Suu_
CCDC92	ENSG00000275035	29	71	0.75	59	0.37	78	0.61	_uSu_	0	NA	0.53	NA	0.68	NA	ENSP00000488830.1	_Suu_
SEC24D	ENSG00000150961	7	33	1.7	44	1.99	26	1.08	_UUU_	0.27	NA	0.49	NA	0.68	NA	ENSP00000280551.6	_SSu_
RPL26L1	ENSG00000037241	312	409	-0.15	494	0	360	-0.6	_SSd_	0.01	NA	0.49	NA	0.68	NA	ENSP00000430147.1	_SSu_
SLC12A2	ENSG00000064651	91	190	0.53	266	0.89	228	0.51	_uuu_	-0.05	NA	0.48	NA	0.68	NA	ENSP00000262461.2	_SSu_
RPL35AP33	ENSG00000241334	0	0	0	1	9.97	1	9.97	_SUU_
SAMD5	ENSG00000203727	7	3	-1.79	7	-0.67	6	-1.03	_DdD_
RFXAP	ENSG00000133111	2	2	-0.54	4	0.33	5	0.51	_dSu_
PCCA	ENSG00000175198	52	67	-0.17	102	0.31	121	0.4	_SSS_	-0.01	NA	0.43	NA	0.68	NA	ENSP00000365462.1	_SSu_
CPE	ENSG00000109472	1	4	1.46	6	1.92	13	2.89	_UUU_
CPPED1	ENSG00000103381	44	76	0.25	123	0.82	122	0.66	_Suu_	0.06	NA	0.41	NA	0.68	NA	ENSP00000371193.4	_SSu_
FZD4	ENSG00000174804	1	1	-0.54	2	0.33	2	0.19	_dSS_
SMG1P4	ENSG00000185710	4	7	0.26	6	-0.07	8	0.19	_SSS_
ARHGAP39	ENSG00000147799	16	20	-0.22	26	0.04	26	-0.12	_SSS_
PRAF2	ENSG00000243279	23	18	-0.89	69	0.93	81	1	_duU_	0.1	NA	0.37	NA	0.68	NA	ENSP00000451962.2	_SSu_
AMY2B	ENSG00000240038	2	0	-9.97	1	-1.64	3	-0.23	_DDS_
TMEM120A	ENSG00000189077	200	241	-0.27	368	0.21	572	0.7	_SSu_	0.12	NA	0.36	NA	0.68	NA	ENSP00000484736.1	_SSu_
ADAM22	ENSG00000008277	6	9	0.04	14	0.57	17	0.69	_Suu_
GCOM2	ENSG00000227725	1	0	-9.97	0	-9.97	3	0.77	_DDu_
MRPS31P4	ENSG00000250299	1	3	1.04	8	2.34	8	2.19	_UUU_
MYZAP	ENSG00000263155	0	2	9.97	2	9.97	0	0	_UUS_
Possible multiple isoforms? MPRIP	ENSG00000133030	333	456	-0.09	397	-0.42	260	-1.18	_SSD_	0.07	NA	0.34	NA	0.68	NA	ENSP00000379156.4	_SSu_
BZW1	ENSG00000082153	337	491	0	353	-0.6	415	-0.51	_Sdd_	-0.08	-0.01	-0.29	0.8	-0.66	1.12	ENSP00000394316.2	_SSd_
ZNF189	ENSG00000136870	9	21	0.68	15	0.07	54	1.77	_uSU_
SLC10A4	ENSG00000145248	7	8	-0.34	5	-1.15	5	-1.29	_SDD_
GNAI1	ENSG00000127955	43	71	0.18	90	0.4	104	0.45	_SSS_	-0.01	NA	0.32	NA	0.68	NA	ENSP00000498091.1	_SSu_
RPS4XP14	ENSG00000243663	0	8	9.97	3	9.97	6	9.97	_UUU_
NOTCH4	ENSG00000206312	0	0	0	1	9.97	0	0	_SUS_
CAPN5	ENSG00000149260	4	24	2.04	43	2.77	51	2.86	_UUU_	-0.01	NA	0.32	NA	0.68	NA	ENSP00000409996.2	_SSu_
BBOF1	ENSG00000119636	3	1	-2.12	10	1.08	8	0.6	_DUu_
USP49	ENSG00000164663	0	2	9.97	4	9.97	5	9.97	_UUU_
RPP21	ENSG00000239927	18	22	-0.25	23	-0.3	31	-0.03	_SSS_
ALDH1A1	ENSG00000165092	3899	6662	0.23	13374	1.12	14124	1.04	_SUU_	0.04	NA	0.16	NA	0.68	NA	ENSP00000401361.1	_SSu_
IL9RP3	ENSG00000226942	0	1	9.97	0	0	0	0	_USS_
LYST	ENSG00000143669	4	2	-1.56	11	0.8	10	0.51	_Duu_
GAL3ST1	ENSG00000128242	175	376	0.57	309	0.16	426	0.46	_uSS_	0.35	NA	0.61	NA	0.67	NA	ENSP00000384122.1	_Suu_
ARMC10	ENSG00000282813	30	26	-0.74	22	-1.12	36	-0.56	_dDd_
RP11-109L13.	ENSG00000254851	0	0	0	0	0	1	9.97	_SSU_
VDAC1P2	ENSG00000213856	0	1	9.97	0	0	1	9.97	_USU_
OCA2	ENSG00000104044	2	0	-9.97	2	-0.67	0	-9.97	_DdD_
UNK	ENSG00000132478	37	61	0.18	69	0.24	54	-0.27	_SSS_	0	NA	0.54	NA	0.67	NA	ENSP00000464893.1	_Suu_
CEP85L	ENSG00000111860	0	0	0	10	9.97	2	9.97	_SUU_
SPDYE9P	ENSG00000262461	1	5	1.78	3	0.93	0	-9.97	_UuD_
ABRACL	ENSG00000146386	26	31	-0.29	62	0.59	67	0.55	_Suu_	0.1	NA	0.53	NA	0.67	NA	ENSP00000356632.3	_Suu_
SPATA2	ENSG00000158480	24	24	-0.54	12	-1.64	22	-0.94	_dDd_
ZFP36L1	ENSG00000185650	80	83	-0.49	102	-0.3	155	0.14	_SSS_
SERF1A	ENSG00000172058	52	78	0.04	94	0.19	115	0.33	_SSS_
OAT	ENSG00000065154	88	178	0.48	255	0.87	307	0.99	_Suu_	0.03	NA	0.53	NA	0.67	NA	ENSP00000357838.5	_Suu_
SLC26A11	ENSG00000181045	15	16	-0.45	48	1.01	33	0.32	_SUS_	0.19	NA	0.47	NA	0.67	NA	ENSP00000459470.1	_SSu_
BEX4	ENSG00000102409	0	0	0	7	9.97	8	9.97	_SUU_
ARL15	ENSG00000185305	28	39	-0.06	44	-0.01	35	-0.49	_SSS_	0.03	NA	0.44	NA	0.67	NA	ENSP00000433427.1	_SSu_
RIBC1	ENSG00000158423	4	3	-0.94	4	-0.67	4	-0.81	_ddd_
TMEM54	ENSG00000121900	35	61	0.26	139	1.33	234	1.93	_SUU_
ABHD17C	ENSG00000136379	27	44	0.16	31	-0.45	40	-0.25	_SSS_
RP11-673E1.	ENSG00000249741	1	0	-9.97	0	-9.97	1	-0.81	_DDd_
RPL29P2	ENSG00000240480	1	2	0.45	1	-0.67	2	0.19	_SdS_
COX7A2	ENSG00000112695	1196	1759	0.01	2675	0.5	2963	0.5	_SSS_	0.01	NA	0.44	NA	0.67	NA	ENSP00000359098.2	_SSu_
PMP22	ENSG00000109099	84	139	0.19	153	0.2	171	0.21	_SSS_
DHX16	ENSG00000226171	11	27	0.76	29	0.74	25	0.37	_uuS_
DNAL4	ENSG00000100246	7	7	-0.54	16	0.54	19	0.62	_duu_
RP11-296E7.	ENSG00000218418	0	1	9.97	0	0	0	0	_USS_
RP11-495P10.	ENSG00000235988	1	0	-9.97	0	-9.97	0	-9.97	_DDD_
CFAP70	ENSG00000156042	6	12	0.45	18	0.93	8	-0.4	_SuS_
FBLN5	ENSG00000140092	7	2	-2.32	6	-0.89	8	-0.62	_Ddd_
TBX18	ENSG00000112837	17	29	0.23	51	0.93	28	-0.09	_SuS_
CA9	ENSG00000107159	4	12	1.04	28	2.15	45	2.68	_UUU_	0.28	NA	0.42	NA	0.67	NA	ENSP00000367608.4	_SSu_
BMI1	ENSG00000168283	15	48	1.14	39	0.71	37	0.49	_UuS_
RPL37P6	ENSG00000241431	89	197	0.6	153	0.12	203	0.38	_uSS_
AFAP1	ENSG00000196526	62	64	-0.49	66	-0.58	54	-1.03	_SdD_	0.06	-0.3	-0.39	0.63	-0.61	1.1	ENSP00000371983.3	_SSd_
DHX16	ENSG00000231377	9	24	0.87	29	1.03	29	0.87	_uUu_
TMEM205	ENSG00000105518	1042	1410	-0.1	1762	0.1	2608	0.51	_SSu_	0.06	NA	0.41	NA	0.67	NA	ENSP00000465483.1	_SSu_
AK3	ENSG00000147853	78	172	0.6	191	0.63	236	0.78	_uuu_	0.05	NA	0.41	NA	0.67	NA	ENSP00000371230.3	_SSu_
ZNF436	ENSG00000283009	8	9	-0.38	14	0.15	15	0.1	_SSS_
ZNF699	ENSG00000196110	0	0	0	0	0	1	9.97	_SSU_
PDHA1	ENSG00000131828	478	628	-0.15	799	0.08	658	-0.36	_SSS_	0.08	0.08	0.36	0.41	0.45	1.09	ENSP00000369134.5	_SSS_
PDIA5	ENSG00000065485	32	37	-0.34	60	0.25	100	0.83	_SSu_	-0.01	NA	0.34	NA	0.67	NA	ENSP00000323313.7	_SSu_
TRIML2	ENSG00000179046	22	83	1.37	38	0.12	15	-1.36	_USD_	-0.36	0.06	-1.06	0.41	-1.79	1.08	ENSP00000422581.2	_SDD_
AC109829.	ENSG00000280034	1	0	-9.97	2	0.33	1	-0.81	_DSd_
RP11-75L1.	ENSG00000213443	1	1	-0.54	1	-0.67	2	0.19	_ddS_
MAP3K3	ENSG00000198909	9	14	0.1	19	0.41	15	-0.07	_SSS_
LY6G5C	ENSG00000226404	0	0	0	0	0	4	9.97	_SSU_
ZNF850	ENSG00000267041	0	3	9.97	9	9.97	4	9.97	_UUU_
PLAT	ENSG00000104368	0	0	0	0	0	9	9.97	_SSU_
SPSB3	ENSG00000162032	66	83	-0.22	123	0.24	295	1.34	_SSU_
ZNF780B	ENSG00000281601	1	15	3.37	13	3.04	20	3.51	_UUU_
RPS6KA5	ENSG00000100784	1	7	2.27	6	1.92	8	2.19	_UUU_	0.38	NA	0.46	NA	0.66	NA	ENSP00000479667.1	_SSu_
ANAPC11	ENSG00000141552	1610	1934	-0.27	2297	-0.15	2584	-0.14	_SSS_
LANCL1	ENSG00000115365	192	280	0	433	0.52	565	0.74	_Suu_	0.09	NA	0.46	NA	0.66	NA	ENSP00000397646.2	_SSu_
FBXO4	ENSG00000151876	12	34	0.96	53	1.48	59	1.48	_uUU_	0	NA	0.46	NA	0.66	NA	ENSP00000281623.3	_SSu_
ZDHHC11	ENSG00000188818	0	6	9.97	9	9.97	6	9.97	_UUU_
LHX1	ENSG00000273706	0	0	0	1	9.97	0	0	_SUS_
ANKRD20A7P	ENSG00000236816	0	0	0	1	9.97	0	0	_SUS_
AC018804.	ENSG00000227632	0	0	0	2	9.97	0	0	_SUS_
DVL2	ENSG00000004975	41	56	-0.09	61	-0.09	66	-0.14	_SSS_	-0.12	-0.08	-0.27	-0.01	-0.56	1.08	ENSP00000005340.4	_SSd_
CTD-3214H19.1	ENSG00000269711	79	94	-0.29	131	0.07	155	0.15	_SSS_
RP11-589F5.	ENSG00000253366	0	1	9.97	0	0	0	0	_USS_
SEPT7P3	ENSG00000226102	0	0	0	1	9.97	0	0	_SUS_
SLC24A1	ENSG00000074621	7	8	-0.34	4	-1.47	14	0.19	_SDS_
MCM3	ENSG00000112118	328	375	-0.34	245	-1.09	152	-1.94	_SDD_	0.02	0.83	-0.02	1.15	-0.23	1.07	ENSP00000480987.1	_SSS_
SRR	ENSG00000167720	16	26	0.16	20	-0.34	28	-0.01	_SSS_	-0.05	NA	0.44	NA	0.66	NA	ENSP00000339435.5	_SSu_
DNAJC27	ENSG00000115137	2	5	0.78	6	0.93	0	-9.97	_uuD_
CCL5	ENSG00000274233	0	0	0	3	9.97	0	0	_SUS_
LACTB2	ENSG00000147592	101	139	-0.07	264	0.72	282	0.67	_Suu_	0.16	NA	0.42	NA	0.66	NA	ENSP00000428801.1	_SSu_
LUC7L2	ENSG00000146963	211	440	0.52	311	-0.1	229	-0.69	_uSd_	0.02	0.08	-0.02	0.87	0.01	1.07	ENSP00000347005.4	_SSS_
TMEM200B	ENSG00000253304	0	0	0	2	9.97	2	9.97	_SUU_
HK2	ENSG00000159399	5	1	-2.84	2	-2	2	-2.12	_DDD_
TCF19	ENSG00000224379	15	20	-0.12	10	-1.25	5	-2.4	_SDD_
TMPRSS7	ENSG00000176040	0	0	0	0	0	4	9.97	_SSU_
MSANTD4	ENSG00000170903	6	7	-0.32	9	-0.07	17	0.69	_SSu_
ACAA2	ENSG00000167315	138	212	0.08	290	0.41	268	0.14	_SSS_	0.04	NA	0.37	NA	0.66	NA	ENSP00000285093.8	_SSu_
C5orf30	ENSG00000181751	51	98	0.4	73	-0.15	67	-0.42	_SSS_
SPG21	ENSG00000090487	469	825	0.28	769	0.06	645	-0.36	_SSS_	-0.03	-0.08	0.14	0.79	0.03	1.06	ENSP00000404111.2	_SSS_
RPSAP5	ENSG00000243904	0	1	9.97	0	0	0	0	_USS_
RP11-484L7.	ENSG00000250017	3	2	-1.12	1	-2.25	3	-0.81	_DDd_
EIF4A1P9	ENSG00000262953	0	0	0	0	0	1	9.97	_SSU_
TBX3	ENSG00000135111	13	16	-0.23	18	-0.18	37	0.7	_SSu_
AC008753.	ENSG00000238150	0	0	0	0	0	2	9.97	_SSU_
SSFA2	ENSG00000138434	103	232	0.63	207	0.34	198	0.12	_uSS_	0.1	0.45	-0.12	1.59	0.1	1.05	ENSP00000388731.2	_SSS_
SNX18P26	ENSG00000227568	11	46	1.52	15	-0.22	35	0.86	_USu_
GCSHP3	ENSG00000283168	1	0	-9.97	0	-9.97	0	-9.97	_DDD_
ACADVL	ENSG00000072778	453	522	-0.34	863	0.26	1086	0.44	_SSS_	0.06	NA	0.36	NA	0.66	NA	ENSP00000344152.5	_SSu_
SNX18P12	ENSG00000279718	23	84	1.33	27	-0.43	76	0.91	_USu_
OGFOD2	ENSG00000111325	61	105	0.24	119	0.3	167	0.64	_SSu_
SMUG1	ENSG00000123415	110	152	-0.07	122	-0.51	165	-0.23	_SdS_
ZNF664	ENSG00000179195	110	251	0.65	161	-0.1	228	0.24	_uSS_
CHMP1B2P	ENSG00000278530	0	4	9.97	1	9.97	3	9.97	_UUU_
MTND6P4	ENSG00000249119	53	111	0.53	98	0.23	132	0.51	_uSu_
MSMB	ENSG00000263639	0	0	0	1	9.97	0	0	_SUS_
RP13-395E19.	ENSG00000260211	0	0	0	1	9.97	0	0	_SUS_
RP11-122G18.	ENSG00000215840	1	5	1.78	0	-9.97	2	0.19	_UDS_
RP11-1348G14.	ENSG00000240634	1	0	-9.97	1	-0.67	0	-9.97	_DdD_
ENPP1	ENSG00000197594	4	5	-0.22	4	-0.67	7	-0.01	_SdS_	-0.12	NA	0.36	NA	0.66	NA	ENSP00000498074.1	_SSu_
TRPM4	ENSG00000130529	49	74	0.06	120	0.63	147	0.77	_Suu_	-0.02	NA	0.34	NA	0.66	NA	ENSP00000252826.4	_SSu_
HSD11B1L	ENSG00000167733	6	1	-3.18	48	2.34	102	3.27	_DUU_
TMED7	ENSG00000134970	50	116	0.67	124	0.65	137	0.64	_uuu_
HMBS	ENSG00000281702	161	238	0.03	209	-0.29	164	-0.79	_SSd_
LTBP1	ENSG00000049323	26	55	0.54	174	2.08	182	1.99	_uUU_	-0.28	NA	0.34	NA	0.66	NA	ENSP00000386043.2	_SSu_
APOM	ENSG00000206409	0	1	9.97	3	9.97	12	9.97	_UUU_
ABHD16B	ENSG00000183260	2	3	0.04	3	-0.07	9	1.36	_SSU_
PLGRKT	ENSG00000107020	27	49	0.32	60	0.49	53	0.16	_SSS_	0.05	NA	0.33	NA	0.66	NA	ENSP00000223864.2	_SSu_
LTB4R	ENSG00000213903	1	10	2.78	9	2.51	10	2.51	_UUU_
STRA6	ENSG00000288257	NA								0.25	NA	0.26	NA	0.66	NA	ENSP00000499866.1	_SSu_
RP11-599B13.	ENSG00000263620	4	7	0.26	4	-0.67	8	0.19	_SdS_	0.12	NA	0.12	NA	0.66	NA	ENSP00000464383.1	_SSu_
GPR3	ENSG00000181773	1	0	-9.97	0	-9.97	2	0.19	_DDS_
RP11-19G24.	ENSG00000276810	0	0	0	1	9.97	0	0	_SUS_
IER3	ENSG00000227231	99	99	-0.54	139	-0.17	145	-0.27	_dSS_
Possible multiple isoforms? SDK2	ENSG00000069188	3	5	0.2	11	1.21	9	0.77	_SUu_	0.05	NA	0.6	NA	0.65	NA	ENSP00000407098.1	_Suu_
AQP7P3	ENSG00000279688	0	0	0	1	9.97	0	0	_SUS_
CTD-2301A4.	ENSG00000239393	0	1	9.97	1	9.97	1	9.97	_UUU_
Possible multiple isoforms? NADSYN1	ENSG00000172890	115	144	-0.22	189	0.06	250	0.31	_SSS_	0.13	NA	0.51	NA	0.65	NA	ENSP00000326424.2	_Suu_
RP11-389O22.	ENSG00000233839	4	8	0.45	8	0.33	10	0.51	_SSu_
ZNF440	ENSG00000171295	0	1	9.97	0	0	0	0	_USS_
C19orf38	ENSG00000214212	0	0	0	2	9.97	3	9.97	_SUU_
MTND4LP30	ENSG00000198868	250	489	0.42	472	0.25	557	0.34	_SSS_
SLC31A2	ENSG00000136867	8	15	0.37	10	-0.34	16	0.19	_SSS_
OR7E12P	ENSG00000189398	5	4	-0.86	2	-2	1	-3.18	_dDD_
USP50	ENSG00000170236	1	0	-9.97	0	-9.97	0	-9.97	_DDD_
WNT9B	ENSG00000158955	0	0	0	0	0	1	9.97	_SSU_
SPPL2B	ENSG00000005206	7	37	1.86	41	1.89	73	2.57	_UUU_	0.07	NA	0.48	NA	0.65	NA	ENSP00000478298.1	_SSu_
SYCP2	ENSG00000196074	0	0	0	0	0	4	9.97	_SSU_
ACSM3	ENSG00000005187	28	26	-0.64	54	0.29	85	0.79	_dSu_	0.01	NA	0.45	NA	0.65	NA	ENSP00000289416.5	_SSu_
LIMD2	ENSG00000136490	27	51	0.38	32	-0.42	134	1.5	_SSU_	0.12	NA	0.41	NA	0.65	NA	ENSP00000464003.1	_SSu_
MCEE	ENSG00000124370	13	8	-1.25	21	0.03	31	0.44	_DSS_	-0.01	NA	0.41	NA	0.65	NA	ENSP00000244217.5	_SSu_
C1orf43	ENSG00000143612	450	550	-0.25	516	-0.47	723	-0.14	_SSS_
BIN1	ENSG00000136717	349	328	-0.62	264	-1.06	426	-0.54	_dDd_	-0.12	0.08	-0.21	0.59	-0.25	1.05	ENSP00000316779.5	_SSS_
BLOC1S5-TXNDC5	ENSG00000259040	119	196	0.18	170	-0.15	222	0.08	_SSS_
PAPSS2	ENSG00000198682	40	46	-0.34	74	0.23	170	1.28	_SSU_	0.01	NA	0.35	NA	0.65	NA	ENSP00000406157.1	_SSu_
SULT1A2	ENSG00000197165	5	0	-9.97	3	-1.4	1	-3.18	_DDD_
CLDN20	ENSG00000171217	0	0	0	1	9.97	0	0	_SUS_
TGFBR3L	ENSG00000260001	2	3	0.04	3	-0.07	3	-0.23	_SSS_
DRAM1	ENSG00000136048	14	21	0.04	55	1.31	57	1.21	_SUU_
ACAT1	ENSG00000075239	49	72	0.01	100	0.37	146	0.76	_SSu_	0.01	NA	0.3	NA	0.65	NA	ENSP00000500490.1	_SSu_
TRIB2	ENSG00000071575	0	1	9.97	0	0	1	9.97	_USU_
ASMTL	ENSG00000169093	54	50	-0.64	130	0.6	153	0.69	_duu_	0.01	NA	0.29	NA	0.65	NA	ENSP00000370718.3	_SSu_
ACAP1	ENSG00000072818	2	7	1.27	5	0.66	10	1.51	_UuU_
RP13-198D9.	ENSG00000283329	1	0	-9.97	0	-9.97	0	-9.97	_DDD_
TMEM263	ENSG00000151135	71	98	-0.07	82	-0.45	108	-0.22	_SSS_	0.17	NA	0.89	NA	0.64	NA	ENSP00000449106.1	_Suu_
GTF2IRD2P1	ENSG00000214544	0	4	9.97	8	9.97	8	9.97	_UUU_
PTER	ENSG00000165983	37	91	0.76	94	0.69	94	0.53	_uuu_	-0.01	NA	0.46	NA	0.64	NA	ENSP00000439485.1	_SSu_
ADM5	ENSG00000224420	3	3	-0.54	0	-9.97	2	-1.4	_dDD_
MRPL52	ENSG00000172590	920	1185	-0.17	803	-0.86	802	-1	_SdD_
GPR63	ENSG00000112218	0	3	9.97	0	0	0	0	_USS_
PPIAP29	ENSG00000214975	21	80	1.39	38	0.19	40	0.11	_USS_
DTX2P1	ENSG00000186704	1	0	-9.97	0	-9.97	1	-0.81	_DDd_
MIP	ENSG00000135517	0	0	0	0	0	2	9.97	_SSU_
OR7E26P	ENSG00000228547	0	0	0	1	9.97	0	0	_SUS_
RP11-427P5.	ENSG00000273682	0	1	9.97	0	0	0	0	_USS_
MCTP2	ENSG00000140563	2	2	-0.54	1	-1.64	4	0.19	_dDS_
SPIRE1	ENSG00000134278	21	27	-0.18	36	0.11	26	-0.51	_SSd_
AP002962.	ENSG00000279906	0	0	0	1	9.97	0	0	_SUS_
ZNF772	ENSG00000197128	2	2	-0.54	0	-9.97	0	-9.97	_dDD_
FIS1	ENSG00000214253	192	299	0.1	270	-0.17	345	0.03	_SSS_	-0.11	NA	0.46	NA	0.64	NA	ENSP00000223136.4	_SSu_
DYSF	ENSG00000135636	0	0	0	0	0	6	9.97	_SSU_
HMGB1P27	ENSG00000230611	0	0	0	0	0	1	9.97	_SSU_
ARFGAP3	ENSG00000242247	16	27	0.21	30	0.25	34	0.28	_SSS_	0.13	NA	0.45	NA	0.64	NA	ENSP00000263245.5	_SSu_
EIF3K	ENSG00000178982	1752	2278	-0.17	2268	-0.29	2648	-0.22	_SSS_
ATG4D	ENSG00000130734	42	41	-0.58	83	0.32	94	0.34	_dSS_
STON1-GTF2A1L	ENSG00000068781	0	4	9.97	0	0	0	0	_USS_
PARP4	ENSG00000102699	31	48	0.08	72	0.56	54	-0.01	_SuS_	0.03	-0.07	0.2	0.54	0.29	1.05	ENSP00000371419.3	_SSS_
DOK7	ENSG00000175920	3	4	-0.12	3	-0.67	3	-0.81	_Sdd_
SDHB	ENSG00000117118	135	204	0.06	244	0.19	179	-0.42	_SSS_	0.01	NA	0.42	NA	0.64	NA	ENSP00000364649.3	_SSu_
TLE4	ENSG00000106829	21	24	-0.34	38	0.19	25	-0.56	_SSd_	0.02	-0.15	-0.33	0.5	-0.74	1.05	ENSP00000365720.4	_SSd_
RPP21	ENSG00000242726	26	27	-0.49	43	0.07	57	0.32	_SSS_
KRT10	ENSG00000186395	352	477	-0.1	493	-0.17	505	-0.29	_SSS_	NA	NA	NA	NA	NA	NA	ENSP00000490524.1	_SSS_
RUVBL1	ENSG00000175792	86	153	0.29	113	-0.27	94	-0.69	_SSd_
GLYATL1	ENSG00000166840	0	2	9.97	0	0	0	0	_USS_
ANP32E	ENSG00000143401	200	356	0.29	291	-0.12	307	-0.2	_SSS_	-0.05	NA	0.38	NA	0.64	NA	ENSP00000463154.1	_SSu_
PHPT1	ENSG00000054148	1309	1543	-0.3	2034	-0.03	2473	0.1	_SSS_	0.02	NA	0.36	NA	0.64	NA	ENSP00000247665.10	_SSu_
RRN3	ENSG00000278494	33	61	0.34	43	-0.29	60	0.04	_SSS_
SIAH1	ENSG00000196470	54	58	-0.43	123	0.53	100	0.07	_SuS_
NOS2P1	ENSG00000264216	0	1	9.97	0	0	0	0	_USS_
PLCH1	ENSG00000114805	15	63	1.53	56	1.24	27	0.03	_UUS_	0.12	NA	0.34	NA	0.64	NA	ENSP00000345988.7	_SSu_
C19orf45	ENSG00000198723	1	2	0.45	5	1.66	9	2.35	_SUU_
EFNA3	ENSG00000143590	2	6	1.04	8	1.34	6	0.77	_UUu_
IFI27L1	ENSG00000276880	25	34	-0.1	29	-0.45	69	0.65	_SSu_
ATP2B4	ENSG00000058668	6	21	1.27	21	1.14	19	0.85	_UUu_	0.07	NA	0.32	NA	0.64	NA	ENSP00000350310.5	_SSu_
IMPACT	ENSG00000154059	22	21	-0.6	59	0.77	58	0.58	_duu_	-0.01	NA	0.32	NA	0.64	NA	ENSP00000497783.1	_SSu_
RPH3AL	ENSG00000262334	28	56	0.45	74	0.74	86	0.81	_Suu_
ME3	ENSG00000151376	17	36	0.55	93	1.79	44	0.56	_uUu_	0.05	NA	0.3	NA	0.64	NA	ENSP00000376998.2	_SSu_
CA7	ENSG00000168748	3	3	-0.54	0	-9.97	3	-0.81	_dDd_
BDNF	ENSG00000176697	38	90	0.7	66	0.14	119	0.83	_uSu_
EEF1A2	ENSG00000101210	176	303	0.24	500	0.85	780	1.33	_SuU_	0.04	NA	0.3	NA	0.64	NA	ENSP00000298049.8	_SSu_
ROCK1P1	ENSG00000263006	2	0	-9.97	4	0.33	4	0.19	_DSS_
LENG8	ENSG00000276458	11	23	0.53	23	0.4	47	1.28	_uSU_
CXCL5	ENSG00000163735	51	131	0.82	183	1.18	227	1.34	_uUU_	-0.14	NA	0.3	NA	0.64	NA	ENSP00000296027.4	_SSu_
ARSB	ENSG00000113273	13	25	0.4	31	0.59	29	0.34	_SuS_	-0.02	NA	0.28	NA	0.64	NA	ENSP00000264914.4	_SSu_
SUSD2	ENSG00000099994	28	45	0.14	59	0.41	60	0.29	_SSS_	0.06	NA	0.27	NA	0.64	NA	ENSP00000351075.3	_SSu_
FTLP12	ENSG00000265095	0	0	0	0	0	1	9.97	_SSU_
RPL9P3	ENSG00000240392	0	1	9.97	0	0	2	9.97	_USU_
CLDN4	ENSG00000189143	2	0	-9.97	2	-0.67	4	0.19	_DdS_
THAP12P7	ENSG00000253919	0	1	9.97	0	0	1	9.97	_USU_
PIAS2	ENSG00000078043	22	25	-0.36	22	-0.67	22	-0.81	_Sdd_	-0.11	NA	0.08	NA	0.64	NA	ENSP00000465676.1	_SSu_
NTPCR	ENSG00000135778	90	179	0.45	190	0.41	231	0.55	_SSu_	0.1	NA	0.56	NA	0.63	NA	ENSP00000355587.4	_Suu_
DDR1	ENSG00000137332	34	62	0.32	63	0.23	133	1.15	_SSU_
DDTL	ENSG00000099974	5	5	-0.54	4	-0.97	3	-1.56	_ddD_
EXO5	ENSG00000164002	6	26	1.58	10	0.07	12	0.19	_USS_
BORCS6	ENSG00000196544	7	17	0.74	29	1.39	26	1.08	_uUU_	0.06	NA	0.5	NA	0.63	NA	ENSP00000373669.4	_Suu_
STMN3	ENSG00000197457	6	14	0.68	2	-2.25	15	0.51	_uDu_
EXD2	ENSG00000081177	64	67	-0.47	78	-0.38	122	0.11	_SSS_	0.02	NA	0.47	NA	0.63	NA	ENSP00000313140.5	_SSu_
MICE	ENSG00000248230	1	2	0.45	3	0.93	2	0.19	_SuS_
KCNRG	ENSG00000198553	0	0	0	0	0	4	9.97	_SSU_
AGER	ENSG00000206320	0	3	9.97	0	0	6	9.97	_USU_
FAM104B	ENSG00000182518	71	163	0.66	149	0.41	132	0.08	_uSS_
RNF20	ENSG00000155827	22	34	0.08	35	0.01	43	0.15	_SSS_	-0.04	-0.28	-0.2	0.96	-0.37	1.04	ENSP00000373772.3	_SSS_
GK	ENSG00000198814	13	11	-0.79	32	0.64	48	1.07	_duU_	0.08	NA	0.4	NA	0.63	NA	ENSP00000401720.2	_SSu_
VPS54	ENSG00000143952	48	73	0.07	88	0.21	103	0.29	_SSS_	-0.01	NA	0.35	NA	0.63	NA	ENSP00000272322.4	_SSu_
HNRNPUL2	ENSG00000214753	65	105	0.15	98	-0.07	81	-0.49	_SSS_	0.02	-0.07	-0.15	0.63	0.36	1.04	ENSP00000301785.5	_SSS_
PARP8	ENSG00000151883	10	8	-0.86	15	-0.07	14	-0.32	_dSS_
KPNA7	ENSG00000185467	0	0	0	1	9.97	0	0	_SUS_
APP	ENSG00000142192	545	1196	0.59	1596	0.89	2687	1.49	_uuU_	0	NA	0.29	NA	0.63	NA	ENSP00000284981.4	_SSu_
CNNM2	ENSG00000148842	27	58	0.57	73	0.77	92	0.96	_uuu_	-0.03	NA	0.29	NA	0.63	NA	ENSP00000358894.3	_SSu_
ADH5P4	ENSG00000233859	0	0	0	1	9.97	0	0	_SUS_
ANTXR1	ENSG00000169604	27	26	-0.6	30	-0.51	30	-0.67	_ddd_
WIPF1	ENSG00000115935	17	55	1.15	51	0.93	40	0.42	_UuS_	0.19	NA	0.23	NA	0.63	NA	ENSP00000272746.5	_SSu_
Possible multiple isoforms? PEG10	ENSG00000242265	173	266	0.08	101	-1.43	90	-1.74	_SDD_	-0.26	0.06	-0.69	0.28	-1.44	1.04	ENSP00000418944.2	_SdD_
NCSTN	ENSG00000162736	66	65	-0.56	98	-0.09	126	0.11	_dSS_	0.01	NA	0.21	NA	0.63	NA	ENSP00000294785.5	_SSu_
CRY1	ENSG00000008405	7	35	1.78	16	0.54	21	0.77	_Uuu_
COL18A1	ENSG00000182871	243	303	-0.22	495	0.37	599	0.49	_SSS_	0	NA	0.19	NA	0.63	NA	ENSP00000352798.4	_SSu_
SLC9A3R2	ENSG00000065054	153	175	-0.34	240	-0.01	338	0.33	_SSS_	-0.06	NA	0.12	NA	0.63	NA	ENSP00000408005.2	_SSu_
RP11-92K2.	ENSG00000231767	70	159	0.64	164	0.57	205	0.73	_uuu_
NAV3	ENSG00000067798	2	0	-9.97	8	1.34	4	0.19	_DUS_
VDR	ENSG00000111424	6	0	-9.97	0	-9.97	0	-9.97	_DDD_
C9orf172	ENSG00000232434	28	33	-0.3	38	-0.22	48	-0.04	_SSS_
ZNF641	ENSG00000167528	18	23	-0.18	2	-3.84	26	-0.29	_SDS_
APOLD1	ENSG00000178878	36	62	0.24	75	0.4	42	-0.6	_SSd_
PANK4	ENSG00000157881	14	25	0.3	20	-0.15	30	0.29	_SSS_	0.02	NA	0.09	NA	0.63	NA	ENSP00000498888.1	_SSu_
CARHSP1	ENSG00000153048	865	1087	-0.22	1307	-0.06	1213	-0.32	_SSS_	-0.05	1.16	0.28	1.02	0.26	1.03	ENSP00000455855.1	_SSS_
QPCT	ENSG00000115828	14	44	1.11	90	2.02	154	2.64	_UUU_
ZNF211	ENSG00000121417	24	12	-1.56	48	0.33	36	-0.23	_DSS_
PKD1P1	ENSG00000244257	4	5	-0.22	10	0.66	24	1.77	_SuU_
CTH	ENSG00000116761	18	17	-0.62	30	0.07	54	0.77	_dSu_	-0.16	NA	-0.03	NA	0.63	NA	ENSP00000359976.3	_SSu_
ELOVL3	ENSG00000119915	0	0	0	1	9.97	1	9.97	_SUU_
STRC	ENSG00000242866	0	0	0	0	0	5	9.97	_SSU_
SLC25A32	ENSG00000164933	38	105	0.93	92	0.61	38	-0.81	_uud_
CRAMP1	ENSG00000007545	14	16	-0.34	16	-0.47	28	0.19	_SSS_	NA	NA	NA	NA	NA	NA	ENSP00000293925.5	_SSS_
CTXN1	ENSG00000178531	29	32	-0.4	27	-0.76	27	-0.92	_Sdd_
RCN3	ENSG00000142552	1	3	1.04	1	-0.67	4	1.18	_UdU_
NELFE	ENSG00000229363	86	98	-0.36	82	-0.74	96	-0.67	_Sdd_
HSPA5	ENSG00000044574	340	972	0.97	895	0.73	942	0.65	_uuu_	0.43	NA	0.59	NA	0.62	NA	ENSP00000324173.6	_Suu_
SYNPO	ENSG00000171992	33	53	0.14	59	0.18	89	0.61	_SSu_	-0.03	0.3	-0.1	1.04	0.11	1.02	ENSP00000302139.4	_SSS_
SCAI	ENSG00000173611	1	9	2.63	20	3.66	16	3.18	_UUU_	-0.04	NA	0.49	NA	0.62	NA	ENSP00000362650.4	_SSu_
GINS2	ENSG00000131153	81	88	-0.42	57	-1.18	17	-3.06	_SDD_	-0.03	0.53	-0.21	0.68	-0.96	1.02	ENSP00000253462.3	_SSd_
UGT1A9	ENSG00000241119	6	15	0.78	30	1.66	42	1.99	_uUU_	0.18	NA	0.47	NA	0.62	NA	ENSP00000346768.4	_SSu_
NECAB1	ENSG00000123119	0	2	9.97	4	9.97	1	9.97	_UUU_
SDC2	ENSG00000169439	0	5	9.97	8	9.97	12	9.97	_UUU_	0.06	NA	0.47	NA	0.62	NA	ENSP00000307046.4	_SSu_
AGK	ENSG00000262327	3	7	0.68	9	0.93	16	1.6	_uuU_
RP11-598D12.	ENSG00000261197	1	0	-9.97	0	-9.97	0	-9.97	_DDD_
TNFRSF10C	ENSG00000173535	6	3	-1.56	4	-1.25	12	0.19	_DDS_
RP9	ENSG00000164610	11	24	0.58	17	-0.03	18	-0.1	_uSS_	0.01	-0.15	-0.6	1.03	-0.76	1.01	ENSP00000297157.3	_Sdd_
ENHO	ENSG00000168913	2	2	-0.54	7	1.14	2	-0.81	_dUd_
ZNF75A	ENSG00000162086	4	9	0.63	8	0.33	19	1.43	_uSU_
IL27RA	ENSG00000104998	1	5	1.78	5	1.66	6	1.77	_UUU_
APOM	ENSG00000204444	0	2	9.97	4	9.97	10	9.97	_UUU_
GTF3C1	ENSG00000077235	86	146	0.23	99	-0.45	103	-0.56	_SSd_	0.01	-0.22	-0.31	0.4	-0.45	1.01	ENSP00000348510.4	_SSS_
TUSC1	ENSG00000198680	5	11	0.59	12	0.6	13	0.57	_uuu_
GOLGA8F	ENSG00000278310	0	2	9.97	0	0	0	0	_USS_
IGFBP5	ENSG00000115461	0	1	9.97	0	0	1	9.97	_USU_
FABP6	ENSG00000170231	2	2	-0.54	0	-9.97	0	-9.97	_dDD_
PPIAP33	ENSG00000178654	0	1	9.97	0	0	0	0	_USS_
C3orf33	ENSG00000174928	39	45	-0.34	51	-0.27	48	-0.51	_SSd_	0.06	NA	0.42	NA	0.62	NA	ENSP00000342512.2	_SSu_
CD4	ENSG00000010610	0	1	9.97	0	0	3	9.97	_USU_
THUMPD1	ENSG00000066654	14	24	0.24	14	-0.67	29	0.24	_SdS_	0.07	-0.02	0.24	0.81	0.36	1	ENSP00000379392.2	_SSS_
PQLC1	ENSG00000122490	52	80	0.08	102	0.31	77	-0.25	_SSS_
ETFA	ENSG00000140374	606	1166	0.4	1280	0.42	1117	0.07	_SSS_	0.01	NA	0.39	NA	0.62	NA	ENSP00000452762.1	_SSu_
NDUFB5	ENSG00000136521	215	344	0.14	567	0.74	719	0.93	_Suu_	0.05	NA	0.38	NA	0.62	NA	ENSP00000418354.1	_SSu_
PKN3	ENSG00000160447	7	24	1.24	6	-0.89	12	-0.04	_UdS_
ARHGAP19	ENSG00000213390	12	36	1.04	9	-1.09	7	-1.6	_UDD_
ARMCX3	ENSG00000102401	29	78	0.89	69	0.58	77	0.59	_uuu_	0.13	0.08	0.29	0.75	0.29	1	ENSP00000439032.1	_SSS_
TEX35	ENSG00000240021	1	0	-9.97	0	-9.97	0	-9.97	_DDD_
NAT14	ENSG00000090971	36	55	0.07	65	0.19	118	0.9	_SSu_	0.06	NA	0.37	NA	0.62	NA	ENSP00000205194.3	_SSu_
STK38L	ENSG00000211455	3	11	1.33	2	-1.25	11	1.06	_UDU_	0.12	NA	0.36	NA	0.62	NA	ENSP00000373684.3	_SSu_
GUCY2EP	ENSG00000204529	0	0	0	2	9.97	5	9.97	_SUU_
ANKRD63	ENSG00000230778	0	1	9.97	0	0	0	0	_USS_
EIF4G2	ENSG00000110321	2786	4769	0.24	3487	-0.34	3082	-0.67	_SSd_	0	-0.13	-0.29	0.58	-0.67	1	ENSP00000433664.1	_SSd_
GBE1	ENSG00000114480	86	136	0.12	204	0.58	263	0.8	_Suu_	-0.01	NA	0.36	NA	0.62	NA	ENSP00000410833.2	_SSu_
COX6B1	ENSG00000126267	1421	1905	-0.12	2326	0.04	2602	0.06	_SSS_	0.05	NA	0.35	NA	0.62	NA	ENSP00000466818.2	_SSu_
CLCN6	ENSG00000011021	2	21	2.85	7	1.14	10	1.51	_UUU_
BANF1	ENSG00000175334	1010	1370	-0.1	1327	-0.27	1541	-0.2	_SSS_	0.01	NA	0.35	NA	0.62	NA	ENSP00000310275.2	_SSu_
TPCN1	ENSG00000186815	74	145	0.43	163	0.48	356	1.45	_SSU_	0.02	NA	0.3	NA	0.62	NA	ENSP00000448083.1	_SSu_
CAST	ENSG00000153113	597	1018	0.23	1355	0.52	1632	0.63	_Suu_	0	NA	0.28	NA	0.62	NA	ENSP00000421130.1	_SSu_
FDFT1	ENSG00000284967	NA								0.16	NA	0.77	NA	0.61	NA	ENSP00000495060.1	_Suu_
RPL5P3	ENSG00000242276	3	1	-2.12	1	-2.25	5	-0.07	_DDS_
RAB8B	ENSG00000166128	12	18	0.04	19	0	34	0.69	_SSu_	0.07	NA	0.49	NA	0.61	NA	ENSP00000312734.4	_SSu_
RPL22L1	ENSG00000163584	868	1429	0.18	1118	-0.3	715	-1.09	_SSD_	0.03	-0.2	-0.37	0.26	-1.14	1	ENSP00000419713.1	_SSD_
LINC00116	ENSG00000175701	271	291	-0.43	321	-0.42	288	-0.74	_SSd_
CLDN18	ENSG00000066405	0	3	9.97	0	0	0	0	_USS_
HDAC6	ENSG00000094631	55	132	0.72	151	0.8	173	0.84	_uuu_	0.06	NA	0.45	NA	0.61	NA	ENSP00000334061.5	_SSu_
RP11-380G5.	ENSG00000213613	1	0	-9.97	0	-9.97	0	-9.97	_DDD_
ZSWIM4	ENSG00000132003	2	6	1.04	6	0.93	10	1.51	_UuU_
CD99L2	ENSG00000102181	302	380	-0.22	515	0.11	691	0.38	_SSS_	-0.11	NA	0.44	NA	0.61	NA	ENSP00000359403.3	_SSu_
TUSC2	ENSG00000114383	125	155	-0.23	160	-0.3	142	-0.62	_SSd_
IDH1	ENSG00000138413	343	638	0.36	850	0.65	850	0.5	_SuS_	0	NA	0.39	NA	0.61	NA	ENSP00000410513.1	_SSu_
SAPCD1	ENSG00000229176	0	1	9.97	0	0	2	9.97	_USU_
ALKBH6	ENSG00000239382	154	294	0.39	269	0.14	229	-0.25	_SSS_	-0.06	NA	0.32	NA	0.61	NA	ENSP00000368152.3	_SSu_
MFSD2A	ENSG00000168389	30	5	-3.18	17	-1.47	21	-1.32	_DDD_
IMPA1P1	ENSG00000251521	0	0	0	1	9.97	3	9.97	_SUU_
S100A13	ENSG00000189171	329	365	-0.4	416	-0.32	612	0.08	_SSS_	0.02	NA	0.31	NA	0.61	NA	ENSP00000376399.1	_SSu_
ABCA2	ENSG00000107331	49	108	0.59	169	1.12	199	1.21	_uUU_	0	NA	0.31	NA	0.61	NA	ENSP00000265662.5	_SSu_
CCDC144B	ENSG00000154874	5	7	-0.06	12	0.6	10	0.19	_SuS_
FHP1	ENSG00000234213	0	2	9.97	0	0	0	0	_USS_
PRIMPOL	ENSG00000164306	23	33	-0.01	27	-0.43	40	-0.01	_SSS_
NKAPP1	ENSG00000233382	0	3	9.97	9	9.97	5	9.97	_UUU_
ENTPD1	ENSG00000138185	3	2	-1.12	3	-0.67	1	-2.4	_DdD_
GBP5	ENSG00000154451	10	15	0.04	15	-0.07	12	-0.56	_SSd_
P4HA2	ENSG00000072682	79	256	1.16	301	1.27	425	1.61	_UUU_	-0.04	NA	0.31	NA	0.61	NA	ENSP00000368398.2	_SSu_
DIP2C	ENSG00000151240	8	19	0.7	16	0.33	18	0.36	_uSS_	0.18	NA	0.27	NA	0.61	NA	ENSP00000489203.1	_SSu_
SPTLC3	ENSG00000172296	1	1	-0.54	3	0.93	5	1.51	_duU_
ALCAM	ENSG00000170017	79	169	0.56	267	1.1	296	1.09	_uUU_	0	NA	0.26	NA	0.61	NA	ENSP00000419236.2	_SSu_
FOSB	ENSG00000125740	0	0	0	0	0	6	9.97	_SSU_
CACNG1	ENSG00000108878	0	0	0	1	9.97	0	0	_SUS_
CYP26B1	ENSG00000003137	47	98	0.52	52	-0.51	78	-0.09	_udS_
AC005822.	ENSG00000235554	1	0	-9.97	0	-9.97	0	-9.97	_DDD_
MED17	ENSG00000042429	20	44	0.59	35	0.15	31	-0.18	_uSS_	-0.1	NA	0.26	NA	0.61	NA	ENSP00000492625.1	_SSu_
UBE2V1P2	ENSG00000214192	0	0	0	0	0	1	9.97	_SSU_
TMEM184C	ENSG00000164168	15	25	0.2	17	-0.47	28	0.08	_SSS_
FAM213A	ENSG00000122378	187	335	0.3	403	0.44	433	0.4	_SSS_	0	NA	0.25	NA	0.61	NA	ENSP00000361262.1	_SSu_
HEY1	ENSG00000164683	0	0	0	2	9.97	0	0	_SUS_
PWP1	ENSG00000136045	99	158	0.14	131	-0.25	132	-0.4	_SSS_	-0.04	-0.1	-0.4	0.91	-0.57	0.99	ENSP00000387365.3	_SSd_
ATAT1	ENSG00000229061	4	6	0.04	7	0.15	5	-0.49	_SSS_
EFCAB2	ENSG00000203666	18	51	0.96	34	0.25	27	-0.23	_uSS_
BMP1	ENSG00000168487	58	140	0.73	194	1.08	216	1.08	_uUU_
RPL34P26	ENSG00000223676	15	19	-0.2	30	0.33	40	0.6	_SSu_
DUSP3	ENSG00000108861	89	140	0.11	149	0.08	157	0	_SSS_	-0.1	NA	0.09	NA	0.61	NA	ENSP00000468604.1	_SSu_
PTK2B	ENSG00000120899	8	64	2.46	54	2.09	67	2.25	_UUU_	0.03	NA	0.64	NA	0.6	NA	ENSP00000332816.6	_Suu_
AMZ2	ENSG00000196704	404	642	0.12	864	0.43	808	0.19	_SSS_	0.07	NA	0.51	NA	0.6	NA	ENSP00000464133.1	_Suu_
RHOT1	ENSG00000126858	137	348	0.81	319	0.56	308	0.36	_uuS_	0.26	NA	0.45	NA	0.6	NA	ENSP00000351132.3	_SSu_
ANXA6	ENSG00000197043	90	144	0.14	192	0.43	168	0.08	_SSS_	0.1	NA	0.45	NA	0.6	NA	ENSP00000346550.5	_SSu_
CISD1	ENSG00000122873	107	205	0.4	285	0.75	278	0.57	_Suu_	0.1	NA	0.43	NA	0.6	NA	ENSP00000363041.4	_SSu_
CLDND1	ENSG00000080822	114	200	0.28	253	0.49	324	0.7	_SSu_	0.17	NA	0.41	NA	0.6	NA	ENSP00000377735.3	_SSu_
COL1A2	ENSG00000164692	NA								0.11	NA	0.4	NA	0.6	NA	ENSP00000297268.6	_SSu_
ABHD14A-ACY1	ENSG00000114786	71	101	-0.03	146	0.38	195	0.64	_SSu_
CHAF1A	ENSG00000167670	24	30	-0.22	17	-1.15	10	-2.06	_SDD_	-0.31	-0.09	-1.12	0.74	-1.6	0.99	ENSP00000301280.4	_SDD_
SF1	ENSG00000168066	559	897	0.14	634	-0.47	619	-0.67	_SSd_	-0.02	-0.26	0.07	0.74	0.01	0.98	ENSP00000366604.1	_SSS_
C15orf38-AP3S2	ENSG00000250021	45	48	-0.45	52	-0.45	64	-0.3	_SSS_	0.03	NA	0.4	NA	0.6	NA	ENSP00000381377.3	_SSu_
COQ9	ENSG00000088682	142	175	-0.23	214	-0.07	259	0.06	_SSS_	-0.03	NA	0.4	NA	0.6	NA	ENSP00000262507.5	_SSu_
EAF2	ENSG00000145088	6	12	0.45	10	0.07	8	-0.4	_SSS_
UBXN6	ENSG00000167671	137	219	0.14	271	0.32	292	0.28	_SSS_	0.08	NA	0.39	NA	0.6	NA	ENSP00000301281.5	_SSu_
Possible multiple isoforms? NDUFV3	ENSG00000160194	121	128	-0.45	191	0	179	-0.25	_SSS_	0.08	NA	0.39	NA	0.6	NA	ENSP00000342895.3	_SSu_
MYO6	ENSG00000196586	44	60	-0.09	97	0.48	146	0.92	_SSu_	0.02	NA	0.39	NA	0.6	NA	ENSP00000500710.1	_SSu_
HAUS3	ENSG00000214367	10	27	0.9	13	-0.29	10	-0.81	_uSd_	0.12	-0.25	-0.17	0.33	-0.42	0.98	ENSP00000500518.1	_SSS_
MCU	ENSG00000156026	170	356	0.53	412	0.61	502	0.75	_uuu_	0.07	NA	0.36	NA	0.6	NA	ENSP00000362144.3	_SSu_
SGK494	ENSG00000167524	3	1	-2.12	3	-0.67	9	0.77	_Ddu_
DST	ENSG00000151914	36	115	1.14	144	1.34	187	1.56	_UUU_	0.03	NA	0.31	NA	0.6	NA	ENSP00000498983.1	_SSu_
ZNF230	ENSG00000159882	2	10	1.78	6	0.93	8	1.18	_UuU_
ACAD8	ENSG00000151498	13	14	-0.43	38	0.89	70	1.61	_SuU_	0.01	NA	0.31	NA	0.6	NA	ENSP00000281182.4	_SSu_
POM121L9P	ENSG00000128262	5	2	-1.89	2	-2	2	-2.12	_DDD_
MAPT	ENSG00000277956	18	24	-0.12	19	-0.58	35	0.14	_SdS_	0.05	NA	0.29	NA	0.6	NA	ENSP00000488373.1	_SSu_
ACTN4	ENSG00000282844	543	961	0.29	998	0.21	624	-0.62	_SSd_	0.16	NA	0.28	NA	0.6	NA	ENSP00000489516.1	_SSu_
FAM72D	ENSG00000215784	31	41	-0.14	37	-0.42	14	-1.94	_SSD_
SMC4	ENSG00000113810	143	327	0.65	267	0.24	110	-1.18	_uSD_	-0.02	-0.3	-0.05	-0.03	-0.66	0.98	ENSP00000349961.3	_SSd_
NXNL2	ENSG00000130045	3	2	-1.12	2	-1.25	6	0.19	_DDS_
LA16c-306E5.	ENSG00000262621	6	11	0.33	14	0.57	15	0.51	_Suu_
CTD-2287O16.	ENSG00000185641	23	39	0.23	46	0.33	59	0.55	_SSu_
ZNF529	ENSG00000186020	0	5	9.97	4	9.97	5	9.97	_UUU_
PKIG	ENSG00000168734	113	188	0.19	213	0.25	300	0.59	_SSu_	0.04	NA	0.53	NA	0.59	NA	ENSP00000361981.3	_Suu_
DHCR24	ENSG00000116133	188	277	0.01	295	-0.01	345	0.06	_SSS_	0.04	NA	0.52	NA	0.59	NA	ENSP00000440191.3	_Suu_
CTD-2550O8.	ENSG00000167774	57	82	-0.01	100	0.15	165	0.71	_SSu_	-0.22	NA	0.52	NA	0.59	NA	ENSP00000470609.1	_Suu_
HSD17B4	ENSG00000133835	234	441	0.38	605	0.7	576	0.49	_SuS_	0.08	NA	0.51	NA	0.59	NA	ENSP00000424940.2	_Suu_
HDAC10	ENSG00000100429	0	5	9.97	21	9.97	30	9.97	_UUU_
HSDL2	ENSG00000119471	51	92	0.31	124	0.62	65	-0.47	_SuS_	0.03	NA	0.51	NA	0.59	NA	ENSP00000381785.3	_Suu_
RP11-326I11.	ENSG00000249056	0	0	0	0	0	1	9.97	_SSU_
CNPY2	ENSG00000257727	164	274	0.2	189	-0.45	278	-0.06	_SSS_
CYB561	ENSG00000008283	84	100	-0.29	108	-0.3	144	-0.04	_SSS_
TSC22D1	ENSG00000102804	217	282	-0.17	399	0.21	686	0.85	_SSu_	0.04	NA	0.49	NA	0.59	NA	ENSP00000261489.2	_SSu_
RPL7P37	ENSG00000226646	0	0	0	0	0	1	9.97	_SSU_
NDST1	ENSG00000070614	25	37	0.03	37	-0.09	53	0.26	_SSS_
HSPB6	ENSG00000004776	0	2	9.97	6	9.97	2	9.97	_UUU_
CNNM3	ENSG00000168763	37	71	0.4	48	-0.29	69	0.08	_SSS_	0.06	NA	0.47	NA	0.59	NA	ENSP00000305449.3	_SSu_
ZNF780B	ENSG00000128000	2	17	2.55	11	1.8	22	2.64	_UUU_
SEPHS1P1	ENSG00000182722	0	0	0	1	9.97	0	0	_SUS_
CYP4F11	ENSG00000171903	64	156	0.75	186	0.88	188	0.74	_uuu_	0.12	NA	0.45	NA	0.59	NA	ENSP00000248041.6	_SSu_
FOXO4	ENSG00000184481	2	3	0.04	2	-0.67	11	1.65	_SdU_
ARSE	ENSG00000157399	169	262	0.1	366	0.45	642	1.11	_SSU_	0.05	NA	0.44	NA	0.59	NA	ENSP00000441417.1	_SSu_
TMEM47	ENSG00000147027	9	15	0.2	26	0.87	38	1.26	_SuU_
DHRS7B	ENSG00000109016	16	60	1.37	63	1.32	72	1.36	_UUU_	0.12	NA	0.43	NA	0.59	NA	ENSP00000378887.3	_SSu_
CRIPAK	ENSG00000179979	0	1	9.97	0	0	7	9.97	_USU_
ACO1	ENSG00000122729	90	131	0	177	0.31	151	-0.07	_SSS_	0.01	NA	0.4	NA	0.59	NA	ENSP00000438733.2	_SSu_
LAMB2	ENSG00000172037	36	63	0.26	104	0.87	161	1.34	_SuU_	-0.04	NA	0.4	NA	0.59	NA	ENSP00000307156.4	_SSu_
RP11-407P15.	ENSG00000261522	0	1	9.97	0	0	0	0	_USS_
POC1A	ENSG00000164087	77	86	-0.38	61	-1	15	-3.18	_SDD_
UGGT1	ENSG00000136731	37	73	0.44	75	0.36	58	-0.17	_SSS_	0.07	NA	0.39	NA	0.59	NA	ENSP00000259253.6	_SSu_
ATP6V1C2	ENSG00000143882	12	37	1.08	38	1	47	1.16	_UUU_
BCKDHA	ENSG00000248098	154	240	0.1	316	0.38	508	0.9	_SSu_
KIF28P	ENSG00000223519	0	0	0	1	9.97	2	9.97	_SUU_
FGD4	ENSG00000139132	8	8	-0.54	2	-2.64	8	-0.81	_dDd_	0.06	NA	0.37	NA	0.59	NA	ENSP00000449273.1	_SSu_
BTF3P2	ENSG00000258282	1	0	-9.97	0	-9.97	0	-9.97	_DDD_
PPP1R10	ENSG00000238104	14	21	0.04	28	0.33	21	-0.23	_SSS_
ZNF439	ENSG00000171291	0	0	0	1	9.97	0	0	_SUS_
RP11-894J14.	ENSG00000272305	0	4	9.97	2	9.97	5	9.97	_UUU_
PTGR1	ENSG00000106853	1578	2178	-0.07	3120	0.32	3714	0.42	_SSS_	-0.05	NA	0.32	NA	0.59	NA	ENSP00000311572.5	_SSu_
CALCRL	ENSG00000064989	2	2	-0.54	1	-1.64	2	-0.81	_dDd_
COA4	ENSG00000181924	473	687	0	550	-0.43	618	-0.43	_SSS_	-0.04	NA	0.27	NA	0.59	NA	ENSP00000443795.1	_SSu_
UHRF2P1	ENSG00000223650	0	0	0	0	0	1	9.97	_SSU_
ZBTB22	ENSG00000237056	5	3	-1.29	6	-0.4	9	0.03	_DSS_
OPHN1	ENSG00000079482	12	23	0.4	32	0.76	31	0.56	_Suu_	-0.11	NA	0.21	NA	0.59	NA	ENSP00000347710.5	_SSu_
C6orf48	ENSG00000229300	45	59	-0.15	143	1.01	264	1.74	_SUU_
MRPS18B	ENSG00000204568	56	89	0.12	100	0.18	131	0.41	_SSS_
PBLD	ENSG00000108187	3	18	2.04	30	2.66	82	3.96	_UUU_	-0.14	NA	0.2	NA	0.59	NA	ENSP00000308466.4	_SSu_
LYRM5	ENSG00000205707	44	72	0.16	93	0.42	127	0.71	_SSu_
FZD2	ENSG00000180340	33	52	0.11	62	0.25	96	0.72	_SSu_	0.3	NA	0.62	NA	0.58	NA	ENSP00000323901.3	_Suu_
SVOP	ENSG00000166111	0	0	0	0	0	1	9.97	_SSU_
PARP16	ENSG00000138617	9	7	-0.92	11	-0.38	23	0.54	_dSu_
SFR1	ENSG00000156384	12	27	0.63	22	0.21	34	0.69	_uSu_
ACSL4	ENSG00000068366	33	68	0.51	48	-0.12	70	0.28	_uSS_	0.1	NA	0.59	NA	0.58	NA	ENSP00000419171.2	_Suu_
UBAP2L	ENSG00000143569	279	333	-0.29	263	-0.74	209	-1.22	_SdD_	NA	NA	NA	NA	NA	NA	ENSP00000389717.1	_SSS_
Possible multiple isoforms? UBAP2L	ENSG00000143569	279	333	-0.29	263	-0.74	209	-1.22	_SdD_	NA	NA	NA	NA	NA	NA	ENSP00000345308.6	_SSS_
UROD	ENSG00000126088	111	167	0.04	239	0.44	212	0.12	_SSS_	0.16	NA	0.47	NA	0.58	NA	ENSP00000246337.4	_SSu_
AC007387.	ENSG00000224646	0	0	0	0	0	1	9.97	_SSU_
PDIA3	ENSG00000167004	397	1030	0.83	1140	0.86	1259	0.85	_uuu_	0.12	NA	0.45	NA	0.58	NA	ENSP00000300289.5	_SSu_
ZFP90	ENSG00000184939	12	38	1.12	35	0.88	62	1.56	_UuU_
IGDCC4	ENSG00000103742	0	8	9.97	0	0	3	9.97	_USU_
ZBED9	ENSG00000232040	1	4	1.46	2	0.33	1	-0.81	_USd_
Possible multiple isoforms? KIF1B	ENSG00000054523	19	75	1.44	56	0.9	26	-0.36	_UuS_	0.46	-0.71	0.05	0.98	0.06	0.97	ENSP00000263934.6	_SSS_
MPZL3	ENSG00000160588	1	0	-9.97	0	-9.97	1	-0.81	_DDd_
TMC4	ENSG00000277667	0	1	9.97	1	9.97	2	9.97	_UUU_
YAP1	ENSG00000137693	184	195	-0.45	164	-0.84	270	-0.27	_SdS_	-0.09	0.18	-0.05	0.9	-0.05	0.97	ENSP00000478927.1	_SSS_
HERC2	ENSG00000276802	17	30	0.28	26	-0.04	22	-0.43	_SSS_
ANKRD18B	ENSG00000230453	22	34	0.08	61	0.81	69	0.83	_Suu_
ZMYM5	ENSG00000132950	25	30	-0.29	29	-0.45	15	-1.56	_SSD_
SPACA6	ENSG00000182310	8	21	0.85	42	1.73	47	1.74	_uUU_
C17orf100	ENSG00000279257	4	2	-1.56	7	0.15	4	-0.81	_DSd_
FZD9	ENSG00000188763	1	2	0.45	0	-9.97	8	2.19	_SDU_
AURKAIP1	ENSG00000175756	493	643	-0.15	513	-0.6	816	-0.09	_SdS_	0.07	NA	0.42	NA	0.58	NA	ENSP00000368130.3	_SSu_
DENND1B	ENSG00000213047	2	10	1.78	14	2.15	24	2.77	_UUU_
UPK3B	ENSG00000243566	48	68	-0.04	63	-0.27	28	-1.6	_SSD_
XPNPEP3	ENSG00000196236	14	24	0.24	16	-0.47	22	-0.17	_SSS_	-0.03	NA	0.41	NA	0.58	NA	ENSP00000349658.4	_SSu_
LY6G5B	ENSG00000240433	1	4	1.46	4	1.34	4	1.18	_UUU_
NUMB	ENSG00000133961	145	267	0.34	481	1.07	450	0.82	_SUu_	-0.03	0.1	0.18	0.41	0.24	0.97	ENSP00000347169.3	_SSS_
DNAH1	ENSG00000114841	0	3	9.97	6	9.97	14	9.97	_UUU_
MICU1	ENSG00000107745	150	204	-0.1	272	0.2	330	0.32	_SSS_	0.01	NA	0.39	NA	0.58	NA	ENSP00000493232.1	_SSu_
RP11-697N18.	ENSG00000251354	0	0	0	1	9.97	1	9.97	_SUU_
DCP1B	ENSG00000284850	NA								0.13	0.1	0.02	1.1	0.11	0.95	ENSP00000494635.1	_SSS_
GGNBP2	ENSG00000275099	17	60	1.28	65	1.28	50	0.74	_UUu_
RPL29P11	ENSG00000224858	13	9	-1.06	8	-1.36	18	-0.34	_DDS_
SURF1	ENSG00000280627	75	119	0.12	198	0.74	245	0.9	_Suu_	0.07	NA	0.37	NA	0.58	NA	ENSP00000487158.1	_SSu_
LYRM1	ENSG00000102897	56	85	0.06	87	-0.03	118	0.26	_SSS_	-0.01	NA	0.37	NA	0.58	NA	ENSP00000457333.1	_SSu_
LPGAT1	ENSG00000123684	54	76	-0.04	86	0.01	89	-0.09	_SSS_	0.13	NA	0.35	NA	0.58	NA	ENSP00000355963.1	_SSu_
AC024592.1	ENSG00000267740	13	16	-0.23	18	-0.18	32	0.49	_SSS_
HOXD9	ENSG00000128709	0	0	0	1	9.97	2	9.97	_SUU_
ARHGEF40	ENSG00000165801	36	76	0.54	66	0.21	110	0.8	_uSu_	0.1	-0.02	0.39	0.69	0.42	0.94	ENSP00000298694.4	_SSS_
ENAH	ENSG00000154380	52	152	1.01	86	0.07	106	0.21	_USS_	-0.04	-0.08	-0.22	0.49	-0.45	0.94	ENSP00000489607.1	_SSS_
SDHC	ENSG00000143252	254	352	-0.07	413	0.04	431	-0.06	_SSS_	-0.03	NA	0.34	NA	0.58	NA	ENSP00000356953.2	_SSu_
VAX2	ENSG00000116035	8	3	-1.94	6	-1.09	5	-1.47	_DDD_
DNAJC24	ENSG00000170946	5	21	1.53	9	0.19	8	-0.14	_USS_
C2CD4C	ENSG00000183186	2	1	-1.56	3	-0.07	2	-0.81	_DSd_
ICMT	ENSG00000116237	98	162	0.19	162	0.07	115	-0.58	_SSd_
Possible multiple isoforms? MARK3	ENSG00000075413	93	243	0.85	235	0.68	128	-0.36	_uuS_	0.05	0.06	0.03	0.23	-0.11	0.94	ENSP00000423452.3	_SSS_
SLC39A8	ENSG00000138821	21	44	0.53	34	0.03	38	0.04	_uSS_
RPL21P120	ENSG00000244582	4	11	0.92	8	0.33	12	0.77	_uSu_
RILP	ENSG00000274145	27	26	-0.6	19	-1.18	24	-0.97	_dDd_
C2orf16	ENSG00000221843	0	2	9.97	2	9.97	3	9.97	_UUU_
ETV2	ENSG00000105672	6	11	0.33	10	0.07	29	1.46	_SSU_
SLC4A4	ENSG00000080493	2	19	2.71	6	0.93	15	2.09	_UuU_
CENPW	ENSG00000203760	110	153	-0.06	162	-0.1	74	-1.4	_SSD_
RPL31P63	ENSG00000236735	7	7	-0.54	15	0.43	21	0.77	_dSu_
TNFSF4	ENSG00000117586	0	0	0	0	0	2	9.97	_SSU_
OR11A1	ENSG00000206517	0	0	0	0	0	1	9.97	_SSU_
MACC1	ENSG00000183742	0	0	0	1	9.97	0	0	_SUS_
SNX18P25	ENSG00000249337	0	1	9.97	2	9.97	0	0	_UUS_
RPL4P5	ENSG00000263127	44	80	0.32	59	-0.23	74	-0.06	_SSS_
KIAA1107	ENSG00000069712	1	1	-0.54	1	-0.67	0	-9.97	_ddD_
EPB41L1	ENSG00000088367	240	439	0.33	456	0.26	301	-0.49	_SSS_	0.03	NA	0.32	NA	0.58	NA	ENSP00000202028.5	_SSu_
THOC2	ENSG00000125676	34	91	0.88	104	0.95	97	0.7	_uuu_	0.03	-0.14	-0.28	0.5	0	0.92	ENSP00000347959.4	_SSS_
VAMP4	ENSG00000117533	15	19	-0.2	29	0.29	13	-1.03	_SSD_	0	NA	0.3	NA	0.58	NA	ENSP00000435933.1	_SSu_
ANKRD20A10P	ENSG00000226695	0	0	0	2	9.97	0	0	_SUS_
LMOD1	ENSG00000163431	0	1	9.97	0	0	1	9.97	_USU_
ZNF506	ENSG00000081665	9	0	-9.97	7	-1.03	10	-0.67	_DDd_
RPL3P4	ENSG00000232573	24	23	-0.6	40	0.07	36	-0.23	_dSS_
HOXB6	ENSG00000108511	23	14	-1.25	22	-0.74	41	0.01	_DdS_
B3GAT1	ENSG00000109956	1	0	-9.97	0	-9.97	1	-0.81	_DDd_
NMRAL1	ENSG00000153406	143	148	-0.49	160	-0.49	231	-0.12	_SSS_
RP11-730A19.	ENSG00000237540	0	1	9.97	0	0	0	0	_USS_
GRTP1	ENSG00000139835	8	9	-0.38	26	1.04	17	0.28	_SUS_
C18orf32	ENSG00000177576	103	132	-0.18	216	0.41	261	0.53	_SSu_	0	NA	0.28	NA	0.58	NA	ENSP00000323199.3	_SSu_
SLC9A8	ENSG00000197818	29	62	0.56	34	-0.43	20	-1.36	_uSD_
UPK3B	ENSG00000276184	56	68	-0.27	77	-0.2	50	-0.97	_SSd_
RP11-291L22.	ENSG00000276805	5	10	0.45	9	0.19	4	-1.15	_SSD_
RP11-567G24.	ENSG00000228818	1	1	-0.54	0	-9.97	0	-9.97	_dDD_
TMTC4	ENSG00000125247	17	35	0.51	62	1.21	38	0.34	_uUS_
RP11-364B14.	ENSG00000230707	0	0	0	1	9.97	0	0	_SUS_
RP11-544M22.1	ENSG00000270149	2	5	0.78	10	1.66	10	1.51	_uUU_
CAPG	ENSG00000042493	114	106	-0.64	189	0.07	296	0.57	_dSu_	0.14	NA	0.23	NA	0.58	NA	ENSP00000386965.1	_SSu_
MYLK	ENSG00000065534	99	134	-0.1	254	0.7	198	0.19	_SuS_	0.02	NA	0.23	NA	0.58	NA	ENSP00000353452.3	_SSu_
HN1	ENSG00000189159	1942	2163	-0.38	1809	-0.76	1713	-1	_SdD_	-0.02	-0.26	-0.2	0.24	-0.75	0.92	ENSP00000387059.3	_SSd_
PLEKHA8P1	ENSG00000134297	2	3	0.04	10	1.66	14	1.99	_SUU_
NOSTRIN	ENSG00000163072	78	83	-0.45	87	-0.49	189	0.46	_SSS_	0.02	NA	0.22	NA	0.58	NA	ENSP00000394051.2	_SSu_
BAZ1A	ENSG00000198604	32	51	0.14	47	-0.1	57	0.01	_SSS_	-0.07	-0.08	-0.11	0.22	-0.75	0.91	ENSP00000371859.2	_SSd_
OR2A20P	ENSG00000170356	1	1	-0.54	0	-9.97	1	-0.81	_dDd_
YWHAG	ENSG00000170027	190	300	0.12	249	-0.27	223	-0.58	_SSd_	-0.02	-0.3	0.03	0.21	0.03	0.91	ENSP00000306330.3	_SSS_
PLEKHM3	ENSG00000178385	0	6	9.97	9	9.97	5	9.97	_UUU_
RHCE	ENSG00000188672	0	0	0	0	0	1	9.97	_SSU_
AP000705.	ENSG00000262752	0	0	0	0	0	1	9.97	_SSU_
DDX11L2	ENSG00000236397	6	4	-1.12	2	-2.25	6	-0.81	_DDd_
ZNF43	ENSG00000198521	16	12	-0.94	26	0.04	10	-1.47	_dSD_
PLAUR	ENSG00000011422	54	52	-0.6	80	-0.09	124	0.38	_dSS_	0.01	NA	0.18	NA	0.58	NA	ENSP00000339328.3	_SSu_
RDH13	ENSG00000274418	4	7	0.26	5	-0.34	5	-0.49	_SSS_
SAT1	ENSG00000130066	486	600	-0.23	1212	0.66	2194	1.36	_SuU_
NFE2L3	ENSG00000050344	7	9	-0.18	10	-0.15	9	-0.45	_SSS_
POLB	ENSG00000070501	59	87	0.01	76	-0.3	84	-0.3	_SSS_	0.07	NA	0.17	NA	0.58	NA	ENSP00000265421.4	_SSu_
Possible multiple isoforms? SCLY	ENSG00000132330	46	72	0.11	48	-0.6	63	-0.36	_SdS_	0.07	NA	0.16	NA	0.58	NA	ENSP00000404444.1	_SSu_
AGAP6	ENSG00000204149	15	20	-0.12	17	-0.47	19	-0.47	_SSS_
RP3-395C13.	ENSG00000218631	0	1	9.97	0	0	0	0	_USS_
ASB8	ENSG00000177981	14	26	0.36	12	-0.89	32	0.38	_SdS_
EIF2S2P3	ENSG00000236493	0	1	9.97	0	0	0	0	_USS_
C17orf51	ENSG00000212719	11	18	0.16	11	-0.67	7	-1.47	_SdD_
CNNM1	ENSG00000119946	7	8	-0.34	14	0.33	27	1.13	_SSU_	0.19	NA	0.63	NA	0.57	NA	ENSP00000349147.4	_Suu_
ZNF714	ENSG00000160352	1	8	2.46	6	1.92	1	-0.81	_UUd_
PARD6G	ENSG00000178184	2	4	0.45	14	2.15	7	0.99	_SUu_
AC006483.	ENSG00000228974	0	1	9.97	1	9.97	0	0	_UUS_
TMEM63C	ENSG00000165548	0	1	9.97	0	0	1	9.97	_USU_
PTPN20	ENSG00000204179	25	36	-0.01	74	0.9	42	-0.07	_SuS_
STEAP2	ENSG00000157214	15	83	1.93	97	2.03	101	1.94	_UUU_	0.02	NA	0.56	NA	0.57	NA	ENSP00000378120.2	_Suu_
SSR1	ENSG00000124783	155	367	0.7	372	0.6	315	0.2	_uuS_	0.09	NA	0.5	NA	0.57	NA	ENSP00000418617.1	_Suu_
Possible multiple isoforms? LYN	ENSG00000254087	23	43	0.37	40	0.14	43	0.08	_SSS_	0.2	NA	0.49	NA	0.57	NA	ENSP00000428424.1	_SSu_
MGAM2	ENSG00000257743	1	0	-9.97	1	-0.67	0	-9.97	_DdD_
PCDHGA2	ENSG00000081853	0	0	0	2	9.97	3	9.97	_SUU_
RP1-159M24.	ENSG00000225580	0	1	9.97	0	0	0	0	_USS_
TNS4	ENSG00000131746	18	35	0.42	46	0.7	48	0.6	_Suu_
LYSMD1	ENSG00000163155	3	4	-0.12	0	-9.97	6	0.19	_SDS_
AC092106.	ENSG00000224061	0	0	0	1	9.97	0	0	_SUS_
RPL7P42	ENSG00000241825	0	0	0	0	0	1	9.97	_SSU_
RP11-453E17.	ENSG00000270228	2	1	-1.56	1	-1.64	6	0.77	_DDu_
RFX3	ENSG00000080298	3	5	0.2	11	1.21	9	0.77	_SUu_	0.1	NA	0.49	NA	0.57	NA	ENSP00000371434.3	_SSu_
AC004381.6	ENSG00000005189	15	12	-0.86	23	-0.04	12	-1.15	_dSD_
MECR	ENSG00000116353	28	47	0.2	64	0.54	82	0.73	_Suu_	0.08	NA	0.43	NA	0.57	NA	ENSP00000263702.6	_SSu_
FAM162A	ENSG00000114023	46	122	0.86	126	0.79	176	1.12	_uuU_	0.06	NA	0.43	NA	0.57	NA	ENSP00000419088.1	_SSu_
LMLN	ENSG00000185621	3	2	-1.12	6	0.33	0	-9.97	_DSD_
EPHA1	ENSG00000146904	0	1	9.97	0	0	1	9.97	_USU_
LPCAT2	ENSG00000087253	4	14	1.27	18	1.51	10	0.51	_UUu_	0.09	NA	0.4	NA	0.57	NA	ENSP00000262134.5	_SSu_
MUT	ENSG00000146085	8	19	0.7	23	0.86	27	0.94	_uuu_	-0.01	NA	0.4	NA	0.57	NA	ENSP00000274813.3	_SSu_
FRMD4A	ENSG00000151474	0	6	9.97	3	9.97	8	9.97	_UUU_
RP11-89K11.	ENSG00000259658	1	4	1.46	6	1.92	7	1.99	_UUU_
PMF1-BGLAP	ENSG00000260238	18	27	0.04	33	0.21	18	-0.81	_SSd_
ANKRD20A9P	ENSG00000282715	3	8	0.87	9	0.93	15	1.51	_uuU_
RP11-475C16.	ENSG00000218426	1043	1306	-0.22	1602	-0.04	2024	0.14	_SSS_
OR2C3	ENSG00000196242	12	18	0.04	6	-1.64	16	-0.4	_SDS_
DMD	ENSG00000198947	1	2	0.45	1	-0.67	3	0.77	_Sdu_
RIDA	ENSG00000132541	100	129	-0.17	172	0.12	206	0.23	_SSS_	-0.06	NA	0.39	NA	0.57	NA	ENSP00000254878.3	_SSu_
STAT6	ENSG00000166888	40	94	0.7	110	0.8	192	1.45	_uuU_	0.12	NA	0.37	NA	0.57	NA	ENSP00000451546.2	_SSu_
CAPS2	ENSG00000180881	4	6	0.04	14	1.14	16	1.18	_SUU_
SNAP23	ENSG00000092531	34	57	0.2	67	0.32	94	0.65	_SSu_	-0.03	NA	0.36	NA	0.57	NA	ENSP00000249647.3	_SSu_
TSPYL2	ENSG00000184205	9	29	1.14	23	0.7	41	1.37	_UuU_
ULBP1	ENSG00000111981	3	5	0.2	5	0.07	4	-0.4	_SSS_
BMF	ENSG00000104081	0	0	0	5	9.97	14	9.97	_SUU_
GBAS	ENSG00000146729	133	307	0.67	363	0.79	418	0.84	_uuu_	0.02	NA	0.31	NA	0.57	NA	ENSP00000313050.3	_SSu_
ACO2	ENSG00000100412	126	179	-0.03	169	-0.23	227	0.03	_SSS_	0.03	NA	0.29	NA	0.57	NA	ENSP00000379769.3	_SSu_
NDUFB2	ENSG00000090266	919	1159	-0.2	1164	-0.32	1492	-0.12	_SSS_
HERC2P11	ENSG00000282090	0	0	0	0	0	1	9.97	_SSU_
ARL8A	ENSG00000143862	78	93	-0.29	131	0.08	152	0.15	_SSS_	0.03	NA	0.25	NA	0.57	NA	ENSP00000272217.2	_SSu_
SEPP1	ENSG00000250722	0	14	9.97	12	9.97	68	9.97	_UUU_
DHRS7	ENSG00000100612	244	330	-0.1	457	0.24	741	0.79	_SSu_	0.04	NA	0.24	NA	0.57	NA	ENSP00000451882.1	_SSu_
MYO16	ENSG00000282848	0	0	0	1	9.97	4	9.97	_SUU_
ABHD15	ENSG00000168792	12	32	0.87	29	0.61	42	0.99	_uuu_
MGAT4B	ENSG00000161013	295	383	-0.17	369	-0.34	392	-0.4	_SSS_
ADAM8	ENSG00000151651	2	0	-9.97	0	-9.97	14	1.99	_DDU_
GSN	ENSG00000148180	166	362	0.58	501	0.93	579	0.99	_uuu_	-0.01	NA	0.22	NA	0.57	NA	ENSP00000362929.2	_SSu_
ABCC1	ENSG00000103222	185	309	0.2	344	0.24	394	0.28	_SSS_	0	-0.07	0.17	0.53	0.43	0.9	ENSP00000483316.1	_SSS_
Possible multiple isoforms? STAT3	ENSG00000168610	112	108	-0.6	113	-0.64	101	-0.97	_ddd_	-0.5	NA	0.1	NA	0.57	NA	ENSP00000467173.1	_dSu_
RPS3AP15	ENSG00000244674	0	1	9.97	0	0	0	0	_USS_
HSPE1P9	ENSG00000232690	1	2	0.45	0	-9.97	0	-9.97	_SDD_
C11orf1	ENSG00000137720	65	85	-0.15	146	0.51	217	0.93	_Suu_
RP5-837J1.	ENSG00000243423	0	0	0	1	9.97	1	9.97	_SUU_
EDA	ENSG00000158813	0	6	9.97	6	9.97	0	0	_UUS_
MAN2A2	ENSG00000196547	10	36	1.3	36	1.19	51	1.54	_UUU_	-0.02	NA	0.09	NA	0.57	NA	ENSP00000452948.1	_SSu_
ITGB1P1	ENSG00000269378	0	1	9.97	1	9.97	2	9.97	_UUU_
CCDC189	ENSG00000196118	30	31	-0.49	24	-0.97	6	-3.18	_SdD_
Possible multiple isoforms? COPZ1	ENSG00000111481	539	979	0.32	938	0.14	831	-0.18	_SSS_	-0.01	NA	0.62	NA	0.56	NA	ENSP00000449341.1	_Suu_
SH3KBP1	ENSG00000147010	109	151	-0.07	170	-0.01	122	-0.64	_SSd_	0.02	-0.08	0.04	0.43	0	0.9	ENSP00000380921.3	_SSS_
ZNRF2P2	ENSG00000225264	3	6	0.45	5	0.07	0	-9.97	_SSD_
EDA2R	ENSG00000131080	9	72	2.46	63	2.15	115	2.86	_UUU_
BARD1	ENSG00000138376	54	18	-2.12	16	-2.4	22	-2.12	_DDD_
AGMAT	ENSG00000116771	13	16	-0.23	19	-0.12	16	-0.51	_SSd_	0.1	NA	0.47	NA	0.56	NA	ENSP00000364986.3	_SSu_
PIGC	ENSG00000135845	52	68	-0.15	97	0.24	116	0.34	_SSS_
NLRP1	ENSG00000091592	0	1	9.97	3	9.97	9	9.97	_UUU_
OXSM	ENSG00000151093	17	18	-0.45	47	0.81	27	-0.15	_SuS_	-0.01	NA	0.45	NA	0.56	NA	ENSP00000280701.3	_SSu_
SETD2	ENSG00000181555	62	98	0.12	50	-0.97	54	-1.03	_SdD_	-0.02	-0.25	-0.44	0.15	-0.44	0.9	ENSP00000386759.3	_SSS_
FTLP2	ENSG00000232368	24	80	1.2	31	-0.29	34	-0.3	_USS_
RP11-501C14.	ENSG00000251550	0	1	9.97	3	9.97	0	0	_UUS_
COL27A1	ENSG00000196739	1	12	3.04	5	1.66	14	2.99	_UUU_
CDCA5	ENSG00000146670	60	75	-0.22	51	-0.89	15	-2.84	_SdD_	0	-0.09	-0.52	0.2	-1.72	0.89	ENSP00000275517.3	_SdD_
RETSAT	ENSG00000042445	33	68	0.51	107	1.04	137	1.24	_uUU_	0.26	NA	0.39	NA	0.56	NA	ENSP00000295802.4	_SSu_
RNF217	ENSG00000146373	9	25	0.93	28	0.98	43	1.44	_uuU_
DYNC2H1	ENSG00000187240	2	13	2.16	5	0.66	9	1.36	_UuU_	0.08	NA	0.39	NA	0.56	NA	ENSP00000497174.1	_SSu_
TOMM20P4	ENSG00000230311	0	1	9.97	0	0	1	9.97	_USU_
PSME1	ENSG00000284916	NA								0.02	NA	0.39	NA	0.56	NA	ENSP00000495095.1	_SSu_
PFN4	ENSG00000176732	2	8	1.46	6	0.93	9	1.36	_UuU_
HMGB3	ENSG00000029993	274	443	0.15	369	-0.23	321	-0.58	_SSd_	0	NA	0.36	NA	0.56	NA	ENSP00000359393.3	_SSu_
HSP90AB3P	ENSG00000183199	13	34	0.85	14	-0.56	11	-1.06	_udD_
TRIM45	ENSG00000134253	0	9	9.97	8	9.97	14	9.97	_UUU_
MPHOSPH10	ENSG00000124383	24	39	0.16	34	-0.15	42	-0.01	_SSS_	0.04	0.08	-0.54	0.77	-0.48	0.88	ENSP00000244230.2	_SdS_
DDAH1	ENSG00000153904	12	39	1.16	28	0.57	42	0.99	_Uuu_	-0.01	NA	0.34	NA	0.56	NA	ENSP00000284031.8	_SSu_
LACE1	ENSG00000135537	0	7	9.97	2	9.97	5	9.97	_UUU_
AC136612.	ENSG00000275869	0	0	0	0	0	1	9.97	_SSU_
CEP57	ENSG00000166037	33	76	0.66	84	0.69	73	0.33	_uuS_
TP63	ENSG00000073282	4	2	-1.56	2	-1.64	10	0.51	_DDu_
CYB5D1	ENSG00000182224	11	14	-0.2	18	0.04	14	-0.47	_SSS_
SNX18P3	ENSG00000225345	33	130	1.44	84	0.69	111	0.93	_Uuu_
IL15	ENSG00000164136	27	17	-1.22	24	-0.84	73	0.62	_Ddu_
EFCAB5	ENSG00000176927	0	0	0	3	9.97	0	0	_SUS_
HINFP	ENSG00000172273	11	6	-1.43	6	-1.56	9	-1.12	_DDD_
IAH1	ENSG00000134330	258	661	0.82	904	1.15	1092	1.27	_uUU_	0	NA	0.33	NA	0.56	NA	ENSP00000417580.1	_SSu_
MT-CO2	ENSG00000198712	10432	14771	-0.04	21739	0.4	19941	0.12	_SSS_	-0.06	NA	0.33	NA	0.56	NA	ENSP00000354876.1	_SSu_
HADHB	ENSG00000138029	309	562	0.32	833	0.77	1041	0.93	_Suu_	0	NA	0.32	NA	0.56	NA	ENSP00000325136.5	_SSu_
MRPS24	ENSG00000062582	409	555	-0.1	555	-0.22	624	-0.2	_SSS_	0.03	NA	0.31	NA	0.56	NA	ENSP00000318158.5	_SSu_
TUBB	ENSG00000224156	1146	1427	-0.22	764	-1.25	532	-1.94	_SDD_
RPL24P7	ENSG00000215016	10	14	-0.06	12	-0.4	21	0.25	_SSS_
RND3	ENSG00000115963	25	52	0.52	70	0.82	111	1.33	_uuU_
AC022210.	ENSG00000213399	12	16	-0.12	9	-1.09	8	-1.4	_SDD_
COX17	ENSG00000138495	363	456	-0.22	464	-0.3	447	-0.51	_SSd_	-0.06	NA	0.27	NA	0.56	NA	ENSP00000261070.2	_SSu_
RAB3A	ENSG00000105649	4	6	0.04	6	-0.07	10	0.51	_SSu_
XKRX	ENSG00000182489	1	2	0.45	1	-0.67	3	0.77	_Sdu_
PRR15	ENSG00000176532	3	20	2.2	8	0.76	21	1.99	_UuU_
LUC7L3	ENSG00000108848	69	117	0.23	101	-0.1	100	-0.29	_SSS_	0.05	0.04	-0.24	0.74	-0.1	0.88	ENSP00000376919.2	_SSS_
NEU1	ENSG00000227315	9	17	0.38	31	1.12	36	1.18	_SUU_
GPRIN3	ENSG00000185477	20	33	0.18	56	0.82	55	0.64	_Suu_	-0.04	0.22	0.25	0.64	0.33	0.88	ENSP00000476603.1	_SSS_
UBL4A	ENSG00000102178	42	82	0.42	99	0.58	108	0.55	_Suu_	0	0.15	0.1	0.51	0.04	0.88	ENSP00000358674.4	_SSS_
Possible multiple isoforms? ESYT2	ENSG00000117868	85	182	0.56	186	0.46	181	0.28	_uSS_	NA	NA	NA	NA	NA	NA	ENSP00000275418.8	_SSS_
RP11-382A20.3	ENSG00000166503	42	76	0.31	69	0.06	55	-0.43	_SSS_	0.07	NA	0.13	NA	0.56	NA	ENSP00000299633.4	_SSu_
TSPAN12	ENSG00000106025	0	5	9.97	1	9.97	4	9.97	_UUU_
DNAJC14	ENSG00000135392	52	63	-0.27	62	-0.42	62	-0.56	_SSd_
ATP9B	ENSG00000282266	0	0	0	1	9.97	0	0	_SUS_
ATAD1	ENSG00000138138	50	138	0.93	166	1.07	131	0.58	_uUu_
RPS27P14	ENSG00000244717	0	1	9.97	0	0	1	9.97	_USU_
PRKRA	ENSG00000180228	113	130	-0.34	147	-0.29	130	-0.62	_SSd_	0.03	0.34	0.12	0.59	0.23	0.85	ENSP00000318176.4	_SSS_
HEY2	ENSG00000135547	2	2	-0.54	3	-0.07	3	-0.23	_dSS_
MICAL1	ENSG00000135596	6	30	1.78	40	2.07	48	2.19	_UUU_	0.05	NA	0.46	NA	0.55	NA	ENSP00000486901.1	_SSu_
RHBDD2	ENSG00000005486	234	377	0.15	523	0.5	587	0.52	_SSu_	0.16	NA	0.45	NA	0.55	NA	ENSP00000006777.6	_SSu_
HEBP2	ENSG00000051620	94	110	-0.32	140	-0.09	148	-0.17	_SSS_	0.09	NA	0.44	NA	0.55	NA	ENSP00000475750.1	_SSu_
GLIPR2	ENSG00000122694	3	2	-1.12	24	2.34	21	1.99	_DUU_	0.07	NA	0.41	NA	0.55	NA	ENSP00000367196.4	_SSu_
CDHR2	ENSG00000074276	0	0	0	0	0	3	9.97	_SSU_
CCNT2	ENSG00000082258	26	57	0.59	34	-0.27	59	0.37	_uSS_
AK1	ENSG00000106992	69	118	0.24	98	-0.15	95	-0.36	_SSS_	0.02	NA	0.41	NA	0.55	NA	ENSP00000223836.10	_SSu_
AC093724.	ENSG00000281848	1	2	0.45	2	0.33	1	-0.81	_SSd_
HIBCH	ENSG00000198130	26	44	0.21	55	0.42	86	0.91	_SSu_	0	NA	0.41	NA	0.55	NA	ENSP00000352706.5	_SSu_
PEA15	ENSG00000162734	74	121	0.16	94	-0.32	104	-0.32	_SSS_	-0.05	0.59	-0.21	0.52	-0.24	0.85	ENSP00000357055.1	_SSS_
RPS15P5	ENSG00000229806	2	11	1.92	4	0.33	7	0.99	_USu_
CD38	ENSG00000004468	9	18	0.45	8	-0.84	17	0.1	_SdS_	0.06	NA	0.39	NA	0.55	NA	ENSP00000226279.2	_SSu_
WARS2	ENSG00000116874	10	15	0.04	41	1.37	29	0.72	_SUu_	0.06	NA	0.38	NA	0.55	NA	ENSP00000235521.4	_SSu_
ABCC6P1	ENSG00000256340	5	13	0.84	23	1.54	27	1.62	_uUU_
AKR7A2	ENSG00000053371	81	127	0.11	138	0.11	126	-0.18	_SSS_	0.02	NA	0.38	NA	0.55	NA	ENSP00000235835.3	_SSu_
Possible multiple isoforms? GSS	ENSG00000100983	55	110	0.45	100	0.2	85	-0.18	_SSS_	-0.02	NA	0.38	NA	0.55	NA	ENSP00000495750.1	_SSu_
GOLGA8R	ENSG00000186399	0	0	0	0	0	2	9.97	_SSU_
NDUFV2	ENSG00000178127	395	534	-0.1	822	0.4	835	0.26	_SSS_	0.03	NA	0.37	NA	0.55	NA	ENSP00000382908.1	_SSu_
GBA	ENSG00000177628	71	107	0.06	124	0.14	83	-0.6	_SSd_	0	NA	0.37	NA	0.55	NA	ENSP00000357357.3	_SSu_
SAMD11	ENSG00000187634	314	437	-0.06	747	0.58	980	0.82	_Suu_	0.08	NA	0.33	NA	0.55	NA	ENSP00000482138.1	_SSu_
GSTM3	ENSG00000134202	42	45	-0.43	86	0.37	81	0.14	_SSS_	0.04	NA	0.33	NA	0.55	NA	ENSP00000256594.3	_SSu_
MMRN2	ENSG00000173269	2	1	-1.56	2	-0.67	10	1.51	_DdU_
TAB3	ENSG00000157625	7	20	0.97	10	-0.15	23	0.9	_uSu_
NSD1	ENSG00000165671	34	64	0.37	73	0.44	70	0.23	_SSS_
PCDHGB4	ENSG00000253953	0	4	9.97	0	0	4	9.97	_USU_
CCND3P1	ENSG00000224473	0	0	0	1	9.97	0	0	_SUS_
MRPS18B	ENSG00000223775	47	92	0.43	89	0.26	133	0.69	_SSu_
BTBD10	ENSG00000148925	32	60	0.37	64	0.33	52	-0.12	_SSS_	0.03	NA	0.31	NA	0.55	NA	ENSP00000431186.1	_SSu_
PLAU	ENSG00000122861	18	46	0.82	42	0.57	38	0.26	_uuS_	0.08	NA	0.29	NA	0.55	NA	ENSP00000361850.3	_SSu_
TMEM50B	ENSG00000263160	21	39	0.36	74	1.16	113	1.61	_SUU_	0.01	NA	0.24	NA	0.55	NA	ENSP00000460121.1	_SSu_
RP11-475I24.	ENSG00000212952	15	33	0.59	36	0.6	36	0.44	_uuS_
FAM127C	ENSG00000212747	0	0	0	1	9.97	7	9.97	_SUU_
EIF6	ENSG00000242372	887	1257	-0.04	1027	-0.45	1257	-0.3	_SSS_	-0.08	0.03	-0.23	0.45	-0.36	0.85	ENSP00000363559.3	_SSS_
SPATA20P1	ENSG00000231123	0	1	9.97	0	0	1	9.97	_USU_
LACTB	ENSG00000103642	22	52	0.7	63	0.86	54	0.48	_uuS_	0.02	NA	0.19	NA	0.55	NA	ENSP00000261893.4	_SSu_
SPCS3	ENSG00000129128	52	110	0.54	108	0.39	89	-0.04	_uSS_	0.2	NA	0.58	NA	0.54	NA	ENSP00000427463.1	_Suu_
FMO4	ENSG00000076258	2	2	-0.54	0	-9.97	3	-0.23	_dDS_
ATP5E	ENSG00000124172	774	1075	-0.07	1555	0.34	1742	0.36	_SSS_	0.03	NA	0.48	NA	0.54	NA	ENSP00000379019.1	_SSu_
CFI	ENSG00000205403	0	3	9.97	11	9.97	44	9.97	_UUU_
NEFL	ENSG00000277586	8	11	-0.07	11	-0.2	11	-0.36	_SSS_
MRPS33	ENSG00000090263	305	543	0.29	651	0.43	754	0.49	_SSS_	0.08	NA	0.43	NA	0.54	NA	ENSP00000417287.1	_SSu_
SIRT5	ENSG00000124523	22	58	0.86	36	0.04	67	0.79	_uSu_	0.07	NA	0.36	NA	0.54	NA	ENSP00000476228.1	_SSu_
RP11-540B6.	ENSG00000261628	0	0	0	1	9.97	0	0	_SUS_
ZNF239	ENSG00000196793	0	12	9.97	8	9.97	0	0	_UUS_
PCBD2	ENSG00000132570	13	49	1.37	41	0.99	15	-0.6	_Uud_	0.06	NA	0.35	NA	0.54	NA	ENSP00000421544.1	_SSu_
EHMT2	ENSG00000224143	9	14	0.1	10	-0.51	16	0.01	_SdS_
MT-ND2	ENSG00000198763	4075	5756	-0.04	5353	-0.27	6049	-0.25	_SSS_	0	NA	0.34	NA	0.54	NA	ENSP00000355046.4	_SSu_
DDX47	ENSG00000213782	147	229	0.1	283	0.29	164	-0.67	_SSd_	0.04	0.51	-0.76	1.05	-0.76	0.84	ENSP00000350698.3	_Sdd_
Possible multiple isoforms? PDIA3	ENSG00000167004	397	1030	0.83	1140	0.86	1259	0.85	_uuu_	0.19	NA	0.32	NA	0.54	NA	ENSP00000389906.1	_SSu_
ERICH5	ENSG00000177459	6	6	-0.54	13	0.45	10	-0.07	_dSS_	0.01	NA	0.32	NA	0.54	NA	ENSP00000315614.3	_SSu_
MIF4GD	ENSG00000125457	167	227	-0.1	311	0.24	644	1.13	_SSU_	0.08	NA	0.3	NA	0.54	NA	ENSP00000484245.1	_SSu_
RHOQ	ENSG00000119729	69	145	0.53	166	0.6	167	0.46	_uuS_	0.02	NA	0.24	NA	0.54	NA	ENSP00000238738.4	_SSu_
C11orf91	ENSG00000205177	0	0	0	0	0	1	9.97	_SSU_
ATP5S	ENSG00000125375	21	53	0.79	98	1.56	73	0.99	_uUu_	-0.1	NA	0.24	NA	0.54	NA	ENSP00000451583.2	_SSu_
PTPRM	ENSG00000173482	82	138	0.21	255	0.98	196	0.44	_SuS_	-0.09	NA	0.23	NA	0.54	NA	ENSP00000463325.1	_SSu_
NDUFB7	ENSG00000099795	234	248	-0.45	275	-0.43	363	-0.18	_SSS_	-0.05	NA	0.22	NA	0.54	NA	ENSP00000215565.1	_SSu_
XXbac-BPG116M5.1	ENSG00000244255	0	0	0	0	0	3	9.97	_SSU_
ZNF517	ENSG00000197363	12	8	-1.12	15	-0.34	40	0.92	_DSu_
EML3	ENSG00000149499	121	73	-1.29	155	-0.3	172	-0.3	_DSS_	0.08	NA	0.17	NA	0.54	NA	ENSP00000278845.4	_SSu_
CCSAP	ENSG00000154429	13	23	0.29	34	0.72	23	0.01	_SuS_
TRIM27	ENSG00000215641	45	64	-0.03	48	-0.58	91	0.2	_SdS_
SYT7	ENSG00000011347	1	0	-9.97	2	0.33	3	0.77	_DSu_
CEACAM7	ENSG00000007306	0	0	0	2	9.97	4	9.97	_SUU_
HVCN1	ENSG00000122986	0	4	9.97	0	0	8	9.97	_USU_
KCNMB3	ENSG00000171121	2	1	-1.56	14	2.15	10	1.51	_DUU_
RP11-100N21.	ENSG00000242262	2	7	1.27	7	1.14	7	0.99	_UUu_
CPLX4	ENSG00000166569	0	0	0	1	9.97	0	0	_SUS_
ACTG2	ENSG00000163017	0	0	0	0	0	4	9.97	_SSU_
S100PBP	ENSG00000116497	19	12	-1.22	20	-0.58	8	-2.06	_DdD_
RBP4	ENSG00000138207	88	111	-0.2	204	0.56	876	2.5	_SuU_	-0.09	NA	0.09	NA	0.54	NA	ENSP00000360519.3	_SSu_
LCE3D	ENSG00000163202	0	0	0	1	9.97	0	0	_SUS_
CHTOP	ENSG00000160679	191	304	0.12	310	0.04	394	0.23	_SSS_	0.09	NA	-0.16	NA	0.54	NA	ENSP00000357679.4	_SSu_
AC241377.	ENSG00000281741	5	6	-0.29	15	0.93	9	0.03	_SuS_
TMEM126B	ENSG00000171204	164	257	0.11	244	-0.09	189	-0.62	_SSd_
TMEM255B	ENSG00000184497	0	1	9.97	1	9.97	1	9.97	_UUU_
CASKIN1	ENSG00000167971	6	4	-1.12	11	0.21	12	0.19	_DSS_
P2RX6	ENSG00000099957	0	0	0	2	9.97	0	0	_SUS_
Possible multiple isoforms? CALR	ENSG00000179218	511	1023	0.46	838	0.06	688	-0.38	_SSS_	-0.52	NA	-0.61	NA	0.54	NA	ENSP00000465105.1	_ddu_
TMEM203	ENSG00000187713	36	61	0.21	69	0.28	64	0.01	_SSS_
ZNF546	ENSG00000187187	3	3	-0.54	8	0.76	11	1.06	_duU_
OSTCP6	ENSG00000219790	0	0	0	1	9.97	0	0	_SUS_
PJA2	ENSG00000198961	38	52	-0.09	86	0.52	94	0.5	_SuS_	0.18	NA	0.66	NA	0.53	NA	ENSP00000355284.3	_Suu_
SNX18P14	ENSG00000235571	0	1	9.97	1	9.97	4	9.97	_UUU_
PDIA3P1	ENSG00000180867	25	86	1.24	78	0.98	88	1	_UuU_
TTC8	ENSG00000165533	96	156	0.16	157	0.04	241	0.52	_SSu_	0.29	NA	0.6	NA	0.53	NA	ENSP00000337653.6	_Suu_
ADCY10P1	ENSG00000161912	0	3	9.97	4	9.97	6	9.97	_UUU_
TGFBR3	ENSG00000069702	4	14	1.27	15	1.24	4	-0.81	_UUd_
YIPF6	ENSG00000181704	62	150	0.73	146	0.58	130	0.25	_uuS_	0.14	NA	0.51	NA	0.53	NA	ENSP00000417573.1	_Suu_
PTCD2	ENSG00000049883	35	54	0.08	79	0.52	48	-0.36	_SuS_	0.14	NA	0.5	NA	0.53	NA	ENSP00000370013.4	_Suu_
HMGN1	ENSG00000205581	1032	1582	0.07	1623	-0.01	1337	-0.43	_SSS_	0.08	-0.22	-0.48	0.69	-0.23	0.84	ENSP00000370125.5	_SSS_
DNAJB11	ENSG00000090520	118	249	0.54	303	0.7	229	0.14	_uuS_	0.17	NA	0.49	NA	0.53	NA	ENSP00000414398.1	_SSu_
ABCB6	ENSG00000115657	81	132	0.16	167	0.38	163	0.19	_SSS_	0.05	NA	0.48	NA	0.53	NA	ENSP00000265316.3	_SSu_
DXO	ENSG00000204348	10	22	0.59	9	-0.81	21	0.25	_udS_
TBCK	ENSG00000145348	18	38	0.54	75	1.4	105	1.73	_uUU_	-0.06	NA	0.47	NA	0.53	NA	ENSP00000273980.4	_SSu_
LINC00202-2	ENSG00000231976	0	0	0	0	0	1	9.97	_SSU_
OR2B6	ENSG00000124657	0	1	9.97	3	9.97	2	9.97	_UUU_
SMIM20	ENSG00000250317	71	67	-0.62	130	0.21	167	0.42	_dSS_
MATN3	ENSG00000132031	3	17	1.96	16	1.75	20	1.92	_UUU_
SLC44A5	ENSG00000137968	0	2	9.97	0	0	1	9.97	_USU_
HDAC2	ENSG00000196591	194	334	0.24	291	-0.07	233	-0.56	_SSd_	-0.01	-0.22	-0.23	0.64	-0.45	0.84	ENSP00000430432.1	_SSS_
DUSP5	ENSG00000138166	19	32	0.21	60	1	21	-0.67	_SUd_
ASS1P12	ENSG00000237437	0	0	0	0	0	1	9.97	_SSU_
ULK4P2	ENSG00000282689	2	2	-0.54	2	-0.67	6	0.77	_ddu_
KATNAL2	ENSG00000167216	7	5	-1.03	7	-0.67	15	0.29	_DdS_
OVOS	ENSG00000275428	0	0	0	8	9.97	4	9.97	_SUU_
NLRX1	ENSG00000160703	32	66	0.51	75	0.57	66	0.23	_uuS_	0.22	NA	0.43	NA	0.53	NA	ENSP00000386851.1	_SSu_
PDIA6	ENSG00000143870	1883	4277	0.64	4450	0.58	3841	0.21	_uuS_	0.13	NA	0.43	NA	0.53	NA	ENSP00000481892.1	_SSu_
ZSCAN22	ENSG00000182318	1	2	0.45	0	-9.97	7	1.99	_SDU_
NDUFS5	ENSG00000168653	579	770	-0.14	852	-0.1	865	-0.23	_SSS_	-0.11	NA	0.42	NA	0.53	NA	ENSP00000362060.3	_SSu_
VWA7	ENSG00000204396	1	4	1.46	1	-0.67	16	3.18	_UdU_
NDUFA12	ENSG00000184752	304	349	-0.34	351	-0.45	437	-0.29	_SSS_	0	NA	0.35	NA	0.53	NA	ENSP00000330737.2	_SSu_
CTPS1	ENSG00000171793	106	151	-0.03	128	-0.4	77	-1.29	_SSD_	-0.03	0.08	-0.16	0.82	-0.49	0.83	ENSP00000497602.1	_SSS_
ERP44	ENSG00000023318	60	74	-0.23	73	-0.38	83	-0.34	_SSS_	0.1	NA	0.34	NA	0.53	NA	ENSP00000262455.6	_SSu_
ZNF774	ENSG00000196391	0	0	0	0	0	5	9.97	_SSU_
PIGL	ENSG00000108474	11	22	0.45	36	1.05	35	0.86	_SUu_
CYP2E1	ENSG00000130649	0	0	0	0	0	5	9.97	_SSU_
RPS26P11	ENSG00000196933	8	10	-0.22	13	0.04	9	-0.64	_SSd_
TMEM161A	ENSG00000064545	90	203	0.63	213	0.58	303	0.93	_uuu_
KRT8P33	ENSG00000250539	0	1	9.97	1	9.97	0	0	_UUS_
RP11-96L14.	ENSG00000236782	2	5	0.78	1	-1.64	5	0.51	_uDu_
RP11-377D9.	ENSG00000243129	0	2	9.97	0	0	0	0	_USS_
Possible multiple isoforms? NDUFV1	ENSG00000167792	607	862	-0.03	731	-0.4	1003	-0.09	_SSS_	0.05	NA	0.34	NA	0.53	NA	ENSP00000322450.6	_SSu_
MPP6	ENSG00000105926	45	64	-0.03	51	-0.47	64	-0.3	_SSS_	0	NA	0.33	NA	0.53	NA	ENSP00000379737.2	_SSu_
PYCR1	ENSG00000183010	392	717	0.33	647	0.06	626	-0.14	_SSS_	0.12	NA	0.3	NA	0.53	NA	ENSP00000384949.2	_SSu_
PDPR	ENSG00000090857	26	39	0.04	37	-0.15	37	-0.3	_SSS_	0.05	NA	0.29	NA	0.53	NA	ENSP00000288050.4	_SSu_
PSMB9	ENSG00000240508	15	11	-1	10	-1.25	3	-3.18	_DDD_
RRP15	ENSG00000067533	17	24	-0.04	22	-0.29	22	-0.43	_SSS_	0.09	-0.02	-0.63	0.81	-0.73	0.83	ENSP00000355899.3	_Sdd_
ZBTB17	ENSG00000116809	29	20	-1.09	26	-0.81	33	-0.62	_Ddd_
AC010894.	ENSG00000179997	0	1	9.97	1	9.97	0	0	_UUS_
PCTP	ENSG00000141179	40	129	1.15	155	1.29	194	1.46	_UUU_	-0.02	NA	0.28	NA	0.53	NA	ENSP00000268896.4	_SSu_
STK26	ENSG00000134602	27	63	0.68	69	0.7	63	0.41	_uuS_	-0.02	0.1	0.19	0.61	0.08	0.83	ENSP00000418753.1	_SSS_
ZNF251	ENSG00000198169	8	7	-0.74	14	0.15	15	0.1	_dSS_
LYPD5	ENSG00000159871	1	1	-0.54	0	-9.97	1	-0.81	_dDd_
HSPA8P11	ENSG00000248159	0	0	0	1	9.97	0	0	_SUS_
TWSG1	ENSG00000128791	22	34	0.08	48	0.46	54	0.48	_SSS_
OTP	ENSG00000171540	0	1	9.97	0	0	0	0	_USS_
CRIP2	ENSG00000182809	191	327	0.24	493	0.7	626	0.9	_Suu_	0.04	NA	0.19	NA	0.53	NA	ENSP00000328521.4	_SSu_
CEP350	ENSG00000135837	5	14	0.94	6	-0.4	14	0.67	_uSu_
TP53INP1	ENSG00000164938	0	22	9.97	2	9.97	20	9.97	_UUU_
SLC27A2	ENSG00000140284	57	105	0.34	177	0.97	268	1.42	_SuU_	0.02	NA	0.15	NA	0.53	NA	ENSP00000267842.5	_SSu_
FAM103A1	ENSG00000169612	35	47	-0.12	48	-0.2	52	-0.25	_SSS_	0.03	NA	0.11	NA	0.53	NA	ENSP00000307181.3	_SSu_
MSMO1	ENSG00000052802	56	91	0.16	145	0.71	116	0.24	_SuS_	0.24	NA	0.71	NA	0.52	NA	ENSP00000261507.6	_Suu_
GPNMB	ENSG00000136235	4	8	0.45	14	1.14	29	2.04	_SUU_
RP11-710M11.	ENSG00000266373	0	1	9.97	0	0	2	9.97	_USU_
[truncated: 17,833 more rows]

## Sheet: Two fold
Down two fold at 24 hours	Up two fold at 24 hours			Down 2 fold at 48 hours: Ribosome biogenesis and DNA packaging	Up two fold at 48 hours			Down 2 fold at 72 hours: Cell cycle control and ribosome biogenesis	Up 2 fold at 72 hours: Exocytosis				Phospho down 2 fold at 24hpi: RNA splicing	Phospho up 2 fold at 24hpi: DNA replication/unwinding		Phospho down 2 fold at 48hpi: RNA processing	Phospho up 2 fold at 48hpi: Nucleic acid metabolism and RNA processing			Phospho down 2 fold at 72hpi: Nucleic acid metabolism and RNA processing	Phospho up 2 fold at 72hpi: Nucleic acid metabolism
ENSG00000163631	ENSG00000126562			ENSG00000135482	ENSG00000129514			ENSG00000094804	ENSG00000079385				ENSG00000129514	ENSG00000231135		ENSG00000137154	ENSG00000119638			ENSG00000137154	ENSG00000113387
ENSG00000135482	ENSG00000129514			ENSG00000163631	ENSG00000184640			ENSG00000163631	ENSG00000129514				ENSG00000037474	ENSG00000076003		ENSG00000129514	ENSG00000113387			ENSG00000262860	ENSG00000198561
ENSG00000150672	ENSG00000140577			ENSG00000122025	ENSG00000073921			ENSG00000135482	ENSG00000184640				ENSG00000167978	ENSG00000153048		ENSG00000166477	ENSG00000166197			ENSG00000115053	ENSG00000119638
ENSG00000186832				ENSG00000148773	ENSG00000079385			ENSG00000168078	ENSG00000168955				ENSG00000134748	ENSG00000113522		ENSG00000115053	ENSG00000163166			ENSG00000129514	ENSG00000166197
ENSG00000128422				ENSG00000281320	ENSG00000103018			ENSG00000148773	ENSG00000127831				ENSG00000152291			ENSG00000078674	ENSG00000198561			ENSG00000132485	ENSG00000076003
				ENSG00000196890	ENSG00000227471			ENSG00000143761	ENSG00000250799				ENSG00000197976			ENSG00000262860	ENSG00000076003			ENSG00000069275	ENSG00000163166
				ENSG00000026025	ENSG00000168955			ENSG00000122025	ENSG00000227471				ENSG00000124795			ENSG00000277443	ENSG00000184110			ENSG00000166477	ENSG00000158417
				ENSG00000131747	ENSG00000150672			ENSG00000128944	ENSG00000103018				ENSG00000153187			ENSG00000132485	ENSG00000007520			ENSG00000113790	ENSG00000161547
				ENSG00000185130	ENSG00000170315			ENSG00000131747	ENSG00000172794				ENSG00000087269			ENSG00000029363	ENSG00000161547			ENSG00000088205	ENSG00000007520
				ENSG00000172053	ENSG00000172794			ENSG00000089685	ENSG00000125744				ENSG00000100380			ENSG00000102241	ENSG00000054118			ENSG00000277443	ENSG00000116350
				ENSG00000126562	ENSG00000146678			ENSG00000276043	ENSG00000073921				ENSG00000080824			ENSG00000132604	ENSG00000106244			ENSG00000029363	ENSG00000184110
				ENSG00000173145	ENSG00000072110			ENSG00000000460	ENSG00000275395				ENSG00000132780			ENSG00000069275	ENSG00000116350			ENSG00000171490	ENSG00000131747
				ENSG00000120694	ENSG00000125744			ENSG00000145386	ENSG00000072110				ENSG00000146678			ENSG00000274287	ENSG00000132463			ENSG00000168298	ENSG00000148773
				ENSG00000282988	ENSG00000163536			ENSG00000087586	ENSG00000091583				ENSG00000096384			ENSG00000109606	ENSG00000158417			ENSG00000132382	ENSG00000106244
				ENSG00000276043	ENSG00000091583			ENSG00000165506	ENSG00000170315				ENSG00000130749			ENSG00000143337	ENSG00000131747			ENSG00000197958	ENSG00000132463
				ENSG00000170486	ENSG00000184164			ENSG00000126562	ENSG00000198732				ENSG00000262826			ENSG00000167978	ENSG00000152684			ENSG00000125744	ENSG00000054118
				ENSG00000160972	ENSG00000159873			ENSG00000179046	ENSG00000117983				ENSG00000105127			ENSG00000037474	ENSG00000138434			ENSG00000121058	ENSG00000092964
				ENSG00000184270	ENSG00000188549			ENSG00000213337	ENSG00000174080				ENSG00000102241			ENSG00000171490	ENSG00000205937			ENSG00000109606	ENSG00000005436
				ENSG00000184678	ENSG00000173702			ENSG00000167900	ENSG00000103485				ENSG00000011243			ENSG00000140396	ENSG00000079739			ENSG00000132604	ENSG00000146830
				ENSG00000165506	ENSG00000134086			ENSG00000090621	ENSG00000047457				ENSG00000147459			ENSG00000197958	ENSG00000188015			ENSG00000058673	ENSG00000060138
				ENSG00000154839	ENSG00000170482			ENSG00000228716	ENSG00000159873							ENSG00000196924	ENSG00000160972			ENSG00000008294	ENSG00000188015
				ENSG00000006652	ENSG00000149428			ENSG00000178999	ENSG00000146678							ENSG00000121058	ENSG00000260914			ENSG00000089737	ENSG00000205937
				ENSG00000115816	ENSG00000153048			ENSG00000171848	ENSG00000109072							ENSG00000159840	ENSG00000147130			ENSG00000187837	ENSG00000173801
				ENSG00000164346	ENSG00000124762			ENSG00000146670	ENSG00000163536							ENSG00000125651	ENSG00000130779			ENSG00000111641	ENSG00000147130
				ENSG00000184260	ENSG00000110955			ENSG00000088325	ENSG00000147872							ENSG00000110104	ENSG00000072501			ENSG00000164190	ENSG00000076554
				ENSG00000164828	ENSG00000186115			ENSG00000166851	ENSG00000170266							ENSG00000125744	ENSG00000113522			ENSG00000159840	ENSG00000160633
				ENSG00000094804	ENSG00000100439			ENSG00000076382	ENSG00000171298							ENSG00000088205	ENSG00000084463			ENSG00000188846	ENSG00000084463
				ENSG00000197061	ENSG00000167306			ENSG00000123975	ENSG00000167107							ENSG00000214706	ENSG00000146830			ENSG00000102241	ENSG00000072501
				ENSG00000213337	ENSG00000108176			ENSG00000111877	ENSG00000170482							ENSG00000168298	ENSG00000117640			ENSG00000005156	ENSG00000100650
				ENSG00000273213				ENSG00000281320	ENSG00000166402							ENSG00000065526	ENSG00000148773			ENSG00000177600	ENSG00000079739
				ENSG00000161634				ENSG00000142945	ENSG00000104870							ENSG00000167641	ENSG00000231135			ENSG00000137076	ENSG00000260914
				ENSG00000136933				ENSG00000134057	ENSG00000148175							ENSG00000149532	ENSG00000204138			ENSG00000070010	ENSG00000109062
				ENSG00000163041				ENSG00000112312	ENSG00000206509							ENSG00000198730	ENSG00000065978			ENSG00000131711	ENSG00000152684
				ENSG00000167767				ENSG00000176890	ENSG00000117151							ENSG00000159086	ENSG00000160633			ENSG00000129422	ENSG00000117640
				ENSG00000135763				ENSG00000122952	ENSG00000135318							ENSG00000058673	ENSG00000165280			ENSG00000131051	ENSG00000276043
				ENSG00000111057				ENSG00000167670	ENSG00000142949							ENSG00000132382	ENSG00000109062			ENSG00000196924	ENSG00000085224
				ENSG00000143761				ENSG00000182481	ENSG00000077942							ENSG00000117632	ENSG00000092964			ENSG00000118058	ENSG00000083896
				ENSG00000153207				ENSG00000006652	ENSG00000276230							ENSG00000120802	ENSG00000205531			ENSG00000047849	ENSG00000089199
				ENSG00000141644				ENSG00000159055	ENSG00000153048							ENSG00000124942	ENSG00000100650			ENSG00000274287	ENSG00000131791
				ENSG00000168078				ENSG00000132436	ENSG00000071967							ENSG00000070047	ENSG00000112118			ENSG00000136153	ENSG00000144554
				ENSG00000087269				ENSG00000104067	ENSG00000143416							ENSG00000139620	ENSG00000253729			ENSG00000161939	ENSG00000251537
				ENSG00000006327				ENSG00000026025	ENSG00000079308							ENSG00000124795	ENSG00000005436			ENSG00000143337	ENSG00000114867
				ENSG00000052749				ENSG00000104635	ENSG00000173702							ENSG00000129422	ENSG00000178951			ENSG00000172661	ENSG00000160972
				ENSG00000120800				ENSG00000158402	ENSG00000166816							ENSG00000146678	ENSG00000284850			ENSG00000117360	ENSG00000196504
				ENSG00000132382				ENSG00000108106	ENSG00000166825							ENSG00000188549	ENSG00000186174			ENSG00000125651	ENSG00000231135
				ENSG00000164032				ENSG00000006327	ENSG00000167861							ENSG00000130723	ENSG00000110958			ENSG00000137309	ENSG00000186174
				ENSG00000170421				ENSG00000164346	ENSG00000179163							ENSG00000120314	ENSG00000173801			ENSG00000109180	ENSG00000130779
				ENSG00000186832				ENSG00000154839	ENSG00000184164							ENSG00000276725	ENSG00000276043			ENSG00000112851	ENSG00000151247
				ENSG00000146247				ENSG00000079616	ENSG00000186115							ENSG00000113790	ENSG00000213782			ENSG00000121892	ENSG00000180263
				ENSG00000119285				ENSG00000156876	ENSG00000111276							ENSG00000137309	ENSG00000171992			ENSG00000075702	ENSG00000104852
				ENSG00000104635				ENSG00000077152	ENSG00000198125							ENSG00000146648	ENSG00000085224			ENSG00000140396	ENSG00000139154
				ENSG00000167670				ENSG00000163950	ENSG00000174827							ENSG00000154305	ENSG00000083896			ENSG00000063046	ENSG00000149136
				ENSG00000156983				ENSG00000120694	ENSG00000119711							ENSG00000149503	ENSG00000164610			ENSG00000080608	ENSG00000011426
				ENSG00000188976				ENSG00000170312	ENSG00000079112							ENSG00000071054	ENSG00000153048			ENSG00000073050	ENSG00000204138
				ENSG00000126749				ENSG00000184661	ENSG00000038427							ENSG00000100284	ENSG00000116062			ENSG00000154305	ENSG00000143164
				ENSG00000090621				ENSG00000242265	ENSG00000170855							ENSG00000178105				ENSG00000067369	ENSG00000167674
				ENSG00000080345				ENSG00000110245	ENSG00000163703							ENSG00000136940				ENSG00000152464	ENSG00000101150
				ENSG00000188486				ENSG00000134215	ENSG00000135821							ENSG00000187837				ENSG00000185567	ENSG00000113558
				ENSG00000149273				ENSG00000150672	ENSG00000125772							ENSG00000147457				ENSG00000165732	ENSG00000156983
				ENSG00000101361				ENSG00000167900	ENSG00000187720							ENSG00000073350				ENSG00000102316	ENSG00000163932
				ENSG00000179046				ENSG00000119969	ENSG00000196502							ENSG00000124193				ENSG00000110497	ENSG00000104728
				ENSG00000173960				ENSG00000149554	ENSG00000108176							ENSG00000008294				ENSG00000065000	ENSG00000116062
				ENSG00000117133				ENSG00000164889	ENSG00000126522							ENSG00000136111				ENSG00000181163	ENSG00000115761
				ENSG00000115758				ENSG00000197142	ENSG00000104537							ENSG00000073050				ENSG00000126461	ENSG00000105298
				ENSG00000148843				ENSG00000156970	ENSG00000151150							ENSG00000136153				ENSG00000184897	ENSG00000110958
				ENSG00000198042				ENSG00000197275	ENSG00000135677							ENSG00000189114				ENSG00000117399	ENSG00000035403
				ENSG00000274538				ENSG00000115758	ENSG00000110628							ENSG00000126461				ENSG00000108602	ENSG00000145833
				ENSG00000189306				ENSG00000135763	ENSG00000107984							ENSG00000132780				ENSG00000144674	ENSG00000101882
								ENSG00000114346	ENSG00000064601							ENSG00000151491				ENSG00000198363	ENSG00000113522
								ENSG00000138180	ENSG00000121064							ENSG00000111641				ENSG00000117632	ENSG00000182180
								ENSG00000111602	ENSG00000030582							ENSG00000066044				ENSG00000145216	ENSG00000082153
								ENSG00000173145	ENSG00000164039							ENSG00000136205				ENSG00000089048	ENSG00000196526
								ENSG00000164109	ENSG00000188811							ENSG00000147459				ENSG00000108312	ENSG00000131828
								ENSG00000142871	ENSG00000134086							ENSG00000155438				ENSG00000125844	ENSG00000179046
								ENSG00000156802	ENSG00000039068							ENSG00000197892				ENSG00000065526	ENSG00000004975
								ENSG00000237649	ENSG00000117305							ENSG00000141699				ENSG00000184357	ENSG00000112118
								ENSG00000149273	ENSG00000119655							ENSG00000168096				ENSG00000064042	ENSG00000146963
								ENSG00000172053	ENSG00000158825							ENSG00000151131				ENSG00000178105	ENSG00000090487
								ENSG00000121350	ENSG00000125746							ENSG00000177600				ENSG00000037474	ENSG00000138434
								ENSG00000187741	ENSG00000151176							ENSG00000107651				ENSG00000124193	ENSG00000136717
								ENSG00000080345	ENSG00000108679							ENSG00000089737				ENSG00000115977	ENSG00000102699
								ENSG00000134375	ENSG00000182752							ENSG00000149115				ENSG00000136504	ENSG00000106829
								ENSG00000138182	ENSG00000103811							ENSG00000144674				ENSG00000071054	ENSG00000155827
								ENSG00000143476	ENSG00000055957							ENSG00000103018				ENSG00000070047	ENSG00000214753
								ENSG00000013810	ENSG00000134864							ENSG00000131051				ENSG00000128050	ENSG00000242265
								ENSG00000093009	ENSG00000164050							ENSG00000108091				ENSG00000130826	ENSG00000153048
								ENSG00000138160	ENSG00000110013							ENSG00000110497				ENSG00000197122	ENSG00000171992
								ENSG00000161011	ENSG00000153113							ENSG00000118058				ENSG00000120802	ENSG00000131153
								ENSG00000282988	ENSG00000173221							ENSG00000080608				ENSG00000232960	ENSG00000164610
								ENSG00000288210	ENSG00000105612							ENSG00000164880				ENSG00000161011	ENSG00000077235
								ENSG00000134590	ENSG00000149428							ENSG00000070010				ENSG00000080845	ENSG00000066654
								ENSG00000101447	ENSG00000115414							ENSG00000124782				ENSG00000140386	ENSG00000102401
								ENSG00000139154	ENSG00000237599							ENSG00000117360				ENSG00000106665	ENSG00000110321
								ENSG00000115816	ENSG00000075624							ENSG00000181163				ENSG00000115561	ENSG00000163584
								ENSG00000120539	ENSG00000213949							ENSG00000131016				ENSG00000163605
								ENSG00000075131	ENSG00000189221							ENSG00000121892				ENSG00000196535
								ENSG00000160392	ENSG00000163131							ENSG00000099204				ENSG00000073350
								ENSG00000101224	ENSG00000148584							ENSG00000113648				ENSG00000076248
								ENSG00000157193	ENSG00000117984							ENSG00000128050				ENSG00000113368
								ENSG00000274538	ENSG00000101160							ENSG00000206053				ENSG00000115486
								ENSG00000101166	ENSG00000138771							ENSG00000118785				ENSG00000149357
								ENSG00000103495	ENSG00000063241							ENSG00000080345				ENSG00000107651
								ENSG00000112742	ENSG00000176978							ENSG00000006712				ENSG00000149532
								ENSG00000051180	ENSG00000171557							ENSG00000097007				ENSG00000155438
								ENSG00000090889	ENSG00000002586							ENSG00000131626				ENSG00000100284
								ENSG00000168288	ENSG00000137171							ENSG00000172613				ENSG00000108262
								ENSG00000070950	ENSG00000168679							ENSG00000198363				ENSG00000136068
								ENSG00000149503	ENSG00000133315							ENSG00000143294				ENSG00000058272
								ENSG00000126749	ENSG00000110955							ENSG00000107021				ENSG00000121057
								ENSG00000178538	ENSG00000104979							ENSG00000138771				ENSG00000133422
								ENSG00000089127	ENSG00000116711							ENSG00000112851				ENSG00000108091
								ENSG00000153207	ENSG00000108582							ENSG00000048405				ENSG00000121940
								ENSG00000163507	ENSG00000196975							ENSG00000063046				ENSG00000143924
								ENSG00000259316	ENSG00000108846							ENSG00000182253				ENSG00000151304
								ENSG00000126787	ENSG00000283158							ENSG00000196535				ENSG00000173166
								ENSG00000165480	ENSG00000130545							ENSG00000004534				ENSG00000164880
								ENSG00000133316	ENSG00000178802							ENSG00000153827				ENSG00000120314
								ENSG00000168610	ENSG00000117791							ENSG00000100030				ENSG00000139620
								ENSG00000204842	ENSG00000104763							ENSG00000160194				ENSG00000175130
								ENSG00000188976	ENSG00000165795							ENSG00000129347				ENSG00000033867
								ENSG00000052749	ENSG00000154079							ENSG00000153113				ENSG00000075292
								ENSG00000185130	ENSG00000069188							ENSG00000145220				ENSG00000006712
								ENSG00000135406	ENSG00000159423							ENSG00000149357				ENSG00000113648
								ENSG00000171241	ENSG00000157379							ENSG00000169957				ENSG00000167978
								ENSG00000119285	ENSG00000148308							ENSG00000133422				ENSG00000066044
								ENSG00000285920	ENSG00000178814							ENSG00000188846				ENSG00000128989
								ENSG00000065911	ENSG00000166340							ENSG00000197122				ENSG00000127483
								ENSG00000144554	ENSG00000005059							ENSG00000262826				ENSG00000214706
								ENSG00000108384	ENSG00000100031							ENSG00000108602				ENSG00000104320
								ENSG00000163584	ENSG00000135452							ENSG00000123200				ENSG00000101126
								ENSG00000143179	ENSG00000184009							ENSG00000170776				ENSG00000129351
								ENSG00000105810	ENSG00000134243							ENSG00000115561				ENSG00000009954
								ENSG00000108654	ENSG00000145882							ENSG00000058272				ENSG00000117868
								ENSG00000101868	ENSG00000145703							ENSG00000142634				ENSG00000149115
								ENSG00000188647	ENSG00000213614							ENSG00000119801				ENSG00000124942
								ENSG00000117877	ENSG00000164733							ENSG00000163605				ENSG00000263001
								ENSG00000117133	ENSG00000175311							ENSG00000129566				ENSG00000138771
								ENSG00000184678	ENSG00000104490							ENSG00000108349				ENSG00000112186
								ENSG00000112984	ENSG00000157870							ENSG00000213923				ENSG00000048649
								ENSG00000137807	ENSG00000123384							ENSG00000060237				ENSG00000048405
								ENSG00000100292	ENSG00000109743							ENSG00000161939				ENSG00000257923
								ENSG00000130726	ENSG00000131171							ENSG00000131711				ENSG00000198824
								ENSG00000134697	ENSG00000111052							ENSG00000185567				ENSG00000153827
								ENSG00000156983	ENSG00000161513							ENSG00000104907				ENSG00000143294
								ENSG00000198901	ENSG00000187091							ENSG00000107438				ENSG00000130723
								ENSG00000121211	ENSG00000137486							ENSG00000147874				ENSG00000078674
								ENSG00000106153	ENSG00000141736							ENSG00000101199				ENSG00000153046
								ENSG00000137054	ENSG00000011028							ENSG00000066032				ENSG00000136940
								ENSG00000011426	ENSG00000171401							ENSG00000120802				ENSG00000198730
								ENSG00000273213	ENSG00000255730							ENSG00000145349				ENSG00000120802
								ENSG00000072571	ENSG00000115255							ENSG00000122786				ENSG00000055044
								ENSG00000198056	ENSG00000243989							ENSG00000079691				ENSG00000176148
								ENSG00000111665	ENSG00000112699							ENSG00000173821				ENSG00000196498
								ENSG00000153044	ENSG00000130813							ENSG00000104866				ENSG00000185122
								ENSG00000106144	ENSG00000198464							ENSG00000075292				ENSG00000132424
								ENSG00000173960	ENSG00000054983							ENSG00000065000				ENSG00000091732
								ENSG00000173207	ENSG00000187244							ENSG00000184357				ENSG00000160194
								ENSG00000251537	ENSG00000100600							ENSG00000096384				ENSG00000161036
								ENSG00000134013	ENSG00000026297							ENSG00000151503				ENSG00000147457
								ENSG00000120800	ENSG00000132589											ENSG00000131236
								ENSG00000132382	ENSG00000184494											ENSG00000149503
								ENSG00000196890	ENSG00000121039											ENSG00000147394
								ENSG00000166704	ENSG00000135124											ENSG00000080345
								ENSG00000162607	ENSG00000167363											ENSG00000124782
								ENSG00000107937												ENSG00000136205
								ENSG00000197061												ENSG00000198176
								ENSG00000080839												ENSG00000168476
								ENSG00000087263												ENSG00000182473
								ENSG00000239672												ENSG00000140632
								ENSG00000087269												ENSG00000160789
								ENSG00000184270												ENSG00000138231
								ENSG00000146143												ENSG00000125458
								ENSG00000070756												ENSG00000158290
								ENSG00000197771												ENSG00000102225
								ENSG00000235173												ENSG00000142864
								ENSG00000095319												ENSG00000117724
								ENSG00000119408												ENSG00000109111
								ENSG00000146247												ENSG00000179632
								ENSG00000014138												ENSG00000089157
								ENSG00000198743												ENSG00000285049
								ENSG00000128585												ENSG00000162105
								ENSG00000167767												ENSG00000145349
								ENSG00000101003												ENSG00000145220
								ENSG00000113810												ENSG00000088367
								ENSG00000080986												ENSG00000148362
								ENSG00000157456												ENSG00000084774
								ENSG00000130816												ENSG00000141295
								ENSG00000103494												ENSG00000148660
								ENSG00000254093												ENSG00000088833
								ENSG00000151849												ENSG00000102893
								ENSG00000131470												ENSG00000107021
								ENSG00000213064												ENSG00000134247
								ENSG00000101384												ENSG00000151131
								ENSG00000130119												ENSG00000110104
								ENSG00000132153												ENSG00000141736
								ENSG00000184260												ENSG00000143569
								ENSG00000164828												ENSG00000185950
								ENSG00000152253												ENSG00000139687
								ENSG00000141076												ENSG00000100030
								ENSG00000178209												ENSG00000165733
								ENSG00000163041												ENSG00000146834
																				ENSG00000127481
																				ENSG00000009307
																				ENSG00000050405
																				ENSG00000112972
																				ENSG00000173473
																				ENSG00000111276
																				ENSG00000163029
																				ENSG00000141699
																				ENSG00000108557
																				ENSG00000174444
																				ENSG00000198000
																				ENSG00000281917
																				ENSG00000070950
																				ENSG00000147459
																				ENSG00000101856
																				ENSG00000129347
																				ENSG00000153113
																				ENSG00000149929
																				ENSG00000187244
																				ENSG00000182872
																				ENSG00000103351
																				ENSG00000284017
																				ENSG00000104866
																				ENSG00000170776
																				ENSG00000109171
																				ENSG00000276482
																				ENSG00000161533
																				ENSG00000033030
																				ENSG00000005700
																				ENSG00000060237
																				ENSG00000065057
																				ENSG00000196862
																				ENSG00000176619
																				ENSG00000101773
																				ENSG00000186660
																				ENSG00000134283
																				ENSG00000126653
																				ENSG00000112977
																				ENSG00000151929
																				ENSG00000115421
																				ENSG00000171314
																				ENSG00000131473
																				ENSG00000131016
																				ENSG00000153207
																				ENSG00000113407
																				ENSG00000124762
																				ENSG00000104419
																				ENSG00000103932
																				ENSG00000156675
																				ENSG00000151491
																				ENSG00000167641
																				ENSG00000104812
																				ENSG00000141568
																				ENSG00000139726
																				ENSG00000172534
																				ENSG00000129667
																				ENSG00000087470
																				ENSG00000182253
																				ENSG00000163214
																				ENSG00000077157
																				ENSG00000149089
																				ENSG00000143179
																				ENSG00000105486
																				ENSG00000162923
																				ENSG00000128487
																				ENSG00000107929
																				ENSG00000158545
																				ENSG00000035928
																				ENSG00000147140
																				ENSG00000136448
																				ENSG00000148700
																				ENSG00000172613
																				ENSG00000105393
																				ENSG00000109089
																				ENSG00000169251
																				ENSG00000165632
																				ENSG00000140836
																				ENSG00000115504
																				ENSG00000196199
																				ENSG00000116871
																				ENSG00000133226
																				ENSG00000175376
																				ENSG00000118482
																				ENSG00000127947
																				ENSG00000129474
																				ENSG00000153113
																				ENSG00000116711
																				ENSG00000142867
																				ENSG00000047188
																				ENSG00000187840
																				ENSG00000083642
																				ENSG00000125977
																				ENSG00000160208
																				ENSG00000112739
																				ENSG00000079691
																				ENSG00000139116
																				ENSG00000038219
																				ENSG00000160710
																				ENSG00000117877
																				ENSG00000124831
																				ENSG00000231129
																				ENSG00000130956
																				ENSG00000046604
																				ENSG00000122218
																				ENSG00000173120
																				ENSG00000100697
																				ENSG00000164164
																				ENSG00000173821
																				ENSG00000066032
																				ENSG00000169957
																				ENSG00000131626
																				ENSG00000005194
																				ENSG00000101040
																				ENSG00000162775
																				ENSG00000166140
																				ENSG00000086758
																				ENSG00000136938
																				ENSG00000146909
																				ENSG00000186575
																				ENSG00000101361
																				ENSG00000175931
																				ENSG00000109814
																				ENSG00000084733
																				ENSG00000163939
																				ENSG00000163104
																				ENSG00000089159
																				ENSG00000197892
																				ENSG00000204673
																				ENSG00000132330
																				ENSG00000144567
																				ENSG00000131018
																				ENSG00000226618
																				ENSG00000164889
																				ENSG00000103479
																				ENSG00000132128
																				ENSG00000170421
																				ENSG00000100941
																				ENSG00000115648
																				ENSG00000122786
																				ENSG00000214655
																				ENSG00000122786
																				ENSG00000276725
																				ENSG00000090889
																				ENSG00000126458
																				ENSG00000131374
																				ENSG00000273889
																				ENSG00000146676
																				ENSG00000259956
																				ENSG00000119522
																				ENSG00000171848
																				ENSG00000276681
																				ENSG00000149636
																				ENSG00000143815
																				ENSG00000272391
