# Supplementary material for: SARS-CoV-2 vaccine ChAdOx1 nCoV-19 infection of human cell lines reveals low levels of viral backbone gene transcription alongside very high levels of SARS-CoV-2 S glycoprotein gene transcription
Source: Genome Med. 2021 Mar 15;13:43. doi: 10.1186/s13073-021-00859-1 (PMC7958140; doi:10.1186/s13073-021-00859-1)
Supplement: Supplementary file 16 — Additional file 16: Table S13. Integrated transcriptomics and proteomics table, MRC5 cells. Integrated list of transcriptomic, proteomic and phosphoproteomic changes over time in MRC5 cells. [file 13073_2021_859_MOESM16_ESM.xlsx]

## Sheet: Legend
Table S13 MRC5 transcripts and proteomics combined
Integrated list of transcriptomic and proteomic and phosphoproteomic changes over time in MRC5 cells. Groups of proteins that had had two fold or more changes in abundance were collected and queried against String databse, lists of proteins queried are in the "two fold" sheet.

## Sheet: MRC5_transcripts_and_proteomics
Gene name	ENSG	Mock ENSG count	24hpi ENSG count	log2 ratio 24hpi/mock (relative to total counts ratio of 1.45)	48hpi ENSG count	log2 ratio 48hpi/mock (relative to total counts ratio of 1.58)	72hpi ENSG count	log2 ratio 72hpi/mock (relative to total counts ratio of 1.76)	Transcript gene trend	log2 ratio total protein mock/24 hpi	log2 ratio phosphoprotein mock/24 hpi	log2 ratio total protein mock/48 hpi	log2 ratio phosphoprotein mock/48 hpi	log2 ratio total protein mock/72 hpi	log2 ratio phosphoprotein mock/72 hpi	ENSP number	Protein trend
RP11-777J24.	ENSG00000233778	8	4	-0.49	3	-1.4	6	-0.29	_SDS_
EEF1AKMT1	ENSG00000150456	22	24	0.64	40	0.89	18	-0.15	_uuS_
CACFD1	ENSG00000280479	34	25	0.07	20	-0.74	31	0	_SdS_
C11orf91	ENSG00000205177	1	0	-9.97	0	-9.97	0	-9.97	_DDD_
ZNF415	ENSG00000170954	48	12	-1.47	26	-0.86	12	-1.89	_DdD_	5.23	NA	7.05	NA	6.65	NA	ENSP00000243643.3	_UUU_
KDM1A	ENSG00000004487	86	38	-0.67	61	-0.47	77	-0.03	_dSS_	-0.13	0.11	-0.25	0.54	0.02	NA	ENSP00000383042.4	_SSS_
DNAJB9	ENSG00000128590	33	153	2.73	200	2.63	127	2.07	_UUU_	1.4	NA	2.35	NA	2.15	NA	ENSP00000249356.3	_UUU_
C15orf38-AP3S2	ENSG00000250021	27	23	0.29	22	-0.27	31	0.33	_SSS_	0.71	NA	1.65	NA	1.92	NA	ENSP00000453637.1	_uUU_
MTHFSD	ENSG00000103248	32	15	-0.58	11	-1.51	9	-1.69	_dDD_
CCT6B	ENSG00000132141	4	5	0.83	1	-2	6	0.71	_uDu_	0.55	NA	1.38	NA	1.62	NA	ENSP00000398044.3	_uUU_
HSPA6	ENSG00000173110	0	0	0	83	9.97	71	9.97	_SUU_	0.01	NA	1.57	NA	1.59	NA	ENSP00000310219.4	_SUU_
IFIT2	ENSG00000119922	12	36	2.1	26	1.14	12	0.12	_UUS_	0.96	NA	1.24	NA	1.53	NA	ENSP00000484770.1	_uUU_
PRR16	ENSG00000184838	36	42	0.74	32	-0.14	40	0.29	_uSS_
RP11-543B16.	ENSG00000234004	4	1	-1.47	3	-0.4	4	0.12	_DSS_
ZNF292	ENSG00000188994	15	7	-0.58	11	-0.42	5	-1.47	_dSD_
PDXDC1	ENSG00000276709	11	8	0.06	12	0.15	9	-0.15	_SSS_
VCAM1	ENSG00000162692	181	20	-2.64	148	-0.27	457	1.46	_DSU_	-1.03	NA	-0.1	NA	1.51	NA	ENSP00000294728.2	_DSU_
ZNF714	ENSG00000160352	8	7	0.32	6	-0.4	7	-0.06	_SSS_	-0.27	NA	0.88	NA	1.49	NA	ENSP00000478345.1	_SuU_
FLOT1	ENSG00000137312	166	116	0	160	-0.03	152	0	_SSS_
HYOU1	ENSG00000149428	135	450	2.25	483	1.86	349	1.5	_UUU_	0.68	NA	1.36	NA	1.42	NA	ENSP00000463318.1	_uUU_
NBPF19	ENSG00000271383	36	22	-0.2	39	0.14	38	0.21	_SSS_
Possible multiple isoforms? PDIA4	ENSG00000155660	121	498	2.56	739	2.64	509	2.2	_UUU_	0.45	NA	1.22	NA	1.42	NA	ENSP00000499129.1	_SUU_
PDIA4	ENSG00000155660	121	498	2.56	739	2.64	509	2.2	_UUU_	0.4	NA	1.33	NA	1.33	NA	ENSP00000286091.5	_SUU_
C4A	ENSG00000244731	9	1	-2.64	5	-0.81	5	-0.71	_Ddd_
SLC4A2	ENSG00000164889	429	246	-0.29	374	-0.17	312	-0.32	_SSS_	0.09	-0.52	-0.19	0.03	-0.17	NA	ENSP00000419412.1	_SSS_
AL034550.	ENSG00000283233	1	2	1.52	1	0.03	0	-9.97	_USD_
RP11-466H18.	ENSG00000244398	107	106	0.5	149	0.51	162	0.73	_Suu_
DHFRP1	ENSG00000188985	1	2	1.52	1	0.03	4	2.13	_USU_
CCL2	ENSG00000108691	796	307	-0.86	1180	0.59	2119	1.54	_duU_	-0.58	NA	0.18	NA	1.21	NA	ENSP00000225831.4	_dSU_
CTD-2666L21.	ENSG00000234773	0	0	0	1	9.97	0	0	_SUS_
CARD10	ENSG00000100065	16	16	0.52	10	-0.64	8	-0.86	_udd_
PANO1	ENSG00000274897	1	3	2.1	3	1.61	2	1.13	_UUU_
CTD-3141N22.	ENSG00000241069	0	0	0	0	0	1	9.97	_SSU_
ZFP41	ENSG00000181638	10	3	-1.22	9	-0.12	7	-0.38	_DSS_
HLA-C	ENSG00000225691	1	1	0.52	1	0.03	0	-9.97	_uSD_
DDR1	ENSG00000215522	69	49	0.01	76	0.16	52	-0.27	_SSS_
HERPUD1	ENSG00000051108	262	758	2.05	811	1.66	504	1.08	_UUU_	1.26	NA	1.37	NA	1.18	NA	ENSP00000409555.2	_UUU_
MINK1	ENSG00000141503	462	188	-0.79	181	-1.32	250	-0.76	_dDd_	-0.2	0.24	-0.2	-0.37	-0.16	NA	ENSP00000347427.6	_SSS_
Possible multiple isoforms? HYOU1	ENSG00000149428	135	450	2.25	483	1.86	349	1.5	_UUU_	0.57	NA	1.09	NA	1.14	NA	ENSP00000498353.1	_uUU_
FICD	ENSG00000198855	0	22	9.97	19	9.97	8	9.97	_UUU_	0.85	NA	1.12	NA	1.12	NA	ENSP00000446479.1	_uUU_
ZNF311	ENSG00000223687	1	0	-9.97	0	-9.97	0	-9.97	_DDD_
RTEL1	ENSG00000258366	17	14	0.24	15	-0.15	26	0.74	_SSu_
DHDDS	ENSG00000117682	112	104	0.41	119	0.11	96	-0.09	_SSS_	0.71	NA	0.85	NA	1.08	NA	ENSP00000353104.2	_uuU_
PLIN2	ENSG00000147872	60	45	0.1	54	-0.12	74	0.43	_SSS_	0.46	NA	0.65	NA	1.08	NA	ENSP00000276914.2	_SuU_
PDE1A	ENSG00000115252	1	0	-9.97	0	-9.97	0	-9.97	_DDD_
PLCH1	ENSG00000114805	NA								0.35	NA	1	NA	1.06	NA	ENSP00000345988.7	_SUU_
FOXL2	ENSG00000183770	3	4	0.93	2	-0.56	1	-1.47	_udD_
INSC	ENSG00000188487	18	15	0.25	19	0.11	23	0.49	_SSS_
ARMCX7P	ENSG00000204072	5	5	0.52	4	-0.3	5	0.12	_uSS_
GABBR1	ENSG00000232569	3	1	-1.06	4	0.44	3	0.12	_DSS_
DCLK1	ENSG00000133083	0	0	0	0	0	6	9.97	_SSU_	0.75	NA	1.18	NA	1.05	NA	ENSP00000353846.3	_uUU_
MCAT	ENSG00000100294	17	21	0.82	14	-0.25	13	-0.25	_uSS_	0.61	NA	0.95	NA	1.01	NA	ENSP00000290429.5	_uuU_
Possible multiple isoforms? HSPA8	ENSG00000109971	5365	3047	-0.3	5173	-0.03	5467	0.16	_SSS_	0.45	NA	0.74	NA	0.99	NA	ENSP00000431641.1	_Suu_
PAQR5	ENSG00000137819	11	9	0.23	22	1.03	18	0.84	_SUu_
ZCCHC10	ENSG00000155329	18	10	-0.34	21	0.25	25	0.6	_SSu_
NBPF10	ENSG00000271425	46	13	-1.32	24	-0.92	27	-0.64	_Ddd_
UNC93B1	ENSG00000110057	14	11	0.16	13	-0.07	12	-0.09	_SSS_	-0.56	-0.24	-0.31	-0.56	-0.72	NA	ENSP00000227471.3	_dSd_
HCG4P3	ENSG00000224006	0	1	9.97	0	0	0	0	_USS_
CLUAP1	ENSG00000103351	28	17	-0.2	44	0.68	26	0.03	_SuS_
Possible multiple isoforms? ENOPH1	ENSG00000145293	92	52	-0.3	72	-0.32	78	-0.1	_SSS_	0.45	NA	0.96	NA	0.93	NA	ENSP00000422005.1	_Suu_
TTBK2	ENSG00000128881	6	7	0.74	13	1.14	11	1.01	_uUU_
IFI30	ENSG00000216490	16	2	-2.47	8	-0.97	4	-1.89	_DdD_
SQSTM1	ENSG00000161011	1093	764	0	1128	0.07	1272	0.34	_SSS_	0.27	0.12	0.35	2.34	0.63	3.24	ENSP00000495843.2	_SSu_
COPA	ENSG00000122218	399	210	-0.42	313	-0.32	349	-0.06	_SSS_	0.05	0.94	0.07	2.67	-0.01	2.96	ENSP00000241704.7	_SSS_
RP11-849H4.2	ENSG00000254469	4	3	0.1	2	-0.97	0	-9.97	_SdD_
TAC3	ENSG00000166863	24	6	-1.47	48	1.03	48	1.13	_DUU_
CRIP1	ENSG00000213145	0	6	9.97	0	0	0	0	_USS_
DNAJC3	ENSG00000102580	41	75	1.38	94	1.23	50	0.42	_UUS_	0.47	NA	0.87	NA	0.88	NA	ENSP00000473631.1	_Suu_
RP11-118H4.	ENSG00000229965	0	1	9.97	1	9.97	1	9.97	_UUU_
SEC11C	ENSG00000166562	90	162	1.36	212	1.26	160	0.96	_UUu_	0.41	NA	0.86	NA	0.87	NA	ENSP00000468633.1	_Suu_
JMJD7	ENSG00000243789	4	11	1.97	5	0.34	6	0.71	_USu_
AC104843.	ENSG00000225416	0	1	9.97	0	0	0	0	_USS_
SNCA	ENSG00000145335	13	18	0.99	59	2.21	52	2.13	_uUU_	-0.01	NA	0.57	NA	0.87	NA	ENSP00000378437.1	_Suu_
SLC39A14	ENSG00000104635	58	115	1.5	133	1.23	138	1.38	_UUU_	0.76	NA	0.78	NA	0.86	NA	ENSP00000352779.5	_uuu_
RP11-80H5.	ENSG00000249962	1	0	-9.97	0	-9.97	0	-9.97	_DDD_
FAAP20	ENSG00000162585	462	350	0.11	504	0.15	473	0.16	_SSS_
PGAM4	ENSG00000226784	1	4	2.51	3	1.61	2	1.13	_UUU_
ZFP91-CNTF	ENSG00000255073	1	1	0.52	5	2.35	2	1.13	_uUU_
IFRD1	ENSG00000006652	106	83	0.16	56	-0.89	75	-0.38	_SdS_	1.54	NA	1.21	NA	0.85	NA	ENSP00000005558.4	_UUu_
SLC17A7	ENSG00000104888	0	0	0	0	0	1	9.97	_SSU_
MTCO1P12	ENSG00000237973	10682	6932	-0.1	11878	0.18	11316	0.21	_SSS_
ZNF439	ENSG00000171291	11	8	0.06	6	-0.84	9	-0.15	_SdS_
RP11-50D9.	ENSG00000244021	51	47	0.4	56	0.16	61	0.39	_SSS_
HMGCS1	ENSG00000112972	68	68	0.52	98	0.56	86	0.46	_uuS_	0.41	NA	0.88	NA	0.84	NA	ENSP00000322706.6	_Suu_
RPIA	ENSG00000153574	9	4	-0.67	7	-0.34	4	-1.03	_dSD_	0.41	NA	0.48	NA	0.84	NA	ENSP00000283646.3	_SSu_
TFPT	ENSG00000276263	6	5	0.25	9	0.61	3	-0.86	_Sud_
COL14A1	ENSG00000187955	0	7	9.97	19	9.97	12	9.97	_UUU_	-0.16	NA	0.41	NA	0.83	NA	ENSP00000297848.3	_SSu_
ESR2	ENSG00000140009	6	0	-9.97	2	-1.56	0	-9.97	_DDD_
PFN1P2	ENSG00000270392	0	0	0	2	9.97	0	0	_SUS_
NCOA4	ENSG00000266412	328	196	-0.23	218	-0.56	251	-0.25	_SdS_	-0.16	NA	0.39	NA	0.83	NA	ENSP00000463027.1	_SSu_
ARMCX5	ENSG00000125962	27	16	-0.23	48	0.86	23	-0.1	_SuS_
FAM64A	ENSG00000129195	31	34	0.65	19	-0.69	18	-0.64	_udd_	-0.17	NA	-0.08	NA	0.83	NA	ENSP00000458584.2	_SSu_
TMEM50B	ENSG00000263160	98	199	1.54	224	1.22	168	0.91	_UUu_	0.57	NA	0.88	NA	0.81	NA	ENSP00000460121.1	_uuu_
FASTK	ENSG00000164896	308	187	-0.2	292	-0.04	271	-0.06	_SSS_	0.37	NA	0.44	NA	0.79	NA	ENSP00000297532.6	_SSu_
GOLGA8A	ENSG00000175265	8	1	-2.47	7	-0.17	12	0.71	_DSu_
GMNC	ENSG00000205835	2	0	-9.97	0	-9.97	0	-9.97	_DDD_
ICAM1	ENSG00000090339	9	6	-0.07	10	0.18	32	1.96	_SSU_	-0.28	NA	-0.01	NA	0.79	NA	ENSP00000264832.2	_SSu_
CLEC12B	ENSG00000256660	0	0	0	0	0	2	9.97	_SSU_
PTGES3P4	ENSG00000236937	0	1	9.97	0	0	0	0	_USS_
2009-09-01	ENSG00000184640	2463	1386	-0.32	2044	-0.23	1783	-0.34	_SSS_	-0.3	NA	0.61	NA	0.78	NA	ENSP00000466997.1	_Suu_
PMS2P3	ENSG00000127957	5	3	-0.22	23	2.23	4	-0.18	_SUS_
SCML2P2	ENSG00000271105	0	1	9.97	0	0	0	0	_USS_
TEKT4P2	ENSG00000188681	1	0	-9.97	1	0.03	3	1.71	_DSU_
MYOCD	ENSG00000141052	7	1	-2.32	3	-1.18	3	-1.09	_DDD_
TMEM229B	ENSG00000198133	0	0	0	1	9.97	0	0	_SUS_
ZNF559	ENSG00000188321	20	6	-1.22	3	-2.74	4	-2.18	_DDD_
CDC42SE1	ENSG00000197622	97	45	-0.6	99	0.06	95	0.1	_dSS_	0.43	NA	0.57	NA	0.78	NA	ENSP00000349773.4	_Suu_
AGPAT4	ENSG00000026652	6	2	-1.06	10	0.77	9	0.71	_Duu_
METRN	ENSG00000103260	86	84	0.48	113	0.42	88	0.16	_SSS_
MSMO1	ENSG00000052802	72	120	1.25	217	1.62	121	0.88	_UUu_	0	NA	0.54	NA	0.78	NA	ENSP00000261507.6	_Suu_
RPS15AP40	ENSG00000233921	0	3	9.97	1	9.97	2	9.97	_UUU_
AP000769.1	ENSG00000279576	13	6	-0.6	9	-0.49	26	1.13	_dSU_
RP11-50E11.	ENSG00000231588	0	2	9.97	3	9.97	0	0	_UUS_
ZNF100	ENSG00000197020	1	0	-9.97	1	0.03	4	2.13	_DSU_
PDIA6	ENSG00000143870	2052	2567	0.84	4253	1.08	3308	0.82	_uUu_	0.13	0.55	0.33	1.44	0.53	2	ENSP00000481892.1	_SSu_
PCTP	ENSG00000141179	46	15	-1.09	29	-0.64	34	-0.3	_DdS_
SDF2L1	ENSG00000128228	37	161	2.63	166	2.19	103	1.61	_UUU_	0.43	NA	0.86	NA	0.76	NA	ENSP00000248958.4	_Suu_
IFIT3	ENSG00000119917	14	20	1.03	20	0.55	20	0.64	_Uuu_	0.27	NA	0.62	NA	0.76	NA	ENSP00000360876.4	_Suu_
MMP19	ENSG00000123342	95	52	-0.36	68	-0.45	46	-0.92	_SSd_
LLNLF-176F2.	ENSG00000282339	0	0	0	0	0	1	9.97	_SSU_
CEL	ENSG00000170835	0	0	0	1	9.97	2	9.97	_SUU_
RP11-686G8.	ENSG00000238168	1	1	0.52	1	0.03	1	0.12	_uSS_
ULK4P1	ENSG00000261279	1	2	1.52	0	-9.97	0	-9.97	_UDD_
ERO1B	ENSG00000086619	2	13	3.21	12	2.61	9	2.3	_UUU_	0.44	NA	0.79	NA	0.74	NA	ENSP00000346635.5	_Suu_
HMGCLL1	ENSG00000146151	NA								-0.38	NA	0.32	NA	0.72	NA	ENSP00000381654.2	_SSu_
CEACAMP6	ENSG00000238092	0	1	9.97	0	0	1	9.97	_USU_
Possible multiple isoforms? NPM1	ENSG00000181163	1928	1299	-0.06	1912	0.01	1546	-0.18	_SSS_	0.36	NA	0.66	NA	0.71	NA	ENSP00000341168.6	_Suu_
THUMPD2	ENSG00000138050	15	0	-9.97	10	-0.56	15	0.12	_DdS_
SQLE	ENSG00000104549	56	59	0.58	93	0.76	73	0.52	_uuu_	0.34	NA	0.65	NA	0.71	NA	ENSP00000265896.5	_Suu_
INTS8	ENSG00000164941	56	24	-0.71	71	0.37	36	-0.51	_dSd_
SYT11	ENSG00000132718	47	23	-0.51	43	-0.1	64	0.58	_dSu_	-0.27	NA	0.41	NA	0.71	NA	ENSP00000357307.4	_SSu_
Possible multiple isoforms? OS9	ENSG00000135506	996	842	0.28	1348	0.46	1073	0.24	_SSS_	0.26	NA	0.68	NA	0.7	NA	ENSP00000257966.8	_Suu_
TYSND1	ENSG00000156521	24	6	-1.47	21	-0.17	16	-0.45	_DSS_
GZF1	ENSG00000125812	42	35	0.25	24	-0.79	31	-0.3	_SdS_
Possible multiple isoforms? HIBCH	ENSG00000198130	40	10	-1.47	37	-0.09	45	0.3	_DSS_	-0.26	NA	0.65	NA	0.7	NA	ENSP00000387098.2	_Suu_
TMIE	ENSG00000181585	0	1	9.97	0	0	1	9.97	_USU_
DNAJB11	ENSG00000090520	137	300	1.65	396	1.56	323	1.37	_UUU_	0.24	NA	0.59	NA	0.7	NA	ENSP00000414398.1	_Suu_
ERO1A	ENSG00000197930	28	62	1.66	128	2.22	101	1.98	_UUU_	0.08	NA	0.55	NA	0.7	NA	ENSP00000379042.3	_Suu_
ZNF410	ENSG00000119725	93	116	0.83	157	0.78	139	0.71	_uuu_
BCO2	ENSG00000197580	1	6	3.1	7	2.83	1	0.12	_UUS_
LAPTM4A	ENSG00000068697	480	234	-0.51	424	-0.15	387	-0.18	_dSS_	-0.21	NA	0.47	NA	0.7	NA	ENSP00000175091.4	_SSu_
GBGT1	ENSG00000148288	10	0	-9.97	10	0.03	0	-9.97	_DSD_
UBB	ENSG00000170315	5153	3830	0.08	5240	0.06	5314	0.18	_SSS_	-0.04	NA	0.35	NA	0.69	NA	ENSP00000464510.1	_SSu_
PTX3	ENSG00000163661	203	97	-0.56	260	0.38	380	1.04	_dSU_	-0.66	NA	0.02	NA	0.69	NA	ENSP00000295927.3	_dSu_
AFF1	ENSG00000172493	16	11	-0.03	13	-0.27	14	-0.06	_SSS_
TIGD2	ENSG00000180346	9	10	0.67	8	-0.14	15	0.86	_uSu_
HNRNPA1L2	ENSG00000139675	287	154	-0.38	217	-0.38	185	-0.49	_SSS_
GTPBP2	ENSG00000172432	58	75	0.89	75	0.4	53	0	_uSS_	0.82	NA	0.83	NA	0.67	NA	ENSP00000303997.5	_uuu_
LMNA	ENSG00000160789	3088	2258	0.06	2510	-0.27	2201	-0.36	_SSS_	0.22	1.6	0.4	1.83	0.12	1.85	ENSP00000357283.4	_SSS_
WDR46	ENSG00000227057	46	16	-1	43	-0.07	42	0	_DSS_
TWIST1	ENSG00000122691	6	7	0.74	9	0.61	8	0.55	_uuu_
PATJ	ENSG00000132849	7	1	-2.32	0	-9.97	5	-0.36	_DDS_
C19orf38	ENSG00000214212	0	2	9.97	2	9.97	0	0	_UUS_
TIMM17B	ENSG00000126768	304	181	-0.23	265	-0.17	230	-0.27	_SSS_	0.49	NA	0.54	NA	0.66	NA	ENSP00000379999.3	_Suu_
HLA-DMB	ENSG00000242092	2	0	-9.97	0	-9.97	0	-9.97	_DDD_
CSNK2B	ENSG00000224774	174	118	-0.04	143	-0.25	121	-0.4	_SSS_
SENP2	ENSG00000163904	31	9	-1.29	37	0.29	28	-0.01	_DSS_
CRELD1	ENSG00000163703	46	68	1.08	182	2.01	181	2.11	_UUU_	0.03	NA	0.47	NA	0.66	NA	ENSP00000393643.1	_SSu_
CORO1A	ENSG00000102879	23	38	1.24	32	0.51	10	-1.06	_UuD_	0.2	NA	0.49	NA	0.65	NA	ENSP00000219150.5	_SSu_
C19orf53	ENSG00000104979	503	414	0.23	589	0.25	664	0.54	_SSu_	0.18	NA	0.26	NA	0.64	NA	ENSP00000465432.1	_SSu_
ATG14	ENSG00000126775	18	10	-0.34	18	0.03	11	-0.58	_SSd_
ANGPTL4	ENSG00000167772	39	23	-0.25	75	0.97	112	1.65	_SuU_	0.5	NA	0.25	NA	0.64	NA	ENSP00000301455.1	_uSu_
STEAP3	ENSG00000115107	131	89	-0.04	185	0.53	136	0.19	_SuS_	-0.14	NA	0.5	NA	0.63	NA	ENSP00000376822.2	_Suu_
TRAF3IP3	ENSG00000009790	2	0	-9.97	0	-9.97	0	-9.97	_DDD_
C9orf78	ENSG00000136819	59	28	-0.56	40	-0.54	28	-0.94	_ddd_	0.25	0.17	-0.19	1.17	0.15	1.64	ENSP00000361524.3	_SSS_
ADAMTS13	ENSG00000160323	3	3	0.52	9	1.61	9	1.71	_uUU_
ISOC2	ENSG00000063241	127	226	1.34	253	1.02	202	0.8	_UUu_	0.23	NA	0.61	NA	0.62	NA	ENSP00000085068.2	_Suu_
NOX4	ENSG00000086991	6	6	0.52	0	-9.97	0	-9.97	_uDD_
FRMD5	ENSG00000171877	17	0	-9.97	0	-9.97	0	-9.97	_DDD_
KLHL15	ENSG00000174010	3	1	-1.06	1	-1.56	5	0.86	_DDu_
SLC16A1	ENSG00000155380	62	32	-0.43	80	0.39	39	-0.54	_SSd_
TP53INP2	ENSG00000078804	109	76	0	50	-1.09	85	-0.23	_SDS_	-0.15	NA	-0.13	NA	0.62	NA	ENSP00000363943.3	_SSu_
B3GALT4	ENSG00000226936	6	2	-1.06	0	-9.97	1	-2.47	_DDD_
ZSCAN29	ENSG00000140265	5	1	-1.79	18	1.88	9	0.98	_DUu_
TUT1	ENSG00000149016	14	14	0.52	10	-0.45	31	1.28	_uSU_
DDX39B	ENSG00000230624	118	92	0.15	95	-0.29	95	-0.18	_SSS_
GRINA	ENSG00000178719	578	308	-0.4	465	-0.29	479	-0.14	_SSS_
B4GALT4	ENSG00000121578	207	110	-0.4	201	-0.01	209	0.15	_SSS_	0.13	NA	0.43	NA	0.61	NA	ENSP00000420161.1	_SSu_
MRAP2	ENSG00000135324	1	0	-9.97	0	-9.97	0	-9.97	_DDD_
CCL13	ENSG00000181374	3	1	-1.06	0	-9.97	8	1.55	_DDU_
RCBTB1	ENSG00000136144	26	22	0.28	40	0.65	40	0.75	_Suu_	0.03	NA	0.42	NA	0.61	NA	ENSP00000367552.2	_SSu_
MAZ	ENSG00000103495	214	164	0.12	168	-0.32	137	-0.51	_SSd_
C9orf50	ENSG00000179058	2	1	-0.49	1	-0.97	3	0.71	_Sdu_
CHTF18	ENSG00000127586	2	13	3.21	0	-9.97	21	3.52	_UDU_
NFE2L2	ENSG00000116044	667	358	-0.38	722	0.14	430	-0.49	_SSS_
F3	ENSG00000117525	1661	685	-0.76	1929	0.24	1703	0.16	_dSS_	-0.41	NA	0.27	NA	0.61	NA	ENSP00000334145.7	_SSu_
CTD-2319I12.	ENSG00000267295	0	0	0	0	0	1	9.97	_SSU_
PSAT1	ENSG00000135069	42	75	1.35	128	1.63	44	0.2	_UUS_	0.1	NA	0.68	NA	0.6	NA	ENSP00000365773.3	_Suu_
RP11-114H23.	ENSG00000258245	0	0	0	1	9.97	0	0	_SUS_
OS9	ENSG00000135506	996	842	0.28	1348	0.46	1073	0.24	_SSS_	0.19	NA	0.55	NA	0.6	NA	ENSP00000318165.7	_Suu_
APOC3	ENSG00000110245	NA								0.37	NA	-0.28	NA	0.6	NA	ENSP00000364494.1	_SSu_
OSGEPL1	ENSG00000128694	1	7	3.32	13	3.73	4	2.13	_UUU_	0.44	NA	0.5	NA	0.59	NA	ENSP00000429697.1	_Suu_
SLC2A3	ENSG00000059804	90	57	-0.15	82	-0.1	113	0.45	_SSS_	0.15	NA	0.29	NA	0.59	NA	ENSP00000075120.7	_SSu_
ORMDL1	ENSG00000128699	98	72	0.07	152	0.66	106	0.24	_SuS_
CDON	ENSG00000064309	2	0	-9.97	5	1.35	0	-9.97	_DUD_
KLHDC10	ENSG00000128607	23	9	-0.84	16	-0.49	13	-0.69	_dSd_	0.47	NA	-0.01	NA	0.59	NA	ENSP00000334140.4	_SSu_
RUSC2	ENSG00000198853	67	68	0.54	64	-0.04	54	-0.18	_uSS_	0.65	NA	0.5	NA	0.58	NA	ENSP00000355177.3	_uuu_
RNF149	ENSG00000163162	31	20	-0.12	25	-0.29	36	0.34	_SSS_	0.13	NA	0.41	NA	0.58	NA	ENSP00000295317.3	_SSu_
LY6G5C	ENSG00000226404	1	6	3.1	1	0.03	2	1.13	_USU_
CYSLTR1	ENSG00000173198	22	7	-1.15	11	-0.97	16	-0.32	_DdS_
NDUFAF4P3	ENSG00000236411	1	0	-9.97	0	-9.97	0	-9.97	_DDD_
KIAA0408	ENSG00000189367	6	2	-1.06	0	-9.97	0	-9.97	_DDD_
SIGLEC10	ENSG00000142512	4	0	-9.97	0	-9.97	3	-0.29	_DDS_
TARBP1	ENSG00000059588	9	0	-9.97	7	-0.34	2	-2.06	_DSD_	-0.01	NA	0.23	NA	0.58	NA	ENSP00000040877.1	_SSu_
MEST	ENSG00000106484	1256	558	-0.67	1424	0.2	1516	0.4	_dSS_	0.07	NA	0.22	NA	0.58	NA	ENSP00000223215.4	_SSu_
RPL12P33	ENSG00000244585	1	1	0.52	3	1.61	2	1.13	_uUU_
EEF1GP8	ENSG00000234125	0	0	0	0	0	1	9.97	_SSU_
FOSL2	ENSG00000075426	61	48	0.16	73	0.29	65	0.23	_SSS_	0.13	NA	-0.02	NA	0.58	NA	ENSP00000264716.4	_SSu_
SLC15A2	ENSG00000163406	1	0	-9.97	0	-9.97	0	-9.97	_DDD_
MORN3	ENSG00000139714	0	0	0	1	9.97	0	0	_SUS_
CCDC84	ENSG00000186166	8	6	0.1	15	0.93	15	1.04	_SuU_
SEMA3F	ENSG00000001617	90	52	-0.29	49	-0.86	64	-0.36	_SdS_
CENPF	ENSG00000117724	1	4	2.51	8	3.03	6	2.72	_UUU_
HSP90B1	ENSG00000166598	1081	2318	1.61	5493	2.37	3831	1.96	_UUU_	0.28	0.05	0.92	0.78	1.16	1.56	ENSP00000299767.4	_SuU_
PODN	ENSG00000174348	261	133	-0.45	143	-0.84	234	-0.03	_SdS_
PSMD8P1	ENSG00000228264	0	0	0	0	0	1	9.97	_SSU_
IFIT1	ENSG00000185745	20	20	0.52	22	0.16	10	-0.86	_uSd_	-0.03	NA	0.48	NA	0.57	NA	ENSP00000360869.3	_SSu_
GATAD1	ENSG00000157259	22	17	0.14	33	0.61	29	0.53	_Suu_
DHCR24	ENSG00000116133	226	167	0.07	240	0.11	158	-0.38	_SSS_	0.05	NA	0.47	NA	0.57	NA	ENSP00000440191.3	_SSu_
TNFSF12	ENSG00000239697	77	46	-0.23	74	-0.03	90	0.36	_SSS_
RP11-81A22.	ENSG00000262165	0	0	0	5	9.97	5	9.97	_SUU_
ARHGAP23P1	ENSG00000260781	1	0	-9.97	0	-9.97	0	-9.97	_DDD_
C9orf47	ENSG00000186354	0	0	0	0	0	5	9.97	_SSU_
RPL36AP39	ENSG00000230980	1	1	0.52	3	1.61	1	0.12	_uUS_
Possible multiple isoforms? MAP2K3	ENSG00000034152	670	348	-0.43	286	-1.22	449	-0.45	_SDS_	0.12	NA	1.08	NA	0.55	NA	ENSP00000462178.1	_SUu_
UBE2D3	ENSG00000109332	1342	1002	0.1	1254	-0.07	1083	-0.18	_SSS_
FSD2	ENSG00000186628	0	4	9.97	2	9.97	1	9.97	_UUU_
SNRPGP2	ENSG00000264350	0	0	0	0	0	1	9.97	_SSU_
FAM196B	ENSG00000204767	5	3	-0.22	0	-9.97	2	-1.18	_SDD_
RPSAP41	ENSG00000239626	2	0	-9.97	0	-9.97	0	-9.97	_DDD_
HFE	ENSG00000010704	4	10	1.84	8	1.03	9	1.3	_UUU_	0.57	NA	0.72	NA	0.55	NA	ENSP00000417404.1	_uuu_
AK4	ENSG00000162433	6	12	1.52	16	1.44	16	1.55	_UUU_	-0.26	NA	0.33	NA	0.55	NA	ENSP00000378743.2	_SSu_
TNFRSF10B	ENSG00000120889	124	89	0.03	131	0.11	130	0.2	_SSS_	-0.07	NA	0.24	NA	0.55	NA	ENSP00000276431.4	_SSu_
CYR61	ENSG00000142871	495	363	0.07	531	0.12	434	-0.06	_SSS_	0.17	NA	0.23	NA	0.55	NA	ENSP00000398736.2	_SSu_
HAS2	ENSG00000170961	11	10	0.38	5	-1.12	4	-1.32	_SDD_
PUS10	ENSG00000162927	2	5	1.84	7	1.84	7	1.94	_UUU_
TOM1	ENSG00000100284	300	166	-0.34	246	-0.25	204	-0.43	_SSS_	0.08	NA	0.21	NA	0.55	NA	ENSP00000393714.1	_SSu_
ATRAID	ENSG00000138085	481	319	-0.07	513	0.12	495	0.18	_SSS_	0.18	NA	0.51	NA	0.54	NA	ENSP00000369518.3	_Suu_
FDFT1	ENSG00000284967	NA								0.24	NA	0.5	NA	0.54	NA	ENSP00000495060.1	_Suu_
RNF220	ENSG00000187147	146	119	0.21	130	-0.14	139	0.06	_SSS_
TCEAL3	ENSG00000196507	69	42	-0.2	139	1.04	135	1.1	_SUU_	-0.12	0.26	-0.09	1.17	-0.1	1.52	ENSP00000243286.3	_SSS_
CPA4	ENSG00000128510	86	80	0.41	104	0.3	76	-0.04	_SSS_	0.2	NA	0.54	NA	0.53	NA	ENSP00000222482.4	_Suu_
KPTN	ENSG00000118162	28	16	-0.29	18	-0.62	10	-1.36	_SdD_	-0.09	NA	0.49	NA	0.53	NA	ENSP00000337850.2	_SSu_
SETD9	ENSG00000155542	3	10	2.25	10	1.77	8	1.55	_UUU_
GTF2H3	ENSG00000111358	47	19	-0.79	58	0.33	42	-0.03	_dSS_	0.49	NA	0.42	NA	0.53	NA	ENSP00000445162.1	_SSu_
FANCD2	ENSG00000144554	0	3	9.97	4	9.97	3	9.97	_UUU_
SLC9A3	ENSG00000066230	8	6	0.1	11	0.49	16	1.13	_SSU_
KRT32	ENSG00000108759	1	0	-9.97	0	-9.97	0	-9.97	_DDD_
METTL16	ENSG00000127804	17	21	0.82	37	1.15	28	0.85	_uUu_	0.17	1.18	-0.1	1.54	-0.08	1.5	ENSP00000263092.5	_SSS_
WASH7P	ENSG00000226210	63	36	-0.29	56	-0.14	48	-0.27	_SSS_
HS3ST6	ENSG00000276333	NA								0.12	NA	0.32	NA	0.52	NA	ENSP00000293937.3	_SSu_
Possible multiple isoforms? TKT	ENSG00000163931	1104	755	-0.03	930	-0.22	981	-0.04	_SSS_	-0.66	NA	0.13	NA	0.52	NA	ENSP00000418340.1	_dSu_
MANF	ENSG00000145050	260	621	1.77	561	1.14	397	0.74	_UUu_	0.33	NA	0.6	NA	0.51	NA	ENSP00000499582.1	_Suu_
AASDH	ENSG00000157426	16	5	-1.15	21	0.42	22	0.59	_DSu_
FAM207A	ENSG00000160256	53	24	-0.62	52	0	40	-0.27	_dSS_	0.28	NA	0.6	NA	0.51	NA	ENSP00000291634.6	_Suu_
IDI1	ENSG00000067064	56	111	1.5	96	0.81	67	0.39	_UuS_	0.15	NA	0.45	NA	0.51	NA	ENSP00000370748.3	_SSu_
WDR5B	ENSG00000196981	4	7	1.32	2	-0.97	3	-0.29	_UdS_
ITPR3	ENSG00000096433	6	6	0.52	10	0.77	0	-9.97	_uuD_	-0.17	NA	0.22	NA	0.51	NA	ENSP00000363435.4	_SSu_
IMPA2	ENSG00000141401	40	10	-1.47	50	0.34	13	-1.47	_DSD_
RP11-259P15.	ENSG00000213157	0	0	0	1	9.97	1	9.97	_SUU_
RP11-467H10.	ENSG00000213542	0	1	9.97	0	0	0	0	_USS_
NLGN2	ENSG00000283859	NA								0.2	NA	0.12	NA	0.51	NA	ENSP00000492323.1	_SSu_
FYN	ENSG00000010810	98	42	-0.71	84	-0.2	118	0.4	_dSS_	-0.07	NA	0.02	NA	0.51	NA	ENSP00000346671.3	_SSu_
PLAU	ENSG00000122861	902	404	-0.64	822	-0.1	1341	0.7	_dSu_	-0.3	NA	-0.04	NA	0.51	NA	ENSP00000361850.3	_SSu_
CLDN1	ENSG00000163347	33	11	-1.06	22	-0.56	64	1.08	_DdU_	-0.73	NA	-0.66	NA	0.51	NA	ENSP00000295522.3	_ddu_
KCNMA1	ENSG00000156113	190	193	0.54	126	-0.56	89	-0.97	_udd_	-0.07	NA	0.37	NA	0.5	NA	ENSP00000388370.2	_SSu_
ATP10B	ENSG00000118322	2	2	0.52	9	2.2	9	2.3	_uUU_
MOCS1	ENSG00000124615	46	55	0.77	65	0.53	51	0.28	_uuS_	0.28	NA	0.33	NA	0.5	NA	ENSP00000344794.5	_SSu_
MAOA	ENSG00000189221	12	2	-2.06	17	0.53	0	-9.97	_DuD_	-0.25	NA	0.18	NA	0.5	NA	ENSP00000340684.3	_SSu_
SLC41A2	ENSG00000136052	3	7	1.74	4	0.44	2	-0.45	_USS_
Possible multiple isoforms? CNOT2	ENSG00000111596	40	25	-0.17	37	-0.09	52	0.51	_SSu_	0.12	NA	-0.45	NA	0.5	NA	ENSP00000450090.1	_SSu_
ANKRD33B	ENSG00000164236	2	1	-0.49	9	2.2	4	1.13	_SUU_
GRM2	ENSG00000164082	0	2	9.97	0	0	0	0	_USS_
ATF2	ENSG00000115966	120	73	-0.2	80	-0.56	90	-0.29	_SdS_
SDHAF3	ENSG00000196636	15	18	0.77	18	0.29	21	0.61	_uSu_
DUSP28	ENSG00000188542	6	13	1.63	15	1.35	8	0.55	_UUu_
RAB3A	ENSG00000105649	14	14	0.52	18	0.39	25	0.96	_uSu_	0.03	NA	0.36	NA	0.49	NA	ENSP00000222256.3	_SSS_
ZNF732	ENSG00000186777	NA								0.13	NA	-0.66	NA	0.49	NA	ENSP00000415774.1	_SdS_
TOR1AIP1	ENSG00000143337	133	81	-0.2	119	-0.14	89	-0.45	_SSS_	-0.1	0.44	-0.17	1.77	-0.2	1.46	ENSP00000476687.1	_SSS_
H2AFX	ENSG00000188486	71	94	0.92	65	-0.1	36	-0.84	_uSd_	0.18	0.12	0.01	0.58	-0.1	1.28	ENSP00000364310.1	_SSS_
REC8	ENSG00000100918	0	0	0	1	9.97	5	9.97	_SUU_
SOX6	ENSG00000110693	14	16	0.7	15	0.12	14	0.12	_uSS_
ABCA12	ENSG00000144452	0	0	0	4	9.97	2	9.97	_SUU_
ZNF48	ENSG00000180035	24	10	-0.76	14	-0.76	20	-0.14	_ddS_
KCNB1	ENSG00000158445	7	4	-0.29	5	-0.45	5	-0.36	_SSS_
PIEZO2	ENSG00000154864	16	3	-1.89	20	0.34	26	0.83	_DSu_
ZFY	ENSG00000067646	33	9	-1.36	15	-1.12	9	-1.74	_DDD_
LRRC8B	ENSG00000197147	0	6	9.97	4	9.97	0	0	_UUS_
TCP11	ENSG00000124678	0	0	0	6	9.97	12	9.97	_SUU_
XPO5	ENSG00000124571	24	12	-0.49	23	-0.03	17	-0.36	_SSS_	0.24	NA	0.1	NA	0.48	NA	ENSP00000265351.7	_SSS_
PRIM2	ENSG00000146143	46	16	-1	30	-0.6	15	-1.47	_DdD_	-0.44	NA	0.1	NA	0.48	NA	ENSP00000500708.1	_SSS_
CALR	ENSG00000179218	1560	1947	0.83	2734	0.84	1715	0.26	_uuS_	0.08	NA	0.43	NA	0.47	NA	ENSP00000320866.4	_SSS_
ENPP7P5	ENSG00000256589	0	0	0	1	9.97	0	0	_SUS_
FTH1P10	ENSG00000223361	604	429	0.01	627	0.08	835	0.59	_SSu_
LYRM7	ENSG00000186687	8	5	-0.17	12	0.61	8	0.12	_SuS_
Possible multiple isoforms? FMNL3	ENSG00000161791	11	12	0.64	13	0.26	2	-2.32	_uSD_	0.8	NA	0.41	NA	0.47	NA	ENSP00000447479.1	_uSS_
TCN2	ENSG00000185339	17	6	-1	27	0.7	20	0.37	_DuS_
RP11-214K3.2	ENSG00000274874	1	0	-9.97	0	-9.97	1	0.12	_DDS_
ATP6V1C2	ENSG00000143882	18	21	0.74	42	1.25	37	1.17	_uUU_
TIMM22	ENSG00000278501	36	27	0.1	40	0.18	34	0.04	_SSS_
KRT18P34	ENSG00000244515	1	0	-9.97	0	-9.97	0	-9.97	_DDD_
SYCP2L	ENSG00000153157	3	0	-9.97	0	-9.97	0	-9.97	_DDD_
FLRT3	ENSG00000125848	6	4	-0.07	20	1.77	18	1.71	_SUU_
MTMR10	ENSG00000277086	0	0	0	1	9.97	1	9.97	_SUU_
CMTM6	ENSG00000091317	82	48	-0.25	76	-0.09	65	-0.2	_SSS_
RP11-579D7.	ENSG00000271547	0	1	9.97	0	0	0	0	_USS_
PPIAL4C	ENSG00000263464	2	0	-9.97	1	-0.97	0	-9.97	_DdD_
SRPK3	ENSG00000184343	4	0	-9.97	2	-0.97	3	-0.29	_DdS_
MED7	ENSG00000155868	36	22	-0.2	32	-0.14	22	-0.58	_SSd_
RP11-632C17	ENSG00000230202	11	4	-0.94	10	-0.1	14	0.48	_dSS_
TTC9B	ENSG00000174521	1	0	-9.97	0	-9.97	0	-9.97	_DDD_
HIST1H2AG	ENSG00000196787	7	4	-0.29	2	-1.79	1	-2.64	_SDD_
CDK20	ENSG00000156345	6	12	1.52	42	2.83	35	2.68	_UUU_	-0.08	NA	0.19	NA	0.47	NA	ENSP00000322343.8	_SSS_
EIF4A1P7	ENSG00000235472	2	0	-9.97	1	-0.97	0	-9.97	_DdD_
MREG	ENSG00000118242	5	2	-0.81	1	-2.32	2	-1.18	_dDD_
C1orf54	ENSG00000118292	70	99	1.01	80	0.21	82	0.36	_USS_
NPIPA1	ENSG00000183426	47	41	0.32	28	-0.71	34	-0.34	_SdS_
RP11-349N19.	ENSG00000179101	0	1	9.97	0	0	0	0	_USS_
ARIH2OS	ENSG00000221883	2	1	-0.49	2	0.03	0	-9.97	_SSD_
SYNPO	ENSG00000171992	80	52	-0.1	70	-0.17	66	-0.15	_SSS_	-0.1	0.56	0.02	0.72	0.04	1.25	ENSP00000302139.4	_SSS_
TYMP	ENSG00000025708	31	18	-0.27	60	0.98	29	0.03	_SuS_	-0.67	NA	0	NA	0.47	NA	ENSP00000379038.1	_dSS_
TCEANC2	ENSG00000116205	7	3	-0.71	5	-0.45	5	-0.36	_dSS_
NANOS1	ENSG00000188613	2	0	-9.97	3	0.61	1	-0.86	_Dud_
NPIPA3	ENSG00000278308	0	0	0	2	9.97	1	9.97	_SUU_
RPL9P9	ENSG00000237550	290	208	0.03	301	0.08	283	0.1	_SSS_
C8orf4	ENSG00000176907	8	0	-9.97	4	-0.97	13	0.83	_Ddu_
INMT	ENSG00000241644	63	16	-1.47	51	-0.29	70	0.29	_DSS_	-1.07	NA	-0.15	NA	0.47	NA	ENSP00000013222.5	_DSS_
G6PC3	ENSG00000141349	490	247	-0.47	413	-0.22	382	-0.23	_SSS_	NA	NA	NA	NA	NA	NA	ENSP00000269097.3	_SSS_
RGPD5	ENSG00000015568	37	20	-0.38	23	-0.67	24	-0.49	_SdS_
MEAF6	ENSG00000163875	211	112	-0.4	180	-0.2	169	-0.18	_SSS_	0.35	NA	-0.64	NA	0.47	NA	ENSP00000362166.2	_SdS_
HAPLN3	ENSG00000140511	15	20	0.93	0	-9.97	9	-0.6	_uDd_
TSTD2	ENSG00000136925	15	3	-1.79	12	-0.3	10	-0.45	_DSS_
NSDHL	ENSG00000147383	54	68	0.85	108	1.03	90	0.86	_uUu_	0.08	NA	0.47	NA	0.46	NA	ENSP00000391854.1	_SSS_
C1GALT1C1	ENSG00000171155	48	23	-0.56	44	-0.1	35	-0.32	_dSS_
PDIA3	ENSG00000167004	1038	1282	0.82	2019	0.99	1572	0.73	_uuu_	0.02	NA	0.38	NA	0.46	NA	ENSP00000300289.5	_SSS_
Possible multiple isoforms? RTN4	ENSG00000115310	6348	4581	0.04	6541	0.07	5653	-0.04	_SSS_	-0.08	0.19	0.01	0.64	-0.21	1.17	ENSP00000322147.7	_SSS_
UBE2NL	ENSG00000276380	0	0	0	1	9.97	1	9.97	_SUU_
NRAS	ENSG00000213281	20	26	0.9	34	0.79	27	0.57	_uuu_
C1orf50	ENSG00000164008	20	17	0.28	18	-0.12	12	-0.6	_SSd_	0.1	NA	0.27	NA	0.46	NA	ENSP00000361603.4	_SSS_
TRIM62	ENSG00000116525	12	8	-0.07	8	-0.56	7	-0.64	_Sdd_
CEMP1	ENSG00000205923	0	0	0	1	9.97	0	0	_SUS_
EFHD1	ENSG00000115468	NA								-0.46	NA	0.1	NA	0.46	NA	ENSP00000264059.3	_SSS_
Possible multiple isoforms? TNKS1BP1	ENSG00000149115	168	92	-0.36	162	-0.03	179	0.23	_SSS_	-0.23	NA	-0.19	NA	0.46	NA	ENSP00000494351.1	_SSS_
SGCG	ENSG00000102683	1	0	-9.97	0	-9.97	0	-9.97	_DDD_
PLB1	ENSG00000163803	0	0	0	5	9.97	0	0	_SUS_
UBR2	ENSG00000024048	22	10	-0.62	14	-0.62	28	0.48	_ddS_	0.31	NA	0.49	NA	0.45	NA	ENSP00000361990.1	_SSS_
NDUFA3	ENSG00000276220	41	25	-0.2	44	0.12	53	0.51	_SSu_
CEP83	ENSG00000173588	6	0	-9.97	18	1.61	12	1.13	_DUU_
AC098614.	ENSG00000223968	1	3	2.1	1	0.03	1	0.12	_USS_
RTP3	ENSG00000163825	0	2	9.97	0	0	0	0	_USS_
SEC63	ENSG00000025796	77	69	0.36	129	0.77	80	0.19	_SuS_	0.08	NA	0.39	NA	0.45	NA	ENSP00000357998.4	_SSS_
RCOR2	ENSG00000167771	5	0	-9.97	1	-2.32	0	-9.97	_DDD_
AURKAIP1	ENSG00000175756	383	318	0.25	457	0.29	377	0.11	_SSS_	-0.03	NA	0.35	NA	0.45	NA	ENSP00000368130.3	_SSS_
GUCD1	ENSG00000138867	133	56	-0.74	95	-0.45	99	-0.3	_dSS_
GABPB2	ENSG00000143458	3	2	-0.07	10	1.77	8	1.55	_SUU_
PKD1P6	ENSG00000282086	18	19	0.59	13	-0.43	12	-0.45	_uSS_
TUSC1	ENSG00000198680	8	8	0.52	14	0.83	14	0.94	_uuu_
LRTOMT	ENSG00000184154	5	5	0.52	9	0.87	8	0.81	_uuu_
FNIP2	ENSG00000052795	2	1	-0.49	8	2.03	4	1.13	_SUU_
CEP192	ENSG00000101639	21	20	0.44	16	-0.36	5	-1.94	_SSD_
RAI2	ENSG00000131831	23	10	-0.69	15	-0.6	24	0.19	_ddS_
ELF2	ENSG00000109381	43	27	-0.15	35	-0.27	40	0.03	_SSS_
TMEM198	ENSG00000188760	4	0	-9.97	2	-0.97	6	0.71	_Ddu_
RND3	ENSG00000115963	1998	1309	-0.09	2289	0.23	2438	0.42	_SSS_	-0.02	NA	0.3	NA	0.45	NA	ENSP00000263895.4	_SSS_
MT1A	ENSG00000205362	0	0	0	1	9.97	0	0	_SUS_
AC016712.	ENSG00000235225	8	2	-1.47	2	-2	1	-2.84	_DDD_
TVP23C	ENSG00000175106	184	119	-0.12	206	0.19	194	0.2	_SSS_	0.07	NA	0.29	NA	0.45	NA	ENSP00000225576.3	_SSS_
MT-ND4L	ENSG00000212907	2675	1655	-0.18	2527	-0.06	2645	0.11	_SSS_
RPS26P13	ENSG00000227887	11	4	-0.94	10	-0.1	10	0	_dSS_
MX2	ENSG00000183486	4	4	0.52	7	0.83	4	0.12	_uuS_
RPS19P1	ENSG00000214612	87	72	0.24	90	0.07	93	0.23	_SSS_
SPESP1	ENSG00000258484	1	1	0.52	0	-9.97	1	0.12	_uDS_
RPL5P12	ENSG00000242697	1	2	1.52	1	0.03	2	1.13	_USU_
OR7E94P	ENSG00000249646	3	3	0.52	1	-1.56	1	-1.47	_uDD_
TMEM97	ENSG00000109084	33	40	0.79	59	0.86	54	0.84	_uuu_	-0.05	NA	0.27	NA	0.45	NA	ENSP00000226230.6	_SSS_
Possible multiple isoforms? CNOT7	ENSG00000198791	88	67	0.12	74	-0.22	53	-0.6	_SSd_	-0.27	NA	0.23	NA	0.45	NA	ENSP00000430263.1	_SSS_
Possible multiple isoforms? TOM1	ENSG00000100284	300	166	-0.34	246	-0.25	204	-0.43	_SSS_	-0.02	0.43	-0.05	0.88	-0.15	1.15	ENSP00000394466.2	_SSS_
ESRRA	ENSG00000173153	72	33	-0.62	39	-0.86	39	-0.76	_ddd_
MRM1	ENSG00000274853	6	8	0.93	3	-0.97	7	0.36	_udS_
LATS1	ENSG00000131023	8	9	0.69	13	0.73	10	0.45	_uuS_
RPL12P4	ENSG00000185834	179	152	0.28	208	0.24	198	0.28	_SSS_
ABCC6P1	ENSG00000256340	3	4	0.93	1	-1.56	5	0.86	_uDu_
HNRNPLL	ENSG00000143889	280	172	-0.18	209	-0.4	193	-0.42	_SSS_	-0.01	-0.1	-0.16	0.33	-0.27	1.11	ENSP00000390625.3	_SSS_
NKTR	ENSG00000114857	32	18	-0.32	44	0.49	35	0.26	_SSS_	0.23	-0.51	-0.04	0.84	-0.63	1.1	ENSP00000232978.8	_SSd_
GCNT4	ENSG00000176928	24	8	-1.06	15	-0.64	20	-0.14	_DdS_	-0.22	NA	0.1	NA	0.44	NA	ENSP00000498836.1	_SSS_
ASNS	ENSG00000070669	250	286	0.7	426	0.8	204	-0.17	_uuS_	0.21	NA	0.63	NA	0.43	NA	ENSP00000377846.3	_SuS_
RP11-829H16.	ENSG00000213867	0	1	9.97	1	9.97	2	9.97	_UUU_
RNF152	ENSG00000176641	4	4	0.52	8	1.03	7	0.94	_uUu_
NPIPB7	ENSG00000233232	1	0	-9.97	4	2.03	0	-9.97	_DUD_
XKR8	ENSG00000158156	17	9	-0.4	7	-1.25	7	-1.15	_SDD_
MLLT11	ENSG00000213190	50	55	0.65	65	0.4	49	0.1	_uSS_	0.9	NA	0.62	NA	0.43	NA	ENSP00000357917.3	_uuS_
PYCR1	ENSG00000183010	391	482	0.82	613	0.68	449	0.33	_uuS_	0.13	NA	0.48	NA	0.43	NA	ENSP00000384949.2	_SSS_
CYP51A1	ENSG00000001630	53	61	0.71	63	0.28	58	0.26	_uSS_	0.04	NA	0.36	NA	0.43	NA	ENSP00000003100.8	_SSS_
ENTPD3	ENSG00000168032	0	0	0	1	9.97	0	0	_SUS_
SUCO	ENSG00000094975	110	88	0.19	140	0.38	161	0.68	_SSu_	0.35	NA	0.35	NA	0.43	NA	ENSP00000263688.3	_SSS_
DNAJB1	ENSG00000132002	110	77	0	172	0.67	220	1.13	_SuU_	0.07	NA	0.24	NA	0.43	NA	ENSP00000254322.1	_SSS_
RP11-348H3.	ENSG00000236905	0	0	0	0	0	1	9.97	_SSU_
PSMB8	ENSG00000231631	36	20	-0.34	37	0.07	34	0.04	_SSS_
TTLL7	ENSG00000137941	29	54	1.41	67	1.23	40	0.59	_UUu_
TMEM107	ENSG00000179029	15	13	0.31	28	0.93	20	0.55	_Suu_
VLDLR	ENSG00000147852	18	7	-0.84	19	0.11	18	0.12	_dSS_	-0.35	NA	0.21	NA	0.43	NA	ENSP00000371532.2	_SSS_
HELLS	ENSG00000119969	2	19	3.76	16	3.03	9	2.3	_UUU_
RP11-20I23.	ENSG00000260272	225	136	-0.22	168	-0.4	173	-0.25	_SSS_
RP11-1292F20.	ENSG00000259822	0	1	9.97	0	0	0	0	_USS_
LAMA4	ENSG00000112769	495	222	-0.64	469	-0.04	506	0.16	_dSS_	-0.43	NA	0	NA	0.43	NA	ENSP00000230538.7	_SSS_
DIO2	ENSG00000211448	39	9	-1.6	21	-0.86	15	-1.25	_DdD_
BTBD3	ENSG00000132640	229	152	-0.07	222	-0.01	108	-0.94	_SSd_
CTGF	ENSG00000118523	660	428	-0.1	552	-0.23	813	0.43	_SSS_	-0.06	NA	-0.04	NA	0.43	NA	ENSP00000356954.3	_SSS_
NDUFV1	ENSG00000167792	396	374	0.43	515	0.4	365	0.01	_SSS_	0.33	NA	0.48	NA	0.42	NA	ENSP00000322450.6	_SSS_
NUS1P1	ENSG00000235636	1	0	-9.97	1	0.03	0	-9.97	_DSD_
PLEKHM3	ENSG00000178385	6	5	0.25	2	-1.56	5	-0.14	_SDS_	0.27	NA	0.28	NA	0.42	NA	ENSP00000417003.2	_SSS_
UBXN7	ENSG00000163960	28	25	0.34	15	-0.86	16	-0.67	_Sdd_	-0.16	-0.24	-0.08	0.56	-0.04	1.1	ENSP00000296328.4	_SSS_
WIPI1	ENSG00000070540	182	238	0.9	190	0.08	243	0.55	_uSu_	-0.3	NA	0.26	NA	0.42	NA	ENSP00000437345.1	_SSS_
HSPA1A	ENSG00000234475	72	61	0.28	407	2.53	523	2.99	_SUU_
SMPD3	ENSG00000103056	0	0	0	1	9.97	5	9.97	_SUU_
TM6SF2	ENSG00000213996	0	2	9.97	4	9.97	0	0	_UUS_
CTC1	ENSG00000178971	11	7	-0.14	5	-1.12	2	-2.32	_SDD_
CCDC150P1	ENSG00000256304	1	0	-9.97	0	-9.97	0	-9.97	_DDD_
SRRM2	ENSG00000167978	45	44	0.49	60	0.44	53	0.37	_SSS_	0.02	1.13	-0.03	0.52	-0.16	1.1	ENSP00000301740.8	_SSS_
BDP1	ENSG00000273873	9	9	0.52	12	0.44	23	1.49	_uSU_
COMMD3-BMI1	ENSG00000269897	1	0	-9.97	0	-9.97	1	0.12	_DDS_
CPNE7	ENSG00000178773	6	12	1.52	16	1.44	10	0.86	_UUu_	-0.07	NA	0.11	NA	0.42	NA	ENSP00000268720.5	_SSS_
NKAIN2	ENSG00000188580	2	0	-9.97	0	-9.97	6	1.71	_DDU_
TBC1D12	ENSG00000108239	9	1	-2.64	11	0.32	10	0.29	_DSS_
RP11-681N23.	ENSG00000243779	2	4	1.52	3	0.61	3	0.71	_Uuu_
RPL31P61	ENSG00000243297	6	7	0.74	8	0.44	4	-0.45	_uSS_
BAZ2A	ENSG00000076108	85	54	-0.14	65	-0.36	71	-0.14	_SSS_
EVA1A	ENSG00000115363	110	98	0.34	92	-0.23	64	-0.64	_SSd_	0.21	NA	-0.2	NA	0.42	NA	ENSP00000386435.1	_SSS_
MTFR1	ENSG00000066855	76	74	0.48	89	0.25	73	0.07	_SSS_	0.29	NA	0.33	NA	0.41	NA	ENSP00000262146.4	_SSS_
PRDM8	ENSG00000152784	82	36	-0.67	82	0.03	97	0.37	_dSS_
AC005480.	ENSG00000279461	5	8	1.19	3	-0.71	6	0.39	_UdS_
EIF5AL1	ENSG00000253626	31	11	-0.97	23	-0.4	16	-0.81	_dSd_
RPS11P6	ENSG00000243024	1	0	-9.97	0	-9.97	1	0.12	_DDS_
MAP7D2	ENSG00000184368	0	0	0	1	9.97	2	9.97	_SUU_
HSD17B7	ENSG00000132196	9	21	1.74	20	1.18	21	1.35	_UUU_	-0.12	NA	0.31	NA	0.41	NA	ENSP00000254521.3	_SSS_
MMAA	ENSG00000151611	10	0	-9.97	20	1.03	8	-0.18	_DUS_	0.07	NA	0.28	NA	0.41	NA	ENSP00000442284.2	_SSS_
SEMA6A	ENSG00000092421	52	30	-0.29	28	-0.86	25	-0.92	_Sdd_
PLGLB2	ENSG00000125551	1	1	0.52	2	1.03	0	-9.97	_uUD_
HNRNPA1P35	ENSG00000225695	1	0	-9.97	0	-9.97	1	0.12	_DDS_
PFKFB2	ENSG00000123836	1	0	-9.97	7	2.83	4	2.13	_DUU_
MCTS2P	ENSG00000101898	1	1	0.52	2	1.03	0	-9.97	_uUD_
GOLGA6L9	ENSG00000197978	6	0	-9.97	2	-1.56	3	-0.86	_DDd_
ALDH1B1	ENSG00000137124	19	14	0.07	9	-1.06	19	0.12	_SDS_	-0.01	NA	0.27	NA	0.41	NA	ENSP00000366927.3	_SSS_
OXNAD1	ENSG00000154814	36	6	-2.06	23	-0.62	24	-0.45	_DdS_	0.19	NA	0.25	NA	0.41	NA	ENSP00000389872.2	_SSS_
GABARAP	ENSG00000170296	734	520	0.01	707	-0.03	679	0.01	_SSS_	0.14	NA	0.24	NA	0.41	NA	ENSP00000306866.5	_SSS_
IFITM3	ENSG00000142089	2495	1783	0.03	2790	0.19	2890	0.34	_SSS_	-0.29	NA	0.09	NA	0.41	NA	ENSP00000382707.4	_SSS_
SELK	ENSG00000113811	105	225	1.61	336	1.7	273	1.51	_UUU_	0.83	NA	0.6	NA	0.4	NA	ENSP00000418813.1	_uuS_
EEF1A1P10	ENSG00000243746	2	0	-9.97	0	-9.97	0	-9.97	_DDD_
SUSD2	ENSG00000099994	8	4	-0.49	4	-0.97	2	-1.89	_SdD_
SRGAP2B	ENSG00000196369	17	12	0.01	14	-0.25	21	0.43	_SSS_
C2orf40	ENSG00000119147	4	0	-9.97	4	0.03	0	-9.97	_DSD_
HCG4P5	ENSG00000225114	1	0	-9.97	0	-9.97	0	-9.97	_DDD_
NOP10	ENSG00000182117	180	147	0.23	161	-0.14	155	-0.09	_SSS_	0.39	NA	0.42	NA	0.4	NA	ENSP00000332198.4	_SSS_
RPL14P1	ENSG00000139239	309	250	0.21	336	0.15	324	0.2	_SSS_
DPPA3	ENSG00000187569	0	0	0	1	9.97	0	0	_SUS_
FLT4	ENSG00000037280	0	0	0	2	9.97	8	9.97	_SUU_
USB1	ENSG00000103005	79	55	-0.01	78	0.01	70	-0.04	_SSS_
LYSMD3	ENSG00000176018	45	30	-0.07	59	0.42	23	-0.84	_SSd_	0.34	NA	0.34	NA	0.4	NA	ENSP00000314518.6	_SSS_
Possible multiple isoforms? HNRNPD	ENSG00000138668	465	166	-0.97	497	0.12	336	-0.34	_dSS_	-0.04	NA	0.34	NA	0.4	NA	ENSP00000305860.6	_SSS_
LPAL2	ENSG00000213071	4	1	-1.47	3	-0.4	2	-0.86	_DSd_
SLC33A1	ENSG00000169359	30	39	0.9	23	-0.36	24	-0.18	_uSS_	0.17	NA	0.33	NA	0.4	NA	ENSP00000496241.1	_SSS_
PRADC1	ENSG00000135617	33	14	-0.71	28	-0.22	16	-0.92	_dSd_
RP11-96L14.	ENSG00000236782	3	1	-1.06	1	-1.56	0	-9.97	_DDD_
ATP5J2-PTCD1	ENSG00000248919	11	2	-1.94	6	-0.84	11	0.12	_DdS_	0.25	NA	0.27	NA	0.4	NA	ENSP00000400168.1	_SSS_
DUS4L	ENSG00000105865	0	30	9.97	6	9.97	0	0	_UUS_
C14orf1	ENSG00000133935	40	35	0.32	55	0.49	46	0.33	_SSS_	-0.04	NA	0.24	NA	0.4	NA	ENSP00000256319.6	_SSS_
ZNF701	ENSG00000167562	11	9	0.23	15	0.48	13	0.37	_SSS_
NBPF14	ENSG00000270629	87	29	-1.06	58	-0.56	65	-0.29	_DdS_
UBAP1L	ENSG00000246922	1	0	-9.97	0	-9.97	1	0.12	_DDS_
CLSTN2	ENSG00000158258	2	0	-9.97	0	-9.97	2	0.12	_DDS_
BCL2	ENSG00000171791	3	3	0.52	0	-9.97	2	-0.45	_uDS_
RP11-347C12.	ENSG00000261203	0	1	9.97	0	0	1	9.97	_USU_
STC1	ENSG00000159167	11	13	0.76	9	-0.27	28	1.48	_uSU_
B4GALNT1	ENSG00000135454	4	3	0.1	3	-0.4	0	-9.97	_SSD_
PPP1R12A	ENSG00000058272	105	69	-0.09	102	-0.01	110	0.2	_SSS_	-0.08	0.04	-0.09	0.54	-0.09	1.06	ENSP00000389168.2	_SSS_
KSR1P1	ENSG00000282764	1	1	0.52	1	0.03	0	-9.97	_uSD_
NES	ENSG00000132688	98	56	-0.29	80	-0.27	89	-0.01	_SSS_	0.18	0.14	0.01	0.31	-0.14	1.05	ENSP00000357206.3	_SSS_
TANC2	ENSG00000170921	15	13	0.31	16	0.12	6	-1.18	_SSD_	-0.69	0.86	-0.66	0.88	-0.77	1.02	ENSP00000374171.4	_ddd_
LUM	ENSG00000139329	135	72	-0.4	147	0.15	134	0.12	_SSS_	-0.26	NA	0.08	NA	0.4	NA	ENSP00000266718.4	_SSS_
EBI3	ENSG00000105246	2	0	-9.97	0	-9.97	3	0.71	_DDu_
AC092610.1	ENSG00000213935	34	17	-0.49	33	-0.01	21	-0.56	_SSd_
ACTG1P12	ENSG00000226642	0	1	9.97	0	0	0	0	_USS_
CAPZB	ENSG00000077549	1143	840	0.07	961	-0.22	848	-0.3	_SSS_	0.18	NA	0.03	NA	0.4	NA	ENSP00000364284.1	_SSS_
Possible multiple isoforms? MACF1	ENSG00000127603	756	445	-0.25	678	-0.14	705	0.03	_SSS_	-0.18	0.24	-0.08	0.73	0.11	1.01	ENSP00000362006.3	_SSS_
DUSP16	ENSG00000280962	13	8	-0.18	8	-0.67	4	-1.56	_SdD_
RNF13	ENSG00000082996	62	28	-0.64	68	0.16	55	-0.04	_dSS_
NKIRAS1	ENSG00000197885	87	30	-1.03	84	-0.03	73	-0.12	_DSS_	-0.33	NA	-0.19	NA	0.4	NA	ENSP00000400385.2	_SSS_
NFE2L3	ENSG00000050344	32	29	0.37	46	0.55	42	0.53	_Suu_
SPAG1	ENSG00000104450	6	0	-9.97	2	-1.56	2	-1.47	_DDD_
C9orf40	ENSG00000135045	8	3	-0.89	4	-0.97	9	0.3	_ddS_	0.51	NA	0.42	NA	0.39	NA	ENSP00000366050.5	_uSS_
RP11-267J23.	ENSG00000280475	2	0	-9.97	2	0.03	2	0.12	_DSS_
UTP11	ENSG00000183520	57	31	-0.36	48	-0.22	55	0.08	_SSS_	0.2	NA	0.39	NA	0.39	NA	ENSP00000362105.4	_SSS_
TRIM26	ENSG00000234127	18	14	0.15	17	-0.06	18	0.12	_SSS_
RPL5P29	ENSG00000281820	1	0	-9.97	0	-9.97	2	1.13	_DDU_
NDFIP1	ENSG00000131507	157	114	0.06	134	-0.2	140	-0.03	_SSS_
TMX2	ENSG00000213593	261	195	0.1	374	0.55	260	0.12	_SuS_	0.22	NA	0.36	NA	0.39	NA	ENSP00000278422.4	_SSS_
MAGT1	ENSG00000102158	143	185	0.89	257	0.87	249	0.93	_uuu_	0.11	NA	0.31	NA	0.39	NA	ENSP00000478379.1	_SSS_
ZNF626	ENSG00000188171	18	3	-2.06	5	-1.84	4	-2.06	_DDD_
C1orf174	ENSG00000198912	49	34	-0.01	36	-0.42	31	-0.54	_SSd_
RAB33B	ENSG00000172007	8	4	-0.49	10	0.34	7	-0.06	_SSS_	0.22	NA	0.28	NA	0.39	NA	ENSP00000498778.1	_SSS_
MED24	ENSG00000008838	183	66	-0.97	145	-0.3	153	-0.12	_dSS_	-0.19	0.2	-0.19	0.84	-0.24	0.99	ENSP00000377684.1	_SSS_
Possible multiple isoforms? AHNAK	ENSG00000124942	409	243	-0.23	314	-0.36	247	-0.6	_SSd_	-0.07	-0.3	-0.15	0.52	-0.35	0.96	ENSP00000367263.4	_SSS_
ZBTB40	ENSG00000184677	12	9	0.1	18	0.61	9	-0.29	_SuS_	NA	NA	NA	NA	NA	NA	ENSP00000364798.4	_SSS_
CPEB4	ENSG00000113742	39	22	-0.3	18	-1.09	32	-0.15	_SDS_	NA	NA	NA	NA	NA	NA	ENSP00000265085.5	_SSS_
DPY19L3	ENSG00000178904	96	29	-1.22	70	-0.43	89	0.01	_DSS_
GYG2P1	ENSG00000206159	3	2	-0.07	0	-9.97	3	0.12	_SDS_
ARHGEF19	ENSG00000142632	8	4	-0.49	2	-2	8	0.12	_SDS_
SERPINE1	ENSG00000106366	699	694	0.51	677	-0.01	1070	0.75	_uSu_	0.67	NA	0.25	NA	0.39	NA	ENSP00000223095.4	_uSS_
PITPNM2	ENSG00000090975	48	18	-0.89	32	-0.56	9	-2.25	_ddD_
SLC35G6	ENSG00000259224	0	1	9.97	0	0	0	0	_USS_
WARS	ENSG00000140105	1297	800	-0.18	1360	0.1	1239	0.07	_SSS_	-0.27	NA	0.23	NA	0.39	NA	ENSP00000376620.2	_SSS_
ZNF14	ENSG00000105708	2	1	-0.49	3	0.61	1	-0.86	_Sud_
MBOAT7	ENSG00000275118	158	98	-0.17	126	-0.3	154	0.1	_SSS_
AGL	ENSG00000162688	42	30	0.03	42	0.03	24	-0.67	_SSd_	-0.02	NA	0.16	NA	0.39	NA	ENSP00000359182.3	_SSS_
TPTE2P2	ENSG00000272281	0	1	9.97	0	0	1	9.97	_USU_
TOMM6	ENSG00000214736	220	187	0.28	250	0.21	202	0.01	_SSS_	0.15	NA	0.15	NA	0.39	NA	ENSP00000381856.3	_SSS_
VAMP1	ENSG00000139190	15	8	-0.4	3	-2.32	14	0.03	_SDS_
SPDYE2B	ENSG00000173678	3	0	-9.97	0	-9.97	0	-9.97	_DDD_
DAQB-143M3.1	ENSG00000254875	0	1	9.97	0	0	1	9.97	_USU_
TSPAN9	ENSG00000011105	72	30	-0.76	56	-0.34	87	0.4	_dSS_	-0.28	NA	0.03	NA	0.39	NA	ENSP00000384488.1	_SSS_
CRTC1	ENSG00000105662	31	18	-0.27	27	-0.17	30	0.08	_SSS_
EPHA7	ENSG00000135333	2	0	-9.97	0	-9.97	3	0.71	_DDu_
C2orf61	ENSG00000239605	0	2	9.97	3	9.97	0	0	_UUS_
MAN1C1	ENSG00000117643	290	58	-1.79	184	-0.62	238	-0.15	_DdS_	-0.14	NA	-0.06	NA	0.39	NA	ENSP00000482317.1	_SSS_
FAM46B	ENSG00000158246	1	2	1.52	3	1.61	1	0.12	_UUS_
TLK1	ENSG00000198586	63	50	0.18	82	0.41	41	-0.49	_SSS_	0.18	NA	0.28	NA	0.38	NA	ENSP00000354089.3	_SSS_
SUCLG1	ENSG00000163541	75	48	-0.14	93	0.33	66	-0.06	_SSS_	0.25	NA	0.27	NA	0.38	NA	ENSP00000377446.2	_SSS_
PCDHGA6	ENSG00000253731	17	17	0.52	14	-0.25	20	0.37	_uSS_	0.58	NA	0.26	NA	0.38	NA	ENSP00000429601.1	_uSS_
P2RY1	ENSG00000169860	0	2	9.97	0	0	0	0	_USS_
LIMS3	ENSG00000256977	3	5	1.25	3	0.03	4	0.55	_USu_
ALDH4A1	ENSG00000159423	49	58	0.76	35	-0.45	45	0.01	_uSS_	-0.01	NA	0.25	NA	0.38	NA	ENSP00000364490.3	_SSS_
EFCAB14	ENSG00000159658	44	27	-0.18	43	0	33	-0.29	_SSS_	NA	NA	NA	NA	NA	NA	ENSP00000500581.1	_SSS_
MICU3	ENSG00000155970	11	10	0.38	23	1.09	13	0.37	_SUS_	-0.01	NA	0.2	NA	0.38	NA	ENSP00000321455.5	_SSS_
TMEM234	ENSG00000160055	28	48	1.29	20	-0.45	28	0.12	_USS_
RP11-109N23.	ENSG00000259015	2	0	-9.97	0	-9.97	0	-9.97	_DDD_
Possible multiple isoforms? EPS15L1	ENSG00000127527	55	66	0.77	47	-0.2	88	0.81	_uSu_	-0.02	NA	0.14	NA	0.38	NA	ENSP00000469495.1	_SSS_
PSMB6	ENSG00000142507	419	334	0.19	444	0.11	458	0.26	_SSS_	-0.77	NA	-0.11	NA	0.38	NA	ENSP00000460811.1	_dSS_
CPM	ENSG00000135678	2	0	-9.97	0	-9.97	3	0.71	_DDu_
DPH5	ENSG00000117543	74	95	0.87	138	0.93	108	0.68	_uuu_	0.23	NA	0.35	NA	0.37	NA	ENSP00000418282.1	_SSS_
2005-09-01	ENSG00000184702	99	96	0.46	100	0.04	90	0	_SSS_	0.2	NA	0.31	NA	0.37	NA	ENSP00000391311.2	_SSS_
UBA52	ENSG00000221983	6025	4528	0.1	6623	0.16	5641	0.03	_SSS_	0.14	NA	0.16	NA	0.37	NA	ENSP00000396910.1	_SSS_
ADPRM	ENSG00000170222	27	18	-0.07	22	-0.27	29	0.24	_SSS_
STAG3L4	ENSG00000106610	14	11	0.16	11	-0.32	11	-0.22	_SSS_
AKR1D1	ENSG00000122787	NA								-0.34	NA	0.12	NA	0.37	NA	ENSP00000242375.3	_SSS_
MTMR3	ENSG00000100330	83	58	0	35	-1.22	46	-0.71	_SDd_
CYP27B1	ENSG00000111012	2	0	-9.97	2	0.03	3	0.71	_DSu_
PRRG1	ENSG00000130962	140	40	-1.29	131	-0.07	124	-0.04	_DSS_	-0.62	NA	0	NA	0.37	NA	ENSP00000390332.2	_dSS_
PREX1	ENSG00000124126	0	1	9.97	0	0	3	9.97	_USU_
C6orf136	ENSG00000204564	6	6	0.52	11	0.9	5	-0.14	_uuS_
ZDHHC21	ENSG00000175893	14	11	0.16	7	-0.97	14	0.12	_SdS_
TMLHE	ENSG00000185973	14	13	0.41	12	-0.2	8	-0.67	_SSd_	0.2	NA	0.47	NA	0.36	NA	ENSP00000335261.3	_SSS_
Possible multiple isoforms? CAMK2D	ENSG00000145349	196	137	0	206	0.1	140	-0.36	_SSS_	0.09	-0.73	0.1	0.75	0.11	0.95	ENSP00000425824.1	_SSS_
AC018738.	ENSG00000237039	200	152	0.11	176	-0.15	202	0.15	_SSS_
PAAF1	ENSG00000175575	55	78	1.01	72	0.41	91	0.86	_USu_	0.06	NA	0.37	NA	0.36	NA	ENSP00000438071.1	_SSS_
RETSAT	ENSG00000042445	52	38	0.06	39	-0.4	53	0.16	_SSS_	0.12	NA	0.33	NA	0.36	NA	ENSP00000295802.4	_SSS_
PPIL1	ENSG00000137168	41	47	0.71	61	0.6	43	0.2	_uuS_	0.22	NA	0.32	NA	0.36	NA	ENSP00000362803.5	_SSS_
Possible multiple isoforms? PDE4DIP	ENSG00000178104	80	47	-0.25	131	0.74	105	0.53	_Suu_	0.42	NA	0.31	NA	0.36	NA	ENSP00000462316.2	_SSS_
LIG1	ENSG00000105486	36	24	-0.07	30	-0.23	6	-2.47	_SSD_	-0.1	-0.26	-1.44	1.56	-1.12	0.94	ENSP00000263274.6	_SDD_
RANBP10	ENSG00000141084	37	10	-1.36	17	-1.09	18	-0.92	_DDd_	0.06	NA	0.1	NA	0.36	NA	ENSP00000473396.1	_SSS_
DDI2	ENSG00000197312	8	2	-1.47	11	0.49	3	-1.29	_DSD_	0.04	NA	0.07	NA	0.36	NA	ENSP00000417748.1	_SSS_
FOXC2	ENSG00000176692	8	4	-0.49	1	-2.94	2	-1.89	_SDD_
CCDC58P1	ENSG00000264311	0	1	9.97	1	9.97	0	0	_UUS_
CCDC144A	ENSG00000170160	5	4	0.19	3	-0.71	8	0.81	_Sdu_
NDUFA13	ENSG00000186010	1138	908	0.19	1240	0.15	1094	0.07	_SSS_	0.07	NA	-0.05	NA	0.36	NA	ENSP00000476093.2	_SSS_
RP11-115L11.	ENSG00000214846	0	0	0	1	9.97	0	0	_SUS_
RPL9P18	ENSG00000213309	4	0	-9.97	0	-9.97	1	-1.89	_DDD_
GABBR1	ENSG00000232632	3	1	-1.06	4	0.44	4	0.55	_DSu_
RPS15AP11	ENSG00000234093	9	7	0.15	9	0.03	8	-0.04	_SSS_
IL17D	ENSG00000172458	12	7	-0.27	10	-0.23	11	0	_SSS_
CBWD5	ENSG00000147996	92	111	0.78	88	-0.04	102	0.28	_uSS_
TRIM39	ENSG00000226437	23	19	0.24	29	0.36	8	-1.4	_SSD_
HSD11B1	ENSG00000117594	4	3	0.1	2	-0.97	15	2.04	_SdU_	-0.12	NA	-0.34	NA	0.36	NA	ENSP00000355994.3	_SSS_
CALML4	ENSG00000129007	3	0	-9.97	0	-9.97	1	-1.47	_DDD_
CLDND2	ENSG00000160318	0	1	9.97	0	0	2	9.97	_USU_
PDCD5P1	ENSG00000255909	4	2	-0.49	3	-0.4	2	-0.86	_SSd_
UTP15	ENSG00000164338	24	36	1.1	42	0.83	18	-0.29	_UuS_	0.12	NA	0.42	NA	0.35	NA	ENSP00000421669.1	_SSS_
RCL1	ENSG00000120158	8	3	-0.89	9	0.2	6	-0.29	_dSS_	0.32	NA	0.35	NA	0.35	NA	ENSP00000371169.4	_SSS_
CTIF	ENSG00000134030	63	53	0.26	73	0.24	48	-0.27	_SSS_	0.04	NA	0.28	NA	0.35	NA	ENSP00000256413.3	_SSS_
PSIP1	ENSG00000164985	70	34	-0.54	51	-0.43	41	-0.64	_dSd_	-0.19	0.41	0.04	0.01	-0.04	0.94	ENSP00000370114.4	_SSS_
ALB	ENSG00000163631	NA								-0.24	NA	0.26	NA	0.35	NA	ENSP00000295897.4	_SSS_
ATAD1	ENSG00000283024	70	59	0.26	80	0.21	60	-0.09	_SSS_	0.06	NA	0.24	NA	0.35	NA	ENSP00000489455.1	_SSS_
CISD1	ENSG00000122873	91	45	-0.49	79	-0.18	69	-0.27	_SSS_	-0.08	NA	0.22	NA	0.35	NA	ENSP00000363041.4	_SSS_
STEAP2	ENSG00000157214	3	0	-9.97	0	-9.97	0	-9.97	_DDD_
SNX25P1	ENSG00000236809	1	0	-9.97	1	0.03	0	-9.97	_DSD_
PRTG	ENSG00000166450	0	1	9.97	0	0	0	0	_USS_
AEBP1	ENSG00000106624	46	45	0.49	53	0.23	29	-0.54	_SSd_	-0.18	NA	0.13	NA	0.35	NA	ENSP00000223357.3	_SSS_
TMA16P2	ENSG00000232467	0	1	9.97	0	0	0	0	_USS_
CXorf49	ENSG00000215115	0	0	0	0	0	2	9.97	_SSU_
BAHD1	ENSG00000140320	30	55	1.39	18	-0.71	21	-0.38	_UdS_
OR7E126P	ENSG00000254593	1	3	2.1	3	1.61	0	-9.97	_UUD_
TMEM263	ENSG00000151135	270	168	-0.17	257	-0.04	203	-0.29	_SSS_	0.35	NA	0.09	NA	0.35	NA	ENSP00000449106.1	_SSS_
ZBTB12	ENSG00000206366	4	0	-9.97	5	0.34	1	-1.89	_DSD_
RP11-29H23.	ENSG00000246203	1	0	-9.97	2	1.03	2	1.13	_DUU_
FLOT1	ENSG00000206480	162	115	0.01	167	0.07	155	0.07	_SSS_
FAM35BP	ENSG00000165874	5	3	-0.22	1	-2.32	4	-0.18	_SDS_
SAMD15	ENSG00000100583	1	0	-9.97	0	-9.97	1	0.12	_DDS_
TIMM17A	ENSG00000134375	164	175	0.6	251	0.64	192	0.36	_uuS_	0.32	NA	0.63	NA	0.34	NA	ENSP00000356256.4	_SuS_
SERPINB7	ENSG00000166396	20	32	1.19	12	-0.71	4	-2.18	_UdD_
AARS	ENSG00000090861	62	76	0.81	65	0.1	51	-0.15	_uSS_	0.1	NA	0.39	NA	0.34	NA	ENSP00000261772.7	_SSS_
ALOX12B	ENSG00000179477	1	0	-9.97	0	-9.97	0	-9.97	_DDD_
GRB10	ENSG00000106070	86	38	-0.67	45	-0.92	44	-0.84	_ddd_	0.38	NA	0.33	NA	0.34	NA	ENSP00000493728.1	_SSS_
PGRMC1	ENSG00000101856	203	116	-0.29	196	-0.03	192	0.06	_SSS_	-0.01	0.09	0.12	0.45	-0.02	0.93	ENSP00000217971.7	_SSS_
Possible multiple isoforms? DBN1	ENSG00000113758	1258	776	-0.18	924	-0.42	985	-0.22	_SSS_	0.09	0.78	0.02	0.23	-0.08	0.93	ENSP00000377195.1	_SSS_
CLIP3	ENSG00000105270	161	114	0.01	126	-0.32	156	0.08	_SSS_	0.2	NA	0.22	NA	0.34	NA	ENSP00000353732.3	_SSS_
PEX6	ENSG00000124587	21	7	-1.06	18	-0.2	19	-0.01	_DSS_	-0.4	NA	0.19	NA	0.34	NA	ENSP00000303511.8	_SSS_
YIPF6	ENSG00000181704	73	61	0.25	117	0.7	86	0.37	_SuS_	0.09	NA	0.16	NA	0.34	NA	ENSP00000417573.1	_SSS_
DOPEY1	ENSG00000083097	16	9	-0.32	7	-1.15	9	-0.69	_SDd_	-0.4	NA	0.1	NA	0.34	NA	ENSP00000358754.3	_SSS_
DNAJC30	ENSG00000176410	41	30	0.06	36	-0.17	36	-0.06	_SSS_	0.14	NA	0.03	NA	0.34	NA	ENSP00000378605.1	_SSS_
GDF5	ENSG00000125965	34	4	-2.56	14	-1.25	20	-0.64	_DDd_
HCG4P5	ENSG00000226109	1	0	-9.97	0	-9.97	0	-9.97	_DDD_
NUAK2	ENSG00000163545	19	10	-0.42	6	-1.64	12	-0.54	_SDd_
PRDM11	ENSG00000019485	10	2	-1.79	5	-0.97	11	0.26	_DdS_
DHODH	ENSG00000102967	4	2	-0.49	10	1.35	6	0.71	_SUu_	-0.06	NA	-0.01	NA	0.34	NA	ENSP00000219240.4	_SSS_
SLC5A6	ENSG00000138074	30	19	-0.15	22	-0.42	6	-2.18	_SSD_	-0.34	NA	-0.02	NA	0.34	NA	ENSP00000384853.1	_SSS_
CLIC3	ENSG00000169583	3	0	-9.97	0	-9.97	3	0.12	_DDS_
PLEKHA2	ENSG00000169499	9	7	0.15	10	0.18	6	-0.45	_SSS_	-0.06	NA	-0.17	NA	0.34	NA	ENSP00000482228.1	_SSS_
BOLA1	ENSG00000178096	11	2	-1.94	13	0.26	9	-0.15	_DSS_	-0.35	NA	-0.48	NA	0.34	NA	ENSP00000358148.5	_SSS_
UQCRBP1	ENSG00000237748	0	0	0	2	9.97	1	9.97	_SUU_
NIFK	ENSG00000155438	36	34	0.43	49	0.48	35	0.08	_SSS_	0.42	NA	0.57	NA	0.33	NA	ENSP00000285814.4	_SuS_
IFT52	ENSG00000101052	58	57	0.49	78	0.45	52	-0.03	_SSS_
EIF1AXP1	ENSG00000236698	0	1	9.97	0	0	0	0	_USS_
AC008522.	ENSG00000279232	19	7	-0.92	9	-1.06	5	-1.79	_dDD_
NIPSNAP1	ENSG00000184117	56	55	0.49	67	0.29	38	-0.43	_SSS_	-0.34	NA	0.54	NA	0.33	NA	ENSP00000407851.1	_SuS_
XIRP1	ENSG00000168334	NA								0.51	NA	0.46	NA	0.33	NA	ENSP00000343140.3	_uSS_
MORN4	ENSG00000171160	15	8	-0.4	20	0.44	16	0.23	_SSS_
CFLAR	ENSG00000003402	99	94	0.44	85	-0.2	77	-0.23	_SSS_
ANKRD36B	ENSG00000196912	0	4	9.97	4	9.97	2	9.97	_UUU_
RBKS	ENSG00000171174	8	14	1.32	8	0.03	9	0.3	_USS_
ATF4	ENSG00000128272	478	580	0.79	574	0.29	559	0.36	_uSS_
RCN1P2	ENSG00000214455	3	5	1.25	7	1.25	3	0.12	_UUS_
RPL36AL	ENSG00000165502	282	197	0	331	0.26	248	-0.06	_SSS_	0.19	NA	0.31	NA	0.33	NA	ENSP00000346012.5	_SSS_
INO80D	ENSG00000114933	8	5	-0.17	4	-0.97	5	-0.56	_Sdd_
MAP9	ENSG00000164114	9	5	-0.34	20	1.18	6	-0.45	_SUS_	-0.1	NA	0.28	NA	0.33	NA	ENSP00000498412.1	_SSS_
CTD-3074O7.1	ENSG00000256349	12	5	-0.76	18	0.61	6	-0.86	_dud_	-0.13	NA	0.21	NA	0.33	NA	ENSP00000398526.3	_SSS_
BTBD1	ENSG00000064726	102	48	-0.58	72	-0.47	71	-0.4	_dSS_	0.2	NA	0.2	NA	0.33	NA	ENSP00000261721.4	_SSS_
PRKAA2	ENSG00000162409	8	4	-0.49	2	-2	6	-0.29	_SDS_	-0.18	NA	0.2	NA	0.33	NA	ENSP00000360290.4	_SSS_
OPRL1	ENSG00000277044	2	0	-9.97	4	1.03	4	1.13	_DUU_
HIST1H2AI	ENSG00000196747	1	3	2.1	2	1.03	6	2.72	_UUU_
AGO1	ENSG00000092847	21	7	-1.06	17	-0.29	13	-0.56	_DSd_	0.05	NA	0.19	NA	0.33	NA	ENSP00000362300.4	_SSS_
ESPL1	ENSG00000135476	10	12	0.77	8	-0.3	16	0.81	_uSu_
NOVA2	ENSG00000104967	1	0	-9.97	0	-9.97	0	-9.97	_DDD_
DCBLD1	ENSG00000164465	21	9	-0.71	15	-0.45	15	-0.36	_dSS_	0.22	NA	0.14	NA	0.33	NA	ENSP00000342422.5	_SSS_
P2RX4	ENSG00000135124	92	32	-1	63	-0.51	72	-0.22	_DdS_	0.03	NA	0.04	NA	0.33	NA	ENSP00000353032.7	_SSS_
PDE4A	ENSG00000065989	30	6	-1.79	14	-1.06	15	-0.86	_DDd_
EXTL2	ENSG00000162694	77	21	-1.36	63	-0.27	87	0.31	_DSS_	-0.17	NA	0	NA	0.33	NA	ENSP00000359131.3	_SSS_
SQRDL	ENSG00000137767	187	67	-0.97	201	0.12	267	0.64	_dSu_	-0.21	NA	-0.01	NA	0.33	NA	ENSP00000456019.1	_SSS_
ABHD14A	ENSG00000248487	21	33	1.16	36	0.81	27	0.5	_UuS_
MTHFD2	ENSG00000065911	81	150	1.4	119	0.58	101	0.45	_UuS_	0.44	NA	0.59	NA	0.32	NA	ENSP00000377617.2	_SuS_
NRM	ENSG00000137404	11	8	0.06	9	-0.27	2	-2.32	_SSD_
CREB3L4	ENSG00000143578	22	4	-1.94	7	-1.64	9	-1.15	_DDD_
NR1H2	ENSG00000131408	260	244	0.42	234	-0.12	241	0.01	_SSS_
CD27	ENSG00000139193	14	6	-0.71	10	-0.45	2	-2.64	_dSD_
URB2	ENSG00000135763	4	2	-0.49	8	1.03	0	-9.97	_SUD_	0.23	NA	0.49	NA	0.32	NA	ENSP00000258243.2	_SSS_
BRD2	ENSG00000236227	4	3	0.1	5	0.34	5	0.45	_SSS_
TLE2	ENSG00000065717	4	12	2.1	0	-9.97	0	-9.97	_UDD_
AC037459.	ENSG00000248235	0	1	9.97	1	9.97	3	9.97	_UUU_
POLR2A	ENSG00000181222	40	18	-0.64	46	0.23	40	0.12	_dSS_	0.06	0.54	-0.04	0.1	-0.16	0.93	ENSP00000499773.1	_SSS_
AC012314.3	ENSG00000275323	243	217	0.34	258	0.11	294	0.4	_SSS_
WDR46	ENSG00000206284	49	16	-1.09	38	-0.34	42	-0.09	_DSS_	0.23	NA	0.44	NA	0.32	NA	ENSP00000372695.4	_SSS_
Possible multiple isoforms? RAI14	ENSG00000039560	652	409	-0.15	455	-0.49	684	0.2	_SSS_	-0.02	-0.75	-0.28	0.54	-0.18	0.91	ENSP00000422377.1	_SSS_
GTF2H4	ENSG00000213780	9	9	0.52	8	-0.14	12	0.55	_uSu_
RNF43	ENSG00000108375	0	0	0	0	0	1	9.97	_SSU_
FOXO6	ENSG00000204060	2	1	-0.49	0	-9.97	0	-9.97	_SDD_
UBD	ENSG00000206513	0	0	0	0	0	1	9.97	_SSU_
RP11-423H2.	ENSG00000170089	41	26	-0.14	42	0.06	31	-0.27	_SSS_
KIAA0586	ENSG00000100578	44	25	-0.3	16	-1.43	12	-1.74	_SDD_
MINA	ENSG00000170854	46	47	0.55	81	0.84	67	0.67	_uuu_	0.2	NA	0.36	NA	0.32	NA	ENSP00000377748.2	_SSS_
INHA	ENSG00000123999	0	1	9.97	1	9.97	0	0	_UUS_
MUS81	ENSG00000172732	90	30	-1.06	60	-0.56	85	0.04	_DdS_
CHD7	ENSG00000171316	0	0	0	0	0	1	9.97	_SSU_
ACVR1B	ENSG00000135503	10	14	1	15	0.61	17	0.9	_Uuu_
NOS1AP	ENSG00000198929	0	0	0	0	0	7	9.97	_SSU_
CLIP2	ENSG00000106665	135	65	-0.54	121	-0.14	149	0.28	_dSS_	-0.06	0.08	-0.11	0.68	-0.07	0.9	ENSP00000378500.1	_SSS_
CAMK2D	ENSG00000145349	196	137	0	206	0.1	140	-0.36	_SSS_	0.13	NA	0.31	NA	0.32	NA	ENSP00000424245.1	_SSS_
CCZ1B	ENSG00000146574	230	133	-0.27	171	-0.4	118	-0.84	_SSd_
ZNF602P	ENSG00000219392	1	1	0.52	0	-9.97	0	-9.97	_uDD_
HLA-B	ENSG00000223532	274	178	-0.1	325	0.28	343	0.45	_SSS_	-0.39	0.36	-0.16	0.63	0.04	0.88	ENSP00000399168.2	_SSS_
SCG5	ENSG00000277614	7	6	0.29	3	-1.18	2	-1.69	_SDD_
CLN8	ENSG00000278220	11	14	0.86	7	-0.62	13	0.37	_udS_
RP11-69L16.	ENSG00000220472	1	2	1.52	1	0.03	1	0.12	_USS_
ZXDB	ENSG00000198455	16	8	-0.49	8	-0.97	9	-0.69	_Sdd_
GRIA1	ENSG00000155511	6	2	-1.06	0	-9.97	12	1.13	_DDU_
MSN	ENSG00000147065	472	397	0.26	338	-0.45	382	-0.17	_SSS_	0.07	0.6	-0.05	0.82	-0.08	0.85	ENSP00000353408.5	_SSS_
UHRF1BP1	ENSG00000065060	2	2	0.52	4	1.03	5	1.45	_uUU_	0.34	NA	0.13	NA	0.32	NA	ENSP00000192788.5	_SSS_
TBC1D3E	ENSG00000278599	1	1	0.52	0	-9.97	0	-9.97	_uDD_
ZBTB12	ENSG00000204366	4	0	-9.97	5	0.34	1	-1.89	_DSD_
DEFB109P1	ENSG00000242296	0	1	9.97	0	0	1	9.97	_USU_
RP11-360D2.	ENSG00000225591	18	19	0.59	17	-0.06	22	0.42	_uSS_
BEND3P1	ENSG00000231345	2	5	1.84	1	-0.97	0	-9.97	_UdD_
HSPB3	ENSG00000169271	0	0	0	0	0	2	9.97	_SSU_
SURF1	ENSG00000280627	92	61	-0.07	108	0.26	89	0.08	_SSS_	-0.04	NA	-0.01	NA	0.32	NA	ENSP00000487158.1	_SSS_
EYS	ENSG00000188107	1	1	0.52	3	1.61	0	-9.97	_uUD_
NTN3	ENSG00000162068	0	0	0	1	9.97	0	0	_SUS_
PELI2	ENSG00000139946	7	4	-0.29	10	0.55	2	-1.69	_SuD_
AFF3	ENSG00000144218	41	35	0.29	29	-0.47	21	-0.84	_SSd_
SLC19A1	ENSG00000173638	10	8	0.19	6	-0.71	17	0.9	_Sdu_	-0.16	NA	-0.1	NA	0.32	NA	ENSP00000308895.4	_SSS_
SERTAD2	ENSG00000179833	4	6	1.1	9	1.2	11	1.59	_UUU_
TBX19	ENSG00000143178	0	3	9.97	2	9.97	0	0	_UUS_
RSPH9	ENSG00000172426	4	4	0.52	6	0.61	10	1.45	_uuU_
SPEF1	ENSG00000101222	0	0	0	0	0	6	9.97	_SSU_
PITX1	ENSG00000069011	473	177	-0.92	320	-0.54	310	-0.47	_ddS_
NPIPA5	ENSG00000183793	0	2	9.97	2	9.97	1	9.97	_UUU_
LAMA1	ENSG00000101680	30	20	-0.07	31	0.07	32	0.23	_SSS_
RASGEF1A	ENSG00000198915	0	0	0	0	0	2	9.97	_SSU_
Possible multiple isoforms? COL6A2	ENSG00000142173	2225	1116	-0.47	1793	-0.29	2191	0.11	_SSS_	-0.83	NA	-0.13	NA	0.32	NA	ENSP00000380870.1	_dSS_
CHRNB2	ENSG00000160716	0	1	9.97	0	0	0	0	_USS_
BRD2	ENSG00000234507	65	67	0.56	94	0.56	106	0.84	_uuu_
TRAM1L1	ENSG00000174599	4	3	0.1	5	0.34	2	-0.86	_SSd_
HGH1	ENSG00000235173	47	26	-0.34	27	-0.76	31	-0.47	_SdS_	0.1	NA	-0.18	NA	0.32	NA	ENSP00000321320.5	_SSS_
AGPAT1	ENSG00000227642	113	64	-0.3	59	-0.92	82	-0.34	_SdS_
ITGB7	ENSG00000139626	NA								-0.6	NA	-0.19	NA	0.32	NA	ENSP00000267082.4	_dSS_
RPS11P5	ENSG00000232888	24	23	0.45	22	-0.1	22	0	_SSS_
PCK2	ENSG00000285241	NA								-0.11	NA	0.36	NA	0.31	NA	ENSP00000494919.1	_SSS_
RPL3P2	ENSG00000229430	14	9	-0.12	11	-0.32	18	0.5	_SSS_
PPP1R11	ENSG00000236560	44	34	0.14	29	-0.58	25	-0.69	_Sdd_
PMS2P1	ENSG00000078319	9	3	-1.06	9	0.03	8	-0.04	_DSS_
HACD2	ENSG00000206527	34	23	-0.04	22	-0.6	24	-0.38	_SdS_	0.28	NA	0.31	NA	0.31	NA	ENSP00000373153.5	_SSS_
ULK1	ENSG00000177169	14	15	0.61	21	0.61	19	0.58	_uuu_
DHRS13	ENSG00000167536	8	0	-9.97	11	0.49	3	-1.29	_DSD_
RP11-49E18.	ENSG00000277598	0	0	0	1	9.97	0	0	_SUS_
PRR4	ENSG00000263247	14	9	-0.12	25	0.86	12	-0.09	_SuS_
ZNF512	ENSG00000243943	65	45	-0.01	43	-0.58	15	-2	_SdD_	0.17	NA	0.27	NA	0.31	NA	ENSP00000347648.3	_SSS_
CH17-13I23.	ENSG00000277702	19	12	-0.15	30	0.69	14	-0.3	_SuS_
KAT2B	ENSG00000114166	7	3	-0.71	3	-1.18	2	-1.69	_dDD_
Possible multiple isoforms? MAN2C1	ENSG00000140400	93	41	-0.67	72	-0.34	72	-0.23	_dSS_	0.05	NA	0.27	NA	0.31	NA	ENSP00000456257.1	_SSS_
VTN	ENSG00000109072	3	5	1.25	19	2.69	14	2.35	_UUU_
FAM131B	ENSG00000159784	35	23	-0.09	22	-0.64	12	-1.4	_SdD_
RP11-40C6.	ENSG00000219928	107	95	0.34	128	0.29	130	0.41	_SSS_
TIMM21	ENSG00000075336	29	20	-0.03	24	-0.25	25	-0.09	_SSS_	0.19	NA	0.24	NA	0.31	NA	ENSP00000169551.6	_SSS_
SEC61A2	ENSG00000065665	27	25	0.4	54	1.03	19	-0.38	_SUS_	0.1	NA	0.19	NA	0.31	NA	ENSP00000298428.9	_SSS_
Possible multiple isoforms? SPPL2A	ENSG00000138600	45	32	0.03	36	-0.3	39	-0.07	_SSS_	0.11	NA	0.16	NA	0.31	NA	ENSP00000261854.5	_SSS_
EIF4E	ENSG00000151247	65	41	-0.15	54	-0.23	56	-0.09	_SSS_	0.17	-0.21	0.02	0.36	0.03	0.84	ENSP00000425561.1	_SSS_
RP11-147I3.	ENSG00000241170	2	0	-9.97	5	1.35	7	1.94	_DUU_
STX6	ENSG00000135823	69	56	0.21	61	-0.15	65	0.04	_SSS_	0	NA	0.15	NA	0.31	NA	ENSP00000258301.5	_SSS_
TFRC	ENSG00000072274	276	162	-0.25	299	0.14	287	0.19	_SSS_	-0.01	NA	0.15	NA	0.31	NA	ENSP00000376197.3	_SSS_
IPP	ENSG00000197429	8	4	-0.49	12	0.61	19	1.38	_SuU_
DPF2	ENSG00000133884	121	112	0.4	129	0.12	92	-0.27	_SSS_	-0.02	-0.17	-0.32	0.87	-0.37	0.83	ENSP00000436901.1	_SSS_
ABHD4	ENSG00000100439	27	29	0.61	51	0.94	32	0.38	_uuS_	0.06	NA	0.13	NA	0.31	NA	ENSP00000414558.2	_SSS_
FAM219A	ENSG00000164970	96	84	0.32	96	0.03	85	-0.04	_SSS_
SLC20A1	ENSG00000144136	53	44	0.25	45	-0.22	65	0.42	_SSS_	0.44	NA	0.1	NA	0.31	NA	ENSP00000272542.3	_SSS_
RPL30P14	ENSG00000243256	3	0	-9.97	0	-9.97	2	-0.45	_DDS_
RP11-308D16.	ENSG00000234062	8	1	-2.47	3	-1.4	8	0.12	_DDS_
RP11-475I24.	ENSG00000212952	0	3	9.97	2	9.97	2	9.97	_UUU_
PCBP2	ENSG00000197111	2038	1224	-0.22	1875	-0.09	1546	-0.27	_SSS_	0.08	NA	0.07	NA	0.31	NA	ENSP00000446601.1	_SSS_
ARHGAP6	ENSG00000047648	10	13	0.9	23	1.23	20	1.13	_uUU_	-0.33	NA	0.07	NA	0.31	NA	ENSP00000338967.4	_SSS_
TARS2	ENSG00000143374	40	27	-0.06	25	-0.64	12	-1.6	_SdD_	0.03	NA	0.06	NA	0.31	NA	ENSP00000358060.3	_SSS_
ACO1	ENSG00000122729	448	205	-0.62	387	-0.18	429	0.07	_dSS_	-0.16	NA	0.02	NA	0.31	NA	ENSP00000438733.2	_SSS_
WDR54	ENSG00000005448	84	62	0.07	49	-0.76	75	-0.03	_SdS_	-0.03	NA	-0.12	NA	0.31	NA	ENSP00000006526.6	_SSS_
ACOT1	ENSG00000184227	27	23	0.29	49	0.89	38	0.62	_Suu_
Possible multiple isoforms? CEP170	ENSG00000276725	105	53	-0.47	69	-0.58	60	-0.67	_Sdd_	0.28	0.11	0.05	0.48	0.02	0.83	ENSP00000355500.1	_SSS_
FOXRED1	ENSG00000110074	50	29	-0.27	68	0.48	45	-0.01	_SSS_	0.13	NA	0.33	NA	0.3	NA	ENSP00000263578.5	_SSS_
DLG3	ENSG00000082458	37	34	0.39	34	-0.09	33	-0.03	_SSS_
ZNF211	ENSG00000121417	42	24	-0.29	77	0.9	42	0.12	_SuS_
GPR158	ENSG00000151025	0	0	0	1	9.97	0	0	_SUS_
TSFM	ENSG00000123297	58	30	-0.43	52	-0.14	32	-0.74	_SSd_	0.16	NA	0.3	NA	0.3	NA	ENSP00000499171.1	_SSS_
PRR12	ENSG00000126464	21	17	0.21	39	0.92	16	-0.27	_SuS_
SKIV2L	ENSG00000232616	41	13	-1.15	32	-0.32	28	-0.42	_DSS_
ZNF521	ENSG00000198795	66	12	-1.94	50	-0.38	49	-0.3	_DSS_
CXCR5	ENSG00000160683	7	8	0.7	5	-0.45	7	0.12	_uSS_
TMEM140	ENSG00000146859	10	5	-0.49	8	-0.3	11	0.26	_SSS_
ZNF324B	ENSG00000249471	1	0	-9.97	2	1.03	0	-9.97	_DUD_
ASB1	ENSG00000065802	33	37	0.68	45	0.48	40	0.41	_uSS_	0.07	NA	0.23	NA	0.3	NA	ENSP00000264607.4	_SSS_
PAICSP1	ENSG00000226055	0	0	0	0	0	1	9.97	_SSU_
RP11-79E3.	ENSG00000239983	4	1	-1.47	2	-0.97	1	-1.89	_DdD_
DNAJC19P5	ENSG00000225808	0	0	0	0	0	1	9.97	_SSU_
TULP4	ENSG00000130338	1	6	3.1	4	2.03	5	2.45	_UUU_
AP000351.	ENSG00000281722	2	1	-0.49	1	-0.97	0	-9.97	_SdD_
PKD1P5	ENSG00000254681	29	28	0.46	28	-0.03	27	0.03	_SSS_
JADE1	ENSG00000077684	18	21	0.74	34	0.94	31	0.92	_uuu_
RP11-697N18.	ENSG00000251354	1	0	-9.97	0	-9.97	0	-9.97	_DDD_
GTF2A1	ENSG00000165417	22	8	-0.94	29	0.42	16	-0.32	_dSS_	0.13	NA	0.21	NA	0.3	NA	ENSP00000452454.1	_SSS_
VARS2	ENSG00000223494	9	3	-1.06	11	0.32	6	-0.45	_DSS_
RNF6	ENSG00000127870	93	90	0.46	83	-0.14	78	-0.12	_SSS_
ERCC6L2	ENSG00000182150	13	13	0.52	16	0.32	10	-0.25	_uSS_
GABBR1	ENSG00000206511	6	1	-2.06	3	-0.97	8	0.55	_Ddu_
MRPL11	ENSG00000174547	200	132	-0.09	187	-0.07	164	-0.15	_SSS_	0.18	NA	0.19	NA	0.3	NA	ENSP00000308897.7	_SSS_
TMEM65	ENSG00000164983	13	12	0.4	23	0.85	10	-0.25	_SuS_	0.09	NA	0.18	NA	0.3	NA	ENSP00000297632.6	_SSS_
TMEM128	ENSG00000132406	73	38	-0.43	51	-0.49	55	-0.29	_SSS_	-0.15	NA	0.15	NA	0.3	NA	ENSP00000372201.4	_SSS_
DDX10	ENSG00000178105	13	18	0.99	20	0.65	19	0.68	_uuu_	-0.17	NA	0.15	NA	0.3	NA	ENSP00000497432.1	_SSS_
FLNC	ENSG00000128591	719	541	0.1	544	-0.38	369	-0.84	_SSd_	0.1	-0.19	-0.02	0.41	-0.16	0.83	ENSP00000327145.8	_SSS_
PDZRN3	ENSG00000121440	45	12	-1.4	17	-1.4	26	-0.67	_DDd_	-0.18	NA	-0.01	NA	0.3	NA	ENSP00000263666.4	_SSS_
LENG1	ENSG00000275935	8	3	-0.89	4	-0.97	0	-9.97	_ddD_
GOLGA6L10	ENSG00000278662	4	0	-9.97	1	-2	5	0.45	_DDS_
ARMCX4	ENSG00000196440	2	0	-9.97	4	1.03	4	1.13	_DUU_	-0.11	NA	-0.08	NA	0.3	NA	ENSP00000404304.3	_SSS_
SLC39A4	ENSG00000147804	29	50	1.3	43	0.59	50	0.92	_Uuu_
DEPDC4	ENSG00000166153	0	1	9.97	0	0	0	0	_USS_
PPIP5K1	ENSG00000168781	42	29	-0.01	54	0.39	46	0.26	_SSS_	-0.22	NA	-0.11	NA	0.3	NA	ENSP00000380129.2	_SSS_
KCNJ8	ENSG00000121361	3	2	-0.07	5	0.77	4	0.55	_Suu_
KCNK6	ENSG00000099337	4	8	1.52	4	0.03	12	1.71	_USU_
SSSCA1	ENSG00000173465	195	119	-0.2	207	0.11	161	-0.15	_SSS_	-0.02	NA	-0.2	NA	0.3	NA	ENSP00000312318.3	_SSS_
CD14	ENSG00000170458	18	2	-2.64	4	-2.12	28	0.77	_DDu_	-0.75	NA	-0.78	NA	0.3	NA	ENSP00000304236.6	_ddS_
HNRNPA1P54	ENSG00000236539	9	4	-0.67	10	0.18	9	0.12	_dSS_
HNRNPH3	ENSG00000096746	256	188	0.07	374	0.58	199	-0.23	_SuS_	0.38	NA	0.39	NA	0.29	NA	ENSP00000265866.7	_SSS_
AC007238.	ENSG00000231043	6	2	-1.06	3	-0.97	5	-0.14	_DdS_
Possible multiple isoforms? CANX	ENSG00000127022	928	783	0.26	1334	0.55	898	0.08	_SuS_	0.12	NA	0.36	NA	0.29	NA	ENSP00000424341.1	_SSS_
PYGM	ENSG00000068976	NA								-0.04	NA	0.28	NA	0.29	NA	ENSP00000164139.3	_SSS_
EHHADH	ENSG00000113790	7	3	-0.71	4	-0.79	7	0.12	_ddS_	0.03	NA	0.25	NA	0.29	NA	ENSP00000231887.3	_SSS_
GPT2	ENSG00000166123	31	26	0.26	38	0.32	21	-0.43	_SSS_	-0.02	NA	0.2	NA	0.29	NA	ENSP00000345282.4	_SSS_
IDH3G	ENSG00000067829	311	211	-0.04	235	-0.38	277	-0.03	_SSS_	0.16	NA	0.19	NA	0.29	NA	ENSP00000217901.5	_SSS_
Possible multiple isoforms? FARP1	ENSG00000152767	580	277	-0.56	411	-0.47	443	-0.25	_dSS_	-0.02	NA	0.17	NA	0.29	NA	ENSP00000490391.1	_SSS_
PRKCE	ENSG00000171132	15	6	-0.81	13	-0.18	19	0.48	_dSS_	0.15	NA	0.15	NA	0.29	NA	ENSP00000306124.3	_SSS_
CLIC1	ENSG00000226248	480	441	0.39	526	0.16	499	0.19	_SSS_
PIK3CD	ENSG00000171608	22	12	-0.36	9	-1.25	12	-0.74	_SDd_	0.1	0.29	-0.4	0.74	-0.3	0.81	ENSP00000354410.2	_SSS_
PPT2	ENSG00000231618	16	8	-0.49	8	-0.97	18	0.3	_SdS_
P3H2	ENSG00000090530	398	200	-0.47	336	-0.22	549	0.59	_SSu_	-0.11	NA	0.07	NA	0.29	NA	ENSP00000316881.5	_SSS_
TSSC2	ENSG00000223756	11	10	0.38	7	-0.62	9	-0.15	_SdS_
IRGM	ENSG00000237693	1	0	-9.97	0	-9.97	1	0.12	_DDS_
TIMP1	ENSG00000102265	2823	2355	0.25	3240	0.23	3028	0.23	_SSS_	-0.3	NA	-0.06	NA	0.29	NA	ENSP00000218388.4	_SSS_
MIPEPP3	ENSG00000233325	0	3	9.97	0	0	1	9.97	_USU_
SYTL1	ENSG00000142765	0	0	0	5	9.97	0	0	_SUS_
MICB	ENSG00000238289	1	0	-9.97	2	1.03	1	0.12	_DUS_
TECRP1	ENSG00000235043	1	1	0.52	0	-9.97	0	-9.97	_uDD_
RAB20	ENSG00000139832	1	0	-9.97	1	0.03	2	1.13	_DSU_
BEND7	ENSG00000165626	3	2	-0.07	5	0.77	6	1.13	_SuU_
RPS15AP1	ENSG00000214535	41	30	0.06	51	0.34	40	0.1	_SSS_
EIF2S3L	ENSG00000180574	4	0	-9.97	2	-0.97	7	0.94	_Ddu_
MTND5P11	ENSG00000248923	14	5	-0.97	13	-0.07	16	0.32	_dSS_
RP11-613M5.	ENSG00000243071	65	54	0.25	70	0.14	66	0.15	_SSS_
NAMPT	ENSG00000105835	52	21	-0.79	52	0.03	111	1.23	_dSU_	-0.08	NA	-0.09	NA	0.29	NA	ENSP00000222553.3	_SSS_
RP11-134F2.	ENSG00000283390	15	13	0.31	14	-0.07	15	0.12	_SSS_
FGF7	ENSG00000140285	339	147	-0.69	314	-0.09	381	0.3	_dSS_	-0.17	NA	-0.1	NA	0.29	NA	ENSP00000453048.1	_SSS_
PLAT	ENSG00000104368	3129	453	-2.25	1360	-1.18	3797	0.41	_DDS_	-1.41	NA	-0.84	NA	0.29	NA	ENSP00000220809.4	_DdS_
MGAT4C	ENSG00000182050	4	3	0.1	7	0.83	7	0.94	_Suu_
NRIP3	ENSG00000175352	3	4	0.93	4	0.44	5	0.86	_uSu_
IBTK	ENSG00000005700	84	70	0.25	145	0.82	103	0.42	_SuS_	0.25	NA	0.45	NA	0.28	NA	ENSP00000305721.7	_SSS_
UBE2S	ENSG00000108106	133	128	0.45	135	0.04	126	0.06	_SSS_	0.64	NA	0.43	NA	0.28	NA	ENSP00000264552.8	_uSS_
Possible multiple isoforms? ANKHD1	ENSG00000131503	58	48	0.24	57	0	47	-0.17	_SSS_	NA	NA	NA	NA	NA	NA	ENSP00000421069.1	_SSS_
NOL10	ENSG00000115761	48	32	-0.07	73	0.63	62	0.5	_SuS_	0.35	NA	0.43	NA	0.28	NA	ENSP00000371101.5	_SSS_
ZKSCAN7	ENSG00000196345	3	0	-9.97	4	0.44	2	-0.45	_DSS_
GMPPB	ENSG00000173540	56	73	0.9	80	0.55	57	0.15	_uuS_	0.19	NA	0.41	NA	0.28	NA	ENSP00000309092.6	_SSS_
NPIPB8	ENSG00000255524	0	0	0	4	9.97	1	9.97	_SUU_
HSPA13	ENSG00000155304	44	36	0.23	56	0.38	45	0.16	_SSS_	0.29	NA	0.38	NA	0.28	NA	ENSP00000285667.3	_SSS_
SCNN1D	ENSG00000162572	11	0	-9.97	15	0.48	5	-1	_DSD_
TCF19	ENSG00000137310	10	8	0.19	0	-9.97	4	-1.18	_SDD_
FAM173B	ENSG00000150756	13	9	-0.01	21	0.72	16	0.43	_SuS_
ZNF584	ENSG00000171574	32	26	0.21	31	-0.01	35	0.26	_SSS_
SLC25A21	ENSG00000183032	2	3	1.1	0	-9.97	4	1.13	_UDU_
RP11-927P21.	ENSG00000263647	4	1	-1.47	2	-0.97	0	-9.97	_DdD_
SESN2	ENSG00000285069	NA								0.08	NA	0.35	NA	0.28	NA	ENSP00000496365.1	_SSS_
NRIP2	ENSG00000053702	0	0	0	0	0	1	9.97	_SSU_
IQCA1	ENSG00000132321	3	0	-9.97	0	-9.97	5	0.86	_DDu_
EXOC3L1	ENSG00000179044	4	0	-9.97	8	1.03	3	-0.29	_DUS_
MCM3	ENSG00000112118	72	36	-0.49	24	-1.56	28	-1.22	_SDD_	0.14	0.7	-0.17	0.68	-0.36	0.81	ENSP00000480987.1	_SSS_
ABCF1	ENSG00000236149	31	35	0.69	36	0.24	28	-0.01	_uSS_	0.2	NA	0.26	NA	0.28	NA	ENSP00000416890.1	_SSS_
HES5	ENSG00000197921	0	0	0	0	0	1	9.97	_SSU_
KLLN	ENSG00000283059	0	1	9.97	1	9.97	1	9.97	_UUU_
RP11-983G14.	ENSG00000281087	10	13	0.9	11	0.16	13	0.51	_uSu_
IL32	ENSG00000008517	191	66	-1.03	183	-0.03	269	0.62	_DSu_
RAB3D	ENSG00000105514	9	0	-9.97	3	-1.56	12	0.55	_DDu_	0.04	NA	0.23	NA	0.28	NA	ENSP00000466000.1	_SSS_
C20orf144	ENSG00000149609	4	0	-9.97	3	-0.4	2	-0.86	_DSd_
RPLP1P11	ENSG00000243686	4	8	1.52	3	-0.4	5	0.45	_USS_
NEGR1	ENSG00000172260	33	27	0.23	20	-0.69	16	-0.92	_Sdd_	0.37	NA	0.21	NA	0.28	NA	ENSP00000350364.4	_SSS_
SPRYD4	ENSG00000176422	11	4	-0.94	14	0.38	10	0	_dSS_	0.08	NA	0.2	NA	0.28	NA	ENSP00000338034.5	_SSS_
IFT20	ENSG00000109083	147	134	0.38	223	0.63	180	0.42	_SuS_	0.02	NA	0.17	NA	0.28	NA	ENSP00000464443.1	_SSS_
FAM200A	ENSG00000221909	12	7	-0.27	12	0.03	6	-0.86	_SSd_
GINM1	ENSG00000055211	50	37	0.08	66	0.42	70	0.61	_SSu_	-0.11	NA	0.16	NA	0.28	NA	ENSP00000356389.5	_SSS_
ABHD16A	ENSG00000230475	23	13	-0.3	24	0.08	34	0.7	_SSu_	-0.02	NA	0.15	NA	0.28	NA	ENSP00000405428.2	_SSS_
PGP	ENSG00000184207	28	37	0.92	58	1.08	34	0.41	_uUS_	0.07	NA	0.14	NA	0.28	NA	ENSP00000330918.7	_SSS_
KBTBD8	ENSG00000163376	1	2	1.52	0	-9.97	2	1.13	_UDU_
ATP8B1	ENSG00000081923	43	27	-0.15	33	-0.36	32	-0.3	_SSS_	-0.02	NA	0.09	NA	0.28	NA	ENSP00000497896.1	_SSS_
FDX1	ENSG00000137714	42	18	-0.71	37	-0.15	46	0.26	_dSS_	0.05	NA	0.08	NA	0.28	NA	ENSP00000260270.2	_SSS_
CASQ1	ENSG00000143318	1	0	-9.97	0	-9.97	0	-9.97	_DDD_
A1BG	ENSG00000121410	95	79	0.25	123	0.4	103	0.25	_SSS_
CH17-264B6.	ENSG00000277125	9	9	0.52	14	0.66	12	0.55	_uuu_
ZNF552	ENSG00000178935	1	2	1.52	1	0.03	0	-9.97	_USD_
ARL5A	ENSG00000162980	36	19	-0.42	19	-0.89	25	-0.4	_SdS_	0.32	NA	0.05	NA	0.28	NA	ENSP00000295087.8	_SSS_
NOSTRIN	ENSG00000275326	0	1	9.97	0	0	0	0	_USS_
RENBP	ENSG00000102032	0	0	0	0	0	3	9.97	_SSU_
NADK2	ENSG00000152620	36	9	-1.47	43	0.29	37	0.18	_DSS_	-0.06	NA	0.05	NA	0.28	NA	ENSP00000371362.4	_SSS_
CCDC173	ENSG00000154479	0	0	0	1	9.97	0	0	_SUS_
AC012314.1	ENSG00000274005	220	230	0.58	269	0.32	263	0.39	_uSS_
ZNF480	ENSG00000198464	15	15	0.52	20	0.44	21	0.61	_uSu_
PKDCC	ENSG00000162878	28	16	-0.29	18	-0.62	36	0.5	_SdS_
CPEB1	ENSG00000277445	5	3	-0.22	3	-0.71	3	-0.6	_Sdd_
KIAA0825	ENSG00000185261	1	0	-9.97	1	0.03	1	0.12	_DSS_
CASP3	ENSG00000164305	104	53	-0.45	85	-0.27	147	0.63	_SSu_	0.04	NA	0.03	NA	0.28	NA	ENSP00000428929.1	_SSS_
ALKBH1	ENSG00000100601	19	7	-0.92	11	-0.76	27	0.64	_ddu_	0.01	NA	0.02	NA	0.28	NA	ENSP00000216489.3	_SSS_
MSH5	ENSG00000237333	0	0	0	2	9.97	1	9.97	_SUU_
ITPR1	ENSG00000150995	39	17	-0.69	60	0.65	39	0.12	_duS_	-0.28	NA	0	NA	0.28	NA	ENSP00000497605.1	_SSS_
FBN2	ENSG00000138829	407	179	-0.67	506	0.34	514	0.46	_dSS_	-0.42	NA	-0.03	NA	0.28	NA	ENSP00000262464.4	_SSS_
ZFP36L1	ENSG00000185650	264	116	-0.67	194	-0.42	226	-0.09	_dSS_	-0.16	NA	-0.04	NA	0.28	NA	ENSP00000388402.2	_SSS_
MED22	ENSG00000281022	49	36	0.07	28	-0.79	24	-0.89	_Sdd_
AP1M2	ENSG00000129354	6	0	-9.97	0	-9.97	0	-9.97	_DDD_
NID2	ENSG00000087303	111	72	-0.1	70	-0.64	132	0.38	_SdS_	-0.38	NA	-0.11	NA	0.28	NA	ENSP00000216286.4	_SSS_
HGF	ENSG00000019991	144	53	-0.92	122	-0.22	157	0.25	_dSS_	-0.48	NA	-0.16	NA	0.28	NA	ENSP00000222390.5	_SSS_
CAST	ENSG00000153113	393	294	0.1	436	0.18	279	-0.36	_SSS_	-0.05	0.83	-0.01	0.67	-0.09	0.81	ENSP00000425721.1	_SSS_
SLC17A9	ENSG00000101194	19	48	1.85	33	0.82	34	0.97	_Uuu_
NID1	ENSG00000116962	85	18	-1.74	44	-0.92	85	0.12	_DdS_	-0.6	NA	-0.38	NA	0.28	NA	ENSP00000264187.6	_dSS_
AGER	ENSG00000230514	0	0	0	0	0	1	9.97	_SSU_
APOL1	ENSG00000100342	24	21	0.32	12	-0.97	32	0.55	_Sdu_
DLGAP2	ENSG00000282318	0	0	0	0	0	1	9.97	_SSU_
RBM38	ENSG00000132819	16	8	-0.49	10	-0.64	10	-0.56	_Sdd_
TSPAN17	ENSG00000048140	211	189	0.36	139	-0.58	182	-0.09	_SdS_
SLFN11	ENSG00000172716	23	36	1.16	57	1.33	45	1.1	_UUU_	0.61	NA	0.44	NA	0.27	NA	ENSP00000378067.1	_uSS_
DCAF13	ENSG00000164934	213	152	0.03	238	0.19	203	0.06	_SSS_	0.16	NA	0.4	NA	0.27	NA	ENSP00000297579.5	_SSS_
FAM120B	ENSG00000275333	61	68	0.67	70	0.23	46	-0.27	_uSS_	-0.22	NA	0.32	NA	0.27	NA	ENSP00000479118.1	_SSS_
ADAP1	ENSG00000105963	6	6	0.52	3	-0.97	11	1.01	_udU_
WFIKKN1	ENSG00000127578	0	0	0	2	9.97	1	9.97	_SUU_
HSP90AA2P	ENSG00000224411	1	0	-9.97	0	-9.97	5	2.45	_DDU_
EPHA1	ENSG00000146904	0	0	0	0	0	1	9.97	_SSU_
MYL12BP1	ENSG00000260490	1	1	0.52	0	-9.97	0	-9.97	_uDD_
C20orf27	ENSG00000101220	178	164	0.4	158	-0.15	171	0.07	_SSS_	0.19	NA	0.29	NA	0.27	NA	ENSP00000217195.8	_SSS_
USP27X	ENSG00000273820	4	0	-9.97	2	-0.97	4	0.12	_DdS_	-0.03	NA	0.26	NA	0.27	NA	ENSP00000483631.1	_SSS_
RP5-994D16.1	ENSG00000283580	11	13	0.76	15	0.48	9	-0.15	_uSS_
NEDD8-MDP1	ENSG00000255526	67	57	0.28	72	0.12	67	0.12	_SSS_	0.3	NA	0.24	NA	0.27	NA	ENSP00000474249.1	_SSS_
ZNF417	ENSG00000173480	0	0	0	7	9.97	7	9.97	_SUU_
CCDC57	ENSG00000176155	3	14	2.74	14	2.25	12	2.13	_UUU_
GAPDHP68	ENSG00000233876	0	1	9.97	0	0	0	0	_USS_
RPL39P5	ENSG00000214289	8	6	0.1	8	0.03	4	-0.86	_SSd_
PYGO2	ENSG00000163348	22	8	-0.94	15	-0.54	17	-0.23	_ddS_
SLC35F2	ENSG00000110660	8	6	0.1	10	0.34	8	0.12	_SSS_	0.34	NA	0.2	NA	0.27	NA	ENSP00000436785.1	_SSS_
Possible multiple isoforms? AC013461.1	ENSG00000091436	117	49	-0.74	94	-0.29	96	-0.15	_dSS_	-0.15	NA	0.2	NA	0.27	NA	ENSP00000340257.3	_SSS_
RAB28P5	ENSG00000225400	1	1	0.52	0	-9.97	0	-9.97	_uDD_
PRSS22	ENSG00000282937	0	0	0	0	0	2	9.97	_SSU_
FAM114A2	ENSG00000055147	45	19	-0.74	54	0.29	29	-0.49	_dSS_	-0.04	NA	0.17	NA	0.27	NA	ENSP00000430489.1	_SSS_
HSPB1	ENSG00000106211	4699	3118	-0.07	3806	-0.27	3826	-0.17	_SSS_	-0.08	0.21	-0.08	0.42	-0.14	0.81	ENSP00000248553.6	_SSS_
DEPDC7	ENSG00000121690	10	10	0.52	15	0.61	10	0.12	_uuS_
RAB6B	ENSG00000154917	7	9	0.88	6	-0.2	6	-0.09	_uSS_	0.15	NA	0.14	NA	0.27	NA	ENSP00000285208.4	_SSS_
MICE	ENSG00000248230	0	0	0	1	9.97	0	0	_SUS_
PPM1H	ENSG00000111110	0	0	0	1	9.97	1	9.97	_SUU_
CPED1	ENSG00000106034	130	64	-0.51	79	-0.69	95	-0.32	_ddS_	-0.06	NA	0.14	NA	0.27	NA	ENSP00000406122.2	_SSS_
PRDM4	ENSG00000110851	22	7	-1.15	21	-0.04	17	-0.23	_DSS_
LIPA	ENSG00000107798	111	83	0.1	115	0.08	115	0.18	_SSS_	-0.16	NA	0.13	NA	0.27	NA	ENSP00000337354.5	_SSS_
SF3A3P2	ENSG00000254449	0	0	0	0	0	1	9.97	_SSU_
BHMT2	ENSG00000132840	0	0	0	2	9.97	0	0	_SUS_
CEP70	ENSG00000114107	25	18	0.04	14	-0.81	13	-0.81	_Sdd_
PTTG1IP	ENSG00000183255	820	537	-0.1	773	-0.06	763	0.03	_SSS_	0	NA	0.12	NA	0.27	NA	ENSP00000328325.3	_SSS_
YY1AP1	ENSG00000163374	139	135	0.48	121	-0.17	79	-0.69	_SSd_
PLA2G6	ENSG00000184381	11	3	-1.36	15	0.48	15	0.58	_DSu_
ZNF501	ENSG00000281661	2	2	0.52	0	-9.97	2	0.12	_uDS_
C1orf159	ENSG00000131591	36	24	-0.07	30	-0.23	24	-0.45	_SSS_
TSPYL5	ENSG00000180543	12	6	-0.49	14	0.25	12	0.12	_SSS_	0.22	NA	0.11	NA	0.27	NA	ENSP00000322802.3	_SSS_
FANCE	ENSG00000112039	7	1	-2.32	4	-0.79	2	-1.69	_DdD_
FDPS	ENSG00000160752	691	549	0.18	819	0.28	620	-0.03	_SSS_	-0.12	NA	0.11	NA	0.27	NA	ENSP00000349078.6	_SSS_
PEA15	ENSG00000162734	1154	981	0.28	1088	-0.06	958	-0.14	_SSS_	0	0.16	0.12	0.25	-0.11	0.81	ENSP00000357055.1	_SSS_
RP11-193E15.	ENSG00000277447	0	1	9.97	0	0	0	0	_USS_
MVK	ENSG00000110921	68	30	-0.67	66	-0.01	74	0.25	_dSS_	-0.03	NA	0.1	NA	0.27	NA	ENSP00000228510.3	_SSS_
ENSA	ENSG00000143420	114	67	-0.25	126	0.18	101	-0.04	_SSS_	0	0.11	0.02	0.26	-0.07	0.8	ENSP00000358012.4	_SSS_
CYP39A1	ENSG00000146233	6	3	-0.49	7	0.25	7	0.36	_SSS_
KHNYN	ENSG00000100441	43	20	-0.6	49	0.21	39	-0.01	_dSS_	-0.13	NA	-0.05	NA	0.27	NA	ENSP00000450799.1	_SSS_
TMUB2	ENSG00000168591	124	99	0.19	87	-0.49	86	-0.4	_SSS_	-0.01	NA	-0.07	NA	0.27	NA	ENSP00000444565.1	_SSS_
PRRT1	ENSG00000206331	3	0	-9.97	3	0.03	3	0.12	_DSS_
HSPA2	ENSG00000126803	60	20	-1.06	60	0.03	78	0.51	_DSu_	-0.31	NA	-0.12	NA	0.27	NA	ENSP00000378199.1	_SSS_
RP11-568J23.	ENSG00000214259	4	0	-9.97	0	-9.97	1	-1.89	_DDD_
ZNF625-ZNF20	ENSG00000213297	9	4	-0.67	9	0.03	7	-0.23	_dSS_
SLC9A7P1	ENSG00000227825	0	0	0	1	9.97	0	0	_SUS_
LAP3	ENSG00000002549	164	166	0.53	241	0.58	227	0.6	_uuu_	-0.37	NA	-0.13	NA	0.27	NA	ENSP00000481000.1	_SSS_
NKAP	ENSG00000101882	20	15	0.1	23	0.23	12	-0.6	_SSd_	-1.75	2.11	-1.66	1.98	-0.54	0.79	ENSP00000360464.3	_DDd_
NKAPL	ENSG00000189134	1	2	1.52	1	0.03	1	0.12	_USS_
PRELID1P1	ENSG00000217325	20	16	0.19	20	0.03	23	0.33	_SSS_
TMEM176B	ENSG00000106565	1207	605	-0.47	1106	-0.1	1387	0.33	_SSS_	-0.98	NA	-0.29	NA	0.27	NA	ENSP00000410269.2	_dSS_
ANGPT4	ENSG00000101280	0	0	0	0	0	2	9.97	_SSU_
HEMK1	ENSG00000114735	67	34	-0.47	54	-0.29	83	0.44	_SSS_
BEX4	ENSG00000102409	46	26	-0.3	50	0.15	39	-0.1	_SSS_
SPATC1L	ENSG00000274679	45	34	0.11	37	-0.25	39	-0.07	_SSS_
FAR1	ENSG00000197601	13	25	1.46	28	1.13	30	1.34	_UUU_	0.12	NA	0.3	NA	0.26	NA	ENSP00000346874.3	_SSS_
CLSTN3	ENSG00000139182	32	6	-1.89	15	-1.06	24	-0.29	_DDS_
TMEM44	ENSG00000145014	39	18	-0.6	15	-1.36	12	-1.56	_dDD_
CCDC96	ENSG00000173013	3	0	-9.97	5	0.77	2	-0.45	_DuS_
AC084219.	ENSG00000267022	1	2	1.52	1	0.03	1	0.12	_USS_	-0.1	NA	0.25	NA	0.26	NA	ENSP00000467018.1	_SSS_
BLVRA	ENSG00000106605	126	68	-0.38	108	-0.2	102	-0.17	_SSS_	0.14	NA	0.24	NA	0.26	NA	ENSP00000412005.1	_SSS_
RP11-652G5.	ENSG00000262187	0	0	0	1	9.97	0	0	_SUS_
ILVBL	ENSG00000105135	101	88	0.31	148	0.58	143	0.63	_Suu_	0.03	NA	0.21	NA	0.26	NA	ENSP00000263383.3	_SSS_
Possible multiple isoforms? HNRNPA3	ENSG00000170144	506	300	-0.23	509	0.03	368	-0.32	_SSS_	NA	NA	NA	NA	NA	NA	ENSP00000400688.2	_SSS_
DECR1	ENSG00000104325	257	159	-0.18	260	0.04	200	-0.23	_SSS_	0.09	NA	0.19	NA	0.26	NA	ENSP00000429779.1	_SSS_
MMAB	ENSG00000139428	53	69	0.9	57	0.14	92	0.93	_uSu_	-0.17	NA	0.19	NA	0.26	NA	ENSP00000445920.1	_SSS_
SULT1A4	ENSG00000213648	9	7	0.15	20	1.18	20	1.28	_SUU_
RHNO1	ENSG00000171792	56	87	1.15	117	1.09	90	0.82	_UUu_
RPL35	ENSG00000136942	3982	3081	0.14	4663	0.25	3894	0.1	_SSS_	0.1	NA	0.18	NA	0.26	NA	ENSP00000259469.4	_SSS_
PITPNC1	ENSG00000154217	16	4	-1.47	2	-2.94	18	0.3	_DDS_
RP11-90O23.	ENSG00000236035	1	0	-9.97	0	-9.97	1	0.12	_DDS_
ALDH6A1	ENSG00000119711	13	16	0.82	21	0.72	9	-0.4	_uuS_	-0.15	NA	0.18	NA	0.26	NA	ENSP00000450436.1	_SSS_
LDLR	ENSG00000130164	97	73	0.1	130	0.45	89	0	_SSS_	0.25	NA	0.17	NA	0.26	NA	ENSP00000252444.5	_SSS_
HSPE1	ENSG00000115541	355	240	-0.04	472	0.43	378	0.23	_SSS_	0.05	NA	0.16	NA	0.26	NA	ENSP00000233893.5	_SSS_
SCAI	ENSG00000173611	21	14	-0.07	17	-0.29	13	-0.56	_SSd_	-0.06	NA	0.16	NA	0.26	NA	ENSP00000362650.4	_SSS_
U2AF1L5	ENSG00000275895	259	130	-0.47	225	-0.18	243	0.04	_SSS_
EARS2	ENSG00000103356	46	32	-0.01	32	-0.49	26	-0.69	_SSd_	0.15	NA	0.15	NA	0.26	NA	ENSP00000456467.1	_SSS_
STX17	ENSG00000136874	24	6	-1.47	15	-0.64	13	-0.76	_Ddd_	0.11	NA	0.15	NA	0.26	NA	ENSP00000259400.6	_SSS_
CACNB2	ENSG00000165995	0	0	0	0	0	6	9.97	_SSU_
HEXDC	ENSG00000169660	18	10	-0.34	17	-0.06	19	0.21	_SSS_
RP11-458D21.	ENSG00000213240	7	4	-0.29	11	0.68	9	0.5	_SuS_
SERPINB2	ENSG00000197632	2	6	2.1	0	-9.97	18	3.3	_UDU_	0.39	NA	0.13	NA	0.26	NA	ENSP00000401645.1	_SSS_
SH2D4A	ENSG00000104611	20	9	-0.64	11	-0.84	10	-0.86	_ddd_	-0.23	0.05	0.01	0.43	-0.07	0.79	ENSP00000265807.3	_SSS_
TMEM104	ENSG00000109066	58	22	-0.89	44	-0.38	54	0.03	_dSS_	0.01	0.5	-0.36	0.63	-0.39	0.77	ENSP00000461922.1	_SSS_
OAF	ENSG00000184232	45	47	0.58	52	0.24	54	0.39	_uSS_	0.16	NA	0.08	NA	0.26	NA	ENSP00000332613.3	_SSS_
D2HGDH	ENSG00000180902	22	52	1.75	55	1.35	48	1.26	_UUU_	-0.21	NA	0.07	NA	0.26	NA	ENSP00000315351.4	_SSS_
HINFP	ENSG00000172273	12	7	-0.27	8	-0.56	8	-0.45	_SdS_
TMEM144	ENSG00000164124	0	1	9.97	0	0	0	0	_USS_
TMEM200C	ENSG00000206432	2	2	0.52	0	-9.97	1	-0.86	_uDd_
DDX52	ENSG00000277594	62	36	-0.27	32	-0.92	38	-0.58	_Sdd_
ALDOC	ENSG00000109107	42	18	-0.71	75	0.86	113	1.56	_duU_	-0.13	NA	0.02	NA	0.26	NA	ENSP00000378731.2	_SSS_
DPF3	ENSG00000205683	40	38	0.44	4	-3.32	42	0.2	_SDS_	NA	NA	NA	NA	NA	NA	ENSP00000381791.3	_SSS_
DIRC3	ENSG00000231672	0	0	0	1	9.97	2	9.97	_SUU_
FABP4	ENSG00000170323	22	7	-1.15	29	0.42	72	1.84	_DSU_	-0.08	NA	-0.03	NA	0.26	NA	ENSP00000256104.4	_SSS_
GGN	ENSG00000179168	2	1	-0.49	0	-9.97	4	1.13	_SDU_
ARNTL2	ENSG00000029153	43	32	0.08	47	0.15	41	0.06	_SSS_
FAM189B	ENSG00000160767	127	79	-0.17	86	-0.54	148	0.36	_SdS_
ITM2B	ENSG00000136156	393	276	0	363	-0.09	328	-0.14	_SSS_	0.06	NA	-0.04	NA	0.26	NA	ENSP00000497221.1	_SSS_
AC011043.1	ENSG00000276256	31	26	0.26	28	-0.12	34	0.26	_SSS_
C6orf136	ENSG00000206487	4	5	0.83	14	1.84	5	0.45	_uUS_
ZNF862	ENSG00000106479	7	1	-2.32	4	-0.79	6	-0.09	_DdS_
TXLNB	ENSG00000164440	0	0	0	1	9.97	1	9.97	_SUU_
AGPAT1	ENSG00000226467	124	70	-0.3	89	-0.45	95	-0.25	_SSS_
FAM73A	ENSG00000180488	20	29	1.05	23	0.23	26	0.51	_USu_	-0.28	NA	-0.07	NA	0.26	NA	ENSP00000393675.3	_SSS_
RP11-23J9.	ENSG00000254633	0	1	9.97	0	0	0	0	_USS_
FBLN1	ENSG00000077942	199	80	-0.81	97	-1	176	-0.04	_dDS_	-0.87	NA	-0.15	NA	0.26	NA	ENSP00000331544.6	_dSS_
VPS52	ENSG00000236014	16	11	-0.03	19	0.28	13	-0.17	_SSS_
TMEM176A	ENSG00000002933	517	216	-0.74	461	-0.14	672	0.51	_dSu_	-0.75	NA	-0.16	NA	0.26	NA	ENSP00000417626.1	_dSS_
ERN2	ENSG00000134398	0	3	9.97	0	0	0	0	_USS_
EIF4B	ENSG00000063046	303	199	-0.09	279	-0.09	275	-0.01	_SSS_	0	0.4	0.05	0.27	-0.05	0.77	ENSP00000388806.3	_SSS_
TMEM35B	ENSG00000243749	48	12	-1.47	33	-0.51	50	0.19	_DdS_
NOTCH4	ENSG00000234876	0	1	9.97	0	0	0	0	_USS_
HIST2H2AC	ENSG00000184260	7	2	-1.29	4	-0.79	1	-2.64	_DdD_
RPL10AP1	ENSG00000244691	0	0	0	1	9.97	2	9.97	_SUU_
GTF2H4	ENSG00000226384	3	8	1.93	9	1.61	5	0.86	_UUu_
SRP14	ENSG00000140319	1607	1297	0.2	1523	-0.04	1355	-0.12	_SSS_	0.17	NA	0.33	NA	0.25	NA	ENSP00000267884.6	_SSS_
ANKRD29	ENSG00000154065	4	6	1.1	1	-2	0	-9.97	_UDD_
DSEL	ENSG00000171451	60	45	0.1	36	-0.71	30	-0.86	_Sdd_	0.15	NA	0.32	NA	0.25	NA	ENSP00000310565.7	_SSS_
UTP4	ENSG00000141076	131	71	-0.38	145	0.18	95	-0.34	_SSS_	0.11	NA	0.3	NA	0.25	NA	ENSP00000456709.1	_SSS_
AK6	ENSG00000279247	44	62	1.01	60	0.48	54	0.42	_USS_	0.37	NA	0.29	NA	0.25	NA	ENSP00000484679.1	_SSS_
Possible multiple isoforms? RRBP1	ENSG00000125844	1184	752	-0.14	1171	0.01	1096	0.01	_SSS_	0.29	NA	0.29	NA	0.25	NA	ENSP00000354045.4	_SSS_
DHDH	ENSG00000104808	0	0	0	1	9.97	0	0	_SUS_
MFRP	ENSG00000235718	87	47	-0.38	48	-0.84	51	-0.64	_Sdd_
TMEM191A	ENSG00000226287	7	5	0.03	15	1.12	5	-0.36	_SUS_
TRMT61B	ENSG00000171103	9	14	1.15	10	0.18	13	0.66	_USu_
SPEG	ENSG00000072195	72	57	0.18	36	-0.97	73	0.15	_SdS_
NPM1	ENSG00000181163	1928	1299	-0.06	1912	0.01	1546	-0.18	_SSS_	0	0.4	-0.18	0.97	-0.17	0.76	ENSP00000296930.5	_SSS_
PRH1-PRR	ENSG00000277454	7	4	-0.29	12	0.81	7	0.12	_SuS_
TRIM61	ENSG00000183439	3	2	-0.07	7	1.25	3	0.12	_SUS_
RPL17P26	ENSG00000216854	1	2	1.52	1	0.03	0	-9.97	_USD_
TMED7-TICAM2	ENSG00000251201	21	40	1.44	28	0.44	28	0.55	_USu_	0.03	NA	0.23	NA	0.25	NA	ENSP00000282382.4	_SSS_
FBXO44	ENSG00000132879	72	52	0.04	52	-0.43	57	-0.2	_SSS_	0.03	NA	0.23	NA	0.25	NA	ENSP00000365951.1	_SSS_
PPIAP13	ENSG00000237882	0	1	9.97	0	0	0	0	_USS_
NRSN2	ENSG00000125841	117	83	0.01	83	-0.47	67	-0.67	_SSd_	0	NA	0.23	NA	0.25	NA	ENSP00000482706.1	_SSS_
GPR1	ENSG00000283448	0	15	9.97	21	9.97	18	9.97	_UUU_
AC105052.	ENSG00000279168	1	0	-9.97	0	-9.97	0	-9.97	_DDD_
SLC7A6	ENSG00000103064	83	31	-0.92	44	-0.89	40	-0.92	_ddd_
RP11-266L9.	ENSG00000262587	0	1	9.97	0	0	1	9.97	_USU_
VWA7	ENSG00000227144	0	1	9.97	0	0	0	0	_USS_
PLA2G4C	ENSG00000105499	5	3	-0.22	14	1.51	3	-0.6	_SUd_
UBQLN4P1	ENSG00000241627	0	0	0	1	9.97	1	9.97	_SUU_
DUOX1	ENSG00000137857	0	0	0	2	9.97	0	0	_SUS_
LRRC37A2	ENSG00000238083	13	9	-0.01	19	0.58	20	0.75	_Suu_
NCOA7	ENSG00000111912	14	16	0.7	10	-0.45	20	0.64	_uSu_
CELSR1	ENSG00000075275	0	1	9.97	3	9.97	1	9.97	_UUU_
NDUFAF2	ENSG00000164182	93	90	0.46	103	0.18	95	0.16	_SSS_	0.11	NA	0.2	NA	0.25	NA	ENSP00000296597.5	_SSS_
ALG12	ENSG00000182858	25	34	0.96	36	0.56	22	-0.06	_uuS_	-0.02	NA	0.2	NA	0.25	NA	ENSP00000333813.5	_SSS_
RPL24	ENSG00000114391	2271	1693	0.08	2497	0.16	2327	0.16	_SSS_	0.13	NA	0.19	NA	0.25	NA	ENSP00000377640.3	_SSS_
ACAA2	ENSG00000167315	163	101	-0.18	138	-0.22	165	0.15	_SSS_	0	NA	0.16	NA	0.25	NA	ENSP00000285093.8	_SSS_
CLK2	ENSG00000261893	20	12	-0.22	45	1.2	37	1.02	_SUU_
DBT	ENSG00000137992	10	9	0.36	7	-0.49	9	-0.01	_SSS_	-0.01	NA	0.16	NA	0.25	NA	ENSP00000359151.3	_SSS_
LRRCC1	ENSG00000133739	2	4	1.52	5	1.35	0	-9.97	_UUD_
SERP2	ENSG00000151778	4	2	-0.49	5	0.34	3	-0.29	_SSS_
C21orf59	ENSG00000159079	72	39	-0.38	89	0.33	85	0.37	_SSS_	-0.04	NA	0.16	NA	0.25	NA	ENSP00000290155.3	_SSS_
ANG	ENSG00000214274	7	10	1.03	7	0.03	6	-0.09	_USS_
SFT2D1	ENSG00000198818	95	89	0.42	150	0.69	104	0.26	_SuS_	NA	NA	NA	NA	NA	NA	ENSP00000354590.3	_SSS_
MRC2	ENSG00000011028	294	179	-0.2	238	-0.29	219	-0.29	_SSS_	-0.17	0.16	-0.07	0.61	0.05	0.76	ENSP00000307513.5	_SSS_
SLC35B1	ENSG00000121073	192	228	0.77	323	0.77	290	0.72	_uuu_	0.02	NA	0.15	NA	0.25	NA	ENSP00000497423.1	_SSS_
TENM2	ENSG00000145934	3	0	-9.97	0	-9.97	3	0.12	_DDS_
ISL2	ENSG00000159556	0	0	0	3	9.97	2	9.97	_SUU_
ADRA2C	ENSG00000184160	1	2	1.52	1	0.03	2	1.13	_USU_
RPL21P3	ENSG00000225419	0	2	9.97	3	9.97	1	9.97	_UUU_
DAGLA	ENSG00000134780	16	4	-1.47	4	-2	4	-1.89	_DDD_
RXRB	ENSG00000228333	54	35	-0.1	34	-0.64	54	0.12	_SdS_
CTD-2158P22.	ENSG00000213663	0	0	0	1	9.97	0	0	_SUS_
ALMS1	ENSG00000116127	18	3	-2.06	0	-9.97	22	0.42	_DDS_
MICA	ENSG00000231225	126	124	0.49	170	0.45	138	0.26	_SSS_
DHRSX	ENSG00000169084	36	35	0.48	46	0.38	41	0.32	_SSS_	0.11	NA	0.14	NA	0.25	NA	ENSP00000334113.5	_SSS_
ADAMTS14	ENSG00000138316	4	4	0.52	6	0.61	4	0.12	_uuS_
HTN3	ENSG00000282967	0	1	9.97	0	0	0	0	_USS_
ASTN1	ENSG00000152092	4	0	-9.97	0	-9.97	0	-9.97	_DDD_
ARHGAP33	ENSG00000004777	0	2	9.97	3	9.97	3	9.97	_UUU_
ZBTB4	ENSG00000174282	145	66	-0.62	70	-1.03	78	-0.76	_dDd_
SNX7	ENSG00000162627	95	39	-0.76	73	-0.36	79	-0.14	_dSS_
TMEM192	ENSG00000170088	14	10	0.03	18	0.39	17	0.41	_SSS_	0.09	NA	0.14	NA	0.25	NA	ENSP00000305069.4	_SSS_
HIST1H2BF	ENSG00000277224	1	1	0.52	0	-9.97	0	-9.97	_uDD_
PC	ENSG00000173599	40	19	-0.56	53	0.43	34	-0.1	_dSS_	0.08	NA	0.14	NA	0.25	NA	ENSP00000498406.1	_SSS_
NAA40	ENSG00000110583	22	11	-0.49	24	0.15	8	-1.32	_SSD_	0.21	NA	0.12	NA	0.25	NA	ENSP00000367024.4	_SSS_
GRK3	ENSG00000100077	2	1	-0.49	7	1.84	2	0.12	_SUS_
FN3K	ENSG00000167363	6	5	0.25	8	0.44	6	0.12	_SSS_	-0.14	NA	0.12	NA	0.25	NA	ENSP00000300784.7	_SSS_
RP4-816N1.8	ENSG00000283297	0	0	0	1	9.97	0	0	_SUS_
GABARAPL1	ENSG00000139112	1870	1353	0.04	2131	0.21	1811	0.08	_SSS_	-0.36	NA	0.12	NA	0.25	NA	ENSP00000445857.1	_SSS_
RP11-548H18.	ENSG00000249244	1	1	0.52	1	0.03	0	-9.97	_uSD_
CCDC115	ENSG00000136710	103	67	-0.1	87	-0.22	78	-0.27	_SSS_	0.06	NA	0.11	NA	0.25	NA	ENSP00000403480.1	_SSS_
CTA-253N17.	ENSG00000231084	0	1	9.97	0	0	0	0	_USS_
HLA-E	ENSG00000236632	194	116	-0.23	174	-0.14	180	0.03	_SSS_
STMN3	ENSG00000197457	39	42	0.62	29	-0.4	25	-0.51	_uSd_
ZNF780A	ENSG00000197782	6	10	1.25	10	0.77	23	2.07	_UuU_
ZNF124	ENSG00000196418	4	0	-9.97	1	-2	1	-1.89	_DDD_
MRPL23	ENSG00000214026	340	274	0.2	263	-0.34	272	-0.18	_SSS_
MT-ND6	ENSG00000198695	1355	755	-0.32	1126	-0.23	1277	0.04	_SSS_	NA	NA	NA	NA	NA	NA	ENSP00000354665.2	_SSS_
SAMD11	ENSG00000187634	12	9	0.1	6	-0.97	11	0	_SdS_
BHLHB9	ENSG00000198908	15	13	0.31	15	0.03	6	-1.18	_SSD_
SNTB2	ENSG00000168807	23	25	0.63	15	-0.6	6	-1.79	_udD_	-0.08	0.01	-0.08	0.38	-0.15	0.76	ENSP00000338191.4	_SSS_
NXN	ENSG00000167693	229	93	-0.79	194	-0.22	165	-0.34	_dSS_	-0.24	NA	0.1	NA	0.25	NA	ENSP00000337443.3	_SSS_
KRTAP5-11	ENSG00000204571	0	0	0	0	0	1	9.97	_SSU_
RP1-281E18.	ENSG00000278736	0	1	9.97	0	0	0	0	_USS_
ST13P3	ENSG00000257773	2	0	-9.97	2	0.03	0	-9.97	_DSD_
PMS2	ENSG00000122512	21	17	0.21	3	-2.74	23	0.26	_SDS_
BGN	ENSG00000182492	238	153	-0.12	271	0.21	240	0.14	_SSS_	-0.16	NA	0.09	NA	0.25	NA	ENSP00000327336.4	_SSS_
APOBEC3A	ENSG00000262156	0	0	0	0	0	2	9.97	_SSU_
QRSL1	ENSG00000130348	16	3	-1.89	8	-0.97	9	-0.69	_Ddd_	0.03	NA	0.07	NA	0.25	NA	ENSP00000358042.4	_SSS_
GCAT	ENSG00000100116	31	14	-0.64	22	-0.47	41	0.54	_dSu_	-0.11	NA	0.06	NA	0.25	NA	ENSP00000371110.3	_SSS_
METTL13	ENSG00000010165	45	41	0.38	57	0.37	28	-0.56	_SSd_	-0.04	NA	0.03	NA	0.25	NA	ENSP00000354920.3	_SSS_
SAP30BP	ENSG00000161526	177	105	-0.23	282	0.7	141	-0.2	_SuS_	0	0.73	0.16	0.26	-0.16	0.76	ENSP00000463758.1	_SSS_
SLC16A2	ENSG00000147100	113	112	0.5	64	-0.79	76	-0.43	_SdS_	-0.38	0.62	-0.56	0.26	-0.57	0.76	ENSP00000465734.1	_Sdd_
RP11-30K9.	ENSG00000242747	1	1	0.52	0	-9.97	3	1.71	_uDU_
RP11-452G18.	ENSG00000197149	8	7	0.32	4	-0.97	8	0.12	_SdS_
LENG1	ENSG00000276959	7	5	0.03	2	-1.79	3	-1.09	_SDD_
GSTT2B	ENSG00000278695	5	5	0.52	10	1.03	4	-0.18	_uUS_
ZNF766	ENSG00000196214	8	4	-0.49	6	-0.4	4	-0.86	_SSd_
ATXN7	ENSG00000163635	21	12	-0.29	16	-0.36	4	-2.25	_SSD_
VARS	ENSG00000226589	72	52	0.04	68	-0.06	63	-0.06	_SSS_
FAM92A1	ENSG00000188343	235	88	-0.92	189	-0.29	164	-0.4	_dSS_	-0.18	NA	0.01	NA	0.25	NA	ENSP00000429367.1	_SSS_
SFT2D3	ENSG00000173349	10	6	-0.22	7	-0.49	5	-0.86	_SSd_	0.35	NA	0	NA	0.25	NA	ENSP00000310803.3	_SSS_
IMP4	ENSG00000136718	139	80	-0.29	170	0.32	136	0.1	_SSS_
MGAT4B	ENSG00000161013	458	258	-0.32	329	-0.45	333	-0.32	_SSS_
TTYH2	ENSG00000141540	0	0	0	1	9.97	0	0	_SUS_
MSH5-SAPCD1	ENSG00000255419	0	0	0	1	9.97	0	0	_SUS_
PCBD2	ENSG00000132570	18	1	-3.64	16	-0.14	12	-0.45	_DSS_	NA	NA	NA	NA	NA	NA	ENSP00000421544.1	_SSS_
GTF2IP7	ENSG00000227038	1	0	-9.97	1	0.03	1	0.12	_DSS_
ARSI	ENSG00000183876	8	2	-1.47	10	0.34	1	-2.84	_DSD_
C11orf1	ENSG00000137720	35	23	-0.09	44	0.36	41	0.36	_SSS_
RP13-130D24.	ENSG00000234889	0	1	9.97	0	0	0	0	_USS_
CTD-2369P2.1	ENSG00000267303	5	4	0.19	6	0.29	7	0.61	_SSu_
CUL9	ENSG00000112659	22	16	0.06	23	0.1	18	-0.15	_SSS_
EML6	ENSG00000214595	1	0	-9.97	0	-9.97	0	-9.97	_DDD_
IGDCC3	ENSG00000174498	0	1	9.97	1	9.97	0	0	_UUS_
PYROXD2	ENSG00000119943	9	3	-1.06	14	0.66	8	-0.04	_DuS_
ZBTB22	ENSG00000206280	12	12	0.52	12	0.03	9	-0.29	_uSS_
GPR20	ENSG00000275181	3	0	-9.97	1	-1.56	1	-1.47	_DDD_
CCDC71	ENSG00000177352	24	11	-0.62	19	-0.3	13	-0.76	_dSd_
LAMC1	ENSG00000135862	165	92	-0.32	165	0.03	134	-0.17	_SSS_	-0.16	NA	-0.06	NA	0.25	NA	ENSP00000258341.3	_SSS_
ZNRF1	ENSG00000186187	93	41	-0.67	75	-0.29	70	-0.29	_dSS_
ASXL3	ENSG00000141431	0	0	0	1	9.97	0	0	_SUS_
RNF41	ENSG00000181852	200	132	-0.09	236	0.26	116	-0.67	_SSd_	-0.31	NA	-0.08	NA	0.25	NA	ENSP00000342755.4	_SSS_
PBX2	ENSG00000232005	42	23	-0.36	41	-0.01	41	0.1	_SSS_
XYLB	ENSG00000093217	2	3	1.1	2	0.03	4	1.13	_USU_	-0.04	NA	-0.09	NA	0.25	NA	ENSP00000207870.3	_SSS_
BTBD2	ENSG00000133243	149	79	-0.4	119	-0.3	100	-0.45	_SSS_
SPATA17	ENSG00000162814	0	0	0	1	9.97	2	9.97	_SUU_
Possible multiple isoforms? RAB7B	ENSG00000276600	43	40	0.41	22	-0.94	14	-1.47	_SdD_	0.16	NA	-0.13	NA	0.25	NA	ENSP00000485468.1	_SSS_
ASPH	ENSG00000198363	1146	931	0.21	1044	-0.1	1086	0.06	_SSS_	0.1	0.56	0.09	0.72	0.01	0.75	ENSP00000368767.4	_SSS_
RPSAP36	ENSG00000243175	2	0	-9.97	0	-9.97	1	-0.86	_DDd_
TRIM69	ENSG00000278211	7	6	0.29	9	0.39	7	0.12	_SSS_
ZNF83	ENSG00000167766	54	51	0.43	62	0.23	47	-0.07	_SSS_
Possible multiple isoforms? EPS15L1	ENSG00000127527	55	66	0.77	47	-0.2	88	0.81	_uSu_	-0.36	NA	-0.21	NA	0.25	NA	ENSP00000473242.1	_SSS_
PCSK1N	ENSG00000102109	3	1	-1.06	1	-1.56	5	0.86	_DDu_
HMGN2P5	ENSG00000234664	0	1	9.97	0	0	0	0	_USS_
LENG8	ENSG00000274305	9	5	-0.34	14	0.66	13	0.66	_Suu_
BMT2	ENSG00000164603	19	3	-2.12	11	-0.76	9	-0.94	_Ddd_	0.33	NA	0.57	NA	0.24	NA	ENSP00000297145.4	_SuS_
HLA-DPB1	ENSG00000230763	1	0	-9.97	1	0.03	2	1.13	_DSU_
PP2D1	ENSG00000183977	0	2	9.97	0	0	0	0	_USS_
HSP90B2P	ENSG00000259706	0	2	9.97	4	9.97	4	9.97	_UUU_
FIGN	ENSG00000182263	2	0	-9.97	0	-9.97	0	-9.97	_DDD_
RPL36AP26	ENSG00000235828	2	2	0.52	1	-0.97	3	0.71	_udu_
ZNRF3	ENSG00000183579	1	1	0.52	6	2.61	4	2.13	_uUU_
RPS10P28	ENSG00000243167	0	1	9.97	1	9.97	0	0	_UUS_
RPP21	ENSG00000242726	11	7	-0.14	10	-0.1	7	-0.51	_SSd_
ATG4A	ENSG00000101844	41	33	0.2	48	0.25	26	-0.54	_SSd_	0.11	NA	0.33	NA	0.24	NA	ENSP00000361306.3	_SSS_
ACTR8	ENSG00000113812	41	28	-0.04	39	-0.04	21	-0.84	_SSd_	0.27	NA	0.29	NA	0.24	NA	ENSP00000336842.3	_SSS_
GOLGA8Q	ENSG00000282773	1	0	-9.97	0	-9.97	0	-9.97	_DDD_
CDC42EP3	ENSG00000163171	724	490	-0.04	606	-0.23	508	-0.38	_SSS_	-0.06	0	-0.09	0.41	-0.26	0.75	ENSP00000480549.1	_SSS_
GRPEL1	ENSG00000109519	71	62	0.32	111	0.67	60	-0.1	_SuS_	0.07	NA	0.22	NA	0.24	NA	ENSP00000264954.4	_SSS_
CTD-3148I10.	ENSG00000269469	0	0	0	0	0	1	9.97	_SSU_
CPSF4	ENSG00000160917	59	52	0.33	35	-0.74	79	0.56	_Sdu_	0.36	NA	0.21	NA	0.24	NA	ENSP00000292476.5	_SSS_
OTUD7A	ENSG00000169918	0	4	9.97	0	0	0	0	_USS_
FAM229B	ENSG00000203778	48	50	0.58	35	-0.43	49	0.16	_uSS_
DBF4	ENSG00000006634	0	7	9.97	9	9.97	3	9.97	_UUU_
SPCS1	ENSG00000114902	605	440	0.06	549	-0.12	499	-0.15	_SSS_	0	NA	0.2	NA	0.24	NA	ENSP00000478310.2	_SSS_
CTPS1	ENSG00000171793	25	26	0.57	40	0.7	36	0.66	_uuu_	0.2	0.62	0.07	0.64	0	0.73	ENSP00000497602.1	_SSS_
SRPRB	ENSG00000144867	61	69	0.69	100	0.74	71	0.34	_uuS_	0.15	NA	0.18	NA	0.24	NA	ENSP00000418401.1	_SSS_
FBXL12	ENSG00000127452	78	44	-0.3	72	-0.09	80	0.16	_SSS_
FDXACB1	ENSG00000255561	1	2	1.52	1	0.03	1	0.12	_USS_
EDIL3	ENSG00000164176	306	211	-0.03	326	0.12	226	-0.3	_SSS_	-0.03	NA	0.18	NA	0.24	NA	ENSP00000296591.4	_SSS_
PDLIM2	ENSG00000120913	1526	1088	0.03	1263	-0.25	1263	-0.14	_SSS_	-0.03	-0.11	-0.19	0.44	-0.23	0.73	ENSP00000312634.7	_SSS_
HLA-E	ENSG00000225201	192	99	-0.43	177	-0.09	186	0.08	_SSS_
CATSPERG	ENSG00000099338	0	6	9.97	6	9.97	0	0	_UUS_
CHST11	ENSG00000171310	0	0	0	0	0	2	9.97	_SSU_
CKMT2	ENSG00000131730	2	1	-0.49	0	-9.97	0	-9.97	_SDD_	0.48	NA	0.15	NA	0.24	NA	ENSP00000410289.1	_SSS_
RP4-612C19.	ENSG00000237003	1	0	-9.97	0	-9.97	0	-9.97	_DDD_
BTF3P10	ENSG00000231120	0	0	0	1	9.97	1	9.97	_SUU_
MTG2	ENSG00000101181	41	17	-0.76	32	-0.32	32	-0.23	_dSS_	0.19	NA	0.15	NA	0.24	NA	ENSP00000359859.3	_SSS_
HLA-J	ENSG00000228524	1	0	-9.97	0	-9.97	0	-9.97	_DDD_
ZNF488	ENSG00000265763	2	0	-9.97	0	-9.97	0	-9.97	_DDD_
RP4-777O23.	ENSG00000281039	0	0	0	1	9.97	1	9.97	_SUU_
MRPS11	ENSG00000181991	231	177	0.12	213	-0.09	194	-0.12	_SSS_	-0.04	NA	0.15	NA	0.24	NA	ENSP00000317376.4	_SSS_
FAM122A	ENSG00000187866	18	14	0.15	13	-0.43	17	0.04	_SSS_	-0.18	0.44	-0.02	0.33	-0.16	0.73	ENSP00000499554.1	_SSS_
CMTM3	ENSG00000140931	230	122	-0.4	221	-0.03	137	-0.62	_SSd_
HIST2H2BD	ENSG00000220323	2	2	0.52	1	-0.97	3	0.71	_udu_
LINC00493	ENSG00000232388	88	88	0.52	88	0.03	126	0.65	_uSu_	0.2	NA	0.13	NA	0.24	NA	ENSP00000485316.1	_SSS_
DNAH10	ENSG00000197653	1	1	0.52	0	-9.97	0	-9.97	_uDD_
TRAPPC2L	ENSG00000167515	304	210	-0.01	238	-0.32	286	0.04	_SSS_	-0.37	NA	0.11	NA	0.24	NA	ENSP00000455892.1	_SSS_
ST20-MTHFS	ENSG00000259332	12	12	0.52	11	-0.1	14	0.36	_uSS_
COX11	ENSG00000166260	71	57	0.2	77	0.14	56	-0.22	_SSS_
GABBR1	ENSG00000237112	5	1	-1.79	4	-0.3	3	-0.6	_DSd_
COX20	ENSG00000203667	279	132	-0.56	357	0.38	269	0.08	_dSS_	0.04	NA	0.09	NA	0.24	NA	ENSP00000355486.3	_SSS_
ZKSCAN5	ENSG00000196652	42	25	-0.23	29	-0.51	35	-0.14	_SdS_
BRD7P2	ENSG00000184100	5	7	1	8	0.7	5	0.12	_UuS_
RPS12P21	ENSG00000243930	0	0	0	1	9.97	1	9.97	_SUU_
TAX1BP1	ENSG00000106052	334	273	0.23	309	-0.09	311	0.03	_SSS_	0.02	NA	0.09	NA	0.24	NA	ENSP00000386515.1	_SSS_
PSME2	ENSG00000100911	727	465	-0.14	714	0	839	0.33	_SSS_	-0.03	NA	0.09	NA	0.24	NA	ENSP00000484569.1	_SSS_
RPL7P15	ENSG00000240622	3	0	-9.97	0	-9.97	0	-9.97	_DDD_
AP000351.	ENSG00000250470	2	1	-0.49	1	-0.97	0	-9.97	_SdD_
AGPAT1	ENSG00000206324	124	64	-0.43	78	-0.64	91	-0.32	_SdS_
SUV39H1	ENSG00000101945	10	4	-0.81	12	0.29	8	-0.18	_dSS_
AC093724.	ENSG00000213222	8	4	-0.49	5	-0.64	7	-0.06	_SdS_
SLC35G1	ENSG00000176273	5	2	-0.81	8	0.7	11	1.27	_duU_
DZIP1L	ENSG00000158163	1	2	1.52	2	1.03	0	-9.97	_UUD_
ORAI2	ENSG00000160991	115	75	-0.1	86	-0.4	94	-0.17	_SSS_
HLA-F	ENSG00000206509	1	1	0.52	2	1.03	5	2.45	_uUU_
SLC39A7	ENSG00000112473	148	103	-0.01	156	0.1	127	-0.09	_SSS_
GSDMB	ENSG00000073605	7	0	-9.97	0	-9.97	8	0.32	_DDS_
CNOT3	ENSG00000277615	18	9	-0.49	15	-0.23	15	-0.14	_SSS_
RFX7	ENSG00000181827	7	2	-1.29	6	-0.2	4	-0.67	_DSd_
BNC2	ENSG00000173068	21	5	-1.56	19	-0.12	22	0.2	_DSS_
FOPNL	ENSG00000133393	84	48	-0.29	88	0.1	81	0.08	_SSS_
ACY1	ENSG00000243989	61	39	-0.14	91	0.6	77	0.46	_SuS_	-0.09	NA	0.08	NA	0.24	NA	ENSP00000384296.2	_SSS_
NR1H3	ENSG00000025434	80	46	-0.29	73	-0.1	123	0.75	_SSu_
SLC25A20	ENSG00000178537	37	35	0.43	25	-0.54	25	-0.43	_SdS_	0.01	NA	0.07	NA	0.24	NA	ENSP00000326305.4	_SSS_
OPTN	ENSG00000123240	750	586	0.16	586	-0.32	773	0.18	_SSS_	-0.13	-0.15	-0.12	0.24	-0.04	0.73	ENSP00000263036.3	_SSS_
AC002075.	ENSG00000237729	33	24	0.06	35	0.11	28	-0.1	_SSS_
ZNF382	ENSG00000161298	6	0	-9.97	6	0.03	9	0.71	_DSu_
GNG11	ENSG00000127920	163	158	0.46	200	0.32	198	0.41	_SSS_	-0.22	NA	0.04	NA	0.24	NA	ENSP00000248564.4	_SSS_
MFSD7	ENSG00000169026	0	0	0	0	0	8	9.97	_SSU_
TMEM154	ENSG00000170006	3	1	-1.06	2	-0.56	1	-1.47	_DdD_
ZSCAN23	ENSG00000187987	3	0	-9.97	3	0.03	2	-0.45	_DSS_
SLC38A6	ENSG00000139974	53	70	0.92	106	1.03	155	1.68	_uUU_
MRPS18B	ENSG00000203624	48	31	-0.12	55	0.23	41	-0.09	_SSS_
TMEM165	ENSG00000134851	180	103	-0.29	188	0.08	212	0.37	_SSS_	-0.07	NA	0.03	NA	0.24	NA	ENSP00000370736.5	_SSS_
LRCH1	ENSG00000136141	8	9	0.69	8	0.03	9	0.3	_uSS_	0.02	NA	-0.03	NA	0.24	NA	ENSP00000308493.5	_SSS_
SPIDR	ENSG00000164808	64	44	-0.03	91	0.54	67	0.2	_SuS_
ADIPOR1	ENSG00000159346	128	83	-0.1	115	-0.12	101	-0.22	_SSS_	-0.15	NA	-0.03	NA	0.24	NA	ENSP00000341785.5	_SSS_
POLK	ENSG00000122008	15	28	1.41	10	-0.56	26	0.93	_Udu_	-0.01	NA	-0.05	NA	0.24	NA	ENSP00000241436.4	_SSS_
MTRNR2L12	ENSG00000269028	7247	4434	-0.2	7818	0.14	7427	0.16	_SSS_
PHLDA1	ENSG00000139289	701	349	-0.49	660	-0.06	603	-0.09	_SSS_	-0.09	NA	-0.08	NA	0.24	NA	ENSP00000480767.1	_SSS_
MAP1S	ENSG00000130479	65	44	-0.04	56	-0.18	87	0.56	_SSu_	-0.1	0.07	-0.11	0.21	-0.14	0.73	ENSP00000325313.3	_SSS_
COLEC10	ENSG00000184374	110	56	-0.45	101	-0.09	111	0.14	_SSS_	-0.31	NA	-0.17	NA	0.24	NA	ENSP00000332723.2	_SSS_
C4orf33	ENSG00000151470	5	2	-0.81	4	-0.3	2	-1.18	_dSD_	-0.33	NA	-0.19	NA	0.24	NA	ENSP00000401090.1	_SSS_
HOXC6	ENSG00000197757	3	0	-9.97	0	-9.97	2	-0.45	_DDS_
PLCB4	ENSG00000101333	96	276	2.04	134	0.51	90	0.04	_UuS_	0.45	NA	0.47	NA	0.23	NA	ENSP00000367762.2	_SSS_
SDHAP2	ENSG00000281334	1	4	2.51	4	2.03	2	1.13	_UUU_
SHC3	ENSG00000148082	6	2	-1.06	11	0.9	12	1.13	_DuU_
NXPE3	ENSG00000144815	49	36	0.07	88	0.87	57	0.34	_SuS_
XRRA1	ENSG00000166435	31	8	-1.43	10	-1.6	16	-0.81	_DDd_
PCNP	ENSG00000081154	399	175	-0.67	253	-0.62	245	-0.58	_ddd_	0.09	-0.02	-0.1	-0.02	-0.17	0.72	ENSP00000265260.3	_SSS_
CEP44	ENSG00000164118	16	7	-0.69	14	-0.17	6	-1.29	_dSD_
GLI2	ENSG00000074047	24	18	0.1	34	0.53	14	-0.64	_Sud_
SPATA24	ENSG00000170469	2	11	2.97	16	3.03	7	1.94	_UUU_
OTUB1	ENSG00000167770	498	426	0.29	562	0.2	423	-0.1	_SSS_	-0.11	0.18	0	-0.07	-0.06	0.72	ENSP00000416973.3	_SSS_
TMSB15A	ENSG00000158164	2	0	-9.97	1	-0.97	3	0.71	_Ddu_
ALDH1L2	ENSG00000136010	46	43	0.41	52	0.2	28	-0.58	_SSd_	0.04	NA	0.34	NA	0.23	NA	ENSP00000499136.1	_SSS_
MRPL14	ENSG00000180992	47	36	0.12	60	0.38	50	0.21	_SSS_	0.17	NA	0.31	NA	0.23	NA	ENSP00000361084.3	_SSS_
ATP5G1	ENSG00000159199	347	384	0.66	547	0.69	535	0.76	_uuu_
FAM212A	ENSG00000185614	3	3	0.52	2	-0.56	5	0.86	_udu_
SCAND1	ENSG00000171222	304	193	-0.14	350	0.23	268	-0.04	_SSS_	-0.05	NA	0.29	NA	0.23	NA	ENSP00000301995.2	_SSS_
SEL1L	ENSG00000071537	52	105	1.53	130	1.35	83	0.81	_UUu_	0.17	NA	0.28	NA	0.23	NA	ENSP00000337053.4	_SSS_
GLB1L3	ENSG00000166105	0	0	0	0	0	5	9.97	_SSU_
EIF1AX	ENSG00000173674	75	67	0.36	96	0.38	61	-0.17	_SSS_	0.12	NA	0.27	NA	0.23	NA	ENSP00000368927.5	_SSS_
RAB40B	ENSG00000141542	15	20	0.93	22	0.58	18	0.39	_uuS_
CIART	ENSG00000159208	6	12	1.52	9	0.61	3	-0.86	_Uud_
AMN	ENSG00000166126	0	0	0	0	0	2	9.97	_SSU_
GOT1	ENSG00000120053	31	24	0.15	45	0.57	33	0.23	_SuS_	0.08	NA	0.27	NA	0.23	NA	ENSP00000359539.5	_SSS_
RPS19BP1	ENSG00000187051	284	149	-0.42	251	-0.15	173	-0.58	_SSd_	0.35	NA	0.25	NA	0.23	NA	ENSP00000333948.3	_SSS_
CLOCK	ENSG00000134852	19	21	0.66	11	-0.76	19	0.12	_udS_
RAC3	ENSG00000169750	18	10	-0.34	17	-0.06	16	-0.04	_SSS_
PRPF31	ENSG00000275885	23	12	-0.43	8	-1.51	27	0.37	_SDS_
RP11-474G23.	ENSG00000273398	5	1	-1.79	2	-1.29	3	-0.6	_DDd_
Possible multiple isoforms? YBX3	ENSG00000060138	355	232	-0.1	375	0.11	388	0.26	_SSS_	0.05	0.49	0.08	0.55	0.04	0.71	ENSP00000228251.4	_SSS_
GINS3	ENSG00000181938	7	0	-9.97	5	-0.45	3	-1.09	_DSD_
RGMB	ENSG00000174136	169	131	0.15	169	0.03	171	0.15	_SSS_	0.2	NA	0.24	NA	0.23	NA	ENSP00000308219.7	_SSS_
KCTD12	ENSG00000178695	30	17	-0.3	30	0.03	26	-0.07	_SSS_	-0.19	0.87	-0.17	0.48	-0.06	0.71	ENSP00000366694.2	_SSS_
PRKRA	ENSG00000180228	79	60	0.11	88	0.18	68	-0.09	_SSS_	-0.04	-0.06	-0.25	0.38	-0.22	0.71	ENSP00000318176.4	_SSS_
HLA-DPB1	ENSG00000236693	1	0	-9.97	2	1.03	1	0.12	_DUS_
TET3	ENSG00000187605	3	1	-1.06	0	-9.97	2	-0.45	_DDS_
POLR1C	ENSG00000171453	49	38	0.15	41	-0.23	51	0.19	_SSS_	0.4	NA	0.19	NA	0.23	NA	ENSP00000496044.1	_SSS_
SPATA7	ENSG00000042317	27	33	0.8	55	1.06	21	-0.23	_uUS_
ACTA1	ENSG00000143632	NA								0.02	NA	0.17	NA	0.23	NA	ENSP00000355645.3	_SSS_
SDHB	ENSG00000117118	118	58	-0.51	89	-0.38	67	-0.69	_dSd_	0.01	NA	0.17	NA	0.23	NA	ENSP00000364649.3	_SSS_
POU6F1	ENSG00000184271	12	14	0.74	4	-1.56	16	0.55	_uDu_
LENG1	ENSG00000278426	8	1	-2.47	2	-2	3	-1.29	_DDD_
MBTPS2	ENSG00000012174	33	19	-0.29	33	0.03	38	0.33	_SSS_
ANKRD45	ENSG00000183831	0	0	0	1	9.97	0	0	_SUS_
XKR6	ENSG00000171044	17	6	-1	10	-0.74	9	-0.79	_Ddd_
S100A13	ENSG00000189171	1161	845	0.06	987	-0.2	732	-0.54	_SSd_	-0.07	0.11	-0.06	0.27	-0.25	0.71	ENSP00000376399.1	_SSS_
SARM1	ENSG00000004139	30	15	-0.49	27	-0.12	32	0.23	_SSS_	-0.04	NA	0.14	NA	0.23	NA	ENSP00000468032.2	_SSS_
CLIC6	ENSG00000159212	4	2	-0.49	0	-9.97	2	-0.86	_SDd_	0.07	NA	0.13	NA	0.23	NA	ENSP00000353959.3	_SSS_
NKD2	ENSG00000145506	13	6	-0.6	4	-1.69	14	0.24	_dDS_
CPT1A	ENSG00000110090	42	23	-0.36	29	-0.51	25	-0.62	_Sdd_	0.02	NA	0.12	NA	0.23	NA	ENSP00000265641.4	_SSS_
PRDX5	ENSG00000126432	336	239	0.03	383	0.21	275	-0.15	_SSS_	-0.1	NA	0.11	NA	0.23	NA	ENSP00000265462.4	_SSS_
NDUFB2	ENSG00000090266	793	691	0.31	830	0.1	697	-0.06	_SSS_
FUT2	ENSG00000176920	1	2	1.52	0	-9.97	0	-9.97	_UDD_
CDK5RAP2	ENSG00000136861	61	34	-0.32	87	0.54	119	1.1	_SuU_	-0.35	NA	0.11	NA	0.23	NA	ENSP00000343818.4	_SSS_
HSPE1-MOB4	ENSG00000270757	8	3	-0.89	8	0.03	10	0.45	_dSS_	0.04	NA	0.09	NA	0.23	NA	ENSP00000474534.1	_SSS_
ERICH5	ENSG00000177459	3	0	-9.97	5	0.77	2	-0.45	_DuS_
NUP210L	ENSG00000143552	0	0	0	0	0	2	9.97	_SSU_
ST13P4	ENSG00000232150	9	2	-1.64	9	0.03	9	0.12	_DSS_
SCD5	ENSG00000145284	21	12	-0.29	18	-0.2	4	-2.25	_SSD_	0.04	NA	0.09	NA	0.23	NA	ENSP00000316329.4	_SSS_
RP11-370B6.	ENSG00000231787	0	1	9.97	0	0	0	0	_USS_
ZNF322	ENSG00000181315	52	32	-0.18	52	0.03	40	-0.25	_SSS_	0.03	NA	0.09	NA	0.23	NA	ENSP00000482607.1	_SSS_
TTC32	ENSG00000183891	5	3	-0.22	2	-1.29	3	-0.6	_SDd_
GSTZ1	ENSG00000100577	28	23	0.23	37	0.43	41	0.68	_SSu_	-0.12	NA	0.07	NA	0.23	NA	ENSP00000451976.1	_SSS_
MMP10	ENSG00000166670	2	0	-9.97	3	0.61	0	-9.97	_DuD_
PAPPA	ENSG00000182752	19	19	0.52	38	1.03	35	1.01	_uUU_	-0.28	NA	0.07	NA	0.23	NA	ENSP00000330658.3	_SSS_
ECH1	ENSG00000282853	61	55	0.37	76	0.34	88	0.66	_SSu_	-0.08	NA	0.05	NA	0.23	NA	ENSP00000489530.1	_SSS_
PMS1	ENSG00000064933	35	58	1.24	47	0.45	64	1	_USU_
KIAA1551	ENSG00000174718	2	4	1.52	6	1.61	4	1.13	_UUU_
LEPR	ENSG00000116678	23	12	-0.43	6	-1.89	17	-0.3	_SDS_
TTC3	ENSG00000182670	510	282	-0.34	460	-0.12	409	-0.18	_SSS_	-0.04	NA	0.04	NA	0.23	NA	ENSP00000381981.2	_SSS_
AVPI1	ENSG00000119986	25	27	0.62	44	0.84	21	-0.12	_uuS_
ZNF283	ENSG00000167637	1	4	2.51	3	1.61	3	1.71	_UUU_
SPARC	ENSG00000113140	1987	1439	0.04	1616	-0.27	1894	0.06	_SSS_	0.02	NA	0	NA	0.23	NA	ENSP00000231061.4	_SSS_
Possible multiple isoforms? BMPER	ENSG00000164619	10	9	0.36	16	0.7	19	1.06	_SuU_	-0.01	NA	-0.01	NA	0.23	NA	ENSP00000297161.2	_SSS_
Possible multiple isoforms? LIMCH1	ENSG00000064042	178	36	-1.79	66	-1.4	83	-0.97	_DDd_	-0.41	NA	-0.11	NA	0.23	NA	ENSP00000316891.7	_SSS_
PTPDC1	ENSG00000158079	7	7	0.52	18	1.39	9	0.5	_uUS_
FABP3	ENSG00000121769	6	13	1.63	6	0.03	11	1.01	_USU_	-0.14	NA	-0.12	NA	0.23	NA	ENSP00000362817.2	_SSS_
GTF2IP13	ENSG00000272556	1	1	0.52	2	1.03	3	1.71	_uUU_
HMGN1	ENSG00000205581	1455	902	-0.17	1376	-0.06	1353	0.03	_SSS_	-0.02	0.1	0.08	0.51	0.11	0.7	ENSP00000370125.5	_SSS_
CHMP4A	ENSG00000254505	179	94	-0.42	192	0.12	211	0.37	_SSS_
RPL12P38	ENSG00000213228	52	33	-0.14	40	-0.36	48	0.01	_SSS_
RP11-253E3.	ENSG00000234589	0	0	0	2	9.97	1	9.97	_SUU_
AMZ2P1	ENSG00000214174	14	4	-1.29	19	0.46	20	0.64	_DSu_
KCNK1	ENSG00000135750	3	0	-9.97	1	-1.56	4	0.55	_DDu_
FAM71F2	ENSG00000205085	1	0	-9.97	0	-9.97	0	-9.97	_DDD_
SERPINF1	ENSG00000132386	33	14	-0.71	23	-0.49	28	-0.1	_dSS_
SPTB	ENSG00000070182	NA								-0.25	NA	-0.13	NA	0.23	NA	ENSP00000495909.1	_SSS_
SLC7A5	ENSG00000103257	36	75	1.57	77	1.12	47	0.52	_UUu_	0.33	NA	0.45	NA	0.22	NA	ENSP00000261622.4	_SSS_
AC093616.	ENSG00000234231	8	9	0.69	15	0.93	13	0.83	_uuu_
UAP1	ENSG00000117143	211	256	0.79	204	-0.03	149	-0.38	_uSS_	0.41	NA	0.42	NA	0.22	NA	ENSP00000356902.1	_SSS_
ANKRD13A	ENSG00000076513	114	87	0.12	89	-0.32	66	-0.67	_SSd_	0.28	NA	0.41	NA	0.22	NA	ENSP00000261739.4	_SSS_
CAMK2N2	ENSG00000163888	5	4	0.19	1	-2.32	1	-2.18	_SDD_
SNAP47	ENSG00000143740	74	58	0.16	60	-0.27	67	-0.01	_SSS_
MRPL41	ENSG00000182154	83	88	0.59	100	0.3	84	0.15	_uSS_	0.29	NA	0.3	NA	0.22	NA	ENSP00000360498.5	_SSS_
Possible multiple isoforms? CCT3	ENSG00000163468	960	515	-0.38	936	-0.01	819	-0.1	_SSS_	0.2	NA	0.29	NA	0.22	NA	ENSP00000434481.1	_SSS_
MTDH	ENSG00000147649	84	61	0.06	82	-0.01	58	-0.4	_SSS_	0.09	-0.01	0.06	0.43	0.09	0.7	ENSP00000338235.3	_SSS_
NUCB2	ENSG00000070081	253	431	1.28	690	1.48	511	1.14	_UUU_	-0.09	NA	0.27	NA	0.22	NA	ENSP00000320168.6	_SSS_
NFIX	ENSG00000008441	113	39	-1.03	84	-0.4	74	-0.47	_DSS_	-0.05	0.59	-0.31	0.39	-0.35	0.7	ENSP00000380781.2	_SSS_
KIF18B	ENSG00000186185	2	0	-9.97	0	-9.97	0	-9.97	_DDD_
ATE1-AS1	ENSG00000226864	2	2	0.52	1	-0.97	1	-0.86	_udd_
MSTO1	ENSG00000125459	80	205	1.87	265	1.75	183	1.32	_UUU_	0.25	NA	0.24	NA	0.22	NA	ENSP00000245564.2	_SSS_
SIGLEC15	ENSG00000197046	5	4	0.19	4	-0.3	5	0.12	_SSS_
MEIS3P1	ENSG00000179277	6	2	-1.06	1	-2.56	4	-0.45	_DDS_
LRG1	ENSG00000171236	0	0	0	0	0	1	9.97	_SSU_
EFCAB6	ENSG00000186976	0	7	9.97	0	0	6	9.97	_USU_
OR7E117P	ENSG00000238161	2	0	-9.97	0	-9.97	0	-9.97	_DDD_
FRS2	ENSG00000166225	31	27	0.31	16	-0.92	20	-0.49	_SdS_
APOM	ENSG00000206409	2	1	-0.49	2	0.03	4	1.13	_SSU_
HSPA9	ENSG00000113013	98	107	0.64	159	0.72	146	0.7	_uuu_	0.08	NA	0.21	NA	0.22	NA	ENSP00000297185.3	_SSS_
PACS1	ENSG00000175115	61	35	-0.29	37	-0.69	48	-0.22	_SdS_	-0.08	0.37	-0.11	0.33	-0.2	0.7	ENSP00000316454.4	_SSS_
CILP2	ENSG00000160161	0	0	0	2	9.97	0	0	_SUS_
CFL1	ENSG00000172757	8726	6178	0.01	7481	-0.2	6754	-0.23	_SSS_	0.14	0.2	-0.03	0.25	-0.1	0.7	ENSP00000309629.5	_SSS_
EIF1AY	ENSG00000198692	100	50	-0.49	67	-0.56	84	-0.12	_SdS_	0.08	NA	0.18	NA	0.22	NA	ENSP00000354722.2	_SSS_
PIANP	ENSG00000139200	33	10	-1.22	28	-0.22	28	-0.1	_DSS_
MGME1	ENSG00000125871	30	9	-1.22	28	-0.07	25	-0.14	_DSS_	0.04	NA	0.18	NA	0.22	NA	ENSP00000366939.5	_SSS_
ZNF764	ENSG00000169951	8	2	-1.47	19	1.28	6	-0.29	_DUS_
GOLT1B	ENSG00000111711	143	136	0.44	155	0.14	85	-0.62	_SSd_	0.16	NA	0.17	NA	0.22	NA	ENSP00000229314.4	_SSS_
COL11A2	ENSG00000206290	1	0	-9.97	0	-9.97	2	1.13	_DDU_
C11orf98	ENSG00000278615	47	47	0.52	65	0.5	63	0.56	_uSu_	0.15	NA	0.16	NA	0.22	NA	ENSP00000432523.1	_SSS_
GPSM1	ENSG00000160360	164	76	-0.6	128	-0.32	189	0.33	_dSS_	-0.05	0.47	-0.16	0.19	-0.11	0.7	ENSP00000346797.4	_SSS_
NPTX2	ENSG00000106236	0	1	9.97	0	0	0	0	_USS_
HIBADH	ENSG00000106049	40	48	0.77	49	0.32	32	-0.18	_uSS_	-0.01	NA	0.16	NA	0.22	NA	ENSP00000265395.2	_SSS_
RHOU	ENSG00000116574	4	6	1.1	10	1.35	7	0.94	_UUu_
SLC39A1	ENSG00000143570	754	513	-0.04	684	-0.12	683	-0.01	_SSS_
GLRX2	ENSG00000023572	44	17	-0.86	29	-0.58	35	-0.2	_ddS_
ZNF404	ENSG00000176222	21	3	-2.32	15	-0.45	15	-0.36	_DSS_
DNAJC16	ENSG00000116138	33	24	0.06	42	0.38	33	0.12	_SSS_	0.21	NA	0.15	NA	0.22	NA	ENSP00000365009.1	_SSS_
DNAJC25	ENSG00000059769	47	38	0.2	54	0.23	54	0.33	_SSS_	0.02	NA	0.15	NA	0.22	NA	ENSP00000320650.3	_SSS_
KCTD9P2	ENSG00000181819	0	1	9.97	0	0	0	0	_USS_
OCLN	ENSG00000273814	1	0	-9.97	1	0.03	1	0.12	_DSS_
CHKA	ENSG00000110721	4	4	0.52	19	2.28	5	0.45	_uUS_
LSR	ENSG00000105699	24	18	0.1	12	-0.97	12	-0.86	_Sdd_
BCS1L	ENSG00000074582	103	72	0	160	0.66	74	-0.34	_SuS_	0	NA	0.15	NA	0.22	NA	ENSP00000375959.2	_SSS_
LMTK2	ENSG00000164715	0	1	9.97	4	9.97	4	9.97	_UUU_
PGBD2	ENSG00000185220	3	3	0.52	5	0.77	5	0.86	_uuu_
FST	ENSG00000134363	201	268	0.93	215	0.12	178	-0.04	_uSS_	0.18	NA	0.14	NA	0.22	NA	ENSP00000256759.3	_SSS_
GLRB	ENSG00000109738	4	4	0.52	8	1.03	19	2.38	_uUU_
SAV1	ENSG00000151748	51	44	0.3	61	0.29	65	0.49	_SSS_	0.18	NA	0.14	NA	0.22	NA	ENSP00000324729.4	_SSS_
CFAP36	ENSG00000163001	109	105	0.46	134	0.32	111	0.15	_SSS_	-0.01	NA	0.14	NA	0.22	NA	ENSP00000342699.3	_SSS_
RP3-522D1.	ENSG00000228040	3	0	-9.97	2	-0.56	1	-1.47	_DdD_
GBA2	ENSG00000070610	75	18	-1.56	54	-0.45	50	-0.45	_DSS_	0.15	NA	0.13	NA	0.22	NA	ENSP00000367343.3	_SSS_
RPL12P12	ENSG00000236992	16	11	-0.03	14	-0.17	24	0.71	_SSu_
SAR1B	ENSG00000152700	121	91	0.1	114	-0.06	130	0.24	_SSS_	0.13	NA	0.13	NA	0.22	NA	ENSP00000404997.1	_SSS_
SLC2A6	ENSG00000160326	63	54	0.29	34	-0.86	52	-0.15	_SdS_
LIPE	ENSG00000079435	2	0	-9.97	2	0.03	0	-9.97	_DSD_
ZCCHC3	ENSG00000247315	23	14	-0.2	19	-0.25	13	-0.69	_SSd_	0.06	NA	0.13	NA	0.22	NA	ENSP00000484056.1	_SSS_
CHML	ENSG00000203668	6	3	-0.49	9	0.61	7	0.36	_SuS_	0.13	NA	0.12	NA	0.22	NA	ENSP00000355511.1	_SSS_
MTRNR2L7	ENSG00000256892	2	3	1.1	5	1.35	3	0.71	_UUu_
MEF2D	ENSG00000116604	106	45	-0.71	42	-1.32	72	-0.43	_dDS_
Possible multiple isoforms? FDXR	ENSG00000161513	205	144	0	151	-0.42	207	0.15	_SSS_	-0.07	NA	0.11	NA	0.22	NA	ENSP00000408595.2	_SSS_
CFHR1	ENSG00000244414	0	0	0	1	9.97	0	0	_SUS_
KCTD18	ENSG00000155729	16	16	0.52	20	0.34	17	0.21	_uSS_
SERP1	ENSG00000120742	360	373	0.57	529	0.58	426	0.38	_uuS_
ZBTB34	ENSG00000177125	14	6	-0.71	10	-0.45	4	-1.69	_dSD_
ADAL	ENSG00000168803	4	10	1.84	13	1.73	6	0.71	_UUu_	-0.1	NA	0.1	NA	0.22	NA	ENSP00000456242.1	_SSS_
ELANE	ENSG00000197561	2	1	-0.49	2	0.03	0	-9.97	_SSD_
SYNGR2	ENSG00000108639	570	341	-0.23	461	-0.29	492	-0.09	_SSS_	0.06	NA	0.09	NA	0.22	NA	ENSP00000467600.1	_SSS_
RGPD2	ENSG00000185304	2	0	-9.97	0	-9.97	0	-9.97	_DDD_
RP11-47I22.	ENSG00000258989	0	2	9.97	1	9.97	1	9.97	_UUU_
PTS	ENSG00000150787	159	135	0.28	197	0.33	172	0.24	_SSS_	0.04	NA	0.07	NA	0.22	NA	ENSP00000280362.3	_SSS_
KIF9	ENSG00000088727	15	16	0.6	44	1.58	25	0.86	_uUu_
DHCR7	ENSG00000172893	132	101	0.12	166	0.36	129	0.1	_SSS_	-0.17	NA	0.07	NA	0.22	NA	ENSP00000384739.2	_SSS_
SRD5A3	ENSG00000128039	29	26	0.36	33	0.21	29	0.12	_SSS_	0.09	NA	0.06	NA	0.22	NA	ENSP00000264228.4	_SSS_
DTL	ENSG00000143476	12	14	0.74	6	-0.97	2	-2.47	_udD_
WDR31	ENSG00000148225	0	0	0	3	9.97	4	9.97	_SUU_
DPY19L2P3	ENSG00000227855	3	3	0.52	4	0.44	0	-9.97	_uSD_
CDK5RAP1	ENSG00000101391	58	49	0.28	62	0.12	45	-0.23	_SSS_	0.02	NA	0.03	NA	0.22	NA	ENSP00000350558.4	_SSS_
TCF20	ENSG00000100207	7	5	0.03	6	-0.2	7	0.12	_SSS_
MEGF9	ENSG00000106780	26	13	-0.49	24	-0.09	25	0.07	_SSS_	-0.05	NA	-0.03	NA	0.22	NA	ENSP00000363040.3	_SSS_
RP11-229A12.	ENSG00000237186	0	1	9.97	0	0	2	9.97	_USU_
KIAA1143	ENSG00000163807	18	10	-0.34	16	-0.14	14	-0.23	_SSS_	-0.07	0.29	-0.12	0.03	-0.33	0.7	ENSP00000296121.4	_SSS_
FXYD6	ENSG00000137726	8	4	-0.49	4	-0.97	8	0.12	_SdS_
NBL1	ENSG00000158747	469	235	-0.47	316	-0.54	360	-0.25	_SdS_
TMEM68	ENSG00000167904	34	27	0.18	41	0.3	49	0.66	_SSu_	-0.16	NA	-0.24	NA	0.22	NA	ENSP00000478242.1	_SSS_
PTMA	ENSG00000187514	1718	1246	0.06	1420	-0.25	1207	-0.38	_SSS_	0.05	NA	-0.51	NA	0.22	NA	ENSP00000344547.7	_SdS_
SEC23B	ENSG00000101310	112	91	0.21	172	0.64	163	0.67	_Suu_	0.45	NA	0.44	NA	0.21	NA	ENSP00000497473.1	_SSS_
GPATCH11	ENSG00000152133	20	12	-0.22	14	-0.49	4	-2.18	_SSD_
RPS27L	ENSG00000185088	1602	1373	0.29	2069	0.4	1673	0.19	_SSS_	0.17	NA	0.38	NA	0.21	NA	ENSP00000453764.1	_SSS_
MAP1LC3B2	ENSG00000258102	6	4	-0.07	4	-0.56	0	-9.97	_SdD_	0.09	NA	0.37	NA	0.21	NA	ENSP00000450524.1	_SSS_
PDCD11	ENSG00000148843	21	11	-0.42	19	-0.12	20	0.06	_SSS_	0.3	NA	0.35	NA	0.21	NA	ENSP00000498205.1	_SSS_
DEFB109P1B	ENSG00000206034	0	1	9.97	0	0	0	0	_USS_
WDR43	ENSG00000163811	21	12	-0.29	25	0.28	22	0.2	_SSS_	0.1	NA	0.35	NA	0.21	NA	ENSP00000384302.3	_SSS_
B3GNTL1	ENSG00000175711	8	6	0.1	5	-0.64	14	0.94	_Sdu_
RNF5	ENSG00000183574	35	27	0.14	39	0.19	42	0.39	_SSS_
RP11-108M9.	ENSG00000235241	1	1	0.52	5	2.35	6	2.72	_uUU_
BMS1P16	ENSG00000258684	27	22	0.21	17	-0.64	14	-0.81	_Sdd_
SLC3A2	ENSG00000168003	349	535	1.13	906	1.4	784	1.3	_UUU_	0.22	NA	0.34	NA	0.21	NA	ENSP00000367123.2	_SSS_
ZNF780B	ENSG00000281601	14	2	-2.32	14	0.03	6	-1.09	_DSD_
RELT	ENSG00000054967	2	0	-9.97	8	2.03	4	1.13	_DUU_
FTH1P7	ENSG00000232187	45	18	-0.81	23	-0.94	49	0.25	_ddS_
OR7E157P	ENSG00000233176	1	0	-9.97	0	-9.97	0	-9.97	_DDD_
TUBB3	ENSG00000258947	534	753	1.01	795	0.6	513	0.07	_UuS_	0.01	NA	0.3	NA	0.21	NA	ENSP00000320295.7	_SSS_
RP11-1166P10.	ENSG00000261727	1	0	-9.97	1	0.03	0	-9.97	_DSD_
P2RX6	ENSG00000099957	15	13	0.31	9	-0.71	11	-0.32	_SdS_
GPX3	ENSG00000211445	17	7	-0.76	19	0.19	19	0.29	_dSS_
CD5	ENSG00000110448	1	0	-9.97	0	-9.97	0	-9.97	_DDD_
Possible multiple isoforms? CALU	ENSG00000128595	2087	1586	0.11	2169	0.08	1799	-0.09	_SSS_	0.31	NA	0.28	NA	0.21	NA	ENSP00000438248.1	_SSS_
CYTH2	ENSG00000105443	159	138	0.31	122	-0.36	171	0.24	_SSS_
UOX	ENSG00000240520	0	0	0	2	9.97	0	0	_SUS_
MYSM1	ENSG00000162601	17	12	0.01	17	0.03	24	0.63	_SSu_
CROCCP2	ENSG00000215908	13	6	-0.6	5	-1.36	13	0.12	_dDS_
REN	ENSG00000143839	0	2	9.97	0	0	0	0	_USS_
RPS23	ENSG00000186468	4717	3751	0.19	5004	0.11	4416	0.03	_SSS_	0.29	NA	0.28	NA	0.21	NA	ENSP00000498621.1	_SSS_
RBBP4	ENSG00000162521	92	62	-0.06	95	0.07	55	-0.62	_SSd_	0.31	NA	0.27	NA	0.21	NA	ENSP00000362592.4	_SSS_
UFD1L	ENSG00000070010	199	211	0.59	244	0.32	168	-0.12	_uSS_	0.12	NA	0.25	NA	0.21	NA	ENSP00000263202.9	_SSS_
CDKN2A	ENSG00000147889	79	58	0.07	39	-1	70	-0.04	_SDS_	0.36	NA	0.23	NA	0.21	NA	ENSP00000418915.1	_SSS_
OR4F3	ENSG00000230178	0	0	0	0	0	1	9.97	_SSU_
OR51AB1P	ENSG00000229093	0	0	0	0	0	2	9.97	_SSU_
LDHAP4	ENSG00000214110	0	0	0	1	9.97	0	0	_SUS_
RP4-635E18.	ENSG00000277726	5	6	0.77	1	-2.32	8	0.81	_uDu_
H2BFS	ENSG00000234289	174	154	0.33	152	-0.17	149	-0.09	_SSS_
PPP1R10	ENSG00000230995	19	16	0.26	25	0.42	17	-0.03	_SSS_
APCDD1	ENSG00000154856	6	3	-0.49	7	0.25	10	0.86	_SSu_
ZNF671	ENSG00000083814	5	11	1.65	18	1.88	16	1.81	_UUU_
CDIPT-AS1	ENSG00000214725	0	0	0	0	0	1	9.97	_SSU_
PA2G4	ENSG00000170515	113	74	-0.1	112	0.01	74	-0.47	_SSS_	0.23	NA	0.22	NA	0.21	NA	ENSP00000302886.6	_SSS_
THRB	ENSG00000151090	0	2	9.97	0	0	0	0	_USS_
LRRK2	ENSG00000188906	9	0	-9.97	8	-0.14	3	-1.47	_DSD_
ERVW-1	ENSG00000242950	25	13	-0.43	10	-1.29	24	0.07	_SDS_
SLC25A42	ENSG00000181035	13	8	-0.18	5	-1.36	5	-1.25	_SDD_
MMP23B	ENSG00000189409	39	27	-0.01	33	-0.22	38	0.1	_SSS_
RP11-423H2.	ENSG00000278666	40	27	-0.06	46	0.23	30	-0.29	_SSS_
AHDC1	ENSG00000126705	22	12	-0.36	10	-1.12	28	0.48	_SDS_	0.27	NA	0.2	NA	0.21	NA	ENSP00000495665.1	_SSS_
KRT17P7	ENSG00000205215	1	0	-9.97	1	0.03	0	-9.97	_DSD_
RPL19	ENSG00000108298	5451	4306	0.18	5410	0.01	5153	0.04	_SSS_	0.17	NA	0.17	NA	0.21	NA	ENSP00000225430.4	_SSS_
GCNT1	ENSG00000187210	6	6	0.52	15	1.35	6	0.12	_uUS_
Possible multiple isoforms? TUBB6	ENSG00000176014	764	507	-0.07	771	0.04	622	-0.17	_SSS_	-0.53	NA	0.17	NA	0.21	NA	ENSP00000465448.1	_dSS_
PPIF	ENSG00000108179	64	43	-0.06	57	-0.14	63	0.11	_SSS_	0.28	NA	0.16	NA	0.21	NA	ENSP00000225174.3	_SSS_
HSPA1A	ENSG00000235941	70	64	0.39	410	2.58	562	3.14	_SUU_
PCSK9	ENSG00000169174	0	0	0	1	9.97	0	0	_SUS_
TRAF5	ENSG00000082512	30	3	-2.84	27	-0.12	18	-0.6	_DSd_
CTA-242H14.	ENSG00000239622	1	0	-9.97	0	-9.97	0	-9.97	_DDD_
RP5-850E9.	ENSG00000270299	29	33	0.7	48	0.76	41	0.63	_uuu_
PCDH9	ENSG00000184226	2	2	0.52	2	0.03	1	-0.86	_uSd_
HSD17B1	ENSG00000108786	60	31	-0.43	33	-0.84	48	-0.18	_SdS_
COX5A	ENSG00000178741	363	225	-0.18	331	-0.1	251	-0.4	_SSS_	0.04	NA	0.15	NA	0.21	NA	ENSP00000317780.6	_SSS_
XYLT1	ENSG00000103489	14	15	0.61	12	-0.2	12	-0.09	_uSS_	0.2	NA	0.14	NA	0.21	NA	ENSP00000261381.6	_SSS_
ALG5	ENSG00000120697	61	73	0.77	97	0.7	90	0.7	_uuu_	-0.01	NA	0.14	NA	0.21	NA	ENSP00000239891.3	_SSS_
KCNQ3	ENSG00000184156	10	0	-9.97	9	-0.12	0	-9.97	_DSD_
KRTAP2-4	ENSG00000263091	1	0	-9.97	1	0.03	0	-9.97	_DSD_
SERGEF	ENSG00000129158	45	12	-1.4	81	0.87	20	-1.03	_DuD_	-0.13	NA	0.14	NA	0.21	NA	ENSP00000265965.5	_SSS_
CTD-2245F17.	ENSG00000269001	2	0	-9.97	1	-0.97	0	-9.97	_DdD_
MTR	ENSG00000116984	26	4	-2.18	33	0.37	25	0.07	_DSS_	0.08	NA	0.13	NA	0.21	NA	ENSP00000355536.5	_SSS_
HSPD1	ENSG00000144381	342	227	-0.07	392	0.23	376	0.26	_SSS_	0.04	NA	0.12	NA	0.21	NA	ENSP00000340019.2	_SSS_
Possible multiple isoforms? RTN3	ENSG00000133318	687	512	0.08	626	-0.1	502	-0.32	_SSS_	NA	NA	NA	NA	NA	NA	ENSP00000440874.1	_SSS_
FABP5P7	ENSG00000234964	7	2	-1.29	0	-9.97	1	-2.64	_DDD_
HSDL2	ENSG00000119471	63	28	-0.67	89	0.53	48	-0.27	_duS_	0.04	NA	0.12	NA	0.21	NA	ENSP00000381785.3	_SSS_
CLDN11	ENSG00000013297	22	13	-0.25	33	0.61	30	0.58	_Suu_	-0.42	NA	0.12	NA	0.21	NA	ENSP00000064724.3	_SSS_
PPP2R3B	ENSG00000273850	9	13	1.04	12	0.44	11	0.42	_USS_
ACIN1	ENSG00000100813	287	146	-0.45	236	-0.25	259	-0.01	_SSS_	0.22	0.27	0.02	0.42	-0.06	0.69	ENSP00000262710.1	_SSS_
TOMM40L	ENSG00000158882	38	20	-0.42	15	-1.32	28	-0.3	_SDS_
LRRC16A	ENSG00000079691	6	2	-1.06	7	0.25	2	-1.47	_DSD_	-0.26	0.52	-0.52	0.94	-0.25	0.68	ENSP00000331983.6	_SdS_
CALCOCO2	ENSG00000136436	98	59	-0.22	119	0.31	87	-0.04	_SSS_	-0.04	NA	0.11	NA	0.21	NA	ENSP00000398523.2	_SSS_
RP11-157G21.	ENSG00000255836	0	2	9.97	0	0	1	9.97	_USU_
ACADVL	ENSG00000072778	636	533	0.26	749	0.26	587	0.01	_SSS_	-0.05	NA	0.11	NA	0.21	NA	ENSP00000438689.2	_SSS_
PNPLA8	ENSG00000135241	76	45	-0.23	81	0.12	110	0.66	_SSu_	0.07	NA	0.1	NA	0.21	NA	ENSP00000406779.1	_SSS_
VPS4B	ENSG00000119541	34	23	-0.04	32	-0.06	30	-0.04	_SSS_	-0.07	0.32	-0.08	0.54	-0.12	0.68	ENSP00000238497.4	_SSS_
TAOK2	ENSG00000149930	81	99	0.8	117	0.56	78	0.07	_uuS_	0.01	NA	0.09	NA	0.21	NA	ENSP00000279394.3	_SSS_
ADAMTS7P4	ENSG00000218052	0	3	9.97	2	9.97	0	0	_UUS_
FBXO41	ENSG00000163013	8	4	-0.49	15	0.93	14	0.94	_Suu_
PTPRQ	ENSG00000139304	0	0	0	3	9.97	0	0	_SUS_
DPH2	ENSG00000132768	28	12	-0.71	29	0.08	25	-0.03	_dSS_	0.13	NA	0.08	NA	0.21	NA	ENSP00000255108.3	_SSS_
FBXL5	ENSG00000118564	153	64	-0.74	115	-0.38	131	-0.09	_dSS_
Possible multiple isoforms? TGOLN2	ENSG00000152291	330	199	-0.22	258	-0.32	339	0.16	_SSS_	0.07	NA	0.08	NA	0.21	NA	ENSP00000381312.2	_SSS_
MRPS14	ENSG00000120333	46	43	0.41	78	0.79	70	0.74	_Suu_	0.02	NA	0.06	NA	0.21	NA	ENSP00000420714.1	_SSS_
CDKL4	ENSG00000205111	0	0	0	0	0	3	9.97	_SSU_
PUS3	ENSG00000110060	9	18	1.52	9	0.03	16	0.96	_USu_	0.11	NA	0.05	NA	0.21	NA	ENSP00000432386.1	_SSS_
DDAH2	ENSG00000233076	67	38	-0.3	40	-0.71	39	-0.64	_Sdd_
GUSB	ENSG00000169919	31	15	-0.54	49	0.69	45	0.67	_duu_	-0.47	NA	0.05	NA	0.21	NA	ENSP00000302728.4	_SSS_
CTC-435M10.	ENSG00000255730	17	13	0.12	20	0.26	21	0.43	_SSS_	-0.05	NA	0.04	NA	0.21	NA	ENSP00000443246.1	_SSS_
MIF	ENSG00000240972	1493	983	-0.09	1501	0.03	1508	0.15	_SSS_	-0.03	NA	0.03	NA	0.21	NA	ENSP00000215754.7	_SSS_
MRPS25	ENSG00000131368	21	36	1.29	40	0.96	34	0.82	_Uuu_	0.04	NA	0.02	NA	0.21	NA	ENSP00000253686.2	_SSS_
IL31RA	ENSG00000164509	8	13	1.21	9	0.2	7	-0.06	_USS_
FMO5	ENSG00000131781	0	0	0	3	9.97	1	9.97	_SUU_
GPANK1	ENSG00000204438	7	14	1.52	25	1.86	16	1.32	_UUU_
FZR1	ENSG00000105325	28	15	-0.4	25	-0.14	18	-0.51	_SSd_
ENO2	ENSG00000111674	58	30	-0.43	68	0.25	41	-0.38	_SSS_	-0.04	NA	0.02	NA	0.21	NA	ENSP00000438873.1	_SSS_
INSIG1	ENSG00000186480	41	43	0.58	49	0.29	49	0.39	_uSS_
PCDHGA3	ENSG00000254245	9	8	0.34	15	0.77	18	1.13	_SuU_
AB019441.2	ENSG00000225200	36	32	0.34	41	0.21	36	0.12	_SSS_
SMN2	ENSG00000205571	31	42	0.95	35	0.2	31	0.12	_uSS_
PTP4A3	ENSG00000184489	20	0	-9.97	6	-1.69	3	-2.64	_DDD_
GSTCD	ENSG00000138780	14	8	-0.29	12	-0.2	10	-0.36	_SSS_	-0.08	NA	0.02	NA	0.21	NA	ENSP00000422354.1	_SSS_
CPT2	ENSG00000157184	114	48	-0.74	114	0.03	95	-0.14	_dSS_	-0.13	NA	0.02	NA	0.21	NA	ENSP00000490492.1	_SSS_
RBPMS2	ENSG00000166831	9	4	-0.67	4	-1.15	8	-0.04	_dDS_	-0.53	NA	-0.03	NA	0.21	NA	ENSP00000300069.4	_dSS_
GOLGA5	ENSG00000066455	53	29	-0.36	53	0.03	35	-0.47	_SSS_	0.05	0.36	0.1	0.44	0.13	0.68	ENSP00000163416.2	_SSS_
Possible multiple isoforms? WBP2	ENSG00000132471	420	256	-0.2	473	0.2	570	0.58	_SSu_	0.21	NA	-0.04	NA	0.21	NA	ENSP00000464782.1	_SSS_
HSD17B8	ENSG00000204228	5	1	-1.79	1	-2.32	4	-0.18	_DDS_
RDH13	ENSG00000160439	9	1	-2.64	5	-0.81	9	0.12	_DdS_
MRFAP1L1	ENSG00000178988	79	32	-0.79	75	-0.04	53	-0.45	_dSS_
TMC4	ENSG00000277789	4	3	0.1	2	-0.97	0	-9.97	_SdD_
CADM1	ENSG00000182985	531	290	-0.36	445	-0.23	463	-0.07	_SSS_	-0.3	NA	-0.04	NA	0.21	NA	ENSP00000329797.6	_SSS_
SETMAR	ENSG00000170364	164	87	-0.4	132	-0.29	99	-0.6	_SSd_	0.09	NA	-0.11	NA	0.21	NA	ENSP00000373354.3	_SSS_
C2orf69	ENSG00000178074	10	3	-1.22	12	0.29	8	-0.18	_DSS_	-0.13	NA	-0.18	NA	0.21	NA	ENSP00000312770.5	_SSS_
TNK1	ENSG00000174292	0	0	0	0	0	1	9.97	_SSU_
DFNB59	ENSG00000204311	4	0	-9.97	0	-9.97	0	-9.97	_DDD_
UBXN8	ENSG00000104691	23	12	-0.43	46	1.03	25	0.25	_SUS_	0.5	NA	0.44	NA	0.2	NA	ENSP00000477532.1	_uSS_
EBNA1BP2	ENSG00000117395	125	78	-0.17	183	0.58	111	-0.04	_SuS_	0.23	NA	0.38	NA	0.2	NA	ENSP00000407323.2	_SSS_
BMS1	ENSG00000165733	31	19	-0.2	33	0.11	30	0.08	_SSS_	0.21	NA	0.37	NA	0.2	NA	ENSP00000363642.4	_SSS_
AC011330.	ENSG00000249839	0	0	0	0	0	2	9.97	_SSU_
TBX2	ENSG00000121068	422	252	-0.23	320	-0.38	359	-0.1	_SSS_
CTC-550B14.	ENSG00000243494	1	0	-9.97	1	0.03	2	1.13	_DSU_
RP11-630D6.	ENSG00000225846	0	0	0	0	0	1	9.97	_SSU_
XAF1	ENSG00000132530	7	1	-2.32	10	0.55	7	0.12	_DuS_
ZNF628	ENSG00000197483	12	10	0.25	10	-0.23	10	-0.14	_SSS_
KNOP1	ENSG00000103550	8	2	-1.47	10	0.34	6	-0.29	_DSS_	0.39	NA	0.36	NA	0.2	NA	ENSP00000219837.7	_SSS_
PSMB8	ENSG00000204264	28	15	-0.4	39	0.51	36	0.5	_SuS_
PROSER1	ENSG00000120685	29	8	-1.36	4	-2.84	10	-1.4	_DDD_
LETM2	ENSG00000165046	2	6	2.1	19	3.28	25	3.77	_UUU_
RP11-214N16.	ENSG00000219149	0	0	0	0	0	1	9.97	_SSU_
Possible multiple isoforms? RRBP1	ENSG00000125844	1184	752	-0.14	1171	0.01	1096	0.01	_SSS_	0.34	NA	0.22	NA	0.2	NA	ENSP00000401206.2	_SSS_
RP11-373E16.	ENSG00000213174	0	0	0	1	9.97	1	9.97	_SUU_
ALG10	ENSG00000139133	2	4	1.52	0	-9.97	0	-9.97	_UDD_
FAM45A	ENSG00000119979	126	92	0.06	125	0.01	117	0.03	_SSS_	0.2	NA	0.22	NA	0.2	NA	ENSP00000354688.2	_SSS_
UGGT1	ENSG00000136731	32	36	0.69	88	1.49	52	0.83	_uUu_	-0.03	NA	0.21	NA	0.2	NA	ENSP00000259253.6	_SSS_
TOP1MT	ENSG00000184428	45	14	-1.18	21	-1.06	24	-0.79	_DDd_
PPIB	ENSG00000166794	656	699	0.6	955	0.57	781	0.38	_uuS_	0.06	NA	0.2	NA	0.2	NA	ENSP00000300026.3	_SSS_
NELFE	ENSG00000231044	71	41	-0.29	67	-0.06	59	-0.14	_SSS_	-0.1	0.12	-0.09	0.39	-0.29	0.68	ENSP00000364578.3	_SSS_
RPS10P3	ENSG00000217716	21	19	0.37	28	0.44	28	0.55	_SSu_
RP3-382I10.	ENSG00000213204	2	0	-9.97	3	0.61	0	-9.97	_DuD_
ATXN7L2	ENSG00000162650	2	0	-9.97	7	1.84	0	-9.97	_DUD_
TOP1	ENSG00000198900	67	34	-0.47	43	-0.62	49	-0.32	_SdS_	0.26	NA	0.18	NA	0.2	NA	ENSP00000354522.2	_SSS_
RPS4XP7	ENSG00000218265	3	2	-0.07	3	0.03	6	1.13	_SSU_
WDR74	ENSG00000133316	71	59	0.25	94	0.43	101	0.64	_SSu_	0.33	NA	0.17	NA	0.2	NA	ENSP00000435726.1	_SSS_
FAM196A	ENSG00000188916	0	0	0	0	0	4	9.97	_SSU_
SMARCD3	ENSG00000082014	260	145	-0.32	183	-0.47	160	-0.58	_SSd_	0.23	NA	0.17	NA	0.2	NA	ENSP00000262188.8	_SSS_
SLC25A45	ENSG00000162241	6	0	-9.97	9	0.61	3	-0.86	_Dud_
ELMO1	ENSG00000155849	3	3	0.52	3	0.03	0	-9.97	_uSD_
AKAP12	ENSG00000131016	59	16	-1.36	48	-0.27	38	-0.49	_DSS_	-0.08	0.06	-0.07	0.1	0.16	0.68	ENSP00000384537.2	_SSS_
RPF2P1	ENSG00000225357	1	0	-9.97	0	-9.97	0	-9.97	_DDD_
MRPL28	ENSG00000086504	491	357	0.06	495	0.04	425	-0.07	_SSS_	-0.02	NA	0.17	NA	0.2	NA	ENSP00000199706.7	_SSS_
SEC14L1	ENSG00000129657	179	128	0.03	185	0.07	170	0.06	_SSS_	-0.16	0.33	-0.47	0.83	-0.39	0.67	ENSP00000406030.3	_SSS_
PHKG2	ENSG00000156873	72	68	0.43	59	-0.27	113	0.78	_SSu_	-0.14	NA	0.15	NA	0.2	NA	ENSP00000329968.7	_SSS_
SPCS2	ENSG00000118363	248	280	0.69	322	0.4	261	0.2	_uSS_	0.05	NA	0.14	NA	0.2	NA	ENSP00000436759.1	_SSS_
RAB5B	ENSG00000111540	288	269	0.41	313	0.15	270	0.04	_SSS_	-0.06	NA	0.14	NA	0.2	NA	ENSP00000450168.1	_SSS_
ATP5H	ENSG00000167863	339	261	0.14	322	-0.04	369	0.25	_SSS_	0.07	NA	0.09	NA	0.2	NA	ENSP00000301587.4	_SSS_
AFF2	ENSG00000155966	0	0	0	2	9.97	0	0	_SUS_
KRT7	ENSG00000135480	0	13	9.97	6	9.97	8	9.97	_UUU_
ANO4	ENSG00000262139	28	14	-0.49	29	0.08	16	-0.67	_SSd_
MIOS	ENSG00000164654	18	11	-0.2	11	-0.69	11	-0.58	_Sdd_	0.04	NA	0.09	NA	0.2	NA	ENSP00000339881.4	_SSS_
RPL21P119	ENSG00000220793	47	47	0.52	33	-0.47	36	-0.25	_uSS_
NDUFA9P1	ENSG00000237406	1	0	-9.97	0	-9.97	0	-9.97	_DDD_
TCHP	ENSG00000139437	25	11	-0.67	24	-0.03	12	-0.92	_dSd_
AC027612.	ENSG00000143429	135	89	-0.09	201	0.6	118	-0.06	_SuS_
PRPSAP2	ENSG00000141127	97	85	0.32	110	0.21	65	-0.45	_SSS_	-0.1	0.76	0.03	0.81	-0.01	0.67	ENSP00000268835.2	_SSS_
SGCB	ENSG00000163069	138	89	-0.12	118	-0.2	112	-0.17	_SSS_	-0.01	NA	0.08	NA	0.2	NA	ENSP00000370839.5	_SSS_
HSPA4L	ENSG00000164070	18	8	-0.67	8	-1.15	12	-0.45	_dDS_	-0.05	NA	0.07	NA	0.2	NA	ENSP00000296464.3	_SSS_
LAMC2	ENSG00000058085	0	1	9.97	0	0	1	9.97	_USU_
BORCS8	ENSG00000254901	31	37	0.77	42	0.46	40	0.5	_uSS_
NREP	ENSG00000134986	173	113	-0.1	134	-0.34	111	-0.51	_SSd_
ZNF696	ENSG00000185730	2	7	2.32	5	1.35	4	1.13	_UUU_
RARRES2	ENSG00000106538	11	13	0.76	34	1.66	19	0.92	_uUu_
KIAA0895	ENSG00000164542	0	0	0	0	0	3	9.97	_SSU_
GPR39	ENSG00000183840	8	6	0.1	6	-0.4	8	0.12	_SSS_
CFAP57	ENSG00000243710	0	2	9.97	3	9.97	2	9.97	_UUU_
HYAL2	ENSG00000068001	193	140	0.06	223	0.24	184	0.06	_SSS_
PLXNA2	ENSG00000076356	1	0	-9.97	1	0.03	0	-9.97	_DSD_
CEBPZOS	ENSG00000218739	70	55	0.16	66	-0.06	46	-0.47	_SSS_
CCDC28A	ENSG00000024862	27	15	-0.34	6	-2.12	6	-2.06	_SDD_
RP11-244N20.	ENSG00000281699	0	0	0	1	9.97	0	0	_SUS_
HCN3	ENSG00000143630	4	0	-9.97	0	-9.97	0	-9.97	_DDD_
VPS37C	ENSG00000167987	20	8	-0.81	17	-0.2	17	-0.1	_dSS_
HCCS	ENSG00000004961	52	50	0.45	57	0.16	37	-0.36	_SSS_	-0.1	NA	0.07	NA	0.2	NA	ENSP00000370140.3	_SSS_
FXN	ENSG00000165060	30	21	0	26	-0.18	22	-0.32	_SSS_	-0.09	NA	0.03	NA	0.2	NA	ENSP00000419243.2	_SSS_
AHI1	ENSG00000135541	45	8	-2	13	-1.79	10	-2.06	_DDD_
PCDH10	ENSG00000138650	1	2	1.52	2	1.03	0	-9.97	_UUD_
SDSL	ENSG00000139410	29	13	-0.64	26	-0.14	31	0.23	_dSS_	-0.28	NA	0.03	NA	0.2	NA	ENSP00000385790.4	_SSS_
GRIA4	ENSG00000152578	4	0	-9.97	0	-9.97	2	-0.86	_DDd_
ICAM5	ENSG00000105376	14	15	0.61	30	1.12	32	1.32	_uUU_	-0.23	NA	0.02	NA	0.2	NA	ENSP00000221980.3	_SSS_
NPC2	ENSG00000119655	761	570	0.1	966	0.37	807	0.21	_SSS_	-0.12	NA	0.01	NA	0.2	NA	ENSP00000451180.1	_SSS_
HSD17B3	ENSG00000130948	0	0	0	0	0	6	9.97	_SSU_
RPS7P14	ENSG00000213695	3	1	-1.06	1	-1.56	1	-1.47	_DDD_
RP11-49C9.	ENSG00000183171	0	0	0	1	9.97	0	0	_SUS_
ATP5F1P5	ENSG00000254944	0	1	9.97	0	0	0	0	_USS_
USP41	ENSG00000161133	7	4	-0.29	1	-2.74	0	-9.97	_SDD_
ARHGDIB	ENSG00000111348	0	0	0	0	0	12	9.97	_SSU_
FBXO8	ENSG00000164117	18	21	0.74	26	0.56	36	1.13	_uuU_
AGAP5	ENSG00000172650	5	5	0.52	27	2.46	5	0.12	_uUS_
NETO1	ENSG00000166342	1	2	1.52	2	1.03	0	-9.97	_UUD_
LRCH2	ENSG00000130224	26	8	-1.18	24	-0.09	22	-0.1	_DSS_	-0.12	NA	0	NA	0.2	NA	ENSP00000325091.8	_SSS_
PDPK2P	ENSG00000205918	1	2	1.52	3	1.61	9	3.3	_UUU_
RTN4	ENSG00000115310	6348	4581	0.04	6541	0.07	5653	-0.04	_SSS_	0.04	NA	-0.02	NA	0.2	NA	ENSP00000350365.4	_SSS_
RP11-323I14	ENSG00000219095	0	0	0	0	0	1	9.97	_SSU_
CITED2	ENSG00000164442	1136	918	0.2	1131	0.01	948	-0.14	_SSS_
PIM3	ENSG00000198355	17	17	0.52	16	-0.06	21	0.43	_uSS_
NCOA1	ENSG00000084676	5	32	3.19	30	2.61	10	1.13	_UUU_
FAM86FP	ENSG00000164845	7	4	-0.29	12	0.81	11	0.78	_Suu_
HSPA1L	ENSG00000236251	1	2	1.52	1	0.03	1	0.12	_USS_
USP3	ENSG00000140455	78	48	-0.18	55	-0.47	48	-0.58	_SSd_
TMEM106A	ENSG00000184988	5	2	-0.81	6	0.29	10	1.13	_dSU_
HLA-A	ENSG00000206503	30	9	-1.22	25	-0.23	12	-1.18	_DSD_
FOXN3	ENSG00000053254	44	17	-0.86	20	-1.12	41	0.03	_dDS_
Possible multiple isoforms? SAFB2	ENSG00000130254	22	15	-0.04	18	-0.27	14	-0.51	_SSd_	-0.02	0.09	0.02	0.6	-0.04	0.67	ENSP00000467423.1	_SSS_
CRTC3	ENSG00000140577	16	19	0.77	21	0.42	20	0.45	_uSS_
KIAA1462	ENSG00000165757	130	46	-0.97	80	-0.67	94	-0.34	_ddS_	-0.19	0.77	-0.13	0.59	-0.08	0.67	ENSP00000364526.1	_SSS_
GLUD1P7	ENSG00000265366	0	0	0	1	9.97	1	9.97	_SUU_
FDX2	ENSG00000267673	92	81	0.33	121	0.42	80	-0.07	_SSS_	0.02	NA	-0.07	NA	0.2	NA	ENSP00000377311.4	_SSS_
Possible multiple isoforms? POLB	ENSG00000070501	36	17	-0.58	46	0.38	25	-0.4	_dSS_	0.06	NA	-0.15	NA	0.2	NA	ENSP00000430610.1	_SSS_
ENPP1	ENSG00000197594	2	2	0.52	1	-0.97	1	-0.86	_udd_	-0.26	NA	-0.17	NA	0.2	NA	ENSP00000498074.1	_SSS_
KLHL5	ENSG00000109790	593	344	-0.27	415	-0.49	467	-0.22	_SSS_	-0.05	NA	-0.25	NA	0.2	NA	ENSP00000371355.3	_SSS_
TMEM110-MUSTN1	ENSG00000248592	8	3	-0.89	9	0.2	11	0.59	_dSu_
MMP1	ENSG00000196611	91	142	1.16	75	-0.25	62	-0.42	_USS_	0.08	NA	-0.27	NA	0.2	NA	ENSP00000322788.6	_SSS_
FCF1	ENSG00000119616	31	14	-0.64	15	-1.03	23	-0.3	_dDS_	0.47	NA	0.57	NA	0.19	NA	ENSP00000344393.4	_SuS_
SMG7	ENSG00000116698	61	36	-0.25	70	0.23	61	0.12	_SSS_	-0.52	NA	0.39	NA	0.19	NA	ENSP00000356507.3	_dSS_
RARRES3	ENSG00000133321	41	10	-1.51	58	0.53	38	0.01	_DuS_
RUNX2	ENSG00000124813	16	7	-0.69	6	-1.4	27	0.89	_dDu_	0.44	NA	0.37	NA	0.19	NA	ENSP00000495497.1	_SSS_
FAM104B	ENSG00000182518	28	30	0.61	47	0.77	21	-0.29	_uuS_
NUP35	ENSG00000163002	16	8	-0.49	8	-0.97	0	-9.97	_SdD_	0.21	-0.06	-0.09	0.56	-0.19	0.67	ENSP00000295119.4	_SSS_
CLDN15	ENSG00000106404	4	3	0.1	0	-9.97	4	0.12	_SDS_
CAT	ENSG00000121691	45	37	0.23	42	-0.07	55	0.42	_SSS_
RDH13	ENSG00000276341	5	1	-1.79	0	-9.97	3	-0.6	_DDd_
YAP1	ENSG00000137693	507	252	-0.49	338	-0.56	284	-0.71	_Sdd_	0.01	0.26	-0.15	0.46	-0.2	0.67	ENSP00000478927.1	_SSS_
LCAT	ENSG00000213398	13	3	-1.6	7	-0.86	11	-0.1	_DdS_
FAXC	ENSG00000146267	2	0	-9.97	1	-0.97	2	0.12	_DdS_
ANKRD16	ENSG00000134461	8	6	0.1	14	0.83	14	0.94	_Suu_
ZNF200	ENSG00000010539	19	13	-0.03	16	-0.22	26	0.58	_SSu_
UHMK1	ENSG00000152332	196	93	-0.56	139	-0.47	138	-0.38	_dSS_
PPP1R9B	ENSG00000108819	71	35	-0.51	38	-0.86	44	-0.56	_ddd_	-0.05	-0.01	-0.1	0.37	-0.15	0.67	ENSP00000478767.1	_SSS_
RPL29P30	ENSG00000235420	0	2	9.97	0	0	6	9.97	_USU_
RP3-507I15.	ENSG00000214925	2	1	-0.49	0	-9.97	0	-9.97	_SDD_
C1D	ENSG00000197223	90	55	-0.2	69	-0.36	83	0.01	_SSS_
STUB1	ENSG00000103266	540	387	0.03	452	-0.23	445	-0.15	_SSS_	-0.02	0.73	-0.03	0.73	-0.08	0.66	ENSP00000219548.4	_SSS_
PCDHB8	ENSG00000120322	3	1	-1.06	1	-1.56	0	-9.97	_DDD_
ZNF461	ENSG00000197808	7	7	0.52	2	-1.79	12	0.91	_uDu_
TAPBP	ENSG00000206208	147	61	-0.76	71	-1.03	113	-0.25	_dDS_
TSPAN12	ENSG00000106025	6	5	0.25	6	0.03	5	-0.14	_SSS_
RNF39	ENSG00000237733	2	0	-9.97	0	-9.97	0	-9.97	_DDD_
RPS19P3	ENSG00000240463	33	15	-0.62	26	-0.32	31	0.04	_dSS_
SLFN5	ENSG00000166750	36	44	0.8	59	0.74	42	0.36	_uuS_	0.15	NA	0.22	NA	0.19	NA	ENSP00000299977.3	_SSS_
ZNF431	ENSG00000196705	9	3	-1.06	0	-9.97	3	-1.47	_DDD_
SAP30	ENSG00000164105	14	14	0.52	17	0.31	10	-0.36	_uSS_
DNASE1L2	ENSG00000167968	1	5	2.84	0	-9.97	0	-9.97	_UDD_
PTRH2	ENSG00000141378	74	86	0.73	91	0.32	71	0.07	_uSS_	0.05	NA	0.22	NA	0.19	NA	ENSP00000387180.2	_SSS_
VTI1BP2	ENSG00000213434	0	0	0	0	0	1	9.97	_SSU_
PLGRKT	ENSG00000107020	22	16	0.06	23	0.1	20	0	_SSS_	0.01	NA	0.22	NA	0.19	NA	ENSP00000223864.2	_SSS_
DTX2P1	ENSG00000186704	0	0	0	0	0	1	9.97	_SSU_
SFMBT2	ENSG00000198879	0	2	9.97	2	9.97	0	0	_UUS_
PAPSS2	ENSG00000198682	186	160	0.3	190	0.06	170	0	_SSS_	0	NA	0.21	NA	0.19	NA	ENSP00000406157.1	_SSS_
NFATC1	ENSG00000131196	15	25	1.25	9	-0.71	31	1.18	_UdU_
CASP9	ENSG00000132906	15	19	0.86	20	0.44	12	-0.18	_uSS_
PHF2	ENSG00000197724	23	9	-0.84	30	0.41	14	-0.58	_dSd_	-0.13	-0.16	-0.3	0.49	-0.33	0.66	ENSP00000352185.4	_SSS_
RP3-454G6.	ENSG00000283683	1	0	-9.97	3	1.61	0	-9.97	_DUD_
SPATA2	ENSG00000158480	16	14	0.32	18	0.2	20	0.45	_SSS_
ZNF414	ENSG00000133250	12	12	0.52	6	-0.97	13	0.25	_udS_
RP11-395C3.	ENSG00000230929	0	1	9.97	0	0	0	0	_USS_
CEP72	ENSG00000112877	0	1	9.97	1	9.97	0	0	_UUS_
EFCAB3	ENSG00000172421	0	0	0	1	9.97	3	9.97	_SUU_
ISG20	ENSG00000172183	0	4	9.97	0	0	9	9.97	_USU_
PAGR1	ENSG00000280789	17	13	0.12	17	0.03	11	-0.49	_SSS_
TAF5L	ENSG00000135801	26	8	-1.18	12	-1.09	17	-0.47	_DDS_
RP11-34P13.1	ENSG00000268903	0	0	0	1	9.97	1	9.97	_SUU_
RP11-266L9.	ENSG00000263326	0	1	9.97	0	0	0	0	_USS_
LDB1	ENSG00000198728	26	10	-0.86	24	-0.09	20	-0.25	_dSS_	NA	NA	NA	NA	NA	NA	ENSP00000392466.1	_SSS_
GOLGA6L10	ENSG00000274166	4	0	-9.97	2	-0.97	3	-0.29	_DdS_
PPP1R18	ENSG00000231247	109	63	-0.27	87	-0.3	84	-0.25	_SSS_	-0.07	0.03	-0.15	0.46	-0.26	0.66	ENSP00000480270.1	_SSS_
NFXL1	ENSG00000170448	27	37	0.97	21	-0.34	38	0.62	_uSu_	0.08	NA	0.18	NA	0.19	NA	ENSP00000333113.4	_SSS_
RP11-958N24.	ENSG00000227827	10	16	1.19	11	0.16	11	0.26	_USS_
WDR91	ENSG00000105875	20	6	-1.22	29	0.57	4	-2.18	_DuD_	0.04	NA	0.18	NA	0.19	NA	ENSP00000346466.4	_SSS_
MICA	ENSG00000235233	17	25	1.07	25	0.58	17	0.12	_UuS_
PPP1R10	ENSG00000235291	19	16	0.26	25	0.42	22	0.34	_SSS_
MAFK	ENSG00000198517	42	45	0.61	35	-0.23	28	-0.45	_uSS_
HLA-A	ENSG00000224320	13	11	0.28	6	-1.09	10	-0.25	_SDS_
NEU1	ENSG00000184494	22	16	0.06	28	0.38	37	0.88	_SSu_	0.19	NA	0.16	NA	0.19	NA	ENSP00000229725.4	_SSS_
DPY19L2	ENSG00000177990	5	3	-0.22	5	0.03	2	-1.18	_SSD_
EML2	ENSG00000125746	126	82	-0.1	108	-0.2	179	0.64	_SSu_	-0.04	NA	0.14	NA	0.19	NA	ENSP00000468312.1	_SSS_
AIFM2	ENSG00000042286	47	44	0.42	48	0.06	33	-0.38	_SSS_	0.16	NA	0.13	NA	0.19	NA	ENSP00000362345.1	_SSS_
C6orf203	ENSG00000130349	29	14	-0.54	69	1.28	63	1.25	_dUU_
HCST	ENSG00000126264	8	2	-1.47	0	-9.97	6	-0.29	_DDS_
RP1-283E3.	ENSG00000227775	1	1	0.52	1	0.03	0	-9.97	_uSD_
CYCS	ENSG00000172115	184	225	0.81	297	0.71	186	0.15	_uuS_	0.06	NA	0.13	NA	0.19	NA	ENSP00000387279.1	_SSS_
TMSB10P2	ENSG00000235211	1	0	-9.97	1	0.03	0	-9.97	_DSD_
AMZ2	ENSG00000196704	298	204	-0.03	388	0.41	326	0.26	_SSS_	-0.03	NA	0.13	NA	0.19	NA	ENSP00000464133.1	_SSS_
DYNC2LI1	ENSG00000138036	19	23	0.79	26	0.48	44	1.34	_uSU_	-0.1	NA	0.13	NA	0.19	NA	ENSP00000260605.8	_SSS_
FPGT	ENSG00000254685	5	6	0.77	7	0.52	2	-1.18	_uuD_	0.1	NA	0.12	NA	0.19	NA	ENSP00000359935.3	_SSS_
RP5-1120P11.	ENSG00000183239	1	1	0.52	1	0.03	0	-9.97	_uSD_
MLLT6	ENSG00000275023	16	5	-1.15	5	-1.64	12	-0.29	_DDS_
ITPKA	ENSG00000137825	2	2	0.52	3	0.61	1	-0.86	_uud_
SLC9B2	ENSG00000164038	16	15	0.42	10	-0.64	14	-0.06	_SdS_
MID1IP1	ENSG00000165175	92	101	0.65	115	0.34	88	0.07	_uSS_
MAF	ENSG00000178573	0	2	9.97	0	0	1	9.97	_USU_
RP11-571F15.	ENSG00000233668	2	6	2.1	6	1.61	2	0.12	_UUS_
CNTF	ENSG00000242689	0	0	0	1	9.97	0	0	_SUS_
ALG2	ENSG00000119523	79	68	0.3	104	0.42	95	0.4	_SSS_	0.05	NA	0.12	NA	0.19	NA	ENSP00000417764.1	_SSS_
C16orf58	ENSG00000140688	188	129	-0.03	230	0.32	147	-0.22	_SSS_	-0.01	NA	0.12	NA	0.19	NA	ENSP00000317579.2	_SSS_
GRIK4	ENSG00000149403	14	6	-0.71	12	-0.2	6	-1.09	_dSD_
ZNF624	ENSG00000197566	4	0	-9.97	0	-9.97	6	0.71	_DDu_
ZFP37	ENSG00000136866	1	3	2.1	2	1.03	2	1.13	_UUU_
IDH3B	ENSG00000101365	174	125	0.04	164	-0.06	142	-0.17	_SSS_	0.04	NA	0.11	NA	0.19	NA	ENSP00000482773.1	_SSS_
MRPL34	ENSG00000130312	67	89	0.93	116	0.82	91	0.58	_uuu_
CPE	ENSG00000109472	11	11	0.52	12	0.15	14	0.48	_uSS_
ARMT1	ENSG00000146476	67	36	-0.38	42	-0.64	34	-0.84	_Sdd_	0.07	NA	0.1	NA	0.19	NA	ENSP00000356263.3	_SSS_
Possible multiple isoforms? NEXN	ENSG00000162614	168	140	0.25	190	0.2	165	0.11	_SSS_	0.11	0.4	0.03	0.37	-0.11	0.65	ENSP00000333938.7	_SSS_
MRPL45	ENSG00000278845	75	40	-0.4	61	-0.27	64	-0.1	_SSS_
HMGCR	ENSG00000113161	46	50	0.63	86	0.93	72	0.77	_uuu_	-0.15	NA	0.1	NA	0.19	NA	ENSP00000426745.1	_SSS_
MFGE8	ENSG00000140545	5959	4280	0.04	5947	0.03	5177	-0.07	_SSS_	0.09	NA	0.09	NA	0.19	NA	ENSP00000456281.1	_SSS_
INTS4P1	ENSG00000164669	1	0	-9.97	2	1.03	0	-9.97	_DUD_
PPAT	ENSG00000128059	7	6	0.29	7	0.03	10	0.64	_SSu_	0	NA	0.09	NA	0.19	NA	ENSP00000264220.2	_SSS_
MICA	ENSG00000204520	71	63	0.34	80	0.2	71	0.12	_SSS_	0.06	NA	0.08	NA	0.19	NA	ENSP00000413079.1	_SSS_
PGM1	ENSG00000079739	139	121	0.31	175	0.36	117	-0.12	_SSS_	-0.02	NA	0.08	NA	0.19	NA	ENSP00000360125.3	_SSS_
PUF60	ENSG00000179950	319	165	-0.43	248	-0.34	244	-0.25	_SSS_
PDK1	ENSG00000152256	30	12	-0.81	10	-1.56	26	-0.07	_dDS_	0.11	NA	0.07	NA	0.19	NA	ENSP00000386985.1	_SSS_
PCDHB9	ENSG00000177839	1	0	-9.97	2	1.03	0	-9.97	_DUD_
ME2	ENSG00000082212	25	26	0.57	45	0.87	43	0.91	_uuu_	-0.1	NA	0.07	NA	0.19	NA	ENSP00000321070.5	_SSS_
ALDH5A1	ENSG00000112294	2	1	-0.49	7	1.84	3	0.71	_SUu_	-0.26	NA	0.07	NA	0.19	NA	ENSP00000314649.3	_SSS_
SDC1	ENSG00000115884	86	28	-1.12	64	-0.4	52	-0.6	_DSd_	-0.33	NA	0.07	NA	0.19	NA	ENSP00000254351.4	_SSS_
INTS7	ENSG00000143493	23	41	1.34	22	-0.04	37	0.82	_USu_	0.22	NA	0.06	NA	0.19	NA	ENSP00000355961.3	_SSS_
SRP19	ENSG00000153037	170	155	0.38	198	0.25	163	0.07	_SSS_	0.05	NA	0.06	NA	0.19	NA	ENSP00000424870.1	_SSS_
PSG11	ENSG00000243130	0	0	0	2	9.97	0	0	_SUS_
TTYH3	ENSG00000136295	210	123	-0.25	162	-0.34	172	-0.15	_SSS_	0.04	NA	0.06	NA	0.19	NA	ENSP00000258796.7	_SSS_
GBF1	ENSG00000107862	52	25	-0.54	26	-0.97	39	-0.29	_ddS_	0.02	-0.2	0.03	0.34	-0.03	0.65	ENSP00000359000.3	_SSS_
RP11-485M7.	ENSG00000248648	1	0	-9.97	3	1.61	1	0.12	_DUS_
ARHGEF17	ENSG00000110237	49	40	0.23	38	-0.34	44	-0.03	_SSS_	0.05	-0.14	-0.07	0.33	-0.04	0.65	ENSP00000263674.3	_SSS_
BORCS6	ENSG00000196544	11	12	0.64	6	-0.84	18	0.84	_udu_	0.15	NA	0.04	NA	0.19	NA	ENSP00000373669.4	_SSS_
SETDB2	ENSG00000136169	29	22	0.11	13	-1.12	20	-0.42	_SDS_
RAD17	ENSG00000276618	33	29	0.32	46	0.51	36	0.25	_SuS_
SSBP2	ENSG00000145687	101	43	-0.71	46	-1.12	62	-0.58	_dDd_
KCNK4	ENSG00000182450	0	0	0	6	9.97	0	0	_SUS_
THG1L	ENSG00000113272	9	12	0.93	9	0.03	4	-1.03	_uSD_	0.08	NA	0.04	NA	0.19	NA	ENSP00000231198.7	_SSS_
EGLN2	ENSG00000269858	174	99	-0.3	90	-0.92	84	-0.92	_Sdd_
SNX18P24	ENSG00000251539	0	0	0	0	0	1	9.97	_SSU_
ASB4	ENSG00000005981	1	0	-9.97	3	1.61	0	-9.97	_DUD_
LRRC25	ENSG00000175489	0	0	0	0	0	2	9.97	_SSU_
APOL6	ENSG00000221963	35	15	-0.71	25	-0.45	24	-0.42	_dSS_
SEPHS2	ENSG00000179918	45	50	0.67	57	0.37	47	0.19	_uSS_	0.08	NA	0.04	NA	0.19	NA	ENSP00000418669.3	_SSS_
POLR3A	ENSG00000148606	11	8	0.06	7	-0.62	15	0.58	_Sdu_	0.08	NA	0.03	NA	0.19	NA	ENSP00000361446.3	_SSS_
ITM2C	ENSG00000135916	558	419	0.1	567	0.06	488	-0.06	_SSS_	-0.21	NA	0.03	NA	0.19	NA	ENSP00000322730.6	_SSS_
DCAF4	ENSG00000119599	33	20	-0.2	26	-0.32	10	-1.6	_SSD_
PPT2	ENSG00000227600	15	9	-0.22	11	-0.42	18	0.39	_SSS_
Possible multiple isoforms? DST	ENSG00000151914	243	216	0.34	251	0.07	228	0.04	_SSS_	-0.28	NA	0.03	NA	0.19	NA	ENSP00000359801.6	_SSS_
SRGAP2C	ENSG00000171943	16	12	0.1	14	-0.17	22	0.59	_SSu_
ATP13A3	ENSG00000133657	269	126	-0.58	183	-0.54	236	-0.06	_ddS_	0.01	NA	0.02	NA	0.19	NA	ENSP00000494937.1	_SSS_
TIMM23B	ENSG00000204152	10	12	0.77	20	1.03	24	1.4	_uUU_
TRAM1	ENSG00000067167	1743	686	-0.84	1643	-0.06	1369	-0.22	_dSS_	-0.25	NA	0.01	NA	0.19	NA	ENSP00000262213.2	_SSS_
SMYD4	ENSG00000186532	4	2	-0.49	3	-0.4	7	0.94	_SSu_
ARL6IP4	ENSG00000182196	623	482	0.14	600	-0.03	670	0.24	_SSS_	-0.26	0.15	-0.76	0.69	-0.55	0.64	ENSP00000442718.2	_Sdd_
FAXDC2	ENSG00000170271	30	4	-2.4	12	-1.29	14	-0.97	_DDd_
CYCSP55	ENSG00000214810	0	1	9.97	0	0	0	0	_USS_
RAPGEF4	ENSG00000091428	5	6	0.77	6	0.29	0	-9.97	_uSD_
ZNF800	ENSG00000048405	27	10	-0.92	22	-0.27	16	-0.62	_dSd_	0.27	0.17	-0.33	0.62	-0.6	0.64	ENSP00000376989.1	_SSd_
SLC25A18	ENSG00000182902	2	2	0.52	0	-9.97	5	1.45	_uDU_
INSR	ENSG00000171105	3	1	-1.06	15	2.35	8	1.55	_DUU_
OAS3	ENSG00000111331	5	1	-1.79	0	-9.97	1	-2.18	_DDD_	0.03	NA	-0.02	NA	0.19	NA	ENSP00000228928.7	_SSS_
SPATA20	ENSG00000006282	459	250	-0.36	462	0.04	470	0.16	_SSS_	-0.24	NA	-0.02	NA	0.19	NA	ENSP00000006658.6	_SSS_
SOX4	ENSG00000124766	44	13	-1.25	31	-0.47	32	-0.32	_DSS_
PPFIA3	ENSG00000177380	9	5	-0.34	12	0.44	3	-1.47	_SSD_	NA	NA	NA	NA	NA	NA	ENSP00000335614.3	_SSS_
TCEA3	ENSG00000204219	3	0	-9.97	6	1.03	1	-1.47	_DUD_
ACYP1	ENSG00000119640	12	17	1.01	13	0.14	11	0	_USS_	0.04	NA	-0.05	NA	0.19	NA	ENSP00000450873.1	_SSS_
ATP5E	ENSG00000124172	1044	716	-0.03	1190	0.21	926	-0.04	_SSS_	0.01	NA	-0.05	NA	0.19	NA	ENSP00000379019.1	_SSS_
FAM120AOS	ENSG00000188938	130	100	0.14	162	0.34	90	-0.4	_SSS_
HERC2P11	ENSG00000282090	0	0	0	0	0	1	9.97	_SSU_
GABBR1	ENSG00000237051	3	0	-9.97	2	-0.56	3	0.12	_DdS_
RP11-264F23.	ENSG00000213970	0	1	9.97	1	9.97	1	9.97	_UUU_
TRIM27	ENSG00000204713	48	40	0.25	51	0.11	50	0.19	_SSS_
RPS3AP47	ENSG00000205871	44	33	0.1	41	-0.07	55	0.45	_SSS_
NPM1P39	ENSG00000225159	2	1	-0.49	1	-0.97	2	0.12	_SdS_
ELF4	ENSG00000102034	33	18	-0.36	25	-0.38	20	-0.6	_SSd_
COQ9	ENSG00000088682	40	33	0.24	51	0.38	50	0.45	_SSS_	-0.01	NA	-0.06	NA	0.19	NA	ENSP00000262507.5	_SSS_
HIST1H3E	ENSG00000274750	3	1	-1.06	1	-1.56	1	-1.47	_DDD_
KBTBD11-OT1	ENSG00000283239	10	8	0.19	6	-0.71	6	-0.6	_Sdd_
NLGN4Y	ENSG00000165246	25	23	0.39	40	0.7	79	1.79	_SuU_
SLC22A31	ENSG00000259803	0	2	9.97	4	9.97	2	9.97	_UUU_
FAM47E-STBD1	ENSG00000272414	31	29	0.42	26	-0.23	24	-0.23	_SSS_
ATAT1	ENSG00000231257	1	6	3.1	13	3.73	10	3.45	_UUU_
KIAA0430	ENSG00000277140	40	9	-1.64	22	-0.84	13	-1.47	_DdD_
PGK1P2	ENSG00000213290	0	0	0	0	0	1	9.97	_SSU_
SMPD2	ENSG00000135587	2	2	0.52	11	2.49	7	1.94	_uUU_	-0.05	NA	-0.08	NA	0.19	NA	ENSP00000258052.3	_SSS_
MKS1	ENSG00000011143	22	15	-0.04	31	0.53	39	0.96	_Suu_
APOBEC3F	ENSG00000128394	4	3	0.1	12	1.61	7	0.94	_SUu_	-0.11	NA	-0.1	NA	0.19	NA	ENSP00000309749.5	_SSS_
HLA-A	ENSG00000231834	399	261	-0.1	410	0.07	421	0.21	_SSS_	-0.18	NA	-0.11	NA	0.19	NA	ENSP00000408986.1	_SSS_
TMEM212	ENSG00000186329	0	1	9.97	2	9.97	4	9.97	_UUU_
AGA	ENSG00000038002	26	11	-0.74	17	-0.58	26	0.12	_ddS_	0.14	NA	-0.25	NA	0.19	NA	ENSP00000264595.2	_SSS_
PCNX4	ENSG00000126773	89	58	-0.1	87	0	99	0.29	_SSS_
RPL29P11	ENSG00000224858	10	6	-0.22	9	-0.12	8	-0.18	_SSS_
RBM12B	ENSG00000183808	10	23	1.71	15	0.61	12	0.39	_UuS_	0.01	0.28	-0.08	0.53	-0.03	0.64	ENSP00000382239.2	_SSS_
BCL9	ENSG00000116128	7	5	0.03	9	0.39	10	0.64	_SSu_
PABPC1L	ENSG00000101104	5	2	-0.81	5	0.03	6	0.39	_dSS_	-0.02	NA	-0.3	NA	0.19	NA	ENSP00000255136.3	_SSS_
RP11-864G5.	ENSG00000243777	1	1	0.52	0	-9.97	1	0.12	_uDS_
TP53BP1	ENSG00000067369	175	87	-0.49	120	-0.51	171	0.1	_SdS_	0.04	0.5	0.14	0.49	0	0.64	ENSP00000371475.4	_SSS_
ZHX1-C8orf76	ENSG00000259305	5	2	-0.81	0	-9.97	3	-0.6	_dDd_
AC022210.	ENSG00000213399	8	3	-0.89	9	0.2	11	0.59	_dSu_
RHOF	ENSG00000139725	3	6	1.52	10	1.77	12	2.13	_UUU_
RPL7L1	ENSG00000146223	130	82	-0.15	142	0.15	104	-0.18	_SSS_	0.31	NA	0.39	NA	0.18	NA	ENSP00000346063.4	_SSS_
WDR36	ENSG00000134987	46	41	0.34	39	-0.22	49	0.23	_SSS_	0.26	NA	0.32	NA	0.18	NA	ENSP00000423067.2	_SSS_
C15orf57	ENSG00000128891	49	30	-0.2	32	-0.58	34	-0.4	_SdS_
DNMT3A	ENSG00000119772	13	11	0.28	19	0.58	7	-0.76	_Sud_
SDF2	ENSG00000132581	144	82	-0.3	128	-0.14	136	0.04	_SSS_	0.01	NA	0.32	NA	0.18	NA	ENSP00000247020.3	_SSS_
RPS23P1	ENSG00000243504	5	1	-1.79	2	-1.29	2	-1.18	_DDD_
NHP2	ENSG00000145912	146	112	0.14	176	0.3	162	0.28	_SSS_	0.21	NA	0.28	NA	0.18	NA	ENSP00000274606.3	_SSS_
SLFN13	ENSG00000154760	0	0	0	5	9.97	0	0	_SUS_
KCTD2	ENSG00000180901	30	31	0.57	42	0.52	24	-0.18	_uuS_
C7orf55	ENSG00000164898	18	11	-0.2	29	0.71	23	0.49	_SuS_
HEATR1	ENSG00000119285	47	31	-0.09	35	-0.4	21	-1.03	_SSD_	0.17	NA	0.28	NA	0.18	NA	ENSP00000355541.3	_SSS_
SPRYD7	ENSG00000123178	72	88	0.8	84	0.25	67	0.03	_uSS_	0.2	NA	0.27	NA	0.18	NA	ENSP00000354774.3	_SSS_
NOP16	ENSG00000048162	87	54	-0.17	73	-0.23	51	-0.64	_SSd_	0.33	NA	0.25	NA	0.18	NA	ENSP00000480832.1	_SSS_
SLC5A10	ENSG00000154025	0	1	9.97	0	0	0	0	_USS_
ZFYVE21	ENSG00000100711	156	71	-0.62	196	0.36	182	0.36	_dSS_	0.08	NA	0.24	NA	0.18	NA	ENSP00000216602.6	_SSS_
NAGS	ENSG00000161653	15	3	-1.79	0	-9.97	2	-2.74	_DDD_
GAPDHP61	ENSG00000248415	0	0	0	0	0	1	9.97	_SSU_
RP1-159A19.	ENSG00000235912	8	4	-0.49	9	0.2	4	-0.86	_SSd_
TRMT12	ENSG00000183665	4	5	0.83	6	0.61	10	1.45	_uuU_
KLHL33	ENSG00000185271	6	6	0.52	6	0.03	4	-0.45	_uSS_
ISCA2	ENSG00000165898	50	52	0.57	57	0.21	68	0.58	_uSu_
CCDC103	ENSG00000167131	5	7	1	4	-0.3	1	-2.18	_USD_
ABCC6P2	ENSG00000255277	3	0	-9.97	1	-1.56	3	0.12	_DDS_
ZNF852	ENSG00000178917	3	3	0.52	6	1.03	0	-9.97	_uUD_
PAK3	ENSG00000077264	4	0	-9.97	0	-9.97	4	0.12	_DDS_
RP4-559A3.	ENSG00000255835	1	0	-9.97	0	-9.97	0	-9.97	_DDD_
OFD1	ENSG00000046651	26	20	0.14	16	-0.67	30	0.33	_SdS_
PLEC	ENSG00000178209	936	480	-0.45	648	-0.49	648	-0.4	_SSS_	0.17	NA	0.22	NA	0.18	NA	ENSP00000433557.1	_SSS_
TMCC2	ENSG00000133069	12	6	-0.49	10	-0.23	9	-0.29	_SSS_
RP11-372E1.	ENSG00000240950	0	1	9.97	0	0	0	0	_USS_
PDLIM5	ENSG00000163110	109	74	-0.04	59	-0.86	49	-1.03	_SdD_	0.11	0.08	-0.1	0.48	-0.19	0.64	ENSP00000321746.4	_SSS_
TBL3	ENSG00000183751	144	84	-0.27	89	-0.67	64	-1.03	_SdD_	0.3	NA	0.2	NA	0.18	NA	ENSP00000454836.1	_SSS_
SCUBE2	ENSG00000175356	1	3	2.1	0	-9.97	0	-9.97	_UDD_
PLA2R1	ENSG00000153246	1	0	-9.97	3	1.61	4	2.13	_DUU_
NVL	ENSG00000143748	27	61	1.69	42	0.66	48	0.96	_Uuu_	0.04	NA	0.2	NA	0.18	NA	ENSP00000281701.6	_SSS_
TCF20	ENSG00000280467	5	4	0.19	11	1.16	6	0.39	_SUS_
RPL5P1	ENSG00000241061	11	8	0.06	4	-1.43	12	0.25	_SDS_
TIGD1	ENSG00000221944	29	23	0.18	32	0.16	29	0.12	_SSS_
ADGRL1	ENSG00000072071	3	3	0.52	2	-0.56	9	1.71	_udU_
BBS2	ENSG00000125124	38	24	-0.15	39	0.07	30	-0.22	_SSS_	0.06	NA	0.19	NA	0.18	NA	ENSP00000245157.5	_SSS_
CWF19L2	ENSG00000152404	11	0	-9.97	6	-0.84	10	0	_DdS_
TMED10	ENSG00000170348	367	279	0.12	431	0.26	322	-0.06	_SSS_	-0.04	NA	0.19	NA	0.18	NA	ENSP00000303145.4	_SSS_
IL4I1	ENSG00000104951	3	0	-9.97	0	-9.97	0	-9.97	_DDD_
RAB4B-EGLN2	ENSG00000171570	47	26	-0.34	29	-0.67	28	-0.62	_Sdd_	0.08	NA	0.18	NA	0.18	NA	ENSP00000469872.1	_SSS_
CHMP4BP1	ENSG00000258469	1	0	-9.97	1	0.03	0	-9.97	_DSD_
GPX1P2	ENSG00000215326	4	2	-0.49	2	-0.97	1	-1.89	_SdD_
CLEC2B	ENSG00000110852	31	15	-0.54	25	-0.29	46	0.7	_dSu_
ENO3	ENSG00000108515	5	10	1.52	4	-0.3	11	1.27	_USU_	0.22	NA	0.17	NA	0.18	NA	ENSP00000431087.1	_SSS_
SLC9A1	ENSG00000090020	52	30	-0.29	48	-0.09	41	-0.22	_SSS_	-0.04	-0.01	-0.03	0.32	0.02	0.64	ENSP00000263980.3	_SSS_
Possible multiple isoforms? OXR1	ENSG00000164830	43	37	0.3	31	-0.45	24	-0.71	_SSd_	NA	NA	NA	NA	NA	NA	ENSP00000311026.6	_SSS_
GATA2	ENSG00000179348	1	0	-9.97	1	0.03	1	0.12	_DSS_
FRG1G	ENSG00000283023	0	1	9.97	0	0	1	9.97	_USU_
WNT3	ENSG00000277626	1	1	0.52	2	1.03	0	-9.97	_uUD_
SULT1C4	ENSG00000198075	0	0	0	0	0	1	9.97	_SSU_
GPCPD1	ENSG00000125772	33	31	0.42	44	0.44	31	0.04	_SSS_	-0.12	NA	0.16	NA	0.18	NA	ENSP00000368305.4	_SSS_
RPSAP12	ENSG00000240087	211	191	0.37	256	0.31	233	0.28	_SSS_
RP11-460E7.	ENSG00000235893	0	0	0	1	9.97	0	0	_SUS_
DEDD	ENSG00000158796	62	58	0.42	105	0.79	82	0.54	_Suu_
SFXN4	ENSG00000183605	13	27	1.57	20	0.65	20	0.75	_Uuu_
IFITM10	ENSG00000244242	0	0	0	0	0	2	9.97	_SSU_
PRSS36	ENSG00000178226	8	0	-9.97	0	-9.97	0	-9.97	_DDD_
E4F1	ENSG00000167967	54	13	-1.56	46	-0.2	63	0.36	_DSS_
POMGNT2	ENSG00000144647	30	22	0.07	24	-0.3	24	-0.18	_SSS_
TCEAL9	ENSG00000185222	402	226	-0.32	470	0.25	354	-0.06	_SSS_	-0.02	NA	0.15	NA	0.18	NA	ENSP00000361745.3	_SSS_
ZBTB25	ENSG00000089775	10	3	-1.22	8	-0.3	15	0.71	_DSu_
APOM	ENSG00000224290	2	1	-0.49	1	-0.97	6	1.71	_SdU_
DXO	ENSG00000234798	14	10	0.03	13	-0.07	15	0.23	_SSS_
DPY19L2P1	ENSG00000189212	0	1	9.97	0	0	1	9.97	_USU_
PTEN	ENSG00000171862	45	29	-0.12	56	0.34	43	0.07	_SSS_	-0.07	-0.04	-0.03	0.27	-0.06	0.64	ENSP00000495622.1	_SSS_
ZNF66	ENSG00000160229	1	0	-9.97	1	0.03	1	0.12	_DSS_
TNS3	ENSG00000136205	191	77	-0.79	134	-0.49	148	-0.23	_dSS_	-0.16	-0.51	-0.13	0.17	-0.09	0.64	ENSP00000312143.9	_SSS_
TYW1B	ENSG00000277149	0	1	9.97	1	9.97	1	9.97	_UUU_
KARS	ENSG00000065427	293	186	-0.14	289	0	283	0.08	_SSS_	0.03	NA	0.13	NA	0.18	NA	ENSP00000303043.3	_SSS_
ARL13B	ENSG00000169379	24	16	-0.07	22	-0.1	7	-1.64	_SSD_
HSD17B8	ENSG00000232357	5	1	-1.79	1	-2.32	5	0.12	_DDS_
MC1R	ENSG00000258839	1	5	2.84	5	2.35	4	2.13	_UUU_
AIFM1	ENSG00000156709	109	101	0.4	70	-0.62	109	0.12	_SdS_	-0.11	NA	0.13	NA	0.18	NA	ENSP00000287295.3	_SSS_
ABHD17AP1	ENSG00000198658	3	2	-0.07	1	-1.56	5	0.86	_SDu_
RP11-274B21.	ENSG00000280828	0	0	0	0	0	1	9.97	_SSU_
CISD2	ENSG00000145354	26	44	1.28	65	1.35	39	0.71	_UUu_	-0.01	NA	0.12	NA	0.18	NA	ENSP00000273986.4	_SSS_
EBF4	ENSG00000088881	4	6	1.1	10	1.35	22	2.59	_UUU_
NEIL2	ENSG00000154328	68	24	-1	40	-0.74	65	0.07	_DdS_	-0.03	NA	0.12	NA	0.18	NA	ENSP00000394023.2	_SSS_
KIF5C	ENSG00000168280	1	0	-9.97	0	-9.97	0	-9.97	_DDD_
IDH1	ENSG00000138413	216	208	0.45	345	0.7	194	-0.03	_SuS_	-0.12	NA	0.12	NA	0.18	NA	ENSP00000410513.1	_SSS_
POLR3GL	ENSG00000121851	49	28	-0.29	35	-0.45	38	-0.23	_SSS_	0.15	NA	0.1	NA	0.18	NA	ENSP00000358320.1	_SSS_
ATXN1L	ENSG00000224470	17	7	-0.76	6	-1.47	8	-0.94	_dDd_
TMUB1	ENSG00000164897	116	84	0.04	178	0.64	137	0.37	_SuS_	0.06	NA	0.1	NA	0.18	NA	ENSP00000417519.1	_SSS_
SYNJ2BP	ENSG00000213463	21	1	-3.84	11	-0.92	18	-0.09	_DdS_
RPSAP58	ENSG00000225178	1418	1135	0.19	1468	0.07	1372	0.08	_SSS_
LRRFIP2	ENSG00000093167	202	187	0.4	177	-0.17	156	-0.23	_SSS_	-0.07	0.34	-0.17	0.55	-0.3	0.63	ENSP00000338727.4	_SSS_
ARIH2	ENSG00000177479	44	55	0.83	66	0.61	36	-0.15	_uuS_	-0.04	NA	0.1	NA	0.18	NA	ENSP00000348769.4	_SSS_
ZNF81	ENSG00000197779	6	5	0.25	2	-1.56	0	-9.97	_SDD_
MAPT	ENSG00000186868	0	0	0	0	0	4	9.97	_SSU_
ANKRD36C	ENSG00000174501	0	0	0	2	9.97	0	0	_SUS_
MDH2	ENSG00000146701	587	417	0.01	676	0.23	518	-0.04	_SSS_	-0.04	NA	0.08	NA	0.18	NA	ENSP00000327070.5	_SSS_
ACCS	ENSG00000110455	4	3	0.1	9	1.2	9	1.3	_SUU_
C8orf59	ENSG00000176731	207	162	0.16	171	-0.25	170	-0.15	_SSS_
RAB43	ENSG00000172780	269	108	-0.81	234	-0.17	199	-0.3	_dSS_	-0.11	NA	0.08	NA	0.18	NA	ENSP00000376984.1	_SSS_
FADS3	ENSG00000221968	215	142	-0.09	245	0.21	178	-0.14	_SSS_	0.07	NA	0.07	NA	0.18	NA	ENSP00000278829.2	_SSS_
RRNAD1	ENSG00000143303	16	12	0.1	11	-0.51	18	0.3	_SdS_
RP11-435I10.	ENSG00000275654	0	0	0	0	0	1	9.97	_SSU_
LAGE3	ENSG00000196976	24	12	-0.49	36	0.61	29	0.4	_SuS_	-0.03	NA	0.07	NA	0.18	NA	ENSP00000349923.4	_SSS_
C11orf74	ENSG00000166352	60	58	0.46	50	-0.23	67	0.29	_SSS_
TUBB2B	ENSG00000137285	64	35	-0.36	52	-0.27	45	-0.38	_SSS_	0.06	NA	0.06	NA	0.18	NA	ENSP00000259818.6	_SSS_
FAM20C	ENSG00000282147	31	10	-1.12	15	-1.03	20	-0.49	_DDS_
RILP	ENSG00000167705	28	10	-0.97	9	-1.6	17	-0.6	_dDd_
PHACTR2	ENSG00000112419	66	28	-0.71	64	-0.01	33	-0.86	_dSd_	NA	NA	NA	NA	NA	NA	ENSP00000356556.4	_SSS_
NRDC	ENSG00000078618	631	392	-0.17	557	-0.15	509	-0.18	_SSS_	0.13	0.3	0.08	0.54	-0.07	0.63	ENSP00000346890.7	_SSS_
ZNF622	ENSG00000173545	45	45	0.52	59	0.42	64	0.64	_uSu_	-0.01	NA	0.06	NA	0.18	NA	ENSP00000310042.2	_SSS_
PURB	ENSG00000146676	23	14	-0.2	25	0.15	24	0.19	_SSS_	0.11	0.5	-0.03	0.53	-0.04	0.63	ENSP00000379051.2	_SSS_
CREG1	ENSG00000143162	27	25	0.4	46	0.8	43	0.8	_Suu_
RP11-380G5.	ENSG00000283120	1	1	0.52	2	1.03	1	0.12	_uUS_
AP3S2	ENSG00000157823	47	38	0.2	41	-0.17	60	0.49	_SSS_	-0.01	NA	0.03	NA	0.18	NA	ENSP00000453223.1	_SSS_
PECR	ENSG00000115425	9	2	-1.64	6	-0.56	4	-1.03	_DdD_
RP4-814D15.	ENSG00000225224	2	1	-0.49	0	-9.97	3	0.71	_SDu_
C9orf16	ENSG00000171159	291	209	0.04	303	0.08	270	0.03	_SSS_
COX16	ENSG00000133983	125	83	-0.07	116	-0.07	85	-0.43	_SSS_
UGCG	ENSG00000148154	73	58	0.18	99	0.46	83	0.31	_SSS_	0.07	NA	0.01	NA	0.18	NA	ENSP00000363397.3	_SSS_
BOK	ENSG00000176720	59	42	0.03	43	-0.43	38	-0.49	_SSS_	0.1	NA	0	NA	0.18	NA	ENSP00000314132.3	_SSS_
ZNF518B	ENSG00000178163	19	8	-0.74	15	-0.32	9	-0.94	_dSd_
DSTYK	ENSG00000133059	22	22	0.52	30	0.48	14	-0.51	_uSd_
COL4A2	ENSG00000134871	457	309	-0.04	472	0.07	447	0.1	_SSS_	-0.03	NA	0	NA	0.18	NA	ENSP00000353654.5	_SSS_
Possible multiple isoforms? GPS1	ENSG00000169727	526	429	0.21	635	0.3	561	0.23	_SSS_	0.04	0.06	0.05	0.17	0.09	0.63	ENSP00000376167.2	_SSS_
RARA	ENSG00000131759	68	28	-0.76	57	-0.23	38	-0.71	_dSd_
COA6	ENSG00000168275	62	35	-0.3	76	0.32	59	0.06	_SSS_	-0.16	NA	-0.02	NA	0.18	NA	ENSP00000355574.4	_SSS_
PTPRU	ENSG00000060656	14	8	-0.29	7	-0.97	10	-0.36	_SdS_
RPL7AP7	ENSG00000213880	0	1	9.97	0	0	0	0	_USS_
MORF4L1P1	ENSG00000218283	48	28	-0.27	28	-0.76	37	-0.25	_SdS_
EPHA2	ENSG00000142627	48	21	-0.69	21	-1.15	34	-0.36	_dDS_	0.04	NA	-0.03	NA	0.18	NA	ENSP00000351209.5	_SSS_
LENG9	ENSG00000274495	9	6	-0.07	3	-1.56	5	-0.71	_SDd_
AGRN	ENSG00000188157	216	108	-0.49	189	-0.17	197	0	_SSS_	-0.15	NA	-0.04	NA	0.18	NA	ENSP00000368678.2	_SSS_
NBPF25P	ENSG00000272150	1	1	0.52	1	0.03	1	0.12	_uSS_
CHURC1	ENSG00000258289	189	121	-0.14	237	0.36	206	0.25	_SSS_	-0.33	NA	-0.06	NA	0.18	NA	ENSP00000448050.1	_SSS_
NBPF26	ENSG00000273136	15	8	-0.4	22	0.58	18	0.39	_SuS_
RP11-561C5.	ENSG00000229212	0	0	0	0	0	1	9.97	_SSU_
GDF15	ENSG00000130513	46	71	1.14	79	0.81	90	1.1	_UuU_	0.17	NA	-0.08	NA	0.18	NA	ENSP00000252809.3	_SSS_
SPNS1	ENSG00000169682	188	171	0.38	143	-0.38	220	0.36	_SSS_	0.04	NA	-0.09	NA	0.18	NA	ENSP00000454360.1	_SSS_
EHD2	ENSG00000024422	466	249	-0.4	348	-0.4	267	-0.67	_SSd_	-0.22	0.18	-0.17	0.56	-0.1	0.62	ENSP00000263277.2	_SSS_
ENPP7P12	ENSG00000254527	0	0	0	1	9.97	0	0	_SUS_
SMARCD1	ENSG00000066117	57	26	-0.62	25	-1.15	22	-1.25	_dDD_	-0.05	NA	-0.35	NA	0.18	NA	ENSP00000378414.4	_SSS_
CCDC7	ENSG00000216937	4	4	0.52	0	-9.97	0	-9.97	_uDD_
PPIG	ENSG00000138398	33	32	0.46	52	0.69	57	0.92	_Suu_	0.04	0.05	-0.21	0.44	-0.27	0.62	ENSP00000260970.3	_SSS_
SPRY3	ENSG00000168939	0	0	0	0	0	3	9.97	_SSU_
ORC2	ENSG00000115942	17	5	-1.25	5	-1.74	12	-0.38	_DDS_
METTL8	ENSG00000123600	32	18	-0.32	67	1.09	30	0.04	_SUS_	-0.17	NA	0.34	NA	0.17	NA	ENSP00000480056.1	_SSS_
WDR3	ENSG00000065183	21	15	0.03	14	-0.56	18	-0.09	_SdS_	0.2	NA	0.32	NA	0.17	NA	ENSP00000308179.4	_SSS_
NSA2	ENSG00000164346	111	68	-0.2	104	-0.07	81	-0.32	_SSS_	0.33	NA	0.29	NA	0.17	NA	ENSP00000483484.1	_SSS_
GNPNAT1	ENSG00000100522	37	29	0.16	20	-0.86	29	-0.22	_SdS_	0.22	NA	0.26	NA	0.17	NA	ENSP00000496934.1	_SSS_
PIFO	ENSG00000173947	3	0	-9.97	0	-9.97	0	-9.97	_DDD_
NOL11	ENSG00000130935	71	39	-0.36	43	-0.69	54	-0.27	_SdS_	-0.03	NA	0.25	NA	0.17	NA	ENSP00000253247.4	_SSS_
MUL1	ENSG00000090432	32	27	0.26	34	0.11	38	0.38	_SSS_	-0.08	NA	0.21	NA	0.17	NA	ENSP00000264198.3	_SSS_
SERINC4	ENSG00000184716	4	0	-9.97	0	-9.97	4	0.12	_DDS_
SLTM	ENSG00000137776	52	15	-1.29	34	-0.58	37	-0.36	_DdS_	0.22	0.25	0.15	0.4	0.06	0.62	ENSP00000369887.2	_SSS_
GNAO1	ENSG00000087258	NA								0.14	NA	0.2	NA	0.17	NA	ENSP00000491223.1	_SSS_
SCARA3	ENSG00000168077	63	42	-0.07	30	-1.03	36	-0.67	_SDd_
RPL37A	ENSG00000197756	12776	9961	0.15	14876	0.25	12684	0.12	_SSS_	0.11	NA	0.2	NA	0.17	NA	ENSP00000418082.1	_SSS_
ZNF385A	ENSG00000161642	18	23	0.86	53	1.58	30	0.86	_uUu_
VMP1	ENSG00000062716	126	99	0.16	131	0.08	146	0.34	_SSS_
NUP50	ENSG00000093000	32	19	-0.23	28	-0.17	31	0.08	_SSS_	0.03	-0.05	-0.22	0.35	-0.12	0.62	ENSP00000345895.3	_SSS_
HAUS8	ENSG00000131351	4	5	0.83	9	1.2	16	2.13	_uUU_
MEX3B	ENSG00000183496	14	2	-2.32	6	-1.18	20	0.64	_DDu_
STT3A	ENSG00000134910	302	234	0.15	403	0.44	296	0.1	_SSS_	0.14	NA	0.19	NA	0.17	NA	ENSP00000376472.3	_SSS_
RAB18	ENSG00000099246	404	206	-0.45	388	-0.03	347	-0.09	_SSS_	0.12	NA	0.19	NA	0.17	NA	ENSP00000349415.6	_SSS_
BTBD9	ENSG00000183826	20	4	-1.79	19	-0.04	14	-0.38	_DSS_	0.09	NA	0.19	NA	0.17	NA	ENSP00000497066.1	_SSS_
MAPK8IP2	ENSG00000008735	0	0	0	4	9.97	0	0	_SUS_
COL11A1	ENSG00000060718	0	4	9.97	8	9.97	0	0	_UUS_
TTC14	ENSG00000163728	37	21	-0.3	17	-1.09	25	-0.43	_SDS_
RP11-382D8.	ENSG00000230026	0	1	9.97	0	0	0	0	_USS_
WDR76	ENSG00000092470	11	13	0.76	5	-1.12	4	-1.32	_uDD_
CMPK2	ENSG00000134326	0	0	0	2	9.97	2	9.97	_SUU_
YPEL3	ENSG00000090238	94	54	-0.29	47	-0.97	58	-0.56	_Sdd_
PMFBP1	ENSG00000118557	0	0	0	0	0	1	9.97	_SSU_
CCDC180	ENSG00000197816	1	0	-9.97	1	0.03	2	1.13	_DSU_
ZNF600	ENSG00000189190	7	0	-9.97	9	0.39	4	-0.67	_DSd_
SNRPGP15	ENSG00000224543	0	0	0	1	9.97	0	0	_SUS_
TMEM136	ENSG00000181264	46	40	0.31	59	0.39	51	0.28	_SSS_
FKBP11	ENSG00000134285	139	159	0.7	189	0.48	127	0	_uSS_	0.02	NA	0.19	NA	0.17	NA	ENSP00000449751.1	_SSS_
NPAS1	ENSG00000130751	19	15	0.18	10	-0.89	23	0.41	_SdS_
AC245100.	ENSG00000280649	10	17	1.28	25	1.35	22	1.27	_UUU_
AL022397.1	ENSG00000283619	2	0	-9.97	0	-9.97	0	-9.97	_DDD_
[truncated: 16,344 more rows]

## Sheet: Two fold
Down two fold at 24 hours	Up two fold at 24 hours: ER stress			Down two fold at 48 hours	Up two fold at 48 hours:ER stress resopnse, unfolded protein response			Down 2 fold at 72 hours: Cell cycle control and ribosome biogenesis	Up 2 fold at 72 hours: Unfolded protein response and ER stress				Phospho down 2 fold at 24hpi	Phospho up 2 fold at 24hpi		Phospho down 2 fold at 48hpi	Phospho up 2 fold at 48hpi			Phospho down 2 fold at 72hpi	Phospho up 2 fold at 72hpi
ENSG00000173914	ENSG00000170954			ENSG00000164619	ENSG00000170954			ENSG00000164619	ENSG00000170954				ENSG00000151229	ENSG00000101882		ENSG00000151229	ENSG00000122218			ENSG00000151229	ENSG00000161011
ENSG00000101882	ENSG00000151229			ENSG00000124370	ENSG00000151229			ENSG00000184216	ENSG00000151229				ENSG00000080824	ENSG00000136111		ENSG00000223639	ENSG00000161011			ENSG00000223639	ENSG00000122218
ENSG00000116001	ENSG00000006652			ENSG00000173914	ENSG00000128590			ENSG00000124370	ENSG00000128590				ENSG00000223639	ENSG00000160789		ENSG00000044574	ENSG00000101882			ENSG00000264522	ENSG00000143870
ENSG00000184216	ENSG00000186847			ENSG00000101882	ENSG00000198743			ENSG00000116001	ENSG00000250021				ENSG00000131711	ENSG00000127804		ENSG00000131711	ENSG00000160789			ENSG00000080493	ENSG00000160789
ENSG00000104368	ENSG00000128590			ENSG00000116001	ENSG00000250021			ENSG00000112759	ENSG00000132141				ENSG00000096384	ENSG00000167978		ENSG00000225748	ENSG00000143337			ENSG00000079134	ENSG00000136819
ENSG00000164761	ENSG00000051108			ENSG00000105486	ENSG00000087842			ENSG00000188536	ENSG00000173110				ENSG00000100380	ENSG00000092964		ENSG00000070961	ENSG00000105486			ENSG00000130779	ENSG00000166598
ENSG00000103888	ENSG00000147799			ENSG00000188536	ENSG00000173110			ENSG00000134590	ENSG00000119922				ENSG00000158417	ENSG00000110048		ENSG00000184110	ENSG00000127804			ENSG00000123200	ENSG00000196507
ENSG00000152382				ENSG00000169714	ENSG00000132141			ENSG00000143228	ENSG00000162692				ENSG00000115053	ENSG00000184897		ENSG00000264522	ENSG00000143870			ENSG00000044574	ENSG00000127804
ENSG00000142039				ENSG00000184216	ENSG00000051108			ENSG00000105486	ENSG00000160352				ENSG00000171853	ENSG00000067900		ENSG00000171853	ENSG00000136153			ENSG00000100354	ENSG00000143337
ENSG00000241644				ENSG00000112759	ENSG00000149428			ENSG00000108821	ENSG00000149428				ENSG00000129116	ENSG00000159840		ENSG00000100380	ENSG00000196507				ENSG00000188486
ENSG00000162692				ENSG00000152382	ENSG00000155660			ENSG00000142039	ENSG00000155660				ENSG00000225748	ENSG00000135111		ENSG00000158417	ENSG00000136819				ENSG00000171992
				ENSG00000121741	ENSG00000119922			ENSG00000136104	ENSG00000155660				ENSG00000074416			ENSG00000082516					ENSG00000115310
				ENSG00000177606	ENSG00000155660			ENSG00000167306	ENSG00000044574				ENSG00000082516			ENSG00000130779					ENSG00000100284
				ENSG00000136104	ENSG00000006652			ENSG00000169714	ENSG00000108691				ENSG00000127483								ENSG00000143889
					ENSG00000044574				ENSG00000051108				ENSG00000044574								ENSG00000114857
					ENSG00000133083				ENSG00000166598												ENSG00000163960
					ENSG00000198855				ENSG00000149428												ENSG00000167978
					ENSG00000149428				ENSG00000198855												ENSG00000058272
					ENSG00000034152				ENSG00000117682												ENSG00000132688
					ENSG00000114805				ENSG00000147872												ENSG00000170921
									ENSG00000114805												ENSG00000127603
									ENSG00000133083
									ENSG00000100294
